# Supplementary material for: Caught in the Act of Substitution: Interadsorbate Effects on an Atomically Precise Fe/Co/Se Nanocluster
Source: ACS Cent Sci. 2024 May 31;10(6):1276–82. doi: 10.1021/acscentsci.4c00210 (PMC11212139; doi:10.1021/acscentsci.4c00210)
Supplement: Supplementary file 2 — oc4c00210_si_002.txt [file oc4c00210_si_002.txt]

cis-(⍺,β)-Fe3(CNMe)2Co6Se8L6 (cis-⍺,β-1(CNMe)2)
0 13
C	-4.3039716	1.112919	-5.9397828
C	-1.3336447	-3.5040562	-6.7291221
C	-3.0678691	1.7576665	-6.1013967
C	-2.6524401	-3.3604449	-6.2714214
C	2.073408	2.0721184	-6.7824468
C	-4.8727816	1.023206	-4.6580346
C	1.5061776	0.8303241	-6.4449545
C	-0.2793532	-3.5587345	-5.800116
C	2.9521624	2.6998703	-5.8840176
C	-2.4016799	2.3074287	-4.9928625
C	-2.920778	-3.2724475	-4.8941884
C	-5.4969223	5.7767746	-3.4441665
C	-4.2079042	1.5679982	-3.5486933
C	-6.5825014	6.0673093	-2.6019264
C	1.8175714	0.2201473	-5.2189476
C	-2.9637212	2.2191641	-3.7026225
C	-0.5433481	-3.4591338	-4.4263031
C	-4.4560349	4.9353081	-3.023323
C	-1.8684926	-3.3160839	-3.9565255
C	-6.1530524	-2.2814413	-2.1480924
C	3.2667191	2.0895696	-4.6563539
C	-2.4275594	-7.6815999	-3.5578661
C	-1.4065817	-8.5813224	-3.2095431
C	-4.7642801	-2.2391918	-2.3512118
C	0.7528467	5.2628921	-3.9506537
C	2.7116587	0.8394042	-4.316412
C	0.4629597	6.5417273	-3.4446481
C	-0.0214576	4.1566825	-3.565727
C	-6.6094424	5.4881105	-1.3207576
C	-6.7364978	-3.3601247	-1.4600365
C	4.9785445	-3.0281882	-4.8538095
C	-2.4720896	-6.3911546	-3.0082769
C	4.2817435	-1.8484378	-4.5408245
C	-4.4619009	4.3426344	-1.7284543
C	-0.5954175	6.703646	-2.5357745
C	-1.1221759	4.3206772	-2.6945938
C	-0.4151702	-8.1643657	-2.3026576
C	-3.9429288	-3.2869332	-1.8766477
C	-1.3816395	5.6011639	-2.1616727
C	-5.5771742	4.6426043	-0.895189
C	7.7235631	0.6379713	-3.4578251
C	-1.479215	-5.9568054	-2.0895029
C	6.3320439	0.7840539	-3.3613667
C	-0.4448624	-6.874694	-1.7592852
C	5.4391986	-3.8704363	-3.8298076
C	-5.921349	-4.3917981	-0.9651315
C	4.0263456	-1.5015341	-3.1966142
C	-4.5305193	-4.3534338	-1.1653658
C	8.5205369	0.5543968	-2.3024714
C	5.693345	0.8462878	-2.0941348
C	5.1992427	-3.5273304	-2.4883761
C	4.4927323	-2.3574561	-2.173495
C	7.9022848	0.6057423	-1.0413007
C	-7.7143089	1.8338622	1.0375319
C	6.5101401	0.7388955	-0.9378037
C	-6.3184335	1.7477163	0.9348699
C	-8.3344999	1.867195	2.2983671
C	-5.49601	1.7141358	2.0918287
C	-0.6197592	-6.8718947	1.7444693
C	-0.8479573	-8.1411147	2.2888482
C	-4.8133492	-1.6340433	2.1653526
C	-7.5355322	1.8129173	3.4540976
C	-5.69203	-2.681122	2.4793023
C	-6.1382026	1.7400814	3.3586525
C	6.2320596	3.7095018	0.89858
C	0.5366656	-6.1182775	2.0853018
C	3.7989576	-5.0116181	1.169314
C	5.1671412	-5.2647458	0.9692744
C	7.3852744	4.3801091	1.3251905
C	2.2442915	5.3086284	2.1974249
C	1.6407045	6.5166892	2.5846467
C	-4.2131553	-0.867612	3.1898011
C	5.0851499	3.5844165	1.7335296
C	0.0603008	-8.6997052	3.20663
C	3.3830952	-3.8637194	1.8752661
C	1.7852255	4.0786178	2.7147089
C	0.5684708	6.5128511	3.4916877
C	6.1319874	-4.3691705	1.4599281
C	-5.9749662	-2.9908093	3.8204618
C	0.6705639	4.0799693	3.5836174
C	0.0797655	5.2897251	3.982207
C	1.4436892	-6.6942499	3.0149498
C	4.3567094	-2.9536584	2.3459623
C	5.7222645	-3.2108803	2.1438124
C	7.4522952	4.949825	2.6091407
C	-2.5534321	1.2398739	4.3151748
C	-2.9130948	2.5583381	4.6603439
C	1.2008688	-7.9622438	3.5649724
C	5.1753683	4.1634766	3.0314781
C	-4.511771	-1.17889	4.5338478
C	-5.3824401	-2.2371587	4.8456253
C	6.3363832	4.8289234	3.4532123
C	1.3242423	-3.5638188	3.9511051
C	3.2786653	1.7081895	3.6997184
C	-0.009513	-3.5131792	4.415402
C	4.4161027	0.8857459	3.5401143
C	-2.5095051	3.1095053	5.889938
C	-1.7629641	0.4893836	5.214901
C	2.7289052	1.8591209	4.989481
C	2.3685926	-3.6638095	4.8932592
C	-0.2902659	-3.5638357	5.7885535
C	4.9906341	0.2364581	4.6437357
C	-1.7351791	2.3530464	6.7852726
C	-1.362316	1.0410732	6.4427351
C	3.3037139	1.2044185	6.0921081
C	2.0851425	-3.7023489	6.2697804
C	0.757631	-3.6530307	6.7221666
C	4.4349096	0.3905778	5.9250453
H	-4.826259	0.6869911	-6.8101873
H	-1.1266485	-3.5805815	-7.8078854
H	-3.4866849	-3.3248365	-6.9892054
H	1.8299685	2.548996	-7.7445657
H	-2.6131423	1.8395847	-7.1007602
H	0.8119548	0.3304162	-7.1376274
H	-5.8503524	0.5353718	-4.5212841
H	-5.4508717	6.2126457	-4.4548998
H	0.7587174	-3.6836753	-6.144939
H	3.4058684	3.669632	-6.143062
H	-3.9625718	-3.181938	-4.5550858
H	-1.4430468	2.8191045	-5.1509653
H	-6.7848895	-1.4624258	-2.5249968
H	-3.6257225	4.7414768	-3.7136347
H	-3.2117625	-7.9865584	-4.2689242
H	-4.3187002	-1.3821565	-2.8798228
H	1.3578291	-0.747492	-4.9669455
H	-4.6643043	1.5033412	-2.5500263
H	1.5937692	5.112755	-4.6442834
H	5.1677344	-3.2832543	-5.908256
H	3.9449672	-1.1918765	-5.3555304
H	1.0629261	7.4113756	-3.7567711
H	0.2562054	3.158405	-3.9361992
H	0.2899748	-3.5003784	-3.7065622
H	3.9500552	2.5815129	-3.9480465
H	-7.8258589	-3.3907895	-1.3037948
H	-7.4536282	5.6843929	-0.640568
H	8.1919591	0.5934691	-4.4538796
H	-3.2888456	-5.7139342	-3.2918286
H	0.3991912	-8.8489708	-2.0181884
H	-0.8209566	7.69807	-2.1199063
H	5.7270382	0.8593553	-4.2757527
H	-2.2120831	5.7325036	-1.4539748
H	5.9860578	-4.7937955	-4.0760465
H	-5.6328352	4.1831335	0.1026429
H	0.3466291	-6.5495453	-1.0647803
H	-6.3685043	-5.2384642	-0.4212928
H	-8.3224452	1.8626833	0.1198306
H	-3.8901926	-5.1565624	-0.7722284
H	-5.8317111	1.6853057	-0.0501126
H	8.5071418	0.5292852	-0.124172
H	5.5543227	-4.1750312	-1.6732495
H	4.3067482	-2.10522	-1.117942
H	6.0190054	0.7442936	0.0469565
H	-1.346146	-6.4342217	1.0408244
H	-1.7526001	-8.6967698	1.9961709
H	-4.5973845	-1.4078491	1.1095154
H	6.2127976	3.2516714	-0.1013703
H	-6.1486539	-3.2605521	1.6633877
H	3.042975	-5.7093706	0.780438
H	8.2485176	4.4445745	0.6436595
H	5.4780334	-6.1725658	0.4291225
H	3.0869973	5.3170058	1.4921264
H	2.0210343	7.4679933	2.1808342
H	-8.006229	1.8323614	4.4498748
H	-5.5303457	1.710684	4.2737482
H	-3.5146873	3.1510807	3.9550819
H	0.1127301	7.4624597	3.8145811
H	7.2034787	-4.5681999	1.3038832
H	-6.6580261	-3.8188526	4.0655143
H	-0.8372997	-3.4404173	3.6918437
H	0.2376154	3.1335935	3.9413227
H	4.8623875	0.7684199	2.5417309
H	-0.7755251	5.2656163	4.6740941
H	4.0494792	-2.0354819	2.8703384
H	6.4729929	-2.4976743	2.5176999
H	2.3492898	-6.1460217	3.3071922
H	4.326523	4.09849	3.7234938
H	-4.0721094	-0.5878805	5.3496804
H	1.9231582	-8.3794117	4.2845868
H	-2.8116441	4.1356467	6.1528783
H	-1.454913	-0.5358671	4.9596339
H	-5.6030779	-2.4657622	5.90003
H	6.3616265	5.2612622	4.4661914
H	1.8524871	2.5003583	5.1521263
H	3.4138759	-3.7252533	4.5584434
H	-1.3368525	-3.5370112	6.1291791
H	5.8883151	-0.3853432	4.5028391
H	-1.4220395	2.7841999	7.7488028
H	-0.751682	0.4391584	7.1330029
H	2.8606544	1.3374225	7.0911953
H	2.9132239	-3.7806169	6.9912993
H	0.5378182	-3.6912907	7.8004367
H	4.8864333	-0.1174101	6.7910068
N	-3.4459684	3.5066333	-1.2225503
N	-1.4678811	-4.6897545	-1.4818074
N	4.3022867	1.0406736	-1.9320489
N	-4.0918292	1.6893878	1.9300952
N	0.7209834	-4.8645682	1.4779037
N	3.949525	2.9210002	1.2263466
P	-2.1578594	2.8720688	-2.1511727
P	-2.1072283	-3.2373117	-2.1123724
P	3.1215229	0.0384003	-2.6856634
P	-3.0808414	0.5152721	2.6822926
P	1.5770487	-3.5282369	2.1074696
P	2.5802095	2.489971	2.1555564
Fe	-3.2549402	3.0298599	0.7286443
Fe	3.6823746	2.4899012	-0.7262138
Fe	-0.3157479	-4.0741923	-0.0025856
Co	-0.9925042	1.4199953	-1.050247
Co	-1.0808461	-1.6646837	-1.0315485
Co	1.4198339	-0.1929804	-1.357282
Co	-1.4345355	0.0268616	1.3536333
Co	1.1989987	1.2444984	1.0509513
Co	0.8074007	-1.8166025	1.0233113
Se	-0.4644451	-0.1421878	-2.7289708
Se	-2.730035	-0.0334091	-0.5714241
Se	1.2972103	2.1399261	-1.1500662
Se	1.1473245	-2.5762381	-1.2520223
Se	-0.9519153	2.3128343	1.1535413
Se	-1.5381331	-2.3687604	1.238877
Se	2.6890819	-0.4605726	0.5671976
Se	0.4337105	-0.2207558	2.7242045
H	-1.3802054	-9.593012	-3.6417777
H	-0.1218478	-9.6949717	3.6394192
H	9.6123698	0.4427049	-2.3851204
H	8.3604994	5.4709334	2.9478729
H	-9.4304265	1.9273038	2.3804028
H	-7.3966258	6.7261921	-2.9398728
C	4.0285237	4.2588788	-1.525455
C	-3.317564	4.8264669	1.5379775
C	4.5267282	6.7180084	-2.1927026
H	3.584543	7.2999081	-2.2621793
H	5.1819571	7.1812221	-1.4262158
H	5.0443366	6.7660529	-3.1724875
C	-3.4033691	7.3272851	2.2306403
H	-2.3766821	7.7347849	2.3360313
H	-3.9446624	7.907167	1.4547278
H	-3.9344037	7.4528937	3.1962814
N	-3.3558363	5.9624285	1.8775394
N	4.2509264	5.3763694	-1.8554542
cis-(⍺,β)-[Fe3(CNMe)2Co6Se8L6]+ (cis-⍺,β-[1(CNMe)2]+)
1 14
C	-4.2074612	0.9189296	-6.0677915
C	-0.9840239	-3.6426949	-6.7391777
C	-3.0257619	1.6670252	-6.1843831
C	-2.3172487	-3.6104027	-6.3024219
C	2.0376408	2.2429313	-6.7522033
C	-4.7854329	0.732737	-4.8005702
C	1.559236	0.9592667	-6.4344316
C	0.0577733	-3.5755689	-5.7970664
C	2.8482708	2.9285269	-5.8326101
C	-2.4212537	2.2248728	-5.0450025
C	-2.613654	-3.5121755	-4.9318767
C	-5.7848967	5.3903481	-3.5104978
C	-4.1819163	1.2838851	-3.6598919
C	-6.9305772	5.5370529	-2.7120617
C	1.8919218	0.3643548	-5.2067145
C	-2.9924017	2.0379854	-3.7692905
C	-0.2340328	-3.465279	-4.4298253
C	-4.6874095	4.6340139	-3.0715945
C	-1.5741265	-3.4338635	-3.9817241
C	-5.944934	-2.6645329	-2.2667232
C	3.1836249	2.3347307	-4.6023756
C	-1.90779	-7.8313841	-3.5179143
C	-0.8216937	-8.6528395	-3.1732282
C	-4.5588394	-2.5370039	-2.4500183
C	0.5214025	5.3200533	-3.8431734
C	2.7177791	1.0435143	-4.2824718
C	0.1393471	6.5633148	-3.3108654
C	-0.1892193	4.1567915	-3.5071604
C	-6.9631437	4.9009873	-1.4585516
C	-6.4680297	-3.7556002	-1.5501801
C	5.297385	-2.6173252	-4.8303167
C	-2.0330191	-6.5404329	-2.9829184
C	4.5052217	-1.5011377	-4.5121988
C	-4.699053	3.9887349	-1.8042475
C	-0.948595	6.6342383	-2.4260974
C	-1.3167166	4.228779	-2.6580059
C	0.1528484	-8.1605125	-2.2863639
C	-3.6805237	-3.5129929	-1.9265348
C	-1.671537	5.4749061	-2.099481
C	-5.8735956	4.1394888	-1.0160958
C	7.7371233	1.2052721	-3.2958771
C	-1.0583393	-6.0325076	-2.0846846
C	6.3379053	1.2798098	-3.2345435
C	0.0422308	-6.8692442	-1.7577829
C	5.7860296	-3.4510681	-3.8124533
C	-5.5967423	-4.7143604	-1.0072447
C	4.1824709	-1.212619	-3.1682209
C	-4.2080081	-4.591787	-1.1871689
C	8.5005646	1.0651923	-2.1235628
C	5.663262	1.2116606	-1.9881135
C	5.4798081	-3.163518	-2.471344
C	4.6796835	-2.0575482	-2.1502032
C	7.8449734	0.9871456	-0.883241
C	-7.8191978	1.160902	0.8824032
C	6.4451229	1.049788	-0.8158255
C	-6.4182957	1.1933581	0.8157123
C	-8.4735472	1.2511845	2.1225579
C	-5.633676	1.3364523	1.9886017
C	-0.2034124	-6.8675053	1.7513113
C	-0.3441476	-8.1565406	2.2781891
C	-4.7229176	-1.9538177	2.1505543
C	-7.7078171	1.3729373	3.2954342
C	-5.5465233	-3.0424045	2.4717231
C	-6.3072852	1.4172578	3.2348323
C	5.9671905	4.0044265	1.0191766
C	0.9175096	-6.0579782	2.0775493
C	4.1002942	-4.6878302	1.1815886
C	5.4859779	-4.8423988	1.0027899
C	7.0736044	4.740761	1.4623465
C	1.7977813	5.4321879	2.1038155
C	1.1011582	6.6075374	2.4303721
C	-4.2069052	-1.1203354	3.1686749
C	4.7902779	3.8778031	1.8080374
C	0.6197417	-8.6734581	3.162696
C	3.5974381	-3.5997482	1.9244897
C	1.4149934	4.1943809	2.6624347
C	0.0119534	6.5612798	3.3152139
C	6.3789316	-3.9064937	1.5503732
C	-5.8579711	-3.3239743	3.8129024
C	0.2864297	4.1480192	3.512006
C	-0.3977989	5.3270462	3.8479
C	1.8811422	-6.5904842	2.9734521
C	4.4978422	-2.6467007	2.4527152
C	5.8807678	-2.8061471	2.2704944
C	7.0560938	5.3746328	2.7172689
C	-2.6928043	1.1026818	4.2836174
C	-3.1307953	2.4034225	4.6044132
C	1.7258208	-7.8788453	3.5067903
C	4.7938921	4.5204226	3.0767734
C	-4.5349931	-1.4024532	4.5127141
C	-5.3508031	-2.501473	4.8308514
C	5.9081168	5.2514507	3.5163687
C	1.492215	-3.4746095	3.9782295
C	3.0403418	1.9640437	3.7708274
C	0.1516919	-3.4674861	4.4260257
C	4.2104009	1.1802952	3.659426
C	-2.7822525	2.989318	5.834762
C	-1.8813368	0.4055709	5.2072533
C	2.4763772	2.1654767	5.0475076
C	2.5286806	-3.5872731	4.9282987
C	-0.1436953	-3.5739153	5.7928043
C	4.802078	0.6146925	4.7992205
C	-1.9860529	2.2861282	6.7536707
C	-1.5354423	0.9926542	6.4350888
C	3.0688268	1.5929911	6.1859747
C	2.2291006	-3.6813443	6.2984561
C	0.895383	-3.675445	6.7348503
C	4.2312366	0.8155516	6.0674354
H	-4.6832666	0.4902959	-6.9628704
H	-0.7553516	-3.7289626	-7.8124875
H	-3.1398555	-3.6729558	-7.0311928
H	1.780603	2.7061951	-7.7170965
H	-2.5689371	1.8284187	-7.1727635
H	0.9218973	0.4132521	-7.1463858
H	-5.7241763	0.1663912	-4.7009434
H	-5.736186	5.8737709	-4.4987518
H	1.1072583	-3.6151283	-6.1267192
H	3.2341623	3.9302878	-6.0781882
H	-3.6642556	-3.5120845	-4.6086777
H	-1.5086429	2.8227798	-5.1683806
H	-6.6232717	-1.9054879	-2.6854174
H	-3.8104948	4.5516356	-3.7257432
H	-2.6781035	-8.1998075	-4.2130743
H	-4.161635	-1.673059	-3.0053284
H	1.5068334	-0.6401909	-4.9744332
H	-4.6486535	1.1473784	-2.673271
H	1.3837861	5.2444611	-4.5220878
H	5.5397263	-2.8283202	-5.8832572
H	4.1480618	-0.8486617	-5.3212144
H	0.6909432	7.4764582	-3.5837007
H	0.1568878	3.189601	-3.9019207
H	0.5901351	-3.4149994	-3.7005423
H	3.8160614	2.8716811	-3.8799103
H	-7.555527	-3.854662	-1.412444
H	-7.8549665	4.9829736	-0.8174913
H	8.2377723	1.2620192	-4.2750194
C	-1.9860529	2.2861282	6.7536707
C	-1.5354423	0.9926542	6.4350888
C	3.0688268	1.5929911	6.1859747
C	2.2291006	-3.6813443	6.2984561
C	0.895383	-3.675445	6.7348503
C	4.2312366	0.8155516	6.0674354
H	-4.6832666	0.4902959	-6.9628704
H	-0.7553516	-3.7289626	-7.8124875
H	-3.1398555	-3.6729558	-7.0311928
H	1.780603	2.7061951	-7.7170965
H	-2.5689371	1.8284187	-7.1727635
H	0.9218973	0.4132521	-7.1463858
H	-5.7241763	0.1663912	-4.7009434
H	-5.736186	5.8737709	-4.4987518
H	1.1072583	-3.6151283	-6.1267192
H	3.2341623	3.9302878	-6.0781882
H	-3.6642556	-3.5120845	-4.6086777
H	-1.5086429	2.8227798	-5.1683806
H	-6.6232717	-1.9054879	-2.6854174
H	-3.8104948	4.5516356	-3.7257432
H	-2.6781035	-8.1998075	-4.2130743
H	-4.161635	-1.673059	-3.0053284
H	1.5068334	-0.6401909	-4.9744332
H	-4.6486535	1.1473784	-2.673271
H	1.3837861	5.2444611	-4.5220878
H	5.5397263	-2.8283202	-5.8832572
H	4.1480618	-0.8486617	-5.3212144
H	0.6909432	7.4764582	-3.5837007
H	0.1568878	3.189601	-3.9019207
H	0.5901351	-3.4149994	-3.7005423
H	3.8160614	2.8716811	-3.8799103
H	-7.555527	-3.854662	-1.412444
H	-7.8549665	4.9829736	-0.8174913
H	8.2377723	1.2620192	-4.2750194
H	4.67141	1.0313079	2.6718618
H	-1.2616117	5.2709768	4.5269013
H	4.1204845	-1.7760111	3.011359
H	6.5763043	-2.0649569	2.6929588
H	2.7620484	-5.9959774	3.2496474
H	3.9159743	4.4558446	3.7315483
H	-4.1632754	-0.7582078	5.3217624
H	2.488208	-8.2667352	4.200098
H	-3.1465042	3.9990009	6.0809407
H	-1.5178961	-0.6068891	4.9745235
H	-5.5969385	-2.707726	5.8838516
H	5.8708392	5.7337021	4.5056914
H	1.5793309	2.7862157	5.172376
H	3.5789199	-3.6171632	4.6052603
H	-1.1939903	-3.5831941	6.1221173
H	5.7262072	0.0250546	4.6981028
H	-1.7186934	2.7433439	7.7186435
H	-0.9096671	0.4327388	7.1465052
H	2.618021	1.7660258	7.1751507
H	3.0492828	-3.7708655	7.0271495
H	0.6639457	-3.7585762	7.8078152
H	4.6978123	0.3753513	6.9617584
N	-3.6256751	3.2350899	-1.2759787
N	-1.127668	-4.7573688	-1.4893572
N	4.2537365	1.3292325	-1.866094
N	-4.2218943	1.4234057	1.8674425
N	1.0167098	-4.7840684	1.4837821
N	3.7000703	3.1492262	1.2789824
P	-2.2782752	2.7107109	-2.1869735
P	-1.853996	-3.35198	-2.149507
P	3.1698672	0.2541062	-2.6608824
P	-3.1622821	0.3239604	2.6617681
P	1.7749628	-3.3967111	2.1462601
P	2.3411434	2.6548476	2.1896961
Fe	-3.4640757	2.7957209	0.6715745
Fe	3.5279721	2.7178534	-0.6692382
Fe	-0.0474132	-4.0938079	-0.002372
Co	-1.0447222	1.3062315	-1.065053
Co	-0.9430319	-1.7095447	-1.0471834
Co	1.4656748	-0.1253472	-1.3517074
Co	-1.4673866	-0.0929826	1.3518436
Co	1.0749327	1.2801298	1.0671141
Co	0.9032935	-1.7322024	1.0451446
Se	-0.3984382	-0.1833017	-2.7567218
Se	-2.7185425	-0.2230191	-0.6142122
Se	1.1895242	2.1865984	-1.1252307
Se	1.3329663	-2.5029166	-1.2054639
Se	-1.1382874	2.2123241	1.1286634
Se	-1.3906921	-2.4726171	1.2020453
Se	2.7128555	-0.2870569	0.6141764
Se	0.3947617	-0.1960492	2.7568445
H	-0.7320107	-9.6651401	-3.5945168
H	0.5064654	-9.6839487	3.5826467
H	9.5981952	1.0102894	-2.1780495
H	7.9268172	5.9472295	3.0699176
H	-9.5721336	1.2199248	2.1764704
H	-7.7881871	6.1294179	-3.0641913
C	3.8095819	4.5411415	-1.4374416
C	-3.7067084	4.6240202	1.441744
C	4.4956645	6.9842752	-1.9811259
H	3.612057	7.653762	-1.9874401
H	5.2080437	7.330285	-1.2047395
H	4.9915394	7.0404298	-2.9710046
C	-4.3441052	7.0801543	1.9860016
H	-3.4481232	7.7330062	1.987853
H	-5.0530255	7.4385132	1.2120465
H	-4.8347265	7.1467665	2.977845
N	-3.9728542	5.7426212	1.7196221
N	4.0983901	5.6542544	-1.7147333
trans-(⍺,β)-[Fe3(CNMe)2Co6Se8L6]+ (trans-(⍺,β)-[1(CNMe)2]+)
1 14
C	0.5557183	4.15265	-6.6344403
C	-3.0452168	-2.3613067	-6.8191109
C	1.8357342	4.4490967	-6.141141
C	-4.1711346	-1.6054847	-6.45272
C	3.5396177	-0.3693868	-6.4612847
C	-0.4271356	3.652703	-5.7628292
C	2.3493592	-1.1027414	-6.3120235
C	-1.9928502	-2.5276738	-5.9041124
C	4.4292681	-0.2626109	-5.3802711
C	2.1365567	4.2461098	-4.7837071
C	-4.2442189	-1.0187394	-5.1797315
C	1.0037581	8.0946858	-3.0576318
C	-0.1284666	3.4400556	-4.4093726
C	-0.2773134	8.6463295	-2.8869044
C	2.0525652	-1.7246718	-5.0898406
C	1.1582112	3.7327105	-3.905301
C	-2.0616814	-1.9369062	-4.631586
C	1.3095314	6.8209854	-2.5553967
C	-3.186877	-1.1755863	-4.2532634
C	-4.6101068	3.1523945	-4.0841237
C	4.1341395	-0.8880069	-4.1555459
C	-7.5853656	-3.0441724	-3.1110212
C	-7.1109131	-4.245925	-3.663796
C	-3.9019064	1.9632529	-3.8529582
C	5.5723699	3.2855983	-2.3340601
C	2.9478097	-1.6315196	-4.0021012
C	5.995594	4.2570718	-1.4095282
C	4.2033257	3.0572547	-2.5437865
C	-1.2599034	7.9019261	-2.2102615
C	-5.7597126	3.4481076	-3.3298866
C	2.4691358	-6.0921414	-4.2661506
C	-6.6991141	-2.1488852	-2.4917064
C	2.7166062	-4.7438998	-3.9625599
C	0.3275998	6.0614739	-1.8689043
C	5.0436092	4.9944401	-0.6870979
C	3.2425559	3.8214007	-1.8439127
C	-5.7392573	-4.5485159	-3.5867006
C	-4.3362379	1.0528336	-2.8640115
C	3.6720002	4.7777888	-0.9014482
C	-0.9661329	6.624556	-1.7165181
C	6.8656606	-4.7316011	-2.3374777
C	-5.3140099	-2.4410045	-2.406919
C	5.9928706	-3.6321505	-2.3466773
C	-4.8503444	-3.6614642	-2.9635025
C	1.6282833	-6.859709	-3.4432832
C	-6.1897377	2.5508448	-2.3388896
C	2.1195393	-4.1443004	-2.8296906
C	-5.475799	1.3631435	-2.0979165
C	6.6091355	-5.8358327	-1.5069257
C	4.8432664	-3.6130181	-1.5173101
C	1.0416516	-6.2752139	-2.3087313
C	1.2863001	-4.9272235	-2.0029965
C	5.4713532	-5.8293873	-0.6804136
C	-3.0721794	7.4264217	3.3091907
C	4.5989951	-4.7315473	-0.6809344
C	-2.8462637	6.0892737	2.9491051
C	-2.2164481	8.4499824	2.8692565
C	-1.7397482	5.7386914	2.1321563
C	-5.3844068	-4.7038572	0.6213564
C	-6.3946402	-5.6319804	0.9112775
C	-4.4917898	3.000052	1.4449618
C	-1.1145786	8.115773	2.0616714
C	-5.8901521	3.079596	1.5176562
C	-0.8753474	6.7834545	1.7051029
C	6.5273545	-2.5428012	1.7649168
C	-4.4131208	-4.3333223	1.5953311
C	-1.6355047	-5.7958801	1.096095
C	-0.971724	-7.0323271	1.0165311
C	5.0436092	4.9944401	-0.6870979
C	3.2425559	3.8214007	-1.8439127
C	-5.7392573	-4.5485159	-3.5867006
C	-4.3362379	1.0528336	-2.8640115
C	3.6720002	4.7777888	-0.9014482
C	-0.9661329	6.624556	-1.7165181
C	6.8656606	-4.7316011	-2.3374777
C	-5.3140099	-2.4410045	-2.406919
C	5.9928706	-3.6321505	-2.3466773
C	-4.8503444	-3.6614642	-2.9635025
C	1.6282833	-6.859709	-3.4432832
C	-6.1897377	2.5508448	-2.3388896
C	2.1195393	-4.1443004	-2.8296906
C	-5.475799	1.3631435	-2.0979165
C	6.6091355	-5.8358327	-1.5069257
C	4.8432664	-3.6130181	-1.5173101
C	1.0416516	-6.2752139	-2.3087313
C	1.2863001	-4.9272235	-2.0029965
C	5.4713532	-5.8293873	-0.6804136
C	-3.0721794	7.4264217	3.3091907
C	4.5989951	-4.7315473	-0.6809344
C	-2.8462637	6.0892737	2.9491051
C	-2.2164481	8.4499824	2.8692565
C	-1.7397482	5.7386914	2.1321563
C	-5.3844068	-4.7038572	0.6213564
C	-6.3946402	-5.6319804	0.9112775
C	-4.4917898	3.000052	1.4449618
C	-1.1145786	8.115773	2.0616714
C	-5.8901521	3.079596	1.5176562
C	-0.8753474	6.7834545	1.7051029
C	6.5273545	-2.5428012	1.7649168
C	-4.4131208	-4.3333223	1.5953311
C	-1.6355047	-5.7958801	1.096095
C	-0.971724	-7.0323271	1.0165311
C	-0.2086927	3.0012623	6.8115259
C	-0.9718217	1.910605	6.3596365
C	2.5876228	-1.4579507	6.4313047
C	-1.9889484	-3.1180179	6.1456784
C	-2.9302661	-2.1154462	6.4247947
C	2.6413683	-2.8540355	6.2985416
H	0.3215148	4.3139501	-7.6977862
H	-2.9894554	-2.8226183	-7.8170766
H	-5.0040508	-1.4739531	-7.1601775
H	3.7713139	0.1187835	-7.4201172
H	2.6090808	4.8499823	-6.814137
H	1.6434909	-1.1876976	-7.1522271
H	-1.4338471	3.4216833	-6.1431472
H	1.7833714	8.665846	-3.58526
H	-1.1106343	-3.1252444	-6.1808866
H	5.3648491	0.3075368	-5.4908447
H	-5.136634	-0.4375349	-4.9057986
H	3.1400668	4.497479	-4.4121582
H	-4.2666377	3.8521063	-4.861389
H	2.3228628	6.4155492	-2.6805821
H	-8.6571598	-2.7975207	-3.1665709
H	-3.0122626	1.7296783	-4.4589965
H	1.1173006	-2.2952759	-4.9858489
H	-0.9028083	3.0476986	-3.7320869
H	6.3129659	2.6985248	-2.898311
H	2.9404505	-6.5447662	-5.1520363
H	3.3817779	-4.1570858	-4.6122876
H	7.0697442	4.4397942	-1.251627
H	3.8844206	2.2864366	-3.2627779
H	-1.2320122	-2.0768167	-3.9225885
H	4.8273122	-0.8024782	-3.3051065
H	-2.2710932	8.3149033	-2.0732082
H	7.7521486	-4.727756	-2.9908858
H	-7.0684082	-1.2039808	-2.0678318
H	-5.3575721	-5.4887595	-4.0137715
H	5.3669132	5.7496526	0.0451361
H	6.1865055	-2.7724971	-3.0045807
H	2.9239724	5.3580482	-0.340939
H	1.4326205	-7.9156426	-3.6855264
H	-1.7449515	6.0332499	-1.2085175
H	-3.7788319	-3.8988223	-2.8907676
H	-7.0981482	2.7715441	-1.7565886
H	-3.9388605	7.6688038	3.9437744
H	-5.8019168	0.6612064	-1.3156493
H	-3.5381396	5.3134729	3.29829
H	5.2625999	-6.6885837	-0.024423
H	0.3869755	-6.8660845	-1.6510217
H	0.8242116	-4.483174	-1.1089929
H	3.7133678	-4.7173366	-0.0288127
H	-5.3097266	-4.2842905	-0.3957745
H	-7.1265509	-5.8901087	0.1304791
H	-3.9960219	3.0283166	0.4617269
H	6.174453	-2.9388993	0.7994749
H	-6.4725001	3.1774681	0.5897184
H	-2.5764117	-5.6493982	0.5492384
H	8.2200649	-3.8882329	1.8238977
H	-1.4126463	-7.8448731	0.4186161
H	5.8672433	1.2675842	2.0422761
H	6.7043927	3.5175933	2.7433084
H	-0.4264183	8.8993802	1.7094186
H	0.0029317	6.5283685	1.0903924
H	-0.2316137	4.9060317	3.9585804
H	5.2759291	5.0019348	4.1791144
H	0.7512518	-8.207052	1.644167
H	-7.636955	3.1286959	2.8194411
H	-3.7111722	-1.2085062	3.2096999
H	2.126908	2.0284026	4.1243659
H	3.3517273	-3.0446089	2.9479376
H	2.9812506	4.2333432	4.8605562
H	0.6035819	-4.1285344	3.0992205
H	1.7489961	-6.3285961	2.9781487
H	-3.7455697	-4.7335849	3.6397215
H	5.6910157	-0.3024844	4.2268614
H	-3.7968781	2.8151313	4.8042595
H	-5.5000522	-6.4040759	4.1222793
H	0.6472958	4.9328027	6.2891384
H	-2.0568886	1.0246112	4.7108955
H	-6.2771186	2.9140504	4.9221778
H	7.7024164	-1.2874468	5.2605348
H	2.7794042	0.4606539	5.4539704
H	-0.9433149	-4.2475614	4.6271469
H	-4.2958158	-0.6516427	5.5642806
H	2.9833021	-4.5121295	4.9304556
H	0.1824234	3.0146942	7.8403975
H	-1.1734707	1.0583084	7.0259799
H	2.3880389	-1.0029225	7.4135608
H	-1.5067928	-3.6683327	6.9680782
H	-3.1931646	-1.8752168	7.4664176
H	2.4855051	-3.5011548	7.1752188
N	0.5821462	4.7875497	-1.3161363
N	-4.4230291	-1.5658197	-1.7227639
N	3.9878888	-2.4746748	-1.4811145
N	-1.4374358	4.4270333	1.7131692
N	-3.4919889	-3.3228321	1.2305437
N	4.6666631	-0.9744951	1.7284139
P	1.437213	3.5144999	-2.0892769
P	-3.3610726	-0.4958876	-2.5340287
P	2.5149594	-2.3967644	-2.3627008
P	-1.8678595	2.9367885	2.4391215
P	-1.9464875	-3.0992371	1.9319393
P	3.3597435	-0.1921627	2.5033708
Fe	-0.3569868	3.9363778	0.163997
Fe	4.5679387	-1.0597404	-0.2660153
Fe	-4.4452294	-1.9112481	0.2062592
Co	0.7159011	1.7176797	-1.0920577
Co	-1.5871123	-0.0998341	-1.3521481
Co	1.037523	-1.2285292	-1.2695606
Co	-0.98438	1.4315423	1.1366466
Co	1.6386589	0.0120296	1.180838
Co	-0.819518	-1.5250589	0.942749
Se	0.150019	0.252711	-2.8697505
Se	-1.617228	2.2751858	-1.0602584
Se	2.6955122	0.3876902	-0.890198
Se	-1.0260683	-2.3408315	-1.2371509
Se	1.207693	2.383682	1.1741433
Se	-2.7174052	-0.1753043	0.7053606
Se	1.3973597	-2.2541001	0.7923343
Se	-0.1321529	-0.1362001	2.6905103
H	9.0148279	-3.0777033	4.0767615
H	7.2925506	-6.6983993	-1.5037023
H	-7.8067554	-4.9447808	-4.1521389
H	-6.3203519	4.3763353	-3.5180849
H	-2.4024478	9.4957651	3.1555812
H	-0.5095969	9.6469507	-3.2810453
H	-7.2333211	-6.9900607	2.3982149
C	-6.0972775	-1.3370146	1.1030138
C	-8.3029546	-0.8186148	2.3695875
H	-8.4821734	-1.6085889	3.1267364
H	-8.235878	0.1633003	2.8806381
H	-9.161441	-0.8027684	1.667926
N	-7.1069723	-1.0899557	1.6686885
C	6.3500349	-0.3353414	-0.7485742
C	8.8791288	0.2414448	-0.807262
H	9.0563635	1.3202186	-0.6233107
H	9.3739925	-0.346811	-0.0075822
H	9.3289099	-0.0294411	-1.7836658
N	7.4920556	-0.031035	-0.820207
(⍺,⍺)-[Fe3(CNMe)2Co6Se8L6]+ ((⍺,⍺)-[1(CNMe)2]+)
1 14
C	3.1716016	-2.222958	6.3922213
C	-2.9160911	-1.9351338	6.7871009
C	3.0763453	-0.8228567	6.4031095
C	-2.2023217	-3.1122427	6.5156081
C	0.4728994	3.8941256	6.4707347
C	3.3816304	-2.8915585	5.1742222
C	-0.261256	2.7078603	6.2945211
C	-3.2604761	-1.0735982	5.7307089
C	0.5335708	4.8362272	5.4302915
C	3.187879	-0.0932206	5.2072585
C	-1.8333078	-3.430757	5.197234
C	7.7221879	-1.1594479	3.8286021
C	3.484196	-2.1676128	3.976486
C	8.4380221	-2.1663146	3.1602797
C	-0.9364943	2.4667083	5.0870407
C	3.3893036	-0.7577368	3.9797485
C	-2.8805908	-1.3810157	4.4159444
C	6.508041	-0.6746343	3.3189048
C	-2.1620549	-2.5648987	4.1323351
C	1.1701085	-5.7806568	3.2010382
C	-0.1406124	4.599296	4.2196664
C	-5.7306629	-5.0079831	3.8729448
C	-6.8696982	-4.2116423	3.6594595
C	0.4550097	-4.5755239	3.1183464
C	3.936206	4.0211406	3.7126186
C	-0.893137	3.4192532	4.0434582
C	5.1704225	4.4144462	3.1683146
C	3.433633	2.7325559	3.4721081
C	7.9083547	-2.6960901	1.9704038
C	0.6525529	-6.9553609	2.6263981
C	-5.4295965	3.0938743	4.4588801
C	-4.5237277	-4.7214827	3.218373
C	-4.0480858	3.1458889	4.2047346
C	5.9638909	-1.1903091	2.1112616
C	5.8963598	3.5125549	2.3742564
C	4.1789269	1.8052921	2.7079187
C	-6.7847821	-3.1102941	2.7911269
C	-0.7999122	-4.5350997	2.4697869
C	5.40435	2.2171166	2.1429893
C	6.6913463	-2.2247398	1.4602268
C	-3.6232206	7.4038831	2.7986587
C	-4.4268581	-3.6184262	2.3315633
C	-2.8645443	6.2240991	2.786613
C	-5.5774998	-2.8098225	2.1422827
C	-6.337221	2.9192764	3.4022777
C	-0.5870173	-6.9173394	1.9678966
C	-3.5610582	3.0110998	2.8869285
C	-1.3096498	-5.71296	1.8881626
C	-3.9088582	8.0889494	1.6056026
C	-2.3738563	5.6925943	1.5653235
C	-5.8588418	2.7955165	2.0863493
C	-4.4810392	2.8338895	1.8293071
C	-3.4314171	7.5713427	0.3882144
C	5.4627828	-5.7204459	-0.5256785
C	-2.6848039	6.3870328	0.3665509
C	4.5746754	-4.6361898	-0.5664472
C	6.5389007	-5.7949359	-1.4279338
C	4.739355	-3.5997353	-1.5202348
C	-6.3337441	-3.4130003	-1.3138634
C	-7.5214131	-4.0024335	-1.7676802
C	1.2010121	-4.989692	-1.5252156
C	6.7178663	-4.7716505	-2.3741937
C	0.9710482	-6.3681176	-1.6597265
C	5.8282903	-3.6866833	-2.4236663
C	0.4771479	7.0911683	-0.7918228
C	-5.6001882	-2.4929231	-2.1163493
C	-5.9809796	0.6637611	-1.6133871
C	-6.8844916	1.740012	-1.6109131
C	0.5783872	8.4643454	-1.0436632
C	3.617392	4.6821475	-2.1569666
C	4.9964027	4.8103122	-2.3937373
C	1.9144881	-4.2816895	-2.5152982
C	0.6878931	6.1361785	-1.8230181
C	-8.0389752	-3.6802682	-3.0337791
C	-4.7568134	0.7592998	-2.3098919
C	2.8977735	3.6030974	-2.7129772
C	5.672093	3.862661	-3.1787592
C	-6.5739998	2.9304676	-2.2884386
C	1.4486251	-7.0572335	-2.787326
C	3.5935839	2.6231919	-3.4581803
C	4.9689657	2.7633315	-3.7008293
C	-6.1474082	-2.1692023	-3.3878009
C	-4.4368422	1.9733957	-2.9613454
C	-5.3438302	3.0455221	-2.9573726
C	0.9068169	8.9310145	-2.3293977
C	2.5766981	-1.8978082	-4.008101
C	3.7640609	-1.2382827	-4.3794507
C	-7.3434928	-2.7544259	-3.8293751
C	1.0260342	6.619826	-3.1148638
C	2.3972118	-4.9837695	-3.6431668
C	2.1623867	-6.3617098	-3.7774044
C	1.133126	7.9980271	-3.355038
C	-3.1857141	-1.1074691	-4.0191731
C	0.2525191	3.5376775	-4.0481717
C	-2.6239598	-2.3863017	-4.2339225
C	-1.0781393	4.0136195	-4.0665258
C	3.9309644	-0.7594738	-5.6918649
C	1.5456465	-2.0482529	-4.961573
C	0.8637441	3.1783292	-5.267471
C	-3.4403684	-0.286181	-5.1376161
C	-2.3269849	-2.8315297	-5.5307564
C	-1.7770107	4.1309831	-5.2773216
C	2.9097265	-0.9285408	-6.640846
C	1.71508	-1.5718413	-6.2701876
C	0.1579699	3.2920782	-6.4774435
C	-3.1378568	-0.7324663	-6.4358202
C	-2.5808263	-2.0045315	-6.6391377
C	-1.1626829	3.7668584	-6.4880775
H	3.093707	-2.7917713	7.3312546
H	-3.2109461	-1.6918862	7.8194352
H	-1.9348974	-3.7985853	7.3336739
H	0.9967906	4.083998	7.4200263
H	2.9237495	-0.2863245	7.3520803
H	-0.310402	1.9613565	7.1017254
H	3.4839832	-3.9875564	5.1583126
H	8.1130134	-0.7357486	4.7669453
H	-3.8343792	-0.1551907	5.9276464
H	1.1004737	5.7707081	5.5629767
H	-1.2906335	-4.366731	5.0043683
H	3.1347013	1.0026898	5.2479848
H	2.1406293	-5.8036602	3.7197634
H	5.9825086	0.1184377	3.8659578
H	-5.782307	-5.8696805	4.5566488
H	0.8755535	-3.6640586	3.571352
H	-1.4991398	1.5288496	4.9636473
H	3.6625237	-2.6988434	3.02999
H	3.3469089	4.7240052	4.3200071
H	-5.7960888	3.2027001	5.4912274
H	-3.3524794	3.3073739	5.0406724
H	5.5595826	5.427083	3.3545537
H	2.442519	2.4654777	3.869724
H	-3.159182	-0.6970274	3.598901
H	-0.0911082	5.336771	3.4050881
H	8.436662	-3.5017515	1.4373135
H	-3.9913398	7.794939	3.7598436
H	-3.6436579	-5.3579584	3.3881158
H	-7.6631577	-2.4672481	2.6260842
H	6.8578605	3.8162397	1.932465
H	-2.6414995	5.7152856	3.7340504
H	5.976605	1.5129173	1.5226529
H	-7.4188433	2.8839619	3.6033938
H	6.2749938	-2.6852354	0.5501044
H	-5.4943761	-1.9255639	1.4918822
H	-1.0034152	-7.8344258	1.5225463
H	5.3164213	-6.5140002	0.2233298
H	-2.2832254	-5.6804478	1.3773751
H	3.7404684	-4.5671748	0.146936
H	-3.6505891	8.089273	-0.5581211
H	-6.5592588	2.6642641	1.2482469
H	-4.1189543	2.7314946	0.7944226
H	-2.3333324	5.9723254	-0.5917925
H	-5.9788705	-3.6416927	-0.2954306
H	-8.0567094	-4.7050699	-1.1100762
H	0.8269899	-4.4633214	-0.6344155
H	0.2398249	6.7338603	0.2230975
H	0.421519	-6.900581	-0.8687873
H	-6.2344905	-0.2600582	-1.0761492
H	0.4053968	9.1766628	-0.2224215
H	-7.8442702	1.6394506	-1.080993
H	3.1016141	5.4306921	-1.5409057
H	5.541055	5.6649137	-1.9643076
H	7.5566781	-4.8196556	-3.086109
H	5.963703	-2.8911766	-3.1705617
H	4.5571967	-1.1025988	-3.6289201
H	6.7485723	3.9780051	-3.3794492
H	-7.2847667	3.7707808	-2.2887044
H	1.272931	-8.1392534	-2.891898
H	-2.429591	-3.0470916	-3.37507
H	3.0715614	1.732487	-3.8405536
H	-1.5603236	4.3143592	-3.1245193
H	5.4926048	2.0014349	-4.2979099
H	-3.4656287	2.0975585	-3.4634298
H	-5.0832707	3.9816478	-3.4744787
H	-5.6338522	-1.4579001	-4.0450445
H	1.2055116	5.914678	-3.9371125
H	2.9657079	-4.4540692	-4.4211695
H	-7.7353655	-2.4774122	-4.8205949
H	4.8698168	-0.2591597	-5.9766192
H	0.6002116	-2.5399698	-4.6841822
H	2.5477583	-6.8949809	-4.6599805
H	1.3969445	8.3446619	-4.3663082
H	1.9026768	2.8236668	-5.2901301
H	-3.902563	0.7018804	-5.0117532
H	-1.9026601	-3.8371099	-5.6766055
H	-2.8050654	4.5247428	-5.2769799
H	3.0430086	-0.5594411	-7.6693281
H	0.9034497	-1.6987907	-7.0025189
H	0.6528834	3.0125458	-7.4199973
H	-3.3509568	-0.0781424	-7.2949737
H	-2.3561957	-2.3557974	-7.6579426
H	-1.7095077	3.863983	-7.4383225
N	4.7710369	-0.7318277	1.5068314
N	-3.245138	-3.3124139	1.6072903
N	-1.5838355	4.527535	1.4845912
N	3.8728562	-2.4685366	-1.5264981
N	-4.3850048	-1.9879791	-1.5930049
N	0.5588279	4.772437	-1.4928555
P	3.5314819	0.104365	2.3360597
P	-1.7510102	-2.9430152	2.3616224
P	-1.767637	3.1126074	2.4412596
P	2.322881	-2.4903335	-2.2646657
P	-3.5431949	-0.639657	-2.2425242
P	1.0874803	3.4147518	-2.3895011
Fe	4.5065631	-0.9601132	-0.4585375
Fe	-0.4035469	3.9950937	0.0225778
Fe	-3.4372631	-3.232358	-0.3539595
Co	1.6872174	0.183832	1.1689988
Co	-0.7267905	-1.3989092	1.2294549
Co	-0.9070129	1.5387296	1.207131
Co	0.9252228	-1.2461601	-1.1576485
Co	0.556392	1.7037734	-1.1605076
Co	-1.7405268	-0.145359	-1.1198842
Se	0.0520613	0.1039482	2.8206604
Se	1.4865892	-2.1111099	0.9467409
Se	1.2617596	2.5535483	1.0019197
Se	-2.6355004	-0.0679116	1.0434882
Se	2.5593401	0.4099297	-1.0107665
Se	-1.1566155	-2.3805106	-0.8719119
Se	-1.7590962	2.2217933	-0.943274
Se	-0.1142729	0.1070938	-2.7834701
H	0.9914834	10.0098806	-2.5271116
H	-4.5019301	9.0154218	1.6231723
H	-7.8144821	-4.4440363	4.1734059
H	1.2156418	-7.8986447	2.6947503
H	7.2355966	-6.6460577	-1.392294
H	9.3888056	-2.5418907	3.5671147
H	-8.977174	-4.1320494	-3.3887421
C	6.1689451	-0.1310658	-1.1589069
C	-3.4370254	-5.0495905	-1.1468427
C	8.5875571	0.7289256	-1.5427438
H	8.6170038	1.8370927	-1.5579882
H	9.2266017	0.3608737	-0.7143811
H	8.9933176	0.3498329	-2.5022678
C	-3.6690698	-7.3392081	-2.347575
H	-4.468826	-7.262169	-3.111645
H	-2.7195645	-7.6225434	-2.8454104
H	-3.947582	-8.1317326	-1.6239589
N	-3.5260501	-6.1013957	-1.6807987
N	7.2595902	0.2781335	-1.3674624
(⍺,⍺,β)-[Fe3(CNMe)2(THF)Co6Se8L6]+ ((⍺,⍺,β)-[1(CNMe)2(THF)]+)
1 14
C	-0.9831732	4.1194787	6.1762262
C	3.3325511	0.6801527	6.9008985
C	-1.8481376	3.0165168	6.2455914
C	3.6077878	1.9801065	6.4504395
C	-2.7223594	-2.0117704	6.6566897
C	-0.6825077	4.6844332	4.925156
C	-1.4129744	-1.578268	6.3830762
C	3.0014897	-0.3218103	5.971554
C	-3.4081168	-2.7875891	5.7077059
C	-2.4087326	2.4772036	5.0751572
C	3.5508848	2.283376	5.0788171
C	-5.2364322	6.0712681	3.5400033
C	-1.2348137	4.1446549	3.7536884
C	-5.2719708	7.2443676	2.7690609
C	-0.7935249	-1.921092	5.1703321
C	-2.1060211	3.0343573	3.8155694
C	2.9292943	-0.0187969	4.604152
C	-4.5527815	4.9303508	3.0927398
C	3.199114	1.2894592	4.1416512
C	2.8442474	5.690928	2.5243966
C	-2.7893398	-3.1324704	4.4925967
C	7.6180714	1.1981609	3.9451778
C	8.0163187	-0.1350381	4.1458043
C	2.6310366	4.3151491	2.705529
C	-5.6074609	-0.2544866	3.7097201
C	-1.472863	-2.7111833	4.2159421
C	-6.8083535	0.2201737	3.1550698
C	-4.3924694	0.3885905	3.4245737
C	-4.5981609	7.2593202	1.5349542
C	3.9117235	6.1450274	1.7294221
C	2.0457962	-5.4669427	4.8374879
C	6.4893239	1.5003543	3.1686182
C	0.9781281	-4.6191986	4.4962509
C	-3.870475	4.9244246	1.844862
C	-6.785242	1.3339779	2.3005091
C	-4.3685812	1.5394966	2.6044369
C	7.2564531	-1.1702327	3.5745256
C	3.4980858	3.3767161	2.1017132
C	-5.5736017	1.9892617	2.0247997
C	-3.9083229	6.1261926	1.0845434
C	-1.8254772	-7.7137054	3.1345011
C	5.7261575	0.4671058	2.5660256
C	-1.8350191	-6.3115624	3.1010977
C	6.1213848	-0.8748886	2.804597
C	2.8863757	-5.9823802	3.8386773
C	4.7543264	5.2140376	1.0994971
C	0.7474595	-4.2661002	3.1488277
C	4.543529	3.8350931	1.2751215
C	-1.6921915	-8.4589025	1.949721
C	-1.7066674	-5.615535	1.8712274
C	2.6553746	-5.6456701	2.493789
C	1.5996353	-4.789195	2.1501381
C	-1.5541998	-7.7824662	0.7258715
C	-0.7808343	7.8890277	-0.7737112
C	-1.5517271	-6.3801251	0.686583
C	-0.9096366	6.4928526	-0.7267295
C	-0.8260982	8.5658877	-2.0042736
C	-1.1063283	5.7363998	-1.9105283
C	6.8223564	-2.0042417	-0.5744676
C	8.1500175	-2.388441	-0.8034928
C	2.1030638	4.6207306	-2.0914901
C	-1.0000717	7.827012	-3.1877191
C	3.2359528	5.3861468	-2.4046752
C	-1.1404219	6.4320324	-3.1469636
C	-4.4688189	-5.7102406	-1.1899802
C	5.877027	-1.9295819	-1.6328385
C	4.0365342	-4.5642259	-1.2255403
C	3.9836497	-5.9670382	-1.143198
C	-5.263188	-6.7635454	-1.6615931
C	-5.6919879	-1.4117566	-2.1124247
C	-6.8277514	-0.639483	-2.4076013
C	1.2429512	4.1624752	-3.1149805
C	-4.3066932	-4.5073743	-1.9319699
C	8.5827716	-2.7263778	-2.0985255
C	3.086193	-3.8615251	-1.9948302
C	-4.4396497	-1.0885641	-2.6760173
C	-6.7271832	0.4664651	-3.2667233
C	2.9743593	-6.679921	-1.8096553
C	3.5373743	5.6930229	-3.7429759
C	-4.3365599	0.0558918	-3.4989972
C	-5.4767719	0.8158581	-3.8046559
C	6.3303255	-2.271365	-2.9351703
C	2.0597602	-4.5828038	-2.6473243
C	2.0092341	-5.982431	-2.5572019
C	-5.9213914	-6.6653726	-2.9002346
C	-1.0804121	2.8171651	-4.2408968
C	-2.3462948	3.3543682	-4.550441
C	7.6594394	-2.6661832	-3.1554849
C	-4.9744673	-4.4294718	-3.1852855
C	1.5468395	4.4839099	-4.4558377
C	2.6909831	5.2385881	-4.7664367
C	-5.7631191	-5.4913025	-3.6541067
C	3.2214009	-1.672895	-3.9265595
C	-2.3265989	-2.8078603	-3.8584632
C	3.167188	-0.3293317	-4.3603065
C	-1.6100961	-4.0235087	-3.7939369
C	-2.9619517	3.0653404	-5.7816039
C	-0.4502047	1.9677511	-5.1779995
C	-2.5171392	-2.198137	-5.1157102
C	3.3969475	-2.687153	-4.8941524
C	3.3034739	-0.0063528	-5.7193085
C	-1.1006553	-4.6146803	-4.9601829
C	-2.3236441	2.2309896	-6.7139446
C	-1.0659941	1.6817452	-6.4072583
C	-1.9997878	-2.7898628	-6.2805576
C	3.5169595	-2.3629266	-6.2566643
C	3.4745434	-1.023445	-6.6745191
C	-1.2897779	-3.9982161	-6.2085724
H	-0.5517165	4.5448364	7.0950305
H	3.3859234	0.4436284	7.9746724
H	3.8817257	2.7681393	7.168575
H	-3.2057021	-1.7465943	7.6094768
H	-2.1002656	2.5722065	7.2206607
H	-0.8660623	-0.9674464	7.1172506
H	-0.0231601	5.5637853	4.8622669
H	-5.7516944	6.03512	4.5126242
H	2.8032474	-1.3496863	6.3120336
H	-4.430787	-3.1380998	5.9175765
H	3.7934818	3.3017029	4.7441502
H	-3.1007225	1.6287216	5.1601511
H	2.1729042	6.4162719	3.0091928
H	-4.5567621	4.0331185	3.7240672
H	8.1968781	2.0187217	4.3972497
H	1.7876917	3.971974	3.3250533
H	0.2300952	-1.5694838	4.9731343
H	-1.0037254	4.599309	2.7788522
H	-5.6058377	-1.1380025	4.3653683
H	2.2123447	-5.7321817	5.8929079
H	0.3173696	-4.2418467	5.2893514
H	-7.7616884	-0.2801035	3.3860097
H	-3.4607302	-0.0279127	3.8363956
H	2.6767584	-0.8130181	3.8835529
H	-3.3272316	-3.7370579	3.7474895
H	-4.5931816	8.1705879	0.9163338
H	-1.9283289	-8.2308917	4.1012531
H	6.195818	2.548308	3.0136544
H	7.5374696	-2.2212248	3.7450683
H	-7.7188961	1.7049312	1.8503192
H	-1.949559	-5.7432686	4.0349967
H	-5.5602383	2.8652367	1.3612407
H	3.7193897	-6.6501349	4.1069272
H	-3.3627375	6.172673	0.1298501
H	5.4934778	-1.6851299	2.4026872
H	5.5891496	5.5620898	0.4714284
H	-0.6326711	8.4508022	0.1615717
H	5.1827059	3.1002663	0.7638784
H	-0.8406876	5.9556234	0.2311883
H	-1.435304	-8.3505503	-0.2097545
H	3.3006957	-6.0486298	1.6994412
H	1.4347571	-4.5323711	1.0923041
H	-1.4077542	-5.8462687	-0.2648382
H	6.4928423	-1.7629701	0.4467613
H	8.8498746	-2.43547	0.0454642
H	1.8822129	4.3873561	-1.0383283
H	-3.937736	-5.8240712	-0.2326909
H	3.8836452	5.743849	-1.5909131
H	4.8285518	-4.017616	-0.6964912
H	-5.3530655	-7.6792884	-1.0562431
H	4.7473702	-6.5047755	-0.5603777
H	-5.7763451	-2.2818216	-1.4464323
H	-7.8000501	-0.9131363	-1.9697562
H	-1.0321095	8.3440392	-4.1595006
H	-1.285259	5.8700844	-4.0804917
H	-2.8465585	4.0044747	-3.8174896
H	-7.6225243	1.0575651	-3.5147392
H	2.9363515	-7.7779824	-1.745165
H	4.4279394	6.2924752	-3.9868903
H	3.0192151	0.4761639	-3.6240962
H	-3.3620323	0.3758696	-3.8973711
H	-1.4695698	-4.5198114	-2.8223076
H	-5.3773789	1.6911325	-4.4638697
H	1.294848	-4.0503153	-3.2338358
H	1.2093941	-6.5343593	-3.0742885
H	5.6391366	-2.2224616	-3.78468
H	-4.8844255	-3.5279978	-3.8041218
H	0.882587	4.1571986	-5.2682582
H	7.9754994	-2.9267028	-4.1778213
H	-3.9435969	3.5052945	-6.0172744
H	0.5312041	1.524088	-4.9524875
H	2.9118646	5.4822964	-5.8171047
H	-6.2632203	-5.3914893	-4.6301984
H	-3.087485	-1.2642933	-5.2046019
H	3.4603262	-3.740702	-4.5875681
H	3.2722665	1.0486501	-6.032659
H	-0.5639348	-5.573655	-4.8959289
H	-2.8038941	2.009687	-7.6794066
H	-0.5578755	1.0235133	-7.1282318
H	-2.1640488	-2.3021397	-7.2536494
H	3.6523571	-3.1686275	-6.9945395
H	3.5760538	-0.7719351	-7.7413603
H	-0.893305	-4.4645457	-7.123278
N	-3.1858146	3.8105677	1.3094742
N	4.5980753	0.7213514	1.7523736
N	-1.7584758	-4.2004313	1.7770677
N	-1.2899795	4.3329559	-1.8089273
N	4.5654407	-1.5048487	-1.3300226
N	-3.5205012	-3.4736978	-1.373808
P	-2.7784148	2.4082545	2.1962259
P	3.2145356	1.5607051	2.3077353
P	-0.6542492	-3.1785879	2.6114322
P	-0.2662016	3.2076184	-2.6140147
P	3.1195058	-2.014736	-2.0912331
P	-2.9530458	-2.1182023	-2.2459636
Fe	-2.7130471	3.6428053	-0.6288165
Fe	-3.0957322	-3.3798834	0.582608
Fe	4.1142629	-0.1092357	0.0165307
Co	-1.4354772	1.1191554	1.067289
Co	1.5788473	0.8181941	1.0970992
Co	-0.1475956	-1.4902624	1.3320482
Co	0.0396248	1.4769207	-1.3213315
Co	-1.4995832	-0.9738521	-1.0949555
Co	1.525899	-0.9852481	-1.0387498
Se	-0.0145557	0.3487162	2.7602626
Se	0.2138084	2.6985293	0.6675419
Se	-2.4414287	-1.0686774	1.0795969
Se	2.2379389	-1.4558326	1.1842036
Se	-2.2856342	1.2960716	-1.1371502
Se	2.4139203	1.2397416	-1.1182081
Se	-0.0365653	-2.7060771	-0.6497381
Se	0.0375183	-0.3634974	-2.7599041
H	-6.5392549	-7.4946506	-3.2757535
H	-1.6885844	-9.5588059	1.9820051
H	8.9040663	-0.3653531	4.7536565
H	4.0808848	7.2244623	1.5966608
H	-0.7198981	9.660468	-2.0425047
H	-5.8078333	8.135823	3.1276952
H	9.6221378	-3.0385946	-2.2789123
C	-6.9082779	4.8868865	-1.9324883
H	-7.6325637	4.0480444	-1.9605992
H	-7.2073958	5.5983997	-1.1360468
H	-6.9341103	5.4117673	-2.9085767
C	-7.4017851	-4.2494523	1.8040519
H	-8.0535559	-3.3526005	1.8114012
H	-7.7444185	-4.9402768	1.0067895
H	-7.4919797	-4.7615163	2.7831723
N	-6.0579776	-3.8757828	1.5761491
C	-4.9319211	-3.6148692	1.3217833
C	-4.5127752	4.0368383	-1.409308
N	-5.6058706	4.3991355	-1.680308
O	5.8455803	1.1622593	-0.9465983
C	7.1798214	1.3824172	-0.4075985
C	5.8263016	1.4801822	-2.3668116
C	8.095217	1.4592702	-1.627643
H	7.182343	2.332633	0.1729908
H	7.418547	0.5542462	0.2847613
C	7.1798799	2.1310817	-2.6641929
H	5.6879635	0.5344565	-2.932804
H	4.9591636	2.1433841	-2.5615758
H	8.3755922	0.4374194	-1.9571904
H	9.02535	2.0255865	-1.4248218
H	7.5029467	1.9659947	-3.7105201
H	7.1344451	3.2269772	-2.4920503
trans-(⍺,β)-[Fe3(CNMe)(THF)Co6Se8L6]+ (trans-(⍺,β)-[1(CNMe)(THF)]+)
1 14
C	0.0748849	3.9447774	6.7869242
C	2.7486654	-2.8705635	6.6982601
C	-1.1590417	4.4435713	6.3422168
C	3.9385643	-2.1910201	6.389797
C	-3.9525104	-0.0290849	6.1933409
C	0.9398736	3.3180927	5.8735549
C	-2.6865873	-0.6399826	6.1826141
C	1.7114924	-2.9191814	5.7522663
C	-4.7791258	-0.1242504	5.0616313
C	-1.5315826	4.3141758	4.9935003
C	4.0905011	-1.5609689	5.1443969
C	-0.3104704	8.0817001	3.3428633
C	0.5678866	3.1804276	4.5283169
C	1.011755	8.5372652	3.206422
C	-2.2538297	-1.3500435	5.0513521
C	-0.6755143	3.6714366	4.0727182
C	1.8590657	-2.283604	4.5085743
C	-0.7041199	6.8478704	2.8033274
C	3.0483519	-1.5955254	4.1889101
C	4.9226288	2.5741946	4.1918563
C	-4.3509514	-0.8381128	3.9286438
C	7.2644274	-3.8143558	3.021017
C	6.6758824	-4.9892282	3.5191395
C	4.1022067	1.4681102	3.9223304
C	-5.157478	3.7723692	2.7783184
C	-3.0921164	-1.4730508	3.9206808
C	-5.5372836	4.7560596	1.8479067
C	-3.8107828	3.3938396	2.9006048
C	1.9459462	7.7365945	2.5256707
C	6.0883098	2.7900066	3.4354166
C	-1.8546787	-5.8283904	4.5957886
C	6.4717966	-2.8202541	2.4259157
C	-2.219931	-4.5139096	4.2570049
C	0.2284242	6.0318125	2.1131119
C	-4.5636425	5.3571574	1.0331195
C	-2.8227919	4.0297914	2.1153355
C	5.2843131	-5.1647846	3.4119173
C	4.4388387	0.5611878	2.8931691
C	-3.2120521	4.9980122	1.166566
C	1.5636869	6.4979927	1.9948922
C	-6.2326718	-5.1767195	2.7567232
C	5.0680835	-2.9841124	2.3116469
C	-5.3634896	-4.0769161	2.7017805
C	4.4882056	-4.1783808	2.8128582
C	-1.2831886	-6.6745427	3.6324952
C	6.4224667	1.8964924	2.4047634
C	-2.0031125	-4.0271926	2.9495067
C	5.5970488	0.7923621	2.1267312
C	-6.5017346	-5.9382677	1.6059973
C	-4.7334965	-3.710656	1.4834874
C	-1.0828509	-6.2036496	2.3233683
C	-1.4367132	-4.8899157	1.9840075
C	-5.8733115	-5.5960412	0.3959831
C	3.6105048	7.334796	-3.1478782
C	-4.9929702	-4.505416	0.3365772
C	3.2951387	6.0065405	-2.8231919
C	2.8692241	8.4050845	-2.6206355
C	2.212288	5.712738	-1.9541787
C	4.9619534	-5.0760232	-0.8098385
C	5.8961484	-6.0734057	-1.1244791
C	4.76623	2.7299166	-1.3737506
C	1.7913685	8.127424	-1.7607693
C	6.1664666	2.7050648	-1.4529383
C	1.4635705	6.8052759	-1.4383847
C	-6.4333122	-2.1873169	-1.9838336
C	4.0500576	-4.5773534	-1.7841739
C	1.1270605	-5.7896287	-1.3787401
C	0.3435449	-6.9563415	-1.3567826
C	-7.5903471	-2.6861884	-2.5947953
C	-5.2027778	2.3209458	-2.6925932
C	-5.6595497	3.6168581	-2.9861698
C	3.9837538	2.7571489	-2.549578
C	-5.6733192	-1.1404023	-2.5706407
C	5.9301207	-6.6336666	-2.412093
C	0.7159338	-4.6683941	-2.131
C	-3.8897803	1.9305172	-3.0297638
C	-4.810368	4.5401703	-3.616912
C	-0.8644498	-7.0155012	-2.0704832
C	6.8072856	2.6877743	-2.7045373
C	-3.0309739	2.8757075	-3.6378436
C	-3.4946922	4.1660669	-3.9389535
C	4.089865	-5.163867	-3.0779497
C	-0.5179246	-4.72365	-2.8199272
C	-1.2960284	-5.8922399	-2.7964699
C	-8.0332339	-2.1632	-3.8230926
C	1.4879164	3.0697593	-4.0715029
C	0.7391077	4.2011326	-4.4593363
C	5.0127597	-6.1769715	-3.3753929
C	-6.1267157	-0.633301	-3.8195283
C	4.6329553	2.7320752	-3.8036451
C	6.0362025	2.6936241	-3.8784076
C	-7.2864676	-1.1386822	-4.4270298
C	2.0908241	-2.7162095	-3.89149
C	-2.9432621	-0.5839381	-4.2446151
C	3.0971052	-1.7522202	-4.1287482
C	-3.0148841	-1.9945265	-4.2864207
C	0.2108701	4.2887559	-5.7594306
C	1.6676399	2.0146956	-4.9952448
C	-2.6432728	0.1161782	-5.4315801
C	1.4777477	-3.3377335	-4.9997967
C	3.4818462	-1.4228717	-5.4369139
C	-2.7923371	-2.6857779	-5.487157
C	0.4137367	3.2477307	-6.6801812
C	1.1395468	2.1079641	-6.292582
C	-2.4160878	-0.5798466	-6.6310164
C	1.859194	-2.9999111	-6.310408
C	2.8608938	-2.0434413	-6.5357306
C	-2.4887611	-1.9809954	-6.6643218
H	0.3657329	4.0480343	7.8434906
H	2.6317918	-3.3660592	7.6743116
H	4.7607415	-2.154109	7.1207028
H	-4.2903184	0.5256706	7.0819488
H	-1.8392628	4.9464489	7.0465408
H	-2.025727	-0.5584934	7.0588564
H	1.911493	2.9291014	6.2146462
H	-1.0534049	8.698631	3.8719245
H	0.7799836	-3.4605265	5.977925
H	-5.7695365	0.356949	5.0605499
H	5.032873	-1.042744	4.9153333
H	-2.4969523	4.7224113	4.6635898
H	4.6533917	3.2716764	4.9997309
H	-1.7481099	6.520167	2.8986422
H	8.3527981	-3.6668594	3.1004665
H	3.1996172	1.2959221	4.5294423
H	-1.2524572	-1.8054709	5.0554516
H	1.2536239	2.692819	3.8184809
H	-5.9152397	3.29877	3.4214504
H	-2.030931	-6.1940313	5.6191029
H	-2.6888195	-3.8730961	5.0170792
H	-6.5933178	5.0536843	1.7583572
H	-3.530821	2.6113853	3.6230435
H	1.0412414	-2.3362804	3.7745508
H	-4.9832981	-0.8956691	3.0306453
H	2.9878342	8.0741116	2.4143002
H	-6.71148	-5.4380677	3.713345
H	6.9309745	-1.8968073	2.0449035
H	4.8134892	-6.0827662	3.7962955
H	-4.8536331	6.1201425	0.2949748
H	-5.1783602	-3.4798241	3.6060317
H	-2.4454865	5.4802133	0.5414905
H	-1.0007257	-7.7044508	3.8993398
H	2.3034315	5.8618262	1.4827109
H	3.4010719	-4.3159192	2.7175479
H	7.3419564	2.0535543	1.8193064
H	4.4565869	7.5320806	-3.824538
H	5.8495027	0.095021	1.3138961
H	3.8993889	5.1926854	-3.2418415
H	-6.0555049	-6.1949516	-0.5099286
H	-0.6473031	-6.8600094	1.5553843
H	-1.278216	-4.5359694	0.9536864
H	-4.4662444	-4.2639605	-0.5990714
H	4.8970834	-4.7015668	0.2254899
H	6.5842699	-6.4302351	-0.3427957
H	4.2778898	2.7447077	-0.3864823
H	-6.0886166	-2.626616	-1.0367792
H	6.7581464	2.709533	-0.5255384
H	2.0657385	-5.7547949	-0.8098408
H	-8.1443098	-3.5039571	-2.1076293
H	0.6895288	-7.8293208	-0.7820445
H	-5.8771259	1.6000382	-2.2104932
H	-6.6902239	3.9014345	-2.7248401
H	1.1919096	8.9486418	-1.3388592
H	0.6051327	6.597485	-0.7796178
H	0.5733434	5.021157	-3.7474228
H	-5.1707725	5.5530651	-3.8529769
H	-1.4736541	-7.9320028	-2.0551588
H	7.9069786	2.6882198	-2.7645009
H	3.5975839	-1.2648691	-3.277164
H	-1.9864634	2.617587	-3.8703785
H	-3.2727016	-2.5529446	-3.3743693
H	-2.8155926	4.8852882	-4.4210636
H	-0.8858289	-3.8441064	-3.3692778
H	-2.2504123	-5.9231035	-3.3442444
H	3.4014548	-4.8201142	-3.8591317
H	-5.5681412	0.1626955	-4.3285876
H	4.0467556	2.7760785	-4.7325122
H	5.0162608	-6.613569	-4.3865174
H	-0.3545949	5.185719	-6.0554947
H	2.215396	1.1050178	-4.7057658
H	6.5265176	2.6899269	-4.8642814
H	-7.606088	-0.720602	-5.3942668
H	-2.6019941	1.2135281	-5.4390909
H	0.7149121	-4.1138687	-4.8524425
H	4.2792457	-0.6809398	-5.5979818
H	-2.8747836	-3.7833942	-5.5073639
H	0.004131	3.3230855	-7.6991575
H	1.2912895	1.2780827	-6.9991682
H	-2.1901922	-0.0154727	-7.548592
H	1.3720771	-3.5012389	-7.1607221
H	3.1655893	-1.7899812	-7.5626916
H	-2.3221323	-2.5228426	-7.6077611
N	-0.1121964	4.7955448	1.5205949
N	4.2678176	-2.006318	1.6537017
N	-3.8760589	-2.5939209	1.3683347
N	1.8250857	4.4130941	-1.5689087
N	3.2150156	-3.5056817	-1.3882466
N	-4.5263574	-0.6781853	-1.8927527
P	-1.0429494	3.5524622	2.2597584
P	3.3145795	-0.8672496	2.502036
P	-2.525961	-2.3439014	2.3843035
P	2.1410575	2.9259015	-2.346534
P	1.7121144	-3.1075754	-2.1009197
P	-3.2705823	0.2366893	-2.6040637
Fe	0.7621264	3.9509003	0.0058873
Fe	-3.880808	-1.2368686	-0.0828031
Fe	4.2889051	-2.2481223	-0.2904872
Co	-0.502721	1.7464184	1.1465263
Co	1.6019817	-0.2407146	1.3254142
Co	-1.1535549	-1.138647	1.2061854
Co	1.16	1.4412328	-1.0923684
Co	-1.6440257	0.2505401	-1.1655021
Co	0.717293	-1.4865768	-1.0441594
Se	-0.1060358	0.178929	2.8498909
Se	1.875647	2.1296053	1.1183659
Se	-2.6738046	0.6775755	0.9510982
Se	0.8250942	-2.4037618	1.0966393
Se	-0.9516033	2.5448292	-1.0550375
Se	2.7248555	-0.3397417	-0.7417612
Se	-1.5780781	-2.0839078	-0.9246828
Se	0.137653	0.0443883	-2.6956005
H	-8.9401096	-2.5558751	-4.3062942
H	-7.1875334	-6.7972709	1.6545824
H	7.2986585	-5.7657185	3.9884693
H	6.735884	3.6530302	3.6525143
H	3.1247455	9.4433748	-2.879266
H	1.3129223	9.5071924	3.6296221
H	6.6508367	-7.4274601	-2.6589292
C	5.9878438	-1.7435015	-1.139705
C	8.2373028	-1.284633	-2.351275
H	8.3688826	-2.0217567	-3.169046
H	8.2408604	-0.2626806	-2.7819977
H	9.0886378	-1.3841225	-1.6477925
N	7.0190229	-1.5284859	-1.6790417
O	-5.9794535	-0.4790969	0.7766383
C	-7.1333718	-1.1994201	1.2692049
C	-6.3932745	0.8958664	0.6634109
C	-8.3667795	-0.5079663	0.6427831
H	-7.0129152	-2.2630312	0.9954178
H	-7.1532971	-1.1323327	2.3812781
C	-7.8083219	0.8267514	0.0776331
H	-6.3899166	1.3640316	1.6748733
H	-5.6481181	1.4218872	0.0388153
H	-9.1536184	-0.3433694	1.4049813
H	-8.8061165	-1.1242247	-0.1641324
H	-8.4194214	1.706473	0.3593416
H	-7.7636975	0.7851063	-1.0288143
(⍺,⍺,β)-[Fe3(CNMe)(THF)2Co6Se8L6]+ ((⍺,⍺,β)-[1(CNMe)(THF)2]+)
1 14
C	0.8924304	3.7969134	6.8087988
C	2.3590974	-3.5429258	6.6417263
C	-0.100973	4.6612789	6.3208273
C	3.6147081	-2.9819194	6.3561147
C	-4.0079197	-0.1031657	6.2225705
C	1.3942745	2.7798384	5.9804938
C	-2.8251225	-0.861462	6.1737762
C	1.326163	-3.4527678	5.6939734
C	-4.8278559	-0.0220087	5.0851093
C	-0.6003141	4.5015115	5.0183169
C	3.836634	-2.3314649	5.1317629
C	-0.2366464	8.1078477	2.8627065
C	0.900681	2.6213936	4.6753895
C	1.0601189	8.4070795	3.3152221
C	-2.472573	-1.5459587	4.999859
C	-0.1131932	3.4685403	4.1824809
C	1.543727	-2.7951093	4.4722603
C	-0.5292004	6.8497644	2.311698
C	2.7993735	-2.2242053	4.1763131
C	5.1304199	1.7222497	4.2715671
C	-4.47964	-0.7087192	3.9090153
C	6.8798484	-4.6605847	2.9616005
C	6.2358488	-5.8126555	3.444413
C	4.213789	0.6907371	4.0149985
C	-4.6231064	3.8549614	3.6186663
C	-3.3107315	-1.4952597	3.8632453
C	-5.1870272	4.5599284	2.5418176
C	-3.2651558	3.4943713	3.5984438
C	2.0618882	7.4255739	3.2229856
C	6.2425814	1.9039633	3.4312341
C	-2.6163567	-5.9953926	4.2943848
C	6.1357451	-3.6208635	2.3821566
C	-2.82059	-4.6305798	4.027397
C	0.4755557	5.8555416	2.2000815
C	-4.3913664	4.8800156	1.4275254
C	-2.4487336	3.8581541	2.5055298
C	4.8370891	-5.9180308	3.3401533
C	4.4015382	-0.1780886	2.9182836
C	-3.0336271	4.5247061	1.407889
C	1.7719002	6.1649154	2.6802576
C	-6.8709967	-4.7162578	2.519076
C	4.7253404	-3.7144137	2.2696
C	-5.8750812	-3.7283355	2.5151705
C	4.0887479	-4.8845577	2.7584896
C	-2.1283697	-6.8470982	3.2910063
C	6.4295659	1.0494264	2.332149
C	-2.5236292	-4.0997747	2.7531964
C	5.5117956	0.0169506	2.0728282
C	-7.2206741	-5.3890741	1.3351592
C	-5.195914	-3.3878377	1.3160598
C	-1.8500882	-6.3300831	2.0140012
C	-2.0427122	-4.9671092	1.7464929
C	-6.5449679	-5.0737399	0.1434974
C	5.3488506	6.1911888	-2.4624857
C	-5.5390863	-4.0959333	0.1348871
C	4.3075626	5.2506202	-2.4759105
C	5.8582529	6.6852516	-1.2491337
C	3.7449965	4.7740223	-1.2620306
C	4.2457995	-5.8011761	-0.8752664
C	5.0515718	-6.9050941	-1.1888409
C	5.0979076	1.6060783	-1.5414805
C	5.3195552	6.2111297	-0.0395894
C	6.4492423	1.3084745	-1.7701847
C	4.2881002	5.2632812	-0.0452124
C	-6.6553921	-1.5218254	-2.066811
C	3.4601712	-5.1485828	-1.8682683
C	0.4021908	-6.0049918	-1.5740628
C	-0.5148679	-7.0692901	-1.6206744
C	-7.8645166	-1.8497639	-2.6917232
C	-4.9252662	2.8075455	-2.6205342
C	-5.2506406	4.1470736	-2.8936174
C	4.25399	1.9670904	-2.6156164
C	-5.7671607	-0.5596399	-2.6175128
C	5.0765509	-7.417173	-2.4968062
C	0.154743	-4.818867	-2.2973832
C	-3.6566013	2.2929914	-2.9616593
C	-4.3139126	4.9898526	-3.5135096
C	-1.6957804	-6.9581814	-2.3723993
C	6.9754178	1.3548368	-3.0735111
C	-2.7046197	3.1587655	-3.5479909
C	-3.0403688	4.4912826	-3.8373935
C	3.4911491	-5.6838403	-3.1839441
C	-1.0511837	-4.7019925	-3.0269648
C	-1.9643852	-5.767573	-3.0693443
C	-8.2338283	-1.2348232	-3.9016424
C	1.7673371	2.9999279	-3.7938115
C	1.2636321	4.3123113	-3.9197778
C	4.2832494	-6.8021169	-3.4820722
C	-6.1479964	0.0393944	-3.849966
C	4.7886958	2.0138778	-3.920434
C	6.1408522	1.7026387	-4.1475485
C	-7.3604781	-0.2951831	-4.4726825
C	1.7649118	-2.9796328	-3.9605018
C	-2.9852481	-0.2576727	-4.2683121
C	2.7829745	-2.0195645	-4.1596975
C	-3.2107968	-1.6493414	-4.3630257
C	0.6764616	4.7284672	-5.12814
C	1.6409296	2.1026148	-4.8783189
C	-2.6093971	0.4488515	-5.429569
C	1.1847435	-3.5907411	-5.0924998
C	3.210012	-1.6822421	-5.4527021
C	-3.0629603	-2.315499	-5.5892037
C	0.5759836	3.8412671	-6.2131083
C	1.054767	2.5256593	-6.082632
C	-2.4575401	-0.2225512	-6.6547205
C	1.6073903	-3.2441181	-6.3882971
C	2.6193458	-2.290246	-6.5748901
C	-2.6819091	-1.6052405	-6.740099
H	1.2774541	3.9180613	7.8329686
H	2.1874719	-4.0552027	7.6009009
H	4.4336502	-3.0557569	7.087886
H	-4.2849028	0.4287044	7.1456863
H	-0.4926259	5.4702501	6.9562272
H	-2.1676368	-0.9182526	7.0546185
H	2.1730777	2.0984442	6.3561925
H	-1.0340491	8.8638286	2.9379365
H	0.3429304	-3.90201	5.9018057
H	-5.750014	0.5788019	5.1113487
H	4.8296183	-1.9097539	4.9188192
H	-1.3740371	5.1915924	4.653432
H	4.9754578	2.388163	5.1342556
H	-1.547416	6.6273881	1.9635988
H	7.9743462	-4.5676432	3.0401141
H	3.3506645	0.5494203	4.6834922
H	-1.5348571	-2.1207148	4.9761028
H	1.3085719	1.8293379	4.0306016
H	-5.2418435	3.5871641	4.4888471
H	-2.8529165	-6.3944703	5.2927471
H	-3.2261473	-3.9830104	4.8174874
H	-6.2473588	4.8549196	2.5680512
H	-2.8407144	2.935309	4.4454752
H	0.7292923	-2.7366256	3.7347826
H	-5.104504	-0.627393	3.0076552
H	3.0784068	7.6386867	3.5884165
H	-7.3853173	-4.9594281	3.4619949
H	6.6382681	-2.7156583	2.0121843
H	4.3225097	-6.8162248	3.7152004
H	-4.8274619	5.4120341	0.5682904
H	-5.6250644	-3.1991944	3.4457296
H	-2.414612	4.7649362	0.5301384
H	-1.971827	-7.9162257	3.5012734
H	2.5458081	5.3845517	2.6381049
H	2.9950966	-4.9641882	2.67133
H	7.3024457	1.1860797	1.6750219
H	5.7626918	6.5481075	-3.418616
H	5.6499213	-0.6510921	1.2087669
H	3.9109836	4.8944935	-3.4365774
H	-6.789687	-5.6070399	-0.7883311
H	-1.4788188	-6.9884413	1.2147803
H	-1.8243034	-4.576443	0.7404961
H	-4.978346	-3.8812638	-0.7874235
H	4.1835978	-5.4531682	0.1694563
H	5.645194	-7.3800693	-0.3925745
H	4.7000635	1.577782	-0.5148657
H	-6.3710992	-2.0331632	-1.1361007
H	7.0989025	1.0503105	-0.9203235
H	1.3173719	-6.1018367	-0.9748404
H	-8.518697	-2.6063868	-2.2307812
H	-0.2953473	-7.9970899	-1.0700804
H	-5.6716263	2.1485748	-2.156628
H	-6.250189	4.5273109	-2.632485
H	5.716228	6.5745605	0.9212134
H	3.8870652	4.867856	0.8997954
H	1.3279037	5.0006944	-3.061425
H	-4.5749002	6.0343687	-3.7428666
H	-2.4102432	-7.7945373	-2.4099675
H	8.041342	1.1408384	-3.2495479
H	3.2587661	-1.5370876	-3.2911639
H	-1.6884925	2.8027426	-3.7768019
H	-3.527743	-2.2100136	-3.4712204
H	-2.2945993	5.1406993	-4.3200692
H	-1.2872558	-3.7686228	-3.5603355
H	-2.8956967	-5.6654099	-3.6473839
H	2.9012982	-5.2151448	-3.9805761
H	-5.4913784	0.7730131	-4.3345846
H	4.157612	2.3186151	-4.767381
H	4.2833301	-7.1956395	-4.5108014
H	0.3041886	5.7604135	-5.224493
H	1.9956409	1.064469	-4.7893853
H	6.5462631	1.7557852	-5.1697641
H	-7.6205284	0.1904858	-5.4261336
H	-2.4483653	1.5346187	-5.3964959
H	0.412794	-4.363431	-4.9737632
H	4.0138813	-0.9408693	-5.5807938
H	-3.263412	-3.3962647	-5.649686
H	0.1228806	4.1732384	-7.1598909
H	0.9709828	1.8191122	-6.9222846
H	-2.170703	0.3475276	-7.5516729
H	1.143096	-3.7351317	-7.2573346
H	2.9531157	-2.0267107	-7.5902251
H	-2.572208	-2.126858	-7.7030305
N	0.2234547	4.5862548	1.6158416
N	3.9692923	-2.689314	1.6310402
N	-4.208795	-2.3797279	1.2530575
N	2.6787056	3.857773	-1.2049077
N	2.7578806	-3.9876665	-1.4675397
N	-4.5768388	-0.2659352	-1.9205474
P	-0.6660032	3.3534767	2.4158316
P	3.137045	-1.4793963	2.5105818
P	-2.8432056	-2.3388787	2.2798006
P	2.5216284	2.4746699	-2.1843491
P	1.3257213	-3.3894146	-2.1873538
P	-3.2177117	0.5290879	-2.5935206
Fe	-4.0196219	-0.9723052	-0.1343236
Fe	3.9520442	-2.9017988	-0.314763
Co	-0.3556929	1.5600243	1.2260229
Co	1.4966361	-0.6448889	1.3646283
Co	-1.3435949	-1.2389844	1.1617224
Co	1.2869423	1.1279799	-1.0202536
Co	-1.6030852	0.2978102	-1.1594433
Co	0.5124431	-1.7067889	-1.0756585
Se	-0.1881555	-0.110133	2.8709713
Se	2.0031593	1.7010819	1.2014126
Se	-2.6257731	0.7636582	0.9573732
Se	0.4897024	-2.7053003	1.036229
Se	-0.6449229	2.5063122	-0.9475701
Se	2.625433	-0.812193	-0.690496
Se	-1.8388191	-2.0440072	-1.0051301
Se	0.1462229	-0.071947	-2.6917719
H	-9.1817796	-1.4930104	-4.3964912
H	-8.0053944	-6.1602763	1.3439047
H	6.821128	-6.6254002	3.900498
H	6.9636349	2.7103219	3.6341249
H	6.6713854	7.4264236	-1.2460872
H	1.2859019	9.3949418	3.7442163
H	5.695122	-8.2929042	-2.7438535
C	5.703804	-2.6520064	-1.1768948
C	7.9575053	-2.6484527	-2.4638011
H	8.0570156	-1.7257399	-3.0708328
H	8.8125199	-2.7120685	-1.7607779
H	7.9876205	-3.5292315	-3.136698
N	6.7401598	-2.6346516	-1.7475273
O	-6.0335149	-0.0035853	0.7887177
C	-7.2609541	-0.6296126	1.2464672
C	-6.2778981	1.4136956	0.6871882
C	-8.40996	0.3519534	0.9057961
H	-7.3459718	-1.609392	0.7414097
H	-7.1907499	-0.820101	2.3398865
C	-7.707764	1.5075399	0.157931
H	-6.17403	1.8875197	1.6909679
H	-5.5012011	1.8390915	0.025227
H	-8.8951146	0.7175443	1.8330638
H	-9.1940637	-0.1267252	0.2885727
H	-8.1746127	2.4937578	0.349351
H	-7.7181282	1.3254255	-0.9360557
Fe	1.1899685	3.8115682	0.1016367
O	0.7204487	6.1841709	-1.0213646
C	1.515314	7.3934062	-0.9197324
C	-0.6572977	6.5358191	-1.2861479
C	0.7486077	8.4312488	-1.7376894
H	1.5983922	7.6977106	0.1480891
H	2.527471	7.1661879	-1.3028999
C	-0.708184	8.0693931	-1.4016887
H	-0.9691276	6.0239333	-2.2227297
H	-1.2949234	6.1518563	-0.4633953
H	0.9520434	8.2977425	-2.8212829
H	1.0153884	9.4717462	-1.4671087
H	-1.4374134	8.4151384	-2.1605573
H	-0.9936475	8.5186692	-0.4285093
cis-(⍺,β)-[Fe3(THF)2Co6Se8L6]+ (cis-(⍺,β)-[1(THF)2]+)
1 14
C	-3.7806606	0.7224966	-6.3694333
C	-0.1998869	-3.6872429	-6.7912336
C	-2.5695793	1.4295777	-6.4229949
C	-1.5689504	-3.5553707	-6.5124006
C	2.6032036	1.8419361	-6.6290404
C	-4.4512087	0.592935	-5.1414132
C	2.1629808	0.5486559	-6.2946031
C	0.7225972	-3.7435443	-5.7311749
C	3.2768698	2.6148177	-5.6692037
C	-2.0287588	2.0035624	-5.2599148
C	-2.0196208	-3.4801893	-5.1829688
C	-5.439032	5.2687879	-4.0343674
C	-3.9110491	1.1600055	-3.9769318
C	-6.6595207	5.3921028	-3.3513999
C	2.4039538	0.0284922	-5.0131354
C	-2.6930487	1.8746153	-4.0225613
C	0.2777766	-3.6578043	-4.403931
C	-4.3756562	4.5303571	-3.4926687
C	-1.0995654	-3.5258116	-4.1152147
C	-5.6558342	-2.8531821	-2.8655383
C	3.5172556	2.0958728	-4.3840033
C	-1.3723146	-7.9163143	-3.760607
C	-0.3372835	-8.7349496	-3.2795434
C	-4.2617721	-2.6865562	-2.8828559
C	0.8972344	5.0575836	-3.975819
C	3.099992	0.7930376	-4.049037
C	0.5080171	6.3323594	-3.5294682
C	0.1400666	3.9243015	-3.638526
C	-6.8029945	4.7480205	-2.1100535
C	-6.227088	-3.9885612	-2.2640946
C	5.7800465	-2.8374877	-4.1597578
C	-1.5828535	-6.6339829	-3.2311206
C	4.9486725	-1.7193688	-3.9774188
C	-4.4969916	3.8823544	-2.2324931
C	-0.6385351	6.4654575	-2.7296903
C	-1.0445467	4.057173	-2.8788701
C	0.5002733	-8.247369	-2.2600921
C	-3.4216194	-3.6668212	-2.3072234
C	-1.4085302	5.335614	-2.4073025
C	-5.7460748	4.0070423	-1.565178
C	7.9715168	1.1442858	-2.7673784
C	-0.7478386	-6.131534	-2.1990784
C	6.5689133	1.1601349	-2.775307
C	0.3049409	-6.9647296	-1.7347613
C	6.1672275	-3.6178745	-3.0593622
C	-5.3969644	-4.9521081	-1.667735
C	4.4837243	-1.3742182	-2.6895904
C	-4.0006795	-4.7906369	-1.6816878
C	8.6840113	1.1172083	-1.5553247
C	5.8354439	1.1459956	-1.5596069
C	5.7201729	-3.273985	-1.7722648
C	4.8811219	-2.1654078	-1.5880675
C	7.9724047	1.0871485	-0.3439772
C	-7.9694137	1.108495	0.3450041
C	6.5691783	1.0881642	-0.3458195
C	-6.5661883	1.105787	0.3466204
C	-8.6807382	1.14042	1.5564685
C	-5.8321255	1.1616489	1.5602956
C	-0.3245535	-6.9641893	1.7342995
C	-0.5235092	-8.246258	2.2596688
C	-4.8870772	-2.1518477	1.5877616
C	-7.9679874	1.1655692	2.7684148
C	-5.7291684	-3.258166	1.7716519
C	-6.5653477	1.1776892	2.7761195
C	5.7569119	3.9914091	1.5661328
C	0.7306957	-6.1340502	2.1984755
C	3.9873566	-4.8018409	1.6810662
C	5.3832069	-4.9670415	1.6671757
C	6.8156848	4.7295484	2.1112655
C	1.4230778	5.3308242	2.4079526
C	0.6562084	6.4627562	2.730448
C	-4.4871275	-1.3623247	2.6895506
C	4.5075147	3.869631	2.2333974
C	0.3127902	-8.7362552	3.2789933
C	3.4112695	-3.6765927	2.306758
C	1.0556995	4.0533699	2.8795624
C	-0.4905942	6.3327691	3.5303787
C	6.2158582	-4.0058142	2.263753
C	-6.1767819	-3.6014408	3.0587197
C	-0.1291724	3.9237154	3.6393669
C	-0.8832101	5.059051	3.9767653
C	1.5644203	-6.6389036	3.2303851
C	4.2539911	-2.6986812	2.8826455
C	5.6476019	-2.8690249	2.8653769
C	6.6738194	5.3735784	3.3528238
C	-3.0972603	0.8008846	4.0492431
C	-3.5106963	2.1048604	4.3845245
C	1.3502606	-7.9206204	3.7599028
C	4.3877925	4.5175379	3.4937785
C	-4.9526625	-1.7067838	3.9773485
C	-5.787102	-2.8226686	4.1593791
C	5.4530141	5.2531124	4.0357327
C	1.0894638	-3.5293173	4.1145537
C	2.69823	1.8659921	4.0227835
C	-0.2882785	-3.6574967	4.4030888
C	3.9145068	1.1484539	3.977031
C	-3.2688028	2.622756	5.6698691
C	-2.4034162	0.0340925	5.0131415
C	2.0340524	1.995984	5.2600865
C	2.0095233	-3.4864863	5.182416
C	-0.7334881	-3.742261	5.7302652
C	4.453119	0.5795818	5.1413487
C	-2.5974131	1.8476715	6.6295229
C	-2.1609324	0.553212	6.2947462
C	2.5732992	1.4201797	6.4229969
C	1.558492	-3.5606665	6.5117814
C	0.1890337	-3.6887571	6.7904372
C	3.7826847	0.7102124	6.3693181
H	-4.2070451	0.282185	-7.2835786
H	0.1485061	-3.7578119	-7.8330838
H	-2.3002181	-3.5219572	-7.3344738
H	2.4206538	2.2457628	-7.6366117
H	-2.0388022	1.5455922	-7.3802567
H	1.6266002	-0.0636665	-7.0352117
H	-5.4129734	0.0596053	-5.0919292
H	-5.3040406	5.7548572	-5.0131633
H	1.7971668	-3.8649639	-5.9367436
H	3.628662	3.6264457	-5.9257527
H	-3.0981141	-3.4031704	-4.9863115
H	-1.0901653	2.568058	-5.3360831
H	-6.3024668	-2.0896018	-3.3243083
H	-3.4410988	4.4591316	-4.0629337
H	-2.0349074	-8.2796981	-4.5614692
H	-3.8298909	-1.7864918	-3.3472386
H	2.0487279	-0.984463	-4.7694118
H	-4.4508105	1.0663543	-3.0233743
H	1.8022255	4.9344088	-4.5888483
H	6.1331511	-3.0918992	-5.1709652
H	4.6727312	-1.1097525	-4.8491599
H	1.0983672	7.2204067	-3.8032078
H	0.4931194	2.9334592	-3.9624689
H	1.008485	-3.7086941	-3.5813916
H	4.0305381	2.7019906	-3.6239661
H	-7.3200777	-4.1183298	-2.2570042
H	-7.7562921	4.8072	-1.5615967
H	8.5156997	1.15767	-3.7246362
H	-2.4052592	-6.0196637	-3.621388
H	1.3223536	-8.8691177	-1.8733917
H	-0.9470564	7.4569198	-2.3640407
H	6.0297584	1.1951682	-3.7323949
H	-2.3113637	5.4438374	-1.7920084
H	6.8201439	-4.4922906	-3.2034163
H	-5.8917784	3.4835751	-0.6091424
H	0.978707	-6.5817148	-0.9508044
H	-5.835391	-5.8430575	-1.1923923
H	-8.5097413	1.067731	-0.6134572
H	-3.3528874	-5.5448817	-1.212087
H	-6.008989	1.0322198	-0.59996
H	8.5124579	1.0449364	0.614576
H	6.0184919	-3.8724634	-0.8991068
H	4.5393019	-1.9113228	-0.5726658
H	6.0116578	1.0160753	0.6006832
H	-0.9973042	-6.5792153	0.9504364
H	-1.3474423	-8.8656318	1.8730996
H	-4.5448857	-1.8981426	0.5723927
H	5.9013209	3.4679016	0.6099199
H	-6.0294363	-3.8553541	0.8982799
H	3.3375662	-5.5542599	1.2112938
H	7.7691348	4.7865104	1.5628394
H	5.8192872	-5.8590796	1.1917166
H	2.3261204	5.4365713	1.7925402
H	0.967375	7.4533787	2.3647634
H	-8.5119873	1.180368	3.7257553
H	-6.0259152	1.2112689	3.7331049
H	-4.0220966	2.712791	3.6246621
H	-1.0784988	7.2224096	3.804207
H	7.3084984	-4.1384928	2.2566972
H	-6.8320919	-4.474101	3.2025516
H	-1.0190369	-3.7062112	3.5804584
H	-0.4849008	2.9338401	3.9633397
H	4.4541792	1.0539414	3.023513
H	-1.788454	4.9383378	4.5899073
H	3.8244712	-1.7975691	3.3471926
H	6.2962467	-2.107261	3.3243252
H	2.3886531	-6.0269481	3.6205173
H	3.4530421	4.4484998	4.0639962
H	-4.6747953	-1.0983442	4.8493005
H	2.0119235	-8.2859247	4.56066
H	-3.6176258	3.6353483	5.9266681
H	-2.0511049	-0.9798137	4.7691449
H	-6.1406314	-3.0765829	5.1705635
H	5.319228	5.7392078	5.0146811
H	1.0967998	2.5626858	5.3363638
H	3.0882504	-3.4124498	4.9858967
H	-1.808416	-3.8607197	5.9356871
H	5.4136067	0.0439637	5.091784
H	-2.4137116	2.2507063	7.6372017
H	-1.626324	-0.0608584	7.0351885
H	2.0426421	1.537043	7.3802213
H	2.2897585	-3.5294712	7.3339431
H	-0.1596694	-3.7585675	7.8322348
H	4.2078597	0.2684696	7.2833365
N	-3.4673211	3.1419686	-1.6062024
N	-0.9076661	-4.864558	-1.6025704
N	4.4206834	1.2195203	-1.5049014
N	-4.4171932	1.2313758	1.5053952
N	0.8941003	-4.8675244	1.6020014
N	3.4759912	3.1320355	1.6068561
P	-2.0668641	2.5767788	-2.4151524
P	-1.5839602	-3.4681974	-2.3237238
P	3.4142851	0.1035103	-2.3530327
P	-3.4136738	0.1125185	2.353168
P	1.5741638	-3.4729978	2.3231048
P	2.074	2.5702865	2.415563
Fe	-3.5466272	2.5060873	0.2796205
Fe	3.5538428	2.4968752	-0.2792457
Fe	-0.0055399	-4.1972428	-0.0003348
Co	-0.9548757	1.1983202	-1.151737
Co	-0.8281129	-1.8086087	-1.1298848
Co	1.5924344	-0.1931284	-1.193077
Co	-1.5928702	-0.1888388	1.1927576
Co	0.9583527	1.1952191	1.1516704
Co	0.8230182	-1.811485	1.1290085
Se	-0.1226448	-0.2767272	-2.7713164
Se	-2.6608473	-0.3404855	-0.8766002
Se	1.2759463	2.133238	-1.0189626
Se	1.4513728	-2.5781756	-1.0670561
Se	-1.2697086	2.1366764	1.0192312
Se	-1.4588402	-2.5743878	1.0657737
Se	2.659828	-0.3484262	0.8762966
Se	0.1218833	-0.2779822	2.7708484
H	-0.1807618	-9.7405231	-3.6973927
H	0.1534245	-9.7413723	3.6968664
H	9.7842264	1.1079995	-1.5563108
H	7.5049377	5.9501398	3.7850776
H	-9.7809738	1.1341366	1.5576275
H	-7.4891913	5.9708926	-3.7834571
O	-4.1549205	4.366614	1.2434152
C	-5.3976296	4.6217712	1.9678067
C	-3.5241107	5.6270291	0.869059
C	-5.6596622	6.117696	1.7969562
H	-6.1913393	3.9695062	1.5546639
H	-5.2436512	4.3443949	3.0330989
C	-4.2345793	6.688436	1.7064902
H	-2.4383466	5.5363066	1.0700195
H	-3.6901636	5.7864814	-0.2180765
H	-6.2529	6.5380816	2.6321466
H	-6.2108612	6.3064218	0.8530223
H	-3.7745913	6.7619446	2.7138947
H	-4.1926933	7.6908545	1.2378181
O	4.167072	4.3558345	-1.2425695
C	5.4104856	4.6079879	-1.9668454
C	3.5394085	5.6177638	-0.8680281
C	5.6761475	6.1032625	-1.7958822
H	6.2025527	3.9537493	-1.5536616
H	5.2558711	4.3310362	-3.032148
C	4.2524524	6.6774651	-1.7054119
H	2.4534137	5.5297002	-1.0689213
H	3.7059348	5.7767035	0.2191145
H	6.2704235	6.5222588	-2.6310321
H	6.2277885	6.290587	-0.8519268
H	3.7926564	6.7520803	-2.7128229
H	4.2129854	7.6799791	-1.2367363
