# Supplementary material for: Caught in the Act of Substitution: Interadsorbate Effects on an Atomically Precise Fe/Co/Se Nanocluster
Source: ACS Cent Sci. 2024 May 31;10(6):1276–82. doi: 10.1021/acscentsci.4c00210 (PMC11212139; doi:10.1021/acscentsci.4c00210)
Supplement: Supplementary file 3 — oc4c00210_si_003.zip [file oc4c00210_si_003.zip]

Archive with 23 entries (22 files):
- cif files/
- cif files/[Fe3(CNtBu)2(THF)Co6Se8L6][PF6]_3_100K_f.cif
- __MACOSX/cif files/._[Fe3(CNtBu)2(THF)Co6Se8L6][PF6]_3_100K_f.cif
- cif files/.DS_Store
- __MACOSX/cif files/._.DS_Store
- cif files/[Fe3(THF)2Co6Se8L6][PF6].cif
- __MACOSX/cif files/._[Fe3(THF)2Co6Se8L6][PF6].cif
- cif files/[Fe3(CNtBu)3Co6Se8L6][PF6].cif
- __MACOSX/cif files/._[Fe3(CNtBu)3Co6Se8L6][PF6].cif
- cif files/[Fe3(CNtBu)2(THF)Co6Se8L6][PF6]_3_150K.cif
- __MACOSX/cif files/._[Fe3(CNtBu)2(THF)Co6Se8L6][PF6]_3_150K.cif
- cif files/[Fe3(CNtBu)2(THF)Co6Se8L6][PF6]_2.cif
- __MACOSX/cif files/._[Fe3(CNtBu)2(THF)Co6Se8L6][PF6]_2.cif
- cif files/[Fe3(CNtBu)2(THF)Co6Se8L6][PF6]_1.cif
- __MACOSX/cif files/._[Fe3(CNtBu)2(THF)Co6Se8L6][PF6]_1.cif
- cif files/[Fe3(CNtBu)2(THF)Co6Se8L6][PF6]_3_200K.cif
- __MACOSX/cif files/._[Fe3(CNtBu)2(THF)Co6Se8L6][PF6]_3_200K.cif
- cif files/[Fe3(CNtBu)2(THF)Co6Se8L6][PF6]_3_250K.cif
- __MACOSX/cif files/._[Fe3(CNtBu)2(THF)Co6Se8L6][PF6]_3_250K.cif
- cif files/Fe3(MeCN)(OTf)Co6Se8L6.cif
- __MACOSX/cif files/._Fe3(MeCN)(OTf)Co6Se8L6.cif
- cif files/[Fe3(CNtBu)2(THF)Co6Se8L6][PF6]_3_100K_i.cif
- __MACOSX/cif files/._[Fe3(CNtBu)2(THF)Co6Se8L6][PF6]_3_100K_i.cif
