# Supplementary material for: Caught in the Act of Substitution: Interadsorbate Effects on an Atomically Precise Fe/Co/Se Nanocluster
Source: ACS Cent Sci. 2024 May 31;10(6):1276–82. doi: 10.1021/acscentsci.4c00210 (PMC11212139; doi:10.1021/acscentsci.4c00210)
Supplement: Supplementary file 3 — oc4c00210_si_003.zip [file oc4c00210_si_003.zip › cif files/[Fe3(CNtBu)2(THF)Co6Se8L6][PF6]_3_100K_f.cif]

####################################################################### 
# 
# This file contains crystal structure data downloaded from the 
# Cambridge Structural Database (CSD) hosted by the Cambridge 
# Crystallographic Data Centre (CCDC).
# 
# Full information about CCDC data access policies and citation 
# guidelines are available at http://www.ccdc.cam.ac.uk/access/V1 
# 
# Audit and citation data items may have been added by the CCDC. 
# Please retain this information to preserve the provenance of 
# this file and to allow appropriate attribution of the data. 
# 
#######################################################################

data_global

#------------------ AUDIT DETAILS -------------------------------------------#

_audit_creation_date             2023-06-01
_audit_creation_method           'WinGX routine CIF_UPDATE'
_audit_conform_dict_name         cif_core.dic
_audit_conform_dict_version      2.4
_audit_conform_dict_location     ftp://ftp.iucr.org/pub/cif_core.dic
_audit_update_record             ?

#------------------ AUTHOR DETAILS -------------------------------------------#

# Name and address of author for correspondence

_publ_contact_author_name        'Werner Kaminsky'
_publ_contact_author_address     
;
Department of Chemistry
University of Washington
Seattle
Washington, 98195, USA
;
_publ_contact_author_email       kaminsky@chem.washington.edu
_publ_contact_author_fax         00(206)6858665
_publ_contact_author_phone       00(206)5437585


_publ_requested_journal          'Journal title here'
_publ_section_title              
;
title here
;

loop_
_publ_author_name
_publ_author_address
'Name of compound maker'
;
Department of Chemistry Univ. of Washington Seattle, WA 98195 USA
;
'Werner Kaminsky'
;
Department of Chemistry Univ. of Washington Seattle, WA 98195 USA
;
'Name of Superviser'
;
Department of Chemistry Univ. of Washington Seattle, WA 98195 USA
;

_publ_section_abstract           
;
Abstract here
;
_publ_section_comment            
;
Details and comments here
;

_publ_section_exptl_prep         
;
details of preparation here
;

_publ_section_exptl_refinement   
;
 All H atoms were initially located in a difference Fourier map and were
 refined with a riding  model. H atoms were placed in geometrically
 idealised positions and constrained to ride on their parent atoms with
 C---H distances in the range 0.95-1.00 \%A. U~iso~ values were fixed
 such that they were 1.2U~eq~ of their parent atom U~eq~ for CH's and
 1.5U~eq~ of their parent atom U~eq~ in case of methyl groups.
;


# Insert blank lines between references


_publ_section_references         
;
Blessing, R. H. (1995) Acta Cryst., A51, 33-38.

Blessing, R. H. (1987) Cryst. Rev. 1, 3-58.

Blessing, R. H. (1989) J. Appl. Cryst. 22, 396-397.

Bruker (2012) APEX2 (Version 2012.10-0), SAINT (version 8.27B), SADABS
(version 2012/1), BrukerAXS Inc, Madison, Wisconsin, USA.

ABSCOR: Higashi, T. (1995). ABSCOR. Rigaku Corporation, Tokyo, Japan.

CAD-4 Software: Enraf-Nonius (1989). CAD-4 Software (or CAD-4 EXPRESS).
Enraf-Nonius, Delft, The Netherlands.

Cambridge Structural Database: Allen, F. R. (2002). Acta Cryst. B58, 380-388.

CAMERON: Watkin, D. J., Prout, C. K. & Pearce, L. J. (1996). CAMERON.
Chemical Crystallography Laboratory, Oxford, England.

CrysAlis CCD, CrysAlis RED and associated programs: Oxford Diffraction (2006).
Program name(s). Oxford Diffraction Ltd, Abingdon, England.

CRYSTALS: Betteridge, P. W., Carruthers, J. R., Cooper, R. I., Prout, K. &
Watkin, D. J. (2003). J. Appl. Cryst. 36, 1487.

COLLECT: Nonius (1998). COLLECT. Nonius BV, Delft, The Netherlands.

DENZO/SCALEPACK:  Otwinowski, Z. & Minor, W. (1997). Methods in Enzymology,
Vol. 276, Macromolecular Crystallography, Part A, edited by C. W. Carter Jr
& R. M. Sweet, pp. 307-326. New York: Academic Press.

DIAMOND: Brandenburg, K.(2006). DIAMOND. Crystal Impact GbR, Bonn, Germany.

DIF4 and REDU4: Stoe & Cie (1991). Program name(s). Stoe & Cie, Darmstadt,
Germany.

DIFABS: Walker, N. &  Stuart, D. (1983). Acta Cryst., A39, 158 - 166.

DIRAX: Duisenberg, A. J. M. (1992). J. Appl. Cryst. 25, 92-96.

DIRDIF-2008: Beurskens, P.T., Beurskens, G., de Gelder, R., Garci\'ia-Granda,
S., Gould, R.O. & Smits, J.M.M. (2008) The DIRDIF-2008 program
system, Crystallography Laboratory, Radboud University  Nijmegen,
The Netherlands.

Dolomanov, O.V., Bourhis, L.J., Gildea, R.J, Howard, J.A.K. & Puschmann, H.
 (2009), J. Appl. Cryst. 42, 339-341.

EDMA: Palatinus, L., Prathapa, S. J. & van Smaalen, S. (2012) J. Appl. Cryst.
45, 575-580.

enCIFer: Allen, F. H., Johnson, O., Shields, G. P., Smith, B. R. & Towler,
M. (2004). J. Appl. Cryst. 37, 335-338.

EVALCCD: Duisenberg, A. J. M., Kroon-Batenburg, L. M. J. & Schreurs,
A. M. M. (2003). J. Appl. Cryst. 36, 220-229.

JANA2000: Petricek, V. & Dusek, M. (2000). JANA2000. Institute of Physics,
Czech Academy of Sciences, Prague, Czech Republic.

MERCURY: Macrae, C. F., Bruno, I. J., Chisholm, J. A., Edgington,
P. R., McCabe, P., Pidcock, E., Rodriguez-Monge, L., Taylor, R.,
van de Streek, J. & Wood, P. A. (2008). J. Appl. Cryst. 41, 466-470.

MOGUL: Bruno, I. J., Cole, J. C., Kessler, M., Luo, J., Motherwell,
W. D. S., Purkis, L. H., Smith, B. R., Taylor, R., Cooper, R. I., Harris,
S. E. & Orpen, A. G. (2004). J. Chem. Inf. Comput. Sci. 44, 2133-2144.

ORTEPII: Johnson, C. K. (1976). ORTEPII. Report ORNL-5138. Oak Ridge
National Laboratory, Tennessee, USA.

ORTEPIII:  Burnett, M. N. & Johnson, C. K. (1996). ORTEPIII.
Report ORNL-6895. Oak Ridge National Laboratory, Tennessee, USA.

ORTEP-3: Farrugia, L. J. (2012). J. Appl. Cryst. 45, 849-854.

PARST: Nardelli, M. (1995). J. Appl. Cryst. 28, 659.

PLATON: Spek, A. L. (2009). Acta. Cryst. D65, 148-155.

PROCESS: Rigaku (1996). PROCESS. Rigaku Corporation, Tokyo, Japan.

PROCESS-AUTO: Rigaku (1998). PROCESS-AUTO. Rigaku Corporation, Tokyo, Japan.

PublCIF: Westrip, S. P. (2010). J. Appl. Cryst. 43, 920-925.

SCHAKAL: Keller, E. (1999) University of Freiburg, Germany.

SHELX: Sheldrick, G. M. (2008). Acta Cryst. A64, 112-122.

SHELXT: Sheldrick, G.M. (2015). Acta Cryst. A71, 3-8.

SHELXL: Sheldrick, G.M. (2015). Acta Cryst. C71, 3-8.

SHELXD: Schneider, T. R. & Sheldrick, G. M. (2002) Acta Cryst. D58, 1772-1779.

SIR92: Altomare, A., Cascarano, G., Giacovazzo, C., Guagliardi, A., Burla,
M. C., Polidori, G. & Camalli, M. (1994). J. Appl. Cryst. 27, 435.

SIR97: Altomare, A., Burla, M. C., Camalli, M., Cascarano, G. L.,
Giacovazzo, C., Guagliardi, A., Moliterni, A. G. G., Polidori, G. &
Spagna, R. (1999). J. Appl. Cryst. 32, 115-119.

SIR2002: Burla, M. C., Camalli, M., Carrozzini, B., Cascarano, G. L.,
Giacovazzo, C., Polidori, G. & Spagna, R. (2003). J. Appl. Cryst. 36, 1103.

SIR2004: Burla, M. C., Caliandro, R., Camalli, M., Carrozzini, B.,
Cascarano, G. L., De Caro, L., Giacovazzo, C., Polidori, G. & Spagna, R.
(2005). J. Appl. Cryst. 38, 381-388.

SIR2008 & IL MILIONE: Burla, M. C., Caliandro, R., Camalli, M., Carrozzini, B.,
Cascarano, G. L., De Caro, L., Giacovazzo, C., Polidori, G., Siliqi, D.,
& Spagna, R. (2007). J. Appl. Cryst. 40, 609-613.

SIR2011: Burla, M. C., Caliandro, R., Camalli, M., Carrozzini, B.,
Cascarano, G. L., Giacovazzo, C., Mallamo, M., Mazzone, A., Polidori, G.
& Spagna, R. (2012). J. Appl. Cryst. 45, 357-361.

SUPERFLIP: Palatinus, L. & Chapuis, G. (2007) J. Appl. Cryst. 40, 786-790.

TEXSAN: Molecular Structure Corporation & Rigaku (2000). TEXSAN. MSC,
The Woodlands, Texas, USA, and Rigaku Corporation, Tokyo, Japan.

WinGX: Farrugia, L. J. (2012). J. Appl. Cryst. 45, 849-854.

X-AREA, X-RED, X-RED32, X-SHAPE:  Stoe & Cie (2002). Program name(s).
Stoe & Cie GmbH, Darmstadt, Germany.

XCAD4: Harms, K. & Wocadlo, S. (1995). XCAD4. University of Marburg, Germany.

XSCANS: Siemens (1994). XSCANS. Siemens Analytical X-ray Instruments Inc.,
Madison, Wisconsin, USA.
;

#------------------  SECTION 2. COMPOUND(S) DETAILS -------------------------#

data_dx500_100k_2
_database_code_depnum_ccdc_archive 'CCDC 2320350'
loop_
_audit_author_name
_audit_author_address
'Werner Kaminsky'
;University of Washington, Department of Chemistry
United States of America
;
_audit_update_record             
;
2023-12-19 deposited with the CCDC.	2023-12-19 downloaded from the CCDC.
;

_audit_creation_date             2023-06-01T10:09:35-00:00
_audit_creation_method           'WinGX routine CIF_UPDATE'
_audit_conform_dict_name         cif_core.dic
_audit_conform_dict_version      2.4.5
_audit_conform_dict_location     ftp://ftp.iucr.org/pub/cif_core.dic
_publ_requested_category         FM

#----------------------------------------------------------------------------#
#                   CHEMICAL INFORMATION                                     #
#----------------------------------------------------------------------------#

_chemical_formula_moiety         
'C128 H128 Co6 Fe3 N8 O P6 Se8, F6 P [+ solvent]'
_chemical_formula_sum            'C128 H128 Co6 F6 Fe3 N8 O P7 Se8'
_chemical_formula_weight         3277.98

#----------------------------------------------------------------------------#
#                   UNIT CELL INFORMATION                                    #
#----------------------------------------------------------------------------#

_symmetry_cell_setting           triclinic
_symmetry_space_group_name_H-M   'P -1'
_symmetry_space_group_name_Hall  '-P 1'
_symmetry_Int_Tables_number      2
loop_
_symmetry_equiv_pos_as_xyz
'x, y, z'
'-x, -y, -z'

_cell_length_a                   19.5288(16)
_cell_length_b                   19.6098(16)
_cell_length_c                   20.2366(16)
_cell_angle_alpha                89.811(4)
_cell_angle_beta                 71.407(4)
_cell_angle_gamma                72.961(4)
_cell_volume                     6988.0(10)
_cell_formula_units_Z            2
_cell_measurement_temperature    100(2)
_cell_measurement_reflns_used    9628
_cell_measurement_theta_min      2.18
_cell_measurement_theta_max      30.6
_cell_measurement_wavelength     0.71073

#----------------------------------------------------------------------------#
#                   CRYSTAL INFORMATION                                      #
#----------------------------------------------------------------------------#

_exptl_crystal_description       plate
_exptl_crystal_colour            brown
_exptl_crystal_size_max          0.48
_exptl_crystal_size_mid          0.21
_exptl_crystal_size_min          0.04
_exptl_crystal_density_diffrn    1.558
_exptl_crystal_density_method    'not measured'
_exptl_crystal_F_000             3262

#----------------------------------------------------------------------------#
#                   ABSORPTION CORRECTION                                    #
#----------------------------------------------------------------------------#

_exptl_absorpt_coefficient_mu    3.215
_exptl_absorpt_correction_type   multi-scan
_exptl_absorpt_process_details   
;
        SADABS-2016/2 - Bruker AXS area detector scaling and absorption correcti
;
_exptl_absorpt_correction_T_min  0.39
_exptl_absorpt_correction_T_max  0.746
_shelx_estimated_absorpt_T_min   0.308
_shelx_estimated_absorpt_T_max   0.882

#----------------------------------------------------------------------------#
#                   DATA COLLECTION                                          #
#----------------------------------------------------------------------------#

_diffrn_source                   'sealed x-ray tube'
_diffrn_ambient_temperature      100(2)
_diffrn_radiation_wavelength     0.71073
_diffrn_radiation_type           MoK\a
_diffrn_radiation_monochromator  graphite
_diffrn_radiation_probe          x-ray
_diffrn_detector                 'APEX-II CCD'
_diffrn_orient_matrix_ub_11      0.030003
_diffrn_orient_matrix_ub_12      -0.028
_diffrn_orient_matrix_ub_13      0.028425
_diffrn_orient_matrix_ub_21      0.043504
_diffrn_orient_matrix_ub_22      0.01786
_diffrn_orient_matrix_ub_23      -0.025052
_diffrn_orient_matrix_ub_31      -0.020786
_diffrn_orient_matrix_ub_32      0.042073
_diffrn_orient_matrix_ub_33      0.036191
_diffrn_measurement_device       '\k-geometry diffractometer'
_diffrn_measurement_device_type  'Bruker APEX-II'
_diffrn_measurement_method       '\f or \w oscillation scans'
_diffrn_standards_number         0
_diffrn_standards_interval_time  .
_diffrn_standards_interval_count .
_diffrn_standards_decay_%        ?
_diffrn_reflns_av_R_equivalents  0.0799
_diffrn_reflns_av_unetI/netI     0.06
_diffrn_reflns_number            237264
_diffrn_reflns_limit_h_min       -25
_diffrn_reflns_limit_h_max       25
_diffrn_reflns_limit_k_min       -25
_diffrn_reflns_limit_k_max       25
_diffrn_reflns_limit_l_min       -26
_diffrn_reflns_limit_l_max       26
_diffrn_reflns_theta_min         1.156
_diffrn_reflns_theta_max         27.484
_diffrn_reflns_theta_full        25
_diffrn_measured_fraction_theta_full 0.997
_diffrn_measured_fraction_theta_max 0.992
_diffrn_reflns_Laue_measured_fraction_full 0.997
_diffrn_reflns_Laue_measured_fraction_max 0.992
_diffrn_reflns_point_group_measured_fraction_full 0.997
_diffrn_reflns_point_group_measured_fraction_max 0.992
_reflns_Friedel_coverage         0
_reflns_number_total             31792
_reflns_number_gt                23189
_reflns_threshold_expression     'I > 2\s(I)'

#----------------------------------------------------------------------------#
#                   COMPUTER PROGRAMS USED                                   #
#----------------------------------------------------------------------------#

_computing_data_collection       'Bruker APEX2 software'
_computing_cell_refinement       'SAINT V8.38A integration software'
_computing_data_reduction        'SORTAV (Blessing, 1995)'
_computing_structure_solution    'SHELXS-2013 (Sheldrick, 2008)'
_computing_structure_refinement  'SHELXL-2019/2 (Sheldrick, 2019)'
_computing_molecular_graphics    'ORTEP-3 for Windows (Farrugia, 2012)'
_computing_publication_material  'WinGX publication routines (Farrugia, 2012)'

#----------------------------------------------------------------------------#
#                   STRUCTURE SOLUTION                                       #
#----------------------------------------------------------------------------#

_atom_sites_solution_primary     dual
_atom_sites_solution_secondary   difmap
_atom_sites_solution_hydrogens   mixed

#----------------------------------------------------------------------------#
#                   REFINEMENT INFORMATION                                   #
#----------------------------------------------------------------------------#

_shelx_SHELXL_version_number     2019/3
_refine_ls_structure_factor_coef Fsqd
_refine_ls_matrix_type           full
_refine_ls_weighting_scheme      calc
_refine_ls_weighting_details     
'w=1/[\s^2^(Fo^2^)+(0.0403P)^2^+82.8251P] where P=(Fo^2^+2Fc^2^)/3'
_refine_ls_hydrogen_treatment    constr
_refine_ls_extinction_method     none
_refine_ls_number_reflns         31792
_refine_ls_number_parameters     1445
_refine_ls_number_restraints     3201
_refine_ls_number_constraints    0
_refine_ls_R_factor_all          0.0966
_refine_ls_R_factor_gt           0.0633
_refine_ls_wR_factor_ref         0.1498
_refine_ls_wR_factor_gt          0.1322
_refine_ls_goodness_of_fit_ref   1.019
_refine_ls_restrained_S_all      0.999
_refine_ls_shift/su_max          0.001
_refine_ls_shift/su_mean         0
_refine_diff_density_max         2.027
_refine_diff_density_min         -1.348
_refine_diff_density_rms         0.173

#----------------------------------------------------------------------------#
#                   CONSTRAINTS AND RESTRAINTS                               #
#----------------------------------------------------------------------------#


#----------------------------------------------------------------------------#
#                   ATOMIC TYPES, COORDINATES AND THERMAL PARAMETERS         #
#----------------------------------------------------------------------------#

loop_
_atom_type_symbol
_atom_type_description
_atom_type_scat_dispersion_real
_atom_type_scat_dispersion_imag
_atom_type_scat_source
C C 0.0033 0.0016 'International Tables Vol C Tables 4.2.6.8 and 6.1.1.4'
H H 0 0 'International Tables Vol C Tables 4.2.6.8 and 6.1.1.4'
N N 0.0061 0.0033 'International Tables Vol C Tables 4.2.6.8 and 6.1.1.4'
F F 0.0171 0.0103 'International Tables Vol C Tables 4.2.6.8 and 6.1.1.4'
P P 0.1023 0.0942 'International Tables Vol C Tables 4.2.6.8 and 6.1.1.4'
Fe Fe 0.3463 0.8444 'International Tables Vol C Tables 4.2.6.8 and 6.1.1.4'
Co Co 0.3494 0.9721 'International Tables Vol C Tables 4.2.6.8 and 6.1.1.4'
Se Se -0.0929 2.2259 'International Tables Vol C Tables 4.2.6.8 and 6.1.1.4'
O O 0.0106 0.006 'International Tables Vol C Tables 4.2.6.8 and 6.1.1.4'

loop_
_atom_site_label
_atom_site_type_symbol
_atom_site_fract_x
_atom_site_fract_y
_atom_site_fract_z
_atom_site_U_iso_or_equiv
_atom_site_adp_type
_atom_site_occupancy
_atom_site_site_symmetry_order
_atom_site_calc_flag
_atom_site_refinement_flags_posn
_atom_site_refinement_flags_adp
_atom_site_refinement_flags_occupancy
_atom_site_disorder_assembly
_atom_site_disorder_group
N1 N 0.3787(2) 0.8325(2) 0.7030(2) 0.0165(10) Uani 1 1 d D U . . .
P1 P 0.46051(9) 0.83742(7) 0.64648(8) 0.0145(3) Uani 1 1 d D U . . .
C1 C 0.4560(2) 0.93250(14) 0.65186(18) 0.0186(11) Uani 1 1 d DG U . . .
C2 C 0.4246(2) 0.96856(18) 0.71877(16) 0.0251(13) Uani 1 1 d DG U . . .
H2 H 0.402377 0.945547 0.757547 0.03 Uiso 1 1 calc R U . . .
C3 C 0.4255(3) 1.03828(18) 0.72895(18) 0.0301(14) Uani 1 1 d DG U . . .
H3 H 0.404032 1.062928 0.774676 0.036 Uiso 1 1 calc R U . . .
C4 C 0.4580(3) 1.07195(15) 0.6722(2) 0.0326(14) Uani 1 1 d DG U . . .
H4 H 0.458676 1.119606 0.679164 0.039 Uiso 1 1 calc R U . . .
C5 C 0.4895(3) 1.03589(19) 0.6053(2) 0.0307(14) Uani 1 1 d DG U . . .
H5 H 0.511666 1.058905 0.566524 0.037 Uiso 1 1 calc R U . . .
C6 C 0.4885(3) 0.96617(18) 0.59512(15) 0.0259(13) Uani 1 1 d DG U . . .
H6 H 0.510012 0.941523 0.549394 0.031 Uiso 1 1 calc R U . . .
C7 C 0.4645(2) 0.8088(2) 0.55831(13) 0.0152(10) Uani 1 1 d DG U . . .
C8 C 0.52475(19) 0.8108(2) 0.49963(17) 0.0170(10) Uani 1 1 d DG U . . .
H8 H 0.560716 0.832692 0.504006 0.02 Uiso 1 1 calc R U . . .
C9 C 0.5324(2) 0.7807(2) 0.43457(14) 0.0256(12) Uani 1 1 d DG U . . .
H9 H 0.573595 0.782062 0.394465 0.031 Uiso 1 1 calc R U . . .
C10 C 0.4798(3) 0.7486(2) 0.42817(15) 0.0298(13) Uani 1 1 d DG U . . .
H10 H 0.485006 0.728093 0.383696 0.036 Uiso 1 1 calc R U . . .
C11 C 0.4195(2) 0.7467(2) 0.4868(2) 0.0319(14) Uani 1 1 d DG U . . .
H11 H 0.383537 0.724753 0.482468 0.038 Uiso 1 1 calc R U . . .
C12 C 0.41185(19) 0.7767(2) 0.55191(16) 0.0226(12) Uani 1 1 d DG U . . .
H12 H 0.370658 0.775382 0.592009 0.027 Uiso 1 1 calc R U . . .
C13 C 0.30515(16) 0.8780(2) 0.7004(2) 0.0176(11) Uani 1 1 d DG U . . .
C14 C 0.29794(18) 0.9261(2) 0.65058(19) 0.0235(12) Uani 1 1 d DG U . . .
H14 H 0.341998 0.931262 0.616292 0.028 Uiso 1 1 calc R U . . .
C15 C 0.2263(2) 0.9665(2) 0.6509(2) 0.0259(13) Uani 1 1 d DG U . . .
H15 H 0.22133 0.999323 0.616814 0.031 Uiso 1 1 calc R U . . .
C16 C 0.16179(17) 0.9589(2) 0.7011(2) 0.0254(12) Uani 1 1 d DG U . . .
C17 C 0.16901(17) 0.9108(2) 0.7509(2) 0.0295(14) Uani 1 1 d DG U . . .
H17 H 0.124946 0.905624 0.785208 0.035 Uiso 1 1 calc R U . . .
C18 C 0.2407(2) 0.8704(2) 0.7506(2) 0.0228(12) Uani 1 1 d DG U . . .
H18 H 0.245614 0.837563 0.784687 0.027 Uiso 1 1 calc R U . . .
C19 C 0.0825(4) 1.0017(4) 0.7004(5) 0.0392(18) Uani 1 1 d D U . . .
H19A H 0.049539 0.971425 0.709719 0.059 Uiso 1 1 d R U . . .
H19B H 0.086317 1.019573 0.654594 0.059 Uiso 1 1 d R U . . .
H19C H 0.060985 1.042161 0.73629 0.059 Uiso 1 1 d R U . . .
N2 N 0.3848(3) 0.7276(3) 0.8593(2) 0.0157(10) Uani 1 1 d D U . . .
P2 P 0.46668(9) 0.68096(8) 0.86914(8) 0.0146(3) Uani 1 1 d D U . . .
C20 C 0.4715(3) 0.58514(17) 0.8720(2) 0.0210(12) Uani 1 1 d DG U . . .
C21 C 0.4468(3) 0.5577(2) 0.8238(3) 0.049(2) Uani 1 1 d DG U . . .
H21 H 0.422549 0.589003 0.796356 0.059 Uiso 1 1 calc R U . . .
C22 C 0.4575(4) 0.4846(3) 0.8156(3) 0.054(2) Uani 1 1 d DG U . . .
H22 H 0.440574 0.465867 0.782645 0.065 Uiso 1 1 calc R U . . .
C23 C 0.4930(3) 0.43885(17) 0.8557(3) 0.0465(17) Uani 1 1 d DG U . . .
H23 H 0.500274 0.388859 0.850143 0.056 Uiso 1 1 calc R U . . .
C24 C 0.5177(3) 0.4663(2) 0.9039(3) 0.058(2) Uani 1 1 d DG U . . .
H24 H 0.541951 0.434986 0.931352 0.069 Uiso 1 1 calc R U . . .
C25 C 0.5070(3) 0.5394(2) 0.9121(3) 0.049(2) Uani 1 1 d DG U . . .
H25 H 0.523927 0.558122 0.945064 0.059 Uiso 1 1 calc R U . . .
C26 C 0.4661(2) 0.71571(19) 0.95385(17) 0.0176(11) Uani 1 1 d DG U . . .
C27 C 0.4130(2) 0.7806(2) 0.9869(2) 0.0218(12) Uani 1 1 d DG U . . .
H27 H 0.373945 0.803856 0.968539 0.026 Uiso 1 1 calc R U . . .
C28 C 0.4169(2) 0.81138(18) 1.0468(2) 0.0284(13) Uani 1 1 d DG U . . .
H28 H 0.380544 0.85571 1.069408 0.034 Uiso 1 1 calc R U . . .
C29 C 0.4740(2) 0.7773(2) 1.07369(18) 0.0275(13) Uani 1 1 d DG U . . .
H29 H 0.476636 0.798364 1.114637 0.033 Uiso 1 1 calc R U . . .
C30 C 0.5271(2) 0.7124(2) 1.0406(2) 0.0242(12) Uani 1 1 d DG U . . .
H30 H 0.56613 0.689164 1.058996 0.029 Uiso 1 1 calc R U . . .
C31 C 0.5232(2) 0.68164(17) 0.98072(19) 0.0203(11) Uani 1 1 d DG U . . .
H31 H 0.559532 0.63731 0.958126 0.024 Uiso 1 1 calc R U . . .
C32 C 0.31162(17) 0.7388(2) 0.9118(2) 0.0193(12) Uani 1 1 d DG U . . .
C33 C 0.2565(2) 0.80326(19) 0.9137(2) 0.0258(13) Uani 1 1 d DG U . . .
H33 H 0.269391 0.838405 0.883997 0.031 Uiso 1 1 calc R U . . .
C34 C 0.1826(2) 0.81625(19) 0.9591(2) 0.0315(14) Uani 1 1 d DG U . . .
H34 H 0.145 0.860283 0.960445 0.038 Uiso 1 1 calc R U . . .
C35 C 0.16384(17) 0.7648(2) 1.0026(2) 0.0297(14) Uani 1 1 d DG U . . .
C36 C 0.2189(2) 0.7004(2) 1.0007(2) 0.0322(15) Uani 1 1 d DG U . . .
H36 H 0.206065 0.665253 1.030478 0.039 Uiso 1 1 calc R U . . .
C37 C 0.2928(2) 0.68740(18) 0.9553(2) 0.0281(14) Uani 1 1 d DG U . . .
H37 H 0.330456 0.643373 0.95403 0.034 Uiso 1 1 calc R U . . .
C38 C 0.0816(4) 0.7781(5) 1.0509(4) 0.045(2) Uani 1 1 d D U . . .
H38A H 0.051282 0.827107 1.048524 0.067 Uiso 1 1 calc R U . . .
H38B H 0.080763 0.771838 1.099196 0.067 Uiso 1 1 calc R U . . .
H38C H 0.060386 0.743944 1.035802 0.067 Uiso 1 1 calc R U . . .
N3 N 0.7316(3) 0.4601(2) 0.5759(3) 0.0174(11) Uani 1 1 d D U . . .
P3A P 0.6725(5) 0.5357(7) 0.5620(5) 0.0160(5) Uani 0.629(10) 1 d D U P A 1
C39A C 0.5797(4) 0.5244(5) 0.5713(5) 0.0223(16) Uani 0.629(10) 1 d DG U P A 1
C40A C 0.5235(5) 0.5771(4) 0.5555(5) 0.0288(18) Uani 0.629(10) 1 d DG U P A 1
H40A H 0.534614 0.617387 0.533739 0.035 Uiso 0.629(10) 1 calc R U P A 1
C41A C 0.4510(4) 0.5709(5) 0.5715(5) 0.0308(19) Uani 0.629(10) 1 d DG U P A 1
H41A H 0.412603 0.606882 0.560693 0.037 Uiso 0.629(10) 1 calc R U P A 1
C42A C 0.4347(4) 0.5119(5) 0.6034(5) 0.032(2) Uani 0.629(10) 1 d DG U P A 1
H42A H 0.385177 0.507669 0.614312 0.039 Uiso 0.629(10) 1 calc R U P A 1
C43A C 0.4909(5) 0.4592(4) 0.6192(5) 0.0297(19) Uani 0.629(10) 1 d DG U P A 1
H43A H 0.479762 0.418961 0.640978 0.036 Uiso 0.629(10) 1 calc R U P A 1
C44A C 0.5634(4) 0.4655(4) 0.6032(5) 0.0272(19) Uani 0.629(10) 1 d DG U P A 1
H44A H 0.601775 0.429464 0.614025 0.033 Uiso 0.629(10) 1 calc R U P A 1
C45A C 0.7175(5) 0.5525(8) 0.4704(5) 0.0166(13) Uani 0.629(10) 1 d DG U P A 1
C46A C 0.6774(4) 0.5955(6) 0.4318(5) 0.0253(17) Uani 0.629(10) 1 d DG U P A 1
H46A H 0.623731 0.614921 0.45089 0.03 Uiso 0.629(10) 1 calc R U P A 1
C47A C 0.7159(5) 0.6100(5) 0.3654(4) 0.029(2) Uani 0.629(10) 1 d DG U P A 1
H47A H 0.688471 0.639382 0.339036 0.035 Uiso 0.629(10) 1 calc R U P A 1
C48A C 0.7944(5) 0.5815(5) 0.3375(4) 0.027(2) Uani 0.629(10) 1 d DG U P A 1
H48A H 0.820733 0.591465 0.292112 0.033 Uiso 0.629(10) 1 calc R U P A 1
C49A C 0.8346(4) 0.5385(6) 0.3761(5) 0.0251(17) Uani 0.629(10) 1 d DG U P A 1
H49A H 0.888255 0.519086 0.357042 0.03 Uiso 0.629(10) 1 calc R U P A 1
C50A C 0.7961(5) 0.5240(8) 0.4425(5) 0.0228(15) Uani 0.629(10) 1 d DG U P A 1
H50A H 0.823515 0.494625 0.468898 0.027 Uiso 0.629(10) 1 calc R U P A 1
C51 C 0.7515(2) 0.39420(16) 0.5316(2) 0.0209(12) Uani 1 1 d DG U . B 1
C52 C 0.7207(2) 0.38945(18) 0.4793(2) 0.0280(14) Uani 1 1 d DG U . B 1
H52 H 0.685307 0.4305 0.470931 0.034 Uiso 1 1 calc R U . B 1
C53 C 0.7418(3) 0.3246(2) 0.4391(2) 0.0331(15) Uani 1 1 d DG U . B 1
H53 H 0.720731 0.321378 0.403369 0.04 Uiso 1 1 calc R U . B 1
C54 C 0.7936(3) 0.26456(18) 0.4514(2) 0.0363(16) Uani 1 1 d DG U . B 1
C55 C 0.8244(3) 0.26931(18) 0.5037(3) 0.0355(16) Uani 1 1 d DG U . B 1
H55 H 0.859843 0.22826 0.512037 0.043 Uiso 1 1 calc R U . B 1
C56 C 0.8034(3) 0.3341(2) 0.5438(2) 0.0279(14) Uani 1 1 d DG U . B 1
H56 H 0.824421 0.337382 0.5796 0.033 Uiso 1 1 calc R U . B 1
C57 C 0.8135(6) 0.1921(4) 0.4079(5) 0.056(3) Uani 1 1 d D U . B 1
H57A H 0.779343 0.19677 0.380433 0.085 Uiso 1 1 calc R U . B 1
H57B H 0.807493 0.154727 0.439562 0.085 Uiso 1 1 calc R U . B 1
H57C H 0.866124 0.178944 0.376146 0.085 Uiso 1 1 calc R U . B 1
P3B P 0.6701(9) 0.5350(13) 0.5673(9) 0.0160(5) Uani 0.371(10) 1 d D U P A 2
C39B C 0.5803(7) 0.5136(9) 0.5863(9) 0.0223(16) Uani 0.371(10) 1 d DG U P A 2
C40B C 0.5191(8) 0.5599(8) 0.5715(9) 0.0288(18) Uani 0.371(10) 1 d DG U P A 2
H40B H 0.52457 0.600919 0.54789 0.035 Uiso 0.371(10) 1 calc R U P A 2
C41B C 0.4498(7) 0.5460(8) 0.5911(9) 0.0308(19) Uani 0.371(10) 1 d DG U P A 2
H41B H 0.408001 0.577603 0.580986 0.037 Uiso 0.371(10) 1 calc R U P A 2
C42B C 0.4418(7) 0.4859(9) 0.6256(8) 0.032(2) Uani 0.371(10) 1 d DG U P A 2
H42B H 0.394472 0.476482 0.639032 0.039 Uiso 0.371(10) 1 calc R U P A 2
C43B C 0.5030(8) 0.4397(7) 0.6404(8) 0.0297(19) Uani 0.371(10) 1 d DG U P A 2
H43B H 0.497512 0.398675 0.663982 0.036 Uiso 0.371(10) 1 calc R U P A 2
C44B C 0.5722(7) 0.4536(8) 0.6208(9) 0.0272(19) Uani 0.371(10) 1 d DG U P A 2
H44B H 0.614082 0.42199 0.630886 0.033 Uiso 0.371(10) 1 calc R U P A 2
C45B C 0.7048(9) 0.5519(14) 0.4748(9) 0.0166(13) Uani 0.371(10) 1 d DG U P A 2
C46B C 0.6563(7) 0.5945(12) 0.4430(9) 0.0253(17) Uani 0.371(10) 1 d DG U P A 2
H46B H 0.60304 0.610428 0.466947 0.03 Uiso 0.371(10) 1 calc R U P A 2
C47B C 0.6856(8) 0.6137(9) 0.3761(8) 0.029(2) Uani 0.371(10) 1 d DG U P A 2
H47B H 0.652441 0.642795 0.354318 0.035 Uiso 0.371(10) 1 calc R U P A 2
C48B C 0.7635(9) 0.5903(10) 0.3410(7) 0.027(2) Uani 0.371(10) 1 d DG U P A 2
H48B H 0.78354 0.603467 0.295258 0.033 Uiso 0.371(10) 1 calc R U P A 2
C49B C 0.8120(7) 0.5477(11) 0.3728(8) 0.0251(17) Uani 0.371(10) 1 d DG U P A 2
H49B H 0.865238 0.531772 0.348825 0.03 Uiso 0.371(10) 1 calc R U P A 2
C50B C 0.7827(8) 0.5285(13) 0.4397(10) 0.0228(15) Uani 0.371(10) 1 d DG U P A 2
H50B H 0.815839 0.499404 0.461454 0.027 Uiso 0.371(10) 1 calc R U P A 2
N4A N 0.8285(10) 0.4772(7) 0.7166(9) 0.015(2) Uani 0.629(10) 1 d D U P A 1
P4A P 0.8026(7) 0.5535(7) 0.7683(5) 0.0172(6) Uani 0.629(10) 1 d D U P A 1
C58A C 0.7541(9) 0.5388(7) 0.8589(4) 0.0250(13) Uani 0.629(10) 1 d DG U P A 1
C59A C 0.7269(9) 0.4802(7) 0.8698(4) 0.0269(15) Uani 0.629(10) 1 d DG U P A 1
H59A H 0.734021 0.448569 0.830977 0.032 Uiso 0.629(10) 1 calc R U P A 1
C60A C 0.6894(7) 0.4678(5) 0.9374(5) 0.0288(19) Uani 0.629(10) 1 d DG U P A 1
H60A H 0.670803 0.427717 0.94483 0.035 Uiso 0.629(10) 1 calc R U P A 1
C61A C 0.6790(6) 0.5140(5) 0.9941(4) 0.030(2) Uani 0.629(10) 1 d DG U P A 1
H61A H 0.653289 0.505549 1.040358 0.036 Uiso 0.629(10) 1 calc R U P A 1
C62A C 0.7061(6) 0.5726(5) 0.9833(5) 0.0287(19) Uani 0.629(10) 1 d DG U P A 1
H62A H 0.698993 0.604234 1.022034 0.034 Uiso 0.629(10) 1 calc R U P A 1
C63A C 0.7437(8) 0.5850(6) 0.9156(5) 0.0266(16) Uani 0.629(10) 1 d DG U P A 1
H63A H 0.762212 0.625087 0.908181 0.032 Uiso 0.629(10) 1 calc R U P A 1
C64A C 0.8911(9) 0.5723(13) 0.7651(7) 0.0265(13) Uani 0.629(10) 1 d DG U P A 1
C65A C 0.9171(9) 0.5716(10) 0.8216(6) 0.034(2) Uani 0.629(10) 1 d DG U P A 1
H65A H 0.891741 0.556075 0.864444 0.04 Uiso 0.629(10) 1 calc R U P A 1
C66A C 0.9801(8) 0.5936(8) 0.8154(6) 0.043(3) Uani 0.629(10) 1 d DG U P A 1
H66A H 0.997896 0.593157 0.854082 0.052 Uiso 0.629(10) 1 calc R U P A 1
C67A C 1.0172(7) 0.6164(7) 0.7528(7) 0.047(3) Uani 0.629(10) 1 d DG U P A 1
H67A H 1.060317 0.631437 0.748555 0.056 Uiso 0.629(10) 1 calc R U P A 1
C68A C 0.9912(7) 0.6171(10) 0.6962(6) 0.038(2) Uani 0.629(10) 1 d DG U P A 1
H68A H 1.016584 0.632637 0.653389 0.046 Uiso 0.629(10) 1 calc R U P A 1
C69A C 0.9282(9) 0.5951(13) 0.7024(6) 0.0307(16) Uani 0.629(10) 1 d DG U P A 1
H69A H 0.91043 0.595556 0.663749 0.037 Uiso 0.629(10) 1 calc R U P A 1
C70A C 0.8810(10) 0.4117(7) 0.7264(8) 0.0203(15) Uani 0.629(10) 1 d DG U P A 1
C71A C 0.9039(10) 0.3552(8) 0.6749(7) 0.0236(16) Uani 0.629(10) 1 d DG U P A 1
H71A H 0.887353 0.362078 0.635279 0.028 Uiso 0.629(10) 1 calc R U P A 1
C72A C 0.9510(9) 0.2888(7) 0.6812(6) 0.027(2) Uani 0.629(10) 1 d DG U P A 1
H72A H 0.966647 0.250245 0.64601 0.032 Uiso 0.629(10) 1 calc R U P A 1
C73A C 0.9752(6) 0.2788(6) 0.7391(6) 0.027(2) Uani 0.629(10) 1 d DG U P A 1
C74A C 0.9523(8) 0.3352(7) 0.7907(6) 0.027(2) Uani 0.629(10) 1 d DG U P A 1
H74A H 0.968816 0.328402 0.83024 0.032 Uiso 0.629(10) 1 calc R U P A 1
C75A C 0.9052(9) 0.4017(7) 0.7843(8) 0.028(2) Uani 0.629(10) 1 d DG U P A 1
H75A H 0.889522 0.440236 0.819511 0.034 Uiso 0.629(10) 1 calc R U P A 1
C76A C 1.0199(12) 0.2030(8) 0.7495(11) 0.043(4) Uani 0.629(10) 1 d D U P A 1
H76A H 0.984728 0.175181 0.767623 0.065 Uiso 0.629(10) 1 calc R U P A 1
H76B H 1.045875 0.206336 0.782975 0.065 Uiso 0.629(10) 1 calc R U P A 1
H76C H 1.057403 0.17924 0.704522 0.065 Uiso 0.629(10) 1 calc R U P A 1
N4B N 0.8176(17) 0.4776(12) 0.7199(15) 0.015(2) Uani 0.371(10) 1 d D U P A 2
P4B P 0.7991(12) 0.5554(12) 0.7655(9) 0.0172(6) Uani 0.371(10) 1 d D U P A 2
C58B C 0.7565(16) 0.5466(13) 0.8591(7) 0.0250(13) Uani 0.371(10) 1 d DG U P A 2
C59B C 0.7265(15) 0.4908(11) 0.8796(8) 0.0269(15) Uani 0.371(10) 1 d DG U P A 2
H59B H 0.72893 0.45641 0.845282 0.032 Uiso 0.371(10) 1 calc R U P A 2
C60B C 0.6930(12) 0.4852(9) 0.9503(9) 0.0288(19) Uani 0.371(10) 1 d DG U P A 2
H60B H 0.67256 0.447003 0.96434 0.035 Uiso 0.371(10) 1 calc R U P A 2
C61B C 0.6895(11) 0.5354(9) 1.0006(7) 0.030(2) Uani 0.371(10) 1 d DG U P A 2
H61B H 0.666648 0.53162 1.048903 0.036 Uiso 0.371(10) 1 calc R U P A 2
C62B C 0.7195(12) 0.5913(9) 0.9801(8) 0.0287(19) Uani 0.371(10) 1 d DG U P A 2
H62B H 0.717106 0.625645 1.014407 0.034 Uiso 0.371(10) 1 calc R U P A 2
C63B C 0.7530(14) 0.5969(11) 0.9094(9) 0.0266(16) Uani 0.371(10) 1 d DG U P A 2
H63B H 0.773476 0.635053 0.895348 0.032 Uiso 0.371(10) 1 calc R U P A 2
C64B C 0.8892(16) 0.569(2) 0.7634(12) 0.0265(13) Uani 0.371(10) 1 d DG U P A 2
C65B C 0.9098(15) 0.5616(17) 0.8234(10) 0.034(2) Uani 0.371(10) 1 d DG U P A 2
H65B H 0.879419 0.546422 0.863791 0.04 Uiso 0.371(10) 1 calc R U P A 2
C66B C 0.9750(14) 0.5764(14) 0.8243(11) 0.043(3) Uani 0.371(10) 1 d DG U P A 2
H66B H 0.989055 0.571311 0.865234 0.052 Uiso 0.371(10) 1 calc R U P A 2
C67B C 1.0194(12) 0.5987(13) 0.7652(13) 0.047(3) Uani 0.371(10) 1 d DG U P A 2
H67B H 1.063957 0.608781 0.765738 0.056 Uiso 0.371(10) 1 calc R U P A 2
C68B C 0.9988(13) 0.6061(17) 0.7052(11) 0.038(2) Uani 0.371(10) 1 d DG U P A 2
H68B H 1.029225 0.621361 0.664799 0.046 Uiso 0.371(10) 1 calc R U P A 2
C69B C 0.9337(16) 0.591(2) 0.7043(11) 0.0307(16) Uani 0.371(10) 1 d DG U P A 2
H69B H 0.919589 0.596472 0.663355 0.037 Uiso 0.371(10) 1 calc R U P A 2
C70B C 0.8756(17) 0.4124(11) 0.7217(14) 0.0203(15) Uani 0.371(10) 1 d DG U P A
2
C71B C 0.8980(18) 0.3593(13) 0.6671(12) 0.0236(16) Uani 0.371(10) 1 d DG U P A
2
H71B H 0.883801 0.370254 0.626592 0.028 Uiso 0.371(10) 1 calc R U P A 2
C72B C 0.9411(15) 0.2903(12) 0.6716(11) 0.027(2) Uani 0.371(10) 1 d DG U P A 2
H72B H 0.956443 0.254006 0.634242 0.032 Uiso 0.371(10) 1 calc R U P A 2
C73B C 0.9619(11) 0.2743(10) 0.7308(11) 0.027(2) Uani 0.371(10) 1 d DG U P A 2
C74B C 0.9395(14) 0.3274(12) 0.7855(11) 0.027(2) Uani 0.371(10) 1 d DG U P A 2
H74B H 0.953742 0.316526 0.825996 0.032 Uiso 0.371(10) 1 calc R U P A 2
C75B C 0.8964(16) 0.3965(12) 0.7810(13) 0.028(2) Uani 0.371(10) 1 d DG U P A 2
H75B H 0.8811 0.432774 0.818347 0.034 Uiso 0.371(10) 1 calc R U P A 2
C76B C 1.0098(18) 0.1979(13) 0.7364(19) 0.043(4) Uani 0.371(10) 1 d D U P A 2
H76D H 0.973701 0.170722 0.7449 0.065 Uiso 0.371(10) 1 d R U P A 2
H76E H 1.030587 0.194591 0.774936 0.065 Uiso 0.371(10) 1 d R U P A 2
H76F H 1.05128 0.178175 0.692754 0.065 Uiso 0.371(10) 1 d R U P A 2
C177 C 0.9030(3) 0.6897(3) 0.5077(4) 0.0226(11) Uani 0.921(7) 1 d DG U P C 2
C178 C 0.9076(3) 0.6341(3) 0.4625(4) 0.0323(14) Uani 0.921(7) 1 d DG U P C 2
H178 H 0.867071 0.637219 0.445105 0.039 Uiso 0.921(7) 1 calc R U P C 2
C179 C 0.9714(4) 0.5738(3) 0.4429(4) 0.0393(19) Uani 0.921(7) 1 d DG U P C 2
H179 H 0.974519 0.535769 0.411979 0.047 Uiso 0.921(7) 1 calc R U P C 2
C180 C 1.0306(3) 0.5692(3) 0.4684(4) 0.0369(18) Uani 0.921(7) 1 d DG U P C 2
H180 H 1.074232 0.52799 0.45494 0.044 Uiso 0.921(7) 1 calc R U P C 2
C181 C 1.0260(3) 0.6248(4) 0.5136(5) 0.0327(15) Uani 0.921(7) 1 d DG U P C 2
H181 H 1.066497 0.621662 0.531028 0.039 Uiso 0.921(7) 1 calc R U P C 2
C182 C 0.9622(3) 0.6851(3) 0.5333(4) 0.0277(13) Uani 0.921(7) 1 d DG U P C 2
H182 H 0.959049 0.723113 0.564155 0.033 Uiso 0.921(7) 1 calc R U P C 2
C183 C 0.7875(3) 0.7943(2) 0.46113(18) 0.0227(11) Uani 0.921(7) 1 d DG U P C 2
C184 C 0.7194(2) 0.8485(2) 0.47211(19) 0.0282(13) Uani 0.921(7) 1 d DG U P C 2
H184 H 0.68951 0.870574 0.518101 0.034 Uiso 0.921(7) 1 calc R U P C 2
C185 C 0.6950(2) 0.8704(3) 0.4158(3) 0.0396(15) Uani 0.921(7) 1 d DG U P C 2
H185 H 0.648531 0.907499 0.423299 0.047 Uiso 0.921(7) 1 calc R U P C 2
C186 C 0.7388(3) 0.8381(3) 0.3485(2) 0.0467(16) Uani 0.921(7) 1 d DG U P C 2
H186 H 0.722131 0.853115 0.310012 0.056 Uiso 0.921(7) 1 calc R U P C 2
C187 C 0.8068(3) 0.7839(3) 0.33752(17) 0.0431(16) Uani 0.921(7) 1 d DG U P C 2
H187 H 0.836711 0.761805 0.291525 0.052 Uiso 0.921(7) 1 calc R U P C 2
C188 C 0.8312(2) 0.7619(3) 0.3938(2) 0.0341(14) Uani 0.921(7) 1 d DG U P C 2
H188 H 0.877692 0.724879 0.386326 0.041 Uiso 0.921(7) 1 calc R U P C 2
N5 N 0.8310(3) 0.8307(2) 0.5760(2) 0.0164(10) Uani 1 1 d D U . . .
P5 P 0.81387(9) 0.76455(8) 0.53876(8) 0.0158(3) Uani 1 1 d D U . . .
C77 C 0.906(2) 0.692(2) 0.505(4) 0.0226(11) Uani 0.079(7) 1 d DG U P C 1
C78 C 0.914(4) 0.630(3) 0.466(5) 0.0323(14) Uani 0.079(7) 1 d DG U P C 1
H78 H 0.876347 0.629055 0.446254 0.039 Uiso 0.079(7) 1 calc DR U P C 1
C79 C 0.977(4) 0.570(3) 0.457(6) 0.0393(19) Uani 0.079(7) 1 d DG U P C 1
H79 H 0.982225 0.528135 0.43023 0.047 Uiso 0.079(7) 1 calc R U P C 1
C80 C 1.032(4) 0.572(3) 0.486(5) 0.0369(18) Uani 0.079(7) 1 d DG U P C 1
H80 H 1.074565 0.531375 0.479678 0.044 Uiso 0.079(7) 1 calc R U P C 1
C81 C 1.024(4) 0.634(4) 0.525(6) 0.0327(15) Uani 0.079(7) 1 d DG U P C 1
H81 H 1.06103 0.635537 0.54515 0.039 Uiso 0.079(7) 1 calc R U P C 1
C82 C 0.961(3) 0.694(3) 0.535(5) 0.0277(13) Uani 0.079(7) 1 d DG U P C 1
H82 H 0.955152 0.736458 0.561174 0.033 Uiso 0.079(7) 1 calc R U P C 1
C83 C 0.784(3) 0.7930(17) 0.4633(19) 0.0227(11) Uani 0.079(7) 1 d DG U P C 1
C84 C 0.776(3) 0.8622(18) 0.444(2) 0.0282(13) Uani 0.079(7) 1 d DG U P C 1
H84 H 0.786069 0.895908 0.470109 0.034 Uiso 0.079(7) 1 calc R U P C 1
C85 C 0.754(4) 0.882(3) 0.386(3) 0.0396(15) Uani 0.079(7) 1 d DG U P C 1
H85 H 0.748548 0.929282 0.372778 0.047 Uiso 0.079(7) 1 calc R U P C 1
C86 C 0.739(4) 0.833(3) 0.348(2) 0.0467(16) Uani 0.079(7) 1 d DG U P C 1
H86 H 0.723883 0.846194 0.308107 0.056 Uiso 0.079(7) 1 calc R U P C 1
C87 C 0.747(4) 0.763(3) 0.367(2) 0.0431(16) Uani 0.079(7) 1 d DG U P C 1
H87 H 0.736738 0.72973 0.340766 0.052 Uiso 0.079(7) 1 calc R U P C 1
C88 C 0.769(3) 0.7436(19) 0.425(2) 0.0341(14) Uani 0.079(7) 1 d DG U P C 1
H88 H 0.774259 0.696354 0.438098 0.041 Uiso 0.079(7) 1 calc DR U P C 1
C89 C 0.89624(19) 0.8545(2) 0.54473(19) 0.0175(11) Uani 1 1 d DG U . . .
C90 C 0.9240(2) 0.8604(2) 0.47331(18) 0.0263(13) Uani 1 1 d DG U . . .
H90 H 0.899423 0.848992 0.443182 0.032 Uiso 1 1 calc R U . . .
C91 C 0.9877(2) 0.8830(2) 0.44598(16) 0.0290(13) Uani 1 1 d DG U . . .
H91 H 1.006649 0.887028 0.397163 0.035 Uiso 1 1 calc R U . . .
C92 C 1.0236(2) 0.8997(2) 0.4901(2) 0.0313(13) Uani 1 1 d DG U . . .
C93 C 0.9959(2) 0.8938(2) 0.5615(2) 0.0326(14) Uani 1 1 d DG U . . .
H93 H 1.020455 0.905233 0.591614 0.039 Uiso 1 1 calc R U . . .
C94 C 0.9322(2) 0.8712(2) 0.58882(16) 0.0260(13) Uani 1 1 d DG U . . .
H94 H 0.91323 0.867197 0.637634 0.031 Uiso 1 1 calc R U . . .
C95 C 1.0950(4) 0.9241(4) 0.4594(5) 0.0429(19) Uani 1 1 d D U . . .
H95A H 1.112187 0.935484 0.496485 0.064 Uiso 1 1 d R U . . .
H95B H 1.134273 0.886615 0.426986 0.064 Uiso 1 1 d R U . . .
H95C H 1.081926 0.965898 0.435624 0.064 Uiso 1 1 d R U . . .
N6 N 0.7219(3) 0.9119(3) 0.7680(2) 0.0167(10) Uani 1 1 d D U . . .
P6 P 0.66491(9) 0.87145(8) 0.82176(8) 0.0159(3) Uani 1 1 d D U . . .
C96 C 0.7126(2) 0.8297(2) 0.8837(2) 0.0238(11) Uani 1 1 d DG U . . .
C97 C 0.7915(2) 0.8039(3) 0.8590(2) 0.0321(14) Uani 1 1 d DG U . . .
H97 H 0.818895 0.812232 0.813339 0.038 Uiso 1 1 calc R U . . .
C98 C 0.8302(2) 0.7657(3) 0.9011(3) 0.0451(17) Uani 1 1 d DG U . . .
H98 H 0.884143 0.748067 0.884184 0.054 Uiso 1 1 calc R U . . .
C99 C 0.7901(3) 0.7535(3) 0.9679(3) 0.0526(19) Uani 1 1 d DG U . . .
H99 H 0.816626 0.72744 0.996659 0.063 Uiso 1 1 calc R U . . .
C100 C 0.7113(3) 0.7794(3) 0.99263(19) 0.0460(17) Uani 1 1 d DG U . . .
H100 H 0.683861 0.770976 1.038291 0.055 Uiso 1 1 calc R U . . .
C101 C 0.6725(2) 0.8175(3) 0.9505(2) 0.0348(14) Uani 1 1 d DG U . . .
H101 H 0.618612 0.835141 0.967447 0.042 Uiso 1 1 calc R U . . .
C102 C 0.57347(18) 0.93747(19) 0.8712(2) 0.0206(11) Uani 1 1 d DG U . . .
C103 C 0.5574(2) 1.0079(2) 0.8544(2) 0.0237(12) Uani 1 1 d DG U . . .
H103 H 0.596078 1.023479 0.822557 0.028 Uiso 1 1 calc R U . . .
C104 C 0.4847(2) 1.05559(17) 0.8843(2) 0.0312(14) Uani 1 1 d DG U . . .
H104 H 0.473761 1.103732 0.872845 0.037 Uiso 1 1 calc R U . . .
C105 C 0.42816(18) 1.0328(2) 0.9309(2) 0.0358(15) Uani 1 1 d DG U . . .
H105 H 0.378498 1.065399 0.951315 0.043 Uiso 1 1 calc R U . . .
C106 C 0.4442(2) 0.9624(2) 0.9476(2) 0.0370(15) Uani 1 1 d DG U . . .
H106 H 0.405551 0.946812 0.979498 0.044 Uiso 1 1 calc R U . . .
C107 C 0.5169(2) 0.91470(17) 0.9178(2) 0.0280(13) Uani 1 1 d DG U . . .
H107 H 0.527867 0.866558 0.929211 0.034 Uiso 1 1 calc R U . . .
C108 C 0.7534(2) 0.9606(2) 0.7930(2) 0.0183(11) Uani 1 1 d DG U . . .
C109 C 0.8094(2) 0.9819(2) 0.74376(15) 0.0240(12) Uani 1 1 d DG U . . .
H109 H 0.82401 0.9661 0.695525 0.029 Uiso 1 1 calc R U . . .
C110 C 0.8440(2) 1.0262(2) 0.7651(2) 0.0293(14) Uani 1 1 d DG U . . .
H110 H 0.882308 1.040696 0.731455 0.035 Uiso 1 1 calc R U . . .
C111 C 0.8226(2) 1.0493(2) 0.8357(2) 0.0299(14) Uani 1 1 d DG U . . .
C112 C 0.7666(2) 1.0280(2) 0.88491(16) 0.0261(13) Uani 1 1 d DG U . . .
H112 H 0.751985 1.0438 0.933147 0.031 Uiso 1 1 calc R U . . .
C113 C 0.7320(2) 0.9837(2) 0.86357(18) 0.0223(12) Uani 1 1 d DG U . . .
H113 H 0.693686 0.969204 0.897218 0.027 Uiso 1 1 calc R U . . .
C114 C 0.8632(5) 1.0961(5) 0.8599(5) 0.047(2) Uani 1 1 d D U . . .
H11A H 0.842449 1.106766 0.909744 0.071 Uiso 1 1 d R U . . .
H11B H 0.916197 1.072013 0.847382 0.071 Uiso 1 1 d R U . . .
H11C H 0.85488 1.139895 0.83804 0.071 Uiso 1 1 d R U . . .
Fe1 Fe 0.38751(5) 0.75244(5) 0.76366(5) 0.0160(2) Uani 0.941(2) 1 d D U P D 1
C115 C 0.3181(4) 0.6910(4) 0.7548(4) 0.0233(14) Uani 0.941(2) 1 d D U P D 1
N7A N 0.2791(4) 0.6559(4) 0.7675(4) 0.0434(18) Uani 0.941(2) 1 d D U P D 1
C116 C 0.2318(5) 0.6085(5) 0.7853(5) 0.073(2) Uani 0.941(2) 1 d D U P D 1
C117 C 0.2170(7) 0.5871(7) 0.7200(6) 0.076(3) Uani 0.941(2) 1 d D U P D 1
H11D H 0.185315 0.55532 0.731705 0.114 Uiso 0.941(2) 1 calc R U P D 1
H11E H 0.190832 0.630163 0.702509 0.114 Uiso 0.941(2) 1 calc R U P D 1
H11F H 0.265481 0.562103 0.683838 0.114 Uiso 0.941(2) 1 calc R U P D 1
C118 C 0.1588(6) 0.6499(7) 0.8437(6) 0.083(3) Uani 0.941(2) 1 d D U P D 1
H11G H 0.125203 0.619905 0.857329 0.125 Uiso 0.941(2) 1 calc R U P D 1
H11H H 0.171236 0.662554 0.884274 0.125 Uiso 0.941(2) 1 calc R U P D 1
H11I H 0.133058 0.693677 0.826829 0.125 Uiso 0.941(2) 1 calc R U P D 1
C119 C 0.2747(8) 0.5402(6) 0.8105(7) 0.091(3) Uani 0.941(2) 1 d D U P D 1
H11J H 0.243342 0.508111 0.822574 0.137 Uiso 0.941(2) 1 calc R U P D 1
H11K H 0.322407 0.515856 0.773055 0.137 Uiso 0.941(2) 1 calc R U P D 1
H11L H 0.285823 0.553042 0.851858 0.137 Uiso 0.941(2) 1 calc R U P D 1
Fe1B Fe 0.4203(9) 0.7735(8) 0.7718(8) 0.0160(2) Uani 0.059(2) 1 d D U P D 2
C129 C 0.339(2) 0.722(3) 0.774(5) 0.0233(14) Uani 0.059(2) 1 d D U P D 2
N7B N 0.281(2) 0.715(4) 0.779(4) 0.0434(18) Uani 0.059(2) 1 d D U P D 2
C130 C 0.2011(19) 0.720(3) 0.797(3) 0.073(2) Uani 0.059(2) 1 d D U P D 2
C131 C 0.195(4) 0.653(4) 0.763(6) 0.076(3) Uani 0.059(2) 1 d D U P D 2
H13A H 0.141657 0.655803 0.775394 0.114 Uiso 0.059(2) 1 calc R U P D 2
H13B H 0.218246 0.649958 0.712365 0.114 Uiso 0.059(2) 1 calc R U P D 2
H13C H 0.221983 0.610342 0.780979 0.114 Uiso 0.059(2) 1 calc R U P D 2
C132 C 0.162(5) 0.789(4) 0.770(6) 0.083(3) Uani 0.059(2) 1 d D U P D 2
H13D H 0.1084 0.794127 0.781024 0.125 Uiso 0.059(2) 1 calc R U P D 2
H13E H 0.168027 0.830231 0.792226 0.125 Uiso 0.059(2) 1 calc R U P D 2
H13F H 0.186271 0.786292 0.718927 0.125 Uiso 0.059(2) 1 calc R U P D 2
C133 C 0.166(5) 0.723(7) 0.877(3) 0.091(3) Uani 0.059(2) 1 d D U P D 2
H13G H 0.112401 0.725753 0.889249 0.137 Uiso 0.059(2) 1 calc R U P D 2
H13H H 0.193122 0.678996 0.893035 0.137 Uiso 0.059(2) 1 calc R U P D 2
H13I H 0.170466 0.764615 0.899238 0.137 Uiso 0.059(2) 1 calc R U P D 2
C120 C 0.721(2) 0.3834(13) 0.7093(16) 0.025(3) Uani 0.629(10) 1 d D U P A 1
N8A N 0.7170(12) 0.3323(7) 0.7372(10) 0.032(3) Uani 0.629(10) 1 d D U P A 1
C121 C 0.7154(8) 0.2629(6) 0.7638(7) 0.037(3) Uani 0.629(10) 1 d D U P A 1
C122 C 0.6463(9) 0.2475(10) 0.7578(10) 0.048(3) Uani 0.629(10) 1 d D U P A 1
H12A H 0.644314 0.201244 0.775386 0.072 Uiso 0.629(10) 1 calc R U P A 1
H12B H 0.600491 0.285408 0.785492 0.072 Uiso 0.629(10) 1 calc R U P A 1
H12C H 0.649136 0.245829 0.708565 0.072 Uiso 0.629(10) 1 calc R U P A 1
C123 C 0.7144(12) 0.2682(11) 0.8394(8) 0.055(3) Uani 0.629(10) 1 d D U P A 1
H12D H 0.713362 0.222621 0.858949 0.082 Uiso 0.629(10) 1 calc R U P A 1
H12E H 0.760049 0.278944 0.840439 0.082 Uiso 0.629(10) 1 calc R U P A 1
H12F H 0.669187 0.306602 0.867316 0.082 Uiso 0.629(10) 1 calc R U P A 1
C124 C 0.7887(8) 0.2078(9) 0.7158(8) 0.051(4) Uani 0.629(10) 1 d D U P A 1
H12G H 0.791178 0.159849 0.730901 0.077 Uiso 0.629(10) 1 calc R U P A 1
H12H H 0.788721 0.208229 0.667348 0.077 Uiso 0.629(10) 1 calc R U P A 1
H12I H 0.832887 0.220226 0.718508 0.077 Uiso 0.629(10) 1 calc R U P A 1
Fe2 Fe 0.75296(5) 0.47160(5) 0.66563(5) 0.01988(19) Uani 1 1 d D U . . .
C134 C 0.726(4) 0.384(2) 0.716(3) 0.025(3) Uani 0.371(10) 1 d D U P A 2
N8B N 0.709(2) 0.3319(12) 0.7271(18) 0.032(3) Uani 0.371(10) 1 d D U P A 2
C135 C 0.7039(12) 0.2606(10) 0.7472(11) 0.037(3) Uani 0.371(10) 1 d D U P A 2
C136 C 0.6301(14) 0.2548(18) 0.7417(17) 0.048(3) Uani 0.371(10) 1 d D U P A 2
H13J H 0.624919 0.207924 0.754696 0.072 Uiso 0.371(10) 1 calc R U P A 2
H13K H 0.587317 0.292768 0.773322 0.072 Uiso 0.371(10) 1 calc R U P A 2
H13L H 0.630438 0.259915 0.693388 0.072 Uiso 0.371(10) 1 calc R U P A 2
C137 C 0.708(2) 0.2566(18) 0.8208(12) 0.055(3) Uani 0.371(10) 1 d D U P A 2
H13M H 0.704638 0.209918 0.836411 0.082 Uiso 0.371(10) 1 calc R U P A 2
H13N H 0.7558 0.262488 0.820956 0.082 Uiso 0.371(10) 1 calc R U P A 2
H13O H 0.665268 0.29479 0.852469 0.082 Uiso 0.371(10) 1 calc R U P A 2
C138 C 0.7720(15) 0.2061(15) 0.6925(14) 0.051(4) Uani 0.371(10) 1 d D U P A 2
H13P H 0.771791 0.157309 0.703173 0.077 Uiso 0.371(10) 1 calc R U P A 2
H13Q H 0.768191 0.213321 0.645731 0.077 Uiso 0.371(10) 1 calc R U P A 2
H13R H 0.819301 0.212829 0.693897 0.077 Uiso 0.371(10) 1 calc R U P A 2
C125 C 0.6608(4) 1.0354(4) 0.6729(4) 0.0309(15) Uani 1 1 d . U . . .
H12J H 0.670204 1.050782 0.714887 0.037 Uiso 1 1 calc R U . . .
H12K H 0.613464 1.021997 0.688116 0.037 Uiso 1 1 calc R U . . .
C126 C 0.6550(5) 1.0950(4) 0.6246(4) 0.0431(18) Uani 1 1 d . U . . .
H12L H 0.601667 1.125246 0.635102 0.052 Uiso 1 1 calc R U . . .
H12M H 0.686035 1.125566 0.628754 0.052 Uiso 1 1 calc R U . . .
C127 C 0.6855(5) 1.0546(5) 0.5535(4) 0.0441(19) Uani 1 1 d . U . . .
H12N H 0.704832 1.084265 0.5168 0.053 Uiso 1 1 calc R U . . .
H12O H 0.646062 1.038808 0.542979 0.053 Uiso 1 1 calc R U . . .
C128 C 0.7487(4) 0.9918(4) 0.5591(4) 0.0306(14) Uani 1 1 d . U . . .
H12P H 0.756654 0.95021 0.526726 0.037 Uiso 1 1 calc R U . . .
H12Q H 0.796588 1.003983 0.547505 0.037 Uiso 1 1 calc R U . . .
Fe3 Fe 0.75015(5) 0.86666(4) 0.66983(4) 0.01584(18) Uani 1 1 d . U . . .
Co1 Co 0.55993(4) 0.77467(4) 0.67052(4) 0.01215(16) Uani 1 1 d . . . . .
Co2 Co 0.56139(4) 0.69033(4) 0.78210(4) 0.01216(16) Uani 1 1 d . . . . .
Co3 Co 0.65147(4) 0.62344(4) 0.63857(4) 0.01184(16) Uani 1 1 d . . . . .
Co4 Co 0.72659(4) 0.64064(4) 0.73283(4) 0.01287(16) Uani 1 1 d . . . . .
Co5 Co 0.72624(4) 0.73664(4) 0.61997(4) 0.01272(16) Uani 1 1 d . . . . .
Co6 Co 0.64757(4) 0.79410(4) 0.75817(4) 0.01241(16) Uani 1 1 d . . . . .
Se1 Se 0.51538(3) 0.81407(3) 0.78936(3) 0.01337(12) Uani 1 1 d . . . . .
Se2 Se 0.51763(3) 0.67467(3) 0.68908(3) 0.01311(12) Uani 1 1 d . . . . .
Se3 Se 0.64383(3) 0.57181(3) 0.74572(3) 0.01408(12) Uani 1 1 d . . . . .
Se4 Se 0.77898(3) 0.61063(3) 0.61203(3) 0.01289(12) Uani 1 1 d . . . . .
Se5 Se 0.77943(3) 0.73692(3) 0.70929(3) 0.01403(12) Uani 1 1 d . . . . .
Se6 Se 0.63497(3) 0.85337(3) 0.65762(3) 0.01451(12) Uani 1 1 d . . . . .
Se7 Se 0.64701(3) 0.71388(3) 0.56401(3) 0.01273(12) Uani 1 1 d . . . . .
Se8 Se 0.64392(3) 0.70729(3) 0.83656(3) 0.01374(12) Uani 1 1 d . . . . .
O1 O 0.7245(3) 0.9755(2) 0.6315(2) 0.0222(9) Uani 1 1 d . U . . .
P7A P 0.6160(5) 0.7143(5) 0.2112(5) 0.0396(10) Uani 0.482(10) 1 d D U P E 1
F1A F 0.6875(11) 0.6670(10) 0.1581(11) 0.144(6) Uani 0.482(10) 1 d D U P E 1
F2A F 0.6160(10) 0.6490(8) 0.2548(9) 0.085(4) Uani 0.482(10) 1 d D U P E 1
F3A F 0.5403(9) 0.7653(9) 0.2641(9) 0.117(5) Uani 0.482(10) 1 d D U P E 1
F4A F 0.6215(10) 0.7751(8) 0.1631(8) 0.091(5) Uani 0.482(10) 1 d D U P E 1
F5A F 0.6593(14) 0.7442(13) 0.2520(11) 0.123(6) Uani 0.482(10) 1 d D U P E 1
F6A F 0.5625(13) 0.6927(11) 0.1791(10) 0.126(6) Uani 0.482(10) 1 d D U P E 1
P7B P 0.6324(5) 0.7043(5) 0.2025(5) 0.0396(10) Uani 0.518(10) 1 d D U P E 2
F1B F 0.6940(11) 0.7279(13) 0.1492(8) 0.136(6) Uani 0.518(10) 1 d D U P E 2
F2B F 0.6997(9) 0.6468(8) 0.2132(7) 0.110(5) Uani 0.518(10) 1 d D U P E 2
F3B F 0.5732(11) 0.6762(11) 0.2584(9) 0.139(6) Uani 0.518(10) 1 d D U P E 2
F4B F 0.5721(13) 0.7672(10) 0.1876(11) 0.146(6) Uani 0.518(10) 1 d D U P E 2
F5B F 0.6232(11) 0.7533(8) 0.2675(7) 0.087(5) Uani 0.518(10) 1 d D U P E 2
F6B F 0.6320(8) 0.6546(7) 0.1429(6) 0.078(4) Uani 0.518(10) 1 d D U P E 2

loop_
_atom_site_aniso_label
_atom_site_aniso_U_11
_atom_site_aniso_U_22
_atom_site_aniso_U_33
_atom_site_aniso_U_23
_atom_site_aniso_U_13
_atom_site_aniso_U_12
N1 0.020(3) 0.013(2) 0.017(2) 0.0055(19) -0.008(2) -0.004(2)
P1 0.0198(8) 0.0098(6) 0.0140(7) 0.0044(5) -0.0069(6) -0.0034(6)
C1 0.021(3) 0.014(2) 0.025(2) 0.0070(15) -0.011(2) -0.007(2)
C2 0.030(3) 0.015(2) 0.027(2) 0.0013(19) -0.010(2) 0.000(2)
C3 0.035(4) 0.018(3) 0.035(3) -0.002(2) -0.014(3) -0.003(3)
C4 0.041(4) 0.019(3) 0.045(3) 0.008(2) -0.024(3) -0.009(3)
C5 0.039(4) 0.022(3) 0.039(3) 0.016(2) -0.018(3) -0.016(3)
C6 0.035(4) 0.017(2) 0.027(3) 0.011(2) -0.013(3) -0.009(3)
C7 0.014(2) 0.013(2) 0.0146(16) 0.0039(18) -0.0036(18) 0.000(2)
C8 0.018(3) 0.014(3) 0.0152(19) 0.008(2) -0.0052(18) 0.000(2)
C9 0.034(3) 0.020(3) 0.014(2) 0.006(2) -0.004(2) 0.001(2)
C10 0.042(3) 0.024(3) 0.020(2) 0.001(2) -0.015(2) 0.000(3)
C11 0.035(3) 0.033(4) 0.030(3) -0.002(3) -0.015(2) -0.010(3)
C12 0.021(3) 0.025(3) 0.022(2) 0.003(2) -0.009(2) -0.007(2)
C13 0.021(2) 0.014(3) 0.021(3) 0.002(2) -0.009(2) -0.008(2)
C14 0.025(2) 0.024(3) 0.022(3) 0.006(2) -0.010(2) -0.006(2)
C15 0.029(2) 0.019(3) 0.032(3) 0.003(2) -0.015(2) -0.005(2)
C16 0.025(2) 0.019(3) 0.031(3) -0.002(2) -0.012(2) -0.001(2)
C17 0.023(2) 0.028(3) 0.035(3) 0.006(2) -0.009(2) -0.006(2)
C18 0.020(3) 0.026(3) 0.027(3) 0.009(2) -0.011(2) -0.012(2)
C19 0.028(3) 0.031(4) 0.055(5) 0.006(3) -0.018(3) 0.001(3)
N2 0.015(2) 0.019(2) 0.013(2) 0.0083(19) -0.002(2) -0.007(2)
P2 0.0192(8) 0.0126(7) 0.0119(7) 0.0055(6) -0.0043(6) -0.0057(6)
C20 0.029(3) 0.014(2) 0.016(3) 0.0047(19) 0.001(2) -0.009(2)
C21 0.091(6) 0.028(3) 0.045(4) 0.008(3) -0.035(4) -0.028(4)
C22 0.092(6) 0.034(3) 0.046(4) 0.001(3) -0.022(4) -0.035(4)
C23 0.055(5) 0.023(3) 0.041(4) 0.005(3) 0.013(3) -0.013(3)
C24 0.068(5) 0.028(3) 0.084(5) 0.029(3) -0.035(4) -0.014(4)
C25 0.063(5) 0.028(3) 0.071(5) 0.027(3) -0.039(4) -0.018(3)
C26 0.022(3) 0.016(2) 0.015(2) 0.0050(17) -0.004(2) -0.007(2)
C27 0.020(3) 0.021(3) 0.022(3) 0.0000(19) -0.005(2) -0.0044(19)
C28 0.032(3) 0.025(3) 0.025(3) -0.004(2) -0.006(3) -0.008(2)
C29 0.033(3) 0.035(3) 0.018(3) 0.002(2) -0.007(2) -0.019(2)
C30 0.028(3) 0.032(3) 0.019(3) 0.011(2) -0.009(2) -0.016(2)
C31 0.021(3) 0.020(3) 0.018(3) 0.007(2) -0.005(2) -0.006(2)
C32 0.020(3) 0.021(3) 0.017(3) 0.005(2) -0.005(2) -0.0075(19)
C33 0.028(3) 0.023(3) 0.021(3) 0.006(2) -0.006(2) -0.003(2)
C34 0.024(3) 0.034(3) 0.030(3) 0.004(3) -0.005(2) -0.003(2)
C35 0.021(2) 0.038(3) 0.029(3) 0.002(3) -0.006(2) -0.011(2)
C36 0.026(3) 0.037(3) 0.030(3) 0.013(3) -0.001(2) -0.014(2)
C37 0.023(3) 0.029(3) 0.028(3) 0.014(3) -0.003(2) -0.008(2)
C38 0.026(3) 0.060(5) 0.039(4) 0.005(4) 0.000(3) -0.012(3)
N3 0.022(3) 0.009(2) 0.019(3) -0.0005(19) -0.006(2) -0.004(2)
P3A 0.0199(9) 0.0116(7) 0.0174(14) -0.0013(10) -0.0082(9) -0.0040(7)
C39A 0.023(2) 0.027(3) 0.020(4) 0.001(3) -0.008(2) -0.010(2)
C40A 0.026(2) 0.030(4) 0.035(5) 0.004(3) -0.015(3) -0.010(3)
C41A 0.024(2) 0.034(4) 0.035(5) 0.002(3) -0.013(3) -0.008(3)
C42A 0.033(3) 0.035(4) 0.037(5) -0.002(3) -0.014(3) -0.017(3)
C43A 0.032(3) 0.026(4) 0.030(5) 0.000(3) -0.005(3) -0.014(3)
C44A 0.028(3) 0.024(3) 0.029(5) 0.001(3) -0.006(3) -0.011(2)
C45A 0.023(3) 0.016(3) 0.015(2) -0.0017(19) -0.0096(19) -0.010(3)
C46A 0.025(3) 0.027(3) 0.022(3) 0.004(3) -0.009(3) -0.004(3)
C47A 0.030(4) 0.034(4) 0.022(3) 0.006(3) -0.012(3) -0.005(4)
C48A 0.031(4) 0.030(4) 0.022(3) 0.004(3) -0.009(3) -0.009(4)
C49A 0.025(3) 0.025(4) 0.020(3) -0.002(3) -0.004(3) -0.003(3)
C50A 0.024(3) 0.023(3) 0.021(2) 0.002(2) -0.009(2) -0.006(3)
C51 0.023(3) 0.016(2) 0.024(3) 0.002(2) -0.006(2) -0.009(2)
C52 0.029(3) 0.021(2) 0.035(3) -0.004(2) -0.014(3) -0.005(2)
C53 0.032(4) 0.028(3) 0.040(4) -0.009(2) -0.014(3) -0.008(2)
C54 0.033(4) 0.026(3) 0.045(4) -0.012(3) -0.011(3) -0.003(2)
C55 0.035(4) 0.020(3) 0.047(4) -0.005(2) -0.015(3) -0.001(3)
C56 0.030(3) 0.020(3) 0.030(3) 0.000(2) -0.009(3) -0.003(2)
C57 0.059(6) 0.032(3) 0.076(6) -0.022(4) -0.032(5) 0.001(4)
P3B 0.0199(9) 0.0116(7) 0.0174(14) -0.0013(10) -0.0082(9) -0.0040(7)
C39B 0.023(2) 0.027(3) 0.020(4) 0.001(3) -0.008(2) -0.010(2)
C40B 0.026(2) 0.030(4) 0.035(5) 0.004(3) -0.015(3) -0.010(3)
C41B 0.024(2) 0.034(4) 0.035(5) 0.002(3) -0.013(3) -0.008(3)
C42B 0.033(3) 0.035(4) 0.037(5) -0.002(3) -0.014(3) -0.017(3)
C43B 0.032(3) 0.026(4) 0.030(5) 0.000(3) -0.005(3) -0.014(3)
C44B 0.028(3) 0.024(3) 0.029(5) 0.001(3) -0.006(3) -0.011(2)
C45B 0.023(3) 0.016(3) 0.015(2) -0.0017(19) -0.0096(19) -0.010(3)
C46B 0.025(3) 0.027(3) 0.022(3) 0.004(3) -0.009(3) -0.004(3)
C47B 0.030(4) 0.034(4) 0.022(3) 0.006(3) -0.012(3) -0.005(4)
C48B 0.031(4) 0.030(4) 0.022(3) 0.004(3) -0.009(3) -0.009(4)
C49B 0.025(3) 0.025(4) 0.020(3) -0.002(3) -0.004(3) -0.003(3)
C50B 0.024(3) 0.023(3) 0.021(2) 0.002(2) -0.009(2) -0.006(3)
N4A 0.015(5) 0.010(2) 0.017(3) 0.001(2) -0.006(3) -0.001(2)
P4A 0.0217(12) 0.0134(9) 0.0163(9) 0.0028(8) -0.0111(8) 0.0004(9)
C58A 0.029(3) 0.022(3) 0.0184(16) 0.0071(19) -0.010(2) 0.003(2)
C59A 0.027(3) 0.024(4) 0.021(3) 0.005(2) -0.005(3) 0.001(3)
C60A 0.030(4) 0.026(4) 0.022(3) 0.007(3) -0.006(3) 0.000(3)
C61A 0.031(4) 0.032(5) 0.021(3) 0.007(3) -0.009(3) -0.001(3)
C62A 0.031(4) 0.030(4) 0.0201(19) 0.005(3) -0.010(3) 0.000(3)
C63A 0.031(4) 0.026(4) 0.019(2) 0.006(2) -0.012(3) 0.001(3)
C64A 0.026(2) 0.023(3) 0.033(3) -0.003(2) -0.0151(19) -0.005(2)
C65A 0.035(3) 0.034(5) 0.038(3) -0.001(3) -0.022(3) -0.009(3)
C66A 0.046(4) 0.051(6) 0.048(3) 0.006(4) -0.032(3) -0.021(4)
C67A 0.039(4) 0.058(6) 0.056(4) 0.011(4) -0.028(3) -0.020(4)
C68A 0.029(4) 0.043(5) 0.047(3) 0.007(3) -0.018(3) -0.012(4)
C69A 0.022(3) 0.033(4) 0.036(3) -0.001(3) -0.011(2) -0.004(3)
C70A 0.021(3) 0.017(2) 0.022(3) 0.0057(19) -0.007(2) -0.005(2)
C71A 0.021(4) 0.022(3) 0.025(3) 0.002(2) -0.007(3) -0.004(2)
C72A 0.028(4) 0.020(2) 0.027(4) 0.001(3) -0.005(3) -0.003(3)
C73A 0.023(4) 0.023(2) 0.028(3) 0.007(2) -0.004(3) -0.004(3)
C74A 0.026(5) 0.027(3) 0.027(3) 0.008(2) -0.012(3) -0.004(3)
C75A 0.032(4) 0.024(3) 0.025(3) 0.004(2) -0.012(3) -0.002(3)
C76A 0.042(6) 0.031(3) 0.034(7) 0.010(4) -0.001(4) 0.009(4)
N4B 0.015(5) 0.010(2) 0.017(3) 0.001(2) -0.006(3) -0.001(2)
P4B 0.0217(12) 0.0134(9) 0.0163(9) 0.0028(8) -0.0111(8) 0.0004(9)
C58B 0.029(3) 0.022(3) 0.0184(16) 0.0071(19) -0.010(2) 0.003(2)
C59B 0.027(3) 0.024(4) 0.021(3) 0.005(2) -0.005(3) 0.001(3)
C60B 0.030(4) 0.026(4) 0.022(3) 0.007(3) -0.006(3) 0.000(3)
C61B 0.031(4) 0.032(5) 0.021(3) 0.007(3) -0.009(3) -0.001(3)
C62B 0.031(4) 0.030(4) 0.0201(19) 0.005(3) -0.010(3) 0.000(3)
C63B 0.031(4) 0.026(4) 0.019(2) 0.006(2) -0.012(3) 0.001(3)
C64B 0.026(2) 0.023(3) 0.033(3) -0.003(2) -0.0151(19) -0.005(2)
C65B 0.035(3) 0.034(5) 0.038(3) -0.001(3) -0.022(3) -0.009(3)
C66B 0.046(4) 0.051(6) 0.048(3) 0.006(4) -0.032(3) -0.021(4)
C67B 0.039(4) 0.058(6) 0.056(4) 0.011(4) -0.028(3) -0.020(4)
C68B 0.029(4) 0.043(5) 0.047(3) 0.007(3) -0.018(3) -0.012(4)
C69B 0.022(3) 0.033(4) 0.036(3) -0.001(3) -0.011(2) -0.004(3)
C70B 0.021(3) 0.017(2) 0.022(3) 0.0057(19) -0.007(2) -0.005(2)
C71B 0.021(4) 0.022(3) 0.025(3) 0.002(2) -0.007(3) -0.004(2)
C72B 0.028(4) 0.020(2) 0.027(4) 0.001(3) -0.005(3) -0.003(3)
C73B 0.023(4) 0.023(2) 0.028(3) 0.007(2) -0.004(3) -0.004(3)
C74B 0.026(5) 0.027(3) 0.027(3) 0.008(2) -0.012(3) -0.004(3)
C75B 0.032(4) 0.024(3) 0.025(3) 0.004(2) -0.012(3) -0.002(3)
C76B 0.042(6) 0.031(3) 0.034(7) 0.010(4) -0.001(4) 0.009(4)
C177 0.022(2) 0.014(2) 0.022(3) 0.0032(18) 0.0041(19) -0.0055(16)
C178 0.031(3) 0.024(2) 0.031(3) -0.005(2) 0.004(2) -0.0089(18)
C179 0.045(3) 0.020(2) 0.038(4) -0.006(3) 0.002(3) -0.006(2)
C180 0.032(3) 0.023(2) 0.038(4) 0.005(2) 0.009(3) -0.004(2)
C181 0.029(3) 0.025(3) 0.035(4) 0.009(2) -0.003(3) -0.003(2)
C182 0.025(2) 0.022(3) 0.029(3) 0.006(2) -0.003(2) -0.0036(18)
C183 0.025(3) 0.027(2) 0.0214(19) 0.0082(18) -0.0074(19) -0.0156(19)
C184 0.025(3) 0.032(2) 0.029(2) 0.018(2) -0.007(2) -0.013(2)
C185 0.037(3) 0.047(3) 0.037(3) 0.023(2) -0.015(2) -0.015(2)
C186 0.047(3) 0.064(3) 0.036(2) 0.018(2) -0.022(3) -0.019(3)
C187 0.051(4) 0.056(3) 0.027(3) 0.004(3) -0.019(3) -0.017(3)
C188 0.044(3) 0.036(3) 0.023(2) -0.001(2) -0.015(2) -0.010(2)
N5 0.020(3) 0.013(2) 0.017(2) 0.0011(19) -0.004(2) -0.008(2)
P5 0.0197(8) 0.0126(7) 0.0151(7) 0.0022(6) -0.0038(6) -0.0071(6)
C77 0.022(2) 0.014(2) 0.022(3) 0.0032(18) 0.0041(19) -0.0055(16)
C78 0.031(3) 0.024(2) 0.031(3) -0.005(2) 0.004(2) -0.0089(18)
C79 0.045(3) 0.020(2) 0.038(4) -0.006(3) 0.002(3) -0.006(2)
C80 0.032(3) 0.023(2) 0.038(4) 0.005(2) 0.009(3) -0.004(2)
C81 0.029(3) 0.025(3) 0.035(4) 0.009(2) -0.003(3) -0.003(2)
C82 0.025(2) 0.022(3) 0.029(3) 0.006(2) -0.003(2) -0.0036(18)
C83 0.025(3) 0.027(2) 0.0214(19) 0.0082(18) -0.0074(19) -0.0156(19)
C84 0.025(3) 0.032(2) 0.029(2) 0.018(2) -0.007(2) -0.013(2)
C85 0.037(3) 0.047(3) 0.037(3) 0.023(2) -0.015(2) -0.015(2)
C86 0.047(3) 0.064(3) 0.036(2) 0.018(2) -0.022(3) -0.019(3)
C87 0.051(4) 0.056(3) 0.027(3) 0.004(3) -0.019(3) -0.017(3)
C88 0.044(3) 0.036(3) 0.023(2) -0.001(2) -0.015(2) -0.010(2)
C89 0.013(3) 0.010(2) 0.025(2) -0.001(2) -0.001(2) -0.003(2)
C90 0.029(3) 0.025(3) 0.025(2) 0.006(3) -0.005(2) -0.013(3)
C91 0.026(3) 0.021(3) 0.031(3) 0.003(3) 0.004(2) -0.009(2)
C92 0.021(3) 0.017(3) 0.049(3) 0.001(3) -0.002(2) -0.007(2)
C93 0.028(3) 0.027(3) 0.048(3) 0.001(3) -0.016(3) -0.013(3)
C94 0.030(3) 0.020(3) 0.029(3) 0.002(3) -0.009(2) -0.010(3)
C95 0.023(3) 0.021(3) 0.075(5) 0.002(4) -0.002(3) -0.008(3)
N6 0.017(3) 0.017(2) 0.017(2) 0.000(2) -0.004(2) -0.009(2)
P6 0.0207(8) 0.0136(7) 0.0136(7) 0.0001(6) -0.0047(6) -0.0067(6)
C96 0.037(2) 0.021(3) 0.024(2) 0.002(2) -0.019(2) -0.014(2)
C97 0.036(2) 0.028(3) 0.039(3) 0.001(3) -0.022(2) -0.008(3)
C98 0.050(3) 0.041(4) 0.051(4) 0.006(3) -0.033(3) -0.007(3)
C99 0.077(4) 0.048(4) 0.047(3) 0.010(3) -0.042(3) -0.016(4)
C100 0.077(3) 0.042(4) 0.030(3) 0.012(3) -0.028(3) -0.025(4)
C101 0.057(3) 0.029(3) 0.022(2) 0.003(3) -0.015(2) -0.016(3)
C102 0.024(2) 0.019(2) 0.020(3) -0.008(2) -0.0049(19) -0.0095(17)
C103 0.028(3) 0.019(2) 0.024(3) -0.007(2) -0.007(2) -0.0070(19)
C104 0.030(3) 0.025(3) 0.037(4) -0.009(3) -0.012(3) -0.0052(19)
C105 0.025(3) 0.037(3) 0.040(4) -0.019(3) -0.005(2) -0.006(2)
C106 0.032(3) 0.041(3) 0.030(4) -0.011(3) 0.004(3) -0.015(3)
C107 0.032(3) 0.029(3) 0.019(3) -0.006(2) 0.001(2) -0.013(2)
C108 0.017(3) 0.012(3) 0.025(2) 0.000(2) -0.008(2) -0.003(2)
C109 0.024(3) 0.023(3) 0.028(3) 0.001(2) -0.008(2) -0.011(2)
C110 0.032(3) 0.025(3) 0.035(2) 0.004(3) -0.008(3) -0.017(3)
C111 0.028(3) 0.026(3) 0.039(3) -0.003(3) -0.012(3) -0.013(3)
C112 0.027(3) 0.024(3) 0.030(3) -0.003(2) -0.011(2) -0.009(2)
C113 0.021(3) 0.023(3) 0.025(2) 0.001(2) -0.009(2) -0.008(2)
C114 0.052(5) 0.049(5) 0.055(5) -0.003(4) -0.018(4) -0.035(4)
Fe1 0.0186(5) 0.0145(4) 0.0153(5) 0.0069(4) -0.0070(4) -0.0043(4)
C115 0.024(3) 0.023(3) 0.025(3) 0.007(2) -0.009(2) -0.011(2)
N7A 0.044(4) 0.047(4) 0.046(4) 0.006(3) -0.020(3) -0.017(3)
C116 0.062(4) 0.082(4) 0.089(4) 0.004(3) -0.027(3) -0.044(3)
C117 0.059(6) 0.088(5) 0.090(5) -0.007(4) -0.019(4) -0.041(5)
C118 0.088(6) 0.089(5) 0.078(4) 0.005(4) -0.018(4) -0.045(4)
C119 0.113(7) 0.077(6) 0.090(4) 0.007(4) -0.032(5) -0.041(4)
Fe1B 0.0186(5) 0.0145(4) 0.0153(5) 0.0069(4) -0.0070(4) -0.0043(4)
C129 0.024(3) 0.023(3) 0.025(3) 0.007(2) -0.009(2) -0.011(2)
N7B 0.044(4) 0.047(4) 0.046(4) 0.006(3) -0.020(3) -0.017(3)
C130 0.062(4) 0.082(4) 0.089(4) 0.004(3) -0.027(3) -0.044(3)
C131 0.059(6) 0.088(5) 0.090(5) -0.007(4) -0.019(4) -0.041(5)
C132 0.088(6) 0.089(5) 0.078(4) 0.005(4) -0.018(4) -0.045(4)
C133 0.113(7) 0.077(6) 0.090(4) 0.007(4) -0.032(5) -0.041(4)
C120 0.026(5) 0.020(3) 0.026(5) 0.004(3) -0.005(4) -0.006(3)
N8A 0.036(5) 0.026(3) 0.032(5) 0.005(3) -0.007(4) -0.011(3)
C121 0.043(4) 0.026(3) 0.039(4) 0.015(3) -0.006(3) -0.015(3)
C122 0.052(5) 0.037(5) 0.055(8) 0.003(5) -0.010(4) -0.022(5)
C123 0.078(7) 0.050(7) 0.046(5) 0.020(5) -0.020(5) -0.034(5)
C124 0.054(5) 0.027(4) 0.057(7) 0.014(6) -0.007(5) -0.003(5)
Fe2 0.0246(5) 0.0144(4) 0.0189(5) 0.0021(3) -0.0077(4) -0.0028(4)
C134 0.026(5) 0.020(3) 0.026(5) 0.004(3) -0.005(4) -0.006(3)
N8B 0.036(5) 0.026(3) 0.032(5) 0.005(3) -0.007(4) -0.011(3)
C135 0.043(4) 0.026(3) 0.039(4) 0.015(3) -0.006(3) -0.015(3)
C136 0.052(5) 0.037(5) 0.055(8) 0.003(5) -0.010(4) -0.022(5)
C137 0.078(7) 0.050(7) 0.046(5) 0.020(5) -0.020(5) -0.034(5)
C138 0.054(5) 0.027(4) 0.057(7) 0.014(6) -0.007(5) -0.003(5)
C125 0.033(3) 0.019(2) 0.031(2) 0.001(2) -0.007(2) 0.002(2)
C126 0.051(4) 0.024(3) 0.045(3) 0.010(2) -0.014(3) 0.001(3)
C127 0.049(4) 0.042(4) 0.037(3) 0.017(3) -0.016(3) -0.004(3)
C128 0.035(3) 0.025(3) 0.028(2) 0.013(2) -0.003(2) -0.011(2)
Fe3 0.0172(4) 0.0138(4) 0.0150(4) 0.0009(3) -0.0032(3) -0.0048(3)
Co1 0.0160(4) 0.0089(3) 0.0126(4) 0.0033(3) -0.0065(3) -0.0034(3)
Co2 0.0157(4) 0.0104(4) 0.0105(4) 0.0035(3) -0.0037(3) -0.0049(3)
Co3 0.0156(4) 0.0087(3) 0.0122(4) 0.0017(3) -0.0054(3) -0.0042(3)
Co4 0.0159(4) 0.0102(4) 0.0131(4) 0.0031(3) -0.0063(3) -0.0034(3)
Co5 0.0152(4) 0.0109(4) 0.0119(4) 0.0026(3) -0.0033(3) -0.0050(3)
Co6 0.0154(4) 0.0099(4) 0.0117(4) 0.0011(3) -0.0040(3) -0.0041(3)
Se1 0.0157(3) 0.0107(3) 0.0128(3) 0.0021(2) -0.0040(2) -0.0035(2)
Se2 0.0146(3) 0.0106(3) 0.0152(3) 0.0028(2) -0.0056(2) -0.0047(2)
Se3 0.0175(3) 0.0095(3) 0.0151(3) 0.0043(2) -0.0054(2) -0.0038(2)
Se4 0.0144(3) 0.0100(3) 0.0133(3) 0.0017(2) -0.0043(2) -0.0028(2)
Se5 0.0150(3) 0.0120(3) 0.0162(3) 0.0017(2) -0.0066(2) -0.0042(2)
Se6 0.0170(3) 0.0106(3) 0.0166(3) 0.0044(2) -0.0051(2) -0.0058(2)
Se7 0.0158(3) 0.0110(3) 0.0114(3) 0.0020(2) -0.0051(2) -0.0037(2)
Se8 0.0173(3) 0.0121(3) 0.0114(3) 0.0020(2) -0.0054(2) -0.0034(2)
O1 0.026(2) 0.0164(18) 0.022(2) 0.0031(16) -0.0059(18) -0.0054(16)
P7A 0.061(3) 0.041(2) 0.0177(18) 0.0051(14) -0.0176(19) -0.0115(19)
F1A 0.111(8) 0.095(9) 0.131(11) -0.003(7) 0.035(7) 0.026(8)
F2A 0.123(11) 0.079(7) 0.105(9) 0.064(7) -0.082(8) -0.062(6)
F3A 0.089(7) 0.098(9) 0.096(9) 0.008(6) 0.044(6) -0.012(6)
F4A 0.091(10) 0.091(8) 0.069(8) 0.058(7) -0.007(6) -0.018(6)
F5A 0.179(12) 0.139(12) 0.149(12) 0.065(8) -0.119(10) -0.120(11)
F6A 0.180(11) 0.143(12) 0.142(11) 0.057(7) -0.139(9) -0.084(9)
P7B 0.061(3) 0.041(2) 0.0177(18) 0.0051(14) -0.0176(19) -0.0115(19)
F1B 0.155(10) 0.177(13) 0.084(7) 0.016(7) 0.008(7) -0.114(9)
F2B 0.107(8) 0.123(9) 0.073(8) -0.029(6) -0.066(6) 0.045(6)
F3B 0.144(10) 0.162(13) 0.080(7) -0.040(7) 0.055(8) -0.102(9)
F4B 0.162(10) 0.110(8) 0.144(12) -0.034(7) -0.116(10) 0.060(8)
F5B 0.161(12) 0.053(6) 0.054(6) -0.009(5) -0.055(6) -0.024(6)
F6B 0.085(9) 0.099(8) 0.052(5) -0.026(5) -0.040(5) -0.012(6)


#----------------------------------------------------------------------------#
#                   MOLECULAR GEOMETRY                                       #
#----------------------------------------------------------------------------#

_geom_special_details            
;
 All esds (except the esd in the dihedral angle between two l.s. planes)
 are estimated using the full covariance matrix.  The cell esds are taken
 into account individually in the estimation of esds in distances, angles
 and torsion angles; correlations between esds in cell parameters are only
 used when they are defined by crystal symmetry.  An approximate (isotropic)
 treatment of cell esds is used for estimating esds involving l.s. planes.
;
loop_
_geom_bond_atom_site_label_1
_geom_bond_atom_site_label_2
_geom_bond_distance
_geom_bond_site_symmetry_2
_geom_bond_publ_flag
N1 C13 1.469(5) . ?
N1 P1 1.672(4) . ?
N1 Fe1 1.991(4) . ?
N1 Fe1B 2.024(15) . ?
P1 C1 1.843(3) . ?
P1 C7 1.843(3) . ?
P1 Co1 2.1724(17) . ?
P1 Fe1B 2.812(14) . ?
C1 C2 1.39 . ?
C1 C6 1.39 . ?
C2 C3 1.39 . ?
C2 H2 0.95 . ?
C3 C4 1.39 . ?
C3 H3 0.95 . ?
C4 C5 1.39 . ?
C4 H4 0.95 . ?
C5 C6 1.39 . ?
C5 H5 0.95 . ?
C6 H6 0.95 . ?
C7 C8 1.39 . ?
C7 C12 1.39 . ?
C8 C9 1.39 . ?
C8 H8 0.95 . ?
C9 C10 1.39 . ?
C9 H9 0.95 . ?
C10 C11 1.39 . ?
C10 H10 0.95 . ?
C11 C12 1.39 . ?
C11 H11 0.95 . ?
C12 H12 0.95 . ?
C13 C14 1.39 . ?
C13 C18 1.39 . ?
C14 C15 1.39 . ?
C14 H14 0.95 . ?
C15 C16 1.39 . ?
C15 H15 0.95 . ?
C16 C17 1.39 . ?
C16 C19 1.534(7) . ?
C17 C18 1.39 . ?
C17 H17 0.95 . ?
C18 H18 0.95 . ?
C19 H19A 0.975 . ?
C19 H19B 0.9773 . ?
C19 H19C 0.973 . ?
N2 C32 1.438(5) . ?
N2 P2 1.666(5) . ?
N2 Fe1 1.983(5) . ?
N2 Fe1B 2.000(15) . ?
P2 C26 1.842(3) . ?
P2 C20 1.855(3) . ?
P2 Co2 2.1627(17) . ?
C20 C21 1.39 . ?
C20 C25 1.39 . ?
C21 C22 1.39 . ?
C21 H21 0.95 . ?
C22 C23 1.39 . ?
C22 H22 0.95 . ?
C23 C24 1.39 . ?
C23 H23 0.95 . ?
C24 C25 1.39 . ?
C24 H24 0.95 . ?
C25 H25 0.95 . ?
C26 C27 1.39 . ?
C26 C31 1.39 . ?
C27 C28 1.39 . ?
C27 H27 0.95 . ?
C28 C29 1.39 . ?
C28 H28 0.95 . ?
C29 C30 1.39 . ?
C29 H29 0.95 . ?
C30 C31 1.39 . ?
C30 H30 0.95 . ?
C31 H31 0.95 . ?
C32 C33 1.39 . ?
C32 C37 1.39 . ?
C33 C34 1.39 . ?
C33 H33 0.95 . ?
C34 C35 1.39 . ?
C34 H34 0.95 . ?
C35 C36 1.39 . ?
C35 C38 1.535(7) . ?
C36 C37 1.39 . ?
C36 H36 0.95 . ?
C37 H37 0.95 . ?
C38 H38A 0.98 . ?
C38 H38B 0.98 . ?
C38 H38C 0.98 . ?
N3 C51 1.454(5) . ?
N3 P3B 1.65(2) . ?
N3 P3A 1.676(11) . ?
N3 Fe2 2.016(5) . ?
P3A C39A 1.840(7) . ?
P3A C45A 1.856(7) . ?
P3A Co3 2.175(14) . ?
C39A C40A 1.39 . ?
C39A C44A 1.39 . ?
C40A C41A 1.39 . ?
C40A H40A 0.95 . ?
C41A C42A 1.39 . ?
C41A H41A 0.95 . ?
C42A C43A 1.39 . ?
C42A H42A 0.95 . ?
C43A C44A 1.39 . ?
C43A H43A 0.95 . ?
C44A H44A 0.95 . ?
C45A C46A 1.39 . ?
C45A C50A 1.39 . ?
C46A C47A 1.39 . ?
C46A H46A 0.95 . ?
C47A C48A 1.39 . ?
C47A H47A 0.95 . ?
C48A C49A 1.39 . ?
C48A H48A 0.95 . ?
C49A C50A 1.39 . ?
C49A H49A 0.95 . ?
C50A H50A 0.95 . ?
C51 C52 1.39 . ?
C51 C56 1.39 . ?
C52 C53 1.39 . ?
C52 H52 0.95 . ?
C53 C54 1.39 . ?
C53 H53 0.95 . ?
C54 C55 1.39 . ?
C54 C57 1.554(7) . ?
C55 C56 1.39 . ?
C55 H55 0.95 . ?
C56 H56 0.95 . ?
C57 H57A 0.98 . ?
C57 H57B 0.98 . ?
C57 H57C 0.98 . ?
P3B C45B 1.841(10) . ?
P3B C39B 1.844(11) . ?
P3B Co3 2.13(2) . ?
C39B C40B 1.39 . ?
C39B C44B 1.39 . ?
C40B C41B 1.39 . ?
C40B H40B 0.95 . ?
C41B C42B 1.39 . ?
C41B H41B 0.95 . ?
C42B C43B 1.39 . ?
C42B H42B 0.95 . ?
C43B C44B 1.39 . ?
C43B H43B 0.95 . ?
C44B H44B 0.95 . ?
C45B C46B 1.39 . ?
C45B C50B 1.39 . ?
C46B C47B 1.39 . ?
C46B H46B 0.95 . ?
C47B C48B 1.39 . ?
C47B H47B 0.95 . ?
C48B C49B 1.39 . ?
C48B H48B 0.95 . ?
C49B C50B 1.39 . ?
C49B H49B 0.95 . ?
C50B H50B 0.95 . ?
N4A C70A 1.447(8) . ?
N4A P4A 1.679(8) . ?
N4A Fe2 2.078(15) . ?
P4A C58A 1.842(7) . ?
P4A C64A 1.851(7) . ?
P4A Co4 2.197(14) . ?
C58A C59A 1.39 . ?
C58A C63A 1.39 . ?
C59A C60A 1.39 . ?
C59A H59A 0.95 . ?
C60A C61A 1.39 . ?
C60A H60A 0.95 . ?
C61A C62A 1.39 . ?
C61A H61A 0.95 . ?
C62A C63A 1.39 . ?
C62A H62A 0.95 . ?
C63A H63A 0.95 . ?
C64A C65A 1.39 . ?
C64A C69A 1.39 . ?
C65A C66A 1.39 . ?
C65A H65A 0.95 . ?
C66A C67A 1.39 . ?
C66A H66A 0.95 . ?
C67A C68A 1.39 . ?
C67A H67A 0.95 . ?
C68A C69A 1.39 . ?
C68A H68A 0.95 . ?
C69A H69A 0.95 . ?
C70A C71A 1.39 . ?
C70A C75A 1.39 . ?
C71A C72A 1.39 . ?
C71A H71A 0.95 . ?
C72A C73A 1.39 . ?
C72A H72A 0.95 . ?
C73A C74A 1.39 . ?
C73A C76A 1.539(9) . ?
C74A C75A 1.39 . ?
C74A H74A 0.95 . ?
C75A H75A 0.95 . ?
C76A H76A 0.98 . ?
C76A H76B 0.98 . ?
C76A H76C 0.98 . ?
N4B C70B 1.448(12) . ?
N4B P4B 1.669(12) . ?
N4B Fe2 1.95(2) . ?
P4B C58B 1.840(11) . ?
P4B C64B 1.842(11) . ?
P4B Co4 2.11(2) . ?
C58B C59B 1.39 . ?
C58B C63B 1.39 . ?
C59B C60B 1.39 . ?
C59B H59B 0.95 . ?
C60B C61B 1.39 . ?
C60B H60B 0.95 . ?
C61B C62B 1.39 . ?
C61B H61B 0.95 . ?
C62B C63B 1.39 . ?
C62B H62B 0.95 . ?
C63B H63B 0.95 . ?
C64B C65B 1.39 . ?
C64B C69B 1.39 . ?
C65B C66B 1.39 . ?
C65B H65B 0.95 . ?
C66B C67B 1.39 . ?
C66B H66B 0.95 . ?
C67B C68B 1.39 . ?
C67B H67B 0.95 . ?
C68B C69B 1.39 . ?
C68B H68B 0.95 . ?
C69B H69B 0.95 . ?
C70B C71B 1.39 . ?
C70B C75B 1.39 . ?
C71B C72B 1.39 . ?
C71B H71B 0.95 . ?
C72B C73B 1.39 . ?
C72B H72B 0.95 . ?
C73B C74B 1.39 . ?
C73B C76B 1.542(12) . ?
C74B C75B 1.39 . ?
C74B H74B 0.95 . ?
C75B H75B 0.95 . ?
C76B H76D 0.9756 . ?
C76B H76E 0.9814 . ?
C76B H76F 0.9741 . ?
C177 C178 1.39 . ?
C177 C182 1.39 . ?
C177 P5 1.841(3) . ?
C178 C179 1.39 . ?
C178 H178 0.95 . ?
C179 C180 1.39 . ?
C179 H179 0.95 . ?
C180 C181 1.39 . ?
C180 H180 0.95 . ?
C181 C182 1.39 . ?
C181 H181 0.95 . ?
C182 H182 0.95 . ?
C183 C184 1.39 . ?
C183 C188 1.39 . ?
C183 P5 1.846(3) . ?
C184 C185 1.39 . ?
C184 H184 0.95 . ?
C185 C186 1.39 . ?
C185 H185 0.95 . ?
C186 C187 1.39 . ?
C186 H186 0.95 . ?
C187 C188 1.39 . ?
C187 H187 0.95 . ?
C188 H188 0.95 . ?
N5 C89 1.442(5) . ?
N5 P5 1.668(4) . ?
N5 Fe3 2.009(5) . ?
P5 C83 1.836(12) . ?
P5 C77 1.852(14) . ?
P5 Co5 2.1630(17) . ?
C77 C78 1.39 . ?
C77 C82 1.39 . ?
C78 C79 1.39 . ?
C78 H78 0.95 . ?
C79 C80 1.39 . ?
C79 H79 0.95 . ?
C80 C81 1.39 . ?
C80 H80 0.95 . ?
C81 C82 1.39 . ?
C81 H81 0.95 . ?
C82 H82 0.95 . ?
C83 C84 1.39 . ?
C83 C88 1.39 . ?
C84 C85 1.39 . ?
C84 H84 0.95 . ?
C85 C86 1.39 . ?
C85 H85 0.95 . ?
C86 C87 1.39 . ?
C86 H86 0.95 . ?
C87 C88 1.39 . ?
C87 H87 0.95 . ?
C88 H88 0.95 . ?
C89 C90 1.39 . ?
C89 C94 1.39 . ?
C90 C91 1.39 . ?
C90 H90 0.95 . ?
C91 C92 1.39 . ?
C91 H91 0.95 . ?
C92 C93 1.39 . ?
C92 C95 1.547(7) . ?
C93 C94 1.39 . ?
C93 H93 0.95 . ?
C94 H94 0.95 . ?
C95 H95A 0.965 . ?
C95 H95B 0.9537 . ?
C95 H95C 0.9606 . ?
N6 C108 1.447(5) . ?
N6 P6 1.670(5) . ?
N6 Fe3 2.015(5) . ?
P6 C102 1.838(3) . ?
P6 C96 1.844(3) . ?
P6 Co6 2.1596(17) . ?
C96 C97 1.39 . ?
C96 C101 1.39 . ?
C97 C98 1.39 . ?
C97 H97 0.95 . ?
C98 C99 1.39 . ?
C98 H98 0.95 . ?
C99 C100 1.39 . ?
C99 H99 0.95 . ?
C100 C101 1.39 . ?
C100 H100 0.95 . ?
C101 H101 0.95 . ?
C102 C103 1.39 . ?
C102 C107 1.39 . ?
C103 C104 1.39 . ?
C103 H103 0.95 . ?
C104 C105 1.39 . ?
C104 H104 0.95 . ?
C105 C106 1.39 . ?
C105 H105 0.95 . ?
C106 C107 1.39 . ?
C106 H106 0.95 . ?
C107 H107 0.95 . ?
C108 C109 1.39 . ?
C108 C113 1.39 . ?
C109 C110 1.39 . ?
C109 H109 0.95 . ?
C110 C111 1.39 . ?
C110 H110 0.95 . ?
C111 C112 1.39 . ?
C111 C114 1.546(7) . ?
C112 C113 1.39 . ?
C112 H112 0.95 . ?
C113 H113 0.95 . ?
C114 H11A 0.9569 . ?
C114 H11B 0.9514 . ?
C114 H11C 0.9599 . ?
Fe1 C115 2.105(7) . ?
Fe1 Se2 2.5217(11) . ?
C115 N7A 1.142(9) . ?
N7A C116 1.460(10) . ?
C116 C117 1.524(6) . ?
C116 C118 1.530(6) . ?
C116 C119 1.539(6) . ?
C117 H11D 0.98 . ?
C117 H11E 0.98 . ?
C117 H11F 0.98 . ?
C118 H11G 0.98 . ?
C118 H11H 0.98 . ?
C118 H11I 0.98 . ?
C119 H11J 0.98 . ?
C119 H11K 0.98 . ?
C119 H11L 0.98 . ?
Fe1B C129 2.107(8) . ?
Fe1B Se1 2.346(17) . ?
Fe1B Se2 2.450(15) . ?
Fe1B Co2 2.834(15) . ?
Fe1B Co1 2.848(15) . ?
C129 N7B 1.146(10) . ?
N7B C130 1.461(11) . ?
C130 C131 1.531(5) . ?
C130 C132 1.534(5) . ?
C130 C133 1.538(5) . ?
C131 H13A 0.98 . ?
C131 H13B 0.98 . ?
C131 H13C 0.98 . ?
C132 H13D 0.98 . ?
C132 H13E 0.98 . ?
C132 H13F 0.98 . ?
C133 H13G 0.98 . ?
C133 H13H 0.98 . ?
C133 H13I 0.98 . ?
C120 N8A 1.158(13) . ?
C120 Fe2 2.108(9) . ?
N8A C121 1.468(11) . ?
C121 C122 1.507(13) . ?
C121 C123 1.527(13) . ?
C121 C124 1.541(13) . ?
C122 H12A 0.98 . ?
C122 H12B 0.98 . ?
C122 H12C 0.98 . ?
C123 H12D 0.98 . ?
C123 H12E 0.98 . ?
C123 H12F 0.98 . ?
C124 H12G 0.98 . ?
C124 H12H 0.98 . ?
C124 H12I 0.98 . ?
Fe2 C134 2.113(13) . ?
Fe2 Se3 2.5287(11) . ?
C134 N8B 1.161(16) . ?
N8B C135 1.476(14) . ?
C135 C137 1.514(16) . ?
C135 C136 1.517(16) . ?
C135 C138 1.541(15) . ?
C136 H13J 0.98 . ?
C136 H13K 0.98 . ?
C136 H13L 0.98 . ?
C137 H13M 0.98 . ?
C137 H13N 0.98 . ?
C137 H13O 0.98 . ?
C138 H13P 0.98 . ?
C138 H13Q 0.98 . ?
C138 H13R 0.98 . ?
C125 O1 1.453(8) . ?
C125 C126 1.522(10) . ?
C125 H12J 0.99 . ?
C125 H12K 0.99 . ?
C126 C127 1.495(12) . ?
C126 H12L 0.99 . ?
C126 H12M 0.99 . ?
C127 C128 1.500(10) . ?
C127 H12N 0.99 . ?
C127 H12O 0.99 . ?
C128 O1 1.455(8) . ?
C128 H12P 0.99 . ?
C128 H12Q 0.99 . ?
Fe3 O1 2.241(4) . ?
Fe3 Se6 2.4261(11) . ?
Fe3 Se5 2.6196(10) . ?
Fe3 Co6 2.9331(11) . ?
Fe3 Co5 2.9582(12) . ?
Co1 Se2 2.3270(9) . ?
Co1 Se1 2.3284(10) . ?
Co1 Se7 2.3346(10) . ?
Co1 Se6 2.3825(9) . ?
Co1 Co2 2.7969(10) . ?
Co1 Co6 2.9226(11) . ?
Co1 Co3 2.9286(11) . ?
Co1 Co5 2.9356(11) . ?
Co2 Se1 2.3145(9) . ?
Co2 Se8 2.3177(10) . ?
Co2 Se2 2.3562(10) . ?
Co2 Se3 2.3661(10) . ?
Co2 Co4 2.9094(11) . ?
Co2 Co3 2.9437(11) . ?
Co2 Co6 2.9474(11) . ?
Co3 Se4 2.3095(10) . ?
Co3 Se7 2.3250(9) . ?
Co3 Se3 2.3699(9) . ?
Co3 Se2 2.3770(10) . ?
Co3 Co4 2.8255(11) . ?
Co3 Co5 2.9573(11) . ?
Co4 Se8 2.3111(10) . ?
Co4 Se4 2.3305(10) . ?
Co4 Se3 2.3472(10) . ?
Co4 Se5 2.3830(10) . ?
Co4 Co6 2.9127(11) . ?
Co4 Co5 2.9555(11) . ?
Co5 Se7 2.3240(10) . ?
Co5 Se5 2.3550(10) . ?
Co5 Se4 2.3661(9) . ?
Co5 Se6 2.3981(10) . ?
Co5 Co6 2.7780(11) . ?
Co6 Se8 2.3239(9) . ?
Co6 Se5 2.3574(10) . ?
Co6 Se1 2.3634(10) . ?
Co6 Se6 2.3847(9) . ?
P7A F1A 1.501(14) . ?
P7A F4A 1.543(12) . ?
P7A F6A 1.546(13) . ?
P7A F2A 1.552(13) . ?
P7A F3A 1.570(14) . ?
P7A F5A 1.574(13) . ?
P7B F1B 1.523(14) . ?
P7B F2B 1.536(12) . ?
P7B F4B 1.539(12) . ?
P7B F6B 1.556(11) . ?
P7B F5B 1.564(11) . ?
P7B F3B 1.567(14) . ?

loop_
_geom_angle_atom_site_label_1
_geom_angle_atom_site_label_2
_geom_angle_atom_site_label_3
_geom_angle
_geom_angle_site_symmetry_1
_geom_angle_site_symmetry_3
_geom_angle_publ_flag
C13 N1 P1 121.4(3) . . ?
C13 N1 Fe1 122.4(3) . . ?
P1 N1 Fe1 115.7(2) . . ?
C13 N1 Fe1B 138.2(5) . . ?
P1 N1 Fe1B 98.6(5) . . ?
N1 P1 C1 106.4(2) . . ?
N1 P1 C7 107.2(2) . . ?
C1 P1 C7 109.78(17) . . ?
N1 P1 Co1 113.54(17) . . ?
C1 P1 Co1 108.38(15) . . ?
C7 P1 Co1 111.39(14) . . ?
N1 P1 Fe1B 45.4(4) . . ?
C1 P1 Fe1B 118.5(4) . . ?
C7 P1 Fe1B 129.1(4) . . ?
Co1 P1 Fe1B 68.3(3) . . ?
C2 C1 C6 120 . . ?
C2 C1 P1 115.8(2) . . ?
C6 C1 P1 123.9(2) . . ?
C3 C2 C1 120 . . ?
C3 C2 H2 120 . . ?
C1 C2 H2 120 . . ?
C4 C3 C2 120 . . ?
C4 C3 H3 120 . . ?
C2 C3 H3 120 . . ?
C3 C4 C5 120 . . ?
C3 C4 H4 120 . . ?
C5 C4 H4 120 . . ?
C6 C5 C4 120 . . ?
C6 C5 H5 120 . . ?
C4 C5 H5 120 . . ?
C5 C6 C1 120 . . ?
C5 C6 H6 120 . . ?
C1 C6 H6 120 . . ?
C8 C7 C12 120 . . ?
C8 C7 P1 120.45(19) . . ?
C12 C7 P1 119.05(19) . . ?
C7 C8 C9 120 . . ?
C7 C8 H8 120 . . ?
C9 C8 H8 120 . . ?
C8 C9 C10 120 . . ?
C8 C9 H9 120 . . ?
C10 C9 H9 120 . . ?
C11 C10 C9 120 . . ?
C11 C10 H10 120 . . ?
C9 C10 H10 120 . . ?
C10 C11 C12 120 . . ?
C10 C11 H11 120 . . ?
C12 C11 H11 120 . . ?
C11 C12 C7 120 . . ?
C11 C12 H12 120 . . ?
C7 C12 H12 120 . . ?
C14 C13 C18 120 . . ?
C14 C13 N1 123.4(3) . . ?
C18 C13 N1 116.6(3) . . ?
C13 C14 C15 120 . . ?
C13 C14 H14 120 . . ?
C15 C14 H14 120 . . ?
C16 C15 C14 120 . . ?
C16 C15 H15 120 . . ?
C14 C15 H15 120 . . ?
C15 C16 C17 120 . . ?
C15 C16 C19 120.2(4) . . ?
C17 C16 C19 119.7(4) . . ?
C18 C17 C16 120 . . ?
C18 C17 H17 120 . . ?
C16 C17 H17 120 . . ?
C17 C18 C13 120 . . ?
C17 C18 H18 120 . . ?
C13 C18 H18 120 . . ?
C16 C19 H19A 110.2 . . ?
C16 C19 H19B 109.7 . . ?
H19A C19 H19B 109.2 . . ?
C16 C19 H19C 109.1 . . ?
H19A C19 H19C 109.4 . . ?
H19B C19 H19C 109.3 . . ?
C32 N2 P2 124.1(3) . . ?
C32 N2 Fe1 117.7(3) . . ?
P2 N2 Fe1 117.2(3) . . ?
C32 N2 Fe1B 133.0(5) . . ?
P2 N2 Fe1B 101.9(5) . . ?
N2 P2 C26 106.9(2) . . ?
N2 P2 C20 109.0(2) . . ?
C26 P2 C20 109.1(2) . . ?
N2 P2 Co2 110.39(17) . . ?
C26 P2 Co2 112.60(15) . . ?
C20 P2 Co2 108.81(18) . . ?
C21 C20 C25 120 . . ?
C21 C20 P2 115.9(3) . . ?
C25 C20 P2 123.5(3) . . ?
C20 C21 C22 120 . . ?
C20 C21 H21 120 . . ?
C22 C21 H21 120 . . ?
C21 C22 C23 120 . . ?
C21 C22 H22 120 . . ?
C23 C22 H22 120 . . ?
C24 C23 C22 120 . . ?
C24 C23 H23 120 . . ?
C22 C23 H23 120 . . ?
C23 C24 C25 120 . . ?
C23 C24 H24 120 . . ?
C25 C24 H24 120 . . ?
C24 C25 C20 120 . . ?
C24 C25 H25 120 . . ?
C20 C25 H25 120 . . ?
C27 C26 C31 120 . . ?
C27 C26 P2 119.3(2) . . ?
C31 C26 P2 120.4(2) . . ?
C26 C27 C28 120 . . ?
C26 C27 H27 120 . . ?
C28 C27 H27 120 . . ?
C27 C28 C29 120 . . ?
C27 C28 H28 120 . . ?
C29 C28 H28 120 . . ?
C30 C29 C28 120 . . ?
C30 C29 H29 120 . . ?
C28 C29 H29 120 . . ?
C31 C30 C29 120 . . ?
C31 C30 H30 120 . . ?
C29 C30 H30 120 . . ?
C30 C31 C26 120 . . ?
C30 C31 H31 120 . . ?
C26 C31 H31 120 . . ?
C33 C32 C37 120 . . ?
C33 C32 N2 116.2(3) . . ?
C37 C32 N2 123.6(3) . . ?
C32 C33 C34 120 . . ?
C32 C33 H33 120 . . ?
C34 C33 H33 120 . . ?
C33 C34 C35 120 . . ?
C33 C34 H34 120 . . ?
C35 C34 H34 120 . . ?
C36 C35 C34 120 . . ?
C36 C35 C38 120.0(4) . . ?
C34 C35 C38 120.0(4) . . ?
C35 C36 C37 120 . . ?
C35 C36 H36 120 . . ?
C37 C36 H36 120 . . ?
C36 C37 C32 120 . . ?
C36 C37 H37 120 . . ?
C32 C37 H37 120 . . ?
C35 C38 H38A 109.5 . . ?
C35 C38 H38B 109.5 . . ?
H38A C38 H38B 109.5 . . ?
C35 C38 H38C 109.5 . . ?
H38A C38 H38C 109.5 . . ?
H38B C38 H38C 109.5 . . ?
C51 N3 P3A 119.9(6) . . ?
C51 N3 Fe2 127.6(3) . . ?
P3B N3 Fe2 109.2(8) . . ?
P3A N3 Fe2 111.7(5) . . ?
N3 P3A C39A 110.7(7) . . ?
N3 P3A C45A 106.0(6) . . ?
C39A P3A C45A 109.2(6) . . ?
N3 P3A Co3 110.9(5) . . ?
C39A P3A Co3 106.7(6) . . ?
C45A P3A Co3 113.3(7) . . ?
C40A C39A C44A 120 . . ?
C40A C39A P3A 121.6(5) . . ?
C44A C39A P3A 117.9(5) . . ?
C41A C40A C39A 120 . . ?
C41A C40A H40A 120 . . ?
C39A C40A H40A 120 . . ?
C40A C41A C42A 120 . . ?
C40A C41A H41A 120 . . ?
C42A C41A H41A 120 . . ?
C43A C42A C41A 120 . . ?
C43A C42A H42A 120 . . ?
C41A C42A H42A 120 . . ?
C44A C43A C42A 120 . . ?
C44A C43A H43A 120 . . ?
C42A C43A H43A 120 . . ?
C43A C44A C39A 120 . . ?
C43A C44A H44A 120 . . ?
C39A C44A H44A 120 . . ?
C46A C45A C50A 120 . . ?
C46A C45A P3A 123.3(5) . . ?
C50A C45A P3A 116.6(5) . . ?
C47A C46A C45A 120 . . ?
C47A C46A H46A 120 . . ?
C45A C46A H46A 120 . . ?
C46A C47A C48A 120 . . ?
C46A C47A H47A 120 . . ?
C48A C47A H47A 120 . . ?
C49A C48A C47A 120 . . ?
C49A C48A H48A 120 . . ?
C47A C48A H48A 120 . . ?
C48A C49A C50A 120 . . ?
C48A C49A H49A 120 . . ?
C50A C49A H49A 120 . . ?
C49A C50A C45A 120 . . ?
C49A C50A H50A 120 . . ?
C45A C50A H50A 120 . . ?
C52 C51 C56 120 . . ?
C52 C51 N3 122.9(3) . . ?
C56 C51 N3 117.1(3) . . ?
C51 C52 C53 120 . . ?
C51 C52 H52 120 . . ?
C53 C52 H52 120 . . ?
C54 C53 C52 120 . . ?
C54 C53 H53 120 . . ?
C52 C53 H53 120 . . ?
C55 C54 C53 120 . . ?
C55 C54 C57 121.1(4) . . ?
C53 C54 C57 118.9(4) . . ?
C56 C55 C54 120 . . ?
C56 C55 H55 120 . . ?
C54 C55 H55 120 . . ?
C55 C56 C51 120 . . ?
C55 C56 H56 120 . . ?
C51 C56 H56 120 . . ?
C54 C57 H57A 109.5 . . ?
C54 C57 H57B 109.5 . . ?
H57A C57 H57B 109.5 . . ?
C54 C57 H57C 109.5 . . ?
H57A C57 H57C 109.5 . . ?
H57B C57 H57C 109.5 . . ?
N3 P3B C45B 106.1(11) . . ?
N3 P3B C39B 104.6(11) . . ?
C45B P3B C39B 110.1(10) . . ?
N3 P3B Co3 114.2(9) . . ?
C45B P3B Co3 113.2(13) . . ?
C39B P3B Co3 108.3(11) . . ?
C40B C39B C44B 120 . . ?
C40B C39B P3B 120.6(8) . . ?
C44B C39B P3B 119.2(8) . . ?
C41B C40B C39B 120 . . ?
C41B C40B H40B 120 . . ?
C39B C40B H40B 120 . . ?
C42B C41B C40B 120 . . ?
C42B C41B H41B 120 . . ?
C40B C41B H41B 120 . . ?
C41B C42B C43B 120 . . ?
C41B C42B H42B 120 . . ?
C43B C42B H42B 120 . . ?
C44B C43B C42B 120 . . ?
C44B C43B H43B 120 . . ?
C42B C43B H43B 120 . . ?
C43B C44B C39B 120 . . ?
C43B C44B H44B 120 . . ?
C39B C44B H44B 120 . . ?
C46B C45B C50B 120 . . ?
C46B C45B P3B 121.4(9) . . ?
C50B C45B P3B 118.1(8) . . ?
C45B C46B C47B 120 . . ?
C45B C46B H46B 120 . . ?
C47B C46B H46B 120 . . ?
C48B C47B C46B 120 . . ?
C48B C47B H47B 120 . . ?
C46B C47B H47B 120 . . ?
C47B C48B C49B 120 . . ?
C47B C48B H48B 120 . . ?
C49B C48B H48B 120 . . ?
C50B C49B C48B 120 . . ?
C50B C49B H49B 120 . . ?
C48B C49B H49B 120 . . ?
C49B C50B C45B 120 . . ?
C49B C50B H50B 120 . . ?
C45B C50B H50B 120 . . ?
C70A N4A P4A 122.0(9) . . ?
C70A N4A Fe2 119.4(10) . . ?
P4A N4A Fe2 114.7(7) . . ?
N4A P4A C58A 108.6(8) . . ?
N4A P4A C64A 106.9(8) . . ?
C58A P4A C64A 108.5(6) . . ?
N4A P4A Co4 110.3(7) . . ?
C58A P4A Co4 110.1(8) . . ?
C64A P4A Co4 112.4(8) . . ?
C59A C58A C63A 120 . . ?
C59A C58A P4A 118.4(6) . . ?
C63A C58A P4A 121.6(6) . . ?
C60A C59A C58A 120 . . ?
C60A C59A H59A 120 . . ?
C58A C59A H59A 120 . . ?
C59A C60A C61A 120 . . ?
C59A C60A H60A 120 . . ?
C61A C60A H60A 120 . . ?
C62A C61A C60A 120 . . ?
C62A C61A H61A 120 . . ?
C60A C61A H61A 120 . . ?
C61A C62A C63A 120 . . ?
C61A C62A H62A 120 . . ?
C63A C62A H62A 120 . . ?
C62A C63A C58A 120 . . ?
C62A C63A H63A 120 . . ?
C58A C63A H63A 120 . . ?
C65A C64A C69A 120 . . ?
C65A C64A P4A 124.7(6) . . ?
C69A C64A P4A 115.0(6) . . ?
C66A C65A C64A 120 . . ?
C66A C65A H65A 120 . . ?
C64A C65A H65A 120 . . ?
C67A C66A C65A 120 . . ?
C67A C66A H66A 120 . . ?
C65A C66A H66A 120 . . ?
C66A C67A C68A 120 . . ?
C66A C67A H67A 120 . . ?
C68A C67A H67A 120 . . ?
C69A C68A C67A 120 . . ?
C69A C68A H68A 120 . . ?
C67A C68A H68A 120 . . ?
C68A C69A C64A 120 . . ?
C68A C69A H69A 120 . . ?
C64A C69A H69A 120 . . ?
C71A C70A C75A 120 . . ?
C71A C70A N4A 115.4(7) . . ?
C75A C70A N4A 124.5(7) . . ?
C72A C71A C70A 120 . . ?
C72A C71A H71A 120 . . ?
C70A C71A H71A 120 . . ?
C73A C72A C71A 120 . . ?
C73A C72A H72A 120 . . ?
C71A C72A H72A 120 . . ?
C74A C73A C72A 120 . . ?
C74A C73A C76A 120.4(7) . . ?
C72A C73A C76A 119.2(7) . . ?
C75A C74A C73A 120 . . ?
C75A C74A H74A 120 . . ?
C73A C74A H74A 120 . . ?
C74A C75A C70A 120 . . ?
C74A C75A H75A 120 . . ?
C70A C75A H75A 120 . . ?
C73A C76A H76A 109.5 . . ?
C73A C76A H76B 109.5 . . ?
H76A C76A H76B 109.5 . . ?
C73A C76A H76C 109.5 . . ?
H76A C76A H76C 109.5 . . ?
H76B C76A H76C 109.5 . . ?
C70B N4B P4B 124.2(16) . . ?
C70B N4B Fe2 117.3(14) . . ?
P4B N4B Fe2 118.3(13) . . ?
N4B P4B C58B 108.5(13) . . ?
N4B P4B C64B 109.3(14) . . ?
C58B P4B C64B 101.4(11) . . ?
N4B P4B Co4 111.7(12) . . ?
C58B P4B Co4 110.6(13) . . ?
C64B P4B Co4 114.6(14) . . ?
C59B C58B C63B 120 . . ?
C59B C58B P4B 120.3(9) . . ?
C63B C58B P4B 119.7(9) . . ?
C60B C59B C58B 120 . . ?
C60B C59B H59B 120 . . ?
C58B C59B H59B 120 . . ?
C61B C60B C59B 120 . . ?
C61B C60B H60B 120 . . ?
C59B C60B H60B 120 . . ?
C60B C61B C62B 120 . . ?
C60B C61B H61B 120 . . ?
C62B C61B H61B 120 . . ?
C63B C62B C61B 120 . . ?
C63B C62B H62B 120 . . ?
C61B C62B H62B 120 . . ?
C62B C63B C58B 120 . . ?
C62B C63B H63B 120 . . ?
C58B C63B H63B 120 . . ?
C65B C64B C69B 120 . . ?
C65B C64B P4B 119.2(10) . . ?
C69B C64B P4B 120.6(10) . . ?
C64B C65B C66B 120 . . ?
C64B C65B H65B 120 . . ?
C66B C65B H65B 120 . . ?
C67B C66B C65B 120 . . ?
C67B C66B H66B 120 . . ?
C65B C66B H66B 120 . . ?
C68B C67B C66B 120 . . ?
C68B C67B H67B 120 . . ?
C66B C67B H67B 120 . . ?
C69B C68B C67B 120 . . ?
C69B C68B H68B 120 . . ?
C67B C68B H68B 120 . . ?
C68B C69B C64B 120 . . ?
C68B C69B H69B 120 . . ?
C64B C69B H69B 120 . . ?
C71B C70B C75B 120 . . ?
C71B C70B N4B 116.1(12) . . ?
C75B C70B N4B 122.5(13) . . ?
C72B C71B C70B 120 . . ?
C72B C71B H71B 120 . . ?
C70B C71B H71B 120 . . ?
C71B C72B C73B 120 . . ?
C71B C72B H72B 120 . . ?
C73B C72B H72B 120 . . ?
C72B C73B C74B 120 . . ?
C72B C73B C76B 120.4(11) . . ?
C74B C73B C76B 119.6(11) . . ?
C75B C74B C73B 120 . . ?
C75B C74B H74B 120 . . ?
C73B C74B H74B 120 . . ?
C74B C75B C70B 120 . . ?
C74B C75B H75B 120 . . ?
C70B C75B H75B 120 . . ?
C73B C76B H76D 103.4 . . ?
C73B C76B H76E 113.8 . . ?
H76D C76B H76E 109.7 . . ?
C73B C76B H76F 111.3 . . ?
H76D C76B H76F 109.6 . . ?
H76E C76B H76F 108.9 . . ?
C178 C177 C182 120 . . ?
C178 C177 P5 118.4(2) . . ?
C182 C177 P5 121.3(2) . . ?
C177 C178 C179 120 . . ?
C177 C178 H178 120 . . ?
C179 C178 H178 120 . . ?
C178 C179 C180 120 . . ?
C178 C179 H179 120 . . ?
C180 C179 H179 120 . . ?
C179 C180 C181 120 . . ?
C179 C180 H180 120 . . ?
C181 C180 H180 120 . . ?
C182 C181 C180 120 . . ?
C182 C181 H181 120 . . ?
C180 C181 H181 120 . . ?
C181 C182 C177 120 . . ?
C181 C182 H182 120 . . ?
C177 C182 H182 120 . . ?
C184 C183 C188 120 . . ?
C184 C183 P5 117.7(2) . . ?
C188 C183 P5 122.2(2) . . ?
C185 C184 C183 120 . . ?
C185 C184 H184 120 . . ?
C183 C184 H184 120 . . ?
C184 C185 C186 120 . . ?
C184 C185 H185 120 . . ?
C186 C185 H185 120 . . ?
C185 C186 C187 120 . . ?
C185 C186 H186 120 . . ?
C187 C186 H186 120 . . ?
C186 C187 C188 120 . . ?
C186 C187 H187 120 . . ?
C188 C187 H187 120 . . ?
C187 C188 C183 120 . . ?
C187 C188 H188 120 . . ?
C183 C188 H188 120 . . ?
C89 N5 P5 123.3(3) . . ?
C89 N5 Fe3 127.1(3) . . ?
P5 N5 Fe3 109.6(2) . . ?
N5 P5 C83 111.2(9) . . ?
N5 P5 C177 107.7(2) . . ?
N5 P5 C183 109.7(2) . . ?
C177 P5 C183 107.3(2) . . ?
N5 P5 C77 106.1(14) . . ?
C83 P5 C77 107.4(16) . . ?
N5 P5 Co5 105.68(18) . . ?
C83 P5 Co5 111.6(17) . . ?
C177 P5 Co5 112.2(3) . . ?
C183 P5 Co5 114.16(18) . . ?
C77 P5 Co5 115(3) . . ?
C78 C77 C82 120 . . ?
C78 C77 P5 121.8(16) . . ?
C82 C77 P5 116.4(14) . . ?
C77 C78 C79 120 . . ?
C77 C78 H78 120 . . ?
C79 C78 H78 120 . . ?
C80 C79 C78 120 . . ?
C80 C79 H79 120 . . ?
C78 C79 H79 120 . . ?
C79 C80 C81 120 . . ?
C79 C80 H80 120 . . ?
C81 C80 H80 120 . . ?
C80 C81 C82 120 . . ?
C80 C81 H81 120 . . ?
C82 C81 H81 120 . . ?
C81 C82 C77 120 . . ?
C81 C82 H82 120 . . ?
C77 C82 H82 120 . . ?
C84 C83 C88 120 . . ?
C84 C83 P5 121.3(13) . . ?
C88 C83 P5 118.7(13) . . ?
C83 C84 C85 120 . . ?
C83 C84 H84 120 . . ?
C85 C84 H84 120 . . ?
C84 C85 C86 120 . . ?
C84 C85 H85 120 . . ?
C86 C85 H85 120 . . ?
C87 C86 C85 120 . . ?
C87 C86 H86 120 . . ?
C85 C86 H86 120 . . ?
C86 C87 C88 120 . . ?
C86 C87 H87 120 . . ?
C88 C87 H87 120 . . ?
C87 C88 C83 120 . . ?
C87 C88 H88 120 . . ?
C83 C88 H88 120 . . ?
C90 C89 C94 120 . . ?
C90 C89 N5 122.6(3) . . ?
C94 C89 N5 117.4(3) . . ?
C89 C90 C91 120 . . ?
C89 C90 H90 120 . . ?
C91 C90 H90 120 . . ?
C92 C91 C90 120 . . ?
C92 C91 H91 120 . . ?
C90 C91 H91 120 . . ?
C93 C92 C91 120 . . ?
C93 C92 C95 120.1(5) . . ?
C91 C92 C95 119.9(4) . . ?
C92 C93 C94 120 . . ?
C92 C93 H93 120 . . ?
C94 C93 H93 120 . . ?
C93 C94 C89 120 . . ?
C93 C94 H94 120 . . ?
C89 C94 H94 120 . . ?
C92 C95 H95A 110.2 . . ?
C92 C95 H95B 109.4 . . ?
H95A C95 H95B 109.7 . . ?
C92 C95 H95C 108.3 . . ?
H95A C95 H95C 109.6 . . ?
H95B C95 H95C 109.7 . . ?
C108 N6 P6 122.8(3) . . ?
C108 N6 Fe3 128.8(3) . . ?
P6 N6 Fe3 107.5(2) . . ?
N6 P6 C102 110.4(2) . . ?
N6 P6 C96 107.0(2) . . ?
C102 P6 C96 109.0(2) . . ?
N6 P6 Co6 107.57(18) . . ?
C102 P6 Co6 110.12(15) . . ?
C96 P6 Co6 112.77(16) . . ?
C97 C96 C101 120 . . ?
C97 C96 P6 117.4(2) . . ?
C101 C96 P6 122.3(2) . . ?
C98 C97 C96 120 . . ?
C98 C97 H97 120 . . ?
C96 C97 H97 120 . . ?
C99 C98 C97 120 . . ?
C99 C98 H98 120 . . ?
C97 C98 H98 120 . . ?
C100 C99 C98 120 . . ?
C100 C99 H99 120 . . ?
C98 C99 H99 120 . . ?
C99 C100 C101 120 . . ?
C99 C100 H100 120 . . ?
C101 C100 H100 120 . . ?
C100 C101 C96 120 . . ?
C100 C101 H101 120 . . ?
C96 C101 H101 120 . . ?
C103 C102 C107 120 . . ?
C103 C102 P6 119.7(2) . . ?
C107 C102 P6 119.7(2) . . ?
C104 C103 C102 120 . . ?
C104 C103 H103 120 . . ?
C102 C103 H103 120 . . ?
C105 C104 C103 120 . . ?
C105 C104 H104 120 . . ?
C103 C104 H104 120 . . ?
C104 C105 C106 120 . . ?
C104 C105 H105 120 . . ?
C106 C105 H105 120 . . ?
C107 C106 C105 120 . . ?
C107 C106 H106 120 . . ?
C105 C106 H106 120 . . ?
C106 C107 C102 120 . . ?
C106 C107 H107 120 . . ?
C102 C107 H107 120 . . ?
C109 C108 C113 120 . . ?
C109 C108 N6 117.4(3) . . ?
C113 C108 N6 122.5(3) . . ?
C110 C109 C108 120 . . ?
C110 C109 H109 120 . . ?
C108 C109 H109 120 . . ?
C109 C110 C111 120 . . ?
C109 C110 H110 120 . . ?
C111 C110 H110 120 . . ?
C112 C111 C110 120 . . ?
C112 C111 C114 119.8(4) . . ?
C110 C111 C114 120.1(4) . . ?
C111 C112 C113 120 . . ?
C111 C112 H112 120 . . ?
C113 C112 H112 120 . . ?
C112 C113 C108 120 . . ?
C112 C113 H113 120 . . ?
C108 C113 H113 120 . . ?
C111 C114 H11A 109.7 . . ?
C111 C114 H11B 111 . . ?
H11A C114 H11B 108.6 . . ?
C111 C114 H11C 108.1 . . ?
H11A C114 H11C 109.4 . . ?
H11B C114 H11C 110 . . ?
N2 Fe1 N1 144.3(2) . . ?
N2 Fe1 C115 94.3(2) . . ?
N1 Fe1 C115 110.3(2) . . ?
N2 Fe1 Se2 102.30(14) . . ?
N1 Fe1 Se2 97.38(13) . . ?
C115 Fe1 Se2 102.1(2) . . ?
N7A C115 Fe1 162.6(7) . . ?
C115 N7A C116 177.0(9) . . ?
N7A C116 C117 109.1(8) . . ?
N7A C116 C118 106.8(8) . . ?
C117 C116 C118 112.6(9) . . ?
N7A C116 C119 109.0(8) . . ?
C117 C116 C119 108.3(9) . . ?
C118 C116 C119 111.0(10) . . ?
C116 C117 H11D 109.5 . . ?
C116 C117 H11E 109.5 . . ?
H11D C117 H11E 109.5 . . ?
C116 C117 H11F 109.5 . . ?
H11D C117 H11F 109.5 . . ?
H11E C117 H11F 109.5 . . ?
C116 C118 H11G 109.5 . . ?
C116 C118 H11H 109.5 . . ?
H11G C118 H11H 109.5 . . ?
C116 C118 H11I 109.5 . . ?
H11G C118 H11I 109.5 . . ?
H11H C118 H11I 109.5 . . ?
C116 C119 H11J 109.5 . . ?
C116 C119 H11K 109.5 . . ?
H11J C119 H11K 109.5 . . ?
C116 C119 H11L 109.5 . . ?
H11J C119 H11L 109.5 . . ?
H11K C119 H11L 109.5 . . ?
N2 Fe1B N1 140.1(9) . . ?
N2 Fe1B C129 65(3) . . ?
N1 Fe1B C129 84(2) . . ?
N2 Fe1B Se1 102.9(7) . . ?
N1 Fe1B Se1 109.2(7) . . ?
C129 Fe1B Se1 167(3) . . ?
N2 Fe1B Se2 104.3(6) . . ?
N1 Fe1B Se2 98.8(6) . . ?
C129 Fe1B Se2 89.2(19) . . ?
Se1 Fe1B Se2 90.0(5) . . ?
N2 Fe1B P1 175.7(8) . . ?
N1 Fe1B P1 36.0(3) . . ?
C129 Fe1B P1 111(3) . . ?
Se1 Fe1B P1 81.2(5) . . ?
Se2 Fe1B P1 76.5(4) . . ?
N2 Fe1B Co2 79.5(5) . . ?
N1 Fe1B Co2 139.5(7) . . ?
C129 Fe1B Co2 118.8(16) . . ?
Se1 Fe1B Co2 52.1(3) . . ?
Se2 Fe1B Co2 52.4(3) . . ?
P1 Fe1B Co2 104.0(5) . . ?
N2 Fe1B Co1 138.5(7) . . ?
N1 Fe1B Co1 81.0(5) . . ?
C129 Fe1B Co1 134(3) . . ?
Se1 Fe1B Co1 52.2(3) . . ?
Se2 Fe1B Co1 51.4(3) . . ?
P1 Fe1B Co1 45.1(2) . . ?
Co2 Fe1B Co1 59.0(3) . . ?
N7B C129 Fe1B 160(2) . . ?
C129 N7B C130 167(4) . . ?
N7B C130 C131 109.0(10) . . ?
N7B C130 C132 106.8(10) . . ?
C131 C130 C132 112.3(11) . . ?
N7B C130 C133 109.3(10) . . ?
C131 C130 C133 108.3(11) . . ?
C132 C130 C133 111.0(11) . . ?
C130 C131 H13A 109.5 . . ?
C130 C131 H13B 109.5 . . ?
H13A C131 H13B 109.5 . . ?
C130 C131 H13C 109.5 . . ?
H13A C131 H13C 109.5 . . ?
H13B C131 H13C 109.5 . . ?
C130 C132 H13D 109.5 . . ?
C130 C132 H13E 109.5 . . ?
H13D C132 H13E 109.5 . . ?
C130 C132 H13F 109.5 . . ?
H13D C132 H13F 109.5 . . ?
H13E C132 H13F 109.5 . . ?
C130 C133 H13G 109.5 . . ?
C130 C133 H13H 109.5 . . ?
H13G C133 H13H 109.5 . . ?
C130 C133 H13I 109.5 . . ?
H13G C133 H13I 109.5 . . ?
H13H C133 H13I 109.5 . . ?
N8A C120 Fe2 165(3) . . ?
C120 N8A C121 173(2) . . ?
N8A C121 C122 108.3(11) . . ?
N8A C121 C123 107.2(10) . . ?
C122 C121 C123 112.8(10) . . ?
N8A C121 C124 105.4(10) . . ?
C122 C121 C124 110.7(11) . . ?
C123 C121 C124 112.0(11) . . ?
C121 C122 H12A 109.5 . . ?
C121 C122 H12B 109.5 . . ?
H12A C122 H12B 109.5 . . ?
C121 C122 H12C 109.5 . . ?
H12A C122 H12C 109.5 . . ?
H12B C122 H12C 109.5 . . ?
C121 C123 H12D 109.5 . . ?
C121 C123 H12E 109.5 . . ?
H12D C123 H12E 109.5 . . ?
C121 C123 H12F 109.5 . . ?
H12D C123 H12F 109.5 . . ?
H12E C123 H12F 109.5 . . ?
C121 C124 H12G 109.5 . . ?
C121 C124 H12H 109.5 . . ?
H12G C124 H12H 109.5 . . ?
C121 C124 H12I 109.5 . . ?
H12G C124 H12I 109.5 . . ?
H12H C124 H12I 109.5 . . ?
N4B Fe2 N3 154.0(10) . . ?
N3 Fe2 N4A 149.7(6) . . ?
N3 Fe2 C120 96.0(9) . . ?
N4A Fe2 C120 100.2(11) . . ?
N4B Fe2 C134 92(2) . . ?
N3 Fe2 C134 101.2(16) . . ?
N4B Fe2 Se3 91.3(7) . . ?
N3 Fe2 Se3 108.18(14) . . ?
N4A Fe2 Se3 94.4(4) . . ?
C120 Fe2 Se3 99.0(10) . . ?
C134 Fe2 Se3 98.6(17) . . ?
N8B C134 Fe2 162(5) . . ?
C134 N8B C135 165(4) . . ?
N8B C135 C137 106.5(16) . . ?
N8B C135 C136 107.2(16) . . ?
C137 C135 C136 113.7(15) . . ?
N8B C135 C138 105.6(16) . . ?
C137 C135 C138 113.1(16) . . ?
C136 C135 C138 110.0(16) . . ?
C135 C136 H13J 109.5 . . ?
C135 C136 H13K 109.5 . . ?
H13J C136 H13K 109.5 . . ?
C135 C136 H13L 109.5 . . ?
H13J C136 H13L 109.5 . . ?
H13K C136 H13L 109.5 . . ?
C135 C137 H13M 109.5 . . ?
C135 C137 H13N 109.5 . . ?
H13M C137 H13N 109.5 . . ?
C135 C137 H13O 109.5 . . ?
H13M C137 H13O 109.5 . . ?
H13N C137 H13O 109.5 . . ?
C135 C138 H13P 109.5 . . ?
C135 C138 H13Q 109.5 . . ?
H13P C138 H13Q 109.5 . . ?
C135 C138 H13R 109.5 . . ?
H13P C138 H13R 109.5 . . ?
H13Q C138 H13R 109.5 . . ?
O1 C125 C126 105.4(6) . . ?
O1 C125 H12J 110.7 . . ?
C126 C125 H12J 110.7 . . ?
O1 C125 H12K 110.7 . . ?
C126 C125 H12K 110.7 . . ?
H12J C125 H12K 108.8 . . ?
C127 C126 C125 102.9(6) . . ?
C127 C126 H12L 111.2 . . ?
C125 C126 H12L 111.2 . . ?
C127 C126 H12M 111.2 . . ?
C125 C126 H12M 111.2 . . ?
H12L C126 H12M 109.1 . . ?
C126 C127 C128 103.1(6) . . ?
C126 C127 H12N 111.1 . . ?
C128 C127 H12N 111.1 . . ?
C126 C127 H12O 111.1 . . ?
C128 C127 H12O 111.1 . . ?
H12N C127 H12O 109.1 . . ?
O1 C128 C127 105.5(6) . . ?
O1 C128 H12P 110.6 . . ?
C127 C128 H12P 110.6 . . ?
O1 C128 H12Q 110.6 . . ?
C127 C128 H12Q 110.6 . . ?
H12P C128 H12Q 108.8 . . ?
N5 Fe3 N6 147.62(19) . . ?
N5 Fe3 O1 87.88(17) . . ?
N6 Fe3 O1 90.18(18) . . ?
N5 Fe3 Se6 105.63(13) . . ?
N6 Fe3 Se6 106.70(14) . . ?
O1 Fe3 Se6 90.11(12) . . ?
N5 Fe3 Se5 90.47(13) . . ?
N6 Fe3 Se5 92.38(14) . . ?
O1 Fe3 Se5 177.26(12) . . ?
Se6 Fe3 Se5 88.23(3) . . ?
N5 Fe3 Co6 128.61(12) . . ?
N6 Fe3 Co6 75.13(13) . . ?
O1 Fe3 Co6 130.15(12) . . ?
Se6 Fe3 Co6 51.79(3) . . ?
Se5 Fe3 Co6 49.85(2) . . ?
N5 Fe3 Co5 73.50(11) . . ?
N6 Fe3 Co5 130.28(13) . . ?
O1 Fe3 Co5 127.86(12) . . ?
Se6 Fe3 Co5 51.75(3) . . ?
Se5 Fe3 Co5 49.49(2) . . ?
Co6 Fe3 Co5 56.27(3) . . ?
P1 Co1 Se2 93.10(5) . . ?
P1 Co1 Se1 97.14(5) . . ?
Se2 Co1 Se1 93.52(3) . . ?
P1 Co1 Se7 105.61(5) . . ?
Se2 Co1 Se7 87.70(3) . . ?
Se1 Co1 Se7 157.12(4) . . ?
P1 Co1 Se6 103.84(5) . . ?
Se2 Co1 Se6 163.03(4) . . ?
Se1 Co1 Se6 85.49(3) . . ?
Se7 Co1 Se6 86.77(3) . . ?
P1 Co1 Co2 126.67(5) . . ?
Se2 Co1 Co2 53.81(3) . . ?
Se1 Co1 Co2 52.73(3) . . ?
Se7 Co1 Co2 112.26(3) . . ?
Se6 Co1 Co2 114.20(4) . . ?
P1 Co1 Fe1B 66.5(3) . . ?
Se2 Co1 Fe1B 55.4(3) . . ?
Se1 Co1 Fe1B 52.7(3) . . ?
Se7 Co1 Fe1B 140.2(3) . . ?
Se6 Co1 Fe1B 132.9(3) . . ?
Co2 Co1 Fe1B 60.3(3) . . ?
P1 Co1 Co6 137.40(5) . . ?
Se2 Co1 Co6 114.72(3) . . ?
Se1 Co1 Co6 52.01(3) . . ?
Se7 Co1 Co6 107.03(4) . . ?
Se6 Co1 Co6 52.22(3) . . ?
Co2 Co1 Co6 61.99(3) . . ?
Fe1B Co1 Co6 102.4(3) . . ?
P1 Co1 Co3 133.12(5) . . ?
Se2 Co1 Co3 52.26(3) . . ?
Se1 Co1 Co3 113.47(3) . . ?
Se7 Co1 Co3 50.91(2) . . ?
Se6 Co1 Co3 112.81(4) . . ?
Co2 Co1 Co3 61.83(3) . . ?
Fe1B Co1 Co3 104.3(3) . . ?
Co6 Co1 Co3 89.10(3) . . ?
P1 Co1 Co5 141.69(5) . . ?
Se2 Co1 Co5 112.61(3) . . ?
Se1 Co1 Co5 108.52(3) . . ?
Se7 Co1 Co5 50.78(3) . . ?
Se6 Co1 Co5 52.36(3) . . ?
Co2 Co1 Co5 91.64(3) . . ?
Fe1B Co1 Co5 151.6(3) . . ?
Co6 Co1 Co5 56.61(3) . . ?
Co3 Co1 Co5 60.57(3) . . ?
P2 Co2 Se1 94.23(5) . . ?
P2 Co2 Se8 102.81(5) . . ?
Se1 Co2 Se8 86.28(3) . . ?
P2 Co2 Se2 99.44(5) . . ?
Se1 Co2 Se2 93.12(3) . . ?
Se8 Co2 Se2 157.72(4) . . ?
P2 Co2 Se3 105.28(5) . . ?
Se1 Co2 Se3 160.38(4) . . ?
Se8 Co2 Se3 87.41(3) . . ?
Se2 Co2 Se3 85.78(3) . . ?
P2 Co2 Co1 128.88(5) . . ?
Se1 Co2 Co1 53.18(3) . . ?
Se8 Co2 Co1 111.47(4) . . ?
Se2 Co2 Co1 52.85(3) . . ?
Se3 Co2 Co1 112.82(4) . . ?
P2 Co2 Fe1B 68.2(3) . . ?
Se1 Co2 Fe1B 53.0(3) . . ?
Se8 Co2 Fe1B 135.7(3) . . ?
Se2 Co2 Fe1B 55.4(3) . . ?
Se3 Co2 Fe1B 136.8(3) . . ?
Co1 Co2 Fe1B 60.8(3) . . ?
P2 Co2 Co4 139.65(5) . . ?
Se1 Co2 Co4 111.16(4) . . ?
Se8 Co2 Co4 50.96(3) . . ?
Se2 Co2 Co4 109.47(4) . . ?
Se3 Co2 Co4 51.59(3) . . ?
Co1 Co2 Co4 91.36(3) . . ?
Fe1B Co2 Co4 152.1(3) . . ?
P2 Co2 Co3 139.17(5) . . ?
Se1 Co2 Co3 113.38(3) . . ?
Se8 Co2 Co3 108.22(4) . . ?
Se2 Co2 Co3 51.86(3) . . ?
Se3 Co2 Co3 51.63(2) . . ?
Co1 Co2 Co3 61.29(3) . . ?
Fe1B Co2 Co3 104.3(3) . . ?
Co4 Co2 Co3 57.72(3) . . ?
P2 Co2 Co6 132.31(5) . . ?
Se1 Co2 Co6 51.69(3) . . ?
Se8 Co2 Co6 50.67(3) . . ?
Se2 Co2 Co6 112.90(3) . . ?
Se3 Co2 Co6 110.96(4) . . ?
Co1 Co2 Co6 61.10(3) . . ?
Fe1B Co2 Co6 102.1(3) . . ?
Co4 Co2 Co6 59.64(3) . . ?
Co3 Co2 Co6 88.33(3) . . ?
P3B Co3 Se4 94.4(4) . . ?
P3A Co3 Se4 93.4(2) . . ?
P3B Co3 Se7 99.7(4) . . ?
P3A Co3 Se7 97.3(2) . . ?
Se4 Co3 Se7 87.19(3) . . ?
P3B Co3 Se3 103.1(4) . . ?
P3A Co3 Se3 105.5(2) . . ?
Se4 Co3 Se3 92.75(3) . . ?
Se7 Co3 Se3 157.13(4) . . ?
P3B Co3 Se2 106.3(4) . . ?
P3A Co3 Se2 107.2(2) . . ?
Se4 Co3 Se2 159.09(4) . . ?
Se7 Co3 Se2 86.75(3) . . ?
Se3 Co3 Se2 85.23(3) . . ?
P3B Co3 Co4 131.4(4) . . ?
P3A Co3 Co4 132.1(3) . . ?
Se4 Co3 Co4 52.83(3) . . ?
Se7 Co3 Co4 111.46(3) . . ?
Se3 Co3 Co4 52.83(3) . . ?
Se2 Co3 Co4 111.64(4) . . ?
P3B Co3 Co1 137.8(4) . . ?
P3A Co3 Co1 136.6(3) . . ?
Se4 Co3 Co1 111.10(3) . . ?
Se7 Co3 Co1 51.20(3) . . ?
Se3 Co3 Co1 108.31(3) . . ?
Se2 Co3 Co1 50.73(2) . . ?
Co4 Co3 Co1 90.39(3) . . ?
P3B Co3 Co2 142.1(3) . . ?
P3A Co3 Co2 144.5(2) . . ?
Se4 Co3 Co2 112.31(3) . . ?
Se7 Co3 Co2 107.64(3) . . ?
Se3 Co3 Co2 51.51(3) . . ?
Se2 Co3 Co2 51.23(3) . . ?
Co4 Co3 Co2 60.53(3) . . ?
Co1 Co3 Co2 56.88(3) . . ?
P3B Co3 Co5 129.5(3) . . ?
P3A Co3 Co5 127.2(2) . . ?
Se4 Co3 Co5 51.62(3) . . ?
Se7 Co3 Co5 50.48(3) . . ?
Se3 Co3 Co5 113.26(3) . . ?
Se2 Co3 Co5 110.36(3) . . ?
Co4 Co3 Co5 61.42(3) . . ?
Co1 Co3 Co5 59.83(3) . . ?
Co2 Co3 Co5 88.35(3) . . ?
P4B Co4 Se8 103.7(5) . . ?
P4A Co4 Se8 102.9(3) . . ?
P4B Co4 Se4 99.4(5) . . ?
P4A Co4 Se4 100.2(3) . . ?
Se8 Co4 Se4 156.88(4) . . ?
P4B Co4 Se3 88.4(5) . . ?
P4A Co4 Se3 89.3(3) . . ?
Se8 Co4 Se3 88.01(3) . . ?
Se4 Co4 Se3 92.80(3) . . ?
P4B Co4 Se5 110.0(5) . . ?
P4A Co4 Se5 109.1(3) . . ?
Se8 Co4 Se5 87.39(3) . . ?
Se4 Co4 Se5 84.59(3) . . ?
Se3 Co4 Se5 161.60(4) . . ?
P4B Co4 Co3 124.4(5) . . ?
P4A Co4 Co3 125.6(3) . . ?
Se8 Co4 Co3 112.40(4) . . ?
Se4 Co4 Co3 52.15(3) . . ?
Se3 Co4 Co3 53.57(3) . . ?
Se5 Co4 Co3 112.45(3) . . ?
P4B Co4 Co2 128.2(4) . . ?
P4A Co4 Co2 128.4(3) . . ?
Se8 Co4 Co2 51.16(3) . . ?
Se4 Co4 Co2 112.85(4) . . ?
Se3 Co4 Co2 52.18(3) . . ?
Se5 Co4 Co2 112.30(3) . . ?
Co3 Co4 Co2 61.75(3) . . ?
P4B Co4 Co6 143.9(5) . . ?
P4A Co4 Co6 142.7(3) . . ?
Se8 Co4 Co6 51.26(3) . . ?
Se4 Co4 Co6 107.93(3) . . ?
Se3 Co4 Co6 112.72(4) . . ?
Se5 Co4 Co6 51.69(3) . . ?
Co3 Co4 Co6 91.33(3) . . ?
Co2 Co4 Co6 60.83(3) . . ?
P4B Co4 Co5 141.9(4) . . ?
P4A Co4 Co5 141.9(2) . . ?
Se8 Co4 Co5 107.39(3) . . ?
Se4 Co4 Co5 51.54(3) . . ?
Se3 Co4 Co5 114.04(3) . . ?
Se5 Co4 Co5 50.99(2) . . ?
Co3 Co4 Co5 61.49(3) . . ?
Co2 Co4 Co5 89.04(3) . . ?
Co6 Co4 Co5 56.50(3) . . ?
P5 Co5 Se7 105.10(5) . . ?
P5 Co5 Se5 96.49(5) . . ?
Se7 Co5 Se5 157.71(4) . . ?
P5 Co5 Se4 101.43(5) . . ?
Se7 Co5 Se4 85.89(3) . . ?
Se5 Co5 Se4 84.43(3) . . ?
P5 Co5 Se6 99.42(5) . . ?
Se7 Co5 Se6 86.64(3) . . ?
Se5 Co5 Se6 95.37(3) . . ?
Se4 Co5 Se6 159.04(4) . . ?
P5 Co5 Co6 131.23(5) . . ?
Se7 Co5 Co6 112.16(4) . . ?
Se5 Co5 Co6 53.92(3) . . ?
Se4 Co5 Co6 111.32(3) . . ?
Se6 Co5 Co6 54.27(3) . . ?
P5 Co5 Co1 138.02(5) . . ?
Se7 Co5 Co1 51.10(3) . . ?
Se5 Co5 Co1 114.14(4) . . ?
Se4 Co5 Co1 109.18(3) . . ?
Se6 Co5 Co1 51.88(3) . . ?
Co6 Co5 Co1 61.46(3) . . ?
P5 Co5 Co4 134.22(5) . . ?
Se7 Co5 Co4 107.19(3) . . ?
Se5 Co5 Co4 51.83(3) . . ?
Se4 Co5 Co4 50.47(3) . . ?
Se6 Co5 Co4 113.95(4) . . ?
Co6 Co5 Co4 60.97(3) . . ?
Co1 Co5 Co4 87.75(3) . . ?
P5 Co5 Co3 137.24(5) . . ?
Se7 Co5 Co3 50.51(2) . . ?
Se5 Co5 Co3 108.90(3) . . ?
Se4 Co5 Co3 49.92(3) . . ?
Se6 Co5 Co3 111.36(4) . . ?
Co6 Co5 Co3 91.35(3) . . ?
Co1 Co5 Co3 59.60(3) . . ?
Co4 Co5 Co3 57.09(3) . . ?
P5 Co5 Fe3 70.05(5) . . ?
Se7 Co5 Fe3 135.43(4) . . ?
Se5 Co5 Fe3 57.75(3) . . ?
Se4 Co5 Fe3 138.62(4) . . ?
Se6 Co5 Fe3 52.61(3) . . ?
Co6 Co5 Fe3 61.41(3) . . ?
Co1 Co5 Fe3 101.89(3) . . ?
Co4 Co5 Fe3 105.86(3) . . ?
Co3 Co5 Fe3 152.70(4) . . ?
P6 Co6 Se8 97.12(5) . . ?
P6 Co6 Se5 91.44(5) . . ?
Se8 Co6 Se5 87.70(3) . . ?
P6 Co6 Se1 107.83(6) . . ?
Se8 Co6 Se1 85.02(3) . . ?
Se5 Co6 Se1 160.09(4) . . ?
P6 Co6 Se6 104.14(5) . . ?
Se8 Co6 Se6 158.35(4) . . ?
Se5 Co6 Se6 95.67(3) . . ?
Se1 Co6 Se6 84.67(3) . . ?
P6 Co6 Co5 130.63(6) . . ?
Se8 Co6 Co5 112.98(4) . . ?
Se5 Co6 Co5 53.84(3) . . ?
Se1 Co6 Co5 112.75(4) . . ?
Se6 Co6 Co5 54.72(3) . . ?
P6 Co6 Co4 126.61(5) . . ?
Se8 Co6 Co4 50.87(3) . . ?
Se5 Co6 Co4 52.49(3) . . ?
Se1 Co6 Co4 109.58(3) . . ?
Se6 Co6 Co4 115.90(4) . . ?
Co5 Co6 Co4 62.52(3) . . ?
P6 Co6 Co1 144.57(5) . . ?
Se8 Co6 Co1 107.12(3) . . ?
Se5 Co6 Co1 114.52(4) . . ?
Se1 Co6 Co1 50.93(3) . . ?
Se6 Co6 Co1 52.15(3) . . ?
Co5 Co6 Co1 61.93(3) . . ?
Co4 Co6 Co1 88.81(3) . . ?
P6 Co6 Fe3 69.73(5) . . ?
Se8 Co6 Fe3 141.82(4) . . ?
Se5 Co6 Fe3 58.15(3) . . ?
Se1 Co6 Fe3 132.84(4) . . ?
Se6 Co6 Fe3 53.08(3) . . ?
Co5 Co6 Fe3 62.32(3) . . ?
Co4 Co6 Fe3 107.64(3) . . ?
Co1 Co6 Fe3 102.81(3) . . ?
P6 Co6 Co2 136.64(5) . . ?
Se8 Co6 Co2 50.49(3) . . ?
Se5 Co6 Co2 111.80(3) . . ?
Se1 Co6 Co2 50.21(3) . . ?
Se6 Co6 Co2 109.05(3) . . ?
Co5 Co6 Co2 91.77(3) . . ?
Co4 Co6 Co2 59.53(3) . . ?
Co1 Co6 Co2 56.91(3) . . ?
Fe3 Co6 Co2 153.63(4) . . ?
Co2 Se1 Co1 74.08(3) . . ?
Co2 Se1 Fe1B 74.9(3) . . ?
Co1 Se1 Fe1B 75.1(4) . . ?
Co2 Se1 Co6 78.10(3) . . ?
Co1 Se1 Co6 77.06(3) . . ?
Fe1B Se1 Co6 145.4(4) . . ?
Co1 Se2 Co2 73.34(3) . . ?
Co1 Se2 Co3 77.00(3) . . ?
Co2 Se2 Co3 76.91(3) . . ?
Co1 Se2 Fe1B 73.1(4) . . ?
Co2 Se2 Fe1B 72.2(4) . . ?
Co3 Se2 Fe1B 141.9(4) . . ?
Co1 Se2 Fe1 90.56(3) . . ?
Co2 Se2 Fe1 88.19(3) . . ?
Co3 Se2 Fe1 162.76(4) . . ?
Co4 Se3 Co2 76.23(3) . . ?
Co4 Se3 Co3 73.59(3) . . ?
Co2 Se3 Co3 76.86(3) . . ?
Co4 Se3 Fe2 88.95(4) . . ?
Co2 Se3 Fe2 156.77(4) . . ?
Co3 Se3 Fe2 81.88(3) . . ?
Co3 Se4 Co4 75.02(3) . . ?
Co3 Se4 Co5 78.46(3) . . ?
Co4 Se4 Co5 77.99(3) . . ?
Co5 Se5 Co6 72.24(3) . . ?
Co5 Se5 Co4 77.18(3) . . ?
Co6 Se5 Co4 75.82(3) . . ?
Co5 Se5 Fe3 72.76(3) . . ?
Co6 Se5 Fe3 72.00(3) . . ?
Co4 Se5 Fe3 141.16(4) . . ?
Co1 Se6 Co6 75.62(3) . . ?
Co1 Se6 Co5 75.77(3) . . ?
Co6 Se6 Co5 71.01(3) . . ?
Co1 Se6 Fe3 144.27(4) . . ?
Co6 Se6 Fe3 75.13(3) . . ?
Co5 Se6 Fe3 75.64(3) . . ?
Co5 Se7 Co3 79.00(3) . . ?
Co5 Se7 Co1 78.12(3) . . ?
Co3 Se7 Co1 77.88(3) . . ?
Co4 Se8 Co2 77.88(3) . . ?
Co4 Se8 Co6 77.87(3) . . ?
Co2 Se8 Co6 78.84(3) . . ?
C125 O1 C128 109.1(5) . . ?
C125 O1 Fe3 121.6(4) . . ?
C128 O1 Fe3 126.4(4) . . ?
F1A P7A F4A 88.0(11) . . ?
F1A P7A F6A 94.6(13) . . ?
F4A P7A F6A 91.5(10) . . ?
F1A P7A F2A 87.3(12) . . ?
F4A P7A F2A 175.3(12) . . ?
F6A P7A F2A 88.3(9) . . ?
F1A P7A F3A 177.6(13) . . ?
F4A P7A F3A 90.0(10) . . ?
F6A P7A F3A 84.1(12) . . ?
F2A P7A F3A 94.6(10) . . ?
F1A P7A F5A 94.1(14) . . ?
F4A P7A F5A 88.4(10) . . ?
F6A P7A F5A 171.4(14) . . ?
F2A P7A F5A 92.5(10) . . ?
F3A P7A F5A 87.3(12) . . ?
F1B P7B F2B 84.1(12) . . ?
F1B P7B F4B 89.1(13) . . ?
F2B P7B F4B 172.8(15) . . ?
F1B P7B F6B 89.1(10) . . ?
F2B P7B F6B 91.2(8) . . ?
F4B P7B F6B 91.1(9) . . ?
F1B P7B F5B 97.5(11) . . ?
F2B P7B F5B 91.6(8) . . ?
F4B P7B F5B 86.9(9) . . ?
F6B P7B F5B 173.1(12) . . ?
F1B P7B F3B 176.3(14) . . ?
F2B P7B F3B 92.2(11) . . ?
F4B P7B F3B 94.7(14) . . ?
F6B P7B F3B 91.1(10) . . ?
F5B P7B F3B 82.5(10) . . ?


#----------------------------------------------------------------------------#
#                   SQUEEZE DETAILS                                          #
#----------------------------------------------------------------------------#

_shelx_fab_file                  
;
    1    0    0    223.63      0.00
    2    0    0     66.82      0.00
    3    0    0     11.85      0.00
    4    0    0     17.29      0.00
    5    0    0     16.83      0.00
    6    0    0      9.56      0.00
    7    0    0      7.79      0.00
    8    0    0     14.15      0.00
    9    0    0     15.01      0.00
   10    0    0      5.41      0.00
   11    0    0     -2.56      0.00
   12    0    0     -2.94      0.00
   13    0    0      1.07      0.00
   14    0    0      3.07      0.00
   15    0    0      0.59      0.00
   16    0    0     -1.42      0.00
   17    0    0      0.52      0.00
   18    0    0      3.34      0.00
   19    0    0      2.77      0.00
   20    0    0      0.43      0.00
   21    0    0     -0.38      0.00
   22    0    0      0.00      0.00
  -22    1    0      0.63      0.00
  -21    1    0     -0.53      0.00
  -20    1    0     -1.21      0.00
  -19    1    0      0.12      0.00
  -18    1    0      0.29      0.00
  -17    1    0     -2.83      0.00
  -16    1    0     -3.59      0.00
  -15    1    0      0.50      0.00
  -14    1    0      3.81      0.00
  -13    1    0      2.41      0.00
  -12    1    0     -0.37      0.00
  -11    1    0      0.08      0.00
  -10    1    0      4.46      0.00
   -9    1    0      8.80      0.00
   -8    1    0      7.38      0.00
   -7    1    0      8.23      0.00
   -6    1    0     23.69      0.00
   -5    1    0     44.84      0.00
   -4    1    0     53.22      0.00
   -3    1    0     44.13      0.00
   -2    1    0     50.29      0.00
   -1    1    0     86.05      0.00
    1    1    0    -46.10      0.00
    2    1    0    -89.30      0.00
    3    1    0    -17.39      0.00
    4    1    0     40.60      0.00
    5    1    0     33.88      0.00
    6    1    0     13.72      0.00
    7    1    0      5.85      0.00
    8    1    0      4.54      0.00
    9    1    0     -1.06      0.00
   10    1    0     -7.69      0.00
   11    1    0     -4.97      0.00
   12    1    0      2.50      0.00
   13    1    0      6.58      0.00
   14    1    0      4.80      0.00
   15    1    0      0.38      0.00
   16    1    0     -0.91      0.00
   17    1    0      0.72      0.00
   18    1    0      2.46      0.00
   19    1    0      1.85      0.00
   20    1    0     -1.29      0.00
   21    1    0     -2.91      0.00
   22    1    0     -2.09      0.00
   23    1    0     -1.86      0.00
  -22    2    0     -2.06      0.00
  -21    2    0      0.30      0.00
  -20    2    0      2.95      0.00
  -19    2    0      4.56      0.00
  -18    2    0      1.84      0.00
  -17    2    0     -3.26      0.00
  -16    2    0     -2.93      0.00
  -15    2    0      2.08      0.00
  -14    2    0      3.54      0.00
  -13    2    0     -0.28      0.00
  -12    2    0     -2.88      0.00
  -11    2    0      0.58      0.00
  -10    2    0      7.12      0.00
   -9    2    0      9.76      0.00
   -8    2    0      4.00      0.00
   -7    2    0     -2.70      0.00
   -6    2    0     -2.11      0.00
   -5    2    0     -7.72      0.00
   -4    2    0    -27.56      0.00
   -3    2    0    -36.84      0.00
   -2    2    0     -4.12      0.00
   -1    2    0     52.75      0.00
    0    2    0     52.19      0.00
    1    2    0    -17.54      0.00
    2    2    0    -46.31      0.00
    3    2    0     -9.37      0.00
    4    2    0      3.19      0.00
    5    2    0    -18.61      0.00
    6    2    0    -25.88      0.00
    7    2    0    -16.89      0.00
    8    2    0     -8.96      0.00
    9    2    0     -9.09      0.00
   10    2    0    -11.68      0.00
   11    2    0     -8.77      0.00
   12    2    0     -4.09      0.00
   13    2    0     -1.59      0.00
   14    2    0     -2.04      0.00
   15    2    0     -2.79      0.00
   16    2    0     -0.18      0.00
   17    2    0      2.13      0.00
   18    2    0      2.83      0.00
   19    2    0      2.35      0.00
   20    2    0     -1.21      0.00
   21    2    0     -3.05      0.00
   22    2    0     -0.96      0.00
   23    2    0     -0.38      0.00
  -21    3    0      0.02      0.00
  -20    3    0     -3.47      0.00
  -19    3    0     -3.66      0.00
  -18    3    0     -4.18      0.00
  -17    3    0     -4.33      0.00
  -16    3    0     -0.09      0.00
  -15    3    0      4.62      0.00
  -14    3    0      3.96      0.00
  -13    3    0     -0.15      0.00
  -12    3    0     -1.27      0.00
  -11    3    0      2.52      0.00
  -10    3    0      5.07      0.00
   -9    3    0      0.72      0.00
   -8    3    0     -9.14      0.00
   -7    3    0    -14.37      0.00
   -6    3    0     -6.57      0.00
   -5    3    0      2.32      0.00
   -4    3    0      3.88      0.00
   -3    3    0     12.34      0.00
   -2    3    0     26.92      0.00
   -1    3    0     20.34      0.00
    0    3    0    -26.33      0.00
    1    3    0    -79.13      0.00
    2    3    0    -73.44      0.00
    3    3    0    -26.36      0.00
    4    3    0    -12.52      0.00
    5    3    0    -28.36      0.00
    6    3    0    -29.99      0.00
    7    3    0    -20.16      0.00
    8    3    0    -16.43      0.00
    9    3    0    -19.67      0.00
   10    3    0    -19.41      0.00
   11    3    0    -10.96      0.00
   12    3    0     -2.89      0.00
   13    3    0     -0.20      0.00
   14    3    0     -2.03      0.00
   15    3    0     -3.57      0.00
   16    3    0     -1.32      0.00
   17    3    0     -0.78      0.00
   18    3    0     -1.23      0.00
   19    3    0     -0.58      0.00
   20    3    0     -3.90      0.00
   21    3    0     -5.69      0.00
   22    3    0     -1.02      0.00
   23    3    0      2.01      0.00
  -21    4    0     -7.65      0.00
  -20    4    0     -4.34      0.00
  -19    4    0      0.44      0.00
  -18    4    0     -1.39      0.00
  -17    4    0     -3.77      0.00
  -16    4    0     -0.52      0.00
  -15    4    0      2.39      0.00
  -14    4    0      0.76      0.00
  -13    4    0     -1.08      0.00
  -12    4    0      1.35      0.00
  -11    4    0      6.11      0.00
  -10    4    0      6.55      0.00
   -9    4    0      2.27      0.00
   -8    4    0     -0.22      0.00
   -7    4    0      3.87      0.00
   -6    4    0     12.11      0.00
   -5    4    0      9.82      0.00
   -4    4    0     -6.56      0.00
   -3    4    0    -16.83      0.00
   -2    4    0    -18.51      0.00
   -1    4    0    -27.59      0.00
    0    4    0    -41.74      0.00
    1    4    0    -44.60      0.00
    2    4    0    -25.17      0.00
    3    4    0     -1.61      0.00
    4    4    0     -4.12      0.00
    5    4    0    -19.19      0.00
    6    4    0    -18.19      0.00
    7    4    0     -7.63      0.00
    8    4    0     -2.84      0.00
    9    4    0     -3.28      0.00
   10    4    0     -0.98      0.00
   11    4    0      4.41      0.00
   12    4    0      6.00      0.00
   13    4    0      3.33      0.00
   14    4    0     -1.15      0.00
   15    4    0     -3.38      0.00
   16    4    0     -1.16      0.00
   17    4    0     -0.97      0.00
   18    4    0     -1.39      0.00
   19    4    0      0.61      0.00
   20    4    0     -1.60      0.00
   21    4    0     -3.12      0.00
   22    4    0      1.89      0.00
   23    4    0      4.00      0.00
  -20    5    0      2.75      0.00
  -19    5    0      4.74      0.00
  -18    5    0      0.94      0.00
  -17    5    0     -0.67      0.00
  -16    5    0      3.04      0.00
  -15    5    0      5.02      0.00
  -14    5    0      3.70      0.00
  -13    5    0      2.44      0.00
  -12    5    0      2.52      0.00
  -11    5    0      3.15      0.00
  -10    5    0      1.45      0.00
   -9    5    0     -2.24      0.00
   -8    5    0     -3.67      0.00
   -7    5    0     -1.53      0.00
   -6    5    0      1.53      0.00
   -5    5    0     -1.08      0.00
   -4    5    0     -7.18      0.00
   -3    5    0     -2.06      0.00
   -2    5    0      9.85      0.00
   -1    5    0     11.97      0.00
    0    5    0      9.41      0.00
    1    5    0     11.46      0.00
    2    5    0     16.98      0.00
    3    5    0     20.71      0.00
    4    5    0     14.51      0.00
    5    5    0      5.27      0.00
    6    5    0      6.62      0.00
    7    5    0     12.25      0.00
    8    5    0     10.96      0.00
    9    5    0      5.58      0.00
   10    5    0      4.31      0.00
   11    5    0      6.51      0.00
   12    5    0      5.93      0.00
   13    5    0      2.89      0.00
   14    5    0     -0.21      0.00
   15    5    0     -0.42      0.00
   16    5    0      3.17      0.00
   17    5    0      3.41      0.00
   18    5    0      1.07      0.00
   19    5    0      0.59      0.00
   20    5    0     -3.12      0.00
   21    5    0     -5.57      0.00
   22    5    0     -0.41      0.00
   23    5    0      2.84      0.00
  -20    6    0      1.63      0.00
  -19    6    0      4.20      0.00
  -18    6    0      0.48      0.00
  -17    6    0     -1.17      0.00
  -16    6    0      1.48      0.00
  -15    6    0      0.89      0.00
  -14    6    0     -2.97      0.00
  -13    6    0     -4.74      0.00
  -12    6    0     -2.99      0.00
  -11    6    0     -0.51      0.00
  -10    6    0     -1.54      0.00
   -9    6    0     -4.23      0.00
   -8    6    0     -1.71      0.00
   -7    6    0      5.15      0.00
   -6    6    0      8.65      0.00
   -5    6    0      5.31      0.00
   -4    6    0      0.91      0.00
   -3    6    0      3.25      0.00
   -2    6    0      5.91      0.00
   -1    6    0     -0.27      0.00
    0    6    0     -6.17      0.00
    1    6    0     -3.53      0.00
    2    6    0      2.43      0.00
    3    6    0      6.41      0.00
    4    6    0      5.57      0.00
    5    6    0      2.91      0.00
    6    6    0      4.51      0.00
    7    6    0      8.13      0.00
    8    6    0      9.32      0.00
    9    6    0      9.02      0.00
   10    6    0      9.72      0.00
   11    6    0     10.26      0.00
   12    6    0      8.07      0.00
   13    6    0      5.21      0.00
   14    6    0      3.12      0.00
   15    6    0      2.35      0.00
   16    6    0      3.50      0.00
   17    6    0      1.63      0.00
   18    6    0     -2.13      0.00
   19    6    0     -1.69      0.00
   20    6    0     -1.25      0.00
   21    6    0     -1.24      0.00
   22    6    0      3.23      0.00
   23    6    0      6.12      0.00
  -19    7    0      3.04      0.00
  -18    7    0     -0.71      0.00
  -17    7    0     -3.10      0.00
  -16    7    0     -1.34      0.00
  -15    7    0     -0.75      0.00
  -14    7    0     -0.85      0.00
  -13    7    0      1.18      0.00
  -12    7    0      3.21      0.00
  -11    7    0      3.07      0.00
  -10    7    0      0.97      0.00
   -9    7    0     -0.76      0.00
   -8    7    0      0.47      0.00
   -7    7    0      1.33      0.00
   -6    7    0     -3.00      0.00
   -5    7    0     -8.48      0.00
   -4    7    0     -8.25      0.00
   -3    7    0     -2.67      0.00
   -2    7    0      2.34      0.00
   -1    7    0      2.68      0.00
    0    7    0      0.97      0.00
    1    7    0      1.67      0.00
    2    7    0      4.61      0.00
    3    7    0      6.58      0.00
    4    7    0      5.80      0.00
    5    7    0      3.74      0.00
    6    7    0      2.91      0.00
    7    7    0      4.67      0.00
    8    7    0      6.89      0.00
    9    7    0      4.70      0.00
   10    7    0     -0.39      0.00
   11    7    0     -2.92      0.00
   12    7    0     -3.06      0.00
   13    7    0     -1.95      0.00
   14    7    0     -0.09      0.00
   15    7    0      1.84      0.00
   16    7    0      4.13      0.00
   17    7    0      2.85      0.00
   18    7    0     -1.36      0.00
   19    7    0     -1.15      0.00
   20    7    0      0.47      0.00
   21    7    0     -0.65      0.00
   22    7    0      1.17      0.00
   23    7    0      4.55      0.00
   24    7    0      3.26      0.00
  -19    8    0      7.66      0.00
  -18    8    0      4.07      0.00
  -16    8    0     -0.37      0.00
  -15    8    0     -1.06      0.00
  -14    8    0     -2.50      0.00
  -13    8    0     -1.72      0.00
  -12    8    0     -0.58      0.00
  -11    8    0     -0.96      0.00
  -10    8    0     -2.40      0.00
   -9    8    0     -4.34      0.00
   -8    8    0     -4.50      0.00
   -7    8    0     -2.97      0.00
   -6    8    0     -2.64      0.00
   -5    8    0     -0.46      0.00
   -4    8    0      6.00      0.00
   -3    8    0      9.88      0.00
   -2    8    0      7.57      0.00
   -1    8    0      2.69      0.00
    0    8    0     -1.72      0.00
    1    8    0     -1.33      0.00
    2    8    0      4.04      0.00
    3    8    0      5.60      0.00
    4    8    0      0.92      0.00
    5    8    0     -3.48      0.00
    6    8    0     -5.07      0.00
    7    8    0     -3.85      0.00
    8    8    0     -2.26      0.00
    9    8    0     -5.03      0.00
   10    8    0     -7.41      0.00
   11    8    0     -4.04      0.00
   12    8    0     -0.69      0.00
   13    8    0     -0.38      0.00
   14    8    0     -0.97      0.00
   15    8    0     -2.40      0.00
   16    8    0     -3.45      0.00
   17    8    0     -5.18      0.00
   18    8    0     -7.53      0.00
   19    8    0     -5.56      0.00
   20    8    0     -3.03      0.00
   21    8    0     -4.78      0.00
   22    8    0     -3.08      0.00
   23    8    0      2.80      0.00
   24    8    0      2.98      0.00
  -18    9    0     -6.63      0.00
  -17    9    0    -11.27      0.00
  -16    9    0     -7.87      0.00
  -15    9    0     -2.98      0.00
  -14    9    0     -0.15      0.00
  -13    9    0      2.69      0.00
  -12    9    0      3.66      0.00
  -11    9    0      2.36      0.00
  -10    9    0      1.42      0.00
   -9    9    0      0.58      0.00
   -8    9    0      0.76      0.00
   -7    9    0      3.03      0.00
   -6    9    0      4.18      0.00
   -5    9    0      4.22      0.00
   -4    9    0      4.06      0.00
   -3    9    0     -0.33      0.00
   -2    9    0     -5.80      0.00
   -1    9    0     -5.50      0.00
    0    9    0     -3.27      0.00
    1    9    0     -1.47      0.00
    2    9    0      2.09      0.00
    3    9    0      1.98      0.00
    4    9    0     -3.06      0.00
    5    9    0     -6.03      0.00
    6    9    0     -5.35      0.00
    7    9    0     -2.00      0.00
    8    9    0      0.77      0.00
    9    9    0     -1.96      0.00
   10    9    0     -4.91      0.00
   11    9    0     -3.72      0.00
   12    9    0     -3.50      0.00
   13    9    0     -3.89      0.00
   14    9    0     -2.57      0.00
   15    9    0     -1.48      0.00
   16    9    0      0.32      0.00
   17    9    0      1.17      0.00
   18    9    0     -1.30      0.00
   19    9    0     -2.04      0.00
   20    9    0     -0.81      0.00
   21    9    0     -1.12      0.00
   22    9    0      1.67      0.00
   23    9    0      6.24      0.00
   24    9    0      3.73      0.00
  -18   10    0     -4.78      0.00
  -17   10    0     -5.72      0.00
  -16   10    0     -1.03      0.00
  -15   10    0      1.85      0.00
  -14   10    0      1.44      0.00
  -13   10    0      1.85      0.00
  -12   10    0      1.37      0.00
  -11   10    0     -0.39      0.00
  -10   10    0     -1.04      0.00
   -9   10    0     -2.03      0.00
   -8   10    0     -2.28      0.00
   -7   10    0      0.83      0.00
   -6   10    0      3.28      0.00
   -5   10    0      2.66      0.00
   -4   10    0      1.28      0.00
   -3   10    0     -0.95      0.00
   -2   10    0     -1.46      0.00
   -1   10    0      2.54      0.00
    0   10    0      4.79      0.00
    1   10    0      3.47      0.00
    2   10    0      4.00      0.00
    3   10    0      3.37      0.00
    4   10    0     -0.55      0.00
    5   10    0     -1.42      0.00
    6   10    0      1.27      0.00
    7   10    0      2.73      0.00
    8   10    0      0.06      0.00
    9   10    0     -4.41      0.00
   10   10    0     -3.11      0.00
   11   10    0      2.38      0.00
   12   10    0      4.12      0.00
   13   10    0      3.57      0.00
   14   10    0      2.67      0.00
   15   10    0      0.96      0.00
   16   10    0      1.17      0.00
   17   10    0      0.35      0.00
   18   10    0     -3.33      0.00
   19   10    0     -2.54      0.00
   20   10    0      2.82      0.00
   21   10    0      5.86      0.00
   22   10    0      7.25      0.00
   23   10    0      7.37      0.00
  -17   11    0     -1.04      0.00
  -16   11    0      3.53      0.00
  -15   11    0      3.84      0.00
  -14   11    0      0.89      0.00
  -13   11    0      0.20      0.00
  -12   11    0     -0.02      0.00
  -11   11    0     -1.07      0.00
  -10   11    0     -1.02      0.00
   -9   11    0     -0.62      0.00
   -8   11    0      1.01      0.00
   -7   11    0      4.71      0.00
   -6   11    0      5.47      0.00
   -5   11    0      1.78      0.00
   -4   11    0     -1.05      0.00
   -3   11    0     -1.44      0.00
   -2   11    0     -0.31      0.00
   -1   11    0      2.56      0.00
    0   11    0      3.62      0.00
    1   11    0      1.66      0.00
    2   11    0      0.70      0.00
    3   11    0     -0.56      0.00
    4   11    0     -3.37      0.00
    5   11    0     -2.48      0.00
    6   11    0      2.10      0.00
    7   11    0      4.65      0.00
    8   11    0      3.75      0.00
    9   11    0      3.53      0.00
   10   11    0      6.34      0.00
   11   11    0      6.76      0.00
   12   11    0      3.32      0.00
   13   11    0      1.91      0.00
   14   11    0      1.40      0.00
   15   11    0      0.51      0.00
   16   11    0      1.72      0.00
   17   11    0      0.27      0.00
   18   11    0     -3.12      0.00
   19   11    0     -0.21      0.00
   20   11    0      4.70      0.00
   21   11    0      3.82      0.00
   22   11    0      1.04      0.00
   23   11    0      0.48      0.00
  -16   12    0     -2.08      0.00
  -15   12    0     -3.60      0.00
  -14   12    0     -3.91      0.00
  -13   12    0     -1.09      0.00
  -12   12    0      0.33      0.00
  -11   12    0     -0.61      0.00
  -10   12    0     -0.13      0.00
   -9   12    0      1.91      0.00
   -8   12    0      3.72      0.00
   -7   12    0      4.22      0.00
   -6   12    0      1.19      0.00
   -5   12    0     -4.11      0.00
   -4   12    0     -6.29      0.00
   -3   12    0     -4.26      0.00
   -2   12    0     -0.93      0.00
   -1   12    0      2.43      0.00
    0   12    0      3.50      0.00
    1   12    0      0.48      0.00
    2   12    0     -3.12      0.00
    3   12    0     -4.45      0.00
    4   12    0     -3.43      0.00
    5   12    0      0.97      0.00
    6   12    0      6.01      0.00
    7   12    0      6.21      0.00
    8   12    0      2.30      0.00
    9   12    0      0.21      0.00
   10   12    0      1.07      0.00
   11   12    0      0.39      0.00
   12   12    0     -0.38      0.00
   13   12    0      1.56      0.00
   14   12    0      1.27      0.00
   15   12    0      0.27      0.00
   16   12    0      2.46      0.00
   17   12    0      1.15      0.00
   18   12    0     -1.46      0.00
   19   12    0      2.31      0.00
   20   12    0      4.91      0.00
   21   12    0      1.97      0.00
   22   12    0      0.92      0.00
   23   12    0      2.68      0.00
  -15   13    0      0.93      0.00
  -14   13    0     -0.88      0.00
  -13   13    0     -0.91      0.00
  -12   13    0     -0.62      0.00
  -11   13    0     -0.91      0.00
  -10   13    0      0.18      0.00
   -9   13    0      2.07      0.00
   -8   13    0      2.06      0.00
   -7   13    0     -0.38      0.00
   -6   13    0     -4.01      0.00
   -5   13    0     -6.25      0.00
   -4   13    0     -4.03      0.00
   -3   13    0      1.01      0.00
   -2   13    0      3.68      0.00
   -1   13    0      2.69      0.00
    0   13    0      0.10      0.00
    1   13    0     -2.50      0.00
    2   13    0     -2.80      0.00
    3   13    0     -0.20      0.00
    4   13    0      2.58      0.00
    5   13    0      3.89      0.00
    6   13    0      3.09      0.00
    7   13    0     -0.52      0.00
    8   13    0     -4.23      0.00
    9   13    0     -3.76      0.00
   10   13    0     -0.39      0.00
   11   13    0      0.92      0.00
   12   13    0      1.46      0.00
   13   13    0      3.03      0.00
   14   13    0      1.66      0.00
   15   13    0      0.58      0.00
   16   13    0      2.55      0.00
   17   13    0      0.54      0.00
   18   13    0     -0.99      0.00
   19   13    0      3.83      0.00
   20   13    0      3.89      0.00
   21   13    0     -2.01      0.00
   22   13    0     -3.33      0.00
   23   13    0     -1.75      0.00
  -15   14    0     -2.05      0.00
  -14   14    0     -3.44      0.00
  -13   14    0     -1.29      0.00
  -12   14    0      1.09      0.00
  -11   14    0      1.01      0.00
  -10   14    0      1.04      0.00
   -9   14    0      2.07      0.00
   -8   14    0      1.08      0.00
   -7   14    0     -2.09      0.00
   -6   14    0     -3.99      0.00
   -5   14    0     -3.00      0.00
   -4   14    0     -0.11      0.00
   -3   14    0      2.13      0.00
   -2   14    0      1.54      0.00
   -1   14    0     -0.23      0.00
    0   14    0     -0.43      0.00
    1   14    0      0.46      0.00
    2   14    0      1.16      0.00
    3   14    0      1.55      0.00
    4   14    0      1.78      0.00
    5   14    0      2.33      0.00
    6   14    0      3.01      0.00
    7   14    0      2.51      0.00
    8   14    0      0.96      0.00
    9   14    0      0.42      0.00
   10   14    0      0.73      0.00
   11   14    0     -0.92      0.00
   12   14    0     -2.64      0.00
   13   14    0     -2.07      0.00
   14   14    0     -3.36      0.00
   15   14    0     -5.29      0.00
   16   14    0     -4.21      0.00
   17   14    0     -3.75      0.00
   18   14    0     -0.83      0.00
   19   14    0      5.16      0.00
   20   14    0      2.93      0.00
   21   14    0     -3.04      0.00
   22   14    0     -0.78      0.00
   23   14    0      2.95      0.00
  -14   15    0     -2.59      0.00
  -13   15    0      0.28      0.00
  -12   15    0      2.26      0.00
  -11   15    0      1.16      0.00
  -10   15    0      0.07      0.00
   -9   15    0      0.05      0.00
   -8   15    0     -1.37      0.00
   -7   15    0     -3.47      0.00
   -6   15    0     -2.69      0.00
   -5   15    0      0.55      0.00
   -4   15    0      3.17      0.00
   -3   15    0      3.78      0.00
   -2   15    0      2.56      0.00
   -1   15    0      0.86      0.00
    0   15    0      0.03      0.00
    1   15    0      0.22      0.00
    2   15    0      1.15      0.00
    3   15    0      2.57      0.00
    4   15    0      4.17      0.00
    5   15    0      5.09      0.00
    6   15    0      3.90      0.00
    7   15    0      0.62      0.00
    8   15    0     -2.75      0.00
    9   15    0     -3.82      0.00
   10   15    0     -2.84      0.00
   11   15    0     -3.37      0.00
   12   15    0     -4.43      0.00
   13   15    0     -2.49      0.00
   14   15    0     -1.27      0.00
   15   15    0     -1.39      0.00
   16   15    0      1.72      0.00
   17   15    0      4.58      0.00
   18   15    0      5.07      0.00
   19   15    0      3.62      0.00
   20   15    0     -3.30      0.00
   21   15    0     -8.05      0.00
   22   15    0     -3.39      0.00
  -13   16    0      2.83      0.00
  -12   16    0      3.59      0.00
  -11   16    0      2.22      0.00
  -10   16    0      1.15      0.00
   -9   16    0      0.82      0.00
   -8   16    0      0.19      0.00
   -7   16    0     -0.04      0.00
   -6   16    0      1.82      0.00
   -5   16    0      3.99      0.00
   -4   16    0      3.68      0.00
   -3   16    0      1.55      0.00
   -2   16    0     -0.30      0.00
   -1   16    0     -0.71      0.00
    0   16    0      0.65      0.00
    1   16    0      2.83      0.00
    2   16    0      3.74      0.00
    3   16    0      2.12      0.00
    4   16    0     -0.43      0.00
    5   16    0     -2.02      0.00
    6   16    0     -3.11      0.00
    7   16    0     -3.69      0.00
    8   16    0     -2.65      0.00
    9   16    0     -0.32      0.00
   10   16    0      1.18      0.00
   11   16    0     -0.57      0.00
   12   16    0     -2.43      0.00
   13   16    0      0.45      0.00
   14   16    0      2.93      0.00
   15   16    0      1.57      0.00
   16   16    0      2.24      0.00
   17   16    0      3.65      0.00
   18   16    0      1.78      0.00
   19   16    0     -1.45      0.00
   20   16    0     -5.71      0.00
   21   16    0     -6.93      0.00
   22   16    0     -2.27      0.00
  -12   17    0     -0.35      0.00
  -11   17    0     -1.26      0.00
  -10   17    0     -2.10      0.00
   -9   17    0     -2.46      0.00
   -8   17    0     -1.70      0.00
   -7   17    0     -0.27      0.00
   -6   17    0      1.83      0.00
   -5   17    0      3.26      0.00
   -4   17    0      2.27      0.00
   -3   17    0      0.80      0.00
   -2   17    0      1.09      0.00
   -1   17    0      2.39      0.00
    0   17    0      2.96      0.00
    1   17    0      1.65      0.00
    2   17    0     -0.81      0.00
    3   17    0     -2.01      0.00
    4   17    0     -0.76      0.00
    5   17    0      0.90      0.00
    6   17    0      0.23      0.00
    7   17    0     -1.46      0.00
    8   17    0     -1.51      0.00
    9   17    0     -1.10      0.00
   10   17    0     -2.26      0.00
   11   17    0     -4.54      0.00
   12   17    0     -4.62      0.00
   13   17    0     -0.55      0.00
   14   17    0      1.90      0.00
   15   17    0      0.03      0.00
   16   17    0      0.32      0.00
   17   17    0      1.77      0.00
   18   17    0     -0.48      0.00
   19   17    0     -2.44      0.00
   20   17    0     -2.23      0.00
   21   17    0     -1.11      0.00
  -10   18    0     -3.23      0.00
   -9   18    0     -5.21      0.00
   -8   18    0     -3.93      0.00
   -7   18    0     -1.31      0.00
   -6   18    0      0.64      0.00
   -5   18    0      0.97      0.00
   -4   18    0     -0.49      0.00
   -3   18    0     -1.02      0.00
   -2   18    0     -0.30      0.00
   -1   18    0     -0.99      0.00
    0   18    0     -2.81      0.00
    1   18    0     -3.90      0.00
    2   18    0     -3.35      0.00
    3   18    0     -1.30      0.00
    4   18    0     -0.28      0.00
    5   18    0     -2.20      0.00
    6   18    0     -4.77      0.00
    7   18    0     -4.50      0.00
    8   18    0     -1.79      0.00
    9   18    0     -0.80      0.00
   10   18    0     -2.59      0.00
   11   18    0     -4.20      0.00
   12   18    0     -3.51      0.00
   13   18    0     -0.22      0.00
   14   18    0      2.48      0.00
   15   18    0      2.09      0.00
   16   18    0      1.91      0.00
   17   18    0      1.96      0.00
   18   18    0     -0.58      0.00
   19   18    0     -2.90      0.00
   20   18    0     -4.16      0.00
   21   18    0     -5.52      0.00
   -9   19    0     -3.41      0.00
   -8   19    0     -0.06      0.00
   -7   19    0      1.81      0.00
   -6   19    0      1.15      0.00
   -5   19    0     -0.16      0.00
   -4   19    0     -1.36      0.00
   -3   19    0     -1.44      0.00
   -2   19    0     -1.60      0.00
   -1   19    0     -2.86      0.00
    0   19    0     -2.43      0.00
    1   19    0     -0.47      0.00
    2   19    0      0.14      0.00
    3   19    0      0.13      0.00
    4   19    0     -0.24      0.00
    5   19    0     -1.85      0.00
    6   19    0     -2.48      0.00
    7   19    0     -0.86      0.00
    8   19    0      0.66      0.00
    9   19    0      0.08      0.00
   10   19    0     -1.02      0.00
   11   19    0     -0.50      0.00
   12   19    0      0.46      0.00
   13   19    0      1.42      0.00
   14   19    0      2.55      0.00
   15   19    0      1.16      0.00
   16   19    0     -2.21      0.00
   17   19    0     -4.42      0.00
   18   19    0     -5.12      0.00
   19   19    0     -3.96      0.00
   20   19    0     -1.63      0.00
   -8   20    0     -0.75      0.00
   -7   20    0     -0.24      0.00
   -6   20    0     -0.75      0.00
   -5   20    0     -1.38      0.00
   -4   20    0     -2.33      0.00
   -3   20    0     -2.81      0.00
   -2   20    0     -3.21      0.00
   -1   20    0     -3.80      0.00
    0   20    0     -2.61      0.00
    1   20    0     -1.39      0.00
    2   20    0     -2.54      0.00
    3   20    0     -2.85      0.00
    4   20    0     -1.97      0.00
    5   20    0     -2.92      0.00
    6   20    0     -3.09      0.00
    7   20    0     -0.65      0.00
    8   20    0      0.68      0.00
    9   20    0     -0.69      0.00
   10   20    0     -2.35      0.00
   11   20    0     -2.79      0.00
   12   20    0     -2.89      0.00
   13   20    0     -1.51      0.00
   14   20    0      2.24      0.00
   15   20    0      3.23      0.00
   16   20    0      0.16      0.00
   17   20    0     -0.55      0.00
   18   20    0      1.87      0.00
   19   20    0      2.74      0.00
   -6   21    0     -0.47      0.00
   -5   21    0     -1.59      0.00
   -4   21    0     -1.88      0.00
   -3   21    0     -1.45      0.00
   -2   21    0     -1.24      0.00
   -1   21    0     -1.00      0.00
    0   21    0      0.90      0.00
    1   21    0      2.59      0.00
    2   21    0      1.74      0.00
    3   21    0      1.45      0.00
    4   21    0      2.28      0.00
    5   21    0      1.23      0.00
    6   21    0      0.98      0.00
    7   21    0      2.66      0.00
    8   21    0      1.82      0.00
    9   21    0     -0.58      0.00
   10   21    0     -0.53      0.00
   11   21    0      0.81      0.00
   12   21    0      0.89      0.00
   13   21    0      1.14      0.00
   14   21    0      2.62      0.00
   15   21    0      1.48      0.00
   16   21    0     -1.68      0.00
   17   21    0     -0.20      0.00
   18   21    0      3.90      0.00
   19   21    0      3.70      0.00
   -5   22    0     -0.55      0.00
   -4   22    0     -0.11      0.00
   -3   22    0     -0.17      0.00
   -2   22    0      0.04      0.00
   -1   22    0      1.55      0.00
    0   22    0      3.51      0.00
    1   22    0      3.81      0.00
    2   22    0      1.91      0.00
    3   22    0      0.97      0.00
    4   22    0      1.64      0.00
    5   22    0      0.88      0.00
    6   22    0      0.77      0.00
    7   22    0      2.34      0.00
    8   22    0      1.43      0.00
    9   22    0      0.04      0.00
   10   22    0      1.44      0.00
   11   22    0      1.89      0.00
   12   22    0      0.05      0.00
   13   22    0     -0.42      0.00
   14   22    0      0.95      0.00
   15   22    0      0.63      0.00
   16   22    0     -0.69      0.00
   17   22    0      1.05      0.00
   -3   23    0     -0.74      0.00
   -2   23    0     -0.46      0.00
   -1   23    0      0.80      0.00
    0   23    0      0.75      0.00
    1   23    0     -0.19      0.00
    2   23    0     -0.80      0.00
    3   23    0     -0.74      0.00
    4   23    0     -0.11      0.00
    5   23    0      0.00      0.00
    6   23    0      1.07      0.00
    7   23    0      2.91      0.00
    8   23    0      1.63      0.00
    9   23    0      0.09      0.00
   10   23    0      1.06      0.00
   11   23    0      0.11      0.00
   12   23    0     -1.78      0.00
   13   23    0     -0.21      0.00
   14   23    0      2.03      0.00
   15   23    0      1.40      0.00
   16   23    0      0.13      0.00
    0   24    0      1.62      0.00
    1   24    0      0.20      0.00
    2   24    0     -0.29      0.00
    3   24    0     -0.87      0.00
    4   24    0     -0.74      0.00
    5   24    0      0.01      0.00
    6   24    0      0.35      0.00
    7   24    0     -0.20      0.00
    8   24    0     -2.23      0.00
    9   24    0     -2.10      0.00
   10   24    0      0.93      0.00
   11   24    0      1.64      0.00
   12   24    0      1.96      0.00
   13   24    0      4.72      0.00
   14   24    0      4.83      0.00
    3   25    0     -0.01      0.00
    4   25    0     -0.58      0.00
    5   25    0     -0.88      0.00
    6   25    0     -1.27      0.00
    7   25    0     -1.41      0.00
    8   25    0     -1.43      0.00
    9   25    0     -0.54      0.00
   10   25    0      0.55      0.00
   11   25    0     -0.75      0.00
  -11  -25    1     -0.40      0.00
  -10  -25    1      1.47      0.00
   -9  -25    1      1.36      0.00
   -8  -25    1     -0.36      0.00
   -7  -25    1     -1.24      0.00
   -6  -25    1     -1.20      0.00
   -5  -25    1     -0.77      0.00
   -4  -25    1     -0.81      0.00
   -3  -25    1     -0.41      0.00
  -14  -24    1      4.08      0.00
  -13  -24    1      6.20      0.00
  -12  -24    1      4.21      0.00
  -11  -24    1      2.92      0.00
  -10  -24    1      3.18      0.00
   -9  -24    1      0.57      0.00
   -8  -24    1     -1.95      0.00
   -7  -24    1     -0.97      0.00
   -6  -24    1      0.97      0.00
   -5  -24    1      1.82      0.00
   -4  -24    1      0.99      0.00
   -3  -24    1      0.25      0.00
   -2  -24    1      0.66      0.00
   -1  -24    1      0.26      0.00
    0  -24    1      0.11      0.00
  -16  -23    1      1.24      0.00
  -15  -23    1      1.67      0.00
  -14  -23    1      2.48      0.00
  -13  -23    1      0.67      0.00
  -12  -23    1     -2.37      0.00
  -11  -23    1     -1.70      0.00
  -10  -23    1      0.62      0.00
   -9  -23    1     -0.01      0.00
   -8  -23    1      0.17      0.00
   -7  -23    1      2.90      0.00
   -6  -23    1      3.76      0.00
   -5  -23    1      2.49      0.00
   -4  -23    1      0.79      0.00
   -3  -23    1     -0.34      0.00
   -2  -23    1     -0.26      0.00
   -1  -23    1     -0.52      0.00
    0  -23    1     -0.74      0.00
    1  -23    1      0.03      0.00
    2  -23    1     -0.15      0.00
    3  -23    1     -1.00      0.00
  -17  -22    1      3.04      0.00
  -16  -22    1      1.23      0.00
  -15  -22    1      0.66      0.00
  -14  -22    1      0.31      0.00
  -13  -22    1     -1.69      0.00
  -12  -22    1     -2.51      0.00
  -11  -22    1     -0.26      0.00
  -10  -22    1      1.20      0.00
   -9  -22    1     -0.37      0.00
   -8  -22    1     -0.64      0.00
   -7  -22    1      0.82      0.00
   -6  -22    1      0.08      0.00
   -5  -22    1     -1.16      0.00
   -4  -22    1     -1.08      0.00
   -3  -22    1     -0.99      0.00
   -2  -22    1     -0.21      0.00
   -1  -22    1      0.89      0.00
    0  -22    1      1.04      0.00
    1  -22    1      0.73      0.00
    2  -22    1     -0.05      0.00
    3  -22    1     -1.04      0.00
    4  -22    1     -1.36      0.00
    5  -22    1     -1.10      0.00
  -18  -21    1      0.45      0.00
  -17  -21    1     -1.30      0.00
  -16  -21    1     -3.73      0.00
  -15  -21    1     -1.90      0.00
  -14  -21    1      0.88      0.00
  -13  -21    1      0.93      0.00
  -12  -21    1      0.89      0.00
  -11  -21    1      1.50      0.00
  -10  -21    1      0.15      0.00
   -9  -21    1     -2.11      0.00
   -8  -21    1     -1.54      0.00
   -7  -21    1      0.23      0.00
   -6  -21    1     -0.61      0.00
   -5  -21    1     -1.61      0.00
   -4  -21    1     -0.92      0.00
   -3  -21    1     -0.89      0.00
   -2  -21    1     -0.88      0.00
   -1  -21    1     -0.50      0.00
    0  -21    1     -1.67      0.00
    1  -21    1     -3.07      0.00
    2  -21    1     -2.99      0.00
    3  -21    1     -2.74      0.00
    4  -21    1     -2.72      0.00
    5  -21    1     -1.94      0.00
    6  -21    1     -0.70      0.00
    7  -21    1      0.29      0.00
  -19  -20    1     -1.08      0.00
  -18  -20    1      0.11      0.00
  -17  -20    1     -1.23      0.00
  -16  -20    1     -1.85      0.00
  -15  -20    1      0.91      0.00
  -14  -20    1      2.16      0.00
  -13  -20    1     -0.78      0.00
  -12  -20    1     -3.08      0.00
  -11  -20    1     -2.96      0.00
  -10  -20    1     -2.73      0.00
   -9  -20    1     -2.37      0.00
   -8  -20    1     -1.23      0.00
   -7  -20    1     -1.26      0.00
   -6  -20    1     -3.20      0.00
   -5  -20    1     -3.65      0.00
   -4  -20    1     -2.24      0.00
   -3  -20    1     -2.50      0.00
   -2  -20    1     -3.20      0.00
   -1  -20    1     -2.53      0.00
    0  -20    1     -2.74      0.00
    1  -20    1     -3.17      0.00
    2  -20    1     -1.96      0.00
    3  -20    1     -1.26      0.00
    4  -20    1     -1.62      0.00
    5  -20    1     -1.29      0.00
    6  -20    1     -0.87      0.00
    7  -20    1     -0.89      0.00
    8  -20    1     -1.21      0.00
  -20  -19    1     -1.14      0.00
  -19  -19    1     -1.69      0.00
  -18  -19    1     -2.63      0.00
  -17  -19    1     -3.68      0.00
  -16  -19    1     -3.29      0.00
  -15  -19    1     -0.52      0.00
  -14  -19    1      1.77      0.00
  -13  -19    1      1.08      0.00
  -12  -19    1     -0.18      0.00
  -11  -19    1     -1.00      0.00
  -10  -19    1     -2.42      0.00
   -9  -19    1     -2.85      0.00
   -8  -19    1     -1.39      0.00
   -7  -19    1     -0.34      0.00
   -6  -19    1     -0.93      0.00
   -5  -19    1     -0.90      0.00
   -4  -19    1      0.49      0.00
   -3  -19    1      1.16      0.00
   -2  -19    1      1.41      0.00
   -1  -19    1      1.65      0.00
    0  -19    1      0.29      0.00
    1  -19    1     -0.61      0.00
    2  -19    1      0.91      0.00
    3  -19    1      1.55      0.00
    4  -19    1      0.43      0.00
    5  -19    1      0.36      0.00
    6  -19    1      1.18      0.00
    7  -19    1      1.58      0.00
    8  -19    1      0.61      0.00
    9  -19    1     -2.09      0.00
  -21  -18    1     -5.03      0.00
  -20  -18    1     -4.63      0.00
  -19  -18    1     -1.93      0.00
  -18  -18    1      0.25      0.00
  -17  -18    1      2.29      0.00
  -16  -18    1      3.50      0.00
  -15  -18    1      3.95      0.00
  -14  -18    1      4.01      0.00
  -13  -18    1      1.48      0.00
  -12  -18    1     -2.39      0.00
  -11  -18    1     -4.37      0.00
  -10  -18    1     -4.38      0.00
   -9  -18    1     -3.12      0.00
   -8  -18    1     -1.90      0.00
   -7  -18    1     -2.51      0.00
   -6  -18    1     -3.56      0.00
   -5  -18    1     -2.11      0.00
   -4  -18    1      0.57      0.00
   -3  -18    1      0.68      0.00
   -2  -18    1     -1.46      0.00
   -1  -18    1     -2.79      0.00
    0  -18    1     -2.35      0.00
    1  -18    1     -0.10      0.00
    2  -18    1      2.50      0.00
    3  -18    1      2.52      0.00
    4  -18    1      1.25      0.00
    5  -18    1      1.83      0.00
    6  -18    1      2.74      0.00
    7  -18    1      1.98      0.00
    8  -18    1      0.11      0.00
    9  -18    1     -1.58      0.00
   10  -18    1     -1.10      0.00
   11  -18    1      0.58      0.00
  -21  -17    1     -0.74      0.00
  -20  -17    1     -1.31      0.00
  -19  -17    1     -0.10      0.00
  -18  -17    1      0.99      0.00
  -17  -17    1      2.02      0.00
  -16  -17    1      1.15      0.00
  -15  -17    1     -0.38      0.00
  -14  -17    1      0.69      0.00
  -13  -17    1      0.30      0.00
  -12  -17    1     -3.22      0.00
  -11  -17    1     -4.88      0.00
  -10  -17    1     -3.71      0.00
   -9  -17    1     -1.91      0.00
   -8  -17    1     -0.48      0.00
   -7  -17    1     -0.02      0.00
   -6  -17    1      0.21      0.00
   -5  -17    1      0.72      0.00
   -4  -17    1     -0.01      0.00
   -3  -17    1     -2.01      0.00
   -2  -17    1     -2.39      0.00
   -1  -17    1     -0.05      0.00
    0  -17    1      2.63      0.00
    1  -17    1      3.76      0.00
    2  -17    1      3.23      0.00
    3  -17    1      1.54      0.00
    4  -17    1      0.59      0.00
    5  -17    1      1.72      0.00
    6  -17    1      2.58      0.00
    7  -17    1      1.65      0.00
    8  -17    1      0.47      0.00
    9  -17    1      0.07      0.00
   10  -17    1      0.32      0.00
   11  -17    1      0.53      0.00
   12  -17    1      0.48      0.00
  -22  -16    1      2.59      0.00
  -21  -16    1     -0.97      0.00
  -20  -16    1     -4.15      0.00
  -19  -16    1     -3.05      0.00
  -18  -16    1     -1.76      0.00
  -17  -16    1     -0.80      0.00
  -16  -16    1     -0.77      0.00
  -15  -16    1     -1.52      0.00
  -14  -16    1     -0.53      0.00
  -13  -16    1     -1.20      0.00
  -12  -16    1     -4.04      0.00
  -11  -16    1     -3.32      0.00
  -10  -16    1     -0.15      0.00
   -9  -16    1      1.23      0.00
   -8  -16    1      1.30      0.00
   -7  -16    1      0.88      0.00
   -6  -16    1      0.27      0.00
   -5  -16    1      0.18      0.00
   -4  -16    1      0.46      0.00
   -3  -16    1      1.34      0.00
   -2  -16    1      3.05      0.00
   -1  -16    1      4.08      0.00
    0  -16    1      3.06      0.00
    1  -16    1      0.88      0.00
    2  -16    1     -0.80      0.00
    3  -16    1     -1.34      0.00
    4  -16    1     -0.46      0.00
    5  -16    1      1.46      0.00
    6  -16    1      2.16      0.00
    7  -16    1      1.16      0.00
    8  -16    1      0.96      0.00
    9  -16    1      1.47      0.00
   10  -16    1      0.75      0.00
   11  -16    1     -0.14      0.00
   12  -16    1      0.91      0.00
   13  -16    1      2.36      0.00
  -22  -15    1      1.41      0.00
  -21  -15    1     -3.06      0.00
  -20  -15    1     -4.90      0.00
  -19  -15    1      0.56      0.00
  -18  -15    1      4.43      0.00
  -17  -15    1      4.71      0.00
  -16  -15    1      3.05      0.00
  -15  -15    1     -0.27      0.00
  -14  -15    1     -1.37      0.00
  -13  -15    1     -1.49      0.00
  -12  -15    1     -3.06      0.00
  -11  -15    1     -2.95      0.00
  -10  -15    1     -1.76      0.00
   -9  -15    1     -1.77      0.00
   -8  -15    1     -1.18      0.00
   -7  -15    1      0.44      0.00
   -6  -15    1      1.96      0.00
   -5  -15    1      3.24      0.00
   -4  -15    1      3.68      0.00
   -3  -15    1      3.05      0.00
   -2  -15    1      2.19      0.00
   -1  -15    1      1.25      0.00
    0  -15    1     -0.10      0.00
    1  -15    1     -1.18      0.00
    2  -15    1     -1.01      0.00
    3  -15    1      0.13      0.00
    4  -15    1      1.23      0.00
    5  -15    1      1.47      0.00
    6  -15    1     -0.03      0.00
    7  -15    1     -2.18      0.00
    8  -15    1     -2.24      0.00
    9  -15    1     -1.14      0.00
   10  -15    1     -1.19      0.00
   11  -15    1     -0.57      0.00
   12  -15    1      1.69      0.00
   13  -15    1      1.83      0.00
   14  -15    1     -1.34      0.00
  -22  -14    1      3.72      0.00
  -21  -14    1     -0.86      0.00
  -20  -14    1     -0.57      0.00
  -19  -14    1      5.01      0.00
  -18  -14    1      4.40      0.00
  -17  -14    1      0.37      0.00
  -16  -14    1     -1.23      0.00
  -15  -14    1     -3.11      0.00
  -14  -14    1     -3.31      0.00
  -13  -14    1     -1.43      0.00
  -12  -14    1     -0.86      0.00
  -11  -14    1      0.33      0.00
  -10  -14    1      2.42      0.00
   -9  -14    1      2.93      0.00
   -8  -14    1      2.50      0.00
   -7  -14    1      1.90      0.00
   -6  -14    1      0.94      0.00
   -5  -14    1      0.33      0.00
   -4  -14    1      0.34      0.00
   -3  -14    1      0.38      0.00
   -2  -14    1      0.22      0.00
   -1  -14    1     -0.41      0.00
    0  -14    1     -2.03      0.00
    1  -14    1     -3.39      0.00
    2  -14    1     -2.45      0.00
    3  -14    1     -0.21      0.00
    4  -14    1      0.53      0.00
    5  -14    1     -0.63      0.00
    6  -14    1     -2.02      0.00
    7  -14    1     -1.92      0.00
    8  -14    1      0.22      0.00
    9  -14    1      1.84      0.00
   10  -14    1      0.96      0.00
   11  -14    1      0.15      0.00
   12  -14    1      0.65      0.00
   13  -14    1     -0.49      0.00
   14  -14    1     -3.04      0.00
   15  -14    1     -2.74      0.00
  -23  -13    1      0.58      0.00
  -22  -13    1      0.46      0.00
  -21  -13    1     -1.61      0.00
  -20  -13    1      0.67      0.00
  -19  -13    1      4.21      0.00
  -18  -13    1      1.31      0.00
  -17  -13    1     -0.88      0.00
  -16  -13    1      1.36      0.00
  -15  -13    1      1.31      0.00
  -14  -13    1      1.57      0.00
  -13  -13    1      4.26      0.00
  -12  -13    1      4.68      0.00
  -11  -13    1      4.13      0.00
  -10  -13    1      3.97      0.00
   -9  -13    1      1.73      0.00
   -8  -13    1     -1.33      0.00
   -7  -13    1     -2.15      0.00
   -6  -13    1     -0.35      0.00
   -5  -13    1      2.25      0.00
   -4  -13    1      3.37      0.00
   -3  -13    1      1.62      0.00
   -2  -13    1     -1.82      0.00
   -1  -13    1     -3.68      0.00
    0  -13    1     -2.71      0.00
    1  -13    1     -0.03      0.00
    2  -13    1      3.03      0.00
    3  -13    1      4.04      0.00
    4  -13    1      1.39      0.00
    5  -13    1     -1.96      0.00
    6  -13    1     -2.41      0.00
    7  -13    1     -0.57      0.00
    8  -13    1      1.37      0.00
    9  -13    1      2.24      0.00
   10  -13    1      1.57      0.00
   11  -13    1      0.47      0.00
   12  -13    1     -0.06      0.00
   13  -13    1     -1.00      0.00
   14  -13    1     -1.87      0.00
   15  -13    1     -0.66      0.00
   16  -13    1      0.81      0.00
  -23  -12    1      5.64      0.00
  -22  -12    1      3.94      0.00
  -21  -12    1      1.41      0.00
  -20  -12    1      2.64      0.00
  -19  -12    1      3.28      0.00
  -18  -12    1     -0.13      0.00
  -17  -12    1     -0.38      0.00
  -16  -12    1      2.10      0.00
  -15  -12    1      1.04      0.00
  -14  -12    1      0.87      0.00
  -13  -12    1      2.61      0.00
  -12  -12    1      1.58      0.00
  -11  -12    1      0.79      0.00
  -10  -12    1      1.56      0.00
   -9  -12    1      0.90      0.00
   -8  -12    1      0.59      0.00
   -7  -12    1      3.03      0.00
   -6  -12    1      6.11      0.00
   -5  -12    1      5.97      0.00
   -4  -12    1      2.22      0.00
   -3  -12    1     -2.14      0.00
   -2  -12    1     -4.53      0.00
   -1  -12    1     -3.16      0.00
    0  -12    1      0.73      0.00
    1  -12    1      2.90      0.00
    2  -12    1      2.46      0.00
    3  -12    1      0.84      0.00
    4  -12    1     -1.84      0.00
    5  -12    1     -3.38      0.00
    6  -12    1     -1.22      0.00
    7  -12    1      1.91      0.00
    8  -12    1      2.67      0.00
    9  -12    1      1.92      0.00
   10  -12    1      0.44      0.00
   11  -12    1     -1.27      0.00
   12  -12    1     -1.43      0.00
   13  -12    1     -1.12      0.00
   14  -12    1     -2.09      0.00
   15  -12    1     -2.37      0.00
   16  -12    1     -1.51      0.00
  -23  -11    1      1.85      0.00
  -22  -11    1      0.62      0.00
  -21  -11    1      1.60      0.00
  -20  -11    1      4.57      0.00
  -19  -11    1      2.60      0.00
  -18  -11    1     -2.62      0.00
  -17  -11    1     -2.76      0.00
  -16  -11    1     -0.55      0.00
  -15  -11    1     -0.87      0.00
  -14  -11    1     -0.37      0.00
  -13  -11    1      0.16      0.00
  -12  -11    1     -0.19      0.00
  -11  -11    1      2.39      0.00
  -10  -11    1      4.39      0.00
   -9  -11    1      2.06      0.00
   -8  -11    1     -0.42      0.00
   -7  -11    1     -0.44      0.00
   -6  -11    1      0.30      0.00
   -5  -11    1     -0.93      0.00
   -4  -11    1     -3.60      0.00
   -3  -11    1     -4.26      0.00
   -2  -11    1     -3.22      0.00
   -1  -11    1     -0.96      0.00
    0  -11    1      3.02      0.00
    1  -11    1      4.71      0.00
    2  -11    1      2.63      0.00
    3  -11    1      0.41      0.00
    4  -11    1     -1.13      0.00
    5  -11    1     -1.25      0.00
    6  -11    1      1.78      0.00
    7  -11    1      3.85      0.00
    8  -11    1      1.89      0.00
    9  -11    1      0.06      0.00
   10  -11    1     -0.18      0.00
   11  -11    1     -0.99      0.00
   12  -11    1     -1.19      0.00
   13  -11    1     -0.80      0.00
   14  -11    1     -1.10      0.00
   15  -11    1     -0.15      0.00
   16  -11    1      1.09      0.00
   17  -11    1     -0.38      0.00
  -23  -10    1      2.03      0.00
  -22  -10    1      3.61      0.00
  -21  -10    1      3.99      0.00
  -20  -10    1      3.70      0.00
  -19  -10    1     -1.35      0.00
  -18  -10    1     -5.61      0.00
  -17  -10    1     -3.36      0.00
  -16  -10    1     -1.13      0.00
  -15  -10    1     -1.59      0.00
  -14  -10    1     -0.97      0.00
  -13  -10    1     -0.74      0.00
  -12  -10    1     -0.59      0.00
  -11  -10    1      0.24      0.00
  -10  -10    1     -3.17      0.00
   -9  -10    1     -7.88      0.00
   -8  -10    1     -7.20      0.00
   -7  -10    1     -4.04      0.00
   -6  -10    1     -2.23      0.00
   -5  -10    1     -2.75      0.00
   -4  -10    1     -4.11      0.00
   -3  -10    1     -2.22      0.00
   -2  -10    1      0.90      0.00
   -1  -10    1      2.74      0.00
    0  -10    1      5.25      0.00
    1  -10    1      4.83      0.00
    2  -10    1      0.15      0.00
    3  -10    1     -1.94      0.00
    4  -10    1     -1.04      0.00
    5  -10    1     -0.62      0.00
    6  -10    1      0.63      0.00
    7  -10    1      0.96      0.00
    8  -10    1     -1.26      0.00
    9  -10    1     -1.82      0.00
   10  -10    1     -0.82      0.00
   11  -10    1     -1.42      0.00
   12  -10    1     -1.32      0.00
   13  -10    1      0.14      0.00
   14  -10    1      0.73      0.00
   15  -10    1      1.51      0.00
   16  -10    1      1.35      0.00
   17  -10    1     -1.73      0.00
   18  -10    1     -3.29      0.00
  -23   -9    1      5.34      0.00
  -22   -9    1      2.74      0.00
  -21   -9    1     -2.11      0.00
  -20   -9    1     -2.88      0.00
  -19   -9    1     -4.30      0.00
  -18   -9    1     -4.74      0.00
  -17   -9    1     -1.42      0.00
  -16   -9    1     -0.28      0.00
  -15   -9    1     -1.49      0.00
  -14   -9    1     -2.16      0.00
  -13   -9    1     -4.37      0.00
  -12   -9    1     -5.46      0.00
  -11   -9    1     -4.41      0.00
  -10   -9    1     -5.72      0.00
   -9   -9    1     -5.98      0.00
   -8   -9    1     -3.04      0.00
   -7   -9    1     -2.20      0.00
   -6   -9    1     -2.48      0.00
   -5   -9    1     -2.26      0.00
   -4   -9    1     -2.66      0.00
   -3   -9    1     -0.48      0.00
   -2   -9    1      2.51      0.00
   -1   -9    1      2.21      0.00
    0   -9    1      0.78      0.00
    1   -9    1     -2.60      0.00
    2   -9    1     -6.80      0.00
    3   -9    1     -4.62      0.00
    4   -9    1      0.65      0.00
    5   -9    1      1.92      0.00
    6   -9    1      2.47      0.00
    7   -9    1      3.36      0.00
    8   -9    1      1.63      0.00
    9   -9    1      0.13      0.00
   10   -9    1      0.07      0.00
   11   -9    1     -0.34      0.00
   12   -9    1      0.77      0.00
   13   -9    1      2.78      0.00
   14   -9    1      2.47      0.00
   15   -9    1      1.02      0.00
   16   -9    1     -1.17      0.00
   17   -9    1     -4.25      0.00
   18   -9    1     -3.73      0.00
   19   -9    1      0.52      0.00
  -23   -8    1      4.99      0.00
  -22   -8    1      0.36      0.00
  -21   -8    1     -4.10      0.00
  -20   -8    1     -2.53      0.00
  -19   -8    1     -3.53      0.00
  -18   -8    1     -6.75      0.00
  -17   -8    1     -5.14      0.00
  -16   -8    1     -2.04      0.00
  -15   -8    1     -0.02      0.00
  -14   -8    1      1.74      0.00
  -13   -8    1      1.88      0.00
  -12   -8    1      2.68      0.00
  -11   -8    1      3.17      0.00
  -10   -8    1      0.18      0.00
   -9   -8    1     -0.47      0.00
   -8   -8    1      3.05      0.00
   -7   -8    1      4.62      0.00
   -6   -8    1      4.24      0.00
   -5   -8    1      3.14      0.00
   -4   -8    1      1.85      0.00
   -3   -8    1      4.27      0.00
   -2   -8    1      6.97      0.00
   -1   -8    1      3.81      0.00
    0   -8    1     -0.58      0.00
    1   -8    1     -0.85      0.00
    2   -8    1      2.98      0.00
    3   -8    1      9.12      0.00
    4   -8    1     10.47      0.00
    5   -8    1      4.33      0.00
    6   -8    1     -0.44      0.00
    7   -8    1     -1.22      0.00
    8   -8    1     -3.43      0.00
    9   -8    1     -5.73      0.00
   10   -8    1     -5.53      0.00
   11   -8    1     -4.55      0.00
   12   -8    1     -2.59      0.00
   13   -8    1     -0.35      0.00
   14   -8    1     -0.10      0.00
   15   -8    1      0.01      0.00
   16   -8    1      0.62      0.00
   17   -8    1     -0.09      0.00
   18   -8    1      0.65      0.00
   19   -8    1      3.74      0.00
  -23   -7    1      4.38      0.00
  -22   -7    1      2.37      0.00
  -21   -7    1      0.07      0.00
  -20   -7    1      2.29      0.00
  -19   -7    1      2.13      0.00
  -18   -7    1     -0.63      0.00
  -17   -7    1      1.51      0.00
  -16   -7    1      4.61      0.00
  -15   -7    1      4.37      0.00
  -14   -7    1      3.83      0.00
  -13   -7    1      3.34      0.00
  -12   -7    1      3.57      0.00
  -11   -7    1      4.71      0.00
  -10   -7    1      5.48      0.00
   -9   -7    1      8.45      0.00
   -8   -7    1     12.62      0.00
   -7   -7    1     13.62      0.00
   -6   -7    1     12.33      0.00
   -5   -7    1     10.42      0.00
   -4   -7    1      8.75      0.00
   -3   -7    1      8.97      0.00
   -2   -7    1      8.89      0.00
   -1   -7    1      4.91      0.00
    0   -7    1     -0.11      0.00
    1   -7    1     -0.47      0.00
    2   -7    1      2.77      0.00
    3   -7    1      3.30      0.00
    4   -7    1     -1.57      0.00
    5   -7    1     -6.58      0.00
    6   -7    1     -4.46      0.00
    7   -7    1      1.63      0.00
    8   -7    1      2.68      0.00
    9   -7    1      0.18      0.00
   10   -7    1      0.45      0.00
   11   -7    1      2.93      0.00
   12   -7    1      5.04      0.00
   13   -7    1      4.90      0.00
   14   -7    1      1.81      0.00
   15   -7    1     -0.12      0.00
   16   -7    1      0.27      0.00
   17   -7    1     -1.00      0.00
   18   -7    1     -1.58      0.00
   19   -7    1      1.28      0.00
   20   -7    1      1.70      0.00
  -23   -6    1      2.65      0.00
  -22   -6    1      3.84      0.00
  -21   -6    1      0.74      0.00
  -20   -6    1     -1.10      0.00
  -19   -6    1     -3.07      0.00
  -18   -6    1     -6.13      0.00
  -17   -6    1     -2.97      0.00
  -16   -6    1      2.83      0.00
  -15   -6    1      3.95      0.00
  -14   -6    1      3.66      0.00
  -13   -6    1      4.14      0.00
  -12   -6    1      5.87      0.00
  -11   -6    1      8.56      0.00
  -10   -6    1      8.02      0.00
   -9   -6    1      5.32      0.00
   -8   -6    1      5.15      0.00
   -7   -6    1      6.54      0.00
   -6   -6    1      4.67      0.00
   -5   -6    1     -0.59      0.00
   -4   -6    1     -3.34      0.00
   -3   -6    1     -2.31      0.00
   -2   -6    1     -2.03      0.00
   -1   -6    1     -5.59      0.00
    0   -6    1    -10.14      0.00
    1   -6    1     -6.76      0.00
    2   -6    1      2.73      0.00
    3   -6    1      4.88      0.00
    4   -6    1      0.88      0.00
    5   -6    1      2.10      0.00
    6   -6    1      7.96      0.00
    7   -6    1      9.73      0.00
    8   -6    1      4.18      0.00
    9   -6    1     -1.46      0.00
   10   -6    1     -0.61      0.00
   11   -6    1      2.10      0.00
   12   -6    1      1.82      0.00
   13   -6    1     -0.10      0.00
   14   -6    1     -1.69      0.00
   15   -6    1     -0.78      0.00
   16   -6    1      0.73      0.00
   17   -6    1     -1.60      0.00
   18   -6    1     -2.86      0.00
   19   -6    1      0.67      0.00
   20   -6    1      0.77      0.00
  -23   -5    1      4.00      0.00
  -22   -5    1      4.50      0.00
  -21   -5    1     -2.29      0.00
  -20   -5    1     -5.75      0.00
  -19   -5    1     -3.22      0.00
  -18   -5    1     -2.05      0.00
  -17   -5    1      0.70      0.00
  -16   -5    1      3.04      0.00
  -15   -5    1     -1.17      0.00
  -14   -5    1     -5.33      0.00
  -13   -5    1     -5.46      0.00
  -12   -5    1     -4.01      0.00
  -11   -5    1     -3.19      0.00
  -10   -5    1     -6.07      0.00
   -9   -5    1     -8.11      0.00
   -8   -5    1     -3.54      0.00
   -7   -5    1      0.57      0.00
   -6   -5    1     -6.00      0.00
   -5   -5    1    -17.32      0.00
   -4   -5    1    -17.42      0.00
   -3   -5    1     -7.82      0.00
   -2   -5    1     -1.87      0.00
   -1   -5    1     -2.36      0.00
    0   -5    1     -4.49      0.00
    1   -5    1     -0.99      0.00
    2   -5    1      4.25      0.00
    3   -5    1     -2.16      0.00
    4   -5    1    -11.36      0.00
    5   -5    1     -8.09      0.00
    6   -5    1     -0.72      0.00
    7   -5    1      0.68      0.00
    8   -5    1     -1.58      0.00
    9   -5    1     -2.44      0.00
   10   -5    1      0.72      0.00
   11   -5    1      4.22      0.00
   12   -5    1      4.63      0.00
   13   -5    1      3.45      0.00
   14   -5    1      2.39      0.00
   15   -5    1      3.57      0.00
   16   -5    1      4.67      0.00
   17   -5    1      0.75      0.00
   18   -5    1     -2.68      0.00
   19   -5    1     -0.61      0.00
   20   -5    1     -0.15      0.00
   21   -5    1     -1.91      0.00
  -23   -4    1      3.16      0.00
  -22   -4    1      5.15      0.00
  -21   -4    1      0.57      0.00
  -20   -4    1     -1.11      0.00
  -19   -4    1      2.34      0.00
  -18   -4    1      1.48      0.00
  -17   -4    1      0.35      0.00
  -16   -4    1      0.53      0.00
  -15   -4    1     -4.14      0.00
  -14   -4    1     -7.54      0.00
  -13   -4    1     -5.53      0.00
  -12   -4    1     -1.89      0.00
  -11   -4    1     -0.28      0.00
  -10   -4    1     -4.36      0.00
   -9   -4    1     -8.89      0.00
   -8   -4    1     -8.60      0.00
   -7   -4    1    -11.27      0.00
   -6   -4    1    -24.95      0.00
   -5   -4    1    -39.10      0.00
   -4   -4    1    -33.36      0.00
   -3   -4    1    -17.75      0.00
   -2   -4    1    -20.85      0.00
   -1   -4    1    -37.74      0.00
    0   -4    1    -45.40      0.00
    1   -4    1    -37.50      0.00
    2   -4    1    -25.27      0.00
    3   -4    1    -21.34      0.00
    4   -4    1    -15.04      0.00
    5   -4    1      3.24      0.00
    6   -4    1     14.45      0.00
    7   -4    1      9.17      0.00
    8   -4    1      0.68      0.00
    9   -4    1     -1.79      0.00
   10   -4    1      1.72      0.00
   11   -4    1      4.67      0.00
   12   -4    1      2.44      0.00
   13   -4    1     -0.93      0.00
   14   -4    1     -1.35      0.00
   15   -4    1      0.74      0.00
   16   -4    1      0.75      0.00
   17   -4    1     -3.10      0.00
   18   -4    1     -3.32      0.00
   19   -4    1      1.04      0.00
   20   -4    1      0.03      0.00
   21   -4    1     -4.68      0.00
  -23   -3    1      0.86      0.00
  -22   -3    1      2.03      0.00
  -21   -3    1     -1.76      0.00
  -20   -3    1     -3.11      0.00
  -19   -3    1      0.36      0.00
  -18   -3    1      0.63      0.00
  -17   -3    1      0.70      0.00
  -16   -3    1      1.90      0.00
  -15   -3    1     -1.08      0.00
  -14   -3    1     -2.12      0.00
  -13   -3    1      1.32      0.00
  -12   -3    1      2.24      0.00
  -11   -3    1     -3.23      0.00
  -10   -3    1    -12.71      0.00
   -9   -3    1    -15.60      0.00
   -8   -3    1    -10.17      0.00
   -7   -3    1     -8.89      0.00
   -6   -3    1    -17.65      0.00
   -5   -3    1    -22.60      0.00
   -4   -3    1     -5.01      0.00
   -3   -3    1      8.51      0.00
   -2   -3    1    -21.71      0.00
   -1   -3    1    -55.62      0.00
    0   -3    1    -36.49      0.00
    1   -3    1     12.31      0.00
    2   -3    1     40.49      0.00
    3   -3    1     36.84      0.00
    4   -3    1     24.72      0.00
    5   -3    1     20.22      0.00
    6   -3    1     10.81      0.00
    7   -3    1     -5.14      0.00
    8   -3    1    -10.86      0.00
    9   -3    1     -5.23      0.00
   10   -3    1      1.69      0.00
   11   -3    1      3.31      0.00
   12   -3    1     -0.45      0.00
   13   -3    1     -3.05      0.00
   14   -3    1     -1.27      0.00
   15   -3    1      1.66      0.00
   16   -3    1      0.74      0.00
   17   -3    1     -4.38      0.00
   18   -3    1     -7.07      0.00
   19   -3    1     -5.43      0.00
   20   -3    1     -3.87      0.00
   21   -3    1     -1.27      0.00
   22   -3    1      3.05      0.00
  -23   -2    1     -0.64      0.00
  -22   -2    1      0.13      0.00
  -21   -2    1     -2.28      0.00
  -20   -2    1     -3.65      0.00
  -19   -2    1     -0.74      0.00
  -18   -2    1      1.52      0.00
  -17   -2    1      2.48      0.00
  -16   -2    1      1.99      0.00
  -15   -2    1     -1.78      0.00
  -14   -2    1     -2.78      0.00
  -13   -2    1      0.34      0.00
  -12   -2    1      2.17      0.00
  -11   -2    1      1.23      0.00
  -10   -2    1     -0.33      0.00
   -9   -2    1      2.66      0.00
   -8   -2    1      6.44      0.00
   -7   -2    1      2.68      0.00
   -6   -2    1     -5.70      0.00
   -5   -2    1     -2.72      0.00
   -4   -2    1     29.36      0.00
   -3   -2    1     58.44      0.00
   -2   -2    1     42.86      0.00
   -1   -2    1     38.84      0.00
    0   -2    1     89.38      0.00
    1   -2    1    116.36      0.00
    2   -2    1     73.74      0.00
    3   -2    1     17.77      0.00
    4   -2    1     -3.00      0.00
    5   -2    1      3.83      0.00
    6   -2    1      7.44      0.00
    7   -2    1      1.61      0.00
    8   -2    1      2.92      0.00
    9   -2    1      9.97      0.00
   10   -2    1     11.09      0.00
   11   -2    1      5.72      0.00
   12   -2    1     -0.49      0.00
   13   -2    1     -1.57      0.00
   14   -2    1      1.77      0.00
   15   -2    1      2.99      0.00
   16   -2    1     -0.67      0.00
   17   -2    1     -4.35      0.00
   18   -2    1     -1.73      0.00
   19   -2    1      4.30      0.00
   20   -2    1      5.90      0.00
   21   -2    1      2.85      0.00
   22   -2    1     -0.55      0.00
  -22   -1    1      0.47      0.00
  -21   -1    1      0.08      0.00
  -20   -1    1     -1.03      0.00
  -19   -1    1     -0.08      0.00
  -18   -1    1      1.35      0.00
  -17   -1    1      0.59      0.00
  -16   -1    1     -1.70      0.00
  -15   -1    1     -2.70      0.00
  -14   -1    1      1.66      0.00
  -13   -1    1      8.32      0.00
  -12   -1    1      9.65      0.00
  -11   -1    1      4.07      0.00
  -10   -1    1     -1.97      0.00
   -9   -1    1      0.59      0.00
   -8   -1    1      7.32      0.00
   -7   -1    1     10.67      0.00
   -6   -1    1     18.68      0.00
   -5   -1    1     43.60      0.00
   -4   -1    1     79.62      0.00
   -3   -1    1     69.16      0.00
   -2   -1    1    -13.75      0.00
   -1   -1    1    -52.58      0.00
    0   -1    1     20.30      0.00
    3   -1    1     53.01      0.00
    4   -1    1     52.40      0.00
    5   -1    1     48.76      0.00
    6   -1    1     31.65      0.00
    7   -1    1     11.70      0.00
    8   -1    1      5.42      0.00
    9   -1    1      8.19      0.00
   10   -1    1      7.04      0.00
   11   -1    1      3.16      0.00
   12   -1    1      0.57      0.00
   13   -1    1      0.72      0.00
   14   -1    1      2.28      0.00
   15   -1    1      1.38      0.00
   16   -1    1     -1.72      0.00
   17   -1    1     -3.08      0.00
   18   -1    1     -0.86      0.00
   19   -1    1      1.61      0.00
   20   -1    1      0.71      0.00
   21   -1    1     -1.87      0.00
   22   -1    1     -3.03      0.00
  -22    0    1      2.55      0.00
  -21    0    1      2.75      0.00
  -20    0    1      1.31      0.00
  -19    0    1      1.10      0.00
  -18    0    1      2.83      0.00
  -17    0    1      1.34      0.00
  -16    0    1     -2.49      0.00
  -15    0    1     -2.65      0.00
  -14    0    1      1.10      0.00
  -13    0    1      2.55      0.00
  -12    0    1     -1.34      0.00
  -11    0    1     -5.41      0.00
  -10    0    1     -2.61      0.00
   -9    0    1      7.13      0.00
   -8    0    1     12.01      0.00
   -7    0    1      7.87      0.00
   -6    0    1      6.99      0.00
   -5    0    1     12.84      0.00
   -4    0    1     15.43      0.00
   -3    0    1     -3.58      0.00
   -2    0    1    -15.73      0.00
   -1    0    1     72.68      0.00
    2    0    1     94.98      0.00
    3    0    1     -2.22      0.00
    4    0    1    -17.21      0.00
    5    0    1    -10.51      0.00
    6    0    1    -10.14      0.00
    7    0    1    -10.91      0.00
    8    0    1     -2.35      0.00
    9    0    1      7.24      0.00
   10    0    1      4.46      0.00
   11    0    1     -3.17      0.00
   12    0    1     -6.11      0.00
   13    0    1     -3.66      0.00
   14    0    1      0.65      0.00
   15    0    1      1.95      0.00
   16    0    1      1.04      0.00
   17    0    1      1.28      0.00
   18    0    1      3.23      0.00
   19    0    1      4.62      0.00
   20    0    1      2.33      0.00
   21    0    1     -2.21      0.00
   22    0    1     -4.31      0.00
   23    0    1     -3.28      0.00
  -22    1    1      1.54      0.00
  -21    1    1      0.51      0.00
  -20    1    1     -1.99      0.00
  -19    1    1     -2.61      0.00
  -18    1    1      0.08      0.00
  -17    1    1     -0.52      0.00
  -16    1    1     -2.86      0.00
  -15    1    1      0.11      0.00
  -14    1    1      5.28      0.00
  -13    1    1      5.58      0.00
  -12    1    1      1.05      0.00
  -11    1    1     -2.72      0.00
  -10    1    1     -1.54      0.00
   -9    1    1      2.91      0.00
   -8    1    1      2.63      0.00
   -7    1    1     -1.58      0.00
   -6    1    1      4.09      0.00
   -5    1    1     19.51      0.00
   -4    1    1     27.67      0.00
   -3    1    1     11.37      0.00
   -2    1    1    -12.85      0.00
   -1    1    1      7.61      0.00
    0    1    1     33.44      0.00
    1    1    1    -35.87      0.00
    2    1    1   -128.91      0.00
    3    1    1   -113.03      0.00
    4    1    1    -40.62      0.00
    5    1    1     -9.07      0.00
    6    1    1    -10.49      0.00
    7    1    1    -12.54      0.00
    8    1    1     -8.12      0.00
    9    1    1     -6.79      0.00
   10    1    1    -13.06      0.00
   11    1    1    -14.48      0.00
   12    1    1     -8.38      0.00
   13    1    1     -2.09      0.00
   14    1    1      1.26      0.00
   15    1    1      0.61      0.00
   16    1    1     -1.13      0.00
   17    1    1     -1.52      0.00
   18    1    1     -0.61      0.00
   19    1    1      0.77      0.00
   20    1    1     -1.22      0.00
   21    1    1     -5.41      0.00
   22    1    1     -5.55      0.00
   23    1    1     -2.49      0.00
  -21    2    1     -2.68      0.00
  -20    2    1     -0.37      0.00
  -19    2    1      1.82      0.00
  -18    2    1      3.45      0.00
  -17    2    1      0.48      0.00
  -16    2    1     -2.25      0.00
  -15    2    1      1.45      0.00
  -14    2    1      5.41      0.00
  -13    2    1      3.43      0.00
  -12    2    1     -0.90      0.00
  -11    2    1     -1.06      0.00
  -10    2    1      4.20      0.00
   -9    2    1      9.57      0.00
   -8    2    1      7.43      0.00
   -7    2    1     -0.80      0.00
   -6    2    1     -4.34      0.00
   -5    2    1     -8.74      0.00
   -4    2    1    -29.18      0.00
   -3    2    1    -56.23      0.00
   -2    2    1    -55.94      0.00
   -1    2    1     -7.59      0.00
    0    2    1     31.59      0.00
    1    2    1    -11.02      0.00
    2    2    1    -69.07      0.00
    3    2    1    -51.24      0.00
    4    2    1    -12.71      0.00
    5    2    1    -14.62      0.00
    6    2    1    -25.95      0.00
    7    2    1    -22.82      0.00
    8    2    1    -13.87      0.00
    9    2    1    -10.54      0.00
   10    2    1    -13.85      0.00
   11    2    1    -12.84      0.00
   12    2    1     -7.20      0.00
   13    2    1     -2.96      0.00
   14    2    1     -1.09      0.00
   15    2    1     -2.10      0.00
   16    2    1     -2.62      0.00
   17    2    1     -1.76      0.00
   18    2    1     -1.04      0.00
   19    2    1      0.39      0.00
   20    2    1     -1.09      0.00
   21    2    1     -4.62      0.00
   22    2    1     -3.28      0.00
   23    2    1      0.39      0.00
  -21    3    1      3.68      0.00
  -20    3    1      0.17      0.00
  -19    3    1     -1.37      0.00
  -18    3    1     -0.56      0.00
  -17    3    1     -1.50      0.00
  -16    3    1     -0.90      0.00
  -15    3    1      4.14      0.00
  -14    3    1      6.84      0.00
  -13    3    1      3.26      0.00
  -12    3    1     -1.05      0.00
  -11    3    1      0.24      0.00
  -10    3    1      5.42      0.00
   -9    3    1      6.93      0.00
   -8    3    1      0.21      0.00
   -7    3    1     -9.38      0.00
   -6    3    1     -9.37      0.00
   -5    3    1     -2.58      0.00
   -4    3    1     -1.64      0.00
   -3    3    1      2.34      0.00
   -2    3    1     20.97      0.00
   -1    3    1     40.50      0.00
    0    3    1     29.55      0.00
    1    3    1    -19.16      0.00
    2    3    1    -47.45      0.00
    3    3    1    -17.58      0.00
    4    3    1     12.13      0.00
    5    3    1      3.93      0.00
    6    3    1     -7.52      0.00
    7    3    1     -5.56      0.00
    8    3    1     -2.92      0.00
    9    3    1     -6.42      0.00
   10    3    1    -10.75      0.00
   11    3    1     -7.00      0.00
   12    3    1      0.07      0.00
   13    3    1      3.39      0.00
   14    3    1      3.31      0.00
   15    3    1      0.77      0.00
   16    3    1     -0.19      0.00
   17    3    1     -0.17      0.00
   18    3    1     -1.14      0.00
   19    3    1     -0.34      0.00
   20    3    1     -2.24      0.00
   21    3    1     -6.78      0.00
   22    3    1     -4.66      0.00
   23    3    1      1.20      0.00
  -21    4    1     -4.51      0.00
  -20    4    1     -4.41      0.00
  -19    4    1      0.22      0.00
  -18    4    1      2.22      0.00
  -17    4    1     -0.28      0.00
  -16    4    1     -0.41      0.00
  -15    4    1      2.67      0.00
  -14    4    1      2.50      0.00
  -13    4    1     -1.27      0.00
  -12    4    1     -2.26      0.00
  -11    4    1      2.01      0.00
  -10    4    1      5.81      0.00
   -9    4    1      4.32      0.00
   -8    4    1      0.89      0.00
   -7    4    1      1.51      0.00
   -6    4    1      9.31      0.00
   -5    4    1     14.91      0.00
   -4    4    1      6.17      0.00
   -3    4    1     -4.76      0.00
   -2    4    1     -5.82      0.00
   -1    4    1     -8.07      0.00
    0    4    1    -17.72      0.00
    1    4    1    -27.23      0.00
    2    4    1    -20.84      0.00
    3    4    1      4.68      0.00
    4    4    1     19.10      0.00
    5    4    1      9.92      0.00
    6    4    1      2.53      0.00
    7    4    1      6.26      0.00
    8    4    1     10.03      0.00
    9    4    1      8.73      0.00
   10    4    1      6.82      0.00
   11    4    1      9.72      0.00
   12    4    1     12.80      0.00
   13    4    1     11.82      0.00
   14    4    1      8.02      0.00
   15    4    1      2.95      0.00
   16    4    1      1.45      0.00
   17    4    1      1.78      0.00
   18    4    1      0.66      0.00
   19    4    1      1.99      0.00
   20    4    1      1.80      0.00
   21    4    1     -1.30      0.00
   22    4    1      1.31      0.00
   23    4    1      6.00      0.00
   24    4    1      4.49      0.00
  -20    5    1      3.61      0.00
  -19    5    1      7.62      0.00
  -18    5    1      6.00      0.00
  -17    5    1      0.93      0.00
  -16    5    1      0.17      0.00
  -15    5    1      2.73      0.00
  -14    5    1      3.13      0.00
  -13    5    1      0.60      0.00
  -12    5    1     -1.38      0.00
  -11    5    1     -0.63      0.00
  -10    5    1     -0.25      0.00
   -9    5    1     -3.12      0.00
   -8    5    1     -6.42      0.00
   -7    5    1     -6.73      0.00
   -6    5    1     -3.07      0.00
   -5    5    1     -0.59      0.00
   -4    5    1     -4.81      0.00
   -3    5    1     -4.46      0.00
   -2    5    1      7.23      0.00
   -1    5    1     15.63      0.00
    0    5    1     16.05      0.00
    1    5    1     14.74      0.00
    2    5    1     13.97      0.00
    3    5    1     17.91      0.00
    4    5    1     20.88      0.00
    5    5    1     15.66      0.00
    6    5    1     11.42      0.00
    7    5    1     12.86      0.00
    8    5    1     13.05      0.00
    9    5    1      9.00      0.00
   10    5    1      5.55      0.00
   11    5    1      6.69      0.00
   12    5    1      7.78      0.00
   13    5    1      5.80      0.00
   14    5    1      2.69      0.00
   15    5    1      0.08      0.00
   16    5    1      1.23      0.00
   17    5    1      2.98      0.00
   18    5    1      1.83      0.00
   19    5    1      2.64      0.00
   20    5    1      2.40      0.00
   21    5    1     -1.37      0.00
   22    5    1     -0.18      0.00
   23    5    1      3.80      0.00
   24    5    1      2.12      0.00
  -20    6    1      2.76      0.00
  -19    6    1      5.68      0.00
  -18    6    1      3.21      0.00
  -17    6    1     -1.09      0.00
  -16    6    1     -0.58      0.00
  -15    6    1      0.94      0.00
  -14    6    1     -1.65      0.00
  -13    6    1     -5.86      0.00
  -12    6    1     -6.19      0.00
  -11    6    1     -2.57      0.00
  -10    6    1     -1.37      0.00
   -9    6    1     -4.58      0.00
   -8    6    1     -5.40      0.00
   -7    6    1     -0.55      0.00
   -6    6    1      5.03      0.00
   -5    6    1      5.40      0.00
   -4    6    1      0.55      0.00
   -3    6    1     -0.81      0.00
   -2    6    1      3.31      0.00
   -1    6    1      2.64      0.00
    0    6    1     -1.89      0.00
    1    6    1     -2.50      0.00
    2    6    1     -0.89      0.00
    3    6    1      1.96      0.00
    4    6    1      3.99      0.00
    5    6    1      0.50      0.00
    6    6    1     -4.21      0.00
    7    6    1     -4.66      0.00
    8    6    1     -2.42      0.00
    9    6    1     -0.55      0.00
   10    6    1      0.78      0.00
   11    6    1      2.66      0.00
   12    6    1      2.78      0.00
   13    6    1      0.60      0.00
   14    6    1     -1.94      0.00
   15    6    1     -4.19      0.00
   16    6    1     -3.37      0.00
   17    6    1     -1.50      0.00
   18    6    1     -2.49      0.00
   19    6    1     -2.18      0.00
   20    6    1     -1.29      0.00
   21    6    1     -2.89      0.00
   22    6    1     -0.89      0.00
   23    6    1      3.93      0.00
   24    6    1      3.84      0.00
  -19    7    1     -0.82      0.00
  -18    7    1     -3.49      0.00
  -17    7    1     -7.21      0.00
  -14    7    1     -1.65      0.00
  -13    7    1     -1.32      0.00
  -12    7    1      0.76      0.00
  -11    7    1      3.04      0.00
  -10    7    1      2.61      0.00
   -9    7    1      0.72      0.00
   -8    7    1      1.24      0.00
   -7    7    1      2.94      0.00
   -6    7    1      0.58      0.00
   -5    7    1     -5.87      0.00
   -4    7    1    -10.86      0.00
   -3    7    1     -9.75      0.00
   -2    7    1     -3.27      0.00
   -1    7    1      2.58      0.00
    0    7    1      3.51      0.00
    1    7    1      0.50      0.00
    2    7    1     -2.52      0.00
    3    7    1     -1.46      0.00
    4    7    1      1.64      0.00
    5    7    1      0.97      0.00
    6    7    1     -3.16      0.00
    7    7    1     -4.64      0.00
    8    7    1     -0.82      0.00
    9    7    1      1.75      0.00
   10    7    1     -1.79      0.00
   11    7    1     -6.19      0.00
   12    7    1     -7.47      0.00
   13    7    1     -6.43      0.00
   14    7    1     -4.05      0.00
   15    7    1     -1.54      0.00
   16    7    1      2.14      0.00
   17    7    1      4.54      0.00
   18    7    1      1.57      0.00
   19    7    1     -1.08      0.00
   20    7    1     -0.46      0.00
   21    7    1     -1.48      0.00
   22    7    1     -1.76      0.00
   23    7    1      1.04      0.00
   24    7    1      1.49      0.00
  -19    8    1      7.21      0.00
  -18    8    1      7.62      0.00
  -17    8    1      3.00      0.00
  -16    8    1      0.22      0.00
  -15    8    1     -0.57      0.00
  -14    8    1     -2.55      0.00
  -13    8    1     -3.25      0.00
  -12    8    1     -0.79      0.00
  -11    8    1      1.51      0.00
  -10    8    1      1.07      0.00
   -9    8    1     -0.95      0.00
   -8    8    1     -1.88      0.00
   -7    8    1     -1.17      0.00
   -6    8    1     -1.23      0.00
   -5    8    1     -1.10      0.00
   -4    8    1      3.10      0.00
   -3    8    1      8.97      0.00
   -2    8    1     11.34      0.00
   -1    8    1      9.17      0.00
    0    8    1      2.40      0.00
    1    8    1     -4.63      0.00
    2    8    1     -3.35      0.00
    3    8    1      3.92      0.00
    4    8    1      6.57      0.00
    5    8    1      2.51      0.00
    6    8    1     -3.08      0.00
    7    8    1     -4.61      0.00
    8    8    1     -0.94      0.00
    9    8    1      0.10      0.00
   10    8    1     -3.68      0.00
   11    8    1     -3.50      0.00
   12    8    1      0.98      0.00
   13    8    1      3.22      0.00
   14    8    1      2.32      0.00
   15    8    1     -0.34      0.00
   16    8    1     -2.00      0.00
   17    8    1     -2.53      0.00
   18    8    1     -4.76      0.00
   19    8    1     -4.71      0.00
   20    8    1     -1.03      0.00
   21    8    1     -0.62      0.00
   22    8    1     -1.50      0.00
   23    8    1      2.02      0.00
   24    8    1      4.28      0.00
  -18    9    1     -4.08      0.00
  -17    9    1    -10.95      0.00
  -16    9    1    -10.65      0.00
  -15    9    1     -4.80      0.00
  -14    9    1     -1.14      0.00
  -13    9    1      1.29      0.00
  -12    9    1      4.00      0.00
  -11    9    1      4.44      0.00
  -10    9    1      3.35      0.00
   -9    9    1      2.68      0.00
   -8    9    1      2.58      0.00
   -7    9    1      3.72      0.00
   -6    9    1      5.03      0.00
   -5    9    1      5.66      0.00
   -4    9    1      6.68      0.00
   -3    9    1      4.94      0.00
   -2    9    1     -0.53      0.00
   -1    9    1     -3.60      0.00
    0    9    1     -4.61      0.00
    1    9    1     -6.11      0.00
    2    9    1     -2.42      0.00
    3    9    1      4.04      0.00
    4    9    1      3.52      0.00
    5    9    1     -1.72      0.00
    6    9    1     -4.17      0.00
    7    9    1     -0.83      0.00
    8    9    1      5.84      0.00
    9    9    1      6.76      0.00
   10    9    1      1.67      0.00
   11    9    1      0.09      0.00
   12    9    1      1.17      0.00
   13    9    1      0.43      0.00
   14    9    1     -0.37      0.00
   15    9    1     -0.67      0.00
   16    9    1      0.61      0.00
   17    9    1      2.90      0.00
   18    9    1      2.07      0.00
   19    9    1      1.05      0.00
   20    9    1      2.92      0.00
   21    9    1      3.01      0.00
   22    9    1      2.44      0.00
   23    9    1      5.48      0.00
   24    9    1      6.39      0.00
  -17   10    1     -7.08      0.00
  -16   10    1     -5.28      0.00
  -15   10    1     -0.32      0.00
  -14   10    1      1.62      0.00
  -13   10    1      3.16      0.00
  -12   10    1      4.78      0.00
  -11   10    1      3.55      0.00
  -10   10    1      1.68      0.00
   -9   10    1      0.47      0.00
   -8   10    1     -1.15      0.00
   -7   10    1     -0.66      0.00
   -6   10    1      2.02      0.00
   -5   10    1      3.23      0.00
   -4   10    1      2.62      0.00
   -3   10    1      0.28      0.00
   -2   10    1     -2.40      0.00
   -1   10    1     -0.78      0.00
    0   10    1      1.88      0.00
    1   10    1      0.83      0.00
    2   10    1      2.42      0.00
    3   10    1      6.83      0.00
    4   10    1      5.24      0.00
    5   10    1      0.61      0.00
    6   10    1      0.81      0.00
    7   10    1      4.65      0.00
    8   10    1      6.07      0.00
    9   10    1      1.47      0.00
   10   10    1     -2.37      0.00
   11   10    1      0.97      0.00
   12   10    1      4.89      0.00
   13   10    1      5.11      0.00
   14   10    1      3.93      0.00
   15   10    1      1.82      0.00
   16   10    1      1.84      0.00
   17   10    1      3.30      0.00
   18   10    1      0.92      0.00
   19   10    1     -1.32      0.00
   20   10    1      1.19      0.00
   21   10    1      3.64      0.00
   22   10    1      4.29      0.00
   23   10    1      5.36      0.00
   24   10    1      4.06      0.00
  -17   11    1     -1.99      0.00
  -16   11    1      3.00      0.00
  -15   11    1      6.81      0.00
  -14   11    1      4.47      0.00
  -13   11    1      1.75      0.00
  -12   11    1      1.03      0.00
  -11   11    1     -0.24      0.00
  -10   11    1     -0.95      0.00
   -9   11    1     -0.98      0.00
   -8   11    1     -1.16      0.00
   -7   11    1      0.95      0.00
   -6   11    1      3.92      0.00
   -5   11    1      2.87      0.00
   -4   11    1     -0.74      0.00
   -3   11    1     -3.21      0.00
   -2   11    1     -3.97      0.00
   -1   11    1     -1.97      0.00
    0   11    1      0.66      0.00
    1   11    1      0.54      0.00
    2   11    1      1.41      0.00
    3   11    1      3.37      0.00
    4   11    1      0.08      0.00
    5   11    1     -4.43      0.00
    6   11    1     -2.26      0.00
    7   11    1      3.06      0.00
    8   11    1      4.36      0.00
    9   11    1      2.18      0.00
   10   11    1      2.84      0.00
   11   11    1      5.48      0.00
   12   11    1      3.88      0.00
   13   11    1      0.85      0.00
   14   11    1     -0.43      0.00
   15   11    1     -1.24      0.00
   16   11    1      1.39      0.00
   17   11    1      3.86      0.00
   18   11    1      0.37      0.00
   19   11    1     -1.46      0.00
   20   11    1      2.07      0.00
   21   11    1      2.90      0.00
   22   11    1     -0.43      0.00
   23   11    1     -2.74      0.00
   24   11    1     -3.16      0.00
  -16   12    1     -3.68      0.00
  -15   12    1     -5.40      0.00
  -14   12    1     -6.76      0.00
  -13   12    1     -4.08      0.00
  -12   12    1     -0.70      0.00
  -11   12    1     -1.02      0.00
  -10   12    1     -2.08      0.00
   -9   12    1     -1.19      0.00
   -8   12    1      0.51      0.00
   -7   12    1      2.41      0.00
   -6   12    1      2.52      0.00
   -5   12    1     -1.62      0.00
   -4   12    1     -6.64      0.00
   -3   12    1     -7.67      0.00
   -2   12    1     -5.16      0.00
   -1   12    1     -0.75      0.00
    0   12    1      3.44      0.00
    1   12    1      3.73      0.00
    2   12    1      1.37      0.00
    3   12    1     -0.69      0.00
    4   12    1     -3.46      0.00
    5   12    1     -4.01      0.00
    6   12    1      1.14      0.00
    7   12    1      5.84      0.00
    8   12    1      3.70      0.00
    9   12    1     -1.13      0.00
   10   12    1     -2.14      0.00
   11   12    1     -1.80      0.00
   12   12    1     -3.07      0.00
   13   12    1     -1.84      0.00
   14   12    1     -0.13      0.00
   15   12    1     -0.79      0.00
   16   12    1      1.78      0.00
   17   12    1      3.39      0.00
   18   12    1     -0.66      0.00
   19   12    1     -0.15      0.00
   20   12    1      4.97      0.00
   21   12    1      4.37      0.00
   22   12    1      0.81      0.00
   23   12    1      0.45      0.00
  -15   13    1      1.90      0.00
  -14   13    1      0.99      0.00
  -13   13    1      0.33      0.00
  -12   13    1     -0.39      0.00
  -11   13    1     -1.96      0.00
  -10   13    1     -2.23      0.00
   -9   13    1     -0.50      0.00
   -8   13    1      0.69      0.00
   -7   13    1     -0.17      0.00
   -6   13    1     -2.74      0.00
   -5   13    1     -6.00      0.00
   -4   13    1     -6.58      0.00
   -3   13    1     -2.29      0.00
   -2   13    1      2.86      0.00
   -1   13    1      4.72      0.00
    0   13    1      3.76      0.00
    1   13    1      1.19      0.00
    2   13    1     -0.68      0.00
    3   13    1      0.50      0.00
    4   13    1      2.77      0.00
    5   13    1      4.61      0.00
    6   13    1      6.29      0.00
    7   13    1      4.60      0.00
    8   13    1     -1.73      0.00
    9   13    1     -6.53      0.00
   10   13    1     -5.32      0.00
   11   13    1     -2.90      0.00
   12   13    1     -2.45      0.00
   13   13    1     -0.46      0.00
   14   13    1      0.64      0.00
   15   13    1     -0.27      0.00
   16   13    1      2.48      0.00
   17   13    1      2.61      0.00
   18   13    1     -3.02      0.00
   19   13    1     -2.03      0.00
   20   13    1      2.11      0.00
   21   13    1     -1.72      0.00
   22   13    1     -5.85      0.00
   23   13    1     -4.22      0.00
  -14   14    1     -1.59      0.00
  -13   14    1     -0.78      0.00
  -12   14    1      1.17      0.00
  -11   14    1      1.63      0.00
  -10   14    1      1.14      0.00
   -9   14    1      1.55      0.00
   -8   14    1      1.78      0.00
   -7   14    1      0.01      0.00
   -6   14    1     -2.41      0.00
   -5   14    1     -3.23      0.00
   -4   14    1     -1.52      0.00
   -3   14    1      1.87      0.00
   -2   14    1      3.72      0.00
   -1   14    1      2.82      0.00
    0   14    1      1.85      0.00
    1   14    1      1.81      0.00
    2   14    1      1.65      0.00
    3   14    1      1.09      0.00
    4   14    1      0.12      0.00
    5   14    1     -0.09      0.00
    6   14    1      1.47      0.00
    7   14    1      2.31      0.00
    8   14    1      0.31      0.00
    9   14    1     -1.73      0.00
   10   14    1     -0.91      0.00
   11   14    1     -0.40      0.00
   12   14    1     -1.91      0.00
   13   14    1     -1.40      0.00
   14   14    1     -0.96      0.00
   15   14    1     -3.26      0.00
   16   14    1     -3.47      0.00
   17   14    1     -4.28      0.00
   18   14    1     -6.20      0.00
   19   14    1     -0.81      0.00
   20   14    1      3.21      0.00
   21   14    1     -3.15      0.00
   22   14    1     -6.44      0.00
   23   14    1     -2.10      0.00
  -13   15    1     -2.42      0.00
  -12   15    1     -0.60      0.00
  -11   15    1      0.07      0.00
  -10   15    1     -0.22      0.00
   -9   15    1      0.09      0.00
   -8   15    1      0.05      0.00
   -7   15    1     -1.99      0.00
   -6   15    1     -3.66      0.00
   -5   15    1     -2.05      0.00
   -4   15    1      1.57      0.00
   -3   15    1      4.47      0.00
   -2   15    1      5.00      0.00
   -1   15    1      3.43      0.00
    0   15    1      1.37      0.00
    1   15    1     -0.19      0.00
    2   15    1     -0.65      0.00
    3   15    1      0.23      0.00
    4   15    1      1.90      0.00
    5   15    1      3.71      0.00
    6   15    1      4.05      0.00
    7   15    1      1.20      0.00
    8   15    1     -3.47      0.00
    9   15    1     -5.93      0.00
   10   15    1     -4.08      0.00
   11   15    1     -2.12      0.00
   12   15    1     -3.08      0.00
   13   15    1     -2.11      0.00
   14   15    1      0.51      0.00
   15   15    1      0.30      0.00
   16   15    1      1.15      0.00
   17   15    1      3.08      0.00
   18   15    1      2.90      0.00
   19   15    1      3.92      0.00
   20   15    1      1.22      0.00
   21   15    1     -7.09      0.00
   22   15    1     -7.82      0.00
   23   15    1     -1.77      0.00
  -12   16    1      2.08      0.00
  -11   16    1      2.28      0.00
  -10   16    1      0.40      0.00
   -9   16    1     -1.73      0.00
   -8   16    1     -2.49      0.00
   -7   16    1     -2.62      0.00
   -6   16    1     -1.61      0.00
   -5   16    1      1.50      0.00
   -4   16    1      3.98      0.00
   -3   16    1      3.29      0.00
   -2   16    1      0.62      0.00
   -1   16    1     -1.61      0.00
    0   16    1     -1.92      0.00
    1   16    1     -0.06      0.00
    2   16    1      2.60      0.00
    3   16    1      3.11      0.00
    4   16    1      0.75      0.00
    5   16    1     -1.56      0.00
    6   16    1     -2.85      0.00
    7   16    1     -4.40      0.00
    8   16    1     -5.06      0.00
    9   16    1     -3.09      0.00
   10   16    1      0.60      0.00
   11   16    1      1.67      0.00
   12   16    1     -0.94      0.00
   13   16    1     -0.43      0.00
   14   16    1      3.06      0.00
   15   16    1      2.14      0.00
   16   16    1      0.91      0.00
   17   16    1      3.29      0.00
   18   16    1      3.50      0.00
   19   16    1      1.13      0.00
   20   16    1     -3.34      0.00
   21   16    1     -8.67      0.00
   22   16    1     -6.87      0.00
  -11   17    1     -1.94      0.00
  -10   17    1     -3.21      0.00
   -9   17    1     -4.09      0.00
   -8   17    1     -2.89      0.00
   -7   17    1     -1.44      0.00
   -6   17    1     -0.63      0.00
   -5   17    1      1.28      0.00
   -4   17    1      2.22      0.00
   -3   17    1      0.35      0.00
   -2   17    1     -1.37      0.00
   -1   17    1     -0.70      0.00
    0   17    1      0.86      0.00
    1   17    1      1.07      0.00
    2   17    1     -0.33      0.00
    3   17    1     -1.97      0.00
    4   17    1     -1.99      0.00
    5   17    1      0.11      0.00
    6   17    1      1.22      0.00
    7   17    1     -0.55      0.00
    8   17    1     -1.64      0.00
    9   17    1     -0.20      0.00
   10   17    1      0.81      0.00
   11   17    1     -1.18      0.00
   12   17    1     -4.17      0.00
   13   17    1     -2.42      0.00
   14   17    1      1.74      0.00
   15   17    1      0.14      0.00
   16   17    1     -2.63      0.00
   17   17    1     -1.43      0.00
   18   17    1     -2.97      0.00
   19   17    1     -6.36      0.00
   20   17    1     -5.54      0.00
   21   17    1     -2.41      0.00
   22   17    1      1.46      0.00
  -10   18    1     -1.47      0.00
   -9   18    1     -4.51      0.00
   -8   18    1     -4.44      0.00
   -7   18    1     -2.33      0.00
   -6   18    1     -0.99      0.00
   -5   18    1      0.04      0.00
   -4   18    1     -0.61      0.00
   -3   18    1     -2.84      0.00
   -2   18    1     -3.33      0.00
   -1   18    1     -2.55      0.00
    0   18    1     -2.89      0.00
    1   18    1     -4.16      0.00
    2   18    1     -4.76      0.00
    3   18    1     -3.73      0.00
    4   18    1     -2.31      0.00
    5   18    1     -2.43      0.00
    6   18    1     -4.17      0.00
    7   18    1     -5.23      0.00
    8   18    1     -2.91      0.00
    9   18    1      0.63      0.00
   10   18    1      0.96      0.00
   11   18    1     -1.43      0.00
   12   18    1     -3.10      0.00
   13   18    1     -1.30      0.00
   14   18    1      1.89      0.00
   15   18    1      1.19      0.00
   16   18    1     -0.11      0.00
   17   18    1      1.84      0.00
   18   18    1      1.00      0.00
   19   18    1     -2.38      0.00
   20   18    1     -2.80      0.00
   21   18    1     -2.87      0.00
   -9   19    1     -2.82      0.00
   -8   19    1      0.08      0.00
   -7   19    1      2.66      0.00
   -6   19    1      1.79      0.00
   -5   19    1      0.54      0.00
   -4   19    1     -0.18      0.00
   -3   19    1     -0.72      0.00
   -2   19    1     -0.54      0.00
   -1   19    1     -0.98      0.00
    0   19    1     -1.37      0.00
    1   19    1     -0.23      0.00
    2   19    1      0.83      0.00
    3   19    1      1.53      0.00
    4   19    1      2.13      0.00
    5   19    1      1.18      0.00
    6   19    1     -0.46      0.00
    7   19    1     -0.43      0.00
    8   19    1      1.39      0.00
    9   19    1      2.38      0.00
   10   19    1      0.85      0.00
   11   19    1     -0.65      0.00
   12   19    1     -0.34      0.00
   13   19    1      1.33      0.00
   14   19    1      3.93      0.00
   15   19    1      4.56      0.00
   16   19    1      2.77      0.00
   17   19    1      1.46      0.00
   18   19    1     -0.38      0.00
   19   19    1     -1.61      0.00
   20   19    1      0.94      0.00
   21   19    1      3.38      0.00
   -8   20    1     -1.17      0.00
   -7   20    1     -0.57      0.00
   -6   20    1     -1.15      0.00
   -5   20    1     -0.86      0.00
   -4   20    1     -0.49      0.00
   -3   20    1     -0.82      0.00
   -2   20    1     -1.15      0.00
   -1   20    1     -1.66      0.00
    0   20    1     -0.74      0.00
    1   20    1      1.49      0.00
    2   20    1      1.34      0.00
    3   20    1      0.38      0.00
    4   20    1      1.32      0.00
    5   20    1      1.21      0.00
    6   20    1      0.15      0.00
    7   20    1      1.27      0.00
    8   20    1      2.94      0.00
    9   20    1      2.11      0.00
   10   20    1     -0.69      0.00
   11   20    1     -2.52      0.00
   12   20    1     -2.84      0.00
   13   20    1     -2.32      0.00
   14   20    1      0.49      0.00
   15   20    1      2.80      0.00
   16   20    1      0.92      0.00
   17   20    1     -0.71      0.00
   18   20    1      1.31      0.00
   19   20    1      4.02      0.00
   20   20    1      5.02      0.00
   -6   21    1     -0.39      0.00
   -5   21    1     -0.89      0.00
   -4   21    1     -0.69      0.00
   -3   21    1      0.05      0.00
   -2   21    1      0.44      0.00
   -1   21    1     -0.01      0.00
    0   21    1      1.07      0.00
    1   21    1      3.50      0.00
    2   21    1      3.13      0.00
    3   21    1      1.77      0.00
    4   21    1      2.72      0.00
    5   21    1      2.36      0.00
    6   21    1      0.72      0.00
    7   21    1      1.68      0.00
    8   21    1      2.45      0.00
    9   21    1      0.67      0.00
   10   21    1     -0.55      0.00
   11   21    1      0.35      0.00
   12   21    1      1.27      0.00
   13   21    1      1.37      0.00
   14   21    1      2.64      0.00
   15   21    1      2.99      0.00
   16   21    1     -0.46      0.00
   17   21    1     -1.91      0.00
   18   21    1      1.83      0.00
   19   21    1      3.85      0.00
   -4   22    1      1.32      0.00
   -3   22    1      1.31      0.00
   -2   22    1     -0.11      0.00
   -1   22    1     -0.73      0.00
    0   22    1      1.31      0.00
    1   22    1      3.43      0.00
    2   22    1      1.75      0.00
    3   22    1     -0.60      0.00
    4   22    1      0.50      0.00
    5   22    1      0.85      0.00
    6   22    1     -0.68      0.00
    7   22    1      0.16      0.00
    8   22    1      0.90      0.00
    9   22    1     -0.18      0.00
   10   22    1      0.67      0.00
   11   22    1      2.56      0.00
   12   22    1      2.31      0.00
   13   22    1      1.23      0.00
   14   22    1      1.59      0.00
   15   22    1      1.25      0.00
   16   22    1     -1.72      0.00
   17   22    1     -2.54      0.00
   18   22    1      0.51      0.00
   -2   23    1     -0.98      0.00
   -1   23    1     -0.45      0.00
    0   23    1      0.78      0.00
    1   23    1      0.64      0.00
    2   23    1     -1.00      0.00
    3   23    1     -1.89      0.00
    4   23    1     -0.65      0.00
    5   23    1     -0.63      0.00
    6   23    1     -1.63      0.00
    7   23    1      0.38      0.00
    8   23    1      1.88      0.00
    9   23    1      0.61      0.00
   10   23    1      0.71      0.00
   11   23    1      0.74      0.00
   12   23    1     -1.30      0.00
   13   23    1     -1.81      0.00
   14   23    1     -0.18      0.00
   15   23    1      0.24      0.00
   16   23    1     -0.92      0.00
    0   24    1      2.51      0.00
    1   24    1      1.86      0.00
    2   24    1      0.73      0.00
    3   24    1     -0.09      0.00
    4   24    1      0.25      0.00
    5   24    1      0.69      0.00
    6   24    1      0.30      0.00
    7   24    1      0.60      0.00
    8   24    1     -0.19      0.00
    9   24    1     -1.93      0.00
   10   24    1     -0.93      0.00
   11   24    1     -0.06      0.00
   12   24    1     -0.77      0.00
   13   24    1      0.99      0.00
   14   24    1      3.08      0.00
    4   25    1      0.10      0.00
    5   25    1     -0.25      0.00
    6   25    1     -1.27      0.00
    7   25    1     -1.43      0.00
    8   25    1     -1.19      0.00
    9   25    1     -1.40      0.00
   10   25    1     -0.62      0.00
   11   25    1     -0.65      0.00
  -10  -25    2      0.46      0.00
   -9  -25    2      1.47      0.00
   -8  -25    2      0.76      0.00
   -7  -25    2     -0.28      0.00
   -6  -25    2     -0.61      0.00
   -5  -25    2      0.26      0.00
   -4  -25    2      0.79      0.00
   -3  -25    2      0.48      0.00
  -13  -24    2      4.30      0.00
  -12  -24    2      3.94      0.00
  -11  -24    2      2.17      0.00
  -10  -24    2      2.57      0.00
   -9  -24    2      2.10      0.00
   -8  -24    2     -0.46      0.00
   -7  -24    2     -1.79      0.00
   -6  -24    2     -0.73      0.00
   -5  -24    2      1.65      0.00
   -4  -24    2      2.43      0.00
   -3  -24    2      1.18      0.00
   -2  -24    2      0.83      0.00
   -1  -24    2      0.62      0.00
    0  -24    2     -0.42      0.00
    1  -24    2     -0.48      0.00
  -15  -23    2      1.35      0.00
  -14  -23    2      2.36      0.00
  -13  -23    2      1.58      0.00
  -12  -23    2     -1.49      0.00
  -11  -23    2     -2.63      0.00
  -10  -23    2     -0.52      0.00
   -9  -23    2     -0.12      0.00
   -8  -23    2     -1.50      0.00
   -7  -23    2     -0.57      0.00
   -6  -23    2      1.65      0.00
   -5  -23    2      2.42      0.00
   -4  -23    2      0.36      0.00
   -3  -23    2     -2.75      0.00
   -2  -23    2     -3.15      0.00
   -1  -23    2     -2.48      0.00
    0  -23    2     -3.05      0.00
    1  -23    2     -2.76      0.00
    2  -23    2     -1.54      0.00
    3  -23    2     -1.02      0.00
  -17  -22    2      0.63      0.00
  -16  -22    2      0.75      0.00
  -15  -22    2      0.50      0.00
  -14  -22    2      0.20      0.00
  -13  -22    2     -1.72      0.00
  -12  -22    2     -3.61      0.00
  -11  -22    2     -2.33      0.00
  -10  -22    2      0.29      0.00
   -9  -22    2     -0.15      0.00
   -8  -22    2     -2.00      0.00
   -7  -22    2     -1.83      0.00
   -6  -22    2     -1.37      0.00
   -5  -22    2     -1.86      0.00
   -4  -22    2     -2.72      0.00
   -3  -22    2     -3.42      0.00
   -2  -22    2     -2.44      0.00
   -1  -22    2     -1.25      0.00
    0  -22    2     -1.71      0.00
    1  -22    2     -1.71      0.00
    2  -22    2     -0.71      0.00
    3  -22    2     -0.64      0.00
    4  -22    2     -1.46      0.00
    5  -22    2     -1.66      0.00
  -18  -21    2     -1.91      0.00
  -17  -21    2     -1.98      0.00
  -16  -21    2     -3.62      0.00
  -15  -21    2     -3.64      0.00
  -14  -21    2     -1.62      0.00
  -13  -21    2     -0.72      0.00
  -12  -21    2     -0.35      0.00
  -11  -21    2      0.98      0.00
  -10  -21    2      0.93      0.00
   -9  -21    2     -1.60      0.00
   -8  -21    2     -2.84      0.00
   -7  -21    2     -1.07      0.00
   -6  -21    2      0.13      0.00
   -5  -21    2     -0.33      0.00
   -4  -21    2     -0.66      0.00
   -3  -21    2     -0.69      0.00
   -2  -21    2      0.04      0.00
   -1  -21    2      0.71      0.00
    0  -21    2     -0.58      0.00
    1  -21    2     -2.04      0.00
    2  -21    2     -1.64      0.00
    3  -21    2     -1.10      0.00
    4  -21    2     -1.54      0.00
    5  -21    2     -1.34      0.00
    6  -21    2     -0.28      0.00
    7  -21    2      0.15      0.00
  -19  -20    2     -1.07      0.00
  -18  -20    2      0.74      0.00
  -17  -20    2      1.26      0.00
  -16  -20    2      0.42      0.00
  -15  -20    2      1.00      0.00
  -14  -20    2      2.25      0.00
  -13  -20    2      0.61      0.00
  -12  -20    2     -2.24      0.00
  -11  -20    2     -2.91      0.00
  -10  -20    2     -2.45      0.00
   -9  -20    2     -2.33      0.00
   -8  -20    2     -1.58      0.00
   -7  -20    2     -0.53      0.00
   -6  -20    2     -0.97      0.00
   -5  -20    2     -1.43      0.00
   -4  -20    2     -0.34      0.00
   -3  -20    2      0.02      0.00
   -2  -20    2     -0.71      0.00
   -1  -20    2     -0.87      0.00
    0  -20    2     -1.13      0.00
    1  -20    2     -0.93      0.00
    2  -20    2      1.24      0.00
    3  -20    2      3.02      0.00
    4  -20    2      2.35      0.00
    5  -20    2      1.28      0.00
    6  -20    2      0.72      0.00
    7  -20    2     -0.11      0.00
    8  -20    2     -0.44      0.00
  -20  -19    2      0.21      0.00
  -19  -19    2      0.29      0.00
  -18  -19    2      0.85      0.00
  -17  -19    2      0.22      0.00
  -16  -19    2     -0.85      0.00
  -15  -19    2     -0.16      0.00
  -14  -19    2      2.20      0.00
  -13  -19    2      2.72      0.00
  -12  -19    2      1.00      0.00
  -11  -19    2     -0.43      0.00
  -10  -19    2     -1.74      0.00
   -9  -19    2     -3.36      0.00
   -8  -19    2     -3.29      0.00
   -7  -19    2     -1.46      0.00
   -6  -19    2     -0.50      0.00
   -5  -19    2     -0.36      0.00
   -4  -19    2      0.49      0.00
   -3  -19    2      1.08      0.00
   -2  -19    2      1.25      0.00
   -1  -19    2      1.82      0.00
    0  -19    2      1.42      0.00
    1  -19    2      0.74      0.00
    2  -19    2      2.28      0.00
    3  -19    2      3.69      0.00
    4  -19    2      2.28      0.00
    5  -19    2      0.81      0.00
    6  -19    2      1.19      0.00
    7  -19    2      2.03      0.00
    8  -19    2      2.32      0.00
    9  -19    2      0.95      0.00
   10  -19    2     -0.95      0.00
  -20  -18    2     -4.56      0.00
  -19  -18    2     -3.34      0.00
  -18  -18    2     -1.42      0.00
  -17  -18    2     -0.62      0.00
  -16  -18    2      0.14      0.00
  -15  -18    2      1.04      0.00
  -14  -18    2      2.13      0.00
  -13  -18    2      1.33      0.00
  -12  -18    2     -1.94      0.00
  -11  -18    2     -3.90      0.00
  -10  -18    2     -3.61      0.00
   -9  -18    2     -3.09      0.00
   -8  -18    2     -1.98      0.00
   -7  -18    2     -0.58      0.00
   -6  -18    2     -0.70      0.00
   -5  -18    2     -0.88      0.00
   -4  -18    2      0.57      0.00
   -3  -18    2      1.16      0.00
   -2  -18    2     -0.43      0.00
   -1  -18    2     -2.05      0.00
    0  -18    2     -2.48      0.00
    1  -18    2     -1.26      0.00
    2  -18    2      1.54      0.00
    3  -18    2      2.90      0.00
    4  -18    2      1.34      0.00
    5  -18    2      0.40      0.00
    6  -18    2      1.61      0.00
    7  -18    2      2.62      0.00
    8  -18    2      2.36      0.00
    9  -18    2      1.09      0.00
   10  -18    2      0.22      0.00
   11  -18    2      0.82      0.00
  -21  -17    2     -0.38      0.00
  -20  -17    2     -1.89      0.00
  -19  -17    2     -0.81      0.00
  -18  -17    2      0.62      0.00
  -17  -17    2      0.19      0.00
  -16  -17    2     -1.16      0.00
  -15  -17    2     -2.72      0.00
  -14  -17    2     -2.00      0.00
  -13  -17    2     -0.69      0.00
  -12  -17    2     -2.59      0.00
  -11  -17    2     -4.46      0.00
  -10  -17    2     -3.62      0.00
   -9  -17    2     -2.20      0.00
   -8  -17    2     -0.36      0.00
   -7  -17    2      1.75      0.00
   -6  -17    2      2.07      0.00
   -5  -17    2      1.44      0.00
   -4  -17    2      1.10      0.00
   -3  -17    2     -0.34      0.00
   -2  -17    2     -2.06      0.00
   -1  -17    2     -1.46      0.00
    0  -17    2      0.98      0.00
    1  -17    2      3.14      0.00
    2  -17    2      3.96      0.00
    3  -17    2      2.59      0.00
    4  -17    2     -0.30      0.00
    5  -17    2     -1.36      0.00
    6  -17    2      0.17      0.00
    7  -17    2      1.15      0.00
    8  -17    2      0.56      0.00
    9  -17    2     -0.16      0.00
   10  -17    2     -0.10      0.00
   11  -17    2      0.27      0.00
   12  -17    2     -0.07      0.00
  -21  -16    2      3.97      0.00
  -20  -16    2      0.20      0.00
  -19  -16    2     -1.10      0.00
  -18  -16    2     -1.03      0.00
  -17  -16    2     -2.20      0.00
  -16  -16    2     -2.57      0.00
  -15  -16    2     -2.45      0.00
  -14  -16    2     -1.53      0.00
  -13  -16    2     -1.18      0.00
  -12  -16    2     -3.51      0.00
  -11  -16    2     -4.23      0.00
  -10  -16    2     -1.67      0.00
   -9  -16    2      0.05      0.00
   -8  -16    2      0.93      0.00
   -7  -16    2      2.27      0.00
   -6  -16    2      2.17      0.00
   -5  -16    2      1.04      0.00
   -4  -16    2      0.60      0.00
   -3  -16    2      0.48      0.00
   -2  -16    2      1.09      0.00
   -1  -16    2      2.71      0.00
    0  -16    2      3.45      0.00
    1  -16    2      2.16      0.00
    2  -16    2     -0.14      0.00
    3  -16    2     -2.24      0.00
    4  -16    2     -3.27      0.00
    5  -16    2     -2.05      0.00
    6  -16    2      0.51      0.00
    7  -16    2      1.35      0.00
    8  -16    2      0.67      0.00
    9  -16    2      0.28      0.00
   10  -16    2     -0.73      0.00
   11  -16    2     -2.74      0.00
   12  -16    2     -3.34      0.00
   13  -16    2     -1.27      0.00
  -22  -15    2      1.60      0.00
  -21  -15    2      2.08      0.00
  -20  -15    2     -2.78      0.00
  -19  -15    2     -2.37      0.00
  -18  -15    2      1.71      0.00
  -17  -15    2      3.02      0.00
  -16  -15    2      3.24      0.00
  -15  -15    2      2.66      0.00
  -14  -15    2      1.85      0.00
  -13  -15    2      1.86      0.00
  -12  -15    2      0.77      0.00
  -11  -15    2     -0.06      0.00
  -10  -15    2      0.40      0.00
   -9  -15    2      0.05      0.00
   -8  -15    2     -0.14      0.00
   -7  -15    2      0.59      0.00
   -6  -15    2      0.22      0.00
   -5  -15    2     -0.51      0.00
   -4  -15    2      0.04      0.00
   -3  -15    2      0.68      0.00
   -2  -15    2      0.85      0.00
   -1  -15    2      0.94      0.00
    0  -15    2      0.25      0.00
    1  -15    2     -1.24      0.00
    2  -15    2     -2.37      0.00
    3  -15    2     -2.36      0.00
    4  -15    2     -1.24      0.00
    5  -15    2      0.77      0.00
    6  -15    2      2.30      0.00
    7  -15    2      1.33      0.00
    8  -15    2     -0.63      0.00
    9  -15    2     -1.22      0.00
   10  -15    2     -1.57      0.00
   11  -15    2     -1.89      0.00
   12  -15    2     -0.43      0.00
   13  -15    2      1.36      0.00
   14  -15    2      0.35      0.00
  -22  -14    2      4.45      0.00
  -21  -14    2      2.98      0.00
  -20  -14    2     -2.00      0.00
  -19  -14    2      0.07      0.00
  -18  -14    2      4.30      0.00
  -17  -14    2      3.43      0.00
  -16  -14    2      2.47      0.00
  -15  -14    2      1.82      0.00
  -14  -14    2     -0.10      0.00
  -13  -14    2     -0.50      0.00
  -12  -14    2     -0.05      0.00
  -11  -14    2      0.55      0.00
  -10  -14    2      2.08      0.00
   -9  -14    2      3.30      0.00
   -8  -14    2      3.81      0.00
   -7  -14    2      3.40      0.00
   -6  -14    2      1.37      0.00
   -5  -14    2     -0.58      0.00
   -4  -14    2     -0.67      0.00
   -3  -14    2     -0.05      0.00
   -2  -14    2      0.20      0.00
   -1  -14    2      0.01      0.00
    0  -14    2     -1.35      0.00
    1  -14    2     -3.43      0.00
    2  -14    2     -3.99      0.00
    3  -14    2     -2.13      0.00
    4  -14    2      0.44      0.00
    5  -14    2      1.74      0.00
    6  -14    2      1.31      0.00
    7  -14    2     -0.15      0.00
    8  -14    2     -0.85      0.00
    9  -14    2     -0.28      0.00
   10  -14    2     -0.60      0.00
   11  -14    2     -1.63      0.00
   12  -14    2     -1.23      0.00
   13  -14    2     -0.56      0.00
   14  -14    2     -1.52      0.00
   15  -14    2     -2.11      0.00
  -22  -13    2      4.19      0.00
  -21  -13    2      2.67      0.00
  -20  -13    2     -0.28      0.00
  -19  -13    2      1.57      0.00
  -18  -13    2      2.43      0.00
  -17  -13    2     -0.63      0.00
  -16  -13    2     -0.50      0.00
  -15  -13    2      0.76      0.00
  -14  -13    2     -0.06      0.00
  -13  -13    2      0.97      0.00
  -12  -13    2      2.64      0.00
  -11  -13    2      2.73      0.00
  -10  -13    2      2.89      0.00
   -9  -13    2      2.68      0.00
   -8  -13    2      0.86      0.00
   -7  -13    2     -1.57      0.00
   -6  -13    2     -2.41      0.00
   -5  -13    2     -0.32      0.00
   -4  -13    2      3.04      0.00
   -3  -13    2      4.10      0.00
   -2  -13    2      1.67      0.00
   -1  -13    2     -1.53      0.00
    0  -13    2     -2.80      0.00
    1  -13    2     -1.67      0.00
    2  -13    2      1.23      0.00
    3  -13    2      4.16      0.00
    4  -13    2      4.70      0.00
    5  -13    2      2.64      0.00
    6  -13    2      0.40      0.00
    7  -13    2     -0.69      0.00
    8  -13    2     -0.88      0.00
    9  -13    2     -0.10      0.00
   10  -13    2      0.95      0.00
   11  -13    2      1.23      0.00
   12  -13    2      0.80      0.00
   13  -13    2     -0.21      0.00
   14  -13    2     -1.33      0.00
   15  -13    2     -1.18      0.00
   16  -13    2     -0.08      0.00
  -22  -12    2      4.28      0.00
  -21  -12    2      2.04      0.00
  -20  -12    2      0.58      0.00
  -19  -12    2      2.07      0.00
  -18  -12    2      1.64      0.00
  -17  -12    2     -0.18      0.00
  -16  -12    2      0.95      0.00
  -15  -12    2      0.80      0.00
  -14  -12    2     -1.36      0.00
  -13  -12    2     -0.78      0.00
  -12  -12    2      0.11      0.00
  -11  -12    2     -0.48      0.00
  -10  -12    2     -0.40      0.00
   -9  -12    2     -0.58      0.00
   -8  -12    2     -1.92      0.00
   -7  -12    2     -2.64      0.00
   -6  -12    2     -0.91      0.00
   -5  -12    2      2.17      0.00
   -4  -12    2      3.17      0.00
   -3  -12    2      0.69      0.00
   -2  -12    2     -3.44      0.00
   -1  -12    2     -5.62      0.00
    0  -12    2     -3.90      0.00
    1  -12    2     -0.66      0.00
    2  -12    2      1.41      0.00
    3  -12    2      2.22      0.00
    4  -12    2      1.44      0.00
    5  -12    2     -0.89      0.00
    6  -12    2     -2.03      0.00
    7  -12    2     -0.83      0.00
    8  -12    2      0.65      0.00
    9  -12    2      1.89      0.00
   10  -12    2      2.71      0.00
   11  -12    2      1.54      0.00
   12  -12    2     -0.44      0.00
   13  -12    2     -0.81      0.00
   14  -12    2     -0.26      0.00
   15  -12    2     -0.13      0.00
   16  -12    2     -0.41      0.00
   17  -12    2     -1.00      0.00
  -23  -11    2      1.75      0.00
  -22  -11    2     -0.31      0.00
  -21  -11    2     -2.14      0.00
  -20  -11    2      0.29      0.00
  -19  -11    2      2.32      0.00
  -18  -11    2     -0.44      0.00
  -17  -11    2     -2.88      0.00
  -16  -11    2     -2.22      0.00
  -15  -11    2     -2.68      0.00
  -14  -11    2     -3.65      0.00
  -13  -11    2     -3.59      0.00
  -12  -11    2     -4.34      0.00
  -11  -11    2     -3.42      0.00
  -10  -11    2     -0.56      0.00
   -9  -11    2     -0.45      0.00
   -8  -11    2     -3.10      0.00
   -7  -11    2     -5.16      0.00
   -6  -11    2     -4.33      0.00
   -5  -11    2     -1.75      0.00
   -4  -11    2     -1.56      0.00
   -3  -11    2     -3.83      0.00
   -2  -11    2     -5.66      0.00
   -1  -11    2     -4.98      0.00
    0  -11    2     -0.55      0.00
    1  -11    2      3.98      0.00
    2  -11    2      4.17      0.00
    3  -11    2      1.99      0.00
    4  -11    2     -0.16      0.00
    5  -11    2     -2.35      0.00
    6  -11    2     -2.32      0.00
    7  -11    2      0.01      0.00
    8  -11    2      0.96      0.00
    9  -11    2      1.13      0.00
   10  -11    2      2.13      0.00
   11  -11    2      1.47      0.00
   12  -11    2     -0.43      0.00
   13  -11    2     -0.56      0.00
   14  -11    2      0.12      0.00
   15  -11    2      0.18      0.00
   16  -11    2      0.32      0.00
   17  -11    2      0.51      0.00
  -23  -10    2     -0.02      0.00
  -22  -10    2      0.99      0.00
  -21  -10    2      1.35      0.00
  -20  -10    2      3.56      0.00
  -19  -10    2      1.43      0.00
  -18  -10    2     -4.52      0.00
  -17  -10    2     -5.23      0.00
  -16  -10    2     -2.45      0.00
  -15  -10    2     -2.14      0.00
  -14  -10    2     -2.15      0.00
  -13  -10    2     -2.10      0.00
  -12  -10    2     -2.36      0.00
  -11  -10    2     -0.02      0.00
  -10  -10    2      0.93      0.00
   -9  -10    2     -2.48      0.00
   -8  -10    2     -4.27      0.00
   -7  -10    2     -2.85      0.00
   -6  -10    2     -0.43      0.00
   -5  -10    2      1.76      0.00
   -4  -10    2      1.14      0.00
   -3  -10    2     -0.37      0.00
   -2  -10    2      0.13      0.00
   -1  -10    2      1.59      0.00
    0  -10    2      4.63      0.00
    1  -10    2      6.71      0.00
    2  -10    2      3.68      0.00
    3  -10    2      0.25      0.00
    4  -10    2     -0.04      0.00
    5  -10    2     -0.94      0.00
    6  -10    2     -1.94      0.00
    7  -10    2     -1.09      0.00
    8  -10    2     -0.99      0.00
    9  -10    2     -1.11      0.00
   10  -10    2     -0.37      0.00
   11  -10    2     -1.66      0.00
   12  -10    2     -3.55      0.00
   13  -10    2     -2.20      0.00
   14  -10    2      0.36      0.00
   15  -10    2      1.60      0.00
   16  -10    2      1.81      0.00
   17  -10    2      0.98      0.00
   18  -10    2     -0.16      0.00
  -23   -9    2      4.31      0.00
  -22   -9    2      4.30      0.00
  -21   -9    2     -0.14      0.00
  -20   -9    2     -0.75      0.00
  -19   -9    2     -1.51      0.00
  -18   -9    2     -3.74      0.00
  -17   -9    2     -1.49      0.00
  -16   -9    2      1.06      0.00
  -15   -9    2      0.60      0.00
  -14   -9    2      1.38      0.00
  -13   -9    2      1.35      0.00
  -12   -9    2      0.22      0.00
  -11   -9    2      2.16      0.00
  -10   -9    2      2.83      0.00
   -9   -9    2      0.88      0.00
   -8   -9    2      1.74      0.00
   -7   -9    2      3.37      0.00
   -6   -9    2      4.43      0.00
   -5   -9    2      6.71      0.00
   -4   -9    2      6.12      0.00
   -3   -9    2      3.23      0.00
   -2   -9    2      2.54      0.00
   -1   -9    2      2.82      0.00
    0   -9    2      3.41      0.00
    1   -9    2      2.20      0.00
    2   -9    2     -3.09      0.00
    3   -9    2     -5.10      0.00
    4   -9    2     -1.19      0.00
    5   -9    2      0.48      0.00
    6   -9    2     -0.12      0.00
    7   -9    2      1.64      0.00
    8   -9    2      2.64      0.00
    9   -9    2      1.33      0.00
   10   -9    2     -0.23      0.00
   11   -9    2     -2.56      0.00
   12   -9    2     -3.68      0.00
   13   -9    2     -1.11      0.00
   14   -9    2      1.81      0.00
   15   -9    2      2.37      0.00
   16   -9    2      1.77      0.00
   17   -9    2      0.83      0.00
   18   -9    2      0.34      0.00
   19   -9    2      0.72      0.00
  -23   -8    2      3.74      0.00
  -22   -8    2      1.95      0.00
  -21   -8    2     -2.97      0.00
  -20   -8    2     -1.94      0.00
  -19   -8    2     -1.20      0.00
  -18   -8    2     -4.99      0.00
  -17   -8    2     -4.98      0.00
  -16   -8    2     -1.62      0.00
  -15   -8    2      0.88      0.00
  -14   -8    2      3.62      0.00
  -13   -8    2      4.26      0.00
  -12   -8    2      4.45      0.00
  -11   -8    2      7.67      0.00
  -10   -8    2      8.07      0.00
   -9   -8    2      5.57      0.00
   -8   -8    2      6.66      0.00
   -7   -8    2      8.81      0.00
   -6   -8    2      9.54      0.00
   -5   -8    2      9.65      0.00
   -4   -8    2      6.58      0.00
   -3   -8    2      3.59      0.00
   -2   -8    2      4.73      0.00
   -1   -8    2      4.86      0.00
    0   -8    2      1.76      0.00
    1   -8    2     -1.09      0.00
    2   -8    2     -1.17      0.00
    3   -8    2      4.33      0.00
    4   -8    2     10.57      0.00
    5   -8    2      8.19      0.00
    6   -8    2      2.00      0.00
    7   -8    2      0.91      0.00
    8   -8    2      0.87      0.00
    9   -8    2     -1.96      0.00
   10   -8    2     -4.30      0.00
   11   -8    2     -5.01      0.00
   12   -8    2     -3.55      0.00
   13   -8    2      0.41      0.00
   14   -8    2      2.80      0.00
   15   -8    2      1.64      0.00
   16   -8    2     -0.21      0.00
   17   -8    2     -1.54      0.00
   18   -8    2     -2.27      0.00
   19   -8    2     -1.58      0.00
  -23   -7    2      3.11      0.00
  -22   -7    2      1.56      0.00
  -21   -7    2     -1.30      0.00
  -20   -7    2      1.56      0.00
  -19   -7    2      4.52      0.00
  -18   -7    2      1.54      0.00
  -17   -7    2      0.12      0.00
  -16   -7    2      1.66      0.00
  -15   -7    2      1.39      0.00
  -14   -7    2      1.24      0.00
  -13   -7    2      1.28      0.00
  -12   -7    2      1.35      0.00
  -11   -7    2      3.27      0.00
  -10   -7    2      3.81      0.00
   -9   -7    2      3.44      0.00
   -8   -7    2      5.75      0.00
   -7   -7    2      7.61      0.00
   -6   -7    2      7.19      0.00
   -5   -7    2      5.65      0.00
   -4   -7    2      2.23      0.00
   -3   -7    2     -0.60      0.00
   -2   -7    2     -0.05      0.00
   -1   -7    2      0.14      0.00
    0   -7    2     -2.77      0.00
    1   -7    2     -4.79      0.00
    2   -7    2     -2.34      0.00
    3   -7    2      2.02      0.00
    4   -7    2      1.80      0.00
    5   -7    2     -4.34      0.00
    6   -7    2     -6.74      0.00
    7   -7    2     -0.02      0.00
    8   -7    2      5.82      0.00
    9   -7    2      4.36      0.00
   10   -7    2      2.17      0.00
   11   -7    2      3.39      0.00
   12   -7    2      6.08      0.00
   13   -7    2      7.66      0.00
   14   -7    2      5.40      0.00
   15   -7    2      1.26      0.00
   16   -7    2     -0.14      0.00
   17   -7    2     -0.65      0.00
   18   -7    2     -2.48      0.00
   19   -7    2     -2.53      0.00
   20   -7    2     -0.95      0.00
  -23   -6    2     -0.40      0.00
  -22   -6    2      3.41      0.00
  -21   -6    2      5.05      0.00
  -20   -6    2      4.79      0.00
  -19   -6    2      1.92      0.00
  -18   -6    2     -5.42      0.00
  -17   -6    2     -8.07      0.00
  -16   -6    2     -2.84      0.00
  -15   -6    2      0.87      0.00
  -14   -6    2      1.05      0.00
  -13   -6    2     -0.10      0.00
  -12   -6    2     -1.04      0.00
  -11   -6    2      0.76      0.00
  -10   -6    2      0.79      0.00
   -9   -6    2     -4.06      0.00
   -8   -6    2     -8.01      0.00
   -7   -6    2     -7.98      0.00
   -6   -6    2     -7.86      0.00
   -5   -6    2    -11.83      0.00
   -4   -6    2    -18.27      0.00
   -3   -6    2    -21.81      0.00
   -2   -6    2    -20.26      0.00
   -1   -6    2    -17.05      0.00
    0   -6    2    -16.59      0.00
    1   -6    2    -14.32      0.00
    2   -6    2     -4.85      0.00
    3   -6    2      3.13      0.00
    4   -6    2      2.26      0.00
    5   -6    2      0.03      0.00
    6   -6    2      3.98      0.00
    7   -6    2     10.10      0.00
    8   -6    2      9.11      0.00
    9   -6    2      1.67      0.00
   10   -6    2     -1.74      0.00
   11   -6    2      0.80      0.00
   12   -6    2      3.08      0.00
   13   -6    2      3.13      0.00
   14   -6    2      1.21      0.00
   15   -6    2     -0.65      0.00
   16   -6    2     -0.10      0.00
   17   -6    2     -0.28      0.00
   18   -6    2     -1.29      0.00
   19   -6    2      1.32      0.00
   20   -6    2      3.51      0.00
   21   -6    2      0.61      0.00
  -23   -5    2      3.27      0.00
  -22   -5    2      8.89      0.00
  -21   -5    2      6.76      0.00
  -20   -5    2     -0.33      0.00
  -19   -5    2     -2.65      0.00
  -18   -5    2     -3.12      0.00
  -17   -5    2     -1.37      0.00
  -16   -5    2      3.69      0.00
  -15   -5    2      3.05      0.00
  -14   -5    2     -2.48      0.00
  -13   -5    2     -6.18      0.00
  -12   -5    2     -7.83      0.00
  -11   -5    2     -7.76      0.00
  -10   -5    2     -9.87      0.00
   -9   -5    2    -14.10      0.00
   -8   -5    2    -11.79      0.00
   -7   -5    2     -4.19      0.00
   -6   -5    2     -4.14      0.00
   -5   -5    2    -15.65      0.00
   -4   -5    2    -25.95      0.00
   -3   -5    2    -24.61      0.00
   -2   -5    2    -15.73      0.00
   -1   -5    2     -7.32      0.00
    0   -5    2     -4.40      0.00
    1   -5    2     -2.44      0.00
    2   -5    2      4.25      0.00
    3   -5    2      4.52      0.00
    4   -5    2     -5.51      0.00
    5   -5    2     -9.73      0.00
    6   -5    2     -4.02      0.00
    7   -5    2      1.33      0.00
    8   -5    2      0.90      0.00
    9   -5    2     -2.67      0.00
   10   -5    2     -2.61      0.00
   11   -5    2      1.38      0.00
   12   -5    2      3.44      0.00
   13   -5    2      2.31      0.00
   14   -5    2     -0.26      0.00
   15   -5    2     -0.67      0.00
   16   -5    2      2.55      0.00
   17   -5    2      2.79      0.00
   18   -5    2     -1.09      0.00
   19   -5    2     -1.95      0.00
   20   -5    2     -1.38      0.00
   21   -5    2     -2.52      0.00
  -23   -4    2      0.22      0.00
  -22   -4    2      4.45      0.00
  -21   -4    2      2.42      0.00
  -20   -4    2     -2.73      0.00
  -19   -4    2     -0.62      0.00
  -18   -4    2      1.69      0.00
  -17   -4    2      1.27      0.00
  -16   -4    2      3.34      0.00
  -15   -4    2      1.33      0.00
  -14   -4    2     -4.56      0.00
  -13   -4    2     -6.28      0.00
  -12   -4    2     -3.35      0.00
  -11   -4    2      1.78      0.00
  -10   -4    2      2.46      0.00
   -9   -4    2     -2.07      0.00
   -8   -4    2     -2.26      0.00
   -7   -4    2      0.33      0.00
   -6   -4    2     -5.93      0.00
   -5   -4    2    -20.66      0.00
   -4   -4    2    -24.86      0.00
   -3   -4    2     -8.57      0.00
   -2   -4    2      9.45      0.00
   -1   -4    2     12.10      0.00
    0   -4    2      3.04      0.00
    1   -4    2     -5.08      0.00
    2   -4    2     -5.16      0.00
    3   -4    2     -6.31      0.00
    4   -4    2     -9.05      0.00
    5   -4    2      1.33      0.00
    6   -4    2     16.82      0.00
    7   -4    2     18.66      0.00
    8   -4    2      9.45      0.00
    9   -4    2      0.58      0.00
   10   -4    2     -1.18      0.00
   11   -4    2      2.01      0.00
   12   -4    2      2.55      0.00
   13   -4    2     -0.12      0.00
   14   -4    2     -2.12      0.00
   15   -4    2     -1.40      0.00
   16   -4    2      0.56      0.00
   17   -4    2     -0.97      0.00
   18   -4    2     -2.93      0.00
   19   -4    2      0.19      0.00
   20   -4    2      1.55      0.00
   21   -4    2     -2.38      0.00
  -22   -3    2      2.06      0.00
  -21   -3    2     -0.03      0.00
  -20   -3    2     -4.97      0.00
  -19   -3    2     -3.70      0.00
  -18   -3    2     -2.06      0.00
  -17   -3    2     -2.45      0.00
  -16   -3    2      0.73      0.00
  -15   -3    2      1.15      0.00
  -14   -3    2     -1.27      0.00
  -13   -3    2      1.37      0.00
  -12   -3    2      6.03      0.00
  -11   -3    2      6.14      0.00
  -10   -3    2     -1.35      0.00
   -9   -3    2     -7.96      0.00
   -8   -3    2     -3.00      0.00
   -7   -3    2      4.96      0.00
   -6   -3    2      3.77      0.00
   -5   -3    2     -0.80      0.00
   -4   -3    2     12.17      0.00
   -3   -3    2     41.50      0.00
   -2   -3    2     46.18      0.00
   -1   -3    2     17.58      0.00
    0   -3    2      1.49      0.00
    1   -3    2     18.68      0.00
    2   -3    2     44.20      0.00
    3   -3    2     50.51      0.00
    4   -3    2     39.68      0.00
    5   -3    2     32.87      0.00
    6   -3    2     27.57      0.00
    7   -3    2     11.75      0.00
    8   -3    2     -3.20      0.00
    9   -3    2     -6.34      0.00
   10   -3    2     -1.45      0.00
   11   -3    2      3.55      0.00
   12   -3    2      2.46      0.00
   13   -3    2     -2.12      0.00
   14   -3    2     -3.97      0.00
   15   -3    2     -1.89      0.00
   16   -3    2      0.46      0.00
   17   -3    2     -2.34      0.00
   18   -3    2     -7.80      0.00
   19   -3    2     -9.07      0.00
   20   -3    2     -7.55      0.00
   21   -3    2     -5.04      0.00
   22   -3    2     -0.37      0.00
  -22   -2    2      2.53      0.00
  -21   -2    2      0.35      0.00
  -20   -2    2     -3.95      0.00
  -19   -2    2     -3.39      0.00
  -18   -2    2     -0.70      0.00
  -17   -2    2      0.40      0.00
  -16   -2    2      1.70      0.00
  -15   -2    2     -0.80      0.00
  -14   -2    2     -4.99      0.00
  -13   -2    2     -3.73      0.00
  -12   -2    2      0.36      0.00
  -11   -2    2      2.99      0.00
  -10   -2    2      3.17      0.00
   -9   -2    2      5.81      0.00
   -8   -2    2     12.67      0.00
   -7   -2    2     13.57      0.00
   -6   -2    2      5.55      0.00
   -5   -2    2     -0.48      0.00
   -4   -2    2     16.74      0.00
   -3   -2    2     56.10      0.00
   -2   -2    2     70.56      0.00
   -1   -2    2     57.22      0.00
    0   -2    2     69.15      0.00
    1   -2    2     93.22      0.00
    2   -2    2     78.22      0.00
    3   -2    2     34.42      0.00
    4   -2    2      3.41      0.00
    5   -2    2      0.82      0.00
    6   -2    2      6.46      0.00
    7   -2    2      1.04      0.00
    8   -2    2     -3.56      0.00
    9   -2    2      1.77      0.00
   10   -2    2      7.15      0.00
   11   -2    2      6.56      0.00
   12   -2    2      1.63      0.00
   13   -2    2     -1.77      0.00
   14   -2    2      0.03      0.00
   15   -2    2      3.00      0.00
   16   -2    2      2.47      0.00
   17   -2    2     -1.42      0.00
   18   -2    2     -2.95      0.00
   19   -2    2      1.60      0.00
   20   -2    2      5.84      0.00
   21   -2    2      4.28      0.00
   22   -2    2      0.16      0.00
  -22   -1    2      1.44      0.00
  -21   -1    2      1.38      0.00
  -20   -1    2     -0.20      0.00
  -19   -1    2     -0.60      0.00
  -18   -1    2      0.93      0.00
  -17   -1    2      1.39      0.00
  -16   -1    2      0.34      0.00
  -15   -1    2     -1.90      0.00
  -14   -1    2     -1.88      0.00
  -13   -1    2      3.44      0.00
  -12   -1    2      8.30      0.00
  -11   -1    2      6.48      0.00
  -10   -1    2     -0.79      0.00
   -9   -1    2     -3.77      0.00
   -8   -1    2      0.54      0.00
   -7   -1    2      2.40      0.00
   -6   -1    2      3.36      0.00
   -5   -1    2     16.04      0.00
   -4   -1    2     48.35      0.00
   -3   -1    2     70.24      0.00
   -2   -1    2     19.56      0.00
   -1   -1    2    -65.80      0.00
    0   -1    2    -72.34      0.00
    1   -1    2    -17.20      0.00
    2   -1    2      8.70      0.00
    3   -1    2      6.62      0.00
    4   -1    2     10.19      0.00
    5   -1    2     17.64      0.00
    6   -1    2     15.96      0.00
    7   -1    2      1.78      0.00
    8   -1    2     -8.17      0.00
    9   -1    2     -5.07      0.00
   10   -1    2     -0.76      0.00
   11   -1    2     -0.30      0.00
   12   -1    2     -1.33      0.00
   13   -1    2     -1.89      0.00
   14   -1    2     -0.43      0.00
   15   -1    2      0.52      0.00
   16   -1    2     -0.51      0.00
   17   -1    2     -1.89      0.00
   18   -1    2     -1.69      0.00
   19   -1    2      0.97      0.00
   20   -1    2      2.53      0.00
   21   -1    2      0.02      0.00
   22   -1    2     -3.07      0.00
   23   -1    2     -3.61      0.00
  -22    0    2      0.60      0.00
  -21    0    2      1.75      0.00
  -20    0    2      2.01      0.00
  -19    0    2      1.37      0.00
  -18    0    2      3.37      0.00
  -17    0    2      4.19      0.00
  -16    0    2      0.63      0.00
  -15    0    2     -2.42      0.00
  -14    0    2     -1.16      0.00
  -13    0    2      2.01      0.00
  -12    0    2      1.56      0.00
  -11    0    2     -3.20      0.00
  -10    0    2     -6.47      0.00
   -9    0    2     -2.26      0.00
   -8    0    2      3.86      0.00
   -7    0    2      1.32      0.00
   -6    0    2     -3.28      0.00
   -5    0    2     -1.28      0.00
   -4    0    2      2.82      0.00
   -3    0    2     -9.55      0.00
   -2    0    2    -50.72      0.00
   -1    0    2    -51.76      0.00
    0    0    2     46.50      0.00
    1    0    2    127.42      0.00
    2    0    2     82.66      0.00
    3    0    2     -2.90      0.00
    4    0    2    -36.69      0.00
    5    0    2    -33.78      0.00
    6    0    2    -28.30      0.00
    7    0    2    -29.28      0.00
    8    0    2    -23.84      0.00
    9    0    2     -8.49      0.00
   10    0    2     -1.04      0.00
   11    0    2     -3.94      0.00
   12    0    2     -6.98      0.00
   13    0    2     -6.78      0.00
   14    0    2     -3.61      0.00
   15    0    2     -0.97      0.00
   16    0    2     -0.21      0.00
   17    0    2      0.17      0.00
   18    0    2      0.27      0.00
   19    0    2      1.49      0.00
   20    0    2      2.21      0.00
   21    0    2     -1.14      0.00
   22    0    2     -4.74      0.00
   23    0    2     -4.05      0.00
  -21    1    2      1.85      0.00
  -20    1    2      0.63      0.00
  -19    1    2     -1.68      0.00
  -18    1    2      0.13      0.00
  -17    1    2      1.63      0.00
  -16    1    2     -1.24      0.00
  -15    1    2     -1.06      0.00
  -14    1    2      3.88      0.00
  -13    1    2      7.03      0.00
  -12    1    2      5.00      0.00
  -11    1    2      0.30      0.00
  -10    1    2     -1.94      0.00
   -9    1    2      0.99      0.00
   -8    1    2      3.08      0.00
   -7    1    2     -2.13      0.00
   -6    1    2     -4.72      0.00
   -5    1    2      3.74      0.00
   -4    1    2     13.46      0.00
   -3    1    2      6.18      0.00
   -2    1    2    -24.81      0.00
   -1    1    2    -32.48      0.00
    0    1    2     10.48      0.00
    1    1    2     13.39      0.00
    2    1    2    -59.79      0.00
    3    1    2    -97.61      0.00
    4    1    2    -61.44      0.00
    5    1    2    -23.64      0.00
    6    1    2    -14.24      0.00
    7    1    2    -15.91      0.00
    8    1    2    -12.10      0.00
    9    1    2     -4.00      0.00
   10    1    2     -5.17      0.00
   11    1    2    -10.09      0.00
   12    1    2     -8.93      0.00
   13    1    2     -5.46      0.00
   14    1    2     -1.89      0.00
   15    1    2      0.21      0.00
   16    1    2     -0.11      0.00
   17    1    2     -1.42      0.00
   18    1    2     -3.06      0.00
   19    1    2     -2.23      0.00
   20    1    2     -0.94      0.00
   21    1    2     -4.28      0.00
   22    1    2     -7.01      0.00
   23    1    2     -3.93      0.00
  -21    2    2     -2.40      0.00
  -20    2    2      1.00      0.00
  -19    2    2      2.35      0.00
  -18    2    2      4.28      0.00
  -17    2    2      3.82      0.00
  -16    2    2     -0.19      0.00
  -15    2    2      0.50      0.00
  -14    2    2      4.96      0.00
  -13    2    2      5.45      0.00
  -12    2    2      1.80      0.00
  -11    2    2     -1.03      0.00
  -10    2    2      0.95      0.00
   -9    2    2      7.18      0.00
   -8    2    2     10.62      0.00
   -7    2    2      6.16      0.00
   -6    2    2      2.06      0.00
   -5    2    2      1.96      0.00
   -4    2    2     -8.37      0.00
   -3    2    2    -33.41      0.00
   -2    2    2    -53.03      0.00
   -1    2    2    -32.08      0.00
    0    2    2     22.25      0.00
    1    2    2     30.28      0.00
    2    2    2    -19.74      0.00
    3    2    2    -34.81      0.00
    4    2    2     -2.95      0.00
    5    2    2     10.12      0.00
    6    2    2     -0.17      0.00
    7    2    2     -6.12      0.00
    8    2    2     -1.37      0.00
    9    2    2      4.70      0.00
   10    2    2      0.76      0.00
   11    2    2     -4.63      0.00
   12    2    2     -2.87      0.00
   13    2    2      0.12      0.00
   14    2    2      2.28      0.00
   15    2    2      2.68      0.00
   16    2    2      1.30      0.00
   17    2    2      0.45      0.00
   18    2    2     -0.68      0.00
   19    2    2      0.01      0.00
   20    2    2      1.23      0.00
   21    2    2     -1.68      0.00
   22    2    2     -3.21      0.00
   23    2    2      0.48      0.00
  -21    3    2      5.09      0.00
  -20    3    2      5.00      0.00
  -19    3    2      2.16      0.00
  -18    3    2      1.56      0.00
  -17    3    2      0.83      0.00
  -16    3    2     -1.43      0.00
  -15    3    2      0.85      0.00
  -14    3    2      5.33      0.00
  -13    3    2      4.31      0.00
  -12    3    2     -0.98      0.00
  -11    3    2     -3.68      0.00
  -10    3    2     -0.36      0.00
   -9    3    2      4.85      0.00
   -8    3    2      4.45      0.00
   -7    3    2     -2.91      0.00
   -6    3    2     -6.61      0.00
   -5    3    2     -1.22      0.00
   -4    3    2      1.32      0.00
   -2    3    2     11.10      0.00
   -1    3    2     34.78      0.00
    0    3    2     51.40      0.00
    1    3    2     31.27      0.00
    2    3    2     -7.60      0.00
    3    3    2     -8.11      0.00
    4    3    2     18.78      0.00
    5    3    2     23.69      0.00
    6    3    2     13.99      0.00
    7    3    2     12.02      0.00
    8    3    2     14.52      0.00
    9    3    2     12.54      0.00
   10    3    2      3.97      0.00
   11    3    2     -0.29      0.00
   12    3    2      3.09      0.00
   13    3    2      5.63      0.00
   14    3    2      6.65      0.00
   15    3    2      6.05      0.00
   16    3    2      3.83      0.00
   17    3    2      2.52      0.00
   18    3    2      1.22      0.00
   19    3    2      2.31      0.00
   20    3    2      4.00      0.00
   21    3    2      0.39      0.00
   22    3    2     -2.03      0.00
   23    3    2      1.74      0.00
   24    3    2      4.38      0.00
  -20    4    2     -2.28      0.00
  -19    4    2     -1.58      0.00
  -18    4    2      0.53      0.00
  -17    4    2      0.21      0.00
  -16    4    2     -1.19      0.00
  -15    4    2      0.76      0.00
  -14    4    2      2.64      0.00
  -13    4    2     -0.37      0.00
  -12    4    2     -4.27      0.00
  -11    4    2     -3.30      0.00
  -10    4    2      0.91      0.00
   -9    4    2      2.33      0.00
   -8    4    2     -0.17      0.00
   -7    4    2     -2.44      0.00
   -6    4    2      1.34      0.00
   -5    4    2      9.60      0.00
   -4    4    2      9.16      0.00
   -3    4    2      0.85      0.00
   -2    4    2     -1.42      0.00
   -1    4    2     -0.86      0.00
    0    4    2     -4.99      0.00
    1    4    2    -13.35      0.00
    2    4    2    -19.30      0.00
    3    4    2     -9.24      0.00
    4    4    2      7.10      0.00
    5    4    2      8.45      0.00
    6    4    2      3.52      0.00
    7    4    2      5.19      0.00
    8    4    2      9.15      0.00
    9    4    2      9.10      0.00
   10    4    2      4.67      0.00
   11    4    2      3.93      0.00
   12    4    2      7.94      0.00
   13    4    2      9.53      0.00
   14    4    2      8.28      0.00
   15    4    2      4.49      0.00
   16    4    2      0.84      0.00
   17    4    2      0.77      0.00
   18    4    2      0.71      0.00
   19    4    2      1.49      0.00
   20    4    2      3.10      0.00
   21    4    2      0.70      0.00
   22    4    2     -0.27      0.00
   23    4    2      4.03      0.00
   24    4    2      5.78      0.00
  -20    5    2      1.16      0.00
  -19    5    2      3.87      0.00
  -18    5    2      4.60      0.00
  -17    5    2      1.08      0.00
  -16    5    2     -2.22      0.00
  -15    5    2     -1.15      0.00
  -14    5    2      1.43      0.00
  -13    5    2      0.33      0.00
  -12    5    2     -3.17      0.00
  -11    5    2     -3.70      0.00
  -10    5    2     -1.59      0.00
   -9    5    2     -2.08      0.00
   -8    5    2     -5.83      0.00
   -7    5    2     -9.25      0.00
   -6    5    2     -8.78      0.00
   -5    5    2     -5.09      0.00
   -4    5    2     -6.01      0.00
   -3    5    2     -8.67      0.00
   -2    5    2     -1.30      0.00
   -1    5    2      9.56      0.00
    0    5    2     14.45      0.00
    1    5    2     14.82      0.00
    2    5    2      9.31      0.00
    3    5    2      4.27      0.00
    4    5    2      6.75      0.00
    5    5    2      8.80      0.00
    6    5    2      6.97      0.00
    7    5    2      5.46      0.00
    8    5    2      4.48      0.00
    9    5    2      1.74      0.00
   10    5    2     -2.42      0.00
   11    5    2     -2.50      0.00
   12    5    2      0.87      0.00
   13    5    2      1.78      0.00
   14    5    2      0.81      0.00
   15    5    2     -1.01      0.00
   16    5    2     -1.76      0.00
   17    5    2     -0.11      0.00
   18    5    2     -0.32      0.00
   19    5    2     -0.35      0.00
   20    5    2      1.50      0.00
   21    5    2     -0.24      0.00
   22    5    2     -1.89      0.00
   23    5    2      1.04      0.00
   24    5    2      1.84      0.00
  -19    6    2      5.50      0.00
  -16    6    2     -1.20      0.00
  -15    6    2      0.43      0.00
  -14    6    2      1.07      0.00
  -13    6    2     -2.48      0.00
  -12    6    2     -5.72      0.00
  -11    6    2     -3.30      0.00
  -10    6    2      0.09      0.00
   -9    6    2     -1.95      0.00
   -8    6    2     -4.98      0.00
   -7    6    2     -2.55      0.00
   -6    6    2      3.54      0.00
   -5    6    2      7.60      0.00
   -4    6    2      5.32      0.00
   -3    6    2      0.78      0.00
   -2    6    2      1.35      0.00
   -1    6    2      2.32      0.00
    0    6    2      0.12      0.00
    1    6    2     -0.18      0.00
    2    6    2     -0.86      0.00
    3    6    2     -2.28      0.00
    4    6    2      0.48      0.00
    5    6    2      2.46      0.00
    6    6    2     -1.50      0.00
    7    6    2     -7.13      0.00
    8    6    2     -9.23      0.00
    9    6    2     -7.99      0.00
   10    6    2     -6.16      0.00
   11    6    2     -2.98      0.00
   12    6    2      0.12      0.00
   13    6    2     -0.37      0.00
   14    6    2     -2.87      0.00
   15    6    2     -6.07      0.00
   16    6    2     -7.63      0.00
   17    6    2     -5.35      0.00
   18    6    2     -3.69      0.00
   19    6    2     -2.92      0.00
   20    6    2     -1.10      0.00
   21    6    2     -2.08      0.00
   22    6    2     -3.27      0.00
   23    6    2     -0.22      0.00
   24    6    2      1.71      0.00
  -19    7    2     -4.21      0.00
  -17    7    2     -8.39      0.00
  -14    7    2      0.72      0.00
  -13    7    2      0.10      0.00
  -12    7    2     -0.64      0.00
  -11    7    2      1.93      0.00
  -10    7    2      4.01      0.00
   -9    7    2      3.18      0.00
   -8    7    2      3.84      0.00
   -7    7    2      7.29      0.00
   -6    7    2      8.21      0.00
   -5    7    2      3.91      0.00
   -4    7    2     -3.08      0.00
   -3    7    2     -8.08      0.00
   -2    7    2     -6.70      0.00
   -1    7    2     -0.45      0.00
    0    7    2      4.19      0.00
    1    7    2      2.30      0.00
    2    7    2     -5.32      0.00
    3    7    2     -9.78      0.00
    4    7    2     -5.06      0.00
    5    7    2      1.41      0.00
    6    7    2      0.75      0.00
    7    7    2     -3.82      0.00
    8    7    2     -2.84      0.00
    9    7    2      2.92      0.00
   10    7    2      4.06      0.00
   11    7    2      0.40      0.00
   12    7    2     -2.56      0.00
   13    7    2     -3.63      0.00
   14    7    2     -2.72      0.00
   15    7    2     -1.19      0.00
   16    7    2      1.28      0.00
   17    7    2      5.52      0.00
   18    7    2      6.24      0.00
   19    7    2      3.26      0.00
   20    7    2      2.33      0.00
   21    7    2      1.72      0.00
   22    7    2      0.03      0.00
   23    7    2      0.58      0.00
   24    7    2      1.35      0.00
  -18    8    2      7.89      0.00
  -16    8    2      4.58      0.00
  -13    8    2     -2.42      0.00
  -12    8    2     -1.68      0.00
  -11    8    2      2.31      0.00
  -10    8    2      4.40      0.00
   -9    8    2      3.31      0.00
   -8    8    2      2.64      0.00
   -7    8    2      3.39      0.00
   -6    8    2      2.94      0.00
   -5    8    2      1.17      0.00
   -4    8    2      1.70      0.00
   -3    8    2      5.37      0.00
   -2    8    2      9.57      0.00
   -1    8    2     12.21      0.00
    0    8    2      9.39      0.00
    1    8    2     -0.45      0.00
    2    8    2     -7.54      0.00
    3    8    2     -2.73      0.00
    4    8    2      7.28      0.00
    5    8    2     11.11      0.00
    6    8    2      6.44      0.00
    7    8    2      0.03      0.00
    8    8    2      0.76      0.00
    9    8    2      5.25      0.00
   10    8    2      3.83      0.00
   11    8    2      0.79      0.00
   12    8    2      2.92      0.00
   13    8    2      6.21      0.00
   14    8    2      6.66      0.00
   15    8    2      3.91      0.00
   16    8    2      0.86      0.00
   17    8    2      0.61      0.00
   18    8    2     -0.57      0.00
   19    8    2     -3.01      0.00
   20    8    2     -1.33      0.00
   21    8    2      1.48      0.00
   22    8    2      1.21      0.00
   23    8    2      1.83      0.00
   24    8    2      3.90      0.00
  -17    9    2     -5.38      0.00
  -16    9    2     -8.46      0.00
  -14    9    2     -1.53      0.00
  -13    9    2     -0.27      0.00
  -12    9    2      1.70      0.00
  -11    9    2      4.14      0.00
  -10    9    2      4.53      0.00
   -9    9    2      4.12      0.00
   -8    9    2      4.23      0.00
   -7    9    2      4.15      0.00
   -6    9    2      3.35      0.00
   -5    9    2      2.34      0.00
   -4    9    2      2.72      0.00
   -3    9    2      3.09      0.00
   -2    9    2      0.65      0.00
   -1    9    2     -1.57      0.00
    0    9    2     -3.01      0.00
    1    9    2     -7.64      0.00
    2    9    2     -8.94      0.00
    3    9    2     -0.67      0.00
    4    9    2      6.77      0.00
    5    9    2      5.03      0.00
    6    9    2     -0.82      0.00
    7    9    2     -2.71      0.00
    8    9    2      3.31      0.00
    9    9    2      9.27      0.00
   10    9    2      6.19      0.00
   11    9    2      1.49      0.00
   12    9    2      1.62      0.00
   13    9    2      1.85      0.00
   14    9    2      0.47      0.00
   15    9    2     -1.21      0.00
   16    9    2     -1.10      0.00
   17    9    2      2.04      0.00
   18    9    2      3.14      0.00
   19    9    2      1.27      0.00
   20    9    2      2.16      0.00
   21    9    2      3.80      0.00
   22    9    2      1.93      0.00
   23    9    2      0.62      0.00
   24    9    2      1.78      0.00
  -17   10    2     -5.75      0.00
  -16   10    2     -9.69      0.00
  -15   10    2     -7.97      0.00
  -14   10    2     -4.48      0.00
  -13   10    2     -1.17      0.00
  -12   10    2      2.66      0.00
  -11   10    2      4.02      0.00
  -10   10    2      2.54      0.00
   -9   10    2      1.03      0.00
   -8   10    2     -1.17      0.00
   -7   10    2     -3.87      0.00
   -6   10    2     -4.11      0.00
   -5   10    2     -2.36      0.00
   -4   10    2     -0.86      0.00
   -3   10    2     -1.17      0.00
   -2   10    2     -3.63      0.00
   -1   10    2     -4.06      0.00
    0   10    2     -2.03      0.00
    1   10    2     -3.32      0.00
    2   10    2     -3.51      0.00
    3   10    2      3.74      0.00
    4   10    2      8.57      0.00
    5   10    2      4.25      0.00
    6   10    2     -0.78      0.00
    7   10    2      0.11      0.00
    8   10    2      4.48      0.00
    9   10    2      4.42      0.00
   10   10    2     -1.05      0.00
   11   10    2     -2.17      0.00
   12   10    2      1.92      0.00
   13   10    2      3.98      0.00
   14   10    2      3.34      0.00
   15   10    2      1.19      0.00
   16   10    2      0.45      0.00
   17   10    2      3.37      0.00
   18   10    2      4.24      0.00
   19   10    2      1.81      0.00
   20   10    2      1.89      0.00
   21   10    2      3.13      0.00
   22   10    2      1.55      0.00
   23   10    2     -0.26      0.00
   24   10    2     -0.31      0.00
  -16   11    2      0.03      0.00
  -15   11    2      4.97      0.00
  -14   11    2      5.90      0.00
  -13   11    2      2.99      0.00
  -12   11    2      0.56      0.00
  -11   11    2     -1.36      0.00
  -10   11    2     -2.61      0.00
   -9   11    2     -2.87      0.00
   -8   11    2     -4.16      0.00
   -7   11    2     -4.85      0.00
   -6   11    2     -1.89      0.00
   -5   11    2      1.25      0.00
   -4   11    2      0.80      0.00
   -3   11    2     -1.60      0.00
   -2   11    2     -3.90      0.00
   -1   11    2     -4.02      0.00
    0   11    2     -1.77      0.00
    1   11    2     -1.08      0.00
    2   11    2      0.15      0.00
    3   11    2      5.85      0.00
    4   11    2      7.83      0.00
    5   11    2      1.63      0.00
    6   11    2     -2.74      0.00
    7   11    2     -0.18      0.00
    8   11    2      2.91      0.00
    9   11    2      1.18      0.00
   10   11    2     -1.34      0.00
   11   11    2      0.65      0.00
   12   11    2      2.29      0.00
   13   11    2      0.04      0.00
   14   11    2     -2.50      0.00
   15   11    2     -4.47      0.00
   16   11    2     -2.88      0.00
   17   11    2      2.50      0.00
   18   11    2      2.74      0.00
   19   11    2     -1.21      0.00
   20   11    2     -0.94      0.00
   21   11    2      0.83      0.00
   22   11    2     -0.96      0.00
   23   11    2     -3.63      0.00
   24   11    2     -3.62      0.00
  -15   12    2     -5.18      0.00
  -14   12    2     -6.69      0.00
  -13   12    2     -5.20      0.00
  -12   12    2     -1.74      0.00
  -11   12    2     -0.83      0.00
  -10   12    2     -2.26      0.00
   -9   12    2     -3.12      0.00
   -8   12    2     -3.03      0.00
   -7   12    2     -1.35      0.00
   -6   12    2      2.04      0.00
   -5   12    2      2.83      0.00
   -4   12    2     -1.13      0.00
   -3   12    2     -5.12      0.00
   -2   12    2     -5.63      0.00
   -1   12    2     -2.95      0.00
    0   12    2      1.71      0.00
    1   12    2      4.65      0.00
    2   12    2      4.71      0.00
    3   12    2      4.71      0.00
    4   12    2      2.19      0.00
    5   12    2     -3.42      0.00
    6   12    2     -3.85      0.00
    7   12    2      1.96      0.00
    8   12    2      4.51      0.00
    9   12    2      0.45      0.00
   10   12    2     -3.38      0.00
   11   12    2     -3.45      0.00
   12   12    2     -3.84      0.00
   13   12    2     -3.97      0.00
   14   12    2     -2.24      0.00
   15   12    2     -2.29      0.00
   16   12    2     -0.56      0.00
   17   12    2      3.53      0.00
   18   12    2      1.09      0.00
   19   12    2     -2.65      0.00
   20   12    2      0.79      0.00
   21   12    2      3.65      0.00
   22   12    2      1.43      0.00
   23   12    2     -0.34      0.00
   24   12    2      0.71      0.00
  -15   13    2      1.46      0.00
  -14   13    2      2.54      0.00
  -13   13    2      3.11      0.00
  -12   13    2      2.28      0.00
  -11   13    2      0.03      0.00
  -10   13    2     -1.56      0.00
   -9   13    2     -1.32      0.00
   -8   13    2     -0.35      0.00
   -7   13    2      0.30      0.00
   -6   13    2      0.35      0.00
   -5   13    2     -1.45      0.00
   -4   13    2     -4.39      0.00
   -3   13    2     -3.92      0.00
   -2   13    2      0.51      0.00
   -1   13    2      4.14      0.00
    0   13    2      5.11      0.00
    1   13    2      3.94      0.00
    2   13    2      1.78      0.00
    3   13    2      1.44      0.00
    4   13    2      2.17      0.00
    5   13    2      1.97      0.00
    6   13    2      3.34      0.00
    7   13    2      5.28      0.00
    8   13    2      2.28      0.00
    9   13    2     -3.97      0.00
   10   13    2     -5.95      0.00
   11   13    2     -3.50      0.00
   12   13    2     -2.37      0.00
   13   13    2     -1.56      0.00
   14   13    2      0.14      0.00
   15   13    2     -0.16      0.00
   16   13    2      2.12      0.00
   17   13    2      5.27      0.00
   18   13    2     -0.40      0.00
   19   13    2     -5.85      0.00
   20   13    2     -2.80      0.00
   21   13    2     -2.76      0.00
   22   13    2     -7.20      0.00
   23   13    2     -7.31      0.00
  -14   14    2      0.44      0.00
  -13   14    2      1.16      0.00
  -12   14    2      1.50      0.00
  -11   14    2      1.36      0.00
  -10   14    2      0.72      0.00
   -9   14    2      0.12      0.00
   -8   14    2      0.66      0.00
   -7   14    2      1.47      0.00
   -6   14    2      1.03      0.00
   -5   14    2     -0.66      0.00
   -4   14    2     -2.16      0.00
   -3   14    2     -1.09      0.00
   -2   14    2      1.77      0.00
   -1   14    2      2.93      0.00
    0   14    2      2.82      0.00
    1   14    2      3.34      0.00
    2   14    2      3.42      0.00
    3   14    2      2.04      0.00
    4   14    2     -0.71      0.00
    5   14    2     -3.33      0.00
    6   14    2     -2.70      0.00
    7   14    2      0.17      0.00
    8   14    2      0.44      0.00
    9   14    2     -2.01      0.00
   10   14    2     -2.32      0.00
   11   14    2     -0.20      0.00
   12   14    2     -0.05      0.00
   13   14    2     -0.51      0.00
   14   14    2     -0.01      0.00
   15   14    2     -1.64      0.00
   16   14    2     -2.13      0.00
   17   14    2     -1.76      0.00
   18   14    2     -6.22      0.00
   19   14    2     -6.27      0.00
   20   14    2      0.57      0.00
   21   14    2     -0.74      0.00
   22   14    2     -6.90      0.00
   23   14    2     -5.66      0.00
  -13   15    2     -3.70      0.00
  -12   15    2     -4.45      0.00
  -11   15    2     -3.86      0.00
  -10   15    2     -2.73      0.00
   -9   15    2     -1.81      0.00
   -8   15    2     -0.28      0.00
   -7   15    2      0.23      0.00
   -6   15    2     -1.76      0.00
   -5   15    2     -3.32      0.00
   -4   15    2     -2.00      0.00
   -3   15    2      1.38      0.00
   -2   15    2      4.39      0.00
   -1   15    2      4.83      0.00
    0   15    2      3.07      0.00
    1   15    2      0.71      0.00
    2   15    2     -1.33      0.00
    3   15    2     -2.03      0.00
    4   15    2     -0.97      0.00
    5   15    2      1.51      0.00
    6   15    2      3.99      0.00
    7   15    2      3.77      0.00
    8   15    2     -0.11      0.00
    9   15    2     -4.67      0.00
   10   15    2     -5.28      0.00
   11   15    2     -2.60      0.00
   12   15    2     -2.34      0.00
   13   15    2     -3.11      0.00
   14   15    2     -0.83      0.00
   15   15    2      0.46      0.00
   16   15    2      0.41      0.00
   17   15    2      0.80      0.00
   18   15    2     -1.32      0.00
   19   15    2     -0.59      0.00
   20   15    2      3.30      0.00
   21   15    2     -0.41      0.00
   22   15    2     -5.05      0.00
   23   15    2     -1.04      0.00
  -12   16    2     -0.14      0.00
  -11   16    2      2.10      0.00
  -10   16    2      2.21      0.00
   -9   16    2     -0.72      0.00
   -8   16    2     -2.51      0.00
   -7   16    2     -2.29      0.00
   -6   16    2     -2.68      0.00
   -5   16    2     -2.03      0.00
   -4   16    2      0.70      0.00
   -3   16    2      2.37      0.00
   -2   16    2      1.36      0.00
   -1   16    2     -1.09      0.00
    0   16    2     -3.09      0.00
    1   16    2     -3.22      0.00
    2   16    2     -1.33      0.00
    3   16    2      0.40      0.00
    4   16    2     -0.28      0.00
    5   16    2     -1.63      0.00
    6   16    2     -1.67      0.00
    7   16    2     -2.06      0.00
    8   16    2     -3.53      0.00
    9   16    2     -4.02      0.00
   10   16    2     -1.44      0.00
   11   16    2      2.06      0.00
   12   16    2      1.02      0.00
   13   16    2     -1.51      0.00
   14   16    2      0.40      0.00
   15   16    2      0.92      0.00
   16   16    2     -1.73      0.00
   17   16    2     -0.89      0.00
   18   16    2      1.06      0.00
   19   16    2      1.36      0.00
   20   16    2      0.09      0.00
   21   16    2     -5.59      0.00
   22   16    2     -8.36      0.00
  -11   17    2      0.26      0.00
  -10   17    2     -0.21      0.00
   -9   17    2     -1.93      0.00
   -8   17    2     -1.29      0.00
   -7   17    2      0.65      0.00
   -6   17    2     -0.33      0.00
   -5   17    2     -0.97      0.00
   -4   17    2      0.96      0.00
   -3   17    2      1.17      0.00
   -2   17    2     -0.93      0.00
   -1   17    2     -1.81      0.00
    0   17    2     -0.97      0.00
    1   17    2     -0.41      0.00
    2   17    2     -0.90      0.00
    3   17    2     -1.92      0.00
    4   17    2     -2.51      0.00
    5   17    2     -1.06      0.00
    6   17    2      1.19      0.00
    7   17    2      0.48      0.00
    8   17    2     -1.91      0.00
    9   17    2     -1.92      0.00
   10   17    2      0.31      0.00
   11   17    2      1.33      0.00
   12   17    2     -1.30      0.00
   13   17    2     -2.50      0.00
   14   17    2      2.12      0.00
   15   17    2      3.88      0.00
   16   17    2      0.01      0.00
   17   17    2     -0.55      0.00
   18   17    2     -0.46      0.00
   19   17    2     -4.30      0.00
   20   17    2     -5.60      0.00
   21   17    2     -3.10      0.00
   22   17    2      0.60      0.00
  -10   18    2      0.89      0.00
   -9   18    2     -2.60      0.00
   -8   18    2     -4.11      0.00
   -7   18    2     -2.50      0.00
   -6   18    2     -2.10      0.00
   -5   18    2     -1.29      0.00
   -4   18    2      0.49      0.00
   -3   18    2     -0.59      0.00
   -2   18    2     -2.60      0.00
   -1   18    2     -2.18      0.00
    0   18    2     -1.20      0.00
    1   18    2     -1.64      0.00
    2   18    2     -2.52      0.00
    3   18    2     -2.21      0.00
    4   18    2     -0.91      0.00
    5   18    2      0.16      0.00
    6   18    2     -0.06      0.00
    7   18    2     -1.94      0.00
    8   18    2     -2.68      0.00
    9   18    2     -0.26      0.00
   10   18    2      2.17      0.00
   11   18    2      1.65      0.00
   12   18    2     -1.19      0.00
   13   18    2     -2.23      0.00
   14   18    2      0.84      0.00
   15   18    2      1.59      0.00
   16   18    2     -0.94      0.00
   17   18    2      1.42      0.00
   18   18    2      4.52      0.00
   19   18    2      1.68      0.00
   20   18    2     -0.26      0.00
   21   18    2      0.52      0.00
   -8   19    2     -2.41      0.00
   -7   19    2      1.10      0.00
   -6   19    2      0.96      0.00
   -5   19    2      0.00      0.00
   -4   19    2      0.93      0.00
   -3   19    2      1.26      0.00
   -2   19    2      1.45      0.00
   -1   19    2      1.98      0.00
    0   19    2      1.64      0.00
    1   19    2      1.51      0.00
    2   19    2      2.06      0.00
    3   19    2      3.05      0.00
    4   19    2      4.59      0.00
    5   19    2      4.99      0.00
    6   19    2      3.44      0.00
    7   19    2      1.48      0.00
    8   19    2      1.20      0.00
    9   19    2      2.54      0.00
   10   19    2      2.47      0.00
   11   19    2      0.44      0.00
   12   19    2     -1.14      0.00
   13   19    2     -0.56      0.00
   14   19    2      2.70      0.00
   15   19    2      4.96      0.00
   16   19    2      4.20      0.00
   17   19    2      4.56      0.00
   18   19    2      4.10      0.00
   19   19    2      0.28      0.00
   20   19    2      0.33      0.00
   21   19    2      4.39      0.00
   -7   20    2     -0.56      0.00
   -6   20    2     -1.31      0.00
   -5   20    2     -0.89      0.00
   -4   20    2      0.97      0.00
   -3   20    2      1.12      0.00
   -2   20    2      0.17      0.00
   -1   20    2     -0.79      0.00
    0   20    2     -1.01      0.00
    1   20    2      0.79      0.00
    2   20    2      1.83      0.00
    3   20    2      1.02      0.00
    4   20    2      1.51      0.00
    5   20    2      2.02      0.00
    6   20    2      0.64      0.00
    7   20    2      0.06      0.00
    8   20    2      1.39      0.00
    9   20    2      2.46      0.00
   10   20    2      1.47      0.00
   11   20    2     -0.39      0.00
   12   20    2     -1.16      0.00
   13   20    2     -1.21      0.00
   14   20    2     -0.04      0.00
   15   20    2      1.27      0.00
   16   20    2     -0.69      0.00
   17   20    2     -3.43      0.00
   18   20    2     -3.44      0.00
   19   20    2     -1.84      0.00
   20   20    2      1.10      0.00
   -6   21    2      0.37      0.00
   -5   21    2      0.42      0.00
   -4   21    2      0.67      0.00
   -3   21    2      0.78      0.00
   -2   21    2      0.84      0.00
   -1   21    2     -0.19      0.00
    0   21    2     -1.02      0.00
    1   21    2      0.76      0.00
    2   21    2      1.69      0.00
    3   21    2      0.09      0.00
    4   21    2      0.27      0.00
    5   21    2      0.78      0.00
    6   21    2     -1.14      0.00
    7   21    2     -1.64      0.00
    8   21    2     -0.17      0.00
    9   21    2     -0.06      0.00
   10   21    2     -0.91      0.00
   11   21    2     -0.54      0.00
   12   21    2      0.87      0.00
   13   21    2      1.48      0.00
   14   21    2      2.10      0.00
   15   21    2      3.16      0.00
   16   21    2      1.27      0.00
   17   21    2     -1.60      0.00
   18   21    2     -0.35      0.00
   19   21    2      1.91      0.00
   -4   22    2      2.06      0.00
   -3   22    2      2.17      0.00
   -2   22    2      0.53      0.00
   -1   22    2     -2.10      0.00
    0   22    2     -1.98      0.00
    1   22    2      1.53      0.00
    2   22    2      2.51      0.00
    3   22    2     -0.30      0.00
    4   22    2     -0.27      0.00
    5   22    2      1.55      0.00
    6   22    2      0.22      0.00
    7   22    2     -0.69      0.00
    8   22    2      0.33      0.00
    9   22    2      0.17      0.00
   10   22    2      0.28      0.00
   11   22    2      1.82      0.00
   12   22    2      2.50      0.00
   13   22    2      1.48      0.00
   14   22    2      0.79      0.00
   15   22    2      0.97      0.00
   16   22    2     -0.93      0.00
   17   22    2     -3.21      0.00
   18   22    2     -0.99      0.00
   -2   23    2     -1.17      0.00
   -1   23    2     -1.87      0.00
    0   23    2     -0.55      0.00
    1   23    2      1.39      0.00
    2   23    2      0.87      0.00
    3   23    2     -1.26      0.00
    4   23    2     -0.48      0.00
    5   23    2      0.93      0.00
    6   23    2     -1.02      0.00
    7   23    2     -1.42      0.00
    8   23    2      1.05      0.00
    9   23    2      1.50      0.00
   10   23    2      1.21      0.00
   11   23    2      1.55      0.00
   12   23    2      0.21      0.00
   13   23    2     -1.73      0.00
   14   23    2     -2.07      0.00
   15   23    2     -1.54      0.00
   16   23    2     -1.97      0.00
    1   24    2      2.73      0.00
    2   24    2      2.22      0.00
    3   24    2      0.53      0.00
    4   24    2      0.40      0.00
    5   24    2      1.16      0.00
    6   24    2     -0.16      0.00
    7   24    2     -0.74      0.00
    8   24    2      0.43      0.00
    9   24    2      0.01      0.00
   10   24    2     -0.19      0.00
   11   24    2      0.28      0.00
   12   24    2     -0.98      0.00
   13   24    2     -1.21      0.00
   14   24    2      0.71      0.00
   15   24    2      1.50      0.00
    4   25    2     -0.50      0.00
    5   25    2     -0.16      0.00
    6   25    2     -1.41      0.00
    7   25    2     -1.95      0.00
    8   25    2     -0.57      0.00
    9   25    2     -0.33      0.00
   10   25    2     -0.64      0.00
   11   25    2     -0.64      0.00
   -9  -25    3     -0.10      0.00
   -8  -25    3      0.05      0.00
   -7  -25    3     -0.35      0.00
   -6  -25    3     -1.30      0.00
   -5  -25    3     -1.14      0.00
   -4  -25    3      0.21      0.00
   -3  -25    3      0.51      0.00
  -13  -24    3      2.30      0.00
  -12  -24    3      3.14      0.00
  -11  -24    3      1.72      0.00
  -10  -24    3      1.10      0.00
   -9  -24    3      1.60      0.00
   -8  -24    3      0.80      0.00
   -7  -24    3     -1.35      0.00
   -6  -24    3     -2.94      0.00
   -5  -24    3     -1.46      0.00
   -4  -24    3      1.38      0.00
   -3  -24    3      1.38      0.00
   -2  -24    3     -0.02      0.00
   -1  -24    3     -0.50      0.00
    0  -24    3     -0.87      0.00
    1  -24    3     -1.22      0.00
  -15  -23    3      0.14      0.00
  -14  -23    3      1.73      0.00
  -13  -23    3      2.03      0.00
  -12  -23    3      0.10      0.00
  -11  -23    3     -1.71      0.00
  -10  -23    3     -0.76      0.00
   -9  -23    3      0.51      0.00
   -8  -23    3     -0.56      0.00
   -7  -23    3     -1.76      0.00
   -6  -23    3     -0.86      0.00
   -5  -23    3      1.64      0.00
   -4  -23    3      1.94      0.00
   -3  -23    3     -1.85      0.00
   -2  -23    3     -4.46      0.00
   -1  -23    3     -3.58      0.00
    0  -23    3     -3.06      0.00
    1  -23    3     -3.41      0.00
    2  -23    3     -2.83      0.00
    3  -23    3     -1.50      0.00
  -16  -22    3      0.35      0.00
  -15  -22    3      0.80      0.00
  -14  -22    3      0.95      0.00
  -13  -22    3     -0.65      0.00
  -12  -22    3     -3.20      0.00
  -11  -22    3     -3.40      0.00
  -10  -22    3     -0.89      0.00
   -9  -22    3      0.49      0.00
   -8  -22    3     -0.74      0.00
   -7  -22    3     -1.85      0.00
   -6  -22    3     -1.34      0.00
   -5  -22    3      0.12      0.00
   -4  -22    3      0.33      0.00
   -3  -22    3     -1.58      0.00
   -2  -22    3     -1.89      0.00
   -1  -22    3     -0.23      0.00
    0  -22    3     -0.34      0.00
    1  -22    3     -1.18      0.00
    2  -22    3     -0.19      0.00
    3  -22    3      1.11      0.00
    4  -22    3      0.63      0.00
    5  -22    3     -0.78      0.00
  -17  -21    3      0.24      0.00
  -16  -21    3     -0.19      0.00
  -15  -21    3     -0.80      0.00
  -14  -21    3     -0.57      0.00
  -13  -21    3     -0.72      0.00
  -12  -21    3     -1.10      0.00
  -11  -21    3     -0.01      0.00
  -10  -21    3      1.08      0.00
   -9  -21    3     -0.37      0.00
   -8  -21    3     -2.38      0.00
   -7  -21    3     -1.66      0.00
   -6  -21    3      0.64      0.00
   -5  -21    3      1.93      0.00
   -4  -21    3      1.35      0.00
   -3  -21    3     -0.14      0.00
   -2  -21    3      0.44      0.00
   -1  -21    3      2.51      0.00
    0  -21    3      2.26      0.00
    1  -21    3      0.58      0.00
    2  -21    3      0.59      0.00
    3  -21    3      1.34      0.00
    4  -21    3      0.73      0.00
    5  -21    3     -0.09      0.00
    6  -21    3      0.53      0.00
    7  -21    3      1.10      0.00
  -18  -20    3      0.67      0.00
  -17  -20    3      1.65      0.00
  -16  -20    3      2.34      0.00
  -15  -20    3      2.39      0.00
  -14  -20    3      2.64      0.00
  -13  -20    3      2.03      0.00
  -12  -20    3      0.02      0.00
  -11  -20    3     -1.24      0.00
  -10  -20    3     -1.28      0.00
   -9  -20    3     -1.61      0.00
   -8  -20    3     -1.71      0.00
   -7  -20    3     -0.77      0.00
   -6  -20    3     -0.26      0.00
   -5  -20    3     -0.41      0.00
   -4  -20    3     -0.15      0.00
   -3  -20    3     -0.12      0.00
   -2  -20    3     -0.30      0.00
   -1  -20    3     -0.31      0.00
    0  -20    3     -1.10      0.00
    1  -20    3     -1.64      0.00
    2  -20    3      0.31      0.00
    3  -20    3      3.30      0.00
    4  -20    3      4.09      0.00
    5  -20    3      3.10      0.00
    6  -20    3      2.16      0.00
    7  -20    3      0.99      0.00
    8  -20    3      0.26      0.00
    9  -20    3      0.66      0.00
  -19  -19    3     -0.56      0.00
  -18  -19    3     -0.33      0.00
  -17  -19    3     -0.17      0.00
  -16  -19    3     -0.76      0.00
  -15  -19    3     -1.58      0.00
  -14  -19    3     -0.50      0.00
  -13  -19    3      1.64      0.00
  -12  -19    3      1.38      0.00
  -11  -19    3     -0.52      0.00
  -10  -19    3     -1.70      0.00
   -9  -19    3     -2.84      0.00
   -8  -19    3     -3.61      0.00
   -7  -19    3     -2.54      0.00
   -6  -19    3     -1.13      0.00
   -5  -19    3     -0.69      0.00
   -4  -19    3     -0.19      0.00
   -3  -19    3      0.27      0.00
   -2  -19    3      0.55      0.00
   -1  -19    3      1.06      0.00
    0  -19    3      0.82      0.00
    1  -19    3      0.15      0.00
    2  -19    3      1.23      0.00
    3  -19    3      3.07      0.00
    4  -19    3      2.32      0.00
    5  -19    3     -0.05      0.00
    6  -19    3     -0.69      0.00
    7  -19    3      0.35      0.00
    8  -19    3      1.76      0.00
    9  -19    3      2.02      0.00
   10  -19    3      0.26      0.00
  -20  -18    3     -1.90      0.00
  -19  -18    3     -3.13      0.00
  -18  -18    3     -2.41      0.00
  -17  -18    3     -2.60      0.00
  -16  -18    3     -3.04      0.00
  -15  -18    3     -3.19      0.00
  -14  -18    3     -2.39      0.00
  -13  -18    3     -1.30      0.00
  -12  -18    3     -2.97      0.00
  -11  -18    3     -5.29      0.00
  -10  -18    3     -4.39      0.00
   -9  -18    3     -2.76      0.00
   -8  -18    3     -2.09      0.00
   -7  -18    3     -0.21      0.00
   -6  -18    3      1.53      0.00
   -5  -18    3      1.47      0.00
   -4  -18    3      1.48      0.00
   -3  -18    3      1.60      0.00
   -2  -18    3      0.64      0.00
   -1  -18    3     -0.65      0.00
    0  -18    3     -1.48      0.00
    1  -18    3     -1.34      0.00
    2  -18    3      0.41      0.00
    3  -18    3      2.30      0.00
    4  -18    3      1.66      0.00
    5  -18    3     -0.36      0.00
    6  -18    3     -0.54      0.00
    7  -18    3      0.75      0.00
    8  -18    3      1.58      0.00
    9  -18    3      0.92      0.00
   10  -18    3     -0.70      0.00
   11  -18    3     -1.03      0.00
  -20  -17    3     -1.08      0.00
  -19  -17    3     -1.48      0.00
  -18  -17    3      0.56      0.00
  -17  -17    3      0.62      0.00
  -16  -17    3     -0.88      0.00
  -15  -17    3     -2.34      0.00
  -14  -17    3     -1.95      0.00
  -13  -17    3      0.55      0.00
  -12  -17    3      0.26      0.00
  -11  -17    3     -2.38      0.00
  -10  -17    3     -2.25      0.00
   -9  -17    3     -1.12      0.00
   -8  -17    3     -0.88      0.00
   -7  -17    3      0.81      0.00
   -6  -17    3      2.10      0.00
   -5  -17    3      1.05      0.00
   -4  -17    3      0.34      0.00
   -3  -17    3      0.13      0.00
   -2  -17    3     -1.03      0.00
   -1  -17    3     -1.75      0.00
    0  -17    3     -0.72      0.00
    1  -17    3      1.47      0.00
    2  -17    3      3.54      0.00
    3  -17    3      3.91      0.00
    4  -17    3      1.57      0.00
    5  -17    3     -1.23      0.00
    6  -17    3     -1.01      0.00
    7  -17    3      0.97      0.00
    8  -17    3      1.24      0.00
    9  -17    3     -0.26      0.00
   10  -17    3     -1.29      0.00
   11  -17    3     -0.83      0.00
   12  -17    3     -0.67      0.00
  -21  -16    3      4.68      0.00
  -20  -16    3      3.40      0.00
  -19  -16    3      1.43      0.00
  -18  -16    3      2.12      0.00
  -17  -16    3      1.08      0.00
  -16  -16    3     -0.23      0.00
  -15  -16    3      0.20      0.00
  -14  -16    3      1.24      0.00
  -13  -16    3      2.07      0.00
  -12  -16    3      0.21      0.00
  -11  -16    3     -2.28      0.00
  -10  -16    3     -1.16      0.00
   -9  -16    3      0.08      0.00
   -8  -16    3     -0.59      0.00
   -7  -16    3      0.50      0.00
   -6  -16    3      1.87      0.00
   -5  -16    3      0.78      0.00
   -4  -16    3     -0.29      0.00
   -3  -16    3     -0.43      0.00
   -2  -16    3     -0.42      0.00
   -1  -16    3      0.60      0.00
    0  -16    3      2.18      0.00
    1  -16    3      2.66      0.00
    2  -16    3      1.46      0.00
    3  -16    3     -0.66      0.00
    4  -16    3     -2.64      0.00
    5  -16    3     -3.08      0.00
    6  -16    3     -0.89      0.00
    7  -16    3      1.34      0.00
    8  -16    3      0.76      0.00
    9  -16    3     -1.01      0.00
   10  -16    3     -2.31      0.00
   11  -16    3     -3.91      0.00
   12  -16    3     -5.64      0.00
   13  -16    3     -5.00      0.00
  -21  -15    3      4.62      0.00
  -20  -15    3      1.81      0.00
  -19  -15    3     -2.26      0.00
  -18  -15    3     -0.68      0.00
  -17  -15    3      0.45      0.00
  -16  -15    3      0.57      0.00
  -15  -15    3      2.13      0.00
  -14  -15    3      3.16      0.00
  -13  -15    3      3.53      0.00
  -12  -15    3      2.80      0.00
  -11  -15    3      1.32      0.00
  -10  -15    3      1.21      0.00
   -9  -15    3      0.94      0.00
   -8  -15    3      0.17      0.00
   -7  -15    3      1.19      0.00
   -6  -15    3      1.70      0.00
   -5  -15    3     -0.11      0.00
   -4  -15    3     -0.97      0.00
   -3  -15    3     -0.16      0.00
   -2  -15    3      0.54      0.00
   -1  -15    3      1.10      0.00
    0  -15    3      1.35      0.00
    1  -15    3      0.85      0.00
    2  -15    3     -0.23      0.00
    3  -15    3     -1.37      0.00
    4  -15    3     -1.71      0.00
    5  -15    3     -0.51      0.00
    6  -15    3      2.03      0.00
    7  -15    3      3.01      0.00
    8  -15    3      0.77      0.00
    9  -15    3     -1.46      0.00
   10  -15    3     -1.82      0.00
   11  -15    3     -1.85      0.00
   12  -15    3     -1.66      0.00
   13  -15    3     -0.17      0.00
   14  -15    3      1.24      0.00
  -22  -14    3      0.24      0.00
  -21  -14    3      4.08      0.00
  -20  -14    3      0.55      0.00
  -19  -14    3     -3.02      0.00
  -18  -14    3      0.44      0.00
  -17  -14    3      2.50      0.00
  -16  -14    3      2.34      0.00
  -15  -14    3      3.49      0.00
  -14  -14    3      2.36      0.00
  -13  -14    3     -0.31      0.00
  -12  -14    3     -1.41      0.00
  -11  -14    3     -1.51      0.00
  -10  -14    3     -0.82      0.00
   -9  -14    3      0.40      0.00
   -8  -14    3      1.69      0.00
   -7  -14    3      2.87      0.00
   -6  -14    3      2.16      0.00
   -5  -14    3     -0.34      0.00
   -4  -14    3     -1.36      0.00
   -3  -14    3     -0.40      0.00
   -2  -14    3      0.46      0.00
   -1  -14    3      0.60      0.00
    0  -14    3     -0.26      0.00
    1  -14    3     -1.92      0.00
    2  -14    3     -3.09      0.00
    3  -14    3     -2.78      0.00
    4  -14    3     -0.77      0.00
    5  -14    3      1.84      0.00
    6  -14    3      3.30      0.00
    7  -14    3      2.32      0.00
    8  -14    3     -0.28      0.00
    9  -14    3     -1.52      0.00
   10  -14    3     -1.26      0.00
   11  -14    3     -1.58      0.00
   12  -14    3     -1.75      0.00
   13  -14    3     -0.40      0.00
   14  -14    3      0.94      0.00
   15  -14    3      0.68      0.00
  -22  -13    3      2.84      0.00
  -21  -13    3      5.42      0.00
  -20  -13    3      2.26      0.00
  -19  -13    3     -0.35      0.00
  -18  -13    3      1.63      0.00
  -17  -13    3      0.42      0.00
  -16  -13    3     -2.05      0.00
  -15  -13    3     -1.37      0.00
  -14  -13    3     -2.26      0.00
  -13  -13    3     -3.86      0.00
  -12  -13    3     -2.71      0.00
  -11  -13    3     -1.42      0.00
  -10  -13    3     -1.09      0.00
   -9  -13    3     -0.45      0.00
   -8  -13    3     -0.44      0.00
   -7  -13    3     -2.21      0.00
   -6  -13    3     -4.49      0.00
   -5  -13    3     -4.60      0.00
   -4  -13    3     -1.59      0.00
   -3  -13    3      1.81      0.00
   -2  -13    3      2.31      0.00
   -1  -13    3      0.19      0.00
    0  -13    3     -2.05      0.00
    1  -13    3     -2.54      0.00
    2  -13    3     -1.12      0.00
    3  -13    3      0.99      0.00
    4  -13    3      2.78      0.00
    5  -13    3      3.32      0.00
    6  -13    3      2.21      0.00
    7  -13    3      0.11      0.00
    8  -13    3     -1.84      0.00
    9  -13    3     -1.61      0.00
   10  -13    3      0.96      0.00
   11  -13    3      3.05      0.00
   12  -13    3      3.06      0.00
   13  -13    3      1.94      0.00
   14  -13    3      0.85      0.00
   15  -13    3      0.16      0.00
   16  -13    3      0.20      0.00
  -22  -12    3      1.74      0.00
  -21  -12    3      2.46      0.00
  -20  -12    3      0.21      0.00
  -19  -12    3     -0.93      0.00
  -18  -12    3      0.21      0.00
  -17  -12    3     -0.52      0.00
  -16  -12    3     -0.72      0.00
  -15  -12    3      0.42      0.00
  -14  -12    3     -1.55      0.00
  -13  -12    3     -3.57      0.00
  -12  -12    3     -2.36      0.00
  -11  -12    3     -1.10      0.00
  -10  -12    3     -0.75      0.00
   -9  -12    3     -0.24      0.00
   -8  -12    3     -0.60      0.00
   -7  -12    3     -2.68      0.00
   -6  -12    3     -4.17      0.00
   -5  -12    3     -2.47      0.00
   -4  -12    3      0.92      0.00
   -3  -12    3      2.40      0.00
   -2  -12    3      0.22      0.00
   -1  -12    3     -3.85      0.00
    0  -12    3     -5.90      0.00
    1  -12    3     -4.46      0.00
    2  -12    3     -1.79      0.00
    3  -12    3      0.14      0.00
    4  -12    3      1.19      0.00
    5  -12    3      0.77      0.00
    6  -12    3     -0.90      0.00
    7  -12    3     -1.87      0.00
    8  -12    3     -1.30      0.00
    9  -12    3      0.87      0.00
   10  -12    3      3.89      0.00
   11  -12    3      4.54      0.00
   12  -12    3      2.07      0.00
   13  -12    3      0.24      0.00
   14  -12    3      1.05      0.00
   15  -12    3      2.23      0.00
   16  -12    3      1.81      0.00
   17  -12    3      0.48      0.00
  -22  -11    3      1.45      0.00
  -21  -11    3     -1.98      0.00
  -20  -11    3     -2.76      0.00
  -19  -11    3     -0.47      0.00
  -18  -11    3      0.51      0.00
  -17  -11    3     -0.59      0.00
  -16  -11    3     -0.63      0.00
  -15  -11    3     -0.41      0.00
  -14  -11    3     -1.64      0.00
  -13  -11    3     -2.45      0.00
  -12  -11    3     -2.86      0.00
  -11  -11    3     -2.88      0.00
  -10  -11    3     -1.14      0.00
   -9  -11    3      0.54      0.00
   -8  -11    3      0.19      0.00
   -7  -11    3     -1.69      0.00
   -6  -11    3     -2.06      0.00
   -5  -11    3      1.46      0.00
   -4  -11    3      5.03      0.00
   -3  -11    3      4.13      0.00
   -2  -11    3     -0.20      0.00
   -1  -11    3     -3.94      0.00
    0  -11    3     -2.89      0.00
    1  -11    3      2.16      0.00
    2  -11    3      5.05      0.00
    3  -11    3      3.89      0.00
    4  -11    3      1.87      0.00
    5  -11    3     -0.35      0.00
    6  -11    3     -2.81      0.00
    7  -11    3     -3.64      0.00
    8  -11    3     -3.06      0.00
    9  -11    3     -1.64      0.00
   10  -11    3      0.71      0.00
   11  -11    3      1.01      0.00
   12  -11    3     -1.69      0.00
   13  -11    3     -2.99      0.00
   14  -11    3     -1.11      0.00
   15  -11    3      0.74      0.00
   16  -11    3      0.71      0.00
   17  -11    3      0.48      0.00
   18  -11    3      1.41      0.00
  -22  -10    3      1.77      0.00
  -21  -10    3      0.80      0.00
  -20  -10    3      3.01      0.00
  -19  -10    3      4.15      0.00
  -18  -10    3     -0.66      0.00
  -17  -10    3     -3.95      0.00
  -16  -10    3     -2.02      0.00
  -15  -10    3     -0.43      0.00
  -14  -10    3     -0.30      0.00
  -13  -10    3     -0.20      0.00
  -12  -10    3     -0.41      0.00
  -11  -10    3      2.18      0.00
  -10  -10    3      6.44      0.00
   -9  -10    3      6.80      0.00
   -8  -10    3      5.32      0.00
   -7  -10    3      5.14      0.00
   -6  -10    3      5.81      0.00
   -5  -10    3      8.13      0.00
   -4  -10    3      9.29      0.00
   -3  -10    3      6.67      0.00
   -2  -10    3      3.14      0.00
   -1  -10    3      1.05      0.00
    0  -10    3      2.35      0.00
    1  -10    3      6.01      0.00
    2  -10    3      5.94      0.00
    3  -10    3      2.66      0.00
    4  -10    3      1.73      0.00
    5  -10    3      1.23      0.00
    6  -10    3     -1.50      0.00
    7  -10    3     -3.09      0.00
    8  -10    3     -2.36      0.00
    9  -10    3     -0.81      0.00
   10  -10    3      0.58      0.00
   11  -10    3     -0.72      0.00
   12  -10    3     -4.07      0.00
   13  -10    3     -4.34      0.00
   14  -10    3     -1.05      0.00
   15  -10    3      1.24      0.00
   16  -10    3      0.62      0.00
   17  -10    3     -0.58      0.00
   18  -10    3     -0.42      0.00
  -22   -9    3      3.17      0.00
  -21   -9    3     -0.88      0.00
  -20   -9    3     -0.90      0.00
  -19   -9    3      1.35      0.00
  -18   -9    3     -0.36      0.00
  -17   -9    3      0.03      0.00
  -16   -9    3      2.64      0.00
  -15   -9    3      1.85      0.00
  -14   -9    3      1.84      0.00
  -13   -9    3      3.68      0.00
  -12   -9    3      3.81      0.00
  -11   -9    3      5.79      0.00
  -10   -9    3      8.36      0.00
   -9   -9    3      6.59      0.00
   -8   -9    3      4.96      0.00
   -7   -9    3      5.13      0.00
   -6   -9    3      4.66      0.00
   -5   -9    3      6.35      0.00
   -4   -9    3      7.61      0.00
   -3   -9    3      3.92      0.00
   -2   -9    3     -0.54      0.00
   -1   -9    3     -1.91      0.00
    0   -9    3      0.32      0.00
    1   -9    3      3.16      0.00
    2   -9    3      0.37      0.00
    3   -9    3     -4.22      0.00
    4   -9    3     -2.69      0.00
    5   -9    3     -0.07      0.00
    6   -9    3     -1.34      0.00
    7   -9    3     -0.97      0.00
    8   -9    3      2.57      0.00
    9   -9    3      4.84      0.00
   10   -9    3      4.21      0.00
   11   -9    3      0.89      0.00
   12   -9    3     -2.79      0.00
   13   -9    3     -2.83      0.00
   14   -9    3      0.11      0.00
   15   -9    3      1.88      0.00
   16   -9    3      1.20      0.00
   17   -9    3      0.49      0.00
   18   -9    3      1.21      0.00
   19   -9    3      0.95      0.00
  -22   -8    3      3.44      0.00
  -21   -8    3     -0.92      0.00
  -20   -8    3     -0.96      0.00
  -19   -8    3      1.20      0.00
  -18   -8    3     -2.40      0.00
  -17   -8    3     -4.63      0.00
  -16   -8    3     -2.29      0.00
  -15   -8    3     -0.96      0.00
  -14   -8    3      0.69      0.00
  -13   -8    3      1.50      0.00
  -12   -8    3     -0.34      0.00
  -11   -8    3      1.41      0.00
  -10   -8    3      4.38      0.00
   -9   -8    3      2.28      0.00
   -8   -8    3      0.27      0.00
   -7   -8    3      0.41      0.00
   -6   -8    3     -0.24      0.00
   -5   -8    3      0.40      0.00
   -4   -8    3      0.16      0.00
   -3   -8    3     -3.25      0.00
   -2   -8    3     -4.47      0.00
   -1   -8    3     -2.64      0.00
    0   -8    3     -1.45      0.00
    1   -8    3     -2.15      0.00
    2   -8    3     -4.40      0.00
    3   -8    3     -2.53      0.00
    4   -8    3      5.58      0.00
    5   -8    3      9.09      0.00
    6   -8    3      4.20      0.00
    7   -8    3      1.64      0.00
    8   -8    3      4.11      0.00
    9   -8    3      4.41      0.00
   10   -8    3      1.17      0.00
   11   -8    3     -2.12      0.00
   12   -8    3     -2.68      0.00
   13   -8    3      0.72      0.00
   14   -8    3      4.89      0.00
   15   -8    3      5.14      0.00
   16   -8    3      1.73      0.00
   17   -8    3     -1.14      0.00
   18   -8    3     -1.47      0.00
   19   -8    3     -1.50      0.00
   20   -8    3     -1.91      0.00
  -22   -7    3      3.86      0.00
  -21   -7    3     -0.61      0.00
  -20   -7    3      0.37      0.00
  -19   -7    3      5.81      0.00
  -18   -7    3      5.58      0.00
  -17   -7    3      2.61      0.00
  -16   -7    3      1.58      0.00
  -15   -7    3     -0.74      0.00
  -14   -7    3     -2.14      0.00
  -13   -7    3     -2.02      0.00
  -12   -7    3     -3.35      0.00
  -11   -7    3     -2.97      0.00
  -10   -7    3     -2.01      0.00
   -9   -7    3     -3.77      0.00
   -8   -7    3     -3.98      0.00
   -7   -7    3     -2.57      0.00
   -6   -7    3     -3.09      0.00
   -5   -7    3     -3.97      0.00
   -4   -7    3     -6.09      0.00
   -3   -7    3    -10.62      0.00
   -2   -7    3    -12.79      0.00
   -1   -7    3    -10.80      0.00
    0   -7    3     -8.54      0.00
    1   -7    3     -7.89      0.00
    2   -7    3     -6.63      0.00
    3   -7    3     -1.78      0.00
    4   -7    3      3.20      0.00
    5   -7    3      0.39      0.00
    6   -7    3     -6.13      0.00
    7   -7    3     -3.70      0.00
    8   -7    3      5.12      0.00
    9   -7    3      7.57      0.00
   10   -7    3      3.64      0.00
   11   -7    3      1.49      0.00
   12   -7    3      3.17      0.00
   13   -7    3      5.79      0.00
   14   -7    3      5.87      0.00
   15   -7    3      2.95      0.00
   16   -7    3      0.60      0.00
   17   -7    3      0.24      0.00
   18   -7    3     -0.40      0.00
   19   -7    3     -2.01      0.00
   20   -7    3     -2.51      0.00
  -22   -6    3     -1.95      0.00
  -21   -6    3      2.19      0.00
  -20   -6    3      6.37      0.00
  -19   -6    3      7.79      0.00
  -18   -6    3      1.42      0.00
  -17   -6    3     -6.32      0.00
  -16   -6    3     -5.64      0.00
  -15   -6    3     -1.39      0.00
  -14   -6    3      0.95      0.00
  -13   -6    3      0.90      0.00
  -12   -6    3     -1.61      0.00
  -11   -6    3     -1.48      0.00
  -10   -6    3      0.54      0.00
   -9   -6    3     -2.91      0.00
   -8   -6    3     -9.55      0.00
   -7   -6    3    -13.11      0.00
   -6   -6    3    -13.27      0.00
   -5   -6    3    -13.06      0.00
   -4   -6    3    -15.72      0.00
   -3   -6    3    -20.44      0.00
   -2   -6    3    -21.61      0.00
   -1   -6    3    -16.70      0.00
    0   -6    3    -11.36      0.00
    1   -6    3     -9.12      0.00
    2   -6    3     -4.25      0.00
    3   -6    3      4.30      0.00
    4   -6    3      8.28      0.00
    5   -6    3      5.36      0.00
    6   -6    3      3.50      0.00
    7   -6    3      8.01      0.00
    8   -6    3     11.42      0.00
    9   -6    3      5.59      0.00
   10   -6    3     -2.57      0.00
   11   -6    3     -3.63      0.00
   12   -6    3     -0.14      0.00
   13   -6    3      2.41      0.00
   14   -6    3      2.17      0.00
   15   -6    3     -0.03      0.00
   16   -6    3     -1.19      0.00
   17   -6    3     -1.06      0.00
   18   -6    3     -0.49      0.00
   19   -6    3      2.22      0.00
   20   -6    3      5.04      0.00
   21   -6    3      4.19      0.00
  -22   -5    3      3.64      0.00
  -21   -5    3      7.42      0.00
  -20   -5    3      2.71      0.00
  -19   -5    3     -2.50      0.00
  -18   -5    3     -5.21      0.00
  -17   -5    3     -5.89      0.00
  -16   -5    3     -0.57      0.00
  -15   -5    3      4.21      0.00
  -14   -5    3      2.92      0.00
  -13   -5    3     -0.06      0.00
  -12   -5    3     -3.12      0.00
  -11   -5    3     -4.15      0.00
  -10   -5    3     -4.46      0.00
   -9   -5    3     -8.94      0.00
   -8   -5    3    -10.86      0.00
   -7   -5    3     -3.52      0.00
   -6   -5    3      5.11      0.00
   -5   -5    3      5.25      0.00
   -4   -5    3     -1.10      0.00
   -3   -5    3     -4.69      0.00
   -2   -5    3     -0.20      0.00
   -1   -5    3     10.50      0.00
    0   -5    3     18.29      0.00
    1   -5    3     18.35      0.00
    2   -5    3     18.98      0.00
    3   -5    3     20.05      0.00
    4   -5    3     11.69      0.00
    5   -5    3     -0.11      0.00
    6   -5    3     -3.26      0.00
    7   -5    3      1.00      0.00
    8   -5    3      3.89      0.00
    9   -5    3      0.47      0.00
   10   -5    3     -3.47      0.00
   11   -5    3     -1.51      0.00
   12   -5    3      2.08      0.00
   13   -5    3      1.92      0.00
   14   -5    3     -1.52      0.00
   15   -5    3     -4.24      0.00
   16   -5    3     -2.54      0.00
   17   -5    3     -0.53      0.00
   18   -5    3     -2.46      0.00
   19   -5    3     -4.06      0.00
   20   -5    3     -4.23      0.00
   21   -5    3     -5.19      0.00
  -22   -4    3      1.22      0.00
  -21   -4    3      2.84      0.00
  -20   -4    3     -3.12      0.00
  -19   -4    3     -5.05      0.00
  -18   -4    3     -1.69      0.00
  -17   -4    3     -1.22      0.00
  -16   -4    3      0.97      0.00
  -15   -4    3      3.15      0.00
  -14   -4    3     -0.30      0.00
  -13   -4    3     -4.08      0.00
  -12   -4    3     -4.21      0.00
  -11   -4    3      1.18      0.00
  -10   -4    3      7.43      0.00
   -9   -4    3      5.77      0.00
   -8   -4    3      3.10      0.00
   -7   -4    3      7.10      0.00
   -6   -4    3      9.48      0.00
   -5   -4    3      2.59      0.00
   -4   -4    3     -5.74      0.00
   -3   -4    3     -0.40      0.00
   -2   -4    3     19.26      0.00
   -1   -4    3     38.07      0.00
    0   -4    3     41.37      0.00
    1   -4    3     28.84      0.00
    2   -4    3     16.05      0.00
    3   -4    3      8.31      0.00
    4   -4    3     -0.67      0.00
    5   -4    3     -1.81      0.00
    6   -4    3     10.10      0.00
    7   -4    3     19.59      0.00
    8   -4    3     16.95      0.00
    9   -4    3      6.92      0.00
   10   -4    3     -0.60      0.00
   11   -4    3     -0.31      0.00
   12   -4    3      1.97      0.00
   13   -4    3      0.89      0.00
   14   -4    3     -1.65      0.00
   15   -4    3     -2.47      0.00
   16   -4    3     -0.71      0.00
   17   -4    3     -0.24      0.00
   18   -4    3     -1.43      0.00
   19   -4    3      0.65      0.00
   20   -4    3      1.72      0.00
   21   -4    3     -2.83      0.00
   22   -4    3     -5.57      0.00
  -22   -3    3      2.74      0.00
  -21   -3    3      3.85      0.00
  -20   -3    3     -2.26      0.00
  -19   -3    3     -4.98      0.00
  -18   -3    3     -3.00      0.00
  -17   -3    3     -4.02      0.00
  -16   -3    3     -1.99      0.00
  -15   -3    3      2.03      0.00
  -14   -3    3      0.51      0.00
  -13   -3    3     -0.82      0.00
  -12   -3    3      1.89      0.00
  -11   -3    3      5.44      0.00
  -10   -3    3      3.02      0.00
   -9   -3    3     -5.96      0.00
   -8   -3    3     -6.58      0.00
   -7   -3    3      3.83      0.00
   -6   -3    3      9.69      0.00
   -5   -3    3      6.03      0.00
   -4   -3    3      6.38      0.00
   -3   -3    3     24.19      0.00
   -2   -3    3     42.82      0.00
   -1   -3    3     35.30      0.00
    0   -3    3     11.52      0.00
    1   -3    3     -0.02      0.00
    2   -3    3      9.01      0.00
    3   -3    3     21.90      0.00
    4   -3    3     21.91      0.00
    5   -3    3     19.01      0.00
    6   -3    3     21.55      0.00
    7   -3    3     16.40      0.00
    8   -3    3      2.57      0.00
    9   -3    3     -6.91      0.00
   10   -3    3     -6.84      0.00
   11   -3    3     -0.73      0.00
   12   -3    3      2.70      0.00
   13   -3    3     -0.20      0.00
   14   -3    3     -3.98      0.00
   15   -3    3     -3.81      0.00
   16   -3    3     -0.28      0.00
   17   -3    3      0.56      0.00
   18   -3    3     -3.67      0.00
   19   -3    3     -7.21      0.00
   20   -3    3     -8.31      0.00
   21   -3    3     -7.52      0.00
   22   -3    3     -2.42      0.00
  -22   -2    3      4.20      0.00
  -21   -2    3      4.09      0.00
  -20   -2    3     -0.66      0.00
  -19   -2    3     -2.17      0.00
  -18   -2    3      1.11      0.00
  -17   -2    3      2.04      0.00
  -16   -2    3      2.90      0.00
  -15   -2    3      2.88      0.00
  -14   -2    3     -2.41      0.00
  -13   -2    3     -6.34      0.00
  -12   -2    3     -5.00      0.00
  -11   -2    3     -1.25      0.00
  -10   -2    3      0.56      0.00
   -9   -2    3      0.88      0.00
   -8   -2    3      7.43      0.00
   -7   -2    3     14.28      0.00
   -6   -2    3      9.69      0.00
   -5   -2    3     -2.50      0.00
   -4   -2    3     -6.68      0.00
   -3   -2    3     12.27      0.00
   -2   -2    3     34.91      0.00
    0   -2    3     19.17      0.00
    1   -2    3     22.14      0.00
    3   -2    3      4.43      0.00
    4   -2    3    -14.51      0.00
    5   -2    3    -18.17      0.00
    6   -2    3     -8.40      0.00
    7   -2    3     -6.21      0.00
    8   -2    3    -12.00      0.00
    9   -2    3    -10.88      0.00
   10   -2    3     -4.06      0.00
   11   -2    3      0.90      0.00
   12   -2    3      0.93      0.00
   13   -2    3     -1.93      0.00
   14   -2    3     -1.97      0.00
   15   -2    3      0.95      0.00
   16   -2    3      2.60      0.00
   17   -2    3      0.66      0.00
   18   -2    3     -2.17      0.00
   19   -2    3     -0.26      0.00
   20   -2    3      4.43      0.00
   21   -2    3      5.63      0.00
   22   -2    3      3.78      0.00
  -22   -1    3      3.17      0.00
  -21   -1    3      2.69      0.00
  -20   -1    3      0.62      0.00
  -19   -1    3     -0.66      0.00
  -18   -1    3      0.78      0.00
  -17   -1    3      1.64      0.00
  -16   -1    3      1.71      0.00
  -15   -1    3      1.19      0.00
  -14   -1    3     -1.18      0.00
  -13   -1    3     -0.69      0.00
  -12   -1    3      3.98      0.00
  -11   -1    3      7.12      0.00
  -10   -1    3      3.41      0.00
   -9   -1    3     -3.22      0.00
   -8   -1    3     -3.03      0.00
   -7   -1    3     -1.76      0.00
   -6   -1    3     -6.63      0.00
   -5   -1    3     -7.78      0.00
   -4   -1    3      7.82      0.00
   -3   -1    3     37.22      0.00
   -2   -1    3     33.92      0.00
   -1   -1    3    -29.59      0.00
    0   -1    3    -82.61      0.00
    1   -1    3    -71.75      0.00
    2   -1    3    -40.35      0.00
    3   -1    3    -23.68      0.00
    4   -1    3    -14.81      0.00
    5   -1    3     -5.68      0.00
    6   -1    3      2.08      0.00
    7   -1    3     -2.79      0.00
    8   -1    3    -14.76      0.00
    9   -1    3    -15.69      0.00
   10   -1    3     -8.55      0.00
   11   -1    3     -3.27      0.00
   12   -1    3     -1.54      0.00
   13   -1    3     -2.20      0.00
   14   -1    3     -1.66      0.00
   15   -1    3     -0.25      0.00
   16   -1    3     -0.43      0.00
   17   -1    3     -1.04      0.00
   18   -1    3     -1.03      0.00
   19   -1    3      0.65      0.00
   20   -1    3      2.99      0.00
   21   -1    3      2.16      0.00
   22   -1    3     -0.57      0.00
   23   -1    3     -1.42      0.00
  -21    0    3      0.61      0.00
  -20    0    3      2.07      0.00
  -19    0    3      2.36      0.00
  -18    0    3      4.10      0.00
  -17    0    3      6.12      0.00
  -16    0    3      4.00      0.00
  -15    0    3      0.02      0.00
  -14    0    3     -2.14      0.00
  -13    0    3     -0.95      0.00
  -12    0    3      1.70      0.00
  -11    0    3      1.66      0.00
  -10    0    3     -1.86      0.00
   -9    0    3     -3.36      0.00
   -8    0    3      0.84      0.00
   -7    0    3      1.19      0.00
   -6    0    3     -5.18      0.00
   -5    0    3     -6.61      0.00
   -4    0    3      0.05      0.00
   -3    0    3      4.72      0.00
   -2    0    3    -17.67      0.00
   -1    0    3    -54.09      0.00
    0    0    3    -29.38      0.00
    1    0    3     47.11      0.00
    2    0    3     71.45      0.00
    3    0    3     32.29      0.00
    4    0    3     -3.74      0.00
    5    0    3    -14.44      0.00
    6    0    3    -14.29      0.00
    7    0    3    -19.33      0.00
    8    0    3    -24.13      0.00
    9    0    3    -13.89      0.00
   10    0    3     -0.98      0.00
   11    0    3      1.14      0.00
   12    0    3     -1.46      0.00
   13    0    3     -3.46      0.00
   14    0    3     -3.15      0.00
   15    0    3     -1.84      0.00
   16    0    3     -1.13      0.00
   17    0    3      0.56      0.00
   18    0    3      0.99      0.00
   19    0    3     -0.26      0.00
   20    0    3      0.02      0.00
   21    0    3     -0.57      0.00
   22    0    3     -2.78      0.00
   23    0    3     -2.45      0.00
  -21    1    3      2.28      0.00
  -20    1    3      2.78      0.00
  -19    1    3      1.21      0.00
  -18    1    3      1.55      0.00
  -17    1    3      3.77      0.00
  -16    1    3      1.30      0.00
  -15    1    3     -1.35      0.00
  -14    1    3      0.99      0.00
  -13    1    3      4.59      0.00
  -12    1    3      5.80      0.00
  -11    1    3      3.71      0.00
  -10    1    3      0.03      0.00
   -9    1    3     -0.34      0.00
   -8    1    3      3.66      0.00
   -7    1    3      3.52      0.00
   -6    1    3     -1.04      0.00
   -5    1    3      1.79      0.00
   -4    1    3     11.55      0.00
   -3    1    3     14.94      0.00
   -2    1    3     -4.61      0.00
   -1    1    3    -30.51      0.00
    0    1    3    -10.16      0.00
    1    1    3     30.43      0.00
    2    1    3     13.78      0.00
    3    1    3    -29.13      0.00
    4    1    3    -31.66      0.00
    5    1    3    -10.59      0.00
    6    1    3      1.06      0.00
    7    1    3     -0.73      0.00
    8    1    3     -3.37      0.00
    9    1    3      4.38      0.00
   10    1    3      9.29      0.00
   11    1    3      4.04      0.00
   12    1    3     -0.30      0.00
   13    1    3     -1.74      0.00
   14    1    3     -1.38      0.00
   15    1    3      0.74      0.00
   16    1    3      2.01      0.00
   17    1    3      2.51      0.00
   18    1    3      0.84      0.00
   19    1    3     -0.99      0.00
   20    1    3      1.05      0.00
   21    1    3      1.38      0.00
   22    1    3     -2.05      0.00
   23    1    3     -2.39      0.00
  -21    2    3     -3.22      0.00
  -20    2    3      0.11      0.00
  -19    2    3      1.80      0.00
  -18    2    3      2.58      0.00
  -17    2    3      3.26      0.00
  -16    2    3     -0.26      0.00
  -15    2    3     -1.86      0.00
  -14    2    3      2.09      0.00
  -13    2    3      4.62      0.00
  -12    2    3      3.08      0.00
  -11    2    3     -0.34      0.00
  -10    2    3     -2.65      0.00
   -9    2    3     -0.28      0.00
   -8    2    3      5.50      0.00
   -7    2    3      6.81      0.00
   -6    2    3      4.00      0.00
   -5    2    3      6.16      0.00
   -4    2    3      7.07      0.00
   -3    2    3     -6.07      0.00
   -2    2    3    -29.69      0.00
   -1    2    3    -37.97      0.00
    0    2    3     -5.61      0.00
    1    2    3     28.12      0.00
    2    2    3      9.39      0.00
    3    2    3    -19.05      0.00
    4    2    3     -7.93      0.00
    5    2    3     10.24      0.00
    6    2    3      9.64      0.00
    7    2    3      2.80      0.00
    8    2    3      3.43      0.00
    9    2    3     12.59      0.00
   10    2    3     13.73      0.00
   11    2    3      4.77      0.00
   12    2    3      0.69      0.00
   13    2    3      1.11      0.00
   14    2    3      2.14      0.00
   15    2    3      3.84      0.00
   16    2    3      4.23      0.00
   17    2    3      4.42      0.00
   18    2    3      2.87      0.00
   19    2    3      0.42      0.00
   20    2    3      1.64      0.00
   21    2    3      1.94      0.00
   22    2    3     -0.59      0.00
   23    2    3      0.13      0.00
   24    2    3      2.53      0.00
  -20    3    3      3.78      0.00
  -19    3    3      2.57      0.00
  -18    3    3      0.57      0.00
  -17    3    3     -0.21      0.00
  -16    3    3     -3.36      0.00
  -15    3    3     -4.04      0.00
  -14    3    3      0.37      0.00
  -13    3    3      2.34      0.00
  -12    3    3     -0.97      0.00
  -11    3    3     -5.34      0.00
  -10    3    3     -5.90      0.00
   -9    3    3     -1.61      0.00
   -8    3    3      2.10      0.00
   -7    3    3     -1.08      0.00
   -6    3    3     -7.00      0.00
   -5    3    3     -5.02      0.00
   -4    3    3     -0.26      0.00
   -3    3    3     -1.78      0.00
   -2    3    3     -0.45      0.00
   -1    3    3     13.51      0.00
    0    3    3     34.93      0.00
    1    3    3     38.68      0.00
    2    3    3     11.33      0.00
    3    3    3     -8.76      0.00
    4    3    3      1.71      0.00
    5    3    3     11.29      0.00
    6    3    3      7.77      0.00
    7    3    3      6.38      0.00
    8    3    3     10.91      0.00
    9    3    3     15.19      0.00
   10    3    3      9.68      0.00
   11    3    3      0.21      0.00
   12    3    3     -0.86      0.00
   13    3    3      1.22      0.00
   14    3    3      2.74      0.00
   15    3    3      4.93      0.00
   16    3    3      4.41      0.00
   17    3    3      2.27      0.00
   18    3    3     -0.33      0.00
   19    3    3     -1.21      0.00
   20    3    3      2.65      0.00
   21    3    3      4.27      0.00
   22    3    3      1.18      0.00
   23    3    3      0.95      0.00
   24    3    3      2.92      0.00
  -20    4    3      0.69      0.00
  -19    4    3     -0.75      0.00
  -18    4    3     -1.29      0.00
  -17    4    3     -0.99      0.00
  -16    4    3     -1.87      0.00
  -15    4    3     -0.93      0.00
  -14    4    3      2.06      0.00
  -13    4    3      1.24      0.00
  -12    4    3     -3.29      0.00
  -11    4    3     -5.69      0.00
  -10    4    3     -3.58      0.00
   -9    4    3     -0.51      0.00
   -8    4    3     -0.51      0.00
   -7    4    3     -3.26      0.00
   -6    4    3     -4.31      0.00
   -5    4    3      0.88      0.00
   -4    4    3      5.11      0.00
   -3    4    3      1.00      0.00
   -2    4    3     -2.10      0.00
   -1    4    3     -0.57      0.00
    0    4    3     -0.85      0.00
    1    4    3     -4.15      0.00
    3    4    3    -11.86      0.00
    4    4    3     -4.55      0.00
    5    4    3     -1.76      0.00
    6    4    3     -4.20      0.00
    7    4    3     -2.82      0.00
    8    4    3      1.13      0.00
    9    4    3      2.86      0.00
   10    4    3     -1.65      0.00
   11    4    3     -6.12      0.00
   12    4    3     -2.82      0.00
   13    4    3      1.33      0.00
   14    4    3      2.52      0.00
   15    4    3      2.01      0.00
   16    4    3     -0.97      0.00
   17    4    3     -2.25      0.00
   18    4    3     -1.72      0.00
   19    4    3     -1.41      0.00
   20    4    3      0.78      0.00
   21    4    3      0.80      0.00
   22    4    3     -2.47      0.00
   23    4    3     -2.21      0.00
   24    4    3      0.68      0.00
  -19    5    3      0.75      0.00
  -17    5    3      1.12      0.00
  -16    5    3     -1.12      0.00
  -15    5    3     -1.53      0.00
  -14    5    3      1.42      0.00
  -13    5    3      2.66      0.00
  -12    5    3     -0.70      0.00
  -11    5    3     -3.58      0.00
  -10    5    3     -1.86      0.00
   -9    5    3      0.55      0.00
   -8    5    3     -0.89      0.00
   -7    5    3     -4.69      0.00
   -6    5    3     -6.67      0.00
   -5    5    3     -3.71      0.00
   -4    5    3     -1.02      0.00
   -3    5    3     -3.73      0.00
   -2    5    3     -2.98      0.00
   -1    5    3      3.68      0.00
    0    5    3      7.85      0.00
    1    5    3      9.38      0.00
    2    5    3      6.56      0.00
    3    5    3     -1.04      0.00
    4    5    3     -3.78      0.00
    5    5    3     -0.21      0.00
    6    5    3      3.55      0.00
    7    5    3      4.65      0.00
    8    5    3      3.29      0.00
    9    5    3      0.79      0.00
   10    5    3     -3.81      0.00
   11    5    3     -6.51      0.00
   12    5    3     -3.25      0.00
   13    5    3     -0.20      0.00
   14    5    3      0.42      0.00
   15    5    3      0.50      0.00
   16    5    3     -0.65      0.00
   17    5    3     -0.39      0.00
   18    5    3      0.17      0.00
   19    5    3     -0.66      0.00
   20    5    3      0.62      0.00
   21    5    3      1.12      0.00
   22    5    3     -1.51      0.00
   23    5    3     -1.45      0.00
   24    5    3      0.93      0.00
  -19    6    3      4.35      0.00
  -17    6    3      3.74      0.00
  -16    6    3      1.47      0.00
  -15    6    3      1.37      0.00
  -14    6    3      3.44      0.00
  -13    6    3      2.84      0.00
  -12    6    3     -1.25      0.00
  -11    6    3     -1.59      0.00
  -10    6    3      2.85      0.00
   -9    6    3      3.82      0.00
   -8    6    3      0.24      0.00
   -7    6    3     -0.09      0.00
   -6    6    3      5.17      0.00
   -5    6    3     11.80      0.00
   -4    6    3     14.09      0.00
   -3    6    3     10.03      0.00
   -2    6    3      5.95      0.00
   -1    6    3      3.95      0.00
    0    6    3      0.79      0.00
    1    6    3      0.18      0.00
    2    6    3      1.07      0.00
    3    6    3     -1.51      0.00
    4    6    3     -1.99      0.00
    5    6    3      2.83      0.00
    6    6    3      6.08      0.00
    7    6    3      2.90      0.00
    8    6    3     -3.02      0.00
    9    6    3     -5.71      0.00
   10    6    3     -5.51      0.00
   11    6    3     -2.78      0.00
   12    6    3      2.32      0.00
   13    6    3      4.19      0.00
   14    6    3      2.14      0.00
   15    6    3     -1.07      0.00
   16    6    3     -4.82      0.00
   17    6    3     -5.47      0.00
   18    6    3     -3.61      0.00
   19    6    3     -2.73      0.00
   20    6    3     -0.96      0.00
   21    6    3      0.21      0.00
   22    6    3     -1.25      0.00
   23    6    3     -0.79      0.00
   24    6    3      1.62      0.00
  -18    7    3     -7.20      0.00
  -15    7    3     -2.19      0.00
  -14    7    3      2.58      0.00
  -13    7    3      3.19      0.00
  -12    7    3      0.01      0.00
  -11    7    3      0.23      0.00
  -10    7    3      4.04      0.00
   -9    7    3      5.28      0.00
   -8    7    3      5.43      0.00
   -7    7    3      9.03      0.00
   -6    7    3     12.63      0.00
   -5    7    3     11.38      0.00
   -4    7    3      5.60      0.00
   -3    7    3     -2.27      0.00
   -2    7    3     -7.26      0.00
   -1    7    3     -5.13      0.00
    0    7    3      1.34      0.00
    1    7    3      4.94      0.00
    2    7    3      0.32      0.00
    3    7    3     -8.09      0.00
    4    7    3     -8.92      0.00
    5    7    3     -0.86      0.00
    6    7    3      5.04      0.00
    7    7    3      1.93      0.00
    8    7    3     -2.19      0.00
    9    7    3      1.45      0.00
   10    7    3      6.55      0.00
   11    7    3      6.48      0.00
   12    7    3      4.16      0.00
   13    7    3      1.65      0.00
   14    7    3      0.44      0.00
   15    7    3      0.72      0.00
   16    7    3      0.89      0.00
   17    7    3      3.40      0.00
   18    7    3      6.57      0.00
   19    7    3      5.54      0.00
   20    7    3      3.40      0.00
   21    7    3      2.63      0.00
   22    7    3      0.95      0.00
   23    7    3     -0.13      0.00
   24    7    3      0.41      0.00
  -16    8    3      6.47      0.00
  -15    8    3      2.54      0.00
  -14    8    3     -0.21      0.00
  -13    8    3     -2.52      0.00
  -12    8    3     -3.84      0.00
  -11    8    3     -0.77      0.00
  -10    8    3      3.54      0.00
   -9    8    3      3.97      0.00
   -8    8    3      2.91      0.00
   -7    8    3      3.52      0.00
   -6    8    3      3.26      0.00
   -5    8    3      0.41      0.00
   -4    8    3     -2.22      0.00
   -3    8    3     -2.70      0.00
   -2    8    3     -1.07      0.00
   -1    8    3      3.63      0.00
    0    8    3      8.35      0.00
    1    8    3      5.10      0.00
    2    8    3     -4.58      0.00
    3    8    3     -7.62      0.00
    4    8    3      0.56      0.00
    5    8    3     10.76      0.00
    6    8    3     12.98      0.00
    7    8    3      5.89      0.00
    8    8    3      0.43      0.00
    9    8    3      3.99      0.00
   10    8    3      6.94      0.00
   11    8    3      4.06      0.00
   12    8    3      2.67      0.00
   13    8    3      4.40      0.00
   14    8    3      5.94      0.00
   15    8    3      5.05      0.00
   16    8    3      1.93      0.00
   17    8    3      1.44      0.00
   18    8    3      2.73      0.00
   19    8    3      0.48      0.00
   20    8    3     -1.84      0.00
   21    8    3     -0.48      0.00
   22    8    3      0.58      0.00
   23    8    3      0.06      0.00
   24    8    3      0.42      0.00
  -15    9    3     -5.44      0.00
  -14    9    3     -3.35      0.00
  -13    9    3     -2.77      0.00
  -12    9    3     -3.05      0.00
  -11    9    3     -1.04      0.00
  -10    9    3      1.06      0.00
   -9    9    3      1.21      0.00
   -8    9    3      1.13      0.00
   -7    9    3      0.94      0.00
   -6    9    3     -0.90      0.00
   -5    9    3     -3.72      0.00
   -4    9    3     -5.03      0.00
   -3    9    3     -4.51      0.00
   -2    9    3     -4.34      0.00
   -1    9    3     -3.32      0.00
    0    9    3     -1.13      0.00
    1    9    3     -4.39      0.00
    2    9    3    -11.24      0.00
    3    9    3     -8.82      0.00
    4    9    3      1.81      0.00
    5    9    3      7.54      0.00
    6    9    3      4.21      0.00
    7    9    3     -2.55      0.00
    8    9    3     -2.78      0.00
    9    9    3      4.60      0.00
   10    9    3      6.78      0.00
   11    9    3      1.79      0.00
   12    9    3     -0.42      0.00
   13    9    3      0.17      0.00
   14    9    3     -0.61      0.00
   15    9    3     -2.91      0.00
   16    9    3     -4.56      0.00
   17    9    3     -1.74      0.00
   18    9    3      2.08      0.00
   19    9    3      0.98      0.00
   20    9    3     -0.52      0.00
   21    9    3      1.78      0.00
   22    9    3      2.67      0.00
   23    9    3     -0.14      0.00
   24    9    3     -1.94      0.00
  -17   10    3     -2.20      0.00
  -16   10    3     -8.28      0.00
  -14   10    3    -11.32      0.00
  -13   10    3     -7.34      0.00
  -12   10    3     -2.58      0.00
  -11   10    3      0.82      0.00
  -10   10    3      1.09      0.00
   -9   10    3     -0.07      0.00
   -8   10    3     -1.77      0.00
   -7   10    3     -5.19      0.00
   -6   10    3     -8.15      0.00
   -5   10    3     -7.69      0.00
   -4   10    3     -4.78      0.00
   -3   10    3     -2.32      0.00
   -2   10    3     -2.40      0.00
   -1   10    3     -2.83      0.00
    0   10    3     -1.27      0.00
    1   10    3     -2.76      0.00
    2   10    3     -6.71      0.00
    3   10    3     -2.39      0.00
    4   10    3      7.32      0.00
    5   10    3      8.87      0.00
    6   10    3      2.48      0.00
    7   10    3     -2.42      0.00
    8   10    3     -0.67      0.00
    9   10    3      3.21      0.00
   10   10    3      0.52      0.00
   11   10    3     -4.16      0.00
   12   10    3     -2.54      0.00
   13   10    3      0.97      0.00
   14   10    3      1.79      0.00
   15   10    3      0.19      0.00
   16   10    3     -1.76      0.00
   17   10    3      0.21      0.00
   18   10    3      3.26      0.00
   19   10    3      2.44      0.00
   20   10    3      1.83      0.00
   21   10    3      4.00      0.00
   22   10    3      3.98      0.00
   23   10    3      0.21      0.00
   24   10    3     -2.23      0.00
  -16   11    3     -0.31      0.00
  -15   11    3      2.51      0.00
  -14   11    3      6.20      0.00
  -13   11    3      6.51      0.00
  -12   11    3      3.95      0.00
  -11   11    3      0.83      0.00
  -10   11    3     -1.21      0.00
   -9   11    3     -1.72      0.00
   -8   11    3     -3.15      0.00
   -7   11    3     -5.98      0.00
   -6   11    3     -5.51      0.00
   -5   11    3     -0.64      0.00
   -4   11    3      3.26      0.00
   -3   11    3      3.43      0.00
   -2   11    3      1.30      0.00
   -1   11    3     -0.54      0.00
    0   11    3     -0.15      0.00
    1   11    3     -0.30      0.00
    2   11    3     -1.37      0.00
    3   11    3      3.62      0.00
    4   11    3     11.36      0.00
    5   11    3     10.03      0.00
    6   11    3      2.34      0.00
    7   11    3     -1.13      0.00
    8   11    3      0.58      0.00
    9   11    3      1.19      0.00
   10   11    3     -1.97      0.00
   11   11    3     -2.94      0.00
   12   11    3     -0.06      0.00
   13   11    3      0.29      0.00
   14   11    3     -2.34      0.00
   15   11    3     -5.51      0.00
   16   11    3     -6.60      0.00
   17   11    3     -2.01      0.00
   18   11    3      1.96      0.00
   19   11    3     -0.42      0.00
   20   11    3     -2.74      0.00
   21   11    3     -1.75      0.00
   22   11    3     -1.78      0.00
   23   11    3     -3.99      0.00
   24   11    3     -4.30      0.00
  -15   12    3     -2.27      0.00
  -14   12    3     -3.05      0.00
  -13   12    3     -1.72      0.00
  -12   12    3      0.65      0.00
  -11   12    3      1.68      0.00
  -10   12    3      0.96      0.00
   -9   12    3     -0.49      0.00
   -8   12    3     -2.33      0.00
   -7   12    3     -3.02      0.00
   -6   12    3      0.26      0.00
   -5   12    3      5.16      0.00
   -4   12    3      5.29      0.00
   -3   12    3      0.86      0.00
   -2   12    3     -2.55      0.00
   -1   12    3     -2.63      0.00
    0   12    3      0.16      0.00
    1   12    3      3.22      0.00
    2   12    3      4.13      0.00
    3   12    3      5.51      0.00
    4   12    3      5.98      0.00
    5   12    3     -0.20      0.00
    6   12    3     -7.13      0.00
    7   12    3     -5.44      0.00
    8   12    3      0.61      0.00
    9   12    3      1.98      0.00
   10   12    3     -1.20      0.00
   11   12    3     -2.58      0.00
   12   12    3     -1.96      0.00
   13   12    3     -2.46      0.00
   14   12    3     -2.48      0.00
   15   12    3     -2.73      0.00
   16   12    3     -2.16      0.00
   17   12    3      2.77      0.00
   18   12    3      4.59      0.00
   19   12    3      0.11      0.00
   20   12    3     -1.00      0.00
   21   12    3      1.45      0.00
   22   12    3      1.00      0.00
   23   12    3     -1.21      0.00
   24   12    3     -1.25      0.00
  -14   13    3      1.12      0.00
  -13   13    3      3.62      0.00
  -12   13    3      3.81      0.00
  -11   13    3      1.65      0.00
  -10   13    3     -0.18      0.00
   -9   13    3     -0.97      0.00
   -8   13    3     -1.19      0.00
   -7   13    3     -0.45      0.00
   -6   13    3      1.71      0.00
   -5   13    3      3.17      0.00
   -4   13    3      0.86      0.00
   -3   13    3     -2.42      0.00
   -2   13    3     -1.56      0.00
   -1   13    3      1.58      0.00
    0   13    3      3.22      0.00
    1   13    3      3.24      0.00
    2   13    3      2.26      0.00
    3   13    3      2.13      0.00
    4   13    3      2.80      0.00
    5   13    3      1.01      0.00
    6   13    3     -0.74      0.00
    7   13    3      1.47      0.00
    8   13    3      3.10      0.00
    9   13    3     -0.02      0.00
   10   13    3     -3.60      0.00
   11   13    3     -2.97      0.00
   12   13    3     -1.14      0.00
   13   13    3     -0.94      0.00
   14   13    3     -0.26      0.00
   15   13    3     -0.09      0.00
   16   13    3      1.19      0.00
   17   13    3      5.95      0.00
   18   13    3      4.69      0.00
   19   13    3     -2.84      0.00
   20   13    3     -3.87      0.00
   21   13    3     -1.78      0.00
   22   13    3     -4.07      0.00
   23   13    3     -5.66      0.00
   24   13    3     -3.96      0.00
  -13   14    3      3.09      0.00
  -12   14    3      2.77      0.00
  -11   14    3      1.12      0.00
  -10   14    3      0.18      0.00
   -9   14    3     -0.97      0.00
   -8   14    3     -1.27      0.00
   -7   14    3      0.91      0.00
   -6   14    3      3.57      0.00
   -5   14    3      3.76      0.00
   -4   14    3      0.59      0.00
   -3   14    3     -2.50      0.00
   -2   14    3     -1.69      0.00
   -1   14    3      0.51      0.00
    0   14    3      1.16      0.00
    1   14    3      2.15      0.00
    2   14    3      3.72      0.00
    3   14    3      3.54      0.00
    4   14    3      0.71      0.00
    5   14    3     -3.45      0.00
    6   14    3     -4.77      0.00
    7   14    3     -1.44      0.00
    8   14    3      1.64      0.00
    9   14    3      0.39      0.00
   10   14    3     -2.21      0.00
   11   14    3     -1.92      0.00
   12   14    3     -0.74      0.00
   13   14    3     -1.37      0.00
   14   14    3     -2.20      0.00
   15   14    3     -3.90      0.00
   16   14    3     -4.79      0.00
   17   14    3     -2.50      0.00
   18   14    3     -4.52      0.00
   19   14    3     -8.59      0.00
   20   14    3     -4.10      0.00
   21   14    3     -0.07      0.00
   22   14    3     -3.54      0.00
   23   14    3     -4.32      0.00
  -13   15    3     -1.34      0.00
  -12   15    3     -3.95      0.00
  -11   15    3     -5.49      0.00
  -10   15    3     -3.91      0.00
   -9   15    3     -2.18      0.00
   -8   15    3     -0.38      0.00
   -7   15    3      2.14      0.00
   -6   15    3      2.03      0.00
   -5   15    3     -0.98      0.00
   -4   15    3     -3.29      0.00
   -3   15    3     -2.47      0.00
   -2   15    3      1.18      0.00
   -1   15    3      4.04      0.00
    0   15    3      3.46      0.00
    1   15    3      1.03      0.00
    2   15    3     -1.57      0.00
    3   15    3     -3.99      0.00
    4   15    3     -5.09      0.00
    5   15    3     -3.49      0.00
    6   15    3      0.30      0.00
    7   15    3      3.24      0.00
    8   15    3      2.54      0.00
    9   15    3     -1.47      0.00
   10   15    3     -5.07      0.00
   11   15    3     -4.64      0.00
   12   15    3     -3.06      0.00
   13   15    3     -3.60      0.00
   14   15    3     -2.72      0.00
   15   15    3     -0.31      0.00
   16   15    3      0.96      0.00
   17   15    3      1.58      0.00
   18   15    3     -1.64      0.00
   19   15    3     -4.70      0.00
   20   15    3      0.40      0.00
   21   15    3      3.84      0.00
   22   15    3      0.47      0.00
   23   15    3      1.16      0.00
  -12   16    3     -1.28      0.00
  -11   16    3      0.74      0.00
  -10   16    3      3.77      0.00
   -9   16    3      2.45      0.00
   -8   16    3     -0.63      0.00
   -7   16    3     -0.62      0.00
   -6   16    3     -0.89      0.00
   -5   16    3     -2.77      0.00
   -4   16    3     -2.64      0.00
   -3   16    3     -0.70      0.00
   -2   16    3      0.61      0.00
   -1   16    3      0.11      0.00
    0   16    3     -2.02      0.00
    1   16    3     -3.75      0.00
    2   16    3     -3.42      0.00
    3   16    3     -2.20      0.00
    4   16    3     -2.19      0.00
    5   16    3     -2.45      0.00
    6   16    3     -1.21      0.00
    7   16    3     -0.15      0.00
    8   16    3     -1.13      0.00
    9   16    3     -3.25      0.00
   10   16    3     -3.70      0.00
   11   16    3     -0.25      0.00
   12   16    3      2.53      0.00
   13   16    3      0.66      0.00
   14   16    3      0.04      0.00
   15   16    3      1.47      0.00
   16   16    3      0.00      0.00
   17   16    3     -0.78      0.00
   18   16    3      0.61      0.00
   19   16    3      1.79      0.00
   20   16    3      3.31      0.00
   21   16    3     -0.01      0.00
   22   16    3     -6.70      0.00
   23   16    3     -5.78      0.00
  -10   17    3      1.20      0.00
   -9   17    3     -0.77      0.00
   -8   17    3     -2.05      0.00
   -7   17    3      0.43      0.00
   -6   17    3      0.44      0.00
   -5   17    3     -2.29      0.00
   -4   17    3     -1.42      0.00
   -3   17    3      1.11      0.00
   -2   17    3      1.03      0.00
   -1   17    3     -0.14      0.00
    0   17    3     -0.60      0.00
    1   17    3     -0.67      0.00
    2   17    3     -0.54      0.00
    3   17    3     -0.25      0.00
    4   17    3     -0.04      0.00
    5   17    3      1.20      0.00
    6   17    3      3.53      0.00
    7   17    3      3.49      0.00
    8   17    3      0.25      0.00
    9   17    3     -2.54      0.00
   10   17    3     -2.44      0.00
   11   17    3      0.15      0.00
   12   17    3      0.99      0.00
   13   17    3     -0.91      0.00
   14   17    3      1.47      0.00
   15   17    3      6.07      0.00
   16   17    3      4.61      0.00
   17   17    3      2.61      0.00
   18   17    3      3.65      0.00
   19   17    3      1.45      0.00
   20   17    3     -1.61      0.00
   21   17    3     -1.85      0.00
   22   17    3     -0.86      0.00
   -9   18    3     -2.55      0.00
   -8   18    3     -5.38      0.00
   -7   18    3     -3.78      0.00
   -6   18    3     -2.79      0.00
   -5   18    3     -2.91      0.00
   -4   18    3      0.03      0.00
   -3   18    3      1.82      0.00
   -2   18    3     -0.13      0.00
   -1   18    3     -1.24      0.00
    0   18    3     -0.41      0.00
    1   18    3      0.01      0.00
    2   18    3     -0.23      0.00
    3   18    3     -0.03      0.00
    4   18    3      0.83      0.00
    5   18    3      1.95      0.00
    6   18    3      2.71      0.00
    7   18    3      1.48      0.00
    8   18    3     -1.01      0.00
    9   18    3     -1.17      0.00
   10   18    3      1.42      0.00
   11   18    3      4.07      0.00
   12   18    3      3.39      0.00
   13   18    3     -0.17      0.00
   14   18    3     -0.55      0.00
   15   18    3      0.35      0.00
   16   18    3     -3.32      0.00
   17   18    3     -4.02      0.00
   18   18    3      0.95      0.00
   19   18    3      1.17      0.00
   20   18    3     -1.79      0.00
   21   18    3     -1.13      0.00
   22   18    3     -0.58      0.00
   -8   19    3     -3.70      0.00
   -7   19    3      0.18      0.00
   -6   19    3      1.61      0.00
   -5   19    3      0.18      0.00
   -4   19    3      1.12      0.00
   -3   19    3      2.06      0.00
   -2   19    3      1.45      0.00
   -1   19    3      1.86      0.00
    0   19    3      2.32      0.00
    1   19    3      1.92      0.00
    2   19    3      1.65      0.00
    3   19    3      1.79      0.00
    4   19    3      2.65      0.00
    5   19    3      3.36      0.00
    6   19    3      2.57      0.00
    7   19    3      0.43      0.00
    8   19    3     -1.26      0.00
    9   19    3     -0.41      0.00
   10   19    3      1.66      0.00
   11   19    3      2.16      0.00
   12   19    3      0.62      0.00
   13   19    3     -1.09      0.00
   14   19    3      0.54      0.00
   15   19    3      3.53      0.00
   16   19    3      3.17      0.00
   17   19    3      3.74      0.00
   18   19    3      5.63      0.00
   19   19    3      1.21      0.00
   20   19    3     -3.75      0.00
   21   19    3     -0.85      0.00
   -7   20    3      2.28      0.00
   -6   20    3      1.59      0.00
   -5   20    3      0.20      0.00
   -4   20    3      1.60      0.00
   -3   20    3      2.11      0.00
   -2   20    3      0.34      0.00
   -1   20    3     -1.09      0.00
    0   20    3     -1.74      0.00
    1   20    3     -0.83      0.00
    2   20    3      0.64      0.00
    3   20    3      0.29      0.00
    4   20    3      0.21      0.00
    5   20    3      1.08      0.00
    6   20    3      0.26      0.00
    7   20    3     -1.34      0.00
    8   20    3     -1.32      0.00
    9   20    3      0.32      0.00
   10   20    3      1.65      0.00
   11   20    3      1.27      0.00
   12   20    3      0.20      0.00
   13   20    3     -0.48      0.00
   14   20    3      0.27      0.00
   15   20    3      1.70      0.00
   16   20    3      0.39      0.00
   17   20    3     -2.10      0.00
   18   20    3     -3.03      0.00
   19   20    3     -4.26      0.00
   20   20    3     -3.45      0.00
   -5   21    3      0.42      0.00
   -4   21    3      0.82      0.00
   -3   21    3      0.67      0.00
   -2   21    3      0.48      0.00
   -1   21    3      0.25      0.00
    0   21    3     -0.93      0.00
    1   21    3     -0.59      0.00
    2   21    3      0.85      0.00
    3   21    3      0.04      0.00
    4   21    3     -0.36      0.00
    5   21    3      0.80      0.00
    6   21    3     -0.19      0.00
    7   21    3     -1.63      0.00
    8   21    3     -0.74      0.00
    9   21    3      0.24      0.00
   10   21    3     -0.18      0.00
   11   21    3     -0.89      0.00
   12   21    3     -0.65      0.00
   13   21    3     -0.09      0.00
   14   21    3      0.33      0.00
   15   21    3      1.38      0.00
   16   21    3      1.39      0.00
   17   21    3     -0.01      0.00
   18   21    3      0.30      0.00
   19   21    3      1.58      0.00
   -3   22    3      1.68      0.00
   -2   22    3      1.09      0.00
   -1   22    3     -1.20      0.00
    0   22    3     -2.85      0.00
    1   22    3     -0.28      0.00
    2   22    3      2.95      0.00
    3   22    3      1.35      0.00
    4   22    3     -0.45      0.00
    5   22    3      1.13      0.00
    6   22    3      0.91      0.00
    7   22    3     -0.82      0.00
    8   22    3     -0.39      0.00
    9   22    3      0.27      0.00
   10   22    3      0.35      0.00
   11   22    3      1.25      0.00
   12   22    3      2.26      0.00
   13   22    3      2.00      0.00
   14   22    3      0.75      0.00
   15   22    3      0.16      0.00
   16   22    3     -0.81      0.00
   17   22    3     -3.24      0.00
   18   22    3     -3.27      0.00
   -1   23    3     -1.76      0.00
    0   23    3     -1.75      0.00
    1   23    3      0.32      0.00
    2   23    3      1.40      0.00
    3   23    3     -0.98      0.00
    4   23    3     -2.08      0.00
    5   23    3      0.02      0.00
    6   23    3     -0.59      0.00
    7   23    3     -2.60      0.00
    8   23    3     -1.08      0.00
    9   23    3      0.81      0.00
   10   23    3      1.29      0.00
   11   23    3      2.23      0.00
   12   23    3      2.40      0.00
   13   23    3      0.89      0.00
   14   23    3     -1.06      0.00
   15   23    3     -2.01      0.00
   16   23    3     -2.37      0.00
   17   23    3     -3.21      0.00
    1   24    3      1.72      0.00
    2   24    3      2.54      0.00
    3   24    3      0.77      0.00
    4   24    3     -0.37      0.00
    5   24    3      0.99      0.00
    6   24    3      0.53      0.00
    7   24    3     -1.12      0.00
    8   24    3      0.22      0.00
    9   24    3      1.76      0.00
   10   24    3      1.84      0.00
   11   24    3      1.83      0.00
   12   24    3      0.28      0.00
   13   24    3     -1.71      0.00
   14   24    3     -1.54      0.00
   15   24    3     -0.16      0.00
    5   25    3      0.44      0.00
    6   25    3      0.23      0.00
    7   25    3     -0.78      0.00
    8   25    3      0.77      0.00
    9   25    3      2.08      0.00
   10   25    3      1.13      0.00
   11   25    3     -0.03      0.00
   -8  -25    4     -0.08      0.00
   -7  -25    4      0.10      0.00
   -6  -25    4     -0.77      0.00
   -5  -25    4     -2.07      0.00
   -4  -25    4     -1.50      0.00
  -12  -24    4      2.01      0.00
  -11  -24    4      1.53      0.00
  -10  -24    4      0.42      0.00
   -9  -24    4      0.60      0.00
   -8  -24    4      1.37      0.00
   -7  -24    4      0.76      0.00
   -6  -24    4     -1.83      0.00
   -5  -24    4     -2.82      0.00
   -4  -24    4      0.16      0.00
   -3  -24    4      2.66      0.00
   -2  -24    4      1.73      0.00
   -1  -24    4     -0.16      0.00
    0  -24    4     -0.87      0.00
    1  -24    4     -0.69      0.00
  -14  -23    4      1.13      0.00
  -13  -23    4      1.68      0.00
  -12  -23    4      0.66      0.00
  -11  -23    4     -0.64      0.00
  -10  -23    4     -0.35      0.00
   -9  -23    4      1.18      0.00
   -8  -23    4      1.57      0.00
   -7  -23    4      0.20      0.00
   -6  -23    4     -1.01      0.00
   -5  -23    4      0.62      0.00
   -4  -23    4      3.34      0.00
   -3  -23    4      1.89      0.00
   -2  -23    4     -1.83      0.00
   -1  -23    4     -2.45      0.00
    0  -23    4     -1.03      0.00
    1  -23    4     -0.55      0.00
    2  -23    4     -1.14      0.00
    3  -23    4     -1.19      0.00
  -16  -22    4      1.86      0.00
  -15  -22    4      2.03      0.00
  -14  -22    4      2.48      0.00
  -13  -22    4      1.68      0.00
  -12  -22    4     -0.79      0.00
  -11  -22    4     -2.29      0.00
  -10  -22    4     -1.27      0.00
   -9  -22    4      0.38      0.00
   -8  -22    4      0.26      0.00
   -7  -22    4     -1.30      0.00
   -6  -22    4     -2.08      0.00
   -5  -22    4     -0.04      0.00
   -4  -22    4      2.48      0.00
   -3  -22    4      1.23      0.00
   -2  -22    4     -1.04      0.00
   -1  -22    4     -0.42      0.00
    0  -22    4      0.38      0.00
    1  -22    4     -0.15      0.00
    2  -22    4      0.04      0.00
    3  -22    4      1.42      0.00
    4  -22    4      2.23      0.00
    5  -22    4      1.08      0.00
  -17  -21    4      0.81      0.00
  -16  -21    4      0.55      0.00
  -15  -21    4      0.51      0.00
  -14  -21    4      0.67      0.00
  -13  -21    4      0.17      0.00
  -12  -21    4     -1.16      0.00
  -11  -21    4     -1.29      0.00
  -10  -21    4     -0.27      0.00
   -9  -21    4     -0.82      0.00
   -8  -21    4     -2.91      0.00
   -7  -21    4     -3.58      0.00
   -6  -21    4     -1.77      0.00
   -5  -21    4      1.06      0.00
   -4  -21    4      1.93      0.00
   -3  -21    4     -0.44      0.00
   -2  -21    4     -1.62      0.00
   -1  -21    4      0.78      0.00
    0  -21    4      2.36      0.00
    1  -21    4      1.53      0.00
    2  -21    4      0.92      0.00
    3  -21    4      1.25      0.00
    4  -21    4      1.09      0.00
    5  -21    4      0.11      0.00
    6  -21    4      0.13      0.00
    7  -21    4      1.08      0.00
  -18  -20    4     -0.08      0.00
  -17  -20    4     -1.23      0.00
  -16  -20    4     -0.52      0.00
  -15  -20    4      0.49      0.00
  -14  -20    4      0.47      0.00
  -13  -20    4      0.09      0.00
  -12  -20    4     -0.61      0.00
  -11  -20    4     -1.11      0.00
  -10  -20    4     -0.99      0.00
   -9  -20    4     -1.48      0.00
   -8  -20    4     -2.30      0.00
   -7  -20    4     -1.74      0.00
   -6  -20    4     -0.48      0.00
   -5  -20    4      0.21      0.00
   -4  -20    4      0.08      0.00
   -3  -20    4     -1.01      0.00
   -2  -20    4     -1.33      0.00
   -1  -20    4     -0.28      0.00
    0  -20    4     -0.46      0.00
    1  -20    4     -1.80      0.00
    2  -20    4     -1.60      0.00
    3  -20    4      0.57      0.00
    4  -20    4      2.60      0.00
    5  -20    4      2.92      0.00
    6  -20    4      2.26      0.00
    7  -20    4      1.07      0.00
    8  -20    4     -0.14      0.00
    9  -20    4      0.11      0.00
  -19  -19    4     -0.67      0.00
  -18  -19    4     -1.71      0.00
  -17  -19    4     -2.20      0.00
  -16  -19    4     -1.65      0.00
  -15  -19    4     -1.93      0.00
  -14  -19    4     -2.69      0.00
  -13  -19    4     -1.13      0.00
  -12  -19    4      0.42      0.00
  -11  -19    4     -0.96      0.00
  -10  -19    4     -2.65      0.00
   -9  -19    4     -3.11      0.00
   -8  -19    4     -3.09      0.00
   -7  -19    4     -1.90      0.00
   -6  -19    4     -0.35      0.00
   -5  -19    4      0.01      0.00
   -4  -19    4     -0.09      0.00
   -3  -19    4     -0.08      0.00
   -2  -19    4      0.46      0.00
   -1  -19    4      1.45      0.00
    0  -19    4      1.35      0.00
    1  -19    4      0.55      0.00
    2  -19    4      1.05      0.00
    3  -19    4      2.72      0.00
    4  -19    4      3.08      0.00
    5  -19    4      0.95      0.00
    6  -19    4     -1.24      0.00
    7  -19    4     -1.46      0.00
    8  -19    4     -0.12      0.00
    9  -19    4      1.27      0.00
   10  -19    4      0.66      0.00
  -19  -18    4     -0.46      0.00
  -18  -18    4     -0.42      0.00
  -17  -18    4     -0.64      0.00
  -16  -18    4     -0.80      0.00
  -15  -18    4     -1.10      0.00
  -14  -18    4     -1.90      0.00
  -13  -18    4     -1.00      0.00
  -12  -18    4     -0.81      0.00
  -11  -18    4     -3.56      0.00
  -10  -18    4     -4.20      0.00
   -9  -18    4     -1.97      0.00
   -8  -18    4     -1.10      0.00
   -7  -18    4     -0.22      0.00
   -6  -18    4      1.90      0.00
   -5  -18    4      2.67      0.00
   -4  -18    4      2.28      0.00
   -3  -18    4      1.90      0.00
   -2  -18    4      1.42      0.00
   -1  -18    4      0.91      0.00
    0  -18    4      0.14      0.00
    1  -18    4     -0.37      0.00
    2  -18    4      0.25      0.00
    3  -18    4      1.69      0.00
    4  -18    4      2.32      0.00
    5  -18    4      0.89      0.00
    6  -18    4     -0.76      0.00
    7  -18    4     -0.61      0.00
    8  -18    4      0.45      0.00
    9  -18    4      0.44      0.00
   10  -18    4     -1.38      0.00
   11  -18    4     -2.71      0.00
  -20  -17    4      0.34      0.00
  -19  -17    4     -1.53      0.00
  -18  -17    4     -0.17      0.00
  -17  -17    4      1.09      0.00
  -16  -17    4      0.89      0.00
  -15  -17    4      0.47      0.00
  -14  -17    4      0.44      0.00
  -13  -17    4      3.17      0.00
  -12  -17    4      5.16      0.00
  -11  -17    4      2.39      0.00
  -10  -17    4      0.65      0.00
   -9  -17    4      1.86      0.00
   -8  -17    4      1.23      0.00
   -7  -17    4      0.58      0.00
   -6  -17    4      1.50      0.00
   -5  -17    4      0.66      0.00
   -4  -17    4     -0.67      0.00
   -3  -17    4     -0.27      0.00
   -2  -17    4      0.16      0.00
   -1  -17    4     -0.33      0.00
    0  -17    4     -0.85      0.00
    1  -17    4     -0.02      0.00
    2  -17    4      2.00      0.00
    3  -17    4      3.46      0.00
    4  -17    4      2.92      0.00
    5  -17    4      0.38      0.00
    6  -17    4     -0.99      0.00
    7  -17    4      0.78      0.00
    8  -17    4      2.39      0.00
    9  -17    4      1.06      0.00
   10  -17    4     -1.30      0.00
   11  -17    4     -1.59      0.00
   12  -17    4     -0.96      0.00
  -20  -16    4      3.19      0.00
  -19  -16    4      1.56      0.00
  -18  -16    4      2.61      0.00
  -17  -16    4      3.19      0.00
  -16  -16    4      1.97      0.00
  -15  -16    4      2.15      0.00
  -14  -16    4      2.70      0.00
  -13  -16    4      3.27      0.00
  -12  -16    4      2.43      0.00
  -11  -16    4     -0.89      0.00
  -10  -16    4     -1.44      0.00
   -9  -16    4      0.54      0.00
   -8  -16    4     -0.46      0.00
   -7  -16    4     -1.18      0.00
   -6  -16    4      1.00      0.00
   -5  -16    4      1.51      0.00
   -4  -16    4      0.48      0.00
   -3  -16    4      0.42      0.00
   -2  -16    4      0.37      0.00
   -1  -16    4      0.30      0.00
    0  -16    4      0.99      0.00
    1  -16    4      2.25      0.00
    2  -16    4      2.90      0.00
    3  -16    4      1.92      0.00
    4  -16    4      0.09      0.00
    5  -16    4     -1.60      0.00
    6  -16    4     -1.43      0.00
    7  -16    4      0.64      0.00
    8  -16    4      0.85      0.00
    9  -16    4     -1.61      0.00
   10  -16    4     -3.40      0.00
   11  -16    4     -3.64      0.00
   12  -16    4     -4.49      0.00
   13  -16    4     -5.32      0.00
   14  -16    4     -2.97      0.00
  -21  -15    4      3.56      0.00
  -20  -15    4      5.10      0.00
  -19  -15    4      0.60      0.00
  -18  -15    4     -0.76      0.00
  -17  -15    4     -0.77      0.00
  -16  -15    4     -2.64      0.00
  -15  -15    4     -2.18      0.00
  -14  -15    4     -0.42      0.00
  -13  -15    4      0.64      0.00
  -12  -15    4      1.16      0.00
  -11  -15    4      0.17      0.00
  -10  -15    4     -0.35      0.00
   -9  -15    4     -0.01      0.00
   -8  -15    4     -1.04      0.00
   -7  -15    4     -0.66      0.00
   -6  -15    4      1.76      0.00
   -5  -15    4      1.64      0.00
   -4  -15    4     -0.08      0.00
   -3  -15    4     -0.20      0.00
   -2  -15    4      0.27      0.00
   -1  -15    4      0.62      0.00
    0  -15    4      1.01      0.00
    1  -15    4      1.50      0.00
    2  -15    4      1.78      0.00
    3  -15    4      0.87      0.00
    4  -15    4     -0.56      0.00
    5  -15    4     -1.01      0.00
    6  -15    4      0.52      0.00
    7  -15    4      2.73      0.00
    8  -15    4      1.95      0.00
    9  -15    4     -0.80      0.00
   10  -15    4     -1.24      0.00
   11  -15    4     -0.04      0.00
   12  -15    4     -0.18      0.00
   13  -15    4     -0.52      0.00
   14  -15    4      1.33      0.00
   15  -15    4      2.83      0.00
  -21  -14    4     -0.35      0.00
  -20  -14    4      1.99      0.00
  -19  -14    4     -2.79      0.00
  -18  -14    4     -3.31      0.00
  -17  -14    4     -0.79      0.00
  -16  -14    4     -0.60      0.00
  -15  -14    4      1.35      0.00
  -14  -14    4      2.70      0.00
  -13  -14    4      0.24      0.00
  -12  -14    4     -1.85      0.00
  -11  -14    4     -2.38      0.00
  -10  -14    4     -2.61      0.00
   -9  -14    4     -2.22      0.00
   -8  -14    4     -1.51      0.00
   -7  -14    4     -0.27      0.00
   -6  -14    4      0.59      0.00
   -5  -14    4     -1.09      0.00
   -4  -14    4     -3.19      0.00
   -3  -14    4     -2.88      0.00
   -2  -14    4     -1.53      0.00
   -1  -14    4     -0.84      0.00
    0  -14    4     -1.30      0.00
    1  -14    4     -2.25      0.00
    2  -14    4     -2.66      0.00
    3  -14    4     -3.08      0.00
    4  -14    4     -2.93      0.00
    5  -14    4     -0.94      0.00
    6  -14    4      2.09      0.00
    7  -14    4      3.78      0.00
    8  -14    4      2.29      0.00
    9  -14    4      0.03      0.00
   10  -14    4      0.12      0.00
   11  -14    4      0.64      0.00
   12  -14    4     -0.27      0.00
   13  -14    4     -0.14      0.00
   14  -14    4      2.40      0.00
   15  -14    4      3.74      0.00
  -21  -13    4      3.58      0.00
  -20  -13    4      4.52      0.00
  -19  -13    4     -0.19      0.00
  -18  -13    4     -0.15      0.00
  -17  -13    4      1.62      0.00
  -16  -13    4     -0.70      0.00
  -15  -13    4     -1.15      0.00
  -14  -13    4     -0.98      0.00
  -13  -13    4     -3.71      0.00
  -12  -13    4     -4.48      0.00
  -11  -13    4     -3.02      0.00
  -10  -13    4     -2.96      0.00
   -9  -13    4     -2.88      0.00
   -8  -13    4     -1.71      0.00
   -7  -13    4     -1.54      0.00
   -6  -13    4     -2.91      0.00
   -5  -13    4     -4.16      0.00
   -4  -13    4     -3.46      0.00
   -3  -13    4     -0.86      0.00
   -2  -13    4      1.29      0.00
   -1  -13    4      1.29      0.00
    0  -13    4     -0.36      0.00
    1  -13    4     -1.63      0.00
    2  -13    4     -1.34      0.00
    3  -13    4     -1.01      0.00
    4  -13    4     -0.84      0.00
    5  -13    4      0.42      0.00
    6  -13    4      1.50      0.00
    7  -13    4      0.50      0.00
    8  -13    4     -2.32      0.00
    9  -13    4     -3.82      0.00
   10  -13    4     -1.50      0.00
   11  -13    4      1.73      0.00
   12  -13    4      2.28      0.00
   13  -13    4      1.29      0.00
   14  -13    4      0.95      0.00
   15  -13    4      0.50      0.00
   16  -13    4     -0.41      0.00
  -22  -12    4      0.15      0.00
  -21  -12    4      2.80      0.00
  -20  -12    4      2.81      0.00
  -19  -12    4     -1.08      0.00
  -18  -12    4     -2.00      0.00
  -17  -12    4     -1.23      0.00
  -16  -12    4     -1.48      0.00
  -15  -12    4      0.76      0.00
  -14  -12    4      1.82      0.00
  -13  -12    4     -0.99      0.00
  -12  -12    4     -1.64      0.00
  -11  -12    4      0.46      0.00
  -10  -12    4      1.38      0.00
   -9  -12    4      2.15      0.00
   -8  -12    4      3.85      0.00
   -7  -12    4      3.64      0.00
   -6  -12    4      1.23      0.00
   -5  -12    4      0.22      0.00
   -4  -12    4      1.97      0.00
   -3  -12    4      4.52      0.00
   -2  -12    4      5.06      0.00
   -1  -12    4      1.99      0.00
    0  -12    4     -2.63      0.00
    1  -12    4     -4.64      0.00
    2  -12    4     -3.23      0.00
    3  -12    4     -1.56      0.00
    4  -12    4     -0.65      0.00
    5  -12    4      0.46      0.00
    6  -12    4      0.54      0.00
    7  -12    4     -0.97      0.00
    8  -12    4     -2.50      0.00
    9  -12    4     -2.11      0.00
   10  -12    4      0.76      0.00
   11  -12    4      2.80      0.00
   12  -12    4      1.28      0.00
   13  -12    4     -0.74      0.00
   14  -12    4      0.15      0.00
   15  -12    4      2.21      0.00
   16  -12    4      2.61      0.00
   17  -12    4      1.73      0.00
  -22  -11    4      0.48      0.00
  -21  -11    4     -1.66      0.00
  -20  -11    4     -3.54      0.00
  -19  -11    4     -2.90      0.00
  -18  -11    4     -0.06      0.00
  -17  -11    4      1.95      0.00
  -16  -11    4      2.24      0.00
  -15  -11    4      2.68      0.00
  -14  -11    4      2.28      0.00
  -13  -11    4      0.96      0.00
  -12  -11    4      0.77      0.00
  -11  -11    4      1.27      0.00
  -10  -11    4      1.64      0.00
   -9  -11    4      2.55      0.00
   -8  -11    4      3.83      0.00
   -7  -11    4      3.42      0.00
   -6  -11    4      1.69      0.00
   -5  -11    4      3.03      0.00
   -4  -11    4      7.25      0.00
   -3  -11    4      9.00      0.00
   -2  -11    4      5.86      0.00
   -1  -11    4     -0.12      0.00
    0  -11    4     -3.71      0.00
    1  -11    4     -1.24      0.00
    2  -11    4      3.36      0.00
    3  -11    4      4.30      0.00
    4  -11    4      2.80      0.00
    5  -11    4      1.86      0.00
    6  -11    4      0.21      0.00
    7  -11    4     -2.63      0.00
    8  -11    4     -4.72      0.00
    9  -11    4     -4.40      0.00
   10  -11    4     -1.45      0.00
   11  -11    4      0.52      0.00
   12  -11    4     -1.51      0.00
   13  -11    4     -4.06      0.00
   14  -11    4     -3.16      0.00
   15  -11    4     -0.55      0.00
   16  -11    4      0.35      0.00
   17  -11    4     -0.24      0.00
   18  -11    4     -0.17      0.00
  -22  -10    4      1.94      0.00
  -21  -10    4      1.39      0.00
  -20  -10    4      2.53      0.00
  -19  -10    4      5.43      0.00
  -18  -10    4      3.60      0.00
  -17  -10    4     -0.49      0.00
  -16  -10    4     -0.92      0.00
  -15  -10    4      0.30      0.00
  -14  -10    4      0.13      0.00
  -13  -10    4     -0.89      0.00
  -12  -10    4     -2.11      0.00
  -11  -10    4     -0.82      0.00
  -10  -10    4      3.87      0.00
   -9  -10    4      7.06      0.00
   -8  -10    4      7.46      0.00
   -7  -10    4      6.83      0.00
   -6  -10    4      4.97      0.00
   -5  -10    4      4.69      0.00
   -4  -10    4      6.46      0.00
   -3  -10    4      5.69      0.00
   -2  -10    4      1.65      0.00
   -1  -10    4     -2.81      0.00
    0  -10    4     -3.93      0.00
    1  -10    4      0.13      0.00
    2  -10    4      3.64      0.00
    3  -10    4      2.28      0.00
    4  -10    4      0.98      0.00
    5  -10    4      2.10      0.00
    6  -10    4      1.34      0.00
    7  -10    4     -1.42      0.00
    8  -10    4     -2.17      0.00
    9  -10    4      0.23      0.00
   10  -10    4      3.59      0.00
   11  -10    4      3.94      0.00
   12  -10    4      0.47      0.00
   13  -10    4     -1.89      0.00
   14  -10    4     -0.27      0.00
   15  -10    4      2.14      0.00
   16  -10    4      1.35      0.00
   17  -10    4     -1.61      0.00
   18  -10    4     -2.39      0.00
   19  -10    4     -1.17      0.00
  -22   -9    4      3.57      0.00
  -21   -9    4     -0.27      0.00
  -20   -9    4     -1.92      0.00
  -19   -9    4      2.11      0.00
  -18   -9    4      2.90      0.00
  -17   -9    4      2.14      0.00
  -16   -9    4      3.96      0.00
  -15   -9    4      2.98      0.00
  -14   -9    4      0.65      0.00
  -13   -9    4      1.40      0.00
  -12   -9    4      1.75      0.00
  -11   -9    4      2.23      0.00
  -10   -9    4      4.47      0.00
   -9   -9    4      3.46      0.00
   -8   -9    4      0.66      0.00
   -7   -9    4     -0.45      0.00
   -6   -9    4     -2.67      0.00
   -5   -9    4     -3.61      0.00
   -4   -9    4     -1.61      0.00
   -3   -9    4     -2.81      0.00
   -2   -9    4     -7.63      0.00
   -1   -9    4    -10.51      0.00
    0   -9    4     -7.75      0.00
    1   -9    4     -0.86      0.00
    2   -9    4      1.62      0.00
    3   -9    4     -2.18      0.00
    4   -9    4     -2.76      0.00
    5   -9    4      1.00      0.00
    6   -9    4      1.38      0.00
    7   -9    4     -0.51      0.00
    8   -9    4      1.31      0.00
    9   -9    4      5.83      0.00
   10   -9    4      8.21      0.00
   11   -9    4      6.04      0.00
   12   -9    4      1.40      0.00
   13   -9    4     -1.18      0.00
   14   -9    4     -0.19      0.00
   15   -9    4      1.89      0.00
   16   -9    4      1.85      0.00
   17   -9    4      0.28      0.00
   18   -9    4      1.04      0.00
   19   -9    4      2.45      0.00
  -22   -8    4      4.59      0.00
  -21   -8    4      2.05      0.00
  -20   -8    4      0.56      0.00
  -19   -8    4      3.23      0.00
  -18   -8    4      1.11      0.00
  -17   -8    4     -2.45      0.00
  -16   -8    4     -0.82      0.00
  -15   -8    4      0.18      0.00
  -14   -8    4     -0.11      0.00
  -13   -8    4      0.29      0.00
  -12   -8    4     -2.70      0.00
  -11   -8    4     -4.75      0.00
  -10   -8    4     -2.24      0.00
   -9   -8    4     -2.53      0.00
   -8   -8    4     -5.52      0.00
   -7   -8    4     -7.02      0.00
   -6   -8    4     -9.46      0.00
   -5   -8    4    -10.42      0.00
   -4   -8    4     -8.15      0.00
   -3   -8    4     -8.06      0.00
   -2   -8    4     -9.37      0.00
   -1   -8    4     -7.75      0.00
    0   -8    4     -3.80      0.00
    1   -8    4     -0.71      0.00
    2   -8    4     -2.26      0.00
    3   -8    4     -4.44      0.00
    4   -8    4      1.21      0.00
    5   -8    4      8.79      0.00
    6   -8    4      7.34      0.00
    7   -8    4      2.15      0.00
    8   -8    4      2.63      0.00
    9   -8    4      5.74      0.00
   10   -8    4      4.81      0.00
   11   -8    4      0.32      0.00
   12   -8    4     -2.83      0.00
   13   -8    4     -1.61      0.00
   14   -8    4      2.46      0.00
   15   -8    4      5.38      0.00
   16   -8    4      4.17      0.00
   17   -8    4      0.85      0.00
   18   -8    4      0.72      0.00
   19   -8    4      2.20      0.00
   20   -8    4      0.65      0.00
  -22   -7    4      4.90      0.00
  -21   -7    4     -0.68      0.00
  -20   -7    4     -4.18      0.00
  -19   -7    4      0.48      0.00
  -18   -7    4      4.27      0.00
  -17   -7    4      3.86      0.00
  -16   -7    4      3.23      0.00
  -15   -7    4      0.10      0.00
  -14   -7    4     -2.94      0.00
  -13   -7    4     -2.08      0.00
  -12   -7    4     -2.56      0.00
  -11   -7    4     -3.81      0.00
  -10   -7    4     -2.73      0.00
   -9   -7    4     -3.42      0.00
   -8   -7    4     -4.48      0.00
   -7   -7    4     -3.14      0.00
   -6   -7    4     -2.92      0.00
   -5   -7    4     -2.63      0.00
   -4   -7    4     -1.01      0.00
   -3   -7    4     -2.62      0.00
   -2   -7    4     -6.35      0.00
   -1   -7    4     -6.77      0.00
    0   -7    4     -3.64      0.00
    1   -7    4     -0.89      0.00
    2   -7    4     -1.02      0.00
    3   -7    4      0.20      0.00
    4   -7    4      6.04      0.00
    5   -7    4      7.79      0.00
    6   -7    4      0.12      0.00
    7   -7    4     -5.14      0.00
    8   -7    4      0.29      0.00
    9   -7    4      6.62      0.00
   10   -7    4      4.93      0.00
   11   -7    4      0.08      0.00
   12   -7    4     -0.94      0.00
   13   -7    4      1.23      0.00
   14   -7    4      2.55      0.00
   15   -7    4      1.70      0.00
   16   -7    4     -0.10      0.00
   17   -7    4     -1.53      0.00
   18   -7    4     -1.81      0.00
   19   -7    4     -2.51      0.00
   20   -7    4     -4.68      0.00
  -22   -6    4     -7.51      0.00
  -21   -6    4     -6.97      0.00
  -20   -6    4     -2.57      0.00
  -19   -6    4      3.82      0.00
  -18   -6    4      4.43      0.00
  -17   -6    4     -1.99      0.00
  -16   -6    4     -5.52      0.00
  -15   -6    4     -3.97      0.00
  -14   -6    4     -0.90      0.00
  -13   -6    4      2.07      0.00
  -12   -6    4      1.25      0.00
  -11   -6    4      0.20      0.00
  -10   -6    4      3.98      0.00
   -9   -6    4      5.36      0.00
   -8   -6    4      0.02      0.00
   -7   -6    4     -6.53      0.00
   -6   -6    4     -9.75      0.00
   -5   -6    4     -7.92      0.00
   -4   -6    4     -4.11      0.00
   -3   -6    4     -3.75      0.00
   -2   -6    4     -5.11      0.00
   -1   -6    4     -2.17      0.00
    0   -6    4      3.98      0.00
    1   -6    4      6.56      0.00
    2   -6    4      5.81      0.00
    3   -6    4      8.58      0.00
    4   -6    4     13.91      0.00
    5   -6    4     13.44      0.00
    6   -6    4      7.33      0.00
    7   -6    4      5.41      0.00
    8   -6    4      9.22      0.00
    9   -6    4      8.36      0.00
   10   -6    4      0.16      0.00
   11   -6    4     -5.56      0.00
   12   -6    4     -4.03      0.00
   13   -6    4     -0.27      0.00
   14   -6    4      0.90      0.00
   15   -6    4     -0.54      0.00
   16   -6    4     -2.36      0.00
   17   -6    4     -3.71      0.00
   18   -6    4     -3.59      0.00
   19   -6    4     -0.69      0.00
   20   -6    4      2.06      0.00
   21   -6    4      2.11      0.00
  -22   -5    4     -1.77      0.00
  -21   -5    4      3.40      0.00
  -20   -5    4      3.25      0.00
  -19   -5    4     -0.70      0.00
  -18   -5    4     -3.64      0.00
  -17   -5    4     -6.69      0.00
  -16   -5    4     -5.46      0.00
  -15   -5    4     -0.13      0.00
  -14   -5    4      2.54      0.00
  -13   -5    4      2.72      0.00
  -12   -5    4      0.59      0.00
  -11   -5    4     -1.75      0.00
  -10   -5    4     -0.80      0.00
   -9   -5    4     -2.69      0.00
   -8   -5    4     -7.84      0.00
   -7   -5    4     -6.13      0.00
   -6   -5    4      3.60      0.00
   -5   -5    4     12.97      0.00
   -4   -5    4     15.76      0.00
   -3   -5    4     12.91      0.00
   -2   -5    4     11.12      0.00
   -1   -5    4     16.11      0.00
    0   -5    4     23.92      0.00
    1   -5    4     25.22      0.00
    2   -5    4     22.39      0.00
    3   -5    4     22.78      0.00
    4   -5    4     20.35      0.00
    5   -5    4      9.44      0.00
    6   -5    4     -1.43      0.00
    7   -5    4     -3.28      0.00
    8   -5    4      1.24      0.00
    9   -5    4      2.29      0.00
   10   -5    4     -2.05      0.00
   11   -5    4     -3.73      0.00
   12   -5    4     -0.66      0.00
   13   -5    4      1.03      0.00
   14   -5    4     -1.69      0.00
   15   -5    4     -5.17      0.00
   16   -5    4     -4.81      0.00
   17   -5    4     -3.11      0.00
   18   -5    4     -4.23      0.00
   19   -5    4     -4.94      0.00
   20   -5    4     -4.37      0.00
   21   -5    4     -5.07      0.00
  -22   -4    4     -1.03      0.00
  -21   -4    4      3.36      0.00
  -20   -4    4      1.15      0.00
  -19   -4    4     -2.56      0.00
  -18   -4    4      0.19      0.00
  -17   -4    4      1.22      0.00
  -16   -4    4      0.53      0.00
  -15   -4    4      2.74      0.00
  -14   -4    4      2.50      0.00
  -13   -4    4     -0.63      0.00
  -12   -4    4     -4.05      0.00
  -11   -4    4     -3.47      0.00
  -10   -4    4      3.97      0.00
   -9   -4    4      7.43      0.00
   -8   -4    4      3.78      0.00
   -7   -4    4      4.70      0.00
   -6   -4    4     10.70      0.00
   -5   -4    4     11.68      0.00
   -4   -4    4      3.79      0.00
   -3   -4    4     -4.86      0.00
   -2   -4    4     -2.42      0.00
   -1   -4    4     11.48      0.00
    0   -4    4     23.00      0.00
    1   -4    4     19.42      0.00
    2   -4    4      7.87      0.00
    3   -4    4      1.27      0.00
    4   -4    4     -4.29      0.00
    5   -4    4    -10.01      0.00
    6   -4    4     -6.06      0.00
    7   -4    4      5.21      0.00
    8   -4    4     11.85      0.00
    9   -4    4      8.50      0.00
   10   -4    4      0.33      0.00
   11   -4    4     -2.97      0.00
   12   -4    4     -0.58      0.00
   13   -4    4      0.77      0.00
   14   -4    4     -0.93      0.00
   15   -4    4     -2.27      0.00
   16   -4    4     -0.70      0.00
   17   -4    4      0.70      0.00
   18   -4    4      0.63      0.00
   19   -4    4      4.20      0.00
   20   -4    4      7.32      0.00
   21   -4    4      2.30      0.00
   22   -4    4     -3.16      0.00
  -22   -3    4      3.11      0.00
  -21   -3    4      6.82      0.00
  -20   -3    4      3.27      0.00
  -19   -3    4     -2.22      0.00
  -18   -3    4     -1.32      0.00
  -17   -3    4     -2.11      0.00
  -16   -3    4     -3.27      0.00
  -15   -3    4      1.57      0.00
  -14   -3    4      3.98      0.00
  -13   -3    4      1.46      0.00
  -12   -3    4     -0.50      0.00
  -11   -3    4      1.15      0.00
  -10   -3    4      3.50      0.00
   -9   -3    4     -3.15      0.00
   -8   -3    4    -11.31      0.00
   -7   -3    4     -5.72      0.00
   -6   -3    4      4.97      0.00
   -5   -3    4      6.01      0.00
   -4   -3    4     -0.89      0.00
   -3   -3    4     -1.64      0.00
   -2   -3    4      9.69      0.00
   -1   -3    4     16.65      0.00
    0   -3    4      6.00      0.00
    1   -3    4    -11.83      0.00
    2   -3    4    -18.02      0.00
    3   -3    4     -9.56      0.00
    4   -3    4     -3.08      0.00
    5   -3    4     -3.28      0.00
    6   -3    4      1.18      0.00
    7   -3    4      6.11      0.00
    8   -3    4      2.02      0.00
    9   -3    4     -5.88      0.00
   10   -3    4     -9.13      0.00
   11   -3    4     -5.02      0.00
   12   -3    4      1.32      0.00
   13   -3    4      2.47      0.00
   14   -3    4     -0.72      0.00
   15   -3    4     -2.19      0.00
   16   -3    4      0.56      0.00
   17   -3    4      2.96      0.00
   18   -3    4      1.02      0.00
   19   -3    4     -1.44      0.00
   20   -3    4     -3.69      0.00
   21   -3    4     -6.72      0.00
   22   -3    4     -3.76      0.00
  -21   -2    4      6.00      0.00
  -20   -2    4      3.08      0.00
  -19   -2    4     -0.17      0.00
  -18   -2    4      2.58      0.00
  -17   -2    4      3.94      0.00
  -16   -2    4      2.72      0.00
  -15   -2    4      3.89      0.00
  -14   -2    4      1.54      0.00
  -13   -2    4     -4.35      0.00
  -12   -2    4     -7.01      0.00
  -11   -2    4     -4.35      0.00
  -10   -2    4      0.12      0.00
   -9   -2    4     -0.36      0.00
   -8   -2    4      0.94      0.00
   -7   -2    4      9.97      0.00
   -6   -2    4     13.04      0.00
   -5   -2    4      3.54      0.00
   -4   -2    4     -8.97      0.00
   -3   -2    4     -8.23      0.00
   -2   -2    4      9.98      0.00
   -1   -2    4     21.54      0.00
    0   -2    4     14.31      0.00
    1   -2    4      4.66      0.00
    2   -2    4     -0.09      0.00
    3   -2    4     -4.99      0.00
    4   -2    4    -13.73      0.00
    5   -2    4    -20.19      0.00
    6   -2    4    -14.71      0.00
    7   -2    4     -7.32      0.00
    8   -2    4     -9.24      0.00
    9   -2    4    -11.70      0.00
   10   -2    4     -8.55      0.00
   11   -2    4     -3.25      0.00
   12   -2    4      0.32      0.00
   13   -2    4     -0.17      0.00
   14   -2    4     -1.58      0.00
   15   -2    4     -0.27      0.00
   16   -2    4      1.77      0.00
   17   -2    4      0.95      0.00
   18   -2    4     -2.10      0.00
   19   -2    4     -1.94      0.00
   20   -2    4      1.66      0.00
   21   -2    4      3.54      0.00
   22   -2    4      4.37      0.00
   23   -2    4      4.53      0.00
  -21   -1    4      4.14      0.00
  -20   -1    4      2.16      0.00
  -19   -1    4     -0.32      0.00
  -18   -1    4      0.31      0.00
  -17   -1    4      1.28      0.00
  -16   -1    4      1.09      0.00
  -15   -1    4      2.55      0.00
  -14   -1    4      1.91      0.00
  -13   -1    4     -0.85      0.00
  -12   -1    4      0.04      0.00
  -11   -1    4      4.93      0.00
  -10   -1    4      7.60      0.00
   -9   -1    4      2.75      0.00
   -8   -1    4     -0.69      0.00
   -7   -1    4      1.87      0.00
   -6   -1    4     -1.84      0.00
   -5   -1    4    -10.97      0.00
   -4   -1    4    -10.87      0.00
   -3   -1    4      8.68      0.00
   -2   -1    4     31.79      0.00
   -1   -1    4     17.37      0.00
    0   -1    4    -26.32      0.00
    1   -1    4    -45.44      0.00
    2   -1    4    -32.57      0.00
    3   -1    4    -15.04      0.00
    4   -1    4     -5.51      0.00
    5   -1    4     -1.58      0.00
    6   -1    4      5.20      0.00
    7   -1    4      7.79      0.00
    8   -1    4     -2.23      0.00
    9   -1    4    -10.17      0.00
   10   -1    4     -7.56      0.00
   11   -1    4     -2.21      0.00
   12   -1    4      0.61      0.00
   13   -1    4     -0.23      0.00
   14   -1    4     -1.28      0.00
   15   -1    4     -0.12      0.00
   16   -1    4      0.05      0.00
   17   -1    4     -0.72      0.00
   18   -1    4      0.09      0.00
   19   -1    4      2.78      0.00
   20   -1    4      5.39      0.00
   21   -1    4      4.57      0.00
   22   -1    4      1.58      0.00
   23   -1    4      0.22      0.00
  -21    0    4     -1.17      0.00
  -20    0    4     -0.12      0.00
  -19    0    4      0.34      0.00
  -18    0    4      1.40      0.00
  -17    0    4      4.21      0.00
  -16    0    4      4.57      0.00
  -15    0    4      2.81      0.00
  -14    0    4      0.54      0.00
  -13    0    4     -1.33      0.00
  -12    0    4     -0.39      0.00
  -11    0    4      2.28      0.00
  -10    0    4      2.29      0.00
   -9    0    4     -1.47      0.00
   -8    0    4     -1.47      0.00
   -7    0    4      2.11      0.00
   -6    0    4     -1.08      0.00
   -5    0    4     -5.57      0.00
   -4    0    4     -0.77      0.00
   -3    0    4     11.26      0.00
   -2    0    4     12.81      0.00
   -1    0    4    -14.37      0.00
    0    0    4    -34.39      0.00
    1    0    4     -4.91      0.00
    2    0    4     33.25      0.00
    3    0    4     35.25      0.00
    4    0    4     18.76      0.00
    5    0    4      7.39      0.00
    6    0    4      5.59      0.00
    7    0    4      2.49      0.00
    8    0    4     -7.87      0.00
    9    0    4     -8.98      0.00
   10    0    4      0.61      0.00
   11    0    4      5.04      0.00
   12    0    4      3.51      0.00
   13    0    4      1.04      0.00
   14    0    4     -0.38      0.00
   15    0    4     -0.53      0.00
   16    0    4     -1.25      0.00
   17    0    4      0.14      0.00
   18    0    4      3.00      0.00
   19    0    4      1.96      0.00
   20    0    4     -0.82      0.00
   21    0    4     -2.16      0.00
   22    0    4     -2.66      0.00
   23    0    4     -1.17      0.00
  -21    1    4     -0.37      0.00
  -20    1    4     -0.08      0.00
  -19    1    4     -0.92      0.00
  -18    1    4     -1.02      0.00
  -17    1    4      2.64      0.00
  -16    1    4      2.91      0.00
  -15    1    4     -0.31      0.00
  -14    1    4     -0.55      0.00
  -13    1    4      1.31      0.00
  -12    1    4      3.18      0.00
  -11    1    4      4.13      0.00
  -10    1    4      2.14      0.00
   -9    1    4     -1.54      0.00
   -8    1    4     -0.63      0.00
   -7    1    4      3.45      0.00
   -6    1    4      2.03      0.00
   -5    1    4      0.71      0.00
   -4    1    4      7.58      0.00
   -3    1    4     15.93      0.00
   -2    1    4      9.97      0.00
   -1    1    4    -16.78      0.00
    0    1    4    -28.46      0.00
    1    1    4     -1.09      0.00
    3    1    4     -1.51      0.00
    4    1    4    -14.91      0.00
    5    1    4     -8.94      0.00
    6    1    4      1.99      0.00
    7    1    4      5.23      0.00
    8    1    4     -0.16      0.00
    9    1    4      2.12      0.00
   10    1    4     10.70      0.00
   11    1    4     10.59      0.00
   12    1    4      6.06      0.00
   13    1    4      2.69      0.00
   14    1    4      0.35      0.00
   15    1    4      0.50      0.00
   16    1    4      0.92      0.00
   17    1    4      1.99      0.00
   18    1    4      2.82      0.00
   19    1    4      0.25      0.00
   20    1    4     -0.42      0.00
   21    1    4      2.03      0.00
   22    1    4      1.68      0.00
   23    1    4      0.52      0.00
   24    1    4      0.62      0.00
  -20    2    4     -1.66      0.00
  -19    2    4     -0.08      0.00
  -18    2    4      0.42      0.00
  -17    2    4      2.20      0.00
  -16    2    4     -0.06      0.00
  -15    2    4     -4.05      0.00
  -14    2    4     -2.54      0.00
  -13    2    4      0.22      0.00
  -12    2    4      0.30      0.00
  -11    2    4     -1.19      0.00
  -10    2    4     -4.07      0.00
   -9    2    4     -6.03      0.00
   -8    2    4     -3.08      0.00
   -7    2    4      1.44      0.00
   -6    2    4      0.36      0.00
   -5    2    4     -0.35      0.00
   -4    2    4      4.80      0.00
   -3    2    4      4.65      0.00
   -2    2    4     -9.55      0.00
   -1    2    4    -28.18      0.00
    0    2    4    -23.46      0.00
    1    2    4      5.39      0.00
    2    2    4     11.96      0.00
    3    2    4     -9.03      0.00
    4    2    4    -14.62      0.00
    5    2    4     -3.62      0.00
    6    2    4      1.12      0.00
    7    2    4     -2.98      0.00
    8    2    4     -6.69      0.00
    9    2    4      1.17      0.00
   10    2    4     10.22      0.00
   11    2    4      6.23      0.00
   12    2    4      0.32      0.00
   13    2    4     -0.90      0.00
   14    2    4     -1.42      0.00
   15    2    4     -0.33      0.00
   16    2    4      1.29      0.00
   17    2    4      3.77      0.00
   18    2    4      5.21      0.00
   19    2    4      1.27      0.00
   20    2    4     -1.39      0.00
   21    2    4      0.46      0.00
   22    2    4      0.48      0.00
   23    2    4     -0.39      0.00
   24    2    4      0.13      0.00
  -20    3    4      1.21      0.00
  -19    3    4      2.27      0.00
  -18    3    4      1.55      0.00
  -17    3    4      1.75      0.00
  -16    3    4     -1.32      0.00
  -15    3    4     -5.34      0.00
  -14    3    4     -3.47      0.00
  -13    3    4     -0.53      0.00
  -12    3    4     -1.67      0.00
  -11    3    4     -5.19      0.00
  -10    3    4     -7.78      0.00
   -9    3    4     -6.20      0.00
   -8    3    4     -1.39      0.00
   -7    3    4      0.57      0.00
   -6    3    4     -3.78      0.00
   -5    3    4     -6.19      0.00
   -4    3    4     -1.74      0.00
   -3    3    4     -0.52      0.00
   -2    3    4     -3.73      0.00
   -1    3    4     -0.28      0.00
    0    3    4     14.41      0.00
    1    3    4     27.70      0.00
    2    3    4     18.15      0.00
    3    3    4     -2.40      0.00
    4    3    4     -4.79      0.00
    5    3    4      1.38      0.00
    6    3    4     -0.56      0.00
    7    3    4     -3.79      0.00
    8    3    4     -1.25      0.00
    9    3    4      6.96      0.00
   10    3    4      9.44      0.00
   11    3    4      1.07      0.00
   12    3    4     -4.01      0.00
   13    3    4     -3.41      0.00
   14    3    4     -2.90      0.00
   15    3    4      0.02      0.00
   16    3    4      2.54      0.00
   17    3    4      2.18      0.00
   18    3    4     -0.03      0.00
   19    3    4     -3.62      0.00
   20    3    4     -2.31      0.00
   21    3    4      3.25      0.00
   22    3    4      4.22      0.00
   23    3    4      2.35      0.00
   24    3    4      2.20      0.00
  -19    4    4      1.58      0.00
  -18    4    4      0.70      0.00
  -17    4    4      0.91      0.00
  -16    4    4      0.16      0.00
  -15    4    4     -0.21      0.00
  -14    4    4      2.68      0.00
  -13    4    4      3.99      0.00
  -12    4    4      0.86      0.00
  -11    4    4     -2.74      0.00
  -10    4    4     -3.19      0.00
   -9    4    4     -0.68      0.00
   -8    4    4      1.38      0.00
   -7    4    4      0.91      0.00
   -6    4    4     -1.13      0.00
   -5    4    4      0.05      0.00
   -4    4    4      5.23      0.00
   -3    4    4      5.71      0.00
   -2    4    4      2.21      0.00
   -1    4    4      2.10      0.00
    0    4    4      2.46      0.00
    1    4    4      0.34      0.00
    2    4    4     -4.01      0.00
    3    4    4     -6.95      0.00
    4    4    4     -4.01      0.00
    5    4    4     -2.49      0.00
    6    4    4     -4.84      0.00
    7    4    4     -3.68      0.00
    8    4    4      0.49      0.00
    9    4    4      3.80      0.00
   10    4    4      1.14      0.00
   11    4    4     -6.00      0.00
   12    4    4     -6.42      0.00
   13    4    4     -2.41      0.00
   14    4    4     -0.95      0.00
   15    4    4      0.46      0.00
   16    4    4      0.33      0.00
   17    4    4     -1.22      0.00
   18    4    4     -1.40      0.00
   19    4    4     -2.13      0.00
   20    4    4     -1.05      0.00
   21    4    4      1.98      0.00
   22    4    4      0.93      0.00
   23    4    4     -2.19      0.00
   24    4    4     -2.32      0.00
  -19    5    4     -0.48      0.00
  -18    5    4      0.07      0.00
  -17    5    4      0.74      0.00
  -16    5    4     -0.08      0.00
  -15    5    4     -1.35      0.00
  -14    5    4      0.62      0.00
  -13    5    4      3.82      0.00
  -12    5    4      3.37      0.00
  -11    5    4      0.56      0.00
  -10    5    4      0.84      0.00
   -9    5    4      4.49      0.00
   -8    5    4      5.88      0.00
   -7    5    4      3.25      0.00
   -6    5    4     -0.02      0.00
   -5    5    4      0.62      0.00
   -4    5    4      5.29      0.00
   -3    5    4      6.55      0.00
   -2    5    4      4.67      0.00
   -1    5    4      5.79      0.00
    0    5    4      6.07      0.00
    1    5    4      3.88      0.00
    2    5    4      1.95      0.00
    3    5    4     -1.46      0.00
    4    5    4     -4.57      0.00
    5    5    4     -4.12      0.00
    6    5    4      0.07      0.00
    7    5    4      5.35      0.00
    8    5    4      7.21      0.00
    9    5    4      6.16      0.00
   10    5    4      2.47      0.00
   11    5    4     -2.35      0.00
   12    5    4     -1.64      0.00
   13    5    4      1.76      0.00
   14    5    4      2.79      0.00
   15    5    4      4.00      0.00
   16    5    4      3.80      0.00
   17    5    4      2.07      0.00
   18    5    4      1.61      0.00
   19    5    4      0.55      0.00
   20    5    4      0.47      0.00
   21    5    4      2.23      0.00
   22    5    4      0.95      0.00
   23    5    4     -1.70      0.00
   24    5    4     -0.80      0.00
  -17    6    4      4.43      0.00
  -16    6    4      2.62      0.00
  -15    6    4      0.56      0.00
  -14    6    4      1.62      0.00
  -13    6    4      3.89      0.00
  -12    6    4      2.39      0.00
  -11    6    4      0.49      0.00
  -10    6    4      3.94      0.00
   -9    6    4      7.99      0.00
   -8    6    4      6.02      0.00
   -7    6    4      2.69      0.00
   -6    6    4      4.45      0.00
   -5    6    4      9.94      0.00
   -4    6    4     14.59      0.00
   -3    6    4     13.66      0.00
   -2    6    4      8.26      0.00
   -1    6    4      3.43      0.00
    0    6    4     -0.73      0.00
    1    6    4     -2.00      0.00
    2    6    4      1.63      0.00
    3    6    4      3.70      0.00
    4    6    4      2.02      0.00
    5    6    4      2.68      0.00
    6    6    4      7.88      0.00
    7    6    4     10.87      0.00
    8    6    4      6.23      0.00
    9    6    4     -0.25      0.00
   10    6    4     -3.17      0.00
   11    6    4     -2.51      0.00
   12    6    4      2.33      0.00
   13    6    4      6.32      0.00
   14    6    4      5.66      0.00
   15    6    4      3.83      0.00
   16    6    4      0.81      0.00
   17    6    4     -2.45      0.00
   18    6    4     -2.73      0.00
   19    6    4     -2.51      0.00
   20    6    4     -2.28      0.00
   21    6    4     -0.61      0.00
   22    6    4     -0.60      0.00
   23    6    4     -1.75      0.00
   24    6    4     -0.53      0.00
  -16    7    4     -7.03      0.00
  -15    7    4     -3.95      0.00
  -14    7    4      0.64      0.00
  -13    7    4      3.53      0.00
  -12    7    4      0.87      0.00
  -11    7    4     -2.16      0.00
  -10    7    4      0.02      0.00
   -9    7    4      2.47      0.00
   -8    7    4      1.61      0.00
   -7    7    4      2.60      0.00
   -6    7    4      6.65      0.00
   -5    7    4      8.23      0.00
   -4    7    4      5.39      0.00
   -3    7    4     -0.92      0.00
   -2    7    4     -8.71      0.00
   -1    7    4    -12.21      0.00
    0    7    4     -7.94      0.00
    1    7    4     -0.02      0.00
    2    7    4      3.36      0.00
    3    7    4     -1.13      0.00
    4    7    4     -6.75      0.00
    5    7    4     -4.96      0.00
    6    7    4      2.65      0.00
    7    7    4      5.03      0.00
    8    7    4     -0.53      0.00
    9    7    4     -2.30      0.00
   10    7    4      2.84      0.00
   11    7    4      6.33      0.00
   12    7    4      6.28      0.00
   13    7    4      4.18      0.00
   14    7    4      1.52      0.00
   15    7    4      0.83      0.00
   16    7    4      0.08      0.00
   17    7    4     -0.21      0.00
   18    7    4      2.80      0.00
   19    7    4      4.85      0.00
   20    7    4      3.63      0.00
   21    7    4      2.49      0.00
   22    7    4      1.22      0.00
   23    7    4     -0.77      0.00
   24    7    4     -1.22      0.00
  -15    8    4      0.82      0.00
  -14    8    4     -2.57      0.00
  -13    8    4     -3.62      0.00
  -12    8    4     -5.07      0.00
  -11    8    4     -4.77      0.00
  -10    8    4     -1.22      0.00
   -9    8    4      0.41      0.00
   -8    8    4     -1.20      0.00
   -7    8    4     -1.65      0.00
   -6    8    4     -0.91      0.00
   -5    8    4     -2.33      0.00
   -4    8    4     -5.12      0.00
   -3    8    4     -7.52      0.00
   -2    8    4     -9.82      0.00
   -1    8    4     -8.79      0.00
    0    8    4     -1.49      0.00
    1    8    4      4.47      0.00
    2    8    4      0.51      0.00
    3    8    4     -7.08      0.00
    4    8    4     -7.13      0.00
    5    8    4      1.09      0.00
    6    8    4      9.70      0.00
    7    8    4      8.77      0.00
    8    8    4      0.39      0.00
    9    8    4     -0.98      0.00
   10    8    4      4.46      0.00
   11    8    4      5.12      0.00
   12    8    4      2.19      0.00
   13    8    4      0.97      0.00
   14    8    4      1.41      0.00
   15    8    4      1.91      0.00
   16    8    4     -0.13      0.00
   17    8    4     -1.60      0.00
   18    8    4      1.41      0.00
   19    8    4      3.31      0.00
   20    8    4      1.01      0.00
   21    8    4     -0.12      0.00
   22    8    4      1.18      0.00
   23    8    4      1.47      0.00
   24    8    4      0.76      0.00
  -16    9    4     -0.88      0.00
  -15    9    4     -2.71      0.00
  -13    9    4     -1.62      0.00
  -12    9    4     -3.34      0.00
  -11    9    4     -4.22      0.00
  -10    9    4     -2.51      0.00
   -9    9    4     -1.40      0.00
   -8    9    4     -1.43      0.00
   -7    9    4     -1.28      0.00
   -6    9    4     -2.07      0.00
   -5    9    4     -4.61      0.00
   -4    9    4     -6.94      0.00
   -3    9    4     -7.60      0.00
   -2    9    4     -7.60      0.00
   -1    9    4     -5.48      0.00
    0    9    4      0.83      0.00
    1    9    4      3.77      0.00
    2    9    4     -3.46      0.00
    3    9    4     -9.97      0.00
    4    9    4     -5.08      0.00
    5    9    4      4.14      0.00
    6    9    4      7.37      0.00
    7    9    4      1.58      0.00
    8    9    4     -5.51      0.00
    9    9    4     -2.63      0.00
   10    9    4      3.45      0.00
   11    9    4      1.29      0.00
   12    9    4     -2.86      0.00
   13    9    4     -3.10      0.00
   14    9    4     -2.90      0.00
   15    9    4     -4.60      0.00
   16    9    4     -7.57      0.00
   17    9    4     -6.80      0.00
   18    9    4     -1.26      0.00
   19    9    4      0.87      0.00
   20    9    4     -1.91      0.00
   21    9    4     -1.90      0.00
   22    9    4      1.66      0.00
   23    9    4      2.28      0.00
   24    9    4     -0.33      0.00
  -13   10    4     -7.32      0.00
  -12   10    4     -3.14      0.00
  -11   10    4      0.07      0.00
  -10   10    4      1.43      0.00
   -9   10    4      1.29      0.00
   -8   10    4      0.56      0.00
   -7   10    4     -1.74      0.00
   -6   10    4     -5.30      0.00
   -5   10    4     -6.75      0.00
   -4   10    4     -4.76      0.00
   -3   10    4     -1.50      0.00
   -2   10    4      0.37      0.00
   -1   10    4      1.46      0.00
    0   10    4      4.21      0.00
    1   10    4      4.35      0.00
    2   10    4     -2.51      0.00
    3   10    4     -6.20      0.00
    4   10    4      0.98      0.00
    5   10    4      8.07      0.00
    6   10    4      6.02      0.00
    7   10    4     -0.95      0.00
    8   10    4     -4.08      0.00
    9   10    4      0.12      0.00
   10   10    4      2.18      0.00
   11   10    4     -2.98      0.00
   12   10    4     -5.41      0.00
   13   10    4     -2.41      0.00
   14   10    4      0.04      0.00
   15   10    4      0.17      0.00
   16   10    4     -1.28      0.00
   17   10    4     -0.48      0.00
   18   10    4      2.99      0.00
   19   10    4      3.10      0.00
   20   10    4      0.67      0.00
   21   10    4      1.61      0.00
   22   10    4      4.25      0.00
   23   10    4      2.44      0.00
   24   10    4     -2.28      0.00
  -15   11    4      1.27      0.00
  -14   11    4      4.63      0.00
  -13   11    4      8.32      0.00
  -12   11    4      8.25      0.00
  -11   11    4      5.07      0.00
  -10   11    4      2.37      0.00
   -9   11    4      1.78      0.00
   -8   11    4      1.00      0.00
   -7   11    4     -2.37      0.00
   -6   11    4     -5.04      0.00
   -5   11    4     -2.33      0.00
   -4   11    4      3.19      0.00
   -3   11    4      6.17      0.00
   -2   11    4      5.73      0.00
   -1   11    4      4.07      0.00
    0   11    4      3.45      0.00
    1   11    4      2.31      0.00
    2   11    4     -1.99      0.00
    3   11    4     -2.52      0.00
    4   11    4      5.63      0.00
    5   11    4     11.27      0.00
    6   11    4      6.85      0.00
    7   11    4     -0.05      0.00
    8   11    4     -1.92      0.00
    9   11    4      0.20      0.00
   10   11    4     -0.23      0.00
   11   11    4     -2.95      0.00
   12   11    4     -1.40      0.00
   13   11    4      1.41      0.00
   14   11    4      0.41      0.00
   15   11    4     -2.56      0.00
   16   11    4     -5.12      0.00
   17   11    4     -3.34      0.00
   18   11    4      1.53      0.00
   19   11    4      2.06      0.00
   20   11    4     -0.65      0.00
   21   11    4     -1.26      0.00
   22   11    4     -0.85      0.00
   23   11    4     -2.81      0.00
   24   11    4     -5.28      0.00
  -15   12    4      0.13      0.00
  -13   12    4      1.53      0.00
  -12   12    4      2.74      0.00
  -11   12    4      2.41      0.00
  -10   12    4      2.02      0.00
   -9   12    4      1.78      0.00
   -8   12    4      0.17      0.00
   -7   12    4     -2.32      0.00
   -6   12    4     -1.69      0.00
   -5   12    4      3.57      0.00
   -4   12    4      7.44      0.00
   -3   12    4      5.16      0.00
   -2   12    4      0.69      0.00
   -1   12    4     -1.29      0.00
    0   12    4     -0.58      0.00
    1   12    4      0.83      0.00
    2   12    4      0.64      0.00
    3   12    4      1.44      0.00
    4   12    4      5.20      0.00
    5   12    4      4.02      0.00
    6   12    4     -4.27      0.00
    7   12    4     -8.72      0.00
    8   12    4     -4.74      0.00
    9   12    4      0.47      0.00
   10   12    4      0.46      0.00
   11   12    4     -1.90      0.00
   12   12    4     -1.33      0.00
   13   12    4     -0.49      0.00
   14   12    4     -1.58      0.00
   15   12    4     -2.80      0.00
   16   12    4     -3.37      0.00
   17   12    4      0.13      0.00
   18   12    4      5.14      0.00
   19   12    4      4.25      0.00
   20   12    4      1.35      0.00
   21   12    4      1.50      0.00
   22   12    4      1.65      0.00
   23   12    4      0.00      0.00
   24   12    4     -1.33      0.00
  -14   13    4     -0.94      0.00
  -13   13    4      1.59      0.00
  -12   13    4      2.74      0.00
  -11   13    4      1.14      0.00
  -10   13    4     -0.04      0.00
   -9   13    4     -0.34      0.00
   -8   13    4     -1.20      0.00
   -7   13    4     -1.59      0.00
   -6   13    4      0.41      0.00
   -5   13    4      4.26      0.00
   -4   13    4      5.27      0.00
   -3   13    4      1.62      0.00
   -2   13    4     -1.07      0.00
   -1   13    4     -0.20      0.00
    0   13    4      0.37      0.00
    1   13    4     -0.65      0.00
    2   13    4     -1.55      0.00
    3   13    4     -0.48      0.00
    4   13    4      2.63      0.00
    5   13    4      2.83      0.00
    6   13    4     -0.74      0.00
    7   13    4     -1.45      0.00
    8   13    4      1.24      0.00
    9   13    4      1.63      0.00
   10   13    4     -1.34      0.00
   11   13    4     -3.24      0.00
   12   13    4     -2.05      0.00
   13   13    4     -1.24      0.00
   14   13    4     -1.46      0.00
   15   13    4     -1.26      0.00
   16   13    4     -0.69      0.00
   17   13    4      2.78      0.00
   18   13    4      5.10      0.00
   19   13    4      0.52      0.00
   20   13    4     -2.74      0.00
   21   13    4     -0.68      0.00
   22   13    4     -0.06      0.00
   23   13    4     -0.86      0.00
   24   13    4     -0.56      0.00
  -13   14    4      3.41      0.00
  -12   14    4      4.34      0.00
  -11   14    4      2.42      0.00
  -10   14    4      1.22      0.00
   -9   14    4      0.10      0.00
   -8   14    4     -1.56      0.00
   -7   14    4     -0.63      0.00
   -6   14    4      2.93      0.00
   -5   14    4      5.65      0.00
   -4   14    4      4.03      0.00
   -3   14    4     -1.23      0.00
   -2   14    4     -3.83      0.00
   -1   14    4     -2.11      0.00
    0   14    4     -1.08      0.00
    1   14    4     -1.06      0.00
    2   14    4      0.81      0.00
    3   14    4      2.93      0.00
    4   14    4      2.06      0.00
    5   14    4     -2.23      0.00
    6   14    4     -5.84      0.00
    7   14    4     -4.21      0.00
    8   14    4      0.20      0.00
    9   14    4      1.69      0.00
   10   14    4     -0.51      0.00
   11   14    4     -2.32      0.00
   12   14    4     -1.47      0.00
   13   14    4     -0.98      0.00
   14   14    4     -2.33      0.00
   15   14    4     -4.54      0.00
   16   14    4     -6.41      0.00
   17   14    4     -4.46      0.00
   18   14    4     -2.77      0.00
   19   14    4     -6.29      0.00
   20   14    4     -6.49      0.00
   21   14    4     -2.67      0.00
   22   14    4     -3.45      0.00
   23   14    4     -4.51      0.00
   24   14    4     -2.08      0.00
  -12   15    4     -1.04      0.00
  -11   15    4     -4.58      0.00
  -10   15    4     -4.57      0.00
   -9   15    4     -2.61      0.00
   -8   15    4     -1.31      0.00
   -7   15    4      1.17      0.00
   -6   15    4      2.93      0.00
   -5   15    4      1.26      0.00
   -4   15    4     -2.16      0.00
   -3   15    4     -4.40      0.00
   -2   15    4     -2.75      0.00
   -1   15    4      1.33      0.00
    0   15    4      2.53      0.00
    1   15    4      0.65      0.00
    2   15    4     -0.77      0.00
    3   15    4     -2.00      0.00
    4   15    4     -4.40      0.00
    5   15    4     -5.79      0.00
    6   15    4     -3.78      0.00
    7   15    4     -0.06      0.00
    8   15    4      1.88      0.00
    9   15    4      0.70      0.00
   10   15    4     -2.60      0.00
   11   15    4     -4.57      0.00
   12   15    4     -3.20      0.00
   13   15    4     -1.84      0.00
   14   15    4     -1.33      0.00
   15   15    4      0.63      0.00
   16   15    4      3.18      0.00
   17   15    4      5.68      0.00
   18   15    4      4.64      0.00
   19   15    4     -0.90      0.00
   20   15    4     -0.85      0.00
   21   15    4      3.92      0.00
   22   15    4      3.15      0.00
   23   15    4      1.63      0.00
  -11   16    4     -3.10      0.00
  -10   16    4      0.19      0.00
   -9   16    4      1.75      0.00
   -8   16    4     -1.08      0.00
   -7   16    4     -1.91      0.00
   -6   16    4     -0.77      0.00
   -5   16    4     -1.84      0.00
   -4   16    4     -3.22      0.00
   -3   16    4     -2.88      0.00
   -2   16    4     -1.22      0.00
   -1   16    4      0.49      0.00
    0   16    4     -0.09      0.00
    1   16    4     -2.12      0.00
    2   16    4     -2.22      0.00
    3   16    4     -0.86      0.00
    4   16    4     -0.97      0.00
    5   16    4     -1.50      0.00
    6   16    4      0.29      0.00
    7   16    4      2.59      0.00
    8   16    4      2.58      0.00
    9   16    4      0.65      0.00
   10   16    4     -1.69      0.00
   11   16    4     -1.18      0.00
   12   16    4      2.63      0.00
   13   16    4      3.61      0.00
   14   16    4      1.53      0.00
   15   16    4      1.21      0.00
   16   16    4      0.82      0.00
   17   16    4     -0.11      0.00
   18   16    4      0.17      0.00
   19   16    4      0.39      0.00
   20   16    4      2.50      0.00
   21   16    4      3.12      0.00
   22   16    4     -2.83      0.00
   23   16    4     -6.28      0.00
  -10   17    4      0.75      0.00
   -9   17    4      0.16      0.00
   -8   17    4     -2.80      0.00
   -7   17    4     -1.53      0.00
   -6   17    4      0.90      0.00
   -5   17    4     -1.00      0.00
   -4   17    4     -2.05      0.00
   -3   17    4      0.18      0.00
   -2   17    4      1.80      0.00
   -1   17    4      1.94      0.00
    0   17    4      1.24      0.00
    1   17    4      0.04      0.00
    2   17    4     -0.28      0.00
    3   17    4      0.34      0.00
    4   17    4      0.59      0.00
    5   17    4      1.29      0.00
    6   17    4      3.63      0.00
    7   17    4      4.78      0.00
    8   17    4      2.67      0.00
    9   17    4     -0.46      0.00
   10   17    4     -2.60      0.00
   11   17    4     -1.88      0.00
   12   17    4      0.96      0.00
   13   17    4      0.97      0.00
   14   17    4      0.45      0.00
   15   17    4      3.56      0.00
   16   17    4      4.35      0.00
   17   17    4      2.17      0.00
   18   17    4      2.53      0.00
   19   17    4      2.04      0.00
   20   17    4     -0.48      0.00
   21   17    4     -1.63      0.00
   22   17    4     -2.29      0.00
   -9   18    4     -0.09      0.00
   -8   18    4     -3.18      0.00
   -7   18    4     -2.37      0.00
   -6   18    4     -0.15      0.00
   -5   18    4     -1.07      0.00
   -4   18    4     -0.10      0.00
   -3   18    4      2.55      0.00
   -2   18    4      1.69      0.00
   -1   18    4     -0.32      0.00
    0   18    4     -0.55      0.00
    1   18    4     -0.29      0.00
    2   18    4     -0.05      0.00
    3   18    4      0.36      0.00
    4   18    4      0.44      0.00
    5   18    4      0.41      0.00
    6   18    4      0.83      0.00
    7   18    4      0.33      0.00
    8   18    4     -1.88      0.00
    9   18    4     -3.29      0.00
   10   18    4     -1.96      0.00
   11   18    4      2.01      0.00
   12   18    4      5.51      0.00
   13   18    4      3.93      0.00
   14   18    4      0.99      0.00
   15   18    4      0.86      0.00
   16   18    4     -2.24      0.00
   17   18    4     -6.26      0.00
   18   18    4     -3.57      0.00
   19   18    4     -1.17      0.00
   20   18    4     -3.81      0.00
   21   18    4     -4.61      0.00
   22   18    4     -3.30      0.00
   -8   19    4     -1.82      0.00
   -7   19    4      0.49      0.00
   -6   19    4      3.51      0.00
   -5   19    4      2.16      0.00
   -4   19    4      1.44      0.00
   -3   19    4      2.09      0.00
   -2   19    4      0.81      0.00
   -1   19    4      0.28      0.00
    0   19    4      1.37      0.00
    1   19    4      1.83      0.00
    2   19    4      1.84      0.00
    3   19    4      1.69      0.00
    4   19    4      1.42      0.00
    5   19    4      1.32      0.00
    6   19    4      0.95      0.00
    7   19    4     -0.25      0.00
    8   19    4     -1.89      0.00
    9   19    4     -2.24      0.00
   10   19    4     -0.66      0.00
   11   19    4      1.34      0.00
   12   19    4      1.60      0.00
   13   19    4     -0.85      0.00
   14   19    4     -1.73      0.00
   15   19    4      1.16      0.00
   16   19    4      2.41      0.00
   17   19    4      3.57      0.00
   18   19    4      8.43      0.00
   19   19    4      7.57      0.00
   20   19    4     -0.58      0.00
   21   19    4     -3.07      0.00
   -6   20    4      4.00      0.00
   -5   20    4      1.37      0.00
   -4   20    4      0.78      0.00
   -3   20    4      1.68      0.00
   -2   20    4      0.31      0.00
   -1   20    4     -1.07      0.00
    0   20    4     -1.12      0.00
    1   20    4     -0.34      0.00
    2   20    4      1.03      0.00
    3   20    4      0.82      0.00
    4   20    4     -0.16      0.00
    5   20    4      0.47      0.00
    6   20    4      0.96      0.00
    7   20    4      0.06      0.00
    8   20    4     -0.72      0.00
    9   20    4     -0.22      0.00
   10   20    4      1.17      0.00
   11   20    4      1.88      0.00
   12   20    4      0.95      0.00
   13   20    4     -0.84      0.00
   14   20    4     -0.90      0.00
   15   20    4      1.18      0.00
   16   20    4      1.26      0.00
   17   20    4     -0.14      0.00
   18   20    4      0.14      0.00
   19   20    4     -1.76      0.00
   20   20    4     -4.59      0.00
   -5   21    4     -1.38      0.00
   -4   21    4     -1.06      0.00
   -3   21    4     -0.45      0.00
   -2   21    4     -0.38      0.00
   -1   21    4      0.35      0.00
    0   21    4      0.49      0.00
    1   21    4      0.10      0.00
    2   21    4      0.59      0.00
    3   21    4     -0.22      0.00
    4   21    4     -1.45      0.00
    5   21    4     -0.45      0.00
    6   21    4     -0.20      0.00
    7   21    4     -1.52      0.00
    8   21    4     -1.22      0.00
    9   21    4      0.20      0.00
   10   21    4      0.67      0.00
   11   21    4      0.09      0.00
   12   21    4     -0.61      0.00
   13   21    4     -0.74      0.00
   14   21    4     -0.42      0.00
   15   21    4     -0.04      0.00
   16   21    4     -0.67      0.00
   17   21    4     -1.83      0.00
   18   21    4     -1.69      0.00
   19   21    4     -1.79      0.00
   -3   22    4      0.89      0.00
   -2   22    4      1.07      0.00
   -1   22    4      0.04      0.00
    0   22    4     -1.82      0.00
    1   22    4     -1.32      0.00
    2   22    4      1.64      0.00
    3   22    4      1.43      0.00
    4   22    4     -1.28      0.00
    5   22    4     -1.05      0.00
    6   22    4     -0.51      0.00
    7   22    4     -1.92      0.00
    8   22    4     -1.90      0.00
    9   22    4     -0.84      0.00
   10   22    4     -0.62      0.00
   11   22    4     -0.20      0.00
   12   22    4      0.96      0.00
   13   22    4      2.22      0.00
   14   22    4      2.45      0.00
   15   22    4      1.68      0.00
   16   22    4      0.45      0.00
   17   22    4     -1.61      0.00
   18   22    4     -3.32      0.00
   -1   23    4     -0.87      0.00
    0   23    4     -1.80      0.00
    1   23    4     -1.30      0.00
    2   23    4      0.04      0.00
    3   23    4     -1.31      0.00
    4   23    4     -3.27      0.00
    5   23    4     -1.35      0.00
    6   23    4      0.40      0.00
    7   23    4     -0.73      0.00
    8   23    4     -0.24      0.00
    9   23    4      1.47      0.00
   10   23    4      1.78      0.00
   11   23    4      2.37      0.00
   12   23    4      3.44      0.00
   13   23    4      3.35      0.00
   14   23    4      1.55      0.00
   15   23    4     -0.77      0.00
   16   23    4     -1.67      0.00
   17   23    4     -1.85      0.00
    2   24    4      1.09      0.00
    3   24    4      0.38      0.00
    4   24    4     -0.97      0.00
    5   24    4      0.72      0.00
    6   24    4      2.31      0.00
    7   24    4      1.12      0.00
    8   24    4      1.29      0.00
    9   24    4      2.84      0.00
   10   24    4      3.09      0.00
   11   24    4      2.97      0.00
   12   24    4      1.90      0.00
   13   24    4     -0.42      0.00
   14   24    4     -1.76      0.00
   15   24    4     -1.36      0.00
    6   25    4      0.90      0.00
    7   25    4     -0.42      0.00
    8   25    4     -0.01      0.00
    9   25    4      1.71      0.00
   10   25    4      1.49      0.00
   11   25    4      0.52      0.00
  -11  -24    5      1.03      0.00
  -10  -24    5      0.22      0.00
   -9  -24    5     -0.16      0.00
   -8  -24    5      0.81      0.00
   -7  -24    5      1.65      0.00
   -6  -24    5      0.10      0.00
   -5  -24    5     -2.41      0.00
   -4  -24    5     -1.49      0.00
   -3  -24    5      2.12      0.00
   -2  -24    5      3.58      0.00
   -1  -24    5      1.68      0.00
    0  -24    5     -0.41      0.00
  -13  -23    5      1.17      0.00
  -12  -23    5      0.49      0.00
  -11  -23    5     -0.34      0.00
  -10  -23    5     -0.47      0.00
   -9  -23    5      0.45      0.00
   -8  -23    5      1.58      0.00
   -7  -23    5      1.26      0.00
   -6  -23    5     -0.67      0.00
   -5  -23    5     -1.23      0.00
   -4  -23    5      1.22      0.00
   -3  -23    5      2.53      0.00
   -2  -23    5      0.50      0.00
   -1  -23    5     -1.17      0.00
    0  -23    5     -0.32      0.00
    1  -23    5      1.56      0.00
    2  -23    5      1.79      0.00
    3  -23    5      0.26      0.00
  -15  -22    5      1.08      0.00
  -14  -22    5      1.20      0.00
  -13  -22    5      1.50      0.00
  -12  -22    5      0.58      0.00
  -11  -22    5     -0.74      0.00
  -10  -22    5     -1.13      0.00
   -9  -22    5     -0.70      0.00
   -8  -22    5     -0.60      0.00
   -7  -22    5     -1.93      0.00
   -6  -22    5     -3.87      0.00
   -5  -22    5     -2.94      0.00
   -4  -22    5      0.98      0.00
   -3  -22    5      2.29      0.00
   -2  -22    5      0.07      0.00
   -1  -22    5     -1.20      0.00
    0  -22    5     -1.02      0.00
    1  -22    5     -0.82      0.00
    2  -22    5     -0.65      0.00
    3  -22    5     -0.18      0.00
    4  -22    5      1.14      0.00
    5  -22    5      1.74      0.00
  -16  -21    5     -2.08      0.00
  -15  -21    5     -2.43      0.00
  -14  -21    5     -1.83      0.00
  -13  -21    5     -1.22      0.00
  -12  -21    5     -1.96      0.00
  -11  -21    5     -2.97      0.00
  -10  -21    5     -2.72      0.00
   -9  -21    5     -2.43      0.00
   -8  -21    5     -3.41      0.00
   -7  -21    5     -4.46      0.00
   -6  -21    5     -3.87      0.00
   -5  -21    5     -0.95      0.00
   -4  -21    5      1.78      0.00
   -3  -21    5      0.35      0.00
   -2  -21    5     -2.35      0.00
   -1  -21    5     -1.30      0.00
    0  -21    5      1.14      0.00
    1  -21    5      2.01      0.00
    2  -21    5      1.93      0.00
    3  -21    5      1.44      0.00
    4  -21    5      0.99      0.00
    5  -21    5      0.26      0.00
    6  -21    5     -0.40      0.00
    7  -21    5      0.12      0.00
  -17  -20    5     -1.40      0.00
  -16  -20    5     -2.25      0.00
  -15  -20    5     -0.63      0.00
  -14  -20    5      0.12      0.00
  -13  -20    5     -0.41      0.00
  -12  -20    5     -1.00      0.00
  -11  -20    5     -1.11      0.00
  -10  -20    5     -0.37      0.00
   -9  -20    5     -0.03      0.00
   -8  -20    5     -0.95      0.00
   -7  -20    5     -1.08      0.00
   -6  -20    5      0.43      0.00
   -5  -20    5      2.23      0.00
   -4  -20    5      2.66      0.00
   -3  -20    5      0.56      0.00
   -2  -20    5     -1.19      0.00
   -1  -20    5      0.13      0.00
    0  -20    5      1.41      0.00
    1  -20    5      0.76      0.00
    2  -20    5     -0.13      0.00
    3  -20    5     -0.28      0.00
    4  -20    5      0.74      0.00
    5  -20    5      1.89      0.00
    6  -20    5      1.84      0.00
    7  -20    5      0.77      0.00
    8  -20    5     -0.78      0.00
    9  -20    5     -1.20      0.00
  -18  -19    5     -1.46      0.00
  -17  -19    5     -2.81      0.00
  -16  -19    5     -1.70      0.00
  -15  -19    5      0.74      0.00
  -14  -19    5      0.73      0.00
  -13  -19    5      0.70      0.00
  -12  -19    5      2.39      0.00
  -11  -19    5      1.97      0.00
  -10  -19    5     -0.43      0.00
   -9  -19    5     -1.65      0.00
   -8  -19    5     -1.69      0.00
   -7  -19    5     -0.46      0.00
   -6  -19    5      1.50      0.00
   -5  -19    5      2.01      0.00
   -4  -19    5      1.22      0.00
   -3  -19    5      0.31      0.00
   -2  -19    5      0.59      0.00
   -1  -19    5      2.26      0.00
    0  -19    5      2.51      0.00
    1  -19    5      1.21      0.00
    2  -19    5      0.73      0.00
    3  -19    5      1.30      0.00
    4  -19    5      2.14      0.00
    5  -19    5      1.82      0.00
    6  -19    5     -0.04      0.00
    7  -19    5     -1.48      0.00
    8  -19    5     -1.31      0.00
    9  -19    5     -0.01      0.00
   10  -19    5      0.46      0.00
  -19  -18    5      0.00      0.00
  -18  -18    5      0.17      0.00
  -17  -18    5      0.33      0.00
  -16  -18    5      1.12      0.00
  -15  -18    5      2.85      0.00
  -14  -18    5      2.07      0.00
  -13  -18    5      1.10      0.00
  -12  -18    5      2.06      0.00
  -11  -18    5      0.47      0.00
  -10  -18    5     -1.95      0.00
   -9  -18    5     -0.81      0.00
   -8  -18    5      0.34      0.00
   -7  -18    5      0.22      0.00
   -6  -18    5      1.39      0.00
   -5  -18    5      2.36      0.00
   -4  -18    5      2.17      0.00
   -3  -18    5      1.87      0.00
   -2  -18    5      1.91      0.00
   -1  -18    5      2.29      0.00
    0  -18    5      1.69      0.00
    1  -18    5      0.42      0.00
    2  -18    5     -0.03      0.00
    3  -18    5      0.16      0.00
    4  -18    5      0.99      0.00
    5  -18    5      1.23      0.00
    6  -18    5     -0.31      0.00
    7  -18    5     -1.60      0.00
    8  -18    5     -1.11      0.00
    9  -18    5     -0.25      0.00
   10  -18    5     -1.06      0.00
   11  -18    5     -2.59      0.00
  -19  -17    5     -1.64      0.00
  -18  -17    5     -1.62      0.00
  -17  -17    5     -0.47      0.00
  -16  -17    5     -0.09      0.00
  -15  -17    5      0.77      0.00
  -14  -17    5      0.47      0.00
  -13  -17    5      1.44      0.00
  -12  -17    5      4.98      0.00
  -11  -17    5      4.50      0.00
  -10  -17    5      1.64      0.00
   -9  -17    5      2.74      0.00
   -8  -17    5      3.56      0.00
   -7  -17    5      2.03      0.00
   -6  -17    5      1.89      0.00
   -5  -17    5      1.31      0.00
   -4  -17    5     -0.48      0.00
   -3  -17    5     -0.61      0.00
   -2  -17    5      0.52      0.00
   -1  -17    5      0.94      0.00
    0  -17    5     -0.16      0.00
    1  -17    5     -0.99      0.00
    2  -17    5      0.19      0.00
    3  -17    5      1.74      0.00
    4  -17    5      2.48      0.00
    5  -17    5      1.68      0.00
    6  -17    5     -0.16      0.00
    7  -17    5      0.27      0.00
    8  -17    5      2.62      0.00
    9  -17    5      2.82      0.00
   10  -17    5      0.49      0.00
   11  -17    5     -0.69      0.00
   12  -17    5      0.02      0.00
   13  -17    5     -0.51      0.00
[truncated: 8,818,546 more chars]
