# Supplementary material for: Caught in the Act of Substitution: Interadsorbate Effects on an Atomically Precise Fe/Co/Se Nanocluster
Source: ACS Cent Sci. 2024 May 31;10(6):1276–82. doi: 10.1021/acscentsci.4c00210 (PMC11212139; doi:10.1021/acscentsci.4c00210)
Supplement: Supplementary file 3 — oc4c00210_si_003.zip [file oc4c00210_si_003.zip › cif files/[Fe3(THF)2Co6Se8L6][PF6].cif]

####################################################################### 
# 
# This file contains crystal structure data downloaded from the 
# Cambridge Structural Database (CSD) hosted by the Cambridge 
# Crystallographic Data Centre (CCDC).
# 
# Full information about CCDC data access policies and citation 
# guidelines are available at http://www.ccdc.cam.ac.uk/access/V1 
# 
# Audit and citation data items may have been added by the CCDC. 
# Please retain this information to preserve the provenance of 
# this file and to allow appropriate attribution of the data. 
# 
#######################################################################

data_global

#------------------ AUDIT DETAILS -------------------------------------------#

_audit_creation_date             2019-07-10
_audit_creation_method           'WinGX routine CIF_UPDATE'
_audit_conform_dict_name         cif_core.dic
_audit_conform_dict_version      2.4
_audit_conform_dict_location     ftp://ftp.iucr.org/pub/cif_core.dic
_audit_update_record             ?

#------------------ AUTHOR DETAILS -------------------------------------------#

# Name and address of author for correspondence

_publ_contact_author_name        'Werner Kaminsky'
_publ_contact_author_address     
;
Department of Chemistry
University of Washington
Seattle
Washington, 98195, USA
;
_publ_contact_author_email       kaminsky@chem.washington.edu
_publ_contact_author_fax         00(206)6858665
_publ_contact_author_phone       00(206)5437585


_publ_requested_journal          'Journal title here'
_publ_section_title              
;
title here
;

loop_
_publ_author_name
_publ_author_address
'Name of compound maker'
;
Department of Chemistry Univ. of Washington Seattle, WA 98195 USA
;
'Werner Kaminsky'
;
Department of Chemistry Univ. of Washington Seattle, WA 98195 USA
;
'Name of Superviser'
;
Department of Chemistry Univ. of Washington Seattle, WA 98195 USA
;

_publ_section_abstract           
;
Abstract here
;
_publ_section_comment            
;
Details and comments here
;

_publ_section_exptl_prep         
;
details of preparation here
;

_publ_section_exptl_refinement   
;
 All H atoms were initially located in a difference Fourier map and were
 refined with a riding  model. H atoms were placed in geometrically
 idealised positions and constrained to ride on their parent atoms with
 C---H distances in the range 0.95-1.00 \%A. U~iso~ values were fixed
 such that they were 1.2U~eq~ of their parent atom U~eq~ for CH's and
 1.5U~eq~ of their parent atom U~eq~ in case of methyl groups.
;


# Insert blank lines between references


_publ_section_references         
;
Blessing, R. H. (1995) Acta Cryst., A51, 33-38.

Blessing, R. H. (1987) Cryst. Rev. 1, 3-58.

Blessing, R. H. (1989) J. Appl. Cryst. 22, 396-397.

Bruker (2012) APEX2 (Version 2012.10-0), SAINT (version 8.27B), SADABS
(version 2012/1), BrukerAXS Inc, Madison, Wisconsin, USA.

ABSCOR: Higashi, T. (1995). ABSCOR. Rigaku Corporation, Tokyo, Japan.

CAD-4 Software: Enraf-Nonius (1989). CAD-4 Software (or CAD-4 EXPRESS).
Enraf-Nonius, Delft, The Netherlands.

Cambridge Structural Database: Allen, F. R. (2002). Acta Cryst. B58, 380-388.

CAMERON: Watkin, D. J., Prout, C. K. & Pearce, L. J. (1996). CAMERON.
Chemical Crystallography Laboratory, Oxford, England.

CrysAlis CCD, CrysAlis RED and associated programs: Oxford Diffraction (2006).
Program name(s). Oxford Diffraction Ltd, Abingdon, England.

CRYSTALS: Betteridge, P. W., Carruthers, J. R., Cooper, R. I., Prout, K. &
Watkin, D. J. (2003). J. Appl. Cryst. 36, 1487.

COLLECT: Nonius (1998). COLLECT. Nonius BV, Delft, The Netherlands.

DENZO/SCALEPACK:  Otwinowski, Z. & Minor, W. (1997). Methods in Enzymology,
Vol. 276, Macromolecular Crystallography, Part A, edited by C. W. Carter Jr
& R. M. Sweet, pp. 307-326. New York: Academic Press.

DIAMOND: Brandenburg, K.(2006). DIAMOND. Crystal Impact GbR, Bonn, Germany.

DIF4 and REDU4: Stoe & Cie (1991). Program name(s). Stoe & Cie, Darmstadt,
Germany.

DIFABS: Walker, N. &  Stuart, D. (1983). Acta Cryst., A39, 158 - 166.

DIRAX: Duisenberg, A. J. M. (1992). J. Appl. Cryst. 25, 92-96.

DIRDIF-2008: Beurskens, P.T., Beurskens, G., de Gelder, R., Garci\'ia-Granda,
S., Gould, R.O. & Smits, J.M.M. (2008) The DIRDIF-2008 program
system, Crystallography Laboratory, Radboud University  Nijmegen,
The Netherlands.

EDMA: Palatinus, L., Prathapa, S. J. & van Smaalen, S. (2012) J. Appl. Cryst.
45, 575-580.

enCIFer: Allen, F. H., Johnson, O., Shields, G. P., Smith, B. R. & Towler,
M. (2004). J. Appl. Cryst. 37, 335-338.

EVALCCD: Duisenberg, A. J. M., Kroon-Batenburg, L. M. J. & Schreurs,
A. M. M. (2003). J. Appl. Cryst. 36, 220-229.

JANA2000: Petricek, V. & Dusek, M. (2000). JANA2000. Institute of Physics,
Czech Academy of Sciences, Prague, Czech Republic.

MERCURY: Macrae, C. F., Bruno, I. J., Chisholm, J. A., Edgington,
P. R., McCabe, P., Pidcock, E., Rodriguez-Monge, L., Taylor, R.,
van de Streek, J. & Wood, P. A. (2008). J. Appl. Cryst. 41, 466-470.

MOGUL: Bruno, I. J., Cole, J. C., Kessler, M., Luo, J., Motherwell,
W. D. S., Purkis, L. H., Smith, B. R., Taylor, R., Cooper, R. I., Harris,
S. E. & Orpen, A. G. (2004). J. Chem. Inf. Comput. Sci. 44, 2133-2144.

ORTEPII: Johnson, C. K. (1976). ORTEPII. Report ORNL-5138. Oak Ridge
National Laboratory, Tennessee, USA.

ORTEPIII:  Burnett, M. N. & Johnson, C. K. (1996). ORTEPIII.
Report ORNL-6895. Oak Ridge National Laboratory, Tennessee, USA.

ORTEP-3: Farrugia, L. J. (2012). J. Appl. Cryst. 45, 849-854.

PARST: Nardelli, M. (1995). J. Appl. Cryst. 28, 659.

PLATON: Spek, A. L. (2009). Acta. Cryst. D65, 148-155.

PROCESS: Rigaku (1996). PROCESS. Rigaku Corporation, Tokyo, Japan.

PROCESS-AUTO: Rigaku (1998). PROCESS-AUTO. Rigaku Corporation, Tokyo, Japan.

PublCIF: Westrip, S. P. (2010). J. Appl. Cryst. 43, 920-925.

SCHAKAL: Keller, E. (1999) University of Freiburg, Germany.

SHELX: Sheldrick, G. M. (2008). Acta Cryst. A64, 112-122.

SHELXD: Schneider, T. R. & Sheldrick, G. M. (2002) Acta Cryst. D58, 1772-1779.

SIR92: Altomare, A., Cascarano, G., Giacovazzo, C., Guagliardi, A., Burla,
M. C., Polidori, G. & Camalli, M. (1994). J. Appl. Cryst. 27, 435.

SIR97: Altomare, A., Burla, M. C., Camalli, M., Cascarano, G. L.,
Giacovazzo, C., Guagliardi, A., Moliterni, A. G. G., Polidori, G. &
Spagna, R. (1999). J. Appl. Cryst. 32, 115-119.

SIR2002: Burla, M. C., Camalli, M., Carrozzini, B., Cascarano, G. L.,
Giacovazzo, C., Polidori, G. & Spagna, R. (2003). J. Appl. Cryst. 36, 1103.

SIR2004: Burla, M. C., Caliandro, R., Camalli, M., Carrozzini, B.,
Cascarano, G. L., De Caro, L., Giacovazzo, C., Polidori, G. & Spagna, R.
(2005). J. Appl. Cryst. 38, 381-388.

SIR2008 & IL MILIONE: Burla, M. C., Caliandro, R., Camalli, M., Carrozzini, B.,
Cascarano, G. L., De Caro, L., Giacovazzo, C., Polidori, G., Siliqi, D.,
& Spagna, R. (2007). J. Appl. Cryst. 40, 609-613.

SIR2011: Burla, M. C., Caliandro, R., Camalli, M., Carrozzini, B.,
Cascarano, G. L., Giacovazzo, C., Mallamo, M., Mazzone, A., Polidori, G.
& Spagna, R. (2012). J. Appl. Cryst. 45, 357-361.

SUPERFLIP: Palatinus, L. & Chapuis, G. (2007) J. Appl. Cryst. 40, 786-790.

TEXSAN: Molecular Structure Corporation & Rigaku (2000). TEXSAN. MSC,
The Woodlands, Texas, USA, and Rigaku Corporation, Tokyo, Japan.

WinGX: Farrugia, L. J. (2012). J. Appl. Cryst. 45, 849-854.

X-AREA, X-RED, X-RED32, X-SHAPE:  Stoe & Cie (2002). Program name(s).
Stoe & Cie GmbH, Darmstadt, Germany.

XCAD4: Harms, K. & Wocadlo, S. (1995). XCAD4. University of Marburg, Germany.

XSCANS: Siemens (1994). XSCANS. Siemens Analytical X-ray Instruments Inc.,
Madison, Wisconsin, USA.

;

#------------------  SECTION 2. COMPOUND(S) DETAILS -------------------------#

data_shelx
_database_code_depnum_ccdc_archive 'CCDC 2097608'
loop_
_audit_author_name
_audit_author_address
'Werner Kaminsky'
;University of Washington, Department of Chemistry
United States of America
;
_audit_update_record             
;
2021-07-19 deposited with the CCDC.	2023-12-19 downloaded from the CCDC.
;

_audit_creation_date             2019-07-10T12:11:53-00:00
_audit_creation_method           'WinGX routine CIF_UPDATE'
_audit_conform_dict_name         cif_core.dic
_audit_conform_dict_version      2.4.5
_audit_conform_dict_location     ftp://ftp.iucr.org/pub/cif_core.dic
_publ_requested_category         FM

#----------------------------------------------------------------------------#
#                   CHEMICAL INFORMATION                                     #
#----------------------------------------------------------------------------#

_chemical_formula_moiety         
'C122 H118 Co6 Fe3 N6 O2 P6 Se8, F6 P [+ solvent]'
_chemical_formula_sum            'C122 H118 Co6 F6 Fe3 N6 O2 P7 Se8'
_chemical_formula_weight         3183.82

#----------------------------------------------------------------------------#
#                   UNIT CELL INFORMATION                                    #
#----------------------------------------------------------------------------#

_symmetry_cell_setting           monoclinic
_symmetry_space_group_name_H-M   'P 21/c'
_symmetry_space_group_name_Hall  '-P 2ybc'
_symmetry_Int_Tables_number      14
loop_
_symmetry_equiv_pos_as_xyz
'x, y, z'
'-x, y+1/2, -z+1/2'
'-x, -y, -z'
'x, -y-1/2, z-1/2'

_cell_length_a                   22.4240(12)
_cell_length_b                   19.6456(9)
_cell_length_c                   28.5568(15)
_cell_angle_alpha                90
_cell_angle_beta                 100.843(3)
_cell_angle_gamma                90
_cell_volume                     12355.6(11)
_cell_formula_units_Z            4
_cell_measurement_temperature    100(2)
_cell_measurement_reflns_used    9392
_cell_measurement_theta_min      2.2
_cell_measurement_theta_max      25.46
_cell_measurement_wavelength     0.71073

#----------------------------------------------------------------------------#
#                   CRYSTAL INFORMATION                                      #
#----------------------------------------------------------------------------#

_exptl_crystal_description       needle
_exptl_crystal_colour            'dark red/black'
_exptl_crystal_size_max          0.77
_exptl_crystal_size_mid          0.08
_exptl_crystal_size_min          0.07
_exptl_crystal_density_diffrn    1.712
_exptl_crystal_density_method    'not measured'
_exptl_crystal_F_000             6316

#----------------------------------------------------------------------------#
#                   ABSORPTION CORRECTION                                    #
#----------------------------------------------------------------------------#

_exptl_absorpt_coefficient_mu    3.634
_exptl_absorpt_correction_type   multi-scan
_exptl_absorpt_process_details   
;
        SADABS-2012/1 - Bruker AXS area detector scaling and absorption correcti
;
_exptl_absorpt_correction_T_min  0.586
_exptl_absorpt_correction_T_max  0.746
_shelx_estimated_absorpt_T_min   0.166
_shelx_estimated_absorpt_T_max   0.785

#----------------------------------------------------------------------------#
#                   DATA COLLECTION                                          #
#----------------------------------------------------------------------------#

_diffrn_source                   'sealed x-ray tube'
_diffrn_ambient_temperature      100(2)
_diffrn_radiation_wavelength     0.71073
_diffrn_radiation_type           MoK\a
_diffrn_radiation_monochromator  graphite
_diffrn_radiation_probe          x-ray
_diffrn_detector                 'APEX-II CCD'
_diffrn_orient_matrix_ub_11      0.011507
_diffrn_orient_matrix_ub_12      0.002131
_diffrn_orient_matrix_ub_13      0.035529
_diffrn_orient_matrix_ub_21      -0.041484
_diffrn_orient_matrix_ub_22      -0.016087
_diffrn_orient_matrix_ub_23      0.002748
_diffrn_orient_matrix_ub_31      0.014346
_diffrn_orient_matrix_ub_32      -0.048229
_diffrn_orient_matrix_ub_33      0.000653
_diffrn_measurement_device       '\k-geometry diffractometer'
_diffrn_measurement_device_type  'Bruker APEX-II'
_diffrn_measurement_method       '\f or \w oscillation scans'
_diffrn_standards_number         0
_diffrn_standards_interval_time  .
_diffrn_standards_interval_count .
_diffrn_standards_decay_%        ?
_diffrn_reflns_av_R_equivalents  0.0465
_diffrn_reflns_av_unetI/netI     0.0633
_diffrn_reflns_number            60651
_diffrn_reflns_limit_h_min       -29
_diffrn_reflns_limit_h_max       29
_diffrn_reflns_limit_k_min       -26
_diffrn_reflns_limit_k_max       26
_diffrn_reflns_limit_l_min       -38
_diffrn_reflns_limit_l_max       38
_diffrn_reflns_theta_min         1.389
_diffrn_reflns_theta_max         28.333
_diffrn_reflns_theta_full        25
_diffrn_measured_fraction_theta_full 1
_diffrn_measured_fraction_theta_max 0.999
_diffrn_reflns_Laue_measured_fraction_full 1
_diffrn_reflns_Laue_measured_fraction_max 0.999
_diffrn_reflns_point_group_measured_fraction_full 1
_diffrn_reflns_point_group_measured_fraction_max 0.999
_reflns_Friedel_coverage         0
_reflns_number_total             30778
_reflns_number_gt                20640
_reflns_threshold_expression     'I > 2\s(I)'

#----------------------------------------------------------------------------#
#                   COMPUTER PROGRAMS USED                                   #
#----------------------------------------------------------------------------#

_computing_data_collection       'Bruker APEX2 software'
_computing_cell_refinement       'SAINT V8.34A integration software'
_computing_data_reduction        'SORTAV (Blessing, 1995)'
_computing_structure_solution    'SHELXS-2013 (Sheldrick, 2008)'
_computing_structure_refinement  'SHELXL-2018/3 (Sheldrick, 2018)'
_computing_molecular_graphics    'ORTEP-3 for Windows (Farrugia, 2012)'
_computing_publication_material  'WinGX publication routines (Farrugia, 2012)'

#----------------------------------------------------------------------------#
#                   STRUCTURE SOLUTION                                       #
#----------------------------------------------------------------------------#

_atom_sites_solution_hydrogens   geom

#----------------------------------------------------------------------------#
#                   REFINEMENT INFORMATION                                   #
#----------------------------------------------------------------------------#

_refine_ls_structure_factor_coef Fsqd
_refine_ls_matrix_type           full
_refine_ls_weighting_scheme      calc
_refine_ls_weighting_details     
'w=1/[\s^2^(Fo^2^)+(0.0271P)^2^+30.5540P] where P=(Fo^2^+2Fc^2^)/3'
_refine_ls_hydrogen_treatment    constr
_refine_ls_extinction_method     none
_refine_ls_number_reflns         30778
_refine_ls_number_parameters     1489
_refine_ls_number_restraints     45
_refine_ls_number_constraints    0
_refine_ls_R_factor_all          0.0802
_refine_ls_R_factor_gt           0.0373
_refine_ls_wR_factor_ref         0.0882
_refine_ls_wR_factor_gt          0.0736
_refine_ls_goodness_of_fit_ref   1
_refine_ls_restrained_S_all      1.001
_refine_ls_shift/su_max          0.002
_refine_ls_shift/su_mean         0
_refine_diff_density_max         2.19
_refine_diff_density_min         -2.013
_refine_diff_density_rms         0.126

#----------------------------------------------------------------------------#
#                   CONSTRAINTS AND RESTRAINTS                               #
#----------------------------------------------------------------------------#


#----------------------------------------------------------------------------#
#                   ATOMIC TYPES, COORDINATES AND THERMAL PARAMETERS         #
#----------------------------------------------------------------------------#

loop_
_atom_type_symbol
_atom_type_description
_atom_type_scat_dispersion_real
_atom_type_scat_dispersion_imag
_atom_type_scat_source
C C 0.0033 0.0016 'International Tables Vol C Tables 4.2.6.8 and 6.1.1.4'
H H 0 0 'International Tables Vol C Tables 4.2.6.8 and 6.1.1.4'
N N 0.0061 0.0033 'International Tables Vol C Tables 4.2.6.8 and 6.1.1.4'
F F 0.0171 0.0103 'International Tables Vol C Tables 4.2.6.8 and 6.1.1.4'
P P 0.1023 0.0942 'International Tables Vol C Tables 4.2.6.8 and 6.1.1.4'
Fe Fe 0.3463 0.8444 'International Tables Vol C Tables 4.2.6.8 and 6.1.1.4'
Co Co 0.3494 0.9721 'International Tables Vol C Tables 4.2.6.8 and 6.1.1.4'
Se Se -0.0929 2.2259 'International Tables Vol C Tables 4.2.6.8 and 6.1.1.4'
O O 0.0106 0.006 'International Tables Vol C Tables 4.2.6.8 and 6.1.1.4'

loop_
_atom_site_label
_atom_site_type_symbol
_atom_site_fract_x
_atom_site_fract_y
_atom_site_fract_z
_atom_site_U_iso_or_equiv
_atom_site_adp_type
_atom_site_occupancy
_atom_site_site_symmetry_order
_atom_site_calc_flag
_atom_site_refinement_flags_posn
_atom_site_refinement_flags_adp
_atom_site_refinement_flags_occupancy
_atom_site_disorder_assembly
_atom_site_disorder_group
C1A C 0.6910(3) 0.5406(3) 0.9252(2) 0.0196(12) Uani 0.835(4) 1 d D . P A 1
C2A C 0.6924(3) 0.6117(3) 0.92675(19) 0.0289(12) Uani 0.835(4) 1 d D . P A 1
H2A H 0.675261 0.637051 0.899178 0.035 Uiso 0.835(4) 1 calc R U P A 1
C3A C 0.7185(3) 0.6456(3) 0.9684(2) 0.0370(16) Uani 0.835(4) 1 d D . P A 1
H3A H 0.719009 0.693976 0.968863 0.044 Uiso 0.835(4) 1 calc R U P A 1
C4A C 0.7434(3) 0.6104(3) 1.00841(19) 0.0370(14) Uani 0.835(4) 1 d D . P A 1
H4A H 0.760864 0.634204 1.036637 0.044 Uiso 0.835(4) 1 calc R U P A 1
C5A C 0.7432(3) 0.5389(3) 1.00786(19) 0.0363(14) Uani 0.835(4) 1 d D . P A 1
H5A H 0.761027 0.514256 1.035604 0.044 Uiso 0.835(4) 1 calc R U P A 1
C6A C 0.7166(2) 0.5038(3) 0.96647(18) 0.0300(12) Uani 0.835(4) 1 d D . P A 1
H6A H 0.715807 0.455447 0.966213 0.036 Uiso 0.835(4) 1 calc R U P A 1
C1B C 0.7068(11) 0.5481(18) 0.9199(12) 0.0196(12) Uani 0.165(4) 1 d D . P A 2
C2B C 0.7697(9) 0.5488(11) 0.9326(8) 0.0289(12) Uani 0.165(4) 1 d D . P A 2
H2B H 0.792508 0.517126 0.917986 0.035 Uiso 0.165(4) 1 calc R U P A 2
C3B C 0.8006(10) 0.5946(12) 0.9661(9) 0.0370(16) Uani 0.165(4) 1 d D . P A 2
H3B H 0.843567 0.593111 0.974925 0.044 Uiso 0.165(4) 1 calc R U P A 2
C4B C 0.7679(11) 0.6415(13) 0.9861(9) 0.0370(14) Uani 0.165(4) 1 d D . P A 2
H4B H 0.788497 0.676805 1.005419 0.044 Uiso 0.165(4) 1 calc R U P A 2
C5B C 0.7028(11) 0.6381(18) 0.9781(11) 0.0363(14) Uani 0.165(4) 1 d D . P A 2
H5B H 0.680572 0.663267 0.997433 0.044 Uiso 0.165(4) 1 calc R U P A 2
C6B C 0.6729(10) 0.5968(14) 0.9410(9) 0.0300(12) Uani 0.165(4) 1 d D . P A 2
H6B H 0.630426 0.601255 0.930025 0.036 Uiso 0.165(4) 1 calc R U P A 2
C7 C 0.67794(18) 0.41000(19) 0.87609(14) 0.0198(8) Uani 1 1 d . . . . .
C8 C 0.7355(2) 0.3857(2) 0.89602(16) 0.0320(10) Uani 1 1 d . . . . .
H8 H 0.767104 0.416711 0.908171 0.038 Uiso 1 1 calc R U . . .
C9 C 0.7466(2) 0.3158(2) 0.89813(18) 0.0408(12) Uani 1 1 d . . . . .
H9 H 0.785613 0.29929 0.912295 0.049 Uiso 1 1 calc R U . . .
C10 C 0.7014(2) 0.2706(2) 0.87986(16) 0.0372(12) Uani 1 1 d . . . . .
H10 H 0.709064 0.22307 0.881635 0.045 Uiso 1 1 calc R U . . .
C11 C 0.6453(2) 0.2944(2) 0.85912(16) 0.0339(11) Uani 1 1 d . . . . .
H11 H 0.614353 0.26311 0.845993 0.041 Uiso 1 1 calc R U . . .
C12 C 0.6331(2) 0.3642(2) 0.85703(15) 0.0265(9) Uani 1 1 d . . . . .
H12 H 0.594047 0.38023 0.842507 0.032 Uiso 1 1 calc R U . . .
C13 C 0.54507(18) 0.50204(19) 0.88573(13) 0.0205(8) Uani 1 1 d . . . . .
C14 C 0.5545(2) 0.4578(2) 0.92411(15) 0.0278(10) Uani 1 1 d . . . . .
H14 H 0.592825 0.4363 0.933465 0.033 Uiso 1 1 calc R U . . .
C15 C 0.5079(2) 0.4445(2) 0.94921(16) 0.0332(11) Uani 1 1 d . . . . .
H15 H 0.515349 0.414269 0.975613 0.04 Uiso 1 1 calc R U . . .
C16 C 0.4519(2) 0.4739(3) 0.93686(16) 0.0369(11) Uani 1 1 d . . . . .
C17 C 0.4430(2) 0.5200(3) 0.89940(17) 0.0429(13) Uani 1 1 d . . . . .
H17 H 0.404676 0.541822 0.890488 0.051 Uiso 1 1 calc R U . . .
C18 C 0.4889(2) 0.5347(2) 0.87497(16) 0.0320(10) Uani 1 1 d . . . . .
H18 H 0.482169 0.567724 0.850253 0.038 Uiso 1 1 calc R U . . .
C19 C 0.4010(2) 0.4560(3) 0.96273(19) 0.0532(15) Uani 1 1 d . . . . .
H19A H 0.374047 0.422671 0.943982 0.08 Uiso 1 1 calc R U . . .
H19B H 0.377969 0.497216 0.966955 0.08 Uiso 1 1 calc R U . . .
H19C H 0.418123 0.436653 0.993997 0.08 Uiso 1 1 calc R U . . .
C20 C 0.48822(17) 0.57417(19) 0.64066(13) 0.0177(8) Uani 1 1 d . . . . .
C21 C 0.50245(17) 0.50924(19) 0.62620(14) 0.0202(8) Uani 1 1 d . . . . .
H21 H 0.533728 0.483748 0.645567 0.024 Uiso 1 1 calc R U . . .
C22 C 0.47157(19) 0.4816(2) 0.58404(15) 0.0274(10) Uani 1 1 d . . . . .
H22 H 0.48226 0.437853 0.574132 0.033 Uiso 1 1 calc R U . . .
C23 C 0.4253(2) 0.5177(2) 0.55650(16) 0.0335(11) Uani 1 1 d . . . . .
H23 H 0.403903 0.498646 0.527606 0.04 Uiso 1 1 calc R U . . .
C24 C 0.4099(2) 0.5815(2) 0.57064(16) 0.0318(10) Uani 1 1 d . . . . .
H24 H 0.377572 0.605965 0.551745 0.038 Uiso 1 1 calc R U . . .
C25 C 0.44158(19) 0.6096(2) 0.61224(14) 0.0261(9) Uani 1 1 d . . . . .
H25 H 0.431246 0.653864 0.621508 0.031 Uiso 1 1 calc R U . . .
C26 C 0.52298(17) 0.70005(18) 0.68876(13) 0.0170(8) Uani 1 1 d . . . . .
C27 C 0.53170(18) 0.7304(2) 0.64613(15) 0.0234(9) Uani 1 1 d . . . . .
H27 H 0.539127 0.702721 0.620551 0.028 Uiso 1 1 calc R U . . .
C28 C 0.5295(2) 0.8008(2) 0.64113(16) 0.0309(10) Uani 1 1 d . . . . .
H28 H 0.533772 0.820982 0.611717 0.037 Uiso 1 1 calc R U . . .
C29 C 0.52115(19) 0.8415(2) 0.67896(17) 0.0317(11) Uani 1 1 d . . . . .
H29 H 0.520461 0.889642 0.675617 0.038 Uiso 1 1 calc R U . . .
C30 C 0.51381(19) 0.8124(2) 0.72143(17) 0.0295(10) Uani 1 1 d . . . . .
H30 H 0.508209 0.840428 0.747383 0.035 Uiso 1 1 calc R U . . .
C31 C 0.51465(18) 0.7418(2) 0.72618(15) 0.0254(9) Uani 1 1 d . . . . .
H31 H 0.509426 0.721947 0.755482 0.03 Uiso 1 1 calc R U . . .
C32 C 0.43430(17) 0.57864(18) 0.73953(13) 0.0154(8) Uani 1 1 d . . . . .
C33 C 0.39424(17) 0.62988(19) 0.71994(14) 0.0205(8) Uani 1 1 d . . . . .
H33 H 0.409221 0.667979 0.705231 0.025 Uiso 1 1 calc R U . . .
C34 C 0.33319(18) 0.6262(2) 0.72155(14) 0.0230(9) Uani 1 1 d . . . . .
H34 H 0.30694 0.661693 0.707687 0.028 Uiso 1 1 calc R U . . .
C35 C 0.30914(18) 0.5716(2) 0.74304(14) 0.0222(9) Uani 1 1 d . . . . .
C36 C 0.34915(19) 0.5207(2) 0.76243(15) 0.0259(9) Uani 1 1 d . . . . .
H36 H 0.334287 0.482877 0.777519 0.031 Uiso 1 1 calc R U . . .
C37 C 0.41036(18) 0.52376(19) 0.76027(14) 0.0224(9) Uani 1 1 d . . . . .
H37 H 0.436385 0.487554 0.773254 0.027 Uiso 1 1 calc R U . . .
C38 C 0.24224(19) 0.5676(2) 0.74409(16) 0.0332(11) Uani 1 1 d . . . . .
H38A H 0.232738 0.522706 0.755695 0.05 Uiso 1 1 calc R U . . .
H38B H 0.218825 0.574707 0.711859 0.05 Uiso 1 1 calc R U . . .
H38C H 0.231686 0.602887 0.765395 0.05 Uiso 1 1 calc R U . . .
C39 C 0.77627(17) 0.31128(18) 0.72187(13) 0.0169(8) Uani 1 1 d . . . . .
C40 C 0.77118(18) 0.29116(18) 0.76765(14) 0.0197(8) Uani 1 1 d . . . . .
H40 H 0.738685 0.307901 0.781458 0.024 Uiso 1 1 calc R U . . .
C41 C 0.8129(2) 0.2472(2) 0.79308(15) 0.0269(10) Uani 1 1 d . . . . .
H41 H 0.809306 0.233983 0.824442 0.032 Uiso 1 1 calc R U . . .
C42 C 0.8598(2) 0.2223(2) 0.77312(16) 0.0333(11) Uani 1 1 d . . . . .
H42 H 0.888307 0.191647 0.790681 0.04 Uiso 1 1 calc R U . . .
C43 C 0.8655(2) 0.2415(2) 0.72789(16) 0.0361(11) Uani 1 1 d . . . . .
H43 H 0.897781 0.223875 0.714215 0.043 Uiso 1 1 calc R U . . .
C44 C 0.82405(18) 0.2871(2) 0.70201(15) 0.0259(9) Uani 1 1 d . . . . .
H44 H 0.828521 0.301293 0.671061 0.031 Uiso 1 1 calc R U . . .
C45 C 0.65046(17) 0.31438(18) 0.68121(13) 0.0173(8) Uani 1 1 d . . . . .
C46 C 0.59339(18) 0.3436(2) 0.66932(15) 0.0249(9) Uani 1 1 d . . . . .
H46 H 0.589729 0.391742 0.668317 0.03 Uiso 1 1 calc R U . . .
C47 C 0.54159(19) 0.3039(2) 0.65888(16) 0.0299(10) Uani 1 1 d . . . . .
H47 H 0.502756 0.324831 0.651751 0.036 Uiso 1 1 calc R U . . .
C48 C 0.5464(2) 0.2338(2) 0.65882(16) 0.0313(10) Uani 1 1 d . . . . .
H48 H 0.51113 0.206273 0.650744 0.038 Uiso 1 1 calc R U . . .
C49 C 0.6032(2) 0.2040(2) 0.67064(16) 0.0337(11) Uani 1 1 d . . . . .
H49 H 0.606808 0.155816 0.670976 0.04 Uiso 1 1 calc R U . . .
C50 C 0.6545(2) 0.2439(2) 0.68192(15) 0.0277(10) Uani 1 1 d . . . . .
H50 H 0.69312 0.222744 0.690307 0.033 Uiso 1 1 calc R U . . .
C51A C 0.7001(8) 0.3346(9) 0.5953(8) 0.017(2) Uani 0.71(2) 1 d D U P B 1
C52A C 0.7280(5) 0.2784(5) 0.5780(4) 0.030(2) Uani 0.71(2) 1 d D . P B 1
H52A H 0.76809 0.265426 0.592374 0.036 Uiso 0.71(2) 1 calc R U P B 1
C53A C 0.6959(5) 0.2417(6) 0.5395(5) 0.050(3) Uani 0.71(2) 1 d D . P B 1
H53A H 0.714205 0.202681 0.528585 0.061 Uiso 0.71(2) 1 calc R U P B 1
C54A C 0.6390(6) 0.2602(8) 0.5171(5) 0.044(3) Uani 0.71(2) 1 d D . P B 1
C55A C 0.6135(5) 0.3171(7) 0.5331(4) 0.035(2) Uani 0.71(2) 1 d D . P B 1
H55A H 0.57423 0.331141 0.5175 0.042 Uiso 0.71(2) 1 calc R U P B 1
C56A C 0.6434(5) 0.3544(5) 0.5712(4) 0.0220(19) Uani 0.71(2) 1 d D . P B 1
H56A H 0.624957 0.394061 0.581008 0.026 Uiso 0.71(2) 1 calc R U P B 1
C57A C 0.6045(7) 0.2179(8) 0.4757(5) 0.071(4) Uani 0.71(2) 1 d D U P B 1
H57A H 0.63302 0.188042 0.463412 0.107 Uiso 0.71(2) 1 calc R U P B 1
H57B H 0.584713 0.248271 0.4503 0.107 Uiso 0.71(2) 1 calc R U P B 1
H57C H 0.573717 0.190135 0.487004 0.107 Uiso 0.71(2) 1 calc R U P B 1
C51B C 0.708(2) 0.330(2) 0.593(2) 0.017(2) Uani 0.29(2) 1 d D . P B 2
C52B C 0.7269(12) 0.2624(12) 0.5911(9) 0.030(2) Uani 0.29(2) 1 d D . P B 2
H52B H 0.757163 0.24474 0.61596 0.036 Uiso 0.29(2) 1 calc R U P B 2
C53B C 0.7024(13) 0.2208(14) 0.5534(11) 0.050(3) Uani 0.29(2) 1 d D . P B 2
H53B H 0.721937 0.179153 0.548743 0.061 Uiso 0.29(2) 1 calc R U P B 2
C54B C 0.6509(17) 0.2386(17) 0.5228(14) 0.044(3) Uani 0.29(2) 1 d D . P B 2
C55B C 0.6275(13) 0.3015(15) 0.5286(11) 0.035(2) Uani 0.29(2) 1 d D . P B 2
H55B H 0.590548 0.314342 0.508431 0.042 Uiso 0.29(2) 1 calc R U P B 2
C56B C 0.6553(12) 0.3476(14) 0.5627(9) 0.0220(19) Uani 0.29(2) 1 d D . P B 2
H56B H 0.638041 0.391409 0.564803 0.026 Uiso 0.29(2) 1 calc R U P B 2
C57B C 0.6200(16) 0.1871(18) 0.4860(13) 0.071(4) Uani 0.29(2) 1 d D . P B 2
H57D H 0.642599 0.184079 0.459802 0.107 Uiso 0.29(2) 1 calc R U P B 2
H57E H 0.578332 0.201784 0.473451 0.107 Uiso 0.29(2) 1 calc R U P B 2
H57F H 0.619425 0.142347 0.501065 0.107 Uiso 0.29(2) 1 calc R U P B 2
C58 C 0.80543(18) 0.66624(19) 0.59693(13) 0.0209(8) Uani 1 1 d . . . . .
C59 C 0.85400(19) 0.6418(2) 0.57790(15) 0.0293(10) Uani 1 1 d . . . . .
H59 H 0.852251 0.597294 0.564722 0.035 Uiso 1 1 calc R U . . .
C60 C 0.9051(2) 0.6820(3) 0.57799(17) 0.0425(13) Uani 1 1 d . . . . .
H60 H 0.938358 0.664908 0.565245 0.051 Uiso 1 1 calc R U . . .
C61 C 0.9071(2) 0.7468(3) 0.59678(19) 0.0499(15) Uani 1 1 d . . . . .
H61 H 0.941645 0.774655 0.596389 0.06 Uiso 1 1 calc R U . . .
C62 C 0.8598(2) 0.7717(2) 0.61604(17) 0.0379(12) Uani 1 1 d . . . . .
H62 H 0.86168 0.816513 0.628813 0.045 Uiso 1 1 calc R U . . .
C63 C 0.8093(2) 0.7314(2) 0.61680(15) 0.0277(10) Uani 1 1 d . . . . .
H63 H 0.777104 0.748148 0.630935 0.033 Uiso 1 1 calc R U . . .
C64 C 0.67431(18) 0.6487(2) 0.56653(14) 0.0214(9) Uani 1 1 d . . . . .
C65 C 0.6696(2) 0.7175(2) 0.55434(17) 0.0342(11) Uani 1 1 d . . . . .
H65 H 0.703615 0.746576 0.563461 0.041 Uiso 1 1 calc R U . . .
C66 C 0.6162(2) 0.7437(3) 0.52930(19) 0.0465(13) Uani 1 1 d . . . . .
H66 H 0.614011 0.790728 0.521327 0.056 Uiso 1 1 calc R U . . .
C67 C 0.5660(2) 0.7036(2) 0.51558(17) 0.0393(12) Uani 1 1 d . . . . .
H67 H 0.52928 0.722415 0.498467 0.047 Uiso 1 1 calc R U . . .
C68 C 0.5700(2) 0.6352(2) 0.52717(15) 0.0323(10) Uani 1 1 d . . . . .
H68 H 0.535586 0.606556 0.517965 0.039 Uiso 1 1 calc R U . . .
C69 C 0.62369(19) 0.6081(2) 0.55209(14) 0.0254(9) Uani 1 1 d . . . . .
H69 H 0.625878 0.560843 0.559406 0.031 Uiso 1 1 calc R U . . .
C70 C 0.74618(17) 0.52554(19) 0.52475(13) 0.0185(8) Uani 1 1 d . . . . .
C71 C 0.74231(19) 0.4581(2) 0.50908(14) 0.0241(9) Uani 1 1 d . . . . .
H71 H 0.741518 0.422565 0.531552 0.029 Uiso 1 1 calc R U . . .
C72 C 0.73961(18) 0.4417(2) 0.46175(14) 0.0230(9) Uani 1 1 d . . . . .
H72 H 0.739305 0.395242 0.452535 0.028 Uiso 1 1 calc R U . . .
C73 C 0.73734(18) 0.4919(2) 0.42751(14) 0.0230(9) Uani 1 1 d . . . . .
C74 C 0.74094(18) 0.5587(2) 0.44263(14) 0.0225(9) Uani 1 1 d . . . . .
H74 H 0.739968 0.593791 0.419631 0.027 Uiso 1 1 calc R U . . .
C75 C 0.74600(17) 0.57669(19) 0.49090(13) 0.0199(8) Uani 1 1 d . . . . .
H75 H 0.749251 0.623136 0.50031 0.024 Uiso 1 1 calc R U . . .
C76 C 0.7293(2) 0.4728(2) 0.37560(14) 0.0320(10) Uani 1 1 d . . . . .
H76A H 0.687808 0.456438 0.36438 0.048 Uiso 1 1 calc R U . . .
H76B H 0.758207 0.436771 0.371663 0.048 Uiso 1 1 calc R U . . .
H76C H 0.736745 0.512778 0.356985 0.048 Uiso 1 1 calc R U . . .
C77 C 0.91910(18) 0.4855(2) 0.84981(14) 0.0226(9) Uani 1 1 d . . . . .
C78 C 0.92502(19) 0.4191(2) 0.83456(16) 0.0288(10) Uani 1 1 d . . . . .
H78 H 0.928387 0.410883 0.802374 0.035 Uiso 1 1 calc R U . . .
C79 C 0.9261(2) 0.3648(2) 0.86537(17) 0.0360(11) Uani 1 1 d . . . . .
H79 H 0.930712 0.319887 0.854341 0.043 Uiso 1 1 calc R U . . .
C80 C 0.9205(2) 0.3754(2) 0.91196(18) 0.0432(13) Uani 1 1 d . . . . .
H80 H 0.921094 0.337828 0.933009 0.052 Uiso 1 1 calc R U . . .
C81 C 0.9139(3) 0.4406(3) 0.92801(18) 0.0527(15) Uani 1 1 d . . . . .
H81 H 0.910036 0.448152 0.960161 0.063 Uiso 1 1 calc R U . . .
C82 C 0.9130(2) 0.4955(2) 0.89703(16) 0.0385(12) Uani 1 1 d . . . . .
H82 H 0.908096 0.540325 0.908202 0.046 Uiso 1 1 calc R U . . .
C83 C 0.96673(18) 0.5416(2) 0.77118(15) 0.0245(9) Uani 1 1 d . . . . .
C84 C 0.96002(19) 0.5690(2) 0.72588(14) 0.0244(9) Uani 1 1 d . . . . .
H84 H 0.922121 0.588447 0.711741 0.029 Uiso 1 1 calc R U . . .
C85 C 1.0069(2) 0.5689(2) 0.70052(16) 0.0319(10) Uani 1 1 d . . . . .
H85 H 1.001274 0.588289 0.669527 0.038 Uiso 1 1 calc R U . . .
C86 C 1.0618(2) 0.5404(3) 0.7207(2) 0.0472(14) Uani 1 1 d . . . . .
H86 H 1.094267 0.539729 0.703595 0.057 Uiso 1 1 calc R U . . .
C87 C 1.0692(2) 0.5132(3) 0.7654(2) 0.073(2) Uani 1 1 d . . . . .
H87 H 1.107183 0.4936 0.779284 0.088 Uiso 1 1 calc R U . . .
C88 C 1.0227(2) 0.5136(3) 0.7908(2) 0.0571(17) Uani 1 1 d . . . . .
H88 H 1.029026 0.494682 0.821967 0.069 Uiso 1 1 calc R U . . .
C89 C 0.97583(19) 0.6476(2) 0.86790(15) 0.0278(10) Uani 1 1 d . . . . .
C90 C 1.0294(3) 0.6608(4) 0.85489(18) 0.069(2) Uani 1 1 d . . . . .
H90 H 1.033228 0.655625 0.822505 0.083 Uiso 1 1 calc R U . . .
C91 C 1.0798(3) 0.6821(4) 0.8889(2) 0.077(2) Uani 1 1 d . U . . .
H91 H 1.116988 0.691266 0.878771 0.092 Uiso 1 1 calc R U . . .
C92 C 1.0770(2) 0.6900(3) 0.93600(17) 0.0417(12) Uani 1 1 d . . . . .
C93 C 1.0220(2) 0.6794(2) 0.94833(17) 0.0382(12) Uani 1 1 d . . . . .
H93 H 1.017954 0.686214 0.980529 0.046 Uiso 1 1 calc R U . . .
C94 C 0.9719(2) 0.6592(2) 0.91553(15) 0.0330(11) Uani 1 1 d . . . . .
H94 H 0.934096 0.652955 0.925448 0.04 Uiso 1 1 calc R U . . .
C95 C 1.1327(2) 0.7084(3) 0.97306(18) 0.0535(15) Uani 1 1 d . . . . .
H95A H 1.12163 0.742389 0.99504 0.08 Uiso 1 1 calc R U . . .
H95B H 1.164109 0.727137 0.957075 0.08 Uiso 1 1 calc R U . . .
H95C H 1.148311 0.667526 0.99094 0.08 Uiso 1 1 calc R U . . .
C96 C 0.69516(17) 0.80735(18) 0.82284(14) 0.0197(8) Uani 1 1 d . . . . .
C97 C 0.69426(18) 0.7727(2) 0.86561(14) 0.0237(9) Uani 1 1 d . . . . .
H97 H 0.719495 0.734017 0.873838 0.028 Uiso 1 1 calc R U . . .
C98 C 0.65675(19) 0.7946(2) 0.89586(15) 0.0283(10) Uani 1 1 d . . . . .
H98 H 0.655787 0.770504 0.924541 0.034 Uiso 1 1 calc R U . . .
C99 C 0.6205(2) 0.8517(2) 0.88446(16) 0.0323(11) Uani 1 1 d . . . . .
H99 H 0.594605 0.866722 0.905157 0.039 Uiso 1 1 calc R U . . .
C100 C 0.6224(2) 0.8866(2) 0.84289(16) 0.0321(10) Uani 1 1 d . . . . .
H100 H 0.598198 0.926168 0.835374 0.039 Uiso 1 1 calc R U . . .
C101 C 0.65919(19) 0.8647(2) 0.81180(15) 0.0258(9) Uani 1 1 d . . . . .
H101 H 0.659701 0.888887 0.783081 0.031 Uiso 1 1 calc R U . . .
C102 C 0.73959(19) 0.82935(18) 0.73422(14) 0.0222(9) Uani 1 1 d . . . . .
C103 C 0.7915(2) 0.8580(2) 0.72257(15) 0.0259(9) Uani 1 1 d . . . . .
H103 H 0.829488 0.852167 0.743375 0.031 Uiso 1 1 calc R U . . .
C104 C 0.7884(2) 0.8951(2) 0.68080(16) 0.0332(11) Uani 1 1 d . . . . .
H104 H 0.82397 0.915336 0.673419 0.04 Uiso 1 1 calc R U . . .
C105 C 0.7332(2) 0.9027(2) 0.64993(15) 0.0331(11) Uani 1 1 d . . . . .
H105 H 0.731141 0.926948 0.620907 0.04 Uiso 1 1 calc R U . . .
C106 C 0.6811(2) 0.8749(2) 0.66125(15) 0.0302(10) Uani 1 1 d . . . . .
H106 H 0.643097 0.880846 0.640419 0.036 Uiso 1 1 calc R U . . .
C107 C 0.6845(2) 0.83824(18) 0.70321(14) 0.0242(9) Uani 1 1 d . . . . .
H107 H 0.648697 0.818945 0.710834 0.029 Uiso 1 1 calc R U . . .
C108 C 0.83650(17) 0.82083(18) 0.85546(13) 0.0172(8) Uani 1 1 d . . . . .
C109 C 0.8617(2) 0.7941(2) 0.89940(15) 0.0318(11) Uani 1 1 d . . . . .
H109 H 0.861563 0.746169 0.903971 0.038 Uiso 1 1 calc R U . . .
C110 C 0.8873(2) 0.8358(2) 0.93699(15) 0.0329(11) Uani 1 1 d . . . . .
H110 H 0.90495 0.815782 0.96667 0.04 Uiso 1 1 calc R U . . .
C111 C 0.88785(18) 0.9055(2) 0.93230(14) 0.0224(9) Uani 1 1 d . . . . .
C112 C 0.86153(19) 0.9327(2) 0.88859(14) 0.0244(9) Uani 1 1 d . . . . .
H112 H 0.861022 0.980752 0.884515 0.029 Uiso 1 1 calc R U . . .
C113 C 0.83574(19) 0.89144(19) 0.85036(14) 0.0242(9) Uani 1 1 d . . . . .
H113 H 0.817632 0.911452 0.820809 0.029 Uiso 1 1 calc R U . . .
C114 C 0.9134(2) 0.9512(2) 0.97373(15) 0.0289(10) Uani 1 1 d . . . . .
H11A H 0.880459 0.966412 0.989438 0.043 Uiso 1 1 calc R U . . .
H11B H 0.932772 0.99079 0.962073 0.043 Uiso 1 1 calc R U . . .
H11C H 0.943467 0.925959 0.996567 0.043 Uiso 1 1 calc R U . . .
C115 C 0.8751(2) 0.3869(3) 0.5631(2) 0.0613(17) Uani 1 1 d . . . . .
H11D H 0.860129 0.409816 0.532276 0.074 Uiso 1 1 calc R U . . .
H11E H 0.855359 0.341812 0.562759 0.074 Uiso 1 1 calc R U . . .
C116 C 0.9433(2) 0.3793(3) 0.5716(2) 0.0503(14) Uani 1 1 d . . . . .
H11F H 0.957077 0.339989 0.592484 0.06 Uiso 1 1 calc R U . . .
H11G H 0.958051 0.374165 0.541212 0.06 Uiso 1 1 calc R U . . .
C117 C 0.9640(2) 0.4457(3) 0.59577(19) 0.0440(13) Uani 1 1 d . . . . .
H11H H 1.003755 0.440231 0.617428 0.053 Uiso 1 1 calc R U . . .
H11I H 0.967797 0.481339 0.57196 0.053 Uiso 1 1 calc R U . . .
C118 C 0.9156(2) 0.4638(3) 0.6232(2) 0.0446(13) Uani 1 1 d . . . . .
H11J H 0.928071 0.450645 0.657077 0.053 Uiso 1 1 calc R U . . .
H11K H 0.90769 0.513438 0.621524 0.053 Uiso 1 1 calc R U . . .
C119 C 0.9549(2) 0.7501(3) 0.73859(19) 0.0445(13) Uani 1 1 d . . . . .
H11L H 0.922905 0.736684 0.711313 0.053 Uiso 1 1 calc R U . . .
H11M H 0.986017 0.713796 0.744277 0.053 Uiso 1 1 calc R U . . .
C120 C 0.9824(3) 0.8157(3) 0.7289(2) 0.073(2) Uani 1 1 d . . . . .
H12A H 0.952367 0.845389 0.708811 0.088 Uiso 1 1 calc R U . . .
H12B H 1.017401 0.808577 0.712868 0.088 Uiso 1 1 calc R U . . .
C121 C 1.0027(3) 0.8459(3) 0.7780(2) 0.0646(18) Uani 1 1 d . . . . .
H12C H 1.044641 0.831791 0.79193 0.077 Uiso 1 1 calc R U . . .
H12D H 1.000691 0.896239 0.776898 0.077 Uiso 1 1 calc R U . . .
C122 C 0.9590(3) 0.8180(3) 0.8055(2) 0.0688(19) Uani 1 1 d . . . . .
H12E H 0.9803 0.803469 0.837468 0.083 Uiso 1 1 calc R U . . .
H12F H 0.928558 0.852949 0.809479 0.083 Uiso 1 1 calc R U . . .
N1 N 0.58742(14) 0.51539(16) 0.85568(12) 0.0207(7) Uani 1 1 d . . . . .
N2 N 0.49817(14) 0.58141(15) 0.74097(11) 0.0187(7) Uani 1 1 d . . . . .
N3 N 0.73329(14) 0.37478(15) 0.63300(11) 0.0160(7) Uani 1 1 d . . . . .
N4 N 0.75248(15) 0.53642(16) 0.57469(11) 0.0200(7) Uani 1 1 d . . . . .
N5 N 0.92243(15) 0.62915(16) 0.83483(12) 0.0234(8) Uani 1 1 d . . . . .
N6 N 0.81526(14) 0.77512(15) 0.81728(11) 0.0187(7) Uani 1 1 d . . . . .
F1 F 0.94793(12) 0.30586(13) 0.37677(9) 0.0378(6) Uani 1 1 d . . . . .
F2 F 0.87978(13) 0.38249(15) 0.45048(10) 0.0480(7) Uani 1 1 d . . . . .
F3 F 0.96190(13) 0.40538(13) 0.41724(10) 0.0440(7) Uani 1 1 d . . . . .
F4 F 0.87121(13) 0.38227(13) 0.37008(10) 0.0458(7) Uani 1 1 d . . . . .
F5 F 0.86608(12) 0.28339(13) 0.40996(10) 0.0444(7) Uani 1 1 d . . . . .
F6 F 0.95675(12) 0.30637(14) 0.45694(9) 0.0432(7) Uani 1 1 d . . . . .
P1 P 0.66273(5) 0.50123(5) 0.86773(4) 0.0183(2) Uani 1 1 d . . . . .
P2 P 0.53152(4) 0.60808(5) 0.69657(3) 0.0151(2) Uani 1 1 d . . . . .
P3 P 0.71886(4) 0.36761(5) 0.68771(3) 0.01353(19) Uani 1 1 d . . . . .
P4 P 0.74269(5) 0.60881(5) 0.60149(3) 0.0178(2) Uani 1 1 d . . . . .
P5 P 0.90793(5) 0.55478(5) 0.80726(4) 0.0181(2) Uani 1 1 d . . . . .
P6 P 0.74539(5) 0.77230(5) 0.78554(4) 0.0174(2) Uani 1 1 d . . . . .
P7 P 0.91371(5) 0.34456(6) 0.41384(4) 0.0291(3) Uani 1 1 d . . . . .
Fe1 Fe 0.56542(3) 0.54921(3) 0.78973(2) 0.02032(12) Uani 1 1 d . . . . .
Fe2 Fe 0.77728(3) 0.45470(3) 0.61414(2) 0.02137(13) Uani 1 1 d . . . . .
Fe3 Fe 0.86210(3) 0.69591(3) 0.80461(2) 0.03205(15) Uani 1 1 d . . . . .
Co1 Co 0.69586(2) 0.53944(2) 0.80614(2) 0.01436(10) Uani 1 1 d . . . . .
Co2 Co 0.62683(2) 0.58021(2) 0.71752(2) 0.01342(10) Uani 1 1 d . . . . .
Co3 Co 0.71638(2) 0.46690(2) 0.72162(2) 0.01339(10) Uani 1 1 d . . . . .
Co4 Co 0.73925(2) 0.59015(2) 0.67626(2) 0.01480(11) Uani 1 1 d . . . . .
Co5 Co 0.81393(2) 0.55880(2) 0.77035(2) 0.01431(10) Uani 1 1 d . . . . .
Co6 Co 0.72929(2) 0.66671(2) 0.76250(2) 0.01473(11) Uani 1 1 d . . . . .
Se1 Se 0.63853(2) 0.64255(2) 0.79065(2) 0.01572(8) Uani 1 1 d . . . . .
Se2 Se 0.62729(2) 0.46886(2) 0.75443(2) 0.01480(8) Uani 1 1 d . . . . .
Se3 Se 0.65719(2) 0.51845(2) 0.65615(2) 0.01397(8) Uani 1 1 d . . . . .
Se4 Se 0.80759(2) 0.49754(2) 0.69834(2) 0.01526(8) Uani 1 1 d . . . . .
Se5 Se 0.81420(2) 0.66035(2) 0.72431(2) 0.01747(8) Uani 1 1 d . . . . .
Se6 Se 0.77852(2) 0.61211(2) 0.83297(2) 0.01566(8) Uani 1 1 d . . . . .
Se7 Se 0.67039(2) 0.67368(2) 0.68640(2) 0.01516(8) Uani 1 1 d . . . . .
Se8 Se 0.77195(2) 0.46064(2) 0.79856(2) 0.01431(8) Uani 1 1 d . . . . .
O1 O 0.86249(13) 0.42712(16) 0.60159(10) 0.0328(7) Uani 1 1 d . . . . .
O2 O 0.92976(15) 0.76095(15) 0.77972(11) 0.0373(8) Uani 1 1 d . . . . .

loop_
_atom_site_aniso_label
_atom_site_aniso_U_11
_atom_site_aniso_U_22
_atom_site_aniso_U_33
_atom_site_aniso_U_23
_atom_site_aniso_U_13
_atom_site_aniso_U_12
C1A 0.016(3) 0.028(3) 0.017(3) 0.000(2) 0.007(2) -0.002(2)
C2A 0.037(3) 0.024(3) 0.026(3) -0.001(2) 0.007(2) 0.001(2)
C3A 0.055(5) 0.029(3) 0.029(4) -0.012(3) 0.013(3) -0.009(3)
C4A 0.043(4) 0.045(3) 0.022(3) -0.017(3) 0.004(3) -0.002(3)
C5A 0.035(3) 0.047(3) 0.026(3) 0.000(3) 0.004(2) 0.002(3)
C6A 0.034(3) 0.033(3) 0.023(3) -0.003(2) 0.007(2) -0.003(2)
C1B 0.016(3) 0.028(3) 0.017(3) 0.000(2) 0.007(2) -0.002(2)
C2B 0.037(3) 0.024(3) 0.026(3) -0.001(2) 0.007(2) 0.001(2)
C3B 0.055(5) 0.029(3) 0.029(4) -0.012(3) 0.013(3) -0.009(3)
C4B 0.043(4) 0.045(3) 0.022(3) -0.017(3) 0.004(3) -0.002(3)
C5B 0.035(3) 0.047(3) 0.026(3) 0.000(3) 0.004(2) 0.002(3)
C6B 0.034(3) 0.033(3) 0.023(3) -0.003(2) 0.007(2) -0.003(2)
C7 0.023(2) 0.0206(19) 0.018(2) 0.0025(16) 0.0114(17) -0.0006(16)
C8 0.027(3) 0.032(2) 0.037(3) 0.001(2) 0.006(2) 0.0043(19)
C9 0.040(3) 0.041(3) 0.042(3) 0.007(2) 0.010(2) 0.016(2)
C10 0.063(4) 0.021(2) 0.033(3) 0.0048(19) 0.024(3) 0.014(2)
C11 0.050(3) 0.019(2) 0.035(3) 0.0002(19) 0.014(2) -0.002(2)
C12 0.032(2) 0.020(2) 0.028(2) 0.0014(17) 0.0057(19) 0.0005(18)
C13 0.027(2) 0.0208(19) 0.0148(19) -0.0062(16) 0.0068(17) -0.0093(17)
C14 0.035(3) 0.022(2) 0.028(2) 0.0007(18) 0.011(2) 0.0009(18)
C15 0.042(3) 0.030(2) 0.031(3) -0.0032(19) 0.015(2) -0.009(2)
C16 0.036(3) 0.049(3) 0.029(3) -0.007(2) 0.014(2) -0.011(2)
C17 0.029(3) 0.069(4) 0.033(3) 0.002(3) 0.012(2) 0.006(2)
C18 0.027(2) 0.044(3) 0.029(2) 0.004(2) 0.014(2) 0.005(2)
C19 0.040(3) 0.083(4) 0.043(3) -0.013(3) 0.026(3) -0.021(3)
C20 0.015(2) 0.0209(19) 0.018(2) 0.0027(15) 0.0056(16) -0.0030(15)
C21 0.016(2) 0.0226(19) 0.021(2) 0.0004(16) 0.0025(16) 0.0007(16)
C22 0.027(2) 0.027(2) 0.029(2) -0.0060(18) 0.0072(19) -0.0063(18)
C23 0.035(3) 0.039(3) 0.024(2) -0.005(2) 0.002(2) -0.013(2)
C24 0.027(2) 0.035(2) 0.028(2) 0.005(2) -0.009(2) -0.001(2)
C25 0.025(2) 0.027(2) 0.025(2) 0.0031(18) -0.0005(18) 0.0024(18)
C26 0.017(2) 0.0136(17) 0.021(2) 0.0022(15) 0.0045(16) 0.0026(15)
C27 0.021(2) 0.022(2) 0.026(2) 0.0017(17) 0.0012(18) 0.0043(17)
C28 0.031(3) 0.023(2) 0.036(3) 0.0104(19) -0.002(2) 0.0000(18)
C29 0.028(2) 0.0144(19) 0.048(3) 0.0039(19) -0.004(2) 0.0004(17)
C30 0.025(2) 0.019(2) 0.042(3) -0.0093(19) 0.000(2) 0.0050(17)
C31 0.024(2) 0.022(2) 0.031(2) -0.0025(18) 0.0063(19) 0.0015(17)
C32 0.017(2) 0.0158(17) 0.0140(19) -0.0018(14) 0.0050(15) -0.0006(15)
C33 0.021(2) 0.0192(19) 0.024(2) 0.0032(16) 0.0103(17) 0.0002(16)
C34 0.018(2) 0.025(2) 0.027(2) 0.0017(17) 0.0044(18) 0.0031(16)
C35 0.021(2) 0.024(2) 0.023(2) -0.0067(17) 0.0076(17) -0.0041(17)
C36 0.032(2) 0.0186(19) 0.031(2) 0.0003(17) 0.016(2) -0.0086(17)
C37 0.025(2) 0.0166(18) 0.025(2) 0.0000(16) 0.0043(18) 0.0019(16)
C38 0.025(2) 0.041(3) 0.038(3) 0.000(2) 0.016(2) -0.001(2)
C39 0.016(2) 0.0131(17) 0.021(2) -0.0037(15) 0.0009(16) 0.0000(15)
C40 0.023(2) 0.0140(18) 0.022(2) -0.0020(15) 0.0046(17) 0.0034(15)
C41 0.037(3) 0.022(2) 0.021(2) -0.0011(17) 0.0039(19) -0.0001(18)
C42 0.037(3) 0.029(2) 0.031(3) 0.0030(19) -0.002(2) 0.013(2)
C43 0.029(3) 0.047(3) 0.033(3) 0.003(2) 0.007(2) 0.021(2)
C44 0.023(2) 0.034(2) 0.022(2) 0.0024(18) 0.0089(18) 0.0064(18)
C45 0.020(2) 0.0197(18) 0.0137(19) -0.0013(15) 0.0062(16) -0.0008(16)
C46 0.020(2) 0.022(2) 0.032(2) -0.0054(18) 0.0037(18) -0.0003(17)
C47 0.016(2) 0.034(2) 0.039(3) -0.010(2) 0.0026(19) -0.0009(18)
C48 0.029(3) 0.032(2) 0.033(3) -0.003(2) 0.010(2) -0.016(2)
C49 0.036(3) 0.024(2) 0.039(3) 0.0045(19) 0.000(2) -0.009(2)
C50 0.025(2) 0.021(2) 0.035(3) 0.0041(18) 0.0010(19) -0.0026(17)
C51A 0.018(5) 0.024(3) 0.014(3) -0.004(2) 0.012(4) -0.004(2)
C52A 0.032(3) 0.026(5) 0.035(6) -0.010(4) 0.011(4) -0.002(3)
C53A 0.054(5) 0.036(6) 0.064(8) -0.034(6) 0.018(5) -0.006(5)
C54A 0.040(6) 0.062(9) 0.035(5) -0.032(7) 0.019(4) -0.024(5)
C55A 0.022(5) 0.061(6) 0.022(4) -0.008(4) 0.003(4) -0.009(4)
C56A 0.016(4) 0.034(3) 0.018(4) -0.003(3) 0.007(3) -0.003(3)
C57A 0.073(8) 0.091(10) 0.055(7) -0.053(7) 0.024(5) -0.045(8)
C51B 0.018(5) 0.024(3) 0.014(3) -0.004(2) 0.012(4) -0.004(2)
C52B 0.032(3) 0.026(5) 0.035(6) -0.010(4) 0.011(4) -0.002(3)
C53B 0.054(5) 0.036(6) 0.064(8) -0.034(6) 0.018(5) -0.006(5)
C54B 0.040(6) 0.062(9) 0.035(5) -0.032(7) 0.019(4) -0.024(5)
C55B 0.022(5) 0.061(6) 0.022(4) -0.008(4) 0.003(4) -0.009(4)
C56B 0.016(4) 0.034(3) 0.018(4) -0.003(3) 0.007(3) -0.003(3)
C57B 0.073(8) 0.091(10) 0.055(7) -0.053(7) 0.024(5) -0.045(8)
C58 0.026(2) 0.022(2) 0.016(2) -0.0022(16) 0.0066(17) -0.0070(17)
C59 0.025(2) 0.038(2) 0.027(2) -0.0090(19) 0.0098(19) -0.0064(19)
C60 0.032(3) 0.066(3) 0.034(3) -0.017(3) 0.018(2) -0.019(2)
C61 0.041(3) 0.063(4) 0.049(3) -0.014(3) 0.019(3) -0.034(3)
C62 0.048(3) 0.035(3) 0.036(3) -0.008(2) 0.020(2) -0.019(2)
C63 0.036(3) 0.029(2) 0.023(2) 0.0006(18) 0.016(2) -0.0066(19)
C64 0.024(2) 0.025(2) 0.017(2) -0.0006(16) 0.0092(17) 0.0036(17)
C65 0.032(3) 0.026(2) 0.043(3) 0.003(2) 0.000(2) -0.0019(19)
C66 0.045(3) 0.035(3) 0.054(3) 0.009(2) -0.004(3) 0.010(2)
C67 0.030(3) 0.045(3) 0.041(3) 0.004(2) 0.003(2) 0.014(2)
C68 0.022(2) 0.048(3) 0.027(2) -0.001(2) 0.0051(19) -0.004(2)
C69 0.029(2) 0.031(2) 0.014(2) 0.0006(17) 0.0006(18) 0.0000(19)
C70 0.017(2) 0.0241(19) 0.0156(19) -0.0018(16) 0.0070(16) -0.0013(16)
C71 0.031(2) 0.024(2) 0.017(2) 0.0000(16) 0.0065(18) -0.0001(18)
C72 0.024(2) 0.022(2) 0.023(2) -0.0063(17) 0.0048(18) -0.0006(17)
C73 0.020(2) 0.033(2) 0.017(2) -0.0030(17) 0.0046(17) 0.0022(17)
C74 0.021(2) 0.027(2) 0.021(2) 0.0042(17) 0.0071(17) 0.0028(17)
C75 0.019(2) 0.0204(19) 0.021(2) -0.0022(16) 0.0067(17) -0.0012(16)
C76 0.039(3) 0.036(2) 0.021(2) -0.0051(19) 0.006(2) -0.004(2)
C77 0.017(2) 0.026(2) 0.023(2) 0.0030(17) -0.0013(17) -0.0018(16)
C78 0.030(2) 0.027(2) 0.029(2) 0.0039(18) 0.004(2) 0.0038(19)
C79 0.038(3) 0.027(2) 0.044(3) 0.007(2) 0.008(2) 0.007(2)
C80 0.053(3) 0.028(2) 0.044(3) 0.017(2) -0.002(3) -0.003(2)
C81 0.088(5) 0.045(3) 0.022(3) 0.011(2) 0.005(3) -0.010(3)
C82 0.060(3) 0.025(2) 0.028(3) 0.0003(19) 0.003(2) -0.005(2)
C83 0.017(2) 0.027(2) 0.030(2) 0.0026(18) 0.0052(18) -0.0010(17)
C84 0.023(2) 0.025(2) 0.025(2) -0.0015(17) 0.0036(18) -0.0005(17)
C85 0.028(3) 0.038(2) 0.033(3) -0.002(2) 0.013(2) -0.006(2)
C86 0.032(3) 0.052(3) 0.067(4) 0.008(3) 0.033(3) 0.002(2)
C87 0.027(3) 0.097(5) 0.102(5) 0.053(4) 0.033(3) 0.029(3)
C88 0.025(3) 0.083(4) 0.066(4) 0.045(3) 0.017(3) 0.015(3)
C89 0.027(2) 0.028(2) 0.026(2) 0.0018(18) -0.0017(19) -0.0153(18)
C90 0.052(4) 0.134(6) 0.021(3) -0.003(3) 0.004(3) -0.053(4)
C91 0.048(3) 0.144(6) 0.040(3) -0.002(4) 0.012(3) -0.054(4)
C92 0.038(3) 0.056(3) 0.027(3) 0.003(2) -0.004(2) -0.020(2)
C93 0.039(3) 0.045(3) 0.029(3) -0.011(2) 0.001(2) -0.002(2)
C94 0.028(3) 0.045(3) 0.024(2) -0.011(2) 0.000(2) 0.000(2)
C95 0.044(3) 0.080(4) 0.034(3) -0.002(3) 0.000(2) -0.025(3)
C96 0.021(2) 0.0156(18) 0.023(2) -0.0076(16) 0.0060(17) -0.0062(15)
C97 0.025(2) 0.023(2) 0.024(2) -0.0040(17) 0.0085(18) -0.0042(17)
C98 0.033(3) 0.030(2) 0.026(2) -0.0089(18) 0.013(2) -0.0086(19)
C99 0.029(3) 0.037(3) 0.034(3) -0.015(2) 0.015(2) -0.003(2)
C100 0.025(2) 0.030(2) 0.041(3) -0.012(2) 0.006(2) 0.0028(19)
C101 0.030(2) 0.022(2) 0.024(2) -0.0053(17) 0.0037(19) -0.0001(18)
C102 0.036(3) 0.0120(17) 0.021(2) -0.0044(15) 0.0105(19) -0.0016(16)
C103 0.032(2) 0.020(2) 0.027(2) -0.0032(17) 0.0102(19) -0.0079(18)
C104 0.048(3) 0.022(2) 0.034(3) -0.0024(19) 0.019(2) -0.011(2)
C105 0.056(3) 0.022(2) 0.021(2) 0.0039(18) 0.006(2) -0.002(2)
C106 0.046(3) 0.017(2) 0.026(2) 0.0013(17) 0.003(2) 0.0006(19)
C107 0.034(3) 0.0130(18) 0.026(2) -0.0020(16) 0.0053(19) -0.0024(17)
C108 0.019(2) 0.0141(17) 0.019(2) -0.0054(15) 0.0050(16) -0.0033(15)
C109 0.047(3) 0.0160(19) 0.029(2) -0.0012(18) -0.002(2) -0.0007(19)
C110 0.047(3) 0.027(2) 0.019(2) 0.0015(18) -0.007(2) -0.001(2)
C111 0.022(2) 0.023(2) 0.023(2) -0.0050(17) 0.0053(18) -0.0045(17)
C112 0.030(2) 0.0168(19) 0.028(2) -0.0049(17) 0.0092(19) -0.0046(17)
C113 0.035(3) 0.0188(19) 0.019(2) 0.0002(16) 0.0052(18) -0.0016(18)
C114 0.036(3) 0.027(2) 0.023(2) -0.0031(18) 0.0028(19) -0.0051(19)
C115 0.042(3) 0.077(4) 0.067(4) -0.041(3) 0.014(3) 0.005(3)
C116 0.047(3) 0.054(3) 0.051(3) -0.009(3) 0.012(3) 0.019(3)
C117 0.030(3) 0.053(3) 0.053(3) -0.002(3) 0.015(2) 0.001(2)
C118 0.032(3) 0.049(3) 0.056(3) -0.012(3) 0.016(3) -0.001(2)
C119 0.035(3) 0.054(3) 0.049(3) -0.002(3) 0.018(2) -0.016(2)
C120 0.082(5) 0.072(4) 0.076(5) -0.013(4) 0.043(4) -0.046(4)
C121 0.050(4) 0.062(4) 0.084(5) -0.017(3) 0.022(3) -0.023(3)
C122 0.096(5) 0.046(3) 0.073(4) -0.025(3) 0.040(4) -0.032(3)
N1 0.0187(18) 0.0201(16) 0.0250(18) 0.0023(14) 0.0089(15) 0.0017(13)
N2 0.0189(17) 0.0200(16) 0.0183(17) 0.0023(13) 0.0062(14) 0.0016(13)
N3 0.0182(17) 0.0146(15) 0.0161(16) -0.0023(12) 0.0058(13) -0.0034(13)
N4 0.0262(19) 0.0217(16) 0.0133(16) -0.0031(13) 0.0068(14) 0.0023(14)
N5 0.0250(19) 0.0223(17) 0.0209(18) -0.0009(14) -0.0006(15) -0.0076(14)
N6 0.0219(18) 0.0139(15) 0.0198(17) -0.0031(13) 0.0027(14) -0.0024(13)
F1 0.0460(17) 0.0326(14) 0.0365(15) -0.0084(12) 0.0120(13) -0.0017(12)
F2 0.0434(17) 0.0599(19) 0.0448(17) -0.0172(15) 0.0193(14) -0.0037(14)
F3 0.0507(18) 0.0325(14) 0.0526(18) -0.0142(13) 0.0198(15) -0.0175(13)
F4 0.0552(19) 0.0370(15) 0.0433(17) 0.0046(13) 0.0041(14) 0.0069(14)
F5 0.0443(17) 0.0378(15) 0.0511(18) -0.0007(13) 0.0088(14) -0.0179(13)
F6 0.0412(17) 0.0545(18) 0.0324(15) 0.0052(13) 0.0032(13) -0.0062(14)
P1 0.0237(6) 0.0166(5) 0.0162(5) -0.0008(4) 0.0076(4) -0.0022(4)
P2 0.0167(5) 0.0139(4) 0.0156(5) 0.0011(4) 0.0051(4) 0.0013(4)
P3 0.0139(5) 0.0125(4) 0.0147(5) -0.0017(4) 0.0040(4) -0.0001(4)
P4 0.0205(5) 0.0181(5) 0.0160(5) -0.0006(4) 0.0068(4) -0.0021(4)
P5 0.0162(5) 0.0196(5) 0.0180(5) 0.0020(4) 0.0017(4) -0.0026(4)
P6 0.0227(6) 0.0122(4) 0.0179(5) -0.0022(4) 0.0055(4) -0.0029(4)
P7 0.0330(7) 0.0269(6) 0.0278(6) -0.0039(5) 0.0062(5) -0.0069(5)
Fe1 0.0221(3) 0.0191(3) 0.0210(3) 0.0022(2) 0.0073(2) 0.0017(2)
Fe2 0.0271(3) 0.0193(3) 0.0193(3) -0.0007(2) 0.0081(3) -0.0032(2)
Fe3 0.0462(4) 0.0249(3) 0.0263(3) -0.0012(3) 0.0101(3) 0.0118(3)
Co1 0.0163(3) 0.0127(2) 0.0151(3) -0.00183(19) 0.0054(2) -0.00158(19)
Co2 0.0149(3) 0.0122(2) 0.0138(3) -0.00098(19) 0.0040(2) 0.00034(19)
Co3 0.0138(3) 0.0126(2) 0.0144(2) -0.00246(19) 0.0041(2) -0.00048(19)
Co4 0.0169(3) 0.0146(2) 0.0140(3) -0.00129(19) 0.0054(2) -0.0017(2)
Co5 0.0147(3) 0.0151(2) 0.0134(2) -0.00237(19) 0.0032(2) -0.0013(2)
Co6 0.0171(3) 0.0123(2) 0.0154(3) -0.00205(19) 0.0045(2) -0.00177(19)
Se1 0.0173(2) 0.01447(17) 0.01629(19) -0.00265(14) 0.00542(15) -0.00066(14)
Se2 0.01511(19) 0.01345(16) 0.01694(19) -0.00104(14) 0.00583(15) -0.00104(14)
Se3 0.01462(19) 0.01407(17) 0.01369(18) -0.00242(14) 0.00383(15) -0.00124(14)
Se4 0.01445(19) 0.01704(17) 0.01533(19) -0.00402(14) 0.00546(15) -0.00137(14)
Se5 0.0167(2) 0.01592(17) 0.0201(2) -0.00293(15) 0.00445(16) -0.00405(15)
Se6 0.0179(2) 0.01458(17) 0.01519(19) -0.00295(14) 0.00493(15) -0.00289(14)
Se7 0.0180(2) 0.01274(16) 0.01543(19) 0.00007(14) 0.00494(15) -0.00032(14)
Se8 0.01463(19) 0.01426(17) 0.01452(18) -0.00127(14) 0.00399(15) -0.00032(14)
O1 0.0255(17) 0.0464(19) 0.0285(17) -0.0154(14) 0.0103(14) -0.0098(14)
O2 0.046(2) 0.0280(16) 0.0391(19) -0.0022(14) 0.0117(16) 0.0013(15)


#----------------------------------------------------------------------------#
#                   MOLECULAR GEOMETRY                                       #
#----------------------------------------------------------------------------#

_geom_special_details            
;
 All esds (except the esd in the dihedral angle between two l.s. planes)
 are estimated using the full covariance matrix.  The cell esds are taken
 into account individually in the estimation of esds in distances, angles
 and torsion angles; correlations between esds in cell parameters are only
 used when they are defined by crystal symmetry.  An approximate (isotropic)
 treatment of cell esds is used for estimating esds involving l.s. planes.
;
loop_
_geom_bond_atom_site_label_1
_geom_bond_atom_site_label_2
_geom_bond_distance
_geom_bond_site_symmetry_2
_geom_bond_publ_flag
C1A C2A 1.396(8) . ?
C1A C6A 1.410(9) . ?
C1A P1 1.817(5) . ?
C2A C3A 1.393(7) . ?
C2A H2A 0.95 . ?
C3A C4A 1.362(8) . ?
C3A H3A 0.95 . ?
C4A C5A 1.406(8) . ?
C4A H4A 0.95 . ?
C5A C6A 1.401(7) . ?
C5A H5A 0.95 . ?
C6A H6A 0.95 . ?
C1B C2B 1.388(19) . ?
C1B C6B 1.42(2) . ?
C1B P1 1.87(2) . ?
C2B C3B 1.399(18) . ?
C2B H2B 0.95 . ?
C3B C4B 1.366(18) . ?
C3B H3B 0.95 . ?
C4B C5B 1.436(19) . ?
C4B H4B 0.95 . ?
C5B C6B 1.400(19) . ?
C5B H5B 0.95 . ?
C6B H6B 0.95 . ?
C7 C12 1.381(6) . ?
C7 C8 1.392(6) . ?
C7 P1 1.832(4) . ?
C8 C9 1.395(6) . ?
C8 H8 0.95 . ?
C9 C10 1.373(7) . ?
C9 H9 0.95 . ?
C10 C11 1.367(7) . ?
C10 H10 0.95 . ?
C11 C12 1.399(6) . ?
C11 H11 0.95 . ?
C12 H12 0.95 . ?
C13 C14 1.384(6) . ?
C13 C18 1.395(6) . ?
C13 N1 1.419(5) . ?
C14 C15 1.399(6) . ?
C14 H14 0.95 . ?
C15 C16 1.365(7) . ?
C15 H15 0.95 . ?
C16 C17 1.388(7) . ?
C16 C19 1.513(6) . ?
C17 C18 1.379(6) . ?
C17 H17 0.95 . ?
C18 H18 0.95 . ?
C19 H19A 0.98 . ?
C19 H19B 0.98 . ?
C19 H19C 0.98 . ?
C20 C25 1.385(5) . ?
C20 C21 1.396(5) . ?
C20 P2 1.831(4) . ?
C21 C22 1.382(5) . ?
C21 H21 0.95 . ?
C22 C23 1.374(6) . ?
C22 H22 0.95 . ?
C23 C24 1.380(6) . ?
C23 H23 0.95 . ?
C24 C25 1.380(6) . ?
C24 H24 0.95 . ?
C25 H25 0.95 . ?
C26 C31 1.387(5) . ?
C26 C27 1.402(5) . ?
C26 P2 1.826(4) . ?
C27 C28 1.390(5) . ?
C27 H27 0.95 . ?
C28 C29 1.385(6) . ?
C28 H28 0.95 . ?
C29 C30 1.378(6) . ?
C29 H29 0.95 . ?
C30 C31 1.394(5) . ?
C30 H30 0.95 . ?
C31 H31 0.95 . ?
C32 C37 1.386(5) . ?
C32 C33 1.394(5) . ?
C32 N2 1.426(5) . ?
C33 C34 1.380(5) . ?
C33 H33 0.95 . ?
C34 C35 1.394(5) . ?
C34 H34 0.95 . ?
C35 C36 1.387(6) . ?
C35 C38 1.508(6) . ?
C36 C37 1.387(6) . ?
C36 H36 0.95 . ?
C37 H37 0.95 . ?
C38 H38A 0.98 . ?
C38 H38B 0.98 . ?
C38 H38C 0.98 . ?
C39 C44 1.387(5) . ?
C39 C40 1.391(5) . ?
C39 P3 1.833(4) . ?
C40 C41 1.376(5) . ?
C40 H40 0.95 . ?
C41 C42 1.377(6) . ?
C41 H41 0.95 . ?
C42 C43 1.375(6) . ?
C42 H42 0.95 . ?
C43 C44 1.397(6) . ?
C43 H43 0.95 . ?
C44 H44 0.95 . ?
C45 C46 1.385(5) . ?
C45 C50 1.388(5) . ?
C45 P3 1.837(4) . ?
C46 C47 1.384(6) . ?
C46 H46 0.95 . ?
C47 C48 1.382(6) . ?
C47 H47 0.95 . ?
C48 C49 1.383(6) . ?
C48 H48 0.95 . ?
C49 C50 1.379(6) . ?
C49 H49 0.95 . ?
C50 H50 0.95 . ?
C51A C56A 1.382(8) . ?
C51A C52A 1.403(11) . ?
C51A N3 1.427(11) . ?
C52A C53A 1.396(8) . ?
C52A H52A 0.95 . ?
C53A C54A 1.365(11) . ?
C53A H53A 0.95 . ?
C54A C55A 1.372(10) . ?
C54A C57A 1.529(9) . ?
C55A C56A 1.376(8) . ?
C55A H55A 0.95 . ?
C56A H56A 0.95 . ?
C57A H57A 0.98 . ?
C57A H57B 0.98 . ?
C57A H57C 0.98 . ?
C51B C56B 1.380(15) . ?
C51B C52B 1.394(18) . ?
C51B N3 1.46(3) . ?
C52B C53B 1.381(15) . ?
C52B H52B 0.95 . ?
C53B C54B 1.356(17) . ?
C53B H53B 0.95 . ?
C54B C55B 1.365(17) . ?
C54B C57B 1.528(15) . ?
C55B C56B 1.388(15) . ?
C55B H55B 0.95 . ?
C56B H56B 0.95 . ?
C57B H57D 0.98 . ?
C57B H57E 0.98 . ?
C57B H57F 0.98 . ?
C58 C59 1.391(6) . ?
C58 C63 1.396(5) . ?
C58 P4 1.827(4) . ?
C59 C60 1.391(6) . ?
C59 H59 0.95 . ?
C60 C61 1.380(7) . ?
C60 H60 0.95 . ?
C61 C62 1.373(7) . ?
C61 H61 0.95 . ?
C62 C63 1.386(6) . ?
C62 H62 0.95 . ?
C63 H63 0.95 . ?
C64 C69 1.386(6) . ?
C64 C65 1.394(6) . ?
C64 P4 1.840(4) . ?
C65 C66 1.374(6) . ?
C65 H65 0.95 . ?
C66 C67 1.368(7) . ?
C66 H66 0.95 . ?
C67 C68 1.384(6) . ?
C67 H67 0.95 . ?
C68 C69 1.385(6) . ?
C68 H68 0.95 . ?
C69 H69 0.95 . ?
C70 C75 1.394(5) . ?
C70 C71 1.397(5) . ?
C70 N4 1.423(5) . ?
C71 C72 1.379(5) . ?
C71 H71 0.95 . ?
C72 C73 1.382(6) . ?
C72 H72 0.95 . ?
C73 C74 1.379(5) . ?
C73 C76 1.507(5) . ?
C74 C75 1.407(5) . ?
C74 H74 0.95 . ?
C75 H75 0.95 . ?
C76 H76A 0.98 . ?
C76 H76B 0.98 . ?
C76 H76C 0.98 . ?
C77 C78 1.390(6) . ?
C77 C82 1.395(6) . ?
C77 P5 1.810(4) . ?
C78 C79 1.379(6) . ?
C78 H78 0.95 . ?
C79 C80 1.375(7) . ?
C79 H79 0.95 . ?
C80 C81 1.378(7) . ?
C80 H80 0.95 . ?
C81 C82 1.392(6) . ?
C81 H81 0.95 . ?
C82 H82 0.95 . ?
C83 C84 1.383(6) . ?
C83 C88 1.388(6) . ?
C83 P5 1.838(4) . ?
C84 C85 1.385(6) . ?
C84 H84 0.95 . ?
C85 C86 1.374(7) . ?
C85 H85 0.95 . ?
C86 C87 1.367(8) . ?
C86 H86 0.95 . ?
C87 C88 1.377(7) . ?
C87 H87 0.95 . ?
C88 H88 0.95 . ?
C89 C90 1.348(7) . ?
C89 C94 1.398(6) . ?
C89 N5 1.425(5) . ?
C90 C91 1.407(7) . ?
C90 H90 0.95 . ?
C91 C92 1.367(7) . ?
C91 H91 0.95 . ?
C92 C93 1.361(7) . ?
C92 C95 1.522(6) . ?
C93 C94 1.379(6) . ?
C93 H93 0.95 . ?
C94 H94 0.95 . ?
C95 H95A 0.98 . ?
C95 H95B 0.98 . ?
C95 H95C 0.98 . ?
C96 C101 1.387(5) . ?
C96 C97 1.402(5) . ?
C96 P6 1.825(4) . ?
C97 C98 1.383(5) . ?
C97 H97 0.95 . ?
C98 C99 1.388(6) . ?
C98 H98 0.95 . ?
C99 C100 1.378(6) . ?
C99 H99 0.95 . ?
C100 C101 1.389(6) . ?
C100 H100 0.95 . ?
C101 H101 0.95 . ?
C102 C103 1.388(6) . ?
C102 C107 1.388(6) . ?
C102 P6 1.830(4) . ?
C103 C104 1.389(6) . ?
C103 H103 0.95 . ?
C104 C105 1.386(6) . ?
C104 H104 0.95 . ?
C105 C106 1.381(6) . ?
C105 H105 0.95 . ?
C106 C107 1.388(6) . ?
C106 H106 0.95 . ?
C107 H107 0.95 . ?
C108 C109 1.380(6) . ?
C108 C113 1.395(5) . ?
C108 N6 1.423(5) . ?
C109 C110 1.386(6) . ?
C109 H109 0.95 . ?
C110 C111 1.376(6) . ?
C110 H110 0.95 . ?
C111 C112 1.384(6) . ?
C111 C114 1.509(5) . ?
C112 C113 1.396(5) . ?
C112 H112 0.95 . ?
C113 H113 0.95 . ?
C114 H11A 0.98 . ?
C114 H11B 0.98 . ?
C114 H11C 0.98 . ?
C115 O1 1.424(6) . ?
C115 C116 1.510(7) . ?
C115 H11D 0.99 . ?
C115 H11E 0.99 . ?
C116 C117 1.508(7) . ?
C116 H11F 0.99 . ?
C116 H11G 0.99 . ?
C117 C118 1.497(6) . ?
C117 H11H 0.99 . ?
C117 H11I 0.99 . ?
C118 O1 1.429(5) . ?
C118 H11J 0.99 . ?
C118 H11K 0.99 . ?
C119 O2 1.411(6) . ?
C119 C120 1.477(7) . ?
C119 H11L 0.99 . ?
C119 H11M 0.99 . ?
C120 C121 1.511(8) . ?
C120 H12A 0.99 . ?
C120 H12B 0.99 . ?
C121 C122 1.472(8) . ?
C121 H12C 0.99 . ?
C121 H12D 0.99 . ?
C122 O2 1.429(6) . ?
C122 H12E 0.99 . ?
C122 H12F 0.99 . ?
N1 P1 1.682(3) . ?
N1 Fe1 1.970(3) . ?
N2 P2 1.673(3) . ?
N2 Fe1 1.955(3) . ?
N3 P3 1.660(3) . ?
N3 Fe2 1.982(3) . ?
N4 P4 1.649(3) . ?
N4 Fe2 1.980(3) . ?
N5 P5 1.662(3) . ?
N5 Fe3 1.964(3) . ?
N6 P6 1.657(3) . ?
N6 Fe3 1.949(3) . ?
F1 P7 1.610(3) . ?
F2 P7 1.590(3) . ?
F3 P7 1.602(3) . ?
F4 P7 1.603(3) . ?
F5 P7 1.598(3) . ?
F6 P7 1.601(3) . ?
P1 Co1 2.1681(11) . ?
P2 Co2 2.1782(11) . ?
P3 Co3 2.1832(10) . ?
P4 Co4 2.1821(11) . ?
P5 Co5 2.1735(11) . ?
P6 Co6 2.1857(10) . ?
Fe1 Se2 2.4410(7) . ?
Fe1 Se1 2.4566(7) . ?
Fe1 Co2 2.7546(7) . ?
Fe1 Co1 2.8802(8) . ?
Fe2 O1 2.081(3) . ?
Fe2 Se4 2.5172(7) . ?
Fe3 O2 2.201(3) . ?
Fe3 Se5 2.4441(8) . ?
Fe3 Se6 2.7294(8) . ?
Co1 Se8 2.3438(6) . ?
Co1 Se6 2.3509(6) . ?
Co1 Se2 2.3692(6) . ?
Co1 Se1 2.3953(6) . ?
Co1 Co2 2.8227(7) . ?
Co1 Co3 2.9130(7) . ?
Co1 Co6 2.9525(7) . ?
Co2 Se7 2.3330(6) . ?
Co2 Se3 2.3355(6) . ?
Co2 Se1 2.3924(6) . ?
Co2 Se2 2.4274(6) . ?
Co2 Co6 2.9507(7) . ?
Co2 Co4 2.9830(7) . ?
Co2 Co3 2.9854(7) . ?
Co3 Se3 2.3129(6) . ?
Co3 Se8 2.3162(6) . ?
Co3 Se4 2.3452(6) . ?
Co3 Se2 2.3611(6) . ?
Co3 Co4 2.8380(7) . ?
Co3 Co5 2.9725(7) . ?
Co4 Se3 2.3027(6) . ?
Co4 Se7 2.3084(6) . ?
Co4 Se4 2.3860(6) . ?
Co4 Se5 2.3963(6) . ?
Co4 Co6 2.9298(7) . ?
Co4 Co5 2.9512(7) . ?
Co5 Se6 2.3366(6) . ?
Co5 Se8 2.3536(6) . ?
Co5 Se4 2.3638(6) . ?
Co5 Se5 2.3899(6) . ?
Co5 Co6 2.8259(7) . ?
Co6 Se7 2.3251(6) . ?
Co6 Se6 2.3628(6) . ?
Co6 Se5 2.3687(6) . ?
Co6 Se1 2.3725(6) . ?

loop_
_geom_angle_atom_site_label_1
_geom_angle_atom_site_label_2
_geom_angle_atom_site_label_3
_geom_angle
_geom_angle_site_symmetry_1
_geom_angle_site_symmetry_3
_geom_angle_publ_flag
C2A C1A C6A 118.9(5) . . ?
C2A C1A P1 117.2(5) . . ?
C6A C1A P1 123.7(4) . . ?
C3A C2A C1A 120.6(5) . . ?
C3A C2A H2A 119.7 . . ?
C1A C2A H2A 119.7 . . ?
C4A C3A C2A 120.9(5) . . ?
C4A C3A H3A 119.6 . . ?
C2A C3A H3A 119.6 . . ?
C3A C4A C5A 119.9(5) . . ?
C3A C4A H4A 120.1 . . ?
C5A C4A H4A 120.1 . . ?
C6A C5A C4A 120.1(5) . . ?
C6A C5A H5A 120 . . ?
C4A C5A H5A 120 . . ?
C5A C6A C1A 119.7(5) . . ?
C5A C6A H6A 120.2 . . ?
C1A C6A H6A 120.2 . . ?
C2B C1B C6B 118.7(19) . . ?
C2B C1B P1 124.8(17) . . ?
C6B C1B P1 115.1(18) . . ?
C1B C2B C3B 122.1(19) . . ?
C1B C2B H2B 118.9 . . ?
C3B C2B H2B 118.9 . . ?
C4B C3B C2B 119.0(19) . . ?
C4B C3B H3B 120.5 . . ?
C2B C3B H3B 120.5 . . ?
C3B C4B C5B 120.7(19) . . ?
C3B C4B H4B 119.6 . . ?
C5B C4B H4B 119.6 . . ?
C6B C5B C4B 118(2) . . ?
C6B C5B H5B 120.8 . . ?
C4B C5B H5B 120.8 . . ?
C5B C6B C1B 119.4(19) . . ?
C5B C6B H6B 120.3 . . ?
C1B C6B H6B 120.3 . . ?
C12 C7 C8 119.1(4) . . ?
C12 C7 P1 118.8(3) . . ?
C8 C7 P1 121.6(3) . . ?
C7 C8 C9 119.9(4) . . ?
C7 C8 H8 120 . . ?
C9 C8 H8 120 . . ?
C10 C9 C8 120.4(5) . . ?
C10 C9 H9 119.8 . . ?
C8 C9 H9 119.8 . . ?
C11 C10 C9 119.8(4) . . ?
C11 C10 H10 120.1 . . ?
C9 C10 H10 120.1 . . ?
C10 C11 C12 120.6(4) . . ?
C10 C11 H11 119.7 . . ?
C12 C11 H11 119.7 . . ?
C7 C12 C11 120.0(4) . . ?
C7 C12 H12 120 . . ?
C11 C12 H12 120 . . ?
C14 C13 C18 117.4(4) . . ?
C14 C13 N1 125.1(4) . . ?
C18 C13 N1 117.5(4) . . ?
C13 C14 C15 120.4(4) . . ?
C13 C14 H14 119.8 . . ?
C15 C14 H14 119.8 . . ?
C16 C15 C14 121.9(4) . . ?
C16 C15 H15 119.1 . . ?
C14 C15 H15 119.1 . . ?
C15 C16 C17 117.9(4) . . ?
C15 C16 C19 121.1(5) . . ?
C17 C16 C19 120.9(5) . . ?
C18 C17 C16 120.8(5) . . ?
C18 C17 H17 119.6 . . ?
C16 C17 H17 119.6 . . ?
C17 C18 C13 121.5(4) . . ?
C17 C18 H18 119.3 . . ?
C13 C18 H18 119.3 . . ?
C16 C19 H19A 109.5 . . ?
C16 C19 H19B 109.5 . . ?
H19A C19 H19B 109.5 . . ?
C16 C19 H19C 109.5 . . ?
H19A C19 H19C 109.5 . . ?
H19B C19 H19C 109.5 . . ?
C25 C20 C21 118.4(4) . . ?
C25 C20 P2 123.1(3) . . ?
C21 C20 P2 118.5(3) . . ?
C22 C21 C20 120.8(4) . . ?
C22 C21 H21 119.6 . . ?
C20 C21 H21 119.6 . . ?
C23 C22 C21 119.8(4) . . ?
C23 C22 H22 120.1 . . ?
C21 C22 H22 120.1 . . ?
C22 C23 C24 120.3(4) . . ?
C22 C23 H23 119.9 . . ?
C24 C23 H23 119.9 . . ?
C25 C24 C23 120.0(4) . . ?
C25 C24 H24 120 . . ?
C23 C24 H24 120 . . ?
C24 C25 C20 120.8(4) . . ?
C24 C25 H25 119.6 . . ?
C20 C25 H25 119.6 . . ?
C31 C26 C27 118.6(3) . . ?
C31 C26 P2 121.1(3) . . ?
C27 C26 P2 119.9(3) . . ?
C28 C27 C26 120.3(4) . . ?
C28 C27 H27 119.9 . . ?
C26 C27 H27 119.9 . . ?
C29 C28 C27 120.1(4) . . ?
C29 C28 H28 119.9 . . ?
C27 C28 H28 119.9 . . ?
C30 C29 C28 120.2(4) . . ?
C30 C29 H29 119.9 . . ?
C28 C29 H29 119.9 . . ?
C29 C30 C31 119.8(4) . . ?
C29 C30 H30 120.1 . . ?
C31 C30 H30 120.1 . . ?
C26 C31 C30 121.0(4) . . ?
C26 C31 H31 119.5 . . ?
C30 C31 H31 119.5 . . ?
C37 C32 C33 117.5(3) . . ?
C37 C32 N2 119.0(3) . . ?
C33 C32 N2 123.5(3) . . ?
C34 C33 C32 121.1(4) . . ?
C34 C33 H33 119.4 . . ?
C32 C33 H33 119.4 . . ?
C33 C34 C35 121.6(4) . . ?
C33 C34 H34 119.2 . . ?
C35 C34 H34 119.2 . . ?
C36 C35 C34 117.1(4) . . ?
C36 C35 C38 121.8(4) . . ?
C34 C35 C38 121.1(4) . . ?
C35 C36 C37 121.5(4) . . ?
C35 C36 H36 119.3 . . ?
C37 C36 H36 119.3 . . ?
C32 C37 C36 121.3(4) . . ?
C32 C37 H37 119.4 . . ?
C36 C37 H37 119.4 . . ?
C35 C38 H38A 109.5 . . ?
C35 C38 H38B 109.5 . . ?
H38A C38 H38B 109.5 . . ?
C35 C38 H38C 109.5 . . ?
H38A C38 H38C 109.5 . . ?
H38B C38 H38C 109.5 . . ?
C44 C39 C40 119.5(4) . . ?
C44 C39 P3 120.5(3) . . ?
C40 C39 P3 119.9(3) . . ?
C41 C40 C39 120.5(4) . . ?
C41 C40 H40 119.8 . . ?
C39 C40 H40 119.8 . . ?
C40 C41 C42 120.0(4) . . ?
C40 C41 H41 120 . . ?
C42 C41 H41 120 . . ?
C43 C42 C41 120.3(4) . . ?
C43 C42 H42 119.8 . . ?
C41 C42 H42 119.8 . . ?
C42 C43 C44 120.2(4) . . ?
C42 C43 H43 119.9 . . ?
C44 C43 H43 119.9 . . ?
C39 C44 C43 119.4(4) . . ?
C39 C44 H44 120.3 . . ?
C43 C44 H44 120.3 . . ?
C46 C45 C50 118.1(4) . . ?
C46 C45 P3 120.3(3) . . ?
C50 C45 P3 121.1(3) . . ?
C47 C46 C45 121.3(4) . . ?
C47 C46 H46 119.4 . . ?
C45 C46 H46 119.4 . . ?
C48 C47 C46 119.9(4) . . ?
C48 C47 H47 120 . . ?
C46 C47 H47 120 . . ?
C47 C48 C49 119.3(4) . . ?
C47 C48 H48 120.3 . . ?
C49 C48 H48 120.3 . . ?
C50 C49 C48 120.4(4) . . ?
C50 C49 H49 119.8 . . ?
C48 C49 H49 119.8 . . ?
C49 C50 C45 121.0(4) . . ?
C49 C50 H50 119.5 . . ?
C45 C50 H50 119.5 . . ?
C56A C51A C52A 118.4(8) . . ?
C56A C51A N3 121.4(8) . . ?
C52A C51A N3 119.8(8) . . ?
C53A C52A C51A 119.0(8) . . ?
C53A C52A H52A 120.5 . . ?
C51A C52A H52A 120.5 . . ?
C54A C53A C52A 122.1(8) . . ?
C54A C53A H53A 119 . . ?
C52A C53A H53A 119 . . ?
C53A C54A C55A 118.1(7) . . ?
C53A C54A C57A 120.6(8) . . ?
C55A C54A C57A 121.3(8) . . ?
C54A C55A C56A 121.7(7) . . ?
C54A C55A H55A 119.2 . . ?
C56A C55A H55A 119.2 . . ?
C55A C56A C51A 120.7(7) . . ?
C55A C56A H56A 119.7 . . ?
C51A C56A H56A 119.7 . . ?
C54A C57A H57A 109.5 . . ?
C54A C57A H57B 109.5 . . ?
H57A C57A H57B 109.5 . . ?
C54A C57A H57C 109.5 . . ?
H57A C57A H57C 109.5 . . ?
H57B C57A H57C 109.5 . . ?
C56B C51B C52B 116.3(18) . . ?
C56B C51B N3 119.9(19) . . ?
C52B C51B N3 122(2) . . ?
C53B C52B C51B 121.2(18) . . ?
C53B C52B H52B 119.4 . . ?
C51B C52B H52B 119.4 . . ?
C54B C53B C52B 121.1(17) . . ?
C54B C53B H53B 119.5 . . ?
C52B C53B H53B 119.5 . . ?
C53B C54B C55B 117.1(16) . . ?
C53B C54B C57B 119.6(19) . . ?
C55B C54B C57B 123.3(19) . . ?
C54B C55B C56B 122.9(18) . . ?
C54B C55B H55B 118.5 . . ?
C56B C55B H55B 118.5 . . ?
C51B C56B C55B 119.9(18) . . ?
C51B C56B H56B 120.1 . . ?
C55B C56B H56B 120.1 . . ?
C54B C57B H57D 109.5 . . ?
C54B C57B H57E 109.5 . . ?
H57D C57B H57E 109.5 . . ?
C54B C57B H57F 109.5 . . ?
H57D C57B H57F 109.5 . . ?
H57E C57B H57F 109.5 . . ?
C59 C58 C63 118.8(4) . . ?
C59 C58 P4 119.0(3) . . ?
C63 C58 P4 121.8(3) . . ?
C58 C59 C60 120.6(4) . . ?
C58 C59 H59 119.7 . . ?
C60 C59 H59 119.7 . . ?
C61 C60 C59 119.4(4) . . ?
C61 C60 H60 120.3 . . ?
C59 C60 H60 120.3 . . ?
C62 C61 C60 120.9(4) . . ?
C62 C61 H61 119.5 . . ?
C60 C61 H61 119.5 . . ?
C61 C62 C63 119.8(4) . . ?
C61 C62 H62 120.1 . . ?
C63 C62 H62 120.1 . . ?
C62 C63 C58 120.5(4) . . ?
C62 C63 H63 119.8 . . ?
C58 C63 H63 119.8 . . ?
C69 C64 C65 117.7(4) . . ?
C69 C64 P4 117.9(3) . . ?
C65 C64 P4 124.4(3) . . ?
C66 C65 C64 120.8(4) . . ?
C66 C65 H65 119.6 . . ?
C64 C65 H65 119.6 . . ?
C67 C66 C65 121.5(5) . . ?
C67 C66 H66 119.3 . . ?
C65 C66 H66 119.3 . . ?
C66 C67 C68 118.6(4) . . ?
C66 C67 H67 120.7 . . ?
C68 C67 H67 120.7 . . ?
C67 C68 C69 120.4(4) . . ?
C67 C68 H68 119.8 . . ?
C69 C68 H68 119.8 . . ?
C68 C69 C64 121.0(4) . . ?
C68 C69 H69 119.5 . . ?
C64 C69 H69 119.5 . . ?
C75 C70 C71 118.1(3) . . ?
C75 C70 N4 125.0(3) . . ?
C71 C70 N4 116.9(3) . . ?
C72 C71 C70 121.6(4) . . ?
C72 C71 H71 119.2 . . ?
C70 C71 H71 119.2 . . ?
C71 C72 C73 121.1(4) . . ?
C71 C72 H72 119.5 . . ?
C73 C72 H72 119.5 . . ?
C74 C73 C72 117.7(4) . . ?
C74 C73 C76 122.3(4) . . ?
C72 C73 C76 120.0(4) . . ?
C73 C74 C75 122.4(4) . . ?
C73 C74 H74 118.8 . . ?
C75 C74 H74 118.8 . . ?
C70 C75 C74 119.2(4) . . ?
C70 C75 H75 120.4 . . ?
C74 C75 H75 120.4 . . ?
C73 C76 H76A 109.5 . . ?
C73 C76 H76B 109.5 . . ?
H76A C76 H76B 109.5 . . ?
C73 C76 H76C 109.5 . . ?
H76A C76 H76C 109.5 . . ?
H76B C76 H76C 109.5 . . ?
C78 C77 C82 117.9(4) . . ?
C78 C77 P5 120.3(3) . . ?
C82 C77 P5 121.1(3) . . ?
C79 C78 C77 121.1(4) . . ?
C79 C78 H78 119.4 . . ?
C77 C78 H78 119.4 . . ?
C80 C79 C78 120.5(4) . . ?
C80 C79 H79 119.8 . . ?
C78 C79 H79 119.8 . . ?
C79 C80 C81 119.8(4) . . ?
C79 C80 H80 120.1 . . ?
C81 C80 H80 120.1 . . ?
C80 C81 C82 119.9(5) . . ?
C80 C81 H81 120 . . ?
C82 C81 H81 120 . . ?
C81 C82 C77 120.9(4) . . ?
C81 C82 H82 119.6 . . ?
C77 C82 H82 119.6 . . ?
C84 C83 C88 117.6(4) . . ?
C84 C83 P5 120.4(3) . . ?
C88 C83 P5 121.3(4) . . ?
C83 C84 C85 121.9(4) . . ?
C83 C84 H84 119 . . ?
C85 C84 H84 119 . . ?
C86 C85 C84 119.3(4) . . ?
C86 C85 H85 120.3 . . ?
C84 C85 H85 120.3 . . ?
C87 C86 C85 119.5(4) . . ?
C87 C86 H86 120.2 . . ?
C85 C86 H86 120.2 . . ?
C86 C87 C88 121.2(5) . . ?
C86 C87 H87 119.4 . . ?
C88 C87 H87 119.4 . . ?
C87 C88 C83 120.4(5) . . ?
C87 C88 H88 119.8 . . ?
C83 C88 H88 119.8 . . ?
C90 C89 C94 117.4(4) . . ?
C90 C89 N5 123.2(4) . . ?
C94 C89 N5 119.1(4) . . ?
C89 C90 C91 120.5(5) . . ?
C89 C90 H90 119.7 . . ?
C91 C90 H90 119.7 . . ?
C92 C91 C90 122.2(5) . . ?
C92 C91 H91 118.9 . . ?
C90 C91 H91 118.9 . . ?
C93 C92 C91 116.7(5) . . ?
C93 C92 C95 121.5(4) . . ?
C91 C92 C95 121.8(5) . . ?
C92 C93 C94 122.0(5) . . ?
C92 C93 H93 119 . . ?
C94 C93 H93 119 . . ?
C93 C94 C89 121.0(4) . . ?
C93 C94 H94 119.5 . . ?
C89 C94 H94 119.5 . . ?
C92 C95 H95A 109.5 . . ?
C92 C95 H95B 109.5 . . ?
H95A C95 H95B 109.5 . . ?
C92 C95 H95C 109.5 . . ?
H95A C95 H95C 109.5 . . ?
H95B C95 H95C 109.5 . . ?
C101 C96 C97 119.3(4) . . ?
C101 C96 P6 124.8(3) . . ?
C97 C96 P6 115.9(3) . . ?
C98 C97 C96 120.2(4) . . ?
C98 C97 H97 119.9 . . ?
C96 C97 H97 119.9 . . ?
C97 C98 C99 120.2(4) . . ?
C97 C98 H98 119.9 . . ?
C99 C98 H98 119.9 . . ?
C100 C99 C98 119.5(4) . . ?
C100 C99 H99 120.3 . . ?
C98 C99 H99 120.3 . . ?
C99 C100 C101 121.0(4) . . ?
C99 C100 H100 119.5 . . ?
C101 C100 H100 119.5 . . ?
C96 C101 C100 119.7(4) . . ?
C96 C101 H101 120.1 . . ?
C100 C101 H101 120.1 . . ?
C103 C102 C107 118.7(4) . . ?
C103 C102 P6 120.3(3) . . ?
C107 C102 P6 120.6(3) . . ?
C102 C103 C104 120.7(4) . . ?
C102 C103 H103 119.7 . . ?
C104 C103 H103 119.7 . . ?
C105 C104 C103 119.8(4) . . ?
C105 C104 H104 120.1 . . ?
C103 C104 H104 120.1 . . ?
C106 C105 C104 120.2(4) . . ?
C106 C105 H105 119.9 . . ?
C104 C105 H105 119.9 . . ?
C105 C106 C107 119.7(4) . . ?
C105 C106 H106 120.2 . . ?
C107 C106 H106 120.2 . . ?
C106 C107 C102 121.0(4) . . ?
C106 C107 H107 119.5 . . ?
C102 C107 H107 119.5 . . ?
C109 C108 C113 118.0(4) . . ?
C109 C108 N6 118.5(3) . . ?
C113 C108 N6 123.5(3) . . ?
C108 C109 C110 121.2(4) . . ?
C108 C109 H109 119.4 . . ?
C110 C109 H109 119.4 . . ?
C111 C110 C109 121.5(4) . . ?
C111 C110 H110 119.2 . . ?
C109 C110 H110 119.2 . . ?
C110 C111 C112 117.6(4) . . ?
C110 C111 C114 121.6(4) . . ?
C112 C111 C114 120.7(4) . . ?
C111 C112 C113 121.6(4) . . ?
C111 C112 H112 119.2 . . ?
C113 C112 H112 119.2 . . ?
C108 C113 C112 120.1(4) . . ?
C108 C113 H113 119.9 . . ?
C112 C113 H113 119.9 . . ?
C111 C114 H11A 109.5 . . ?
C111 C114 H11B 109.5 . . ?
H11A C114 H11B 109.5 . . ?
C111 C114 H11C 109.5 . . ?
H11A C114 H11C 109.5 . . ?
H11B C114 H11C 109.5 . . ?
O1 C115 C116 105.9(4) . . ?
O1 C115 H11D 110.6 . . ?
C116 C115 H11D 110.6 . . ?
O1 C115 H11E 110.6 . . ?
C116 C115 H11E 110.6 . . ?
H11D C115 H11E 108.7 . . ?
C117 C116 C115 101.8(4) . . ?
C117 C116 H11F 111.4 . . ?
C115 C116 H11F 111.4 . . ?
C117 C116 H11G 111.4 . . ?
C115 C116 H11G 111.4 . . ?
H11F C116 H11G 109.3 . . ?
C118 C117 C116 104.7(4) . . ?
C118 C117 H11H 110.8 . . ?
C116 C117 H11H 110.8 . . ?
C118 C117 H11I 110.8 . . ?
C116 C117 H11I 110.8 . . ?
H11H C117 H11I 108.9 . . ?
O1 C118 C117 106.4(4) . . ?
O1 C118 H11J 110.5 . . ?
C117 C118 H11J 110.5 . . ?
O1 C118 H11K 110.5 . . ?
C117 C118 H11K 110.5 . . ?
H11J C118 H11K 108.6 . . ?
O2 C119 C120 105.7(4) . . ?
O2 C119 H11L 110.6 . . ?
C120 C119 H11L 110.6 . . ?
O2 C119 H11M 110.6 . . ?
C120 C119 H11M 110.6 . . ?
H11L C119 H11M 108.7 . . ?
C119 C120 C121 103.5(5) . . ?
C119 C120 H12A 111.1 . . ?
C121 C120 H12A 111.1 . . ?
C119 C120 H12B 111.1 . . ?
C121 C120 H12B 111.1 . . ?
H12A C120 H12B 109 . . ?
C122 C121 C120 103.5(5) . . ?
C122 C121 H12C 111.1 . . ?
C120 C121 H12C 111.1 . . ?
C122 C121 H12D 111.1 . . ?
C120 C121 H12D 111.1 . . ?
H12C C121 H12D 109 . . ?
O2 C122 C121 107.7(5) . . ?
O2 C122 H12E 110.2 . . ?
C121 C122 H12E 110.2 . . ?
O2 C122 H12F 110.2 . . ?
C121 C122 H12F 110.2 . . ?
H12E C122 H12F 108.5 . . ?
C13 N1 P1 127.3(3) . . ?
C13 N1 Fe1 124.4(3) . . ?
P1 N1 Fe1 108.21(16) . . ?
C32 N2 P2 125.4(3) . . ?
C32 N2 Fe1 130.1(2) . . ?
P2 N2 Fe1 104.25(16) . . ?
C51A N3 P3 119.8(13) . . ?
C51B N3 P3 124(3) . . ?
C51A N3 Fe2 116.7(13) . . ?
C51B N3 Fe2 114(3) . . ?
P3 N3 Fe2 121.20(16) . . ?
C70 N4 P4 126.7(3) . . ?
C70 N4 Fe2 114.4(2) . . ?
P4 N4 Fe2 118.88(17) . . ?
C89 N5 P5 127.0(3) . . ?
C89 N5 Fe3 123.0(3) . . ?
P5 N5 Fe3 108.76(17) . . ?
C108 N6 P6 125.9(3) . . ?
C108 N6 Fe3 122.1(2) . . ?
P6 N6 Fe3 111.03(16) . . ?
N1 P1 C1A 106.3(2) . . ?
N1 P1 C7 110.10(17) . . ?
C1A P1 C7 105.9(3) . . ?
N1 P1 C1B 116.2(8) . . ?
C7 P1 C1B 108.7(13) . . ?
N1 P1 Co1 105.12(12) . . ?
C1A P1 Co1 118.05(17) . . ?
C7 P1 Co1 111.14(12) . . ?
C1B P1 Co1 105.4(11) . . ?
N2 P2 C26 110.55(16) . . ?
N2 P2 C20 107.91(17) . . ?
C26 P2 C20 103.14(17) . . ?
N2 P2 Co2 105.57(12) . . ?
C26 P2 Co2 110.93(13) . . ?
C20 P2 Co2 118.69(13) . . ?
N3 P3 C39 108.09(17) . . ?
N3 P3 C45 105.08(16) . . ?
C39 P3 C45 101.51(17) . . ?
N3 P3 Co3 111.56(11) . . ?
C39 P3 Co3 112.16(12) . . ?
C45 P3 Co3 117.58(12) . . ?
N4 P4 C58 109.14(17) . . ?
N4 P4 C64 106.62(17) . . ?
C58 P4 C64 105.81(18) . . ?
N4 P4 Co4 109.96(12) . . ?
C58 P4 Co4 110.06(13) . . ?
C64 P4 Co4 115.03(13) . . ?
N5 P5 C77 110.65(18) . . ?
N5 P5 C83 107.01(18) . . ?
C77 P5 C83 104.28(19) . . ?
N5 P5 Co5 106.46(13) . . ?
C77 P5 Co5 110.61(13) . . ?
C83 P5 Co5 117.76(14) . . ?
N6 P6 C96 106.98(17) . . ?
N6 P6 C102 109.58(18) . . ?
C96 P6 C102 106.12(18) . . ?
N6 P6 Co6 106.38(11) . . ?
C96 P6 Co6 116.67(12) . . ?
C102 P6 Co6 110.94(12) . . ?
F2 P7 F5 90.10(16) . . ?
F2 P7 F6 90.42(16) . . ?
F5 P7 F6 89.96(15) . . ?
F2 P7 F3 90.65(15) . . ?
F5 P7 F3 179.25(17) . . ?
F6 P7 F3 90.04(16) . . ?
F2 P7 F4 90.49(16) . . ?
F5 P7 F4 90.12(15) . . ?
F6 P7 F4 179.08(17) . . ?
F3 P7 F4 89.88(16) . . ?
F2 P7 F1 179.76(18) . . ?
F5 P7 F1 89.68(15) . . ?
F6 P7 F1 89.49(15) . . ?
F3 P7 F1 89.58(14) . . ?
F4 P7 F1 89.59(15) . . ?
N2 Fe1 N1 144.16(13) . . ?
N2 Fe1 Se2 109.71(9) . . ?
N1 Fe1 Se2 96.72(9) . . ?
N2 Fe1 Se1 100.95(9) . . ?
N1 Fe1 Se1 101.24(10) . . ?
Se2 Fe1 Se1 93.27(2) . . ?
N2 Fe1 Co2 79.78(9) . . ?
N1 Fe1 Co2 136.02(10) . . ?
Se2 Fe1 Co2 55.309(17) . . ?
Se1 Fe1 Co2 54.292(17) . . ?
N2 Fe1 Co1 139.55(9) . . ?
N1 Fe1 Co1 76.00(9) . . ?
Se2 Fe1 Co1 52.081(17) . . ?
Se1 Fe1 Co1 52.608(17) . . ?
Co2 Fe1 Co1 60.075(19) . . ?
N4 Fe2 N3 134.11(14) . . ?
N4 Fe2 O1 106.37(13) . . ?
N3 Fe2 O1 111.14(13) . . ?
N4 Fe2 Se4 105.60(9) . . ?
N3 Fe2 Se4 93.68(9) . . ?
O1 Fe2 Se4 99.20(8) . . ?
N6 Fe3 N5 143.37(14) . . ?
N6 Fe3 O2 91.42(12) . . ?
N5 Fe3 O2 94.00(13) . . ?
N6 Fe3 Se5 104.20(10) . . ?
N5 Fe3 Se5 111.48(10) . . ?
O2 Fe3 Se5 94.06(9) . . ?
N6 Fe3 Se6 90.14(9) . . ?
N5 Fe3 Se6 85.50(10) . . ?
O2 Fe3 Se6 177.98(9) . . ?
Se5 Fe3 Se6 84.31(2) . . ?
P1 Co1 Se8 102.28(3) . . ?
P1 Co1 Se6 108.38(3) . . ?
Se8 Co1 Se6 83.58(2) . . ?
P1 Co1 Se2 91.24(3) . . ?
Se8 Co1 Se2 87.38(2) . . ?
Se6 Co1 Se2 159.73(3) . . ?
P1 Co1 Se1 100.88(3) . . ?
Se8 Co1 Se1 156.38(3) . . ?
Se6 Co1 Se1 84.81(2) . . ?
Se2 Co1 Se1 96.72(2) . . ?
P1 Co1 Co2 127.72(4) . . ?
Se8 Co1 Co2 112.99(2) . . ?
Se6 Co1 Co2 112.69(2) . . ?
Se2 Co1 Co2 54.913(17) . . ?
Se1 Co1 Co2 53.827(16) . . ?
P1 Co1 Fe1 70.28(3) . . ?
Se8 Co1 Fe1 139.78(2) . . ?
Se6 Co1 Fe1 136.62(2) . . ?
Se2 Co1 Fe1 54.370(18) . . ?
Se1 Co1 Fe1 54.574(17) . . ?
Co2 Co1 Fe1 57.755(18) . . ?
P1 Co1 Co3 129.37(3) . . ?
Se8 Co1 Co3 50.888(16) . . ?
Se6 Co1 Co3 109.23(2) . . ?
Se2 Co1 Co3 51.865(16) . . ?
Se1 Co1 Co3 115.07(2) . . ?
Co2 Co1 Co3 62.707(17) . . ?
Fe1 Co1 Co3 102.22(2) . . ?
P1 Co1 Co6 142.05(3) . . ?
Se8 Co1 Co6 105.86(2) . . ?
Se6 Co1 Co6 51.397(16) . . ?
Se2 Co1 Co6 114.78(2) . . ?
Se1 Co1 Co6 51.391(16) . . ?
Co2 Co1 Co6 61.401(17) . . ?
Fe1 Co1 Co6 101.87(2) . . ?
Co3 Co1 Co6 88.416(19) . . ?
P2 Co2 Se7 99.03(3) . . ?
P2 Co2 Se3 109.51(3) . . ?
Se7 Co2 Se3 85.47(2) . . ?
P2 Co2 Se1 92.97(3) . . ?
Se7 Co2 Se1 86.82(2) . . ?
Se3 Co2 Se1 157.11(3) . . ?
P2 Co2 Se2 105.64(3) . . ?
Se7 Co2 Se2 155.08(3) . . ?
Se3 Co2 Se2 83.093(19) . . ?
Se1 Co2 Se2 95.25(2) . . ?
P2 Co2 Fe1 70.02(3) . . ?
Se7 Co2 Fe1 139.76(2) . . ?
Se3 Co2 Fe1 134.76(2) . . ?
Se1 Co2 Fe1 56.490(18) . . ?
Se2 Co2 Fe1 55.774(17) . . ?
P2 Co2 Co1 131.44(3) . . ?
Se7 Co2 Co1 111.50(2) . . ?
Se3 Co2 Co1 109.71(2) . . ?
Se1 Co2 Co1 53.919(16) . . ?
Se2 Co2 Co1 53.000(16) . . ?
Fe1 Co2 Co1 62.171(19) . . ?
P2 Co2 Co6 128.19(3) . . ?
Se7 Co2 Co6 50.577(16) . . ?
Se3 Co2 Co6 108.23(2) . . ?
Se1 Co2 Co6 51.436(16) . . ?
Se2 Co2 Co6 112.99(2) . . ?
Fe1 Co2 Co6 105.04(2) . . ?
Co1 Co2 Co6 61.468(17) . . ?
P2 Co2 Co4 137.18(3) . . ?
Se7 Co2 Co4 49.645(16) . . ?
Se3 Co2 Co4 49.492(16) . . ?
Se1 Co2 Co4 110.44(2) . . ?
Se2 Co2 Co4 107.20(2) . . ?
Fe1 Co2 Co4 152.72(2) . . ?
Co1 Co2 Co4 90.63(2) . . ?
Co6 Co2 Co4 59.172(16) . . ?
P2 Co2 Co3 144.71(3) . . ?
Se7 Co2 Co3 105.97(2) . . ?
Se3 Co2 Co3 49.709(16) . . ?
Se1 Co2 Co3 112.64(2) . . ?
Se2 Co2 Co3 50.444(15) . . ?
Fe1 Co2 Co3 103.48(2) . . ?
Co1 Co2 Co3 60.126(16) . . ?
Co6 Co2 Co3 87.100(19) . . ?
Co4 Co2 Co3 56.783(16) . . ?
P3 Co3 Se3 95.24(3) . . ?
P3 Co3 Se8 108.63(3) . . ?
Se3 Co3 Se8 156.14(3) . . ?
P3 Co3 Se4 90.41(3) . . ?
Se3 Co3 Se4 93.26(2) . . ?
Se8 Co3 Se4 86.58(2) . . ?
P3 Co3 Se2 106.54(3) . . ?
Se3 Co3 Se2 85.06(2) . . ?
Se8 Co3 Se2 88.21(2) . . ?
Se4 Co3 Se2 163.05(3) . . ?
P3 Co3 Co4 122.54(3) . . ?
Se3 Co3 Co4 51.896(16) . . ?
Se8 Co3 Co4 111.54(2) . . ?
Se4 Co3 Co4 53.804(17) . . ?
Se2 Co3 Co4 113.97(2) . . ?
P3 Co3 Co1 145.68(3) . . ?
Se3 Co3 Co1 107.42(2) . . ?
Se8 Co3 Co1 51.735(16) . . ?
Se4 Co3 Co1 113.05(2) . . ?
Se2 Co3 Co1 52.113(16) . . ?
Co4 Co3 Co1 91.779(19) . . ?
P3 Co3 Co5 132.26(3) . . ?
Se3 Co3 Co5 111.86(2) . . ?
Se8 Co3 Co5 51.023(16) . . ?
Se4 Co3 Co5 51.136(16) . . ?
Se2 Co3 Co5 114.04(2) . . ?
Co4 Co3 Co5 60.999(17) . . ?
Co1 Co3 Co5 62.100(17) . . ?
P3 Co3 Co2 136.21(3) . . ?
Se3 Co3 Co2 50.376(16) . . ?
Se8 Co3 Co2 108.34(2) . . ?
Se4 Co3 Co2 114.43(2) . . ?
Se2 Co3 Co2 52.434(16) . . ?
Co4 Co3 Co2 61.567(17) . . ?
Co1 Co3 Co2 57.167(16) . . ?
Co5 Co3 Co2 89.760(18) . . ?
P4 Co4 Se3 91.86(3) . . ?
P4 Co4 Se7 98.68(3) . . ?
Se3 Co4 Se7 86.80(2) . . ?
P4 Co4 Se4 104.33(3) . . ?
Se3 Co4 Se4 92.46(2) . . ?
Se7 Co4 Se4 156.99(3) . . ?
P4 Co4 Se5 108.27(3) . . ?
Se3 Co4 Se5 159.45(3) . . ?
Se7 Co4 Se5 86.14(2) . . ?
Se4 Co4 Se5 86.62(2) . . ?
P4 Co4 Co3 129.25(3) . . ?
Se3 Co4 Co3 52.220(17) . . ?
Se7 Co4 Co3 111.51(2) . . ?
Se4 Co4 Co3 52.485(16) . . ?
Se5 Co4 Co3 113.40(2) . . ?
P4 Co4 Co6 139.34(3) . . ?
Se3 Co4 Co6 109.87(2) . . ?
Se7 Co4 Co6 51.034(16) . . ?
Se4 Co4 Co6 108.42(2) . . ?
Se5 Co4 Co6 51.635(16) . . ?
Co3 Co4 Co6 90.310(19) . . ?
P4 Co4 Co5 143.85(4) . . ?
Se3 Co4 Co5 112.91(2) . . ?
Se7 Co4 Co5 108.21(2) . . ?
Se4 Co4 Co5 51.248(16) . . ?
Se5 Co4 Co5 51.833(16) . . ?
Co3 Co4 Co5 61.752(17) . . ?
Co6 Co4 Co5 57.437(16) . . ?
P4 Co4 Co2 125.84(4) . . ?
Se3 Co4 Co2 50.459(16) . . ?
Se7 Co4 Co2 50.369(16) . . ?
Se4 Co4 Co2 113.22(2) . . ?
Se5 Co4 Co2 111.43(2) . . ?
Co3 Co4 Co2 61.650(16) . . ?
Co6 Co4 Co2 59.863(16) . . ?
Co5 Co4 Co2 90.213(19) . . ?
P5 Co5 Se6 94.78(3) . . ?
P5 Co5 Se8 102.60(3) . . ?
Se6 Co5 Se8 83.67(2) . . ?
P5 Co5 Se4 107.31(3) . . ?
Se6 Co5 Se4 157.01(3) . . ?
Se8 Co5 Se4 85.31(2) . . ?
P5 Co5 Se5 101.22(3) . . ?
Se6 Co5 Se5 94.77(2) . . ?
Se8 Co5 Se5 156.18(3) . . ?
Se4 Co5 Se5 87.28(2) . . ?
P5 Co5 Co6 129.88(3) . . ?
Se6 Co5 Co6 53.460(17) . . ?
Se8 Co5 Co6 109.62(2) . . ?
Se4 Co5 Co6 112.54(2) . . ?
Se5 Co5 Co6 53.225(17) . . ?
P5 Co5 Co4 141.40(3) . . ?
Se6 Co5 Co4 112.76(2) . . ?
Se8 Co5 Co4 106.71(2) . . ?
Se4 Co5 Co4 51.925(16) . . ?
Se5 Co5 Co4 52.028(16) . . ?
Co6 Co5 Co4 60.900(17) . . ?
P5 Co5 Co3 140.00(3) . . ?
Se6 Co5 Co3 107.72(2) . . ?
Se8 Co5 Co3 49.913(16) . . ?
Se4 Co5 Co3 50.581(16) . . ?
Se5 Co5 Co3 109.11(2) . . ?
Co6 Co5 Co3 89.68(2) . . ?
Co4 Co5 Co3 57.249(16) . . ?
P6 Co6 Se7 104.95(3) . . ?
P6 Co6 Se6 98.64(3) . . ?
Se7 Co6 Se6 156.21(3) . . ?
P6 Co6 Se5 94.99(3) . . ?
Se7 Co6 Se5 86.40(2) . . ?
Se6 Co6 Se5 94.65(2) . . ?
P6 Co6 Se1 101.04(3) . . ?
Se7 Co6 Se1 87.47(2) . . ?
Se6 Co6 Se1 85.05(2) . . ?
Se5 Co6 Se1 163.83(3) . . ?
P6 Co6 Co5 128.15(4) . . ?
Se7 Co6 Co5 111.92(2) . . ?
Se6 Co6 Co5 52.611(16) . . ?
Se5 Co6 Co5 53.915(17) . . ?
Se1 Co6 Co5 115.42(2) . . ?
P6 Co6 Co4 134.90(3) . . ?
Se7 Co6 Co4 50.526(16) . . ?
Se6 Co6 Co4 112.68(2) . . ?
Se5 Co6 Co4 52.485(17) . . ?
Se1 Co6 Co4 112.83(2) . . ?
Co5 Co6 Co4 61.663(17) . . ?
P6 Co6 Co2 138.47(4) . . ?
Se7 Co6 Co2 50.813(16) . . ?
Se6 Co6 Co2 108.06(2) . . ?
Se5 Co6 Co2 113.37(2) . . ?
Se1 Co6 Co2 52.044(16) . . ?
Co5 Co6 Co2 93.374(19) . . ?
Co4 Co6 Co2 60.964(17) . . ?
P6 Co6 Co1 135.83(3) . . ?
Se7 Co6 Co1 107.44(2) . . ?
Se6 Co6 Co1 51.036(16) . . ?
Se5 Co6 Co1 116.08(2) . . ?
Se1 Co6 Co1 52.084(16) . . ?
Co5 Co6 Co1 63.347(17) . . ?
Co4 Co6 Co1 89.177(18) . . ?
Co2 Co6 Co1 57.131(16) . . ?
Co6 Se1 Co2 76.52(2) . . ?
Co6 Se1 Co1 76.52(2) . . ?
Co2 Se1 Co1 72.254(19) . . ?
Co6 Se1 Fe1 139.38(2) . . ?
Co2 Se1 Fe1 69.22(2) . . ?
Co1 Se1 Fe1 72.82(2) . . ?
Co3 Se2 Co1 76.02(2) . . ?
Co3 Se2 Co2 77.122(19) . . ?
Co1 Se2 Co2 72.087(19) . . ?
Co3 Se2 Fe1 139.77(2) . . ?
Co1 Se2 Fe1 73.55(2) . . ?
Co2 Se2 Fe1 68.917(19) . . ?
Co4 Se3 Co3 75.88(2) . . ?
Co4 Se3 Co2 80.05(2) . . ?
Co3 Se3 Co2 79.92(2) . . ?
Co3 Se4 Co5 78.28(2) . . ?
Co3 Se4 Co4 73.71(2) . . ?
Co5 Se4 Co4 76.83(2) . . ?
Co3 Se4 Fe2 95.27(2) . . ?
Co5 Se4 Fe2 164.24(2) . . ?
Co4 Se4 Fe2 87.59(2) . . ?
Co6 Se5 Co5 72.86(2) . . ?
Co6 Se5 Co4 75.88(2) . . ?
Co5 Se5 Co4 76.14(2) . . ?
Co6 Se5 Fe3 78.60(2) . . ?
Co5 Se5 Fe3 76.62(2) . . ?
Co4 Se5 Fe3 147.02(3) . . ?
Co5 Se6 Co1 80.74(2) . . ?
Co5 Se6 Co6 73.93(2) . . ?
Co1 Se6 Co6 77.57(2) . . ?
Co5 Se6 Fe3 72.07(2) . . ?
Co1 Se6 Fe3 144.38(2) . . ?
Co6 Se6 Fe3 73.16(2) . . ?
Co4 Se7 Co6 78.44(2) . . ?
Co4 Se7 Co2 79.99(2) . . ?
Co6 Se7 Co2 78.61(2) . . ?
Co3 Se8 Co1 77.38(2) . . ?
Co3 Se8 Co5 79.06(2) . . ?
Co1 Se8 Co5 80.53(2) . . ?
C115 O1 C118 110.0(4) . . ?
C115 O1 Fe2 126.8(3) . . ?
C118 O1 Fe2 120.8(3) . . ?
C119 O2 C122 109.3(4) . . ?
C119 O2 Fe3 126.0(3) . . ?
C122 O2 Fe3 124.4(3) . . ?

_shelx_res_file                  
;
TITL shelxt_a.res in P2(1)/c
    shelx.res
    created by SHELXL-2018/3 at 12:11:35 on 10-Jul-2019
CELL  0.71073  22.4240  19.6456  28.5568   90.000  100.843   90.000
ZERR     4.00   0.0012   0.0009   0.0015    0.000    0.003    0.000
LATT   1
SYMM  - X, 1/2 + Y, 1/2 - Z
SFAC  C    H    N    F    P    FE   CO   SE   O
UNIT  488 472 24 24 28 12 24 32 8
MERG   2
ABIN
EADP C1A C1B
EADP C2A C2B
EADP C3A C3B
EADP C4A C4B
EADP C5A C5B
EADP C6A C6B
EADP C51A C51B
EADP C52A C52B
EADP C53A C53B
EADP C54A C54B
EADP C55A C55B
EADP C56A C56B
EADP C57A C57B
ISOR 0.01 C51A C57A C91
FMAP   2
PLAN   20
SIZE     0.070   0.080   0.770
ACTA    50.00
BOND   $H
LIST   4
L.S.  20
TEMP  -173.00
WGHT    0.027100   30.553999
FVAR       0.02097   0.70526   0.83463
PART    1
SAME C1B > C6B
C1A   1    0.691025    0.540622    0.925168    31.00000    0.01553    0.02791 =
         0.01705   -0.00026    0.00739   -0.00238
C2A   1    0.692357    0.611652    0.926754    31.00000    0.03738    0.02357 =
         0.02622   -0.00054    0.00732    0.00136
AFIX  43
H2A   2    0.675261    0.637051    0.899178    31.00000   -1.20000
AFIX   0
C3A   1    0.718512    0.645626    0.968380    31.00000    0.05459    0.02934 =
         0.02916   -0.01232    0.01338   -0.00872
AFIX  43
H3A   2    0.719009    0.693976    0.968863    31.00000   -1.20000
AFIX   0
C4A   1    0.743389    0.610437    1.008409    31.00000    0.04266    0.04511 =
         0.02246   -0.01717    0.00413   -0.00178
AFIX  43
H4A   2    0.760864    0.634204    1.036637    31.00000   -1.20000
AFIX   0
C5A   1    0.743151    0.538859    1.007861    31.00000    0.03503    0.04749 =
         0.02570    0.00012    0.00398    0.00235
AFIX  43
H5A   2    0.761027    0.514256    1.035604    31.00000   -1.20000
AFIX   0
C6A   1    0.716593    0.503795    0.966467    31.00000    0.03410    0.03327 =
         0.02305   -0.00290    0.00663   -0.00275
AFIX  43
H6A   2    0.715807    0.455447    0.966213    31.00000   -1.20000
AFIX   0
PART    2
SAME C1A > C6A
C1B   1    0.706833    0.548127    0.919935   -31.00000    0.01553    0.02791 =
         0.01705   -0.00026    0.00739   -0.00238
C2B   1    0.769701    0.548794    0.932581   -31.00000    0.03738    0.02357 =
         0.02622   -0.00054    0.00732    0.00136
AFIX  43
H2B   2    0.792508    0.517126    0.917986   -31.00000   -1.20000
AFIX   0
C3B   1    0.800568    0.594611    0.966136   -31.00000    0.05459    0.02934 =
         0.02916   -0.01232    0.01338   -0.00872
AFIX  43
H3B   2    0.843567    0.593111    0.974925   -31.00000   -1.20000
AFIX   0
C4B   1    0.767916    0.641540    0.986064   -31.00000    0.04266    0.04511 =
         0.02246   -0.01717    0.00413   -0.00178
AFIX  43
H4B   2    0.788497    0.676805    1.005419   -31.00000   -1.20000
AFIX   0
C5B   1    0.702815    0.638125    0.978064   -31.00000    0.03503    0.04749 =
         0.02570    0.00012    0.00398    0.00235
AFIX  43
H5B   2    0.680572    0.663267    0.997433   -31.00000   -1.20000
AFIX   0
C6B   1    0.672944    0.596825    0.941011   -31.00000    0.03410    0.03327 =
         0.02305   -0.00290    0.00663   -0.00275
AFIX  43
H6B   2    0.630426    0.601255    0.930025   -31.00000   -1.20000
AFIX   0
PART    0
C7    1    0.677942    0.410004    0.876086    11.00000    0.02336    0.02063 =
         0.01826    0.00252    0.01135   -0.00059
C8    1    0.735451    0.385708    0.896019    11.00000    0.02737    0.03194 =
         0.03675    0.00135    0.00644    0.00426
AFIX  43
H8    2    0.767104    0.416711    0.908171    11.00000   -1.20000
AFIX   0
C9    1    0.746551    0.315779    0.898128    11.00000    0.03997    0.04118 =
         0.04231    0.00746    0.01008    0.01559
AFIX  43
H9    2    0.785613    0.299290    0.912295    11.00000   -1.20000
AFIX   0
C10   1    0.701379    0.270644    0.879861    11.00000    0.06310    0.02101 =
         0.03341    0.00483    0.02409    0.01411
AFIX  43
H10   2    0.709064    0.223070    0.881635    11.00000   -1.20000
AFIX   0
C11   1    0.645336    0.294374    0.859121    11.00000    0.04995    0.01931 =
         0.03464    0.00025    0.01378   -0.00166
AFIX  43
H11   2    0.614353    0.263110    0.845993    11.00000   -1.20000
AFIX   0
C12   1    0.633144    0.364245    0.857032    11.00000    0.03194    0.01971 =
         0.02785    0.00136    0.00574    0.00046
AFIX  43
H12   2    0.594047    0.380230    0.842507    11.00000   -1.20000
AFIX   0
C13   1    0.545074    0.502041    0.885728    11.00000    0.02689    0.02082 =
         0.01485   -0.00621    0.00685   -0.00928
C14   1    0.554484    0.457797    0.924109    11.00000    0.03548    0.02229 =
         0.02766    0.00072    0.01126    0.00088
AFIX  43
H14   2    0.592825    0.436300    0.933465    11.00000   -1.20000
AFIX   0
C15   1    0.507866    0.444539    0.949214    11.00000    0.04242    0.02980 =
         0.03051   -0.00321    0.01480   -0.00939
AFIX  43
H15   2    0.515349    0.414269    0.975613    11.00000   -1.20000
AFIX   0
C16   1    0.451936    0.473854    0.936862    11.00000    0.03558    0.04870 =
         0.02936   -0.00683    0.01350   -0.01074
C17   1    0.442951    0.520033    0.899403    11.00000    0.02870    0.06910 =
         0.03338    0.00224    0.01238    0.00597
AFIX  43
H17   2    0.404676    0.541822    0.890488    11.00000   -1.20000
AFIX   0
C18   1    0.488913    0.534672    0.874968    11.00000    0.02695    0.04350 =
         0.02914    0.00431    0.01447    0.00490
AFIX  43
H18   2    0.482169    0.567724    0.850253    11.00000   -1.20000
AFIX   0
C19   1    0.401038    0.456029    0.962726    11.00000    0.04050    0.08338 =
         0.04298   -0.01257    0.02641   -0.02149
AFIX 137
H19A  2    0.374047    0.422671    0.943982    11.00000   -1.50000
H19B  2    0.377969    0.497216    0.966955    11.00000   -1.50000
H19C  2    0.418123    0.436653    0.993997    11.00000   -1.50000
AFIX   0
C20   1    0.488218    0.574174    0.640665    11.00000    0.01537    0.02087 =
         0.01792    0.00267    0.00556   -0.00303
C21   1    0.502453    0.509239    0.626203    11.00000    0.01622    0.02262 =
         0.02131    0.00037    0.00251    0.00067
AFIX  43
H21   2    0.533728    0.483748    0.645567    11.00000   -1.20000
AFIX   0
C22   1    0.471569    0.481624    0.584041    11.00000    0.02733    0.02663 =
         0.02891   -0.00603    0.00723   -0.00633
AFIX  43
H22   2    0.482260    0.437853    0.574132    11.00000   -1.20000
AFIX   0
C23   1    0.425342    0.517687    0.556497    11.00000    0.03532    0.03948 =
         0.02415   -0.00479    0.00193   -0.01329
AFIX  43
H23   2    0.403903    0.498646    0.527606    11.00000   -1.20000
AFIX   0
C24   1    0.409943    0.581462    0.570643    11.00000    0.02652    0.03511 =
         0.02819    0.00495   -0.00888   -0.00145
AFIX  43
H24   2    0.377572    0.605965    0.551745    11.00000   -1.20000
AFIX   0
C25   1    0.441582    0.609614    0.612244    11.00000    0.02507    0.02673 =
         0.02458    0.00307   -0.00052    0.00240
AFIX  43
H25   2    0.431246    0.653864    0.621508    11.00000   -1.20000
AFIX   0
C26   1    0.522985    0.700048    0.688759    11.00000    0.01679    0.01356 =
         0.02103    0.00221    0.00452    0.00262
C27   1    0.531699    0.730381    0.646133    11.00000    0.02076    0.02182 =
         0.02640    0.00169    0.00118    0.00425
AFIX  43
H27   2    0.539127    0.702721    0.620551    11.00000   -1.20000
AFIX   0
C28   1    0.529516    0.800778    0.641134    11.00000    0.03078    0.02308 =
         0.03568    0.01045   -0.00170   -0.00001
AFIX  43
H28   2    0.533772    0.820982    0.611717    11.00000   -1.20000
AFIX   0
C29   1    0.521147    0.841521    0.678960    11.00000    0.02840    0.01445 =
         0.04785    0.00392   -0.00395    0.00037
AFIX  43
H29   2    0.520461    0.889642    0.675617    11.00000   -1.20000
AFIX   0
C30   1    0.513813    0.812434    0.721432    11.00000    0.02521    0.01852 =
         0.04223   -0.00927    0.00019    0.00496
AFIX  43
H30   2    0.508209    0.840428    0.747383    11.00000   -1.20000
AFIX   0
C31   1    0.514646    0.741792    0.726185    11.00000    0.02370    0.02187 =
         0.03110   -0.00248    0.00628    0.00148
AFIX  43
H31   2    0.509426    0.721947    0.755482    11.00000   -1.20000
AFIX   0
C32   1    0.434299    0.578640    0.739535    11.00000    0.01713    0.01583 =
         0.01396   -0.00180    0.00504   -0.00064
C33   1    0.394244    0.629880    0.719939    11.00000    0.02109    0.01924 =
         0.02367    0.00323    0.01032    0.00020
AFIX  43
H33   2    0.409221    0.667979    0.705231    11.00000   -1.20000
AFIX   0
C34   1    0.333191    0.626176    0.721553    11.00000    0.01770    0.02461 =
         0.02687    0.00166    0.00440    0.00309
AFIX  43
H34   2    0.306940    0.661693    0.707687    11.00000   -1.20000
AFIX   0
C35   1    0.309136    0.571562    0.743044    11.00000    0.02060    0.02445 =
         0.02291   -0.00673    0.00764   -0.00409
C36   1    0.349146    0.520685    0.762426    11.00000    0.03214    0.01859 =
         0.03078    0.00035    0.01560   -0.00861
AFIX  43
H36   2    0.334287    0.482877    0.777519    11.00000   -1.20000
AFIX   0
C37   1    0.410364    0.523760    0.760269    11.00000    0.02496    0.01664 =
         0.02540    0.00004    0.00425    0.00189
AFIX  43
H37   2    0.436385    0.487554    0.773254    11.00000   -1.20000
AFIX   0
C38   1    0.242241    0.567620    0.744090    11.00000    0.02516    0.04065 =
         0.03775    0.00017    0.01580   -0.00127
AFIX 137
H38A  2    0.232738    0.522706    0.755695    11.00000   -1.50000
H38B  2    0.218825    0.574707    0.711859    11.00000   -1.50000
H38C  2    0.231686    0.602887    0.765395    11.00000   -1.50000
AFIX   0
C39   1    0.776267    0.311276    0.721875    11.00000    0.01610    0.01312 =
         0.02062   -0.00366    0.00095    0.00000
C40   1    0.771178    0.291159    0.767655    11.00000    0.02333    0.01402 =
         0.02180   -0.00201    0.00461    0.00341
AFIX  43
H40   2    0.738685    0.307901    0.781458    11.00000   -1.20000
AFIX   0
C41   1    0.812873    0.247185    0.793084    11.00000    0.03691    0.02246 =
         0.02083   -0.00111    0.00387   -0.00012
AFIX  43
H41   2    0.809306    0.233983    0.824442    11.00000   -1.20000
AFIX   0
C42   1    0.859776    0.222288    0.773118    11.00000    0.03651    0.02886 =
         0.03128    0.00305   -0.00159    0.01305
AFIX  43
H42   2    0.888307    0.191647    0.790681    11.00000   -1.20000
AFIX   0
C43   1    0.865528    0.241549    0.727893    11.00000    0.02886    0.04732 =
         0.03272    0.00348    0.00746    0.02058
AFIX  43
H43   2    0.897781    0.223875    0.714215    11.00000   -1.20000
AFIX   0
C44   1    0.824047    0.287056    0.702005    11.00000    0.02332    0.03412 =
         0.02218    0.00240    0.00894    0.00638
AFIX  43
H44   2    0.828521    0.301293    0.671061    11.00000   -1.20000
AFIX   0
C45   1    0.650462    0.314377    0.681212    11.00000    0.01977    0.01968 =
         0.01367   -0.00131    0.00621   -0.00077
C46   1    0.593389    0.343564    0.669321    11.00000    0.01998    0.02237 =
         0.03199   -0.00541    0.00374   -0.00030
AFIX  43
H46   2    0.589729    0.391742    0.668317    11.00000   -1.20000
AFIX   0
C47   1    0.541593    0.303883    0.658875    11.00000    0.01601    0.03362 =
         0.03909   -0.01039    0.00261   -0.00094
AFIX  43
H47   2    0.502756    0.324831    0.651751    11.00000   -1.20000
AFIX   0
C48   1    0.546424    0.233761    0.658818    11.00000    0.02947    0.03240 =
         0.03340   -0.00276    0.00969   -0.01605
AFIX  43
H48   2    0.511130    0.206273    0.650744    11.00000   -1.20000
AFIX   0
C49   1    0.603165    0.203999    0.670635    11.00000    0.03553    0.02427 =
         0.03857    0.00453   -0.00013   -0.00949
AFIX  43
H49   2    0.606808    0.155816    0.670976    11.00000   -1.20000
AFIX   0
C50   1    0.654466    0.243850    0.681922    11.00000    0.02515    0.02141 =
         0.03480    0.00412    0.00100   -0.00259
AFIX  43
H50   2    0.693120    0.222744    0.690307    11.00000   -1.20000
AFIX   0
PART    1
SAME C51B > C57B
C51A  1    0.700095    0.334585    0.595272    21.00000    0.01798    0.02371 =
         0.01401   -0.00354    0.01186   -0.00351
C52A  1    0.727979    0.278354    0.578044    21.00000    0.03188    0.02613 =
         0.03472   -0.01038    0.01117   -0.00246
AFIX  43
H52A  2    0.768090    0.265426    0.592374    21.00000   -1.20000
AFIX   0
C53A  1    0.695872    0.241700    0.539523    21.00000    0.05393    0.03636 =
         0.06368   -0.03438    0.01753   -0.00561
AFIX  43
H53A  2    0.714205    0.202681    0.528585    21.00000   -1.20000
AFIX   0
C54A  1    0.638951    0.260176    0.517080    21.00000    0.03961    0.06161 =
         0.03539   -0.03185    0.01869   -0.02419
C55A  1    0.613503    0.317098    0.533097    21.00000    0.02161    0.06127 =
         0.02181   -0.00834    0.00343   -0.00944
AFIX  43
H55A  2    0.574230    0.331141    0.517500    21.00000   -1.20000
AFIX   0
C56A  1    0.643434    0.354358    0.571184    21.00000    0.01642    0.03356 =
         0.01758   -0.00325    0.00716   -0.00298
AFIX  43
H56A  2    0.624957    0.394061    0.581008    21.00000   -1.20000
AFIX   0
C57A  1    0.604508    0.217856    0.475737    21.00000    0.07308    0.09063 =
         0.05503   -0.05336    0.02369   -0.04508
AFIX 137
H57A  2    0.633020    0.188042    0.463412    21.00000   -1.50000
H57B  2    0.584713    0.248271    0.450300    21.00000   -1.50000
H57C  2    0.573717    0.190135    0.487004    21.00000   -1.50000
AFIX   0
PART    2
SAME C51A > C57A
C51B  1    0.707981    0.329646    0.593487   -21.00000    0.01798    0.02371 =
         0.01401   -0.00354    0.01186   -0.00351
C52B  1    0.726877    0.262364    0.591136   -21.00000    0.03188    0.02613 =
         0.03472   -0.01038    0.01117   -0.00246
AFIX  43
H52B  2    0.757163    0.244740    0.615960   -21.00000   -1.20000
AFIX   0
C53B  1    0.702379    0.220843    0.553377   -21.00000    0.05393    0.03636 =
         0.06368   -0.03438    0.01753   -0.00561
AFIX  43
H53B  2    0.721937    0.179153    0.548743   -21.00000   -1.20000
AFIX   0
C54B  1    0.650878    0.238593    0.522812   -21.00000    0.03961    0.06161 =
         0.03539   -0.03185    0.01869   -0.02419
C55B  1    0.627494    0.301517    0.528617   -21.00000    0.02161    0.06127 =
         0.02181   -0.00834    0.00343   -0.00944
AFIX  43
H55B  2    0.590548    0.314342    0.508431   -21.00000   -1.20000
AFIX   0
C56B  1    0.655277    0.347601    0.562691   -21.00000    0.01642    0.03356 =
         0.01758   -0.00325    0.00716   -0.00298
AFIX  43
H56B  2    0.638041    0.391409    0.564803   -21.00000   -1.20000
AFIX   0
C57B  1    0.620044    0.187082    0.485980   -21.00000    0.07308    0.09063 =
         0.05503   -0.05336    0.02369   -0.04508
AFIX 137
H57D  2    0.642599    0.184079    0.459802   -21.00000   -1.50000
H57E  2    0.578332    0.201784    0.473451   -21.00000   -1.50000
H57F  2    0.619425    0.142347    0.501065   -21.00000   -1.50000
AFIX   0
PART    0
C58   1    0.805431    0.666242    0.596926    11.00000    0.02553    0.02242 =
         0.01584   -0.00218    0.00662   -0.00703
C59   1    0.854000    0.641811    0.577901    11.00000    0.02548    0.03752 =
         0.02671   -0.00899    0.00978   -0.00635
AFIX  43
H59   2    0.852251    0.597294    0.564722    11.00000   -1.20000
AFIX   0
C60   1    0.905120    0.681970    0.577993    11.00000    0.03174    0.06638 =
         0.03383   -0.01730    0.01776   -0.01864
AFIX  43
H60   2    0.938358    0.664908    0.565245    11.00000   -1.20000
AFIX   0
C61   1    0.907087    0.746841    0.596784    11.00000    0.04149    0.06332 =
         0.04903   -0.01444    0.01950   -0.03405
AFIX  43
H61   2    0.941645    0.774655    0.596389    11.00000   -1.20000
AFIX   0
C62   1    0.859790    0.771744    0.616044    11.00000    0.04778    0.03475 =
         0.03576   -0.00835    0.01982   -0.01950
AFIX  43
H62   2    0.861680    0.816513    0.628813    11.00000   -1.20000
AFIX   0
C63   1    0.809302    0.731377    0.616798    11.00000    0.03571    0.02855 =
         0.02284    0.00061    0.01589   -0.00660
AFIX  43
H63   2    0.777104    0.748148    0.630935    11.00000   -1.20000
AFIX   0
C64   1    0.674305    0.648730    0.566531    11.00000    0.02438    0.02470 =
         0.01717   -0.00062    0.00917    0.00363
C65   1    0.669551    0.717511    0.554343    11.00000    0.03160    0.02563 =
         0.04260    0.00348   -0.00037   -0.00186
AFIX  43
H65   2    0.703615    0.746576    0.563461    11.00000   -1.20000
AFIX   0
C66   1    0.616160    0.743729    0.529297    11.00000    0.04544    0.03488 =
         0.05389    0.00884   -0.00428    0.01001
AFIX  43
H66   2    0.614011    0.790728    0.521327    11.00000   -1.20000
AFIX   0
C67   1    0.566029    0.703641    0.515585    11.00000    0.03047    0.04507 =
         0.04112    0.00397    0.00349    0.01375
AFIX  43
H67   2    0.529280    0.722415    0.498467    11.00000   -1.20000
AFIX   0
C68   1    0.569956    0.635154    0.527167    11.00000    0.02210    0.04781 =
         0.02703   -0.00093    0.00506   -0.00409
AFIX  43
H68   2    0.535586    0.606556    0.517965    11.00000   -1.20000
AFIX   0
C69   1    0.623691    0.608057    0.552093    11.00000    0.02945    0.03107 =
         0.01435    0.00064    0.00055    0.00004
AFIX  43
H69   2    0.625878    0.560843    0.559406    11.00000   -1.20000
AFIX   0
C70   1    0.746179    0.525543    0.524749    11.00000    0.01726    0.02415 =
         0.01563   -0.00177    0.00696   -0.00131
C71   1    0.742309    0.458055    0.509081    11.00000    0.03142    0.02426 =
         0.01732    0.00004    0.00651   -0.00005
AFIX  43
H71   2    0.741518    0.422565    0.531552    11.00000   -1.20000
AFIX   0
C72   1    0.739609    0.441724    0.461750    11.00000    0.02401    0.02207 =
         0.02298   -0.00633    0.00479   -0.00061
AFIX  43
H72   2    0.739305    0.395242    0.452535    11.00000   -1.20000
AFIX   0
C73   1    0.737338    0.491868    0.427505    11.00000    0.01970    0.03261 =
         0.01725   -0.00298    0.00463    0.00216
C74   1    0.740939    0.558678    0.442635    11.00000    0.02123    0.02676 =
         0.02074    0.00423    0.00705    0.00276
AFIX  43
H74   2    0.739968    0.593791    0.419631    11.00000   -1.20000
AFIX   0
C75   1    0.745999    0.576694    0.490905    11.00000    0.01902    0.02039 =
         0.02126   -0.00215    0.00666   -0.00118
AFIX  43
H75   2    0.749251    0.623136    0.500310    11.00000   -1.20000
AFIX   0
C76   1    0.729324    0.472798    0.375598    11.00000    0.03921    0.03592 =
         0.02076   -0.00508    0.00573   -0.00373
AFIX 137
H76A  2    0.687808    0.456438    0.364380    11.00000   -1.50000
H76B  2    0.758207    0.436771    0.371663    11.00000   -1.50000
H76C  2    0.736745    0.512778    0.356985    11.00000   -1.50000
AFIX   0
C77   1    0.919102    0.485510    0.849812    11.00000    0.01714    0.02590 =
         0.02280    0.00299   -0.00126   -0.00179
C78   1    0.925017    0.419067    0.834560    11.00000    0.02992    0.02678 =
         0.02921    0.00389    0.00394    0.00377
AFIX  43
H78   2    0.928387    0.410883    0.802374    11.00000   -1.20000
AFIX   0
C79   1    0.926073    0.364845    0.865373    11.00000    0.03763    0.02654 =
         0.04400    0.00660    0.00834    0.00715
AFIX  43
H79   2    0.930712    0.319887    0.854341    11.00000   -1.20000
AFIX   0
C80   1    0.920459    0.375383    0.911964    11.00000    0.05329    0.02819 =
         0.04409    0.01694   -0.00154   -0.00291
AFIX  43
H80   2    0.921094    0.337828    0.933009    11.00000   -1.20000
AFIX   0
C81   1    0.913908    0.440634    0.928007    11.00000    0.08829    0.04514 =
         0.02245    0.01149    0.00495   -0.01040
AFIX  43
H81   2    0.910036    0.448152    0.960161    11.00000   -1.20000
AFIX   0
C82   1    0.912973    0.495494    0.897033    11.00000    0.05964    0.02517 =
         0.02849    0.00030    0.00259   -0.00549
AFIX  43
H82   2    0.908096    0.540325    0.908202    11.00000   -1.20000
AFIX   0
C83   1    0.966728    0.541562    0.771180    11.00000    0.01677    0.02691 =
         0.03013    0.00261    0.00524   -0.00096
C84   1    0.960024    0.568982    0.725876    11.00000    0.02274    0.02467 =
         0.02528   -0.00145    0.00358   -0.00045
AFIX  43
H84   2    0.922121    0.588447    0.711741    11.00000   -1.20000
AFIX   0
C85   1    1.006933    0.568892    0.700523    11.00000    0.02826    0.03764 =
         0.03267   -0.00206    0.01337   -0.00602
AFIX  43
H85   2    1.001274    0.588289    0.669527    11.00000   -1.20000
AFIX   0
C86   1    1.061772    0.540445    0.720667    11.00000    0.03213    0.05181 =
         0.06668    0.00786    0.03267    0.00171
AFIX  43
H86   2    1.094267    0.539729    0.703595    11.00000   -1.20000
AFIX   0
C87   1    1.069228    0.513198    0.765426    11.00000    0.02746    0.09692 =
         0.10237    0.05327    0.03256    0.02865
AFIX  43
H87   2    1.107183    0.493600    0.779284    11.00000   -1.20000
AFIX   0
C88   1    1.022734    0.513626    0.790817    11.00000    0.02546    0.08326 =
         0.06586    0.04480    0.01676    0.01520
AFIX  43
H88   2    1.029026    0.494682    0.821967    11.00000   -1.20000
AFIX   0
C89   1    0.975828    0.647608    0.867904    11.00000    0.02662    0.02832 =
         0.02578    0.00176   -0.00166   -0.01525
C90   1    1.029425    0.660771    0.854892    11.00000    0.05203    0.13363 =
         0.02051   -0.00348    0.00354   -0.05306
AFIX  43
H90   2    1.033228    0.655625    0.822505    11.00000   -1.20000
AFIX   0
C91   1    1.079792    0.682070    0.888889    11.00000    0.04832    0.14390 =
         0.03954   -0.00241    0.01223   -0.05430
AFIX  43
H91   2    1.116988    0.691266    0.878771    11.00000   -1.20000
AFIX   0
C92   1    1.076976    0.689972    0.936000    11.00000    0.03826    0.05578 =
         0.02730    0.00261   -0.00380   -0.02043
C93   1    1.021967    0.679416    0.948331    11.00000    0.03927    0.04457 =
         0.02885   -0.01142    0.00125   -0.00245
AFIX  43
H93   2    1.017954    0.686214    0.980529    11.00000   -1.20000
AFIX   0
C94   1    0.971864    0.659156    0.915531    11.00000    0.02779    0.04521 =
         0.02422   -0.01116    0.00038    0.00001
AFIX  43
H94   2    0.934096    0.652955    0.925448    11.00000   -1.20000
AFIX   0
C95   1    1.132718    0.708396    0.973062    11.00000    0.04381    0.07976 =
         0.03415   -0.00249    0.00006   -0.02514
AFIX 137
H95A  2    1.121630    0.742389    0.995040    11.00000   -1.50000
H95B  2    1.164109    0.727137    0.957075    11.00000   -1.50000
H95C  2    1.148311    0.667526    0.990940    11.00000   -1.50000
AFIX   0
C96   1    0.695160    0.807353    0.822839    11.00000    0.02088    0.01561 =
         0.02320   -0.00761    0.00600   -0.00624
C97   1    0.694263    0.772689    0.865608    11.00000    0.02522    0.02292 =
         0.02436   -0.00402    0.00850   -0.00421
AFIX  43
H97   2    0.719495    0.734017    0.873838    11.00000   -1.20000
AFIX   0
C98   1    0.656751    0.794624    0.895860    11.00000    0.03269    0.02958 =
         0.02577   -0.00891    0.01345   -0.00861
AFIX  43
H98   2    0.655787    0.770504    0.924541    11.00000   -1.20000
AFIX   0
C99   1    0.620513    0.851749    0.884462    11.00000    0.02919    0.03741 =
         0.03406   -0.01505    0.01533   -0.00287
AFIX  43
H99   2    0.594605    0.866722    0.905157    11.00000   -1.20000
AFIX   0
C100  1    0.622419    0.886566    0.842889    11.00000    0.02534    0.03013 =
         0.04083   -0.01244    0.00606    0.00280
AFIX  43
H100  2    0.598198    0.926168    0.835374    11.00000   -1.20000
AFIX   0
C101  1    0.659191    0.864678    0.811800    11.00000    0.03045    0.02223 =
         0.02406   -0.00534    0.00367   -0.00010
AFIX  43
H101  2    0.659701    0.888887    0.783081    11.00000   -1.20000
AFIX   0
C102  1    0.739585    0.829349    0.734223    11.00000    0.03573    0.01197 =
         0.02101   -0.00444    0.01048   -0.00156
C103  1    0.791471    0.858015    0.722565    11.00000    0.03212    0.02027 =
         0.02710   -0.00315    0.01017   -0.00792
AFIX  43
H103  2    0.829488    0.852167    0.743375    11.00000   -1.20000
AFIX   0
C104  1    0.788369    0.895143    0.680804    11.00000    0.04788    0.02236 =
         0.03377   -0.00241    0.01923   -0.01148
AFIX  43
H104  2    0.823970    0.915336    0.673419    11.00000   -1.20000
AFIX   0
C105  1    0.733166    0.902651    0.649927    11.00000    0.05619    0.02151 =
         0.02132    0.00391    0.00626   -0.00237
AFIX  43
H105  2    0.731141    0.926948    0.620907    11.00000   -1.20000
AFIX   0
C106  1    0.681081    0.874882    0.661252    11.00000    0.04586    0.01748 =
         0.02594    0.00130    0.00321    0.00064
AFIX  43
H106  2    0.643097    0.880846    0.640419    11.00000   -1.20000
AFIX   0
C107  1    0.684531    0.838236    0.703213    11.00000    0.03403    0.01296 =
         0.02552   -0.00204    0.00533   -0.00244
AFIX  43
H107  2    0.648697    0.818945    0.710834    11.00000   -1.20000
AFIX   0
C108  1    0.836504    0.820828    0.855459    11.00000    0.01921    0.01409 =
         0.01895   -0.00541    0.00497   -0.00333
C109  1    0.861739    0.794062    0.899398    11.00000    0.04659    0.01600 =
         0.02918   -0.00116   -0.00230   -0.00071
AFIX  43
H109  2    0.861563    0.746169    0.903971    11.00000   -1.20000
AFIX   0
C110  1    0.887345    0.835774    0.936991    11.00000    0.04723    0.02700 =
         0.01934    0.00149   -0.00704   -0.00144
AFIX  43
H110  2    0.904950    0.815782    0.966670    11.00000   -1.20000
AFIX   0
C111  1    0.887847    0.905482    0.932303    11.00000    0.02175    0.02319 =
         0.02259   -0.00498    0.00527   -0.00449
C112  1    0.861533    0.932749    0.888588    11.00000    0.03024    0.01675 =
         0.02768   -0.00491    0.00925   -0.00462
AFIX  43
H112  2    0.861022    0.980752    0.884515    11.00000   -1.20000
AFIX   0
C113  1    0.835740    0.891441    0.850357    11.00000    0.03513    0.01881 =
         0.01863    0.00025    0.00524   -0.00164
AFIX  43
H113  2    0.817632    0.911452    0.820809    11.00000   -1.20000
AFIX   0
C114  1    0.913374    0.951165    0.973726    11.00000    0.03555    0.02721 =
         0.02280   -0.00312    0.00278   -0.00511
AFIX 137
H11A  2    0.880459    0.966412    0.989438    11.00000   -1.50000
H11B  2    0.932772    0.990790    0.962073    11.00000   -1.50000
H11C  2    0.943467    0.925959    0.996567    11.00000   -1.50000
AFIX   0
C115  1    0.875117    0.386925    0.563129    11.00000    0.04185    0.07678 =
         0.06666   -0.04059    0.01401    0.00541
AFIX  23
H11D  2    0.860129    0.409816    0.532276    11.00000   -1.20000
H11E  2    0.855359    0.341812    0.562759    11.00000   -1.20000
AFIX   0
C116  1    0.943303    0.379349    0.571587    11.00000    0.04744    0.05370 =
         0.05087   -0.00859    0.01205    0.01921
AFIX  23
H11F  2    0.957077    0.339989    0.592484    11.00000   -1.20000
H11G  2    0.958051    0.374165    0.541212    11.00000   -1.20000
AFIX   0
C117  1    0.964041    0.445735    0.595768    11.00000    0.02991    0.05252 =
         0.05250   -0.00232    0.01531    0.00107
AFIX  23
H11H  2    1.003755    0.440231    0.617428    11.00000   -1.20000
H11I  2    0.967797    0.481339    0.571960    11.00000   -1.20000
AFIX   0
C118  1    0.915577    0.463832    0.623189    11.00000    0.03167    0.04889 =
         0.05628   -0.01157    0.01626   -0.00053
AFIX  23
H11J  2    0.928071    0.450645    0.657077    11.00000   -1.20000
H11K  2    0.907690    0.513438    0.621524    11.00000   -1.20000
AFIX   0
C119  1    0.954874    0.750101    0.738591    11.00000    0.03479    0.05378 =
         0.04874   -0.00156    0.01775   -0.01591
AFIX  23
H11L  2    0.922905    0.736684    0.711313    11.00000   -1.20000
H11M  2    0.986017    0.713796    0.744277    11.00000   -1.20000
AFIX   0
C120  1    0.982438    0.815671    0.728939    11.00000    0.08241    0.07164 =
         0.07592   -0.01275    0.04283   -0.04635
AFIX  23
H12A  2    0.952367    0.845389    0.708811    11.00000   -1.20000
H12B  2    1.017401    0.808577    0.712868    11.00000   -1.20000
AFIX   0
C121  1    1.002668    0.845909    0.778003    11.00000    0.05038    0.06235 =
         0.08446   -0.01726    0.02154   -0.02264
AFIX  23
H12C  2    1.044641    0.831791    0.791930    11.00000   -1.20000
H12D  2    1.000691    0.896239    0.776898    11.00000   -1.20000
AFIX   0
C122  1    0.958970    0.817956    0.805474    11.00000    0.09637    0.04585 =
         0.07344   -0.02490    0.03970   -0.03220
AFIX  23
H12E  2    0.980300    0.803469    0.837468    11.00000   -1.20000
H12F  2    0.928558    0.852949    0.809479    11.00000   -1.20000
AFIX   0
N1    3    0.587421    0.515387    0.855679    11.00000    0.01872    0.02009 =
         0.02505    0.00232    0.00887    0.00171
N2    3    0.498169    0.581406    0.740975    11.00000    0.01887    0.01998 =
         0.01828    0.00227    0.00615    0.00162
N3    3    0.733288    0.374782    0.632996    11.00000    0.01821    0.01460 =
         0.01612   -0.00231    0.00576   -0.00341
N4    3    0.752484    0.536418    0.574694    11.00000    0.02616    0.02173 =
         0.01329   -0.00309    0.00680    0.00226
N5    3    0.922432    0.629152    0.834829    11.00000    0.02500    0.02228 =
         0.02087   -0.00087   -0.00059   -0.00764
N6    3    0.815260    0.775120    0.817284    11.00000    0.02190    0.01389 =
         0.01978   -0.00315    0.00269   -0.00241
F1    4    0.947931    0.305859    0.376771    11.00000    0.04597    0.03258 =
         0.03654   -0.00838    0.01203   -0.00167
F2    4    0.879781    0.382489    0.450485    11.00000    0.04340    0.05992 =
         0.04485   -0.01724    0.01926   -0.00373
F3    4    0.961896    0.405375    0.417242    11.00000    0.05074    0.03252 =
         0.05263   -0.01422    0.01980   -0.01747
F4    4    0.871214    0.382270    0.370080    11.00000    0.05516    0.03703 =
         0.04335    0.00464    0.00414    0.00691
F5    4    0.866078    0.283390    0.409960    11.00000    0.04433    0.03784 =
         0.05112   -0.00069    0.00885   -0.01791
F6    4    0.956749    0.306369    0.456941    11.00000    0.04122    0.05454 =
         0.03243    0.00518    0.00320   -0.00621
P1    5    0.662725    0.501231    0.867728    11.00000    0.02372    0.01657 =
         0.01615   -0.00075    0.00760   -0.00219
P2    5    0.531520    0.608085    0.696567    11.00000    0.01675    0.01387 =
         0.01561    0.00106    0.00509    0.00126
P3    5    0.718858    0.367607    0.687706    11.00000    0.01392    0.01252 =
         0.01469   -0.00165    0.00402   -0.00005
P4    5    0.742687    0.608812    0.601487    11.00000    0.02052    0.01811 =
         0.01596   -0.00065    0.00681   -0.00215
P5    5    0.907926    0.554785    0.807259    11.00000    0.01616    0.01959 =
         0.01803    0.00202    0.00170   -0.00256
P6    5    0.745390    0.772300    0.785539    11.00000    0.02269    0.01221 =
         0.01787   -0.00223    0.00549   -0.00287
P7    5    0.913707    0.344560    0.413835    11.00000    0.03295    0.02690 =
         0.02779   -0.00388    0.00622   -0.00686
FE1   6    0.565420    0.549211    0.789730    11.00000    0.02214    0.01906 =
         0.02102    0.00223    0.00730    0.00166
FE2   6    0.777282    0.454701    0.614143    11.00000    0.02706    0.01925 =
         0.01926   -0.00072    0.00811   -0.00318
FE3   6    0.862095    0.695912    0.804612    11.00000    0.04620    0.02490 =
         0.02633   -0.00121    0.01007    0.01177
CO1   7    0.695856    0.539442    0.806137    11.00000    0.01630    0.01266 =
         0.01508   -0.00183    0.00540   -0.00158
CO2   7    0.626830    0.580207    0.717518    11.00000    0.01487    0.01217 =
         0.01375   -0.00098    0.00403    0.00034
CO3   7    0.716378    0.466898    0.721623    11.00000    0.01384    0.01256 =
         0.01436   -0.00246    0.00414   -0.00048
CO4   7    0.739248    0.590149    0.676260    11.00000    0.01686    0.01456 =
         0.01395   -0.00129    0.00539   -0.00174
CO5   7    0.813930    0.558801    0.770346    11.00000    0.01465    0.01506 =
         0.01343   -0.00237    0.00320   -0.00127
CO6   7    0.729293    0.666706    0.762499    11.00000    0.01706    0.01228 =
         0.01540   -0.00205    0.00450   -0.00177
SE1   8    0.638533    0.642551    0.790646    11.00000    0.01728    0.01447 =
         0.01629   -0.00265    0.00542   -0.00066
SE2   8    0.627285    0.468860    0.754433    11.00000    0.01511    0.01345 =
         0.01694   -0.00104    0.00583   -0.00104
SE3   8    0.657186    0.518452    0.656153    11.00000    0.01462    0.01407 =
         0.01369   -0.00242    0.00383   -0.00124
SE4   8    0.807595    0.497537    0.698338    11.00000    0.01445    0.01704 =
         0.01533   -0.00402    0.00546   -0.00137
SE5   8    0.814199    0.660354    0.724310    11.00000    0.01672    0.01592 =
         0.02014   -0.00293    0.00445   -0.00405
SE6   8    0.778517    0.612109    0.832969    11.00000    0.01791    0.01458 =
         0.01519   -0.00295    0.00493   -0.00289
SE7   8    0.670394    0.673678    0.686396    11.00000    0.01802    0.01274 =
         0.01543    0.00007    0.00494   -0.00032
SE8   8    0.771947    0.460645    0.798560    11.00000    0.01463    0.01426 =
         0.01452   -0.00127    0.00399   -0.00032
O1    9    0.862490    0.427119    0.601593    11.00000    0.02552    0.04638 =
         0.02847   -0.01543    0.01031   -0.00983
O2    9    0.929763    0.760947    0.779722    11.00000    0.04639    0.02798 =
         0.03911   -0.00222    0.01174    0.00129
HKLF    4


REM  shelxt_a.res in P2(1)/c
REM wR2 = 0.0882, GooF = S = 1.000, Restrained GooF = 1.001 for all data
REM R1 = 0.0373 for 20640 Fo > 4sig(Fo) and 0.0802 for all 30778 data
REM 1489 parameters refined using 45 restraints

END

WGHT      0.0270     30.7058

REM Highest difference peak  2.190,  deepest hole -2.013,  1-sigma level  0.126
Q1    1   0.8924  0.7197  0.7990  11.00000  0.05    2.19
Q2    1   1.0732  0.7001  0.8886  11.00000  0.05    1.01
Q3    1   0.6955  0.4804  0.8802  11.00000  0.05    0.88
Q4    1   1.0896  0.6469  0.8907  11.00000  0.05    0.84
Q5    1   0.8385  0.6384  0.7435  11.00000  0.05    0.83
Q6    1   0.6992  0.6633  0.7097  11.00000  0.05    0.77
Q7    1   0.7995  0.4495  0.8190  11.00000  0.05    0.76
Q8    1   0.8316  0.4828  0.7195  11.00000  0.05    0.73
Q9    1   0.8382  0.5402  0.7923  11.00000  0.05    0.67
Q10   1   0.8758  0.6012  0.9929  11.00000  0.05    0.66
Q11   1   0.7141  0.5299  0.8311  11.00000  0.05    0.66
Q12   1   0.5527  0.5592  0.8220  11.00000  0.05    0.66
Q13   1   0.6328  0.5098  0.6333  11.00000  0.05    0.65
Q14   1   0.9550  0.7807  0.7618  11.00000  0.05    0.65
Q15   1   0.6886  0.5063  0.6848  11.00000  0.05    0.64
Q16   1   0.5572  0.5801  0.8168  11.00000  0.05    0.64
Q17   1   0.7680  0.6108  0.7109  11.00000  0.05    0.62
Q18   1   0.9100  0.3474  0.5574  11.00000  0.05    0.61
Q19   1   0.9158  0.5226  0.8253  11.00000  0.05    0.61
Q20   1   0.8874  0.3890  0.6058  11.00000  0.05    0.59
;
_shelx_res_checksum              291

_shelx_hkl_file                  
;
   2   0   0  467.10    4.23
   3   0   0   40.90    0.39
   4   0   0    3.68    0.08
   5   0   0   19.29    0.23
   6   0   0    6.76    0.13
   7   0   0   76.48    0.76
   8   0   0   10.56    0.17
   9   0   0    0.82    0.08
  10   0   0   18.42    0.27
  11   0   0   44.85    0.55
  12   0   0    1.94    0.13
  13   0   0   26.10    0.41
  14   0   0    3.21    0.17
  15   0   0    2.52    0.18
  16   0   0    5.99    0.24
  17   0   0   11.64    0.36
  18   0   0    8.42    0.36
  19   0   0    5.31    0.32
  20   0   0   27.40    0.74
  21   0   0    9.95    0.50
  22   0   0   27.52    0.82
  23   0   0    3.85    0.50
  24   0   0    5.65    0.60
  25   0   0   17.45    0.89
  26   0   0    4.14    0.63
  27   0   0   35.02    1.69
  28   0   0    6.07    0.89
  29   0   0   13.93    1.20
   1   1   0  134.38    3.65
  -1  -1   0  126.21    2.63
   2   1   0    3.80    0.05
  -2  -1   0    3.65    0.06
   3   1   0   24.44    0.24
  -3  -1   0   24.24    0.24
   4   1   0    6.23    0.10
  -4  -1   0    6.39    0.10
   5   1   0    8.68    0.13
  -5  -1   0    8.52    0.13
   6   1   0    0.67    0.06
  -6  -1   0    0.72    0.06
   7   1   0   27.58    0.32
  -7  -1   0   26.53    0.32
   8   1   0   12.86    0.21
  -8  -1   0   13.01    0.21
   9   1   0    5.19    0.14
  -9  -1   0    4.55    0.14
  10   1   0    8.07    0.18
 -10  -1   0    7.73    0.19
  11   1   0    1.16    0.10
 -11  -1   0    1.14    0.11
  12   1   0    9.12    0.21
 -12  -1   0    9.15    0.22
  13   1   0   15.17    0.29
 -13  -1   0   15.34    0.30
  14   1   0    8.50    0.21
 -14  -1   0    8.00    0.23
  15   1   0    5.88    0.24
 -15  -1   0    6.07    0.22
  16   1   0    3.49    0.21
 -16  -1   0    3.63    0.20
  17   1   0   10.10    0.33
 -17  -1   0   11.44    0.31
  18   1   0   14.18    0.45
 -18  -1   0   14.14    0.39
  19   1   0   -0.28    0.23
 -19  -1   0   -0.43    0.20
  20   1   0    0.74    0.30
 -20  -1   0    0.72    0.28
  21   1   0    0.65    0.32
 -21  -1   0    0.54    0.31
  22   1   0    0.48    0.35
 -22  -1   0    0.66    0.33
  23   1   0   -0.10    0.38
 -23  -1   0    0.41    0.42
  24   1   0    3.18    0.52
 -24  -1   0    2.44    0.50
  25   1   0    1.28    0.55
 -25  -1   0    1.30    0.49
  26   1   0    5.69    0.76
 -26  -1   0    5.21    0.67
  27   1   0    1.82    0.67
 -27  -1   0    2.20    0.66
  28   1   0    8.50    0.98
 -28  -1   0    9.14    1.00
  29   1   0    0.86    0.76
 -29  -1   0    1.36    0.76
   0   2   0  231.01    4.46
   0  -2   0  231.83    4.93
   1   2   0   36.62    0.45
  -1  -2   0   36.63    0.43
   2   2   0   41.41    0.40
  -2  -2   0   41.43    0.51
   3   2   0    2.49    0.05
  -3  -2   0    2.45    0.05
   4   2   0   34.28    0.33
  -4  -2   0   34.57    0.36
   5   2   0   16.78    0.19
  -5  -2   0   16.30    0.19
   6   2   0   58.17    0.55
  -6  -2   0   57.54    0.54
   7   2   0   27.29    0.32
  -7  -2   0   26.95    0.30
   8   2   0    0.60    0.07
  -8  -2   0    0.60    0.07
   9   2   0    6.78    0.17
  -9  -2   0    6.56    0.16
  10   2   0    5.94    0.17
 -10  -2   0    5.48    0.16
  11   2   0   10.07    0.21
 -11  -2   0    9.69    0.22
  12   2   0   -0.03    0.09
 -12  -2   0   -0.07    0.09
  13   2   0    0.05    0.11
 -13  -2   0    0.12    0.11
  14   2   0    6.07    0.20
 -14  -2   0    5.67    0.19
  15   2   0   23.43    0.41
 -15  -2   0   22.71    0.39
  16   2   0    0.14    0.13
 -16  -2   0    0.08    0.13
  17   2   0    0.01    0.14
 -17  -2   0   -0.07    0.15
  18   2   0    0.64    0.21
 -18  -2   0    0.65    0.17
  19   2   0    1.08    0.26
 -19  -2   0    1.48    0.23
  20   2   0    0.12    0.29
 -20  -2   0    0.23    0.27
  21   2   0    1.29    0.35
 -21  -2   0    2.38    0.33
  22   2   0   -0.40    0.35
 -22  -2   0   -0.34    0.35
  23   2   0   -0.77    0.37
 -23  -2   0   -0.13    0.39
  24   2   0   -0.64    0.42
 -24  -2   0   -0.57    0.40
  25   2   0    3.15    0.65
 -25  -2   0    2.29    0.52
  26   2   0    6.63    0.81
 -26  -2   0    5.47    0.67
  27   2   0    4.23    0.73
 -27  -2   0    2.70    0.61
  28   2   0    8.69    0.94
 -28  -2   0    7.29    0.83
  29   2   0    0.63    0.80
 -29  -2   0   -1.05    0.62
   0   3   0   -0.05    0.03
   0  -3   0   -0.01    0.05
   1   3   0   34.31    0.41
  -1  -3   0   33.86    0.40
   2   3   0   20.86    0.27
  -2  -3   0   20.71    0.26
   3   3   0    2.15    0.05
  -3  -3   0    2.08    0.07
   4   3   0    6.10    0.10
  -4  -3   0    6.27    0.09
   5   3   0   11.75    0.15
  -5  -3   0   11.86    0.15
   6   3   0    6.41    0.12
  -6  -3   0    6.46    0.11
   7   3   0    0.30    0.06
  -7  -3   0    0.27    0.06
   8   3   0    1.01    0.07
  -8  -3   0    0.90    0.07
   9   3   0    0.03    0.08
  -9  -3   0    0.02    0.07
  10   3   0    6.73    0.17
 -10  -3   0    6.97    0.16
  11   3   0    0.61    0.10
 -11  -3   0    0.80    0.10
  12   3   0   21.89    0.34
 -12  -3   0   22.61    0.37
  13   3   0    0.26    0.11
 -13  -3   0    0.26    0.11
  14   3   0    0.58    0.13
 -14  -3   0    0.63    0.12
  15   3   0    8.41    0.25
 -15  -3   0    8.58    0.24
  16   3   0   -0.11    0.14
 -16  -3   0   -0.30    0.12
  17   3   0    4.27    0.22
 -17  -3   0    4.06    0.21
  18   3   0    1.81    0.20
 -18  -3   0    1.80    0.22
  19   3   0    9.66    0.37
 -19  -3   0    9.18    0.37
  20   3   0    4.58    0.41
 -20  -3   0    5.00    0.35
  21   3   0    0.77    0.36
 -21  -3   0    0.27    0.29
  22   3   0    3.36    0.44
 -22  -3   0    3.17    0.44
  23   3   0   -0.33    0.40
 -23  -3   0   -0.31    0.36
  24   3   0   12.77    0.83
 -24  -3   0   11.64    0.68
  25   3   0    0.72    0.54
 -25  -3   0    0.85    0.47
  26   3   0    1.25    0.64
 -26  -3   0    1.37    0.54
  27   3   0   -0.28    0.63
 -27  -3   0    0.25    0.51
  28   3   0    1.70    0.75
 -28  -3   0    1.99    0.62
  29   3   0   -1.09    0.69
 -29  -3   0    0.69    0.59
   0   4   0    7.12    0.14
   0  -4   0    6.89    0.20
   1   4   0    8.11    0.14
  -1  -4   0    7.87    0.13
   2   4   0    0.76    0.07
  -2  -4   0    0.74    0.06
   3   4   0    7.92    0.12
  -3  -4   0    7.92    0.15
   4   4   0    1.45    0.05
  -4  -4   0    1.39    0.06
   5   4   0    0.51    0.05
  -5  -4   0    0.45    0.05
   6   4   0    7.12    0.13
  -6  -4   0    7.10    0.12
   7   4   0    0.02    0.06
  -7  -4   0   -0.02    0.05
   8   4   0   27.49    0.34
  -8  -4   0   27.50    0.34
   9   4   0    3.31    0.12
  -9  -4   0    3.42    0.11
  10   4   0    1.08    0.10
 -10  -4   0    1.30    0.09
  11   4   0    1.63    0.12
 -11  -4   0    1.68    0.11
  12   4   0    0.06    0.11
 -12  -4   0    0.07    0.09
  13   4   0   -0.06    0.11
 -13  -4   0   -0.05    0.10
  14   4   0    0.28    0.13
 -14  -4   0    0.18    0.11
  15   4   0    0.16    0.14
 -15  -4   0   -0.07    0.12
  16   4   0    0.18    0.15
 -16  -4   0    0.11    0.13
  17   4   0    4.08    0.22
 -17  -4   0    4.26    0.22
  18   4   0   -0.09    0.17
 -18  -4   0    0.29    0.18
  19   4   0   25.84    0.67
 -19  -4   0   24.34    0.59
  20   4   0   10.77    0.56
 -20  -4   0   10.68    0.43
  21   4   0   12.22    0.61
 -21  -4   0   11.86    0.54
  22   4   0    4.27    0.53
 -22  -4   0    5.44    0.48
  23   4   0    0.61    0.45
 -23  -4   0    0.21    0.40
  24   4   0   -0.20    0.46
 -24  -4   0    0.09    0.43
  25   4   0    1.24    0.57
 -25  -4   0    1.82    0.45
  26   4   0    3.06    0.69
 -26  -4   0    4.45    0.59
  27   4   0    0.91    0.68
 -27  -4   0   -0.13    0.48
  28   4   0    7.70    0.90
 -28  -4   0    5.98    0.68
  29   4   0    5.29    0.89
 -29  -4   0    4.44    0.76
   0   5   0   -0.01    0.04
   0  -5   0    0.01    0.08
   1   5   0   95.25    1.08
  -1  -5   0   95.41    1.14
   2   5   0    4.34    0.12
  -2  -5   0    4.55    0.11
   3   5   0   64.67    0.84
  -3  -5   0   63.65    0.73
   4   5   0   11.99    0.17
  -4  -5   0   11.75    0.19
   5   5   0    3.83    0.08
  -5  -5   0    3.80    0.10
   6   5   0   26.77    0.31
  -6  -5   0   26.74    0.36
   7   5   0    0.33    0.07
  -7  -5   0    0.49    0.07
   8   5   0   11.53    0.20
  -8  -5   0   11.80    0.18
   9   5   0   22.76    0.31
  -9  -5   0   21.80    0.29
  10   5   0    0.95    0.09
 -10  -5   0    0.73    0.08
  11   5   0    3.76    0.14
 -11  -5   0    3.97    0.14
  12   5   0    2.64    0.14
 -12  -5   0    2.65    0.12
  13   5   0   13.26    0.30
 -13  -5   0   12.77    0.27
  14   5   0   -0.06    0.13
 -14  -5   0    0.00    0.11
  15   5   0    9.26    0.27
 -15  -5   0    7.99    0.23
  16   5   0    1.00    0.17
 -16  -5   0    1.05    0.14
  17   5   0    4.28    0.25
 -17  -5   0    4.34    0.21
  18   5   0   -0.03    0.19
 -18  -5   0   -0.26    0.16
  19   5   0   27.21    0.70
 -19  -5   0   26.74    0.62
  20   5   0    1.87    0.37
 -20  -5   0    2.26    0.27
  21   5   0   34.07    1.13
 -21  -5   0   31.83    0.87
  22   5   0    4.01    0.54
 -22  -5   0    5.53    0.45
  23   5   0   10.86    0.72
 -23  -5   0   11.26    0.64
  24   5   0    8.17    0.67
 -24  -5   0    9.18    0.60
  25   5   0   -0.60    0.53
 -25  -5   0   -0.07    0.39
  26   5   0    0.89    0.58
 -26  -5   0    2.19    0.47
  27   5   0    0.24    0.65
 -27  -5   0    0.13    0.47
  28   5   0    1.09    0.72
 -28  -5   0    2.15    0.65
   0   6   0   66.01    1.06
   0  -6   0   66.78    1.37
   1   6   0    0.85    0.06
  -1  -6   0    0.66    0.05
   2   6   0    2.10    0.10
  -2  -6   0    2.38    0.08
   3   6   0   42.86    0.61
  -3  -6   0   42.09    0.55
   4   6   0   18.98    0.26
  -4  -6   0   19.13    0.29
   5   6   0   -0.02    0.04
  -5  -6   0   -0.06    0.06
   6   6   0   63.71    0.67
  -6  -6   0   62.25    0.78
   7   6   0    7.03    0.14
  -7  -6   0    6.70    0.16
   8   6   0   42.31    0.49
  -8  -6   0   41.52    0.53
   9   6   0    1.93    0.10
  -9  -6   0    1.86    0.10
  10   6   0    0.83    0.09
 -10  -6   0    0.80    0.07
  11   6   0   12.54    0.24
 -11  -6   0   12.02    0.22
  12   6   0    4.71    0.16
 -12  -6   0    5.00    0.16
  13   6   0   23.96    0.40
 -13  -6   0   23.50    0.38
  14   6   0    0.32    0.14
 -14  -6   0    0.17    0.10
  15   6   0   10.99    0.30
 -15  -6   0    9.51    0.26
  16   6   0   10.23    0.32
 -16  -6   0    9.63    0.27
  17   6   0    0.23    0.19
 -17  -6   0    0.19    0.14
  18   6   0   -0.06    0.22
 -18  -6   0    0.09    0.17
  19   6   0   18.59    0.63
 -19  -6   0   16.58    0.46
  20   6   0    0.21    0.32
 -20  -6   0   -0.34    0.21
  21   6   0    9.10    0.64
 -21  -6   0    8.32    0.45
  22   6   0    0.42    0.44
 -22  -6   0    0.13    0.33
  23   6   0   11.08    0.73
 -23  -6   0   10.98    0.62
  24   6   0    1.07    0.50
 -24  -6   0    1.65    0.44
  25   6   0    1.56    0.59
 -25  -6   0    2.04    0.46
  26   6   0    0.96    0.57
 -26  -6   0    0.27    0.49
  27   6   0    0.08    0.58
 -27  -6   0    0.10    0.50
  28   6   0    0.56    0.73
 -28  -6   0    1.67    0.62
   0   7   0   -0.05    0.04
   0  -7   0   -0.07    0.08
   1   7   0    4.92    0.10
  -1  -7   0    4.65    0.11
   2   7   0    0.15    0.07
  -2  -7   0    0.09    0.04
   3   7   0   18.32    0.33
  -3  -7   0   18.60    0.29
   4   7   0   11.94    0.24
  -4  -7   0   11.89    0.21
   5   7   0   95.93    1.09
  -5  -7   0   95.01    1.16
   6   7   0  112.94    1.14
  -6  -7   0  111.59    1.55
   7   7   0  107.82    1.12
  -7  -7   0  105.32    1.28
   8   7   0   13.98    0.22
  -8  -7   0   13.14    0.26
   9   7   0   28.60    0.38
  -9  -7   0   27.60    0.39
  10   7   0   13.15    0.25
 -10  -7   0   13.23    0.26
  11   7   0    8.52    0.21
 -11  -7   0    8.66    0.21
  12   7   0   29.62    0.44
 -12  -7   0   29.05    0.43
  13   7   0   20.10    0.35
 -13  -7   0   19.57    0.33
  14   7   0   45.75    0.63
 -14  -7   0   44.25    0.62
  15   7   0   10.59    0.30
 -15  -7   0    9.41    0.26
  16   7   0    6.90    0.28
 -16  -7   0    7.54    0.24
  17   7   0    3.58    0.25
 -17  -7   0    3.94    0.21
  18   7   0    1.39    0.27
 -18  -7   0    1.67    0.20
  19   7   0    8.32    0.45
 -19  -7   0    8.57    0.34
  20   7   0   17.03    0.70
 -20  -7   0   14.84    0.48
  21   7   0   11.25    0.69
 -21  -7   0    9.68    0.46
  22   7   0   -0.49    0.41
 -22  -7   0   -0.72    0.29
  23   7   0    0.36    0.51
 -23  -7   0    0.32    0.39
  24   7   0   -0.06    0.51
 -24  -7   0   -0.20    0.43
  25   7   0    0.45    0.57
 -25  -7   0    0.75    0.47
  26   7   0    2.82    0.66
 -26  -7   0    2.18    0.55
  27   7   0   -0.02    0.58
 -27  -7   0    0.29    0.52
  28   7   0    1.53    0.77
 -28  -7   0    3.38    0.68
   0   8   0    3.41    0.10
   0  -8   0    3.61    0.17
   1   8   0    7.88    0.14
  -1  -8   0    7.99    0.19
   2   8   0    4.42    0.14
  -2  -8   0    4.40    0.16
   3   8   0    3.23    0.15
  -3  -8   0    3.14    0.11
   4   8   0    7.25    0.20
  -4  -8   0    7.63    0.19
   5   8   0    0.78    0.09
  -5  -8   0    0.80    0.08
   6   8   0    1.03    0.07
  -6  -8   0    1.14    0.11
   7   8   0   14.10    0.22
  -7  -8   0   14.57    0.28
   8   8   0   -0.05    0.07
  -8  -8   0   -0.08    0.08
   9   8   0    0.75    0.09
  -9  -8   0    0.79    0.11
  10   8   0    0.10    0.09
 -10  -8   0    0.07    0.08
  11   8   0   11.73    0.24
 -11  -8   0   11.71    0.25
  12   8   0    1.80    0.13
 -12  -8   0    1.98    0.14
  13   8   0    5.61    0.19
 -13  -8   0    5.12    0.21
  14   8   0    2.47    0.15
 -14  -8   0    2.32    0.18
  15   8   0    8.52    0.26
 -15  -8   0    8.07    0.28
  16   8   0    5.21    0.29
 -16  -8   0    4.69    0.22
  17   8   0    6.19    0.36
 -17  -8   0    5.85    0.28
  18   8   0   -0.22    0.25
 -18  -8   0   -0.16    0.13
  19   8   0   -0.03    0.28
 -19  -8   0    0.11    0.17
  20   8   0    2.19    0.40
 -20  -8   0    1.08    0.21
  21   8   0    3.79    0.55
 -21  -8   0    2.43    0.32
  22   8   0    2.66    0.55
 -22  -8   0    2.61    0.33
  23   8   0    0.93    0.53
 -23  -8   0    0.01    0.28
  24   8   0   -0.56    0.51
 -24  -8   0    0.50    0.44
  25   8   0    1.48    0.58
 -25  -8   0   -0.91    0.43
  26   8   0    0.34    0.58
 -26  -8   0   -0.43    0.45
  27   8   0    0.95    0.63
 -27  -8   0    0.00    0.51
   0   9   0    0.10    0.06
   0  -9   0   -0.11    0.13
   1   9   0   20.11    0.31
  -1  -9   0   19.72    0.35
   2   9   0    2.32    0.11
  -2  -9   0    2.29    0.12
   3   9   0    9.61    0.26
  -3  -9   0    9.34    0.21
   4   9   0    3.10    0.17
  -4  -9   0    3.26    0.13
   5   9   0    0.82    0.11
  -5  -9   0    0.93    0.11
   6   9   0    3.39    0.12
  -6  -9   0    3.37    0.15
   7   9   0   46.77    0.57
  -7  -9   0   45.42    0.69
   8   9   0    3.75    0.12
  -8  -9   0    3.82    0.15
   9   9   0    7.76    0.17
  -9  -9   0    7.31    0.20
  10   9   0   11.26    0.23
 -10  -9   0   11.24    0.25
  11   9   0    7.52    0.20
 -11  -9   0    6.89    0.22
  12   9   0    0.15    0.11
 -12  -9   0    0.19    0.11
  13   9   0    6.23    0.21
 -13  -9   0    5.93    0.20
  14   9   0    0.99    0.14
 -14  -9   0    0.97    0.14
  15   9   0    0.15    0.14
 -15  -9   0    0.11    0.13
  16   9   0    4.26    0.30
 -16  -9   0    4.04    0.23
  17   9   0    0.62    0.26
 -17  -9   0    0.45    0.20
  18   9   0    4.76    0.37
 -18  -9   0    4.57    0.34
  19   9   0   15.86    0.61
 -19  -9   0   14.76    0.57
  20   9   0    0.38    0.36
 -20  -9   0   -0.07    0.30
  21   9   0   18.52    0.92
 -21  -9   0   15.67    0.66
  22   9   0   11.08    0.77
 -22  -9   0    9.80    0.60
  23   9   0   -0.03    0.48
 -23  -9   0   -0.54    0.38
  24   9   0    1.69    0.56
 -24  -9   0    0.17    0.43
  25   9   0    1.98    0.59
 -25  -9   0    1.84    0.51
  26   9   0    2.11    0.65
 -26  -9   0    3.08    0.57
  27   9   0    0.09    0.60
 -27  -9   0   -0.27    0.51
   0  10   0   16.91    0.31
   0 -10   0   15.75    0.38
   1  10   0    0.08    0.05
  -1 -10   0    0.15    0.08
   2  10   0    5.70    0.17
  -2 -10   0    5.08    0.18
   3  10   0    9.12    0.26
  -3 -10   0    8.76    0.26
   4  10   0   -0.10    0.12
  -4 -10   0   -0.03    0.07
   5  10   0    0.52    0.13
  -5 -10   0    0.34    0.10
   6  10   0    4.29    0.13
  -6 -10   0    4.24    0.20
   7  10   0    1.55    0.09
  -7 -10   0    1.60    0.13
   8  10   0    9.12    0.20
  -8 -10   0    9.23    0.22
   9  10   0    0.82    0.10
  -9 -10   0    0.58    0.11
  10  10   0   14.42    0.28
 -10 -10   0   14.83    0.33
  11  10   0   11.04    0.26
 -11 -10   0   10.84    0.27
  12  10   0   -0.31    0.11
 -12 -10   0   -0.02    0.12
  13  10   0    2.56    0.16
 -13 -10   0    2.55    0.20
  14  10   0    3.75    0.21
 -14 -10   0    3.68    0.25
  15  10   0   48.31    0.79
 -15 -10   0   47.05    0.89
  16  10   0    0.61    0.21
 -16 -10   0    1.01    0.15
  17  10   0    1.76    0.30
 -17 -10   0    2.38    0.22
  18  10   0    0.43    0.28
 -18 -10   0    0.31    0.23
  19  10   0    1.11    0.35
 -19 -10   0    1.65    0.29
  20  10   0    3.42    0.46
 -20 -10   0    2.22    0.33
  21  10   0    0.92    0.47
 -21 -10   0    0.60    0.33
  22  10   0   11.56    0.79
 -22 -10   0   11.33    0.65
  23  10   0   -0.40    0.48
 -23 -10   0   -0.22    0.38
  24  10   0    4.23    0.74
 -24 -10   0    3.85    0.52
  25  10   0    3.89    0.74
 -25 -10   0    2.36    0.50
  26  10   0    1.07    0.68
 -26 -10   0    0.72    0.49
  27  10   0    0.46    0.71
 -27 -10   0    0.12    0.52
   0  11   0   -0.03    0.07
   0 -11   0    0.03    0.09
   1  11   0   30.20    0.44
  -1 -11   0   29.33    0.50
   2  11   0    0.87    0.09
  -2 -11   0    0.65    0.13
   3  11   0    1.53    0.14
  -3 -11   0    1.46    0.13
   4  11   0    0.12    0.13
  -4 -11   0    0.05    0.10
   5  11   0    0.43    0.14
  -5 -11   0    0.62    0.09
   6  11   0   17.30    0.38
  -6 -11   0   17.28    0.40
   7  11   0    0.48    0.08
  -7 -11   0    0.47    0.14
   8  11   0   17.87    0.30
  -8 -11   0   17.62    0.38
   9  11   0    1.83    0.11
  -9 -11   0    1.70    0.13
  10  11   0   45.76    0.60
 -10 -11   0   44.57    0.69
  11  11   0    4.85    0.18
 -11 -11   0    5.06    0.20
  12  11   0   36.62    0.54
 -12 -11   0   36.63    0.60
  13  11   0    2.84    0.19
 -13 -11   0    3.13    0.20
  14  11   0    0.23    0.16
 -14 -11   0    0.20    0.19
  15  11   0   19.67    0.51
 -15 -11   0   18.88    0.51
  16  11   0    0.35    0.24
 -16 -11   0   -0.37    0.22
  17  11   0    4.42    0.37
 -17 -11   0    5.10    0.38
  18  11   0    1.70    0.32
 -18 -11   0    1.44    0.32
  19  11   0    7.88    0.51
 -19 -11   0    7.08    0.48
  20  11   0    4.35    0.54
 -20 -11   0    3.16    0.43
  21  11   0   17.62    1.02
 -21 -11   0   15.16    0.60
  22  11   0   12.52    0.90
 -22 -11   0   11.60    0.60
  23  11   0    5.36    0.74
 -23 -11   0    4.50    0.45
  24  11   0   12.25    0.96
 -24 -11   0   11.85    0.67
  25  11   0    0.23    0.62
 -25 -11   0   -1.17    0.57
  26  11   0   -0.51    0.65
 -26 -11   0   -0.96    0.61
   0  12   0    5.32    0.19
   0 -12   0    4.58    0.21
   1  12   0    0.38    0.07
  -1 -12   0    0.56    0.10
   2  12   0    1.58    0.10
  -2 -12   0    1.81    0.18
   3  12   0    0.48    0.14
  -3 -12   0    0.49    0.10
   4  12   0    1.27    0.16
  -4 -12   0    1.34    0.15
   5  12   0    0.09    0.14
  -5 -12   0    0.19    0.10
   6  12   0   30.37    0.59
  -6 -12   0   28.27    0.49
   7  12   0    1.81    0.12
  -7 -12   0    1.61    0.17
   8  12   0    6.98    0.20
  -8 -12   0    6.93    0.29
   9  12   0   10.05    0.22
  -9 -12   0   10.05    0.24
  10  12   0    1.06    0.11
 -10 -12   0    0.89    0.13
  11  12   0   25.35    0.43
 -11 -12   0   25.02    0.45
  12  12   0   24.78    0.45
 -12 -12   0   24.01    0.51
  13  12   0   54.99    0.86
 -13 -12   0   53.95    0.91
  14  12   0   32.69    0.63
 -14 -12   0   30.59    0.64
  15  12   0   40.97    0.82
 -15 -12   0   39.36    0.82
  16  12   0    6.91    0.43
 -16 -12   0    7.35    0.38
  17  12   0   10.93    0.53
 -17 -12   0    9.29    0.46
  18  12   0    3.77    0.41
 -18 -12   0    3.80    0.37
  19  12   0   -0.14    0.36
 -19 -12   0   -0.23    0.33
  20  12   0    2.18    0.50
 -20 -12   0    1.93    0.40
  21  12   0    2.07    0.60
 -21 -12   0    1.51    0.44
  22  12   0    1.43    0.60
 -22 -12   0   -0.04    0.46
  23  12   0    6.59    0.79
 -23 -12   0    5.14    0.65
  24  12   0    1.18    0.64
 -24 -12   0    0.56    0.58
  25  12   0   -0.09    0.64
 -25 -12   0   -0.50    0.57
  26  12   0    0.51    0.68
 -26 -12   0    0.46    0.73
   0  13   0    0.07    0.10
   0 -13   0   -0.04    0.11
   1  13   0   14.33    0.24
  -1 -13   0   13.50    0.34
   2  13   0    1.08    0.09
  -2 -13   0    0.77    0.17
   3  13   0   32.25    0.63
  -3 -13   0   30.78    0.72
   4  13   0    7.11    0.29
  -4 -13   0    6.72    0.25
   5  13   0    3.64    0.23
  -5 -13   0    3.39    0.17
   6  13   0    2.41    0.21
  -6 -13   0    2.39    0.15
   7  13   0    0.40    0.13
  -7 -13   0    0.22    0.12
   8  13   0    1.46    0.12
  -8 -13   0    1.37    0.18
   9  13   0    7.88    0.20
  -9 -13   0    7.82    0.24
  10  13   0    0.87    0.13
 -10 -13   0    0.63    0.12
  11  13   0    3.54    0.19
 -11 -13   0    3.10    0.17
  12  13   0    2.85    0.21
 -12 -13   0    2.56    0.20
  13  13   0   10.00    0.35
 -13 -13   0    9.45    0.33
  14  13   0   21.86    0.61
 -14 -13   0   22.55    0.54
  15  13   0    0.25    0.26
 -15 -13   0    0.30    0.21
  16  13   0    9.26    0.51
 -16 -13   0    9.76    0.42
  17  13   0   20.02    0.75
 -17 -13   0   21.37    0.71
  18  13   0    0.07    0.33
 -18 -13   0   -0.27    0.29
  19  13   0    6.49    0.54
 -19 -13   0    5.45    0.46
  20  13   0    0.65    0.46
 -20 -13   0    0.13    0.35
  21  13   0   -0.57    0.50
 -21 -13   0   -0.83    0.38
  22  13   0    0.48    0.56
 -22 -13   0   -0.17    0.42
  23  13   0    1.05    0.63
 -23 -13   0   -0.40    0.53
  24  13   0    2.36    0.68
 -24 -13   0    0.96    0.62
  25  13   0   -0.41    0.64
 -25 -13   0   -1.32    0.55
   0  14   0   28.28    0.57
   0 -14   0   26.86    0.66
   1  14   0    1.42    0.09
  -1 -14   0    1.27    0.11
   2  14   0   18.29    0.33
  -2 -14   0   17.60    0.50
   3  14   0    3.34    0.15
  -3 -14   0    3.15    0.25
   4  14   0   36.45    0.77
  -4 -14   0   35.78    0.87
   5  14   0    5.51    0.27
  -5 -14   0    4.58    0.25
   6  14   0   18.05    0.46
  -6 -14   0   15.76    0.44
   7  14   0    0.44    0.19
  -7 -14   0    0.48    0.11
   8  14   0    0.33    0.12
  -8 -14   0    0.39    0.14
   9  14   0    6.88    0.20
  -9 -14   0    7.16    0.30
  10  14   0    0.07    0.12
 -10 -14   0    0.29    0.14
  11  14   0   18.69    0.45
 -11 -14   0   18.71    0.38
  12  14   0    1.98    0.21
 -12 -14   0    1.76    0.17
  13  14   0   19.62    0.52
 -13 -14   0   18.86    0.46
  14  14   0    0.02    0.22
 -14 -14   0    0.06    0.19
  15  14   0    3.49    0.33
 -15 -14   0    2.92    0.28
  16  14   0    8.74    0.50
 -16 -14   0    8.71    0.41
  17  14   0    0.05    0.32
 -17 -14   0    0.45    0.28
  18  14   0   19.54    0.77
 -18 -14   0   17.09    0.65
  19  14   0    2.34    0.44
 -19 -14   0    1.82    0.37
  20  14   0   10.31    0.74
 -20 -14   0    9.26    0.56
  21  14   0    0.87    0.64
 -21 -14   0    0.54    0.39
  22  14   0   -1.63    0.58
 -22 -14   0   -0.67    0.42
  23  14   0    2.55    0.80
 -23 -14   0    2.44    0.64
  24  14   0   -1.34    0.80
 -24 -14   0    0.10    0.57
   0  15   0    0.12    0.12
   0 -15   0   -0.15    0.15
   1  15   0    1.18    0.10
  -1 -15   0    1.27    0.11
   2  15   0    6.75    0.18
  -2 -15   0    6.21    0.32
   3  15   0    4.22    0.20
  -3 -15   0    4.19    0.29
   4  15   0    1.08    0.19
  -4 -15   0    1.09    0.23
   5  15   0    4.27    0.27
  -5 -15   0    3.50    0.21
   6  15   0   13.37    0.44
  -6 -15   0   12.74    0.42
   7  15   0    3.08    0.27
  -7 -15   0    2.92    0.27
   8  15   0    1.29    0.16
  -8 -15   0    1.01    0.14
   9  15   0   31.54    0.56
  -9 -15   0   30.02    0.68
  10  15   0    1.73    0.17
 -10 -15   0    1.60    0.16
  11  15   0    1.16    0.19
 -11 -15   0    0.61    0.15
  12  15   0    5.58    0.30
 -12 -15   0    5.03    0.23
  13  15   0    1.25    0.25
 -13 -15   0    1.13    0.17
  14  15   0    3.94    0.39
 -14 -15   0    3.62    0.26
  15  15   0    0.35    0.31
 -15 -15   0   -0.07    0.20
  16  15   0    1.08    0.40
 -16 -15   0    0.83    0.24
  17  15   0    0.62    0.39
 -17 -15   0    0.45    0.27
  18  15   0    2.96    0.49
 -18 -15   0    3.30    0.36
  19  15   0   -0.27    0.45
 -19 -15   0   -0.08    0.31
  20  15   0    1.83    0.63
 -20 -15   0    1.39    0.37
  21  15   0   -0.71    0.67
 -21 -15   0    0.17    0.42
  22  15   0   -0.93    0.73
 -22 -15   0    0.12    0.45
  23  15   0    0.49    0.81
 -23 -15   0    0.57    0.56
  24  15   0    0.38    0.86
 -24 -15   0   -0.55    0.60
   0  16   0   10.33    0.37
   0 -16   0    9.46    0.42
   1  16   0    7.43    0.23
  -1 -16   0    7.51    0.22
   2  16   0   12.68    0.28
  -2 -16   0   11.58    0.32
   3  16   0   10.25    0.30
  -3 -16   0   10.03    0.43
   4  16   0    2.21    0.26
  -4 -16   0    2.23    0.27
   5  16   0    0.25    0.21
  -5 -16   0   -0.14    0.22
   6  16   0    4.21    0.31
  -6 -16   0    4.19    0.25
   7  16   0    0.84    0.26
  -7 -16   0    0.69    0.21
   8  16   0   11.78    0.53
  -8 -16   0   11.13    0.61
   9  16   0    4.40    0.26
  -9 -16   0    3.43    0.22
  10  16   0    0.11    0.16
 -10 -16   0    0.37    0.13
  11  16   0    2.55    0.24
 -11 -16   0    2.42    0.18
  12  16   0    1.71    0.24
 -12 -16   0    1.72    0.22
  13  16   0    0.94    0.30
 -13 -16   0    0.90    0.24
  14  16   0    0.08    0.29
 -14 -16   0    0.01    0.15
  15  16   0    5.86    0.50
 -15 -16   0    5.15    0.29
  16  16   0    0.24    0.37
 -16 -16   0    0.68    0.22
  17  16   0   -0.16    0.38
 -17 -16   0    0.46    0.26
  18  16   0   -0.33    0.39
 -18 -16   0   -0.29    0.27
  19  16   0    3.67    0.58
 -19 -16   0    1.92    0.36
  20  16   0    2.96    0.70
 -20 -16   0    2.31    0.45
  21  16   0    1.65    0.82
 -21 -16   0    1.94    0.47
  22  16   0    0.00    0.74
 -22 -16   0    0.10    0.45
  23  16   0   -0.03    0.78
 -23 -16   0   -1.02    0.44
   0  17   0    0.29    0.19
   0 -17   0    0.10    0.20
   1  17   0    5.74    0.22
  -1 -17   0    5.36    0.26
   2  17   0    1.04    0.14
  -2 -17   0    1.07    0.15
   3  17   0    5.74    0.26
  -3 -17   0    5.96    0.37
   4  17   0    0.66    0.23
  -4 -17   0    0.50    0.24
   5  17   0   12.74    0.49
  -5 -17   0   11.00    0.52
   6  17   0    7.64    0.44
  -6 -17   0    5.49    0.41
   7  17   0    5.68    0.41
  -7 -17   0    5.03    0.32
   8  17   0    8.13    0.48
  -8 -17   0    6.75    0.45
   9  17   0   16.26    0.48
  -9 -17   0   16.25    0.76
  10  17   0    6.90    0.35
 -10 -17   0    5.97    0.28
  11  17   0    0.18    0.22
 -11 -17   0    0.16    0.15
  12  17   0    8.32    0.46
 -12 -17   0    7.18    0.35
  13  17   0    6.37    0.44
 -13 -17   0    6.17    0.39
  14  17   0    5.48    0.44
 -14 -17   0    5.59    0.40
  15  17   0   10.91    0.63
 -15 -17   0   10.38    0.54
  16  17   0    2.87    0.45
 -16 -17   0    2.02    0.23
  17  17   0    3.10    0.49
 -17 -17   0    3.85    0.33
  18  17   0    0.41    0.47
 -18 -17   0    0.81    0.29
  19  17   0   -0.73    0.44
 -19 -17   0   -0.40    0.34
  20  17   0    0.08    0.59
 -20 -17   0    0.90    0.41
  21  17   0   -0.39    0.73
 -21 -17   0   -0.87    0.55
  22  17   0    0.20    0.76
 -22 -17   0    0.14    0.63
   0  18   0    2.85    0.26
   0 -18   0    2.32    0.22
   1  18   0   10.28    0.31
  -1 -18   0    8.82    0.35
   2  18   0   10.71    0.32
  -2 -18   0    9.17    0.33
   3  18   0   38.73    0.74
  -3 -18   0   34.74    0.76
   4  18   0   20.72    0.56
  -4 -18   0   19.72    0.68
   5  18   0    1.57    0.31
  -5 -18   0    1.41    0.30
   6  18   0   -0.19    0.28
  -6 -18   0    0.25    0.32
   7  18   0   -0.11    0.29
  -7 -18   0    0.06    0.33
   8  18   0   36.37    0.97
  -8 -18   0   34.62    1.01
   9  18   0   10.40    0.59
  -9 -18   0   10.20    0.56
  10  18   0    8.63    0.38
 -10 -18   0    8.98    0.61
  11  18   0    0.07    0.22
 -11 -18   0   -0.18    0.19
  12  18   0    8.26    0.46
 -12 -18   0    9.13    0.40
  13  18   0    6.62    0.44
 -13 -18   0    6.19    0.38
  14  18   0   17.70    0.77
 -14 -18   0   16.46    0.70
  15  18   0   10.36    0.62
 -15 -18   0   11.36    0.56
  16  18   0   -0.04    0.36
 -16 -18   0    0.20    0.38
  17  18   0    1.90    0.45
 -17 -18   0    1.40    0.44
  18  18   0    0.03    0.44
 -18 -18   0    0.07    0.45
  19  18   0    1.44    0.51
 -19 -18   0    1.07    0.50
  20  18   0    0.61    0.62
 -20 -18   0   -0.16    0.50
  21  18   0   -0.62    0.69
 -21 -18   0    1.20    0.64
   0  19   0   -0.01    0.23
   0 -19   0   -0.17    0.16
   1  19   0   15.86    0.42
  -1 -19   0   15.52    0.52
   2  19   0   -0.11    0.15
  -2 -19   0    0.18    0.18
   3  19   0   11.91    0.43
  -3 -19   0   11.07    0.38
   4  19   0    0.24    0.18
  -4 -19   0   -0.20    0.25
   5  19   0    1.34    0.35
  -5 -19   0    1.94    0.36
   6  19   0   12.81    0.62
  -6 -19   0   12.34    0.66
   7  19   0    0.25    0.35
  -7 -19   0    0.55    0.35
   8  19   0   13.50    0.62
  -8 -19   0   11.61    0.69
   9  19   0    0.17    0.36
  -9 -19   0    0.99    0.31
  10  19   0    1.09    0.40
 -10 -19   0    1.07    0.37
  11  19   0    0.94    0.24
 -11 -19   0    1.13    0.22
  12  19   0    0.26    0.26
 -12 -19   0    0.82    0.25
  13  19   0    1.41    0.31
 -13 -19   0    2.07    0.32
  14  19   0    1.25    0.34
 -14 -19   0    1.01    0.33
  15  19   0    0.40    0.35
 -15 -19   0    0.93    0.35
  16  19   0   -0.15    0.36
 -16 -19   0   -0.17    0.43
  17  19   0   21.15    0.93
 -17 -19   0   21.18    1.06
  18  19   0    1.11    0.51
 -18 -19   0    1.26    0.60
  19  19   0    9.83    0.82
 -19 -19   0    9.50    0.91
  20  19   0    3.86    0.88
 -20 -19   0    3.13    0.72
   0  20   0    0.83    0.31
   0 -20   0    0.72    0.36
   1  20   0    5.26    0.30
  -1 -20   0    4.29    0.26
   2  20   0    1.00    0.24
  -2 -20   0    1.28    0.23
   3  20   0   23.11    0.63
  -3 -20   0   21.40    0.65
   4  20   0    1.02    0.21
  -4 -20   0    0.73    0.18
   5  20   0    6.09    0.48
  -5 -20   0    4.85    0.51
   6  20   0    0.31    0.34
  -6 -20   0   -0.21    0.37
   7  20   0    1.12    0.38
  -7 -20   0    1.31    0.44
   8  20   0    4.74    0.52
  -8 -20   0    4.59    0.58
   9  20   0    2.34    0.48
  -9 -20   0    2.56    0.54
  10  20   0    0.50    0.53
 -10 -20   0    1.35    0.42
  11  20   0   -0.29    0.47
 -11 -20   0    0.27    0.20
  12  20   0    0.73    0.26
 -12 -20   0    0.61    0.25
  13  20   0   -0.51    0.26
 -13 -20   0   -0.05    0.27
  14  20   0    0.13    0.30
 -14 -20   0   -0.03    0.30
  15  20   0    1.89    0.41
 -15 -20   0    1.41    0.36
  16  20   0    0.20    0.38
 -16 -20   0   -0.75    0.43
  17  20   0    0.05    0.40
 -17 -20   0    0.59    0.50
  18  20   0    5.28    0.63
 -18 -20   0    4.82    0.72
 -19 -20   0   -0.21    0.86
   0  21   0   -0.36    0.29
   0 -21   0    0.10    0.36
   1  21   0   11.46    0.48
  -1 -21   0   10.90    0.40
   2  21   0    0.73    0.25
  -2 -21   0    0.73    0.21
   3  21   0    0.70    0.24
  -3 -21   0    0.67    0.23
   4  21   0    8.63    0.40
  -4 -21   0    7.40    0.39
   5  21   0    0.91    0.36
  -5 -21   0    1.59    0.42
   6  21   0    1.31    0.39
  -6 -21   0    1.68    0.43
   7  21   0   -0.06    0.40
  -7 -21   0    0.12    0.39
   8  21   0    1.31    0.45
  -8 -21   0    1.31    0.48
   9  21   0   -0.63    0.49
  -9 -21   0    0.17    0.46
  10  21   0    0.11    0.55
 -10 -21   0    0.95    0.62
  11  21   0    2.40    0.71
 -11 -21   0    3.24    0.26
  12  21   0   -0.44    0.61
 -12 -21   0    0.08    0.24
  13  21   0    3.39    0.37
 -13 -21   0    3.31    0.35
  14  21   0    0.10    0.30
 -14 -21   0   -0.25    0.30
  15  21   0    4.30    0.47
 -15 -21   0    4.60    0.56
  16  21   0    1.87    0.42
 -16 -21   0    2.95    0.55
  17  21   0    2.90    0.50
 -17 -21   0    2.10    0.56
   0  22   0    0.90    0.40
   0 -22   0    0.14    0.41
   1  22   0    0.45    0.27
  -1 -22   0    0.11    0.27
   2  22   0    2.29    0.29
  -2 -22   0    2.00    0.25
   3  22   0    2.00    0.28
  -3 -22   0    2.03    0.29
   4  22   0    1.97    0.26
  -4 -22   0    2.30    0.28
   5  22   0    0.26    0.39
  -5 -22   0    0.10    0.20
   6  22   0    0.71    0.51
  -6 -22   0    1.12    0.45
   7  22   0    0.30    0.50
  -7 -22   0   -0.09    0.40
   8  22   0    0.21    0.58
  -8 -22   0    0.44    0.45
   9  22   0    0.03    0.58
  -9 -22   0    0.32    0.58
  10  22   0   -0.51    0.58
 -10 -22   0    0.08    0.60
  11  22   0    0.39    0.69
 -11 -22   0    0.41    0.22
  12  22   0   -0.50    0.78
 -12 -22   0   -0.30    0.25
  13  22   0   -0.37    0.82
 -13 -22   0   -0.27    0.26
  14  22   0   -0.20    0.27
 -14 -22   0    0.69    0.32
  15  22   0    0.79    0.36
 -15 -22   0    0.96    0.48
  16  22   0    1.08    0.63
   0  23   0   -0.31    0.41
   0 -23   0   -0.28    0.41
   1  23   0    2.74    0.37
  -1 -23   0    2.46    0.40
   2  23   0    3.35    0.37
  -2 -23   0    3.32    0.27
   3  23   0    2.45    0.30
  -3 -23   0    2.14    0.27
   4  23   0    0.44    0.23
  -4 -23   0    0.05    0.25
   5  23   0    0.09    0.41
  -5 -23   0    0.56    0.24
   6  23   0   -0.07    0.49
  -6 -23   0   -0.15    0.20
   7  23   0    1.01    0.62
  -7 -23   0    2.07    0.64
   8  23   0   -0.13    0.60
  -8 -23   0   -0.23    0.54
   9  23   0    1.04    0.66
  -9 -23   0    1.73    0.91
  10  23   0    0.26    0.66
 -10 -23   0    0.25    0.80
  11  23   0    0.19    0.66
 -11 -23   0    1.58    0.25
  12  23   0   -0.39    0.83
 -12 -23   0    1.27    0.29
  13  23   0    1.28    0.93
 -13 -23   0    0.67    0.32
  14  23   0    1.40    0.98
 -14 -23   0    1.55    0.39
   0  24   0    4.92    0.60
   0 -24   0    6.74    1.01
   1  24   0    0.03    0.30
  -1 -24   0    0.41    0.45
   2  24   0    6.35    0.45
  -2 -24   0    6.38    0.53
   3  24   0   -0.17    0.28
  -3 -24   0    0.18    0.26
   4  24   0    2.69    0.39
  -4 -24   0    2.63    0.33
   5  24   0   -0.30    0.54
  -5 -24   0    0.16    0.26
   6  24   0    1.30    0.64
  -6 -24   0    1.77    0.28
   7  24   0   -0.06    0.66
  -7 -24   0   -0.53    0.88
   8  24   0    1.81    0.79
  -8 -24   0    1.15    0.70
   9  24   0    0.68    0.76
  -9 -24   0   -0.52    0.81
  10  24   0    2.36    0.92
 -10 -24   0    2.40    0.99
  11  24   0    0.74    0.85
 -11 -24   0    1.97    0.96
   0  25   0    0.08    0.44
   0 -25   0    0.11    0.68
   1  25   0    0.34    0.31
  -1 -25   0   -0.18    0.48
   2  25   0    4.37    0.41
  -2 -25   0    4.43    0.64
   3  25   0    2.07    0.33
  -3 -25   0    2.18    0.40
   4  25   0    3.57    0.95
  -4 -25   0    3.56    0.43
   5  25   0    1.04    0.85
  -5 -25   0    0.45    0.30
   6  25   0    0.77    1.00
  -6 -25   0    1.89    0.31
   7  25   0   -1.17    0.65
  -7 -25   0    0.22    0.22
   8  25   0   -0.09    0.72
  -8 -25   0   -0.25    0.93
   0  26   0    5.81    0.67
   0 -26   0    5.25    0.98
   1  26   0    0.30    0.32
  -1 -26   0   -0.08    0.51
   2  26   0    1.65    0.35
  -2 -26   0    1.38    0.55
   3  26   0    3.41    0.40
  -3 -26   0    4.36    0.64
 -29   0   1   -0.46    0.70
 -28   0   1    0.86    0.72
 -27   0   1    0.88    0.62
 -26   0   1    1.07    0.56
 -25   0   1    0.13    0.47
 -24   0   1    0.32    0.44
 -23   0   1   -0.08    0.37
 -22   0   1    0.22    0.31
 -21   0   1    0.24    0.29
 -20   0   1    0.01    0.26
 -19   0   1   -0.58    0.20
 -18   0   1   -0.23    0.17
 -17   0   1   -0.35    0.15
 -16   0   1   -0.25    0.15
 -15   0   1   -0.32    0.13
 -14   0   1   -0.28    0.12
 -13   0   1   -0.05    0.11
 -12   0   1   -0.16    0.10
 -11   0   1   -0.36    0.09
 -10   0   1   -0.17    0.08
  -9   0   1   -0.02    0.08
  -8   0   1   -0.05    0.07
  -7   0   1   -0.17    0.06
  -6   0   1   -0.05    0.06
  -5   0   1   -0.02    0.05
  -4   0   1   -0.08    0.04
  -3   0   1   -0.07    0.03
  -2   0   1   -0.01    0.02
   2   0   1   -0.09    0.02
   3   0   1   -0.11    0.03
   4   0   1   -0.05    0.04
   5   0   1    0.03    0.05
   6   0   1   -0.09    0.05
   7   0   1   -0.22    0.05
   8   0   1   -0.15    0.07
   9   0   1   -0.05    0.08
  10   0   1   -0.07    0.09
  11   0   1    0.00    0.10
  12   0   1    0.02    0.09
  13   0   1   -0.11    0.10
  14   0   1   -0.35    0.12
  15   0   1   -0.31    0.13
  16   0   1   -0.35    0.14
  17   0   1   -0.49    0.14
  18   0   1    0.03    0.17
  19   0   1    0.26    0.20
  20   0   1   -0.39    0.27
  21   0   1   -0.69    0.29
  22   0   1   -0.54    0.31
  23   0   1   -0.73    0.42
  24   0   1   -0.04    0.46
  25   0   1   -0.73    0.47
  26   0   1    0.03    0.53
  27   0   1    0.42    0.67
  28   0   1    0.28    0.70
  29   0   1   -1.00    0.71
 -29   1   1   -0.31    0.76
  29  -1  -1    2.15    0.79
 -28   1   1   15.46    1.21
  28  -1  -1   14.93    1.14
 -27   1   1    2.55    0.68
  27  -1  -1    2.06    0.66
 -26   1   1   13.39    0.98
  26  -1  -1   15.93    0.87
 -25   1   1    1.66    0.56
  25  -1  -1    1.23    0.48
 -24   1   1   -0.08    0.44
  24  -1  -1   -0.24    0.44
 -23   1   1    2.53    0.43
  23  -1  -1    2.81    0.47
 -22   1   1   15.93    0.66
  22  -1  -1   15.01    0.60
 -21   1   1   40.70    0.96
  21  -1  -1   40.08    0.94
 -20   1   1   15.17    0.57
  20  -1  -1   14.63    0.54
 -19   1   1    0.43    0.23
  19  -1  -1    0.26    0.21
 -18   1   1    0.05    0.19
  18  -1  -1   -0.08    0.19
 -17   1   1    2.69    0.21
  17  -1  -1    3.37    0.21
 -16   1   1    2.62    0.20
  16  -1  -1    2.47    0.18
 -15   1   1    5.05    0.20
  15  -1  -1    5.23    0.21
 -14   1   1   10.73    0.26
  14  -1  -1   10.31    0.26
 -13   1   1   -0.02    0.11
  13  -1  -1    0.11    0.11
 -12   1   1   22.85    0.35
  12  -1  -1   22.32    0.35
 -11   1   1    0.89    0.10
  11  -1  -1    1.07    0.11
 -10   1   1    0.42    0.08
  10  -1  -1    0.51    0.09
  -9   1   1    0.63    0.08
   9  -1  -1    0.53    0.08
  -8   1   1  106.10    1.04
   8  -1  -1  108.73    1.13
  -7   1   1   -0.06    0.06
   7  -1  -1    0.06    0.05
  -6   1   1   58.68    0.56
   6  -1  -1   58.30    0.59
  -5   1   1    1.53    0.06
   5  -1  -1    1.55    0.06
  -4   1   1    0.16    0.04
   4  -1  -1    0.11    0.04
  -3   1   1   37.75    0.36
   3  -1  -1   37.45    0.34
  -2   1   1    7.05    0.08
   2  -1  -1    7.09    0.09
  -1   1   1  591.28    9.70
   1  -1  -1  581.80    9.52
   1   1   1  667.83    6.56
  -1  -1  -1  666.47    7.65
   2   1   1   93.85    0.84
  -2  -1  -1   93.23    0.86
   3   1   1   40.56    0.38
  -3  -1  -1   40.29    0.38
   4   1   1    0.15    0.05
  -4  -1  -1    0.05    0.04
   5   1   1    0.04    0.06
  -5  -1  -1    0.02    0.04
   6   1   1   48.08    0.50
  -6  -1  -1   48.46    0.50
   7   1   1    2.69    0.10
  -7  -1  -1    2.68    0.09
   8   1   1    1.66    0.09
  -8  -1  -1    1.77    0.09
   9   1   1    6.39    0.16
  -9  -1  -1    6.30    0.16
  10   1   1   62.10    0.67
 -10  -1  -1   63.42    0.74
  11   1   1    5.59    0.16
 -11  -1  -1    5.55    0.17
  12   1   1   37.88    0.50
 -12  -1  -1   38.27    0.52
  13   1   1   72.55    0.85
 -13  -1  -1   75.03    0.88
  14   1   1   -0.16    0.12
 -14  -1  -1   -0.24    0.11
  15   1   1   14.47    0.32
 -15  -1  -1   14.30    0.32
  16   1   1    0.17    0.13
 -16  -1  -1   -0.21    0.14
  17   1   1    0.46    0.18
 -17  -1  -1    0.60    0.16
  18   1   1   -0.41    0.19
 -18  -1  -1   -0.19    0.17
  19   1   1    3.33    0.31
 -19  -1  -1    3.02    0.27
  20   1   1    7.25    0.44
 -20  -1  -1    6.93    0.41
  21   1   1   14.20    0.59
 -21  -1  -1   13.50    0.57
  22   1   1    2.46    0.41
 -22  -1  -1    2.93    0.39
  23   1   1    4.97    0.52
 -23  -1  -1    5.66    0.54
  24   1   1    4.69    0.58
 -24  -1  -1    4.38    0.54
  25   1   1    9.43    0.77
 -25  -1  -1    7.21    0.65
  26   1   1    7.69    0.83
 -26  -1  -1    7.78    0.73
  27   1   1    4.78    0.76
 -27  -1  -1    4.04    0.73
  28   1   1   13.56    1.13
 -28  -1  -1   15.43    1.18
  29   1   1    5.29    0.94
 -29  -1  -1    5.74    0.92
 -29   2   1    8.36    1.05
  29  -2  -1    8.11    0.89
 -28   2   1    0.80    0.66
  28  -2  -1   -0.39    0.59
 -27   2   1    5.81    0.79
  27  -2  -1    6.35    0.72
 -26   2   1    0.54    0.61
  26  -2  -1    1.15    0.52
 -25   2   1    3.45    0.66
  25  -2  -1    2.33    0.52
 -24   2   1    3.64    0.56
  24  -2  -1    3.31    0.51
 -23   2   1   -0.27    0.38
  23  -2  -1   -0.53    0.38
 -22   2   1   13.68    0.65
  22  -2  -1   11.92    0.60
 -21   2   1    3.34    0.39
  21  -2  -1    2.96    0.33
 -20   2   1    0.15    0.29
  20  -2  -1    0.80    0.27
 -19   2   1   -0.16    0.23
  19  -2  -1    0.18    0.20
 -18   2   1   16.25    0.41
  18  -2  -1   15.54    0.39
 -17   2   1    0.38    0.16
  17  -2  -1    0.74    0.16
 -16   2   1   25.87    0.49
  16  -2  -1   26.17    0.44
 -15   2   1    1.71    0.15
  15  -2  -1    2.11    0.16
 -14   2   1    7.53    0.22
  14  -2  -1    7.99    0.23
 -13   2   1   -0.13    0.11
  13  -2  -1    0.06    0.10
 -12   2   1    6.14    0.18
  12  -2  -1    5.41    0.17
 -11   2   1    0.03    0.09
  11  -2  -1    0.10    0.09
 -10   2   1   21.72    0.31
  10  -2  -1   21.48    0.33
  -9   2   1    2.10    0.10
   9  -2  -1    2.01    0.10
  -8   2   1   10.08    0.17
   8  -2  -1    9.80    0.18
  -7   2   1    3.50    0.10
   7  -2  -1    3.62    0.10
  -6   2   1    6.59    0.12
   6  -2  -1    6.59    0.11
  -5   2   1    0.65    0.05
   5  -2  -1    0.72    0.05
  -4   2   1    7.32    0.10
   4  -2  -1    7.28    0.11
  -3   2   1    0.91    0.04
   3  -2  -1    0.85    0.03
  -2   2   1   13.71    0.16
   2  -2  -1   13.50    0.17
  -1   2   1    6.12    0.09
   1  -2  -1    6.07    0.09
   0   2   1  234.52    2.23
   0  -2  -1  234.95    2.94
   1   2   1    2.16    0.04
  -1  -2  -1    2.07    0.05
   2   2   1    1.05    0.03
  -2  -2  -1    1.18    0.03
   3   2   1   -0.05    0.03
  -3  -2  -1   -0.05    0.03
   4   2   1    1.70    0.06
  -4  -2  -1    1.58    0.05
   5   2   1   16.48    0.20
  -5  -2  -1   16.55    0.19
   6   2   1    6.52    0.12
  -6  -2  -1    7.07    0.12
   7   2   1    2.83    0.10
  -7  -2  -1    2.76    0.09
   8   2   1    0.06    0.07
  -8  -2  -1   -0.05    0.07
   9   2   1   -0.09    0.08
  -9  -2  -1   -0.08    0.06
  10   2   1    1.40    0.11
 -10  -2  -1    1.46    0.10
  11   2   1   39.14    0.48
 -11  -2  -1   38.40    0.47
  12   2   1   -0.09    0.09
 -12  -2  -1    0.00    0.10
  13   2   1   68.02    0.81
 -13  -2  -1   67.74    0.79
  14   2   1    1.88    0.14
 -14  -2  -1    1.59    0.14
  15   2   1   12.49    0.30
 -15  -2  -1   12.68    0.29
  16   2   1    1.46    0.15
 -16  -2  -1    1.23    0.15
  17   2   1   13.21    0.37
 -17  -2  -1   13.45    0.34
  18   2   1    4.00    0.28
 -18  -2  -1    4.05    0.27
  19   2   1    0.28    0.25
 -19  -2  -1   -0.20    0.21
  20   2   1    0.10    0.29
 -20  -2  -1    0.69    0.28
  21   2   1    0.33    0.34
 -21  -2  -1    0.41    0.31
  22   2   1    0.00    0.36
 -22  -2  -1    0.30    0.38
  23   2   1   10.31    0.61
 -23  -2  -1    9.81    0.61
  24   2   1    2.96    0.55
 -24  -2  -1    1.65    0.45
  25   2   1    2.66    0.66
 -25  -2  -1    3.00    0.57
  26   2   1    0.23    0.60
 -26  -2  -1    1.23    0.55
  27   2   1    5.86    0.82
 -27  -2  -1    5.90    0.71
  28   2   1   -0.76    0.62
 -28  -2  -1    1.01    0.65
  29   2   1    3.19    0.89
 -29  -2  -1    3.76    0.82
 -29   3   1    3.86    0.84
  29  -3  -1    2.86    0.65
 -28   3   1    1.08    0.72
  28  -3  -1    2.21    0.62
 -27   3   1   12.63    0.99
  27  -3  -1   10.56    0.81
 -26   3   1    0.31    0.62
  26  -3  -1    1.25    0.54
 -25   3   1    0.74    0.53
  25  -3  -1   -0.05    0.43
 -24   3   1    3.94    0.60
  24  -3  -1    4.27    0.50
 -23   3   1    7.38    0.57
  23  -3  -1    6.39    0.53
 -22   3   1    1.10    0.38
  22  -3  -1    0.87    0.38
 -21   3   1   15.99    0.67
  21  -3  -1   16.76    0.60
 -20   3   1   12.73    0.56
  20  -3  -1   13.50    0.46
 -19   3   1    1.11    0.21
  19  -3  -1    0.94    0.23
 -18   3   1    2.72    0.22
  18  -3  -1    2.77    0.22
 -17   3   1    0.00    0.17
  17  -3  -1   -0.13    0.13
 -16   3   1    1.14    0.16
  16  -3  -1    1.00    0.14
 -15   3   1    1.53    0.15
  15  -3  -1    1.08    0.14
 -14   3   1    1.90    0.16
  14  -3  -1    1.71    0.14
 -13   3   1    0.82    0.12
  13  -3  -1    0.90    0.12
 -12   3   1    1.73    0.12
  12  -3  -1    1.44    0.12
 -11   3   1    7.33    0.18
  11  -3  -1    6.89    0.18
 -10   3   1    8.82    0.19
  10  -3  -1    8.39    0.19
  -9   3   1   10.41    0.19
   9  -3  -1   10.50    0.20
  -8   3   1   35.48    0.41
   8  -3  -1   35.13    0.39
  -7   3   1   13.41    0.19
   7  -3  -1   13.44    0.18
  -6   3   1    9.36    0.14
   6  -3  -1    9.33    0.14
  -5   3   1    6.46    0.11
   5  -3  -1    6.41    0.10
  -4   3   1   31.97    0.32
   4  -3  -1   31.81    0.31
  -3   3   1    3.85    0.07
   3  -3  -1    3.65    0.10
  -2   3   1    5.34    0.10
   2  -3  -1    5.29    0.10
  -1   3   1    1.31    0.05
   1  -3  -1    1.31    0.04
   0   3   1   28.39    0.30
   0  -3  -1   28.39    0.40
   1   3   1   16.33    0.19
  -1  -3  -1   16.60    0.21
   2   3   1    9.16    0.12
  -2  -3  -1    8.93    0.13
   3   3   1    7.15    0.10
  -3  -3  -1    7.37    0.12
   4   3   1   32.02    0.31
  -4  -3  -1   32.14    0.32
   5   3   1    7.76    0.12
  -5  -3  -1    7.54    0.13
   6   3   1    4.77    0.11
  -6  -3  -1    4.61    0.10
   7   3   1    1.49    0.07
  -7  -3  -1    1.32    0.07
   8   3   1    4.65    0.12
  -8  -3  -1    4.67    0.12
   9   3   1   22.42    0.32
  -9  -3  -1   22.05    0.30
  10   3   1    1.71    0.11
 -10  -3  -1    1.62    0.10
  11   3   1    9.52    0.21
 -11  -3  -1    9.04    0.19
  12   3   1    2.80    0.14
 -12  -3  -1    2.68    0.13
  13   3   1    3.00    0.15
 -13  -3  -1    2.64    0.14
  14   3   1   35.88    0.54
 -14  -3  -1   35.56    0.51
  15   3   1    0.13    0.13
 -15  -3  -1   -0.06    0.12
  16   3   1   10.66    0.30
 -16  -3  -1    9.62    0.28
  17   3   1    0.43    0.16
 -17  -3  -1    0.34    0.15
  18   3   1    0.96    0.19
 -18  -3  -1    1.09    0.21
  19   3   1    0.21    0.27
 -19  -3  -1    0.75    0.23
  20   3   1   14.83    0.61
 -20  -3  -1   12.74    0.50
  21   3   1    2.10    0.40
 -21  -3  -1    2.36    0.34
  22   3   1    0.33    0.37
 -22  -3  -1   -0.42    0.36
  23   3   1    6.42    0.60
 -23  -3  -1    5.32    0.52
  24   3   1    0.69    0.50
 -24  -3  -1    0.45    0.43
  25   3   1    0.56    0.59
 -25  -3  -1    0.66    0.48
  26   3   1   -0.42    0.60
 -26  -3  -1   -0.30    0.49
  27   3   1    9.55    0.95
 -27  -3  -1    9.46    0.80
  28   3   1   -0.04    0.70
 -28  -3  -1   -0.42    0.51
  29   3   1    1.40    0.82
 -29  -3  -1    0.60    0.65
 -29   4   1   -0.26    0.70
  29  -4  -1    0.43    0.61
 -28   4   1    0.95    0.71
  28  -4  -1    1.34    0.53
 -27   4   1   -0.50    0.61
  27  -4  -1    0.99    0.50
 -26   4   1    1.58    0.65
  26  -4  -1    1.56    0.49
 -25   4   1    1.11    0.56
  25  -4  -1    1.99    0.49
 -24   4   1    1.09    0.48
  24  -4  -1    0.39    0.43
 -23   4   1   13.68    0.77
  23  -4  -1   12.46    0.66
 -22   4   1   14.52    0.77
  22  -4  -1   13.74    0.66
 -21   4   1    4.55    0.45
  21  -4  -1    4.54    0.38
 -20   4   1   21.57    0.72
  20  -4  -1   22.41    0.60
 -19   4   1   -0.06    0.23
  19  -4  -1    0.79    0.23
 -18   4   1    6.92    0.29
  18  -4  -1    6.93    0.29
 -17   4   1    1.04    0.17
  17  -4  -1    1.20    0.17
 -16   4   1   10.73    0.30
  16  -4  -1   11.58    0.30
 -15   4   1   10.34    0.29
  15  -4  -1   10.30    0.27
 -14   4   1    8.21    0.25
  14  -4  -1    8.05    0.23
 -13   4   1    2.36    0.14
  13  -4  -1    2.20    0.14
 -12   4   1    9.14    0.22
  12  -4  -1    8.15    0.21
 -11   4   1    0.12    0.09
  11  -4  -1    0.17    0.09
 -10   4   1    6.37    0.17
  10  -4  -1    6.03    0.16
  -9   4   1   19.12    0.27
   9  -4  -1   18.15    0.26
  -8   4   1    3.89    0.12
   8  -4  -1    3.99    0.10
  -7   4   1    0.43    0.06
   7  -4  -1    0.52    0.05
  -6   4   1    0.04    0.06
   6  -4  -1    0.01    0.04
  -5   4   1    2.01    0.07
   5  -4  -1    1.95    0.06
  -4   4   1   28.61    0.29
   4  -4  -1   27.92    0.37
  -3   4   1    1.69    0.06
   3  -4  -1    1.54    0.07
  -2   4   1   14.76    0.23
   2  -4  -1   14.50    0.21
  -1   4   1   72.46    0.79
   1  -4  -1   70.96    0.78
   0   4   1   15.43    0.18
   0  -4  -1   15.19    0.24
   1   4   1    4.84    0.09
  -1  -4  -1    4.92    0.09
   2   4   1    8.76    0.14
  -2  -4  -1    8.52    0.14
   3   4   1    2.13    0.06
  -3  -4  -1    1.99    0.08
   4   4   1   15.33    0.18
  -4  -4  -1   15.42    0.20
   5   4   1    0.20    0.05
  -5  -4  -1    0.23    0.04
   6   4   1    0.06    0.05
  -6  -4  -1    0.07    0.05
   7   4   1    9.26    0.17
  -7  -4  -1    8.92    0.15
   8   4   1    5.50    0.14
  -8  -4  -1    5.46    0.13
   9   4   1   24.60    0.33
  -9  -4  -1   22.92    0.30
  10   4   1   15.58    0.26
 -10  -4  -1   15.66    0.25
  11   4   1    7.15    0.20
 -11  -4  -1    7.33    0.18
  12   4   1    5.68    0.19
 -12  -4  -1    5.51    0.17
  13   4   1    0.51    0.12
 -13  -4  -1    0.40    0.10
  14   4   1    2.17    0.16
 -14  -4  -1    1.83    0.15
  15   4   1    8.34    0.27
 -15  -4  -1    7.48    0.24
  16   4   1   11.24    0.32
 -16  -4  -1   10.96    0.29
  17   4   1    0.14    0.16
 -17  -4  -1    0.34    0.15
  18   4   1    5.77    0.28
 -18  -4  -1    6.20    0.29
  19   4   1    6.77    0.36
 -19  -4  -1    6.41    0.33
  20   4   1   14.50    0.64
 -20  -4  -1   14.13    0.49
  21   4   1    6.07    0.49
 -21  -4  -1    6.13    0.46
  22   4   1   11.19    0.69
 -22  -4  -1   12.06    0.63
  23   4   1   17.23    0.86
 -23  -4  -1   18.25    0.83
  24   4   1    0.81    0.53
 -24  -4  -1    0.10    0.40
  25   4   1    3.63    0.62
 -25  -4  -1    3.26    0.50
  26   4   1   -0.25    0.61
 -26  -4  -1    0.94    0.49
  27   4   1    1.77    0.71
 -27  -4  -1    0.84    0.50
  28   4   1   -0.31    0.68
 -28  -4  -1   -0.57    0.48
 -28   5   1    1.05    0.69
  28  -5  -1    0.29    0.59
 -27   5   1    4.31    0.78
  27  -5  -1    3.73    0.57
 -26   5   1    0.52    0.57
  26  -5  -1    0.65    0.43
 -25   5   1    0.40    0.54
  25  -5  -1    0.15    0.40
 -24   5   1    1.12    0.50
  24  -5  -1    0.02    0.39
 -23   5   1    0.15    0.44
  23  -5  -1    0.17    0.37
 -22   5   1    6.44    0.59
  22  -5  -1    6.77    0.49
 -21   5   1    0.20    0.39
  21  -5  -1    0.57    0.30
 -20   5   1   28.33    0.79
  20  -5  -1   27.04    0.64
 -19   5   1    0.66    0.25
  19  -5  -1    0.42    0.21
 -18   5   1    1.52    0.21
  18  -5  -1    2.03    0.21
 -17   5   1    2.39    0.20
  17  -5  -1    1.93    0.17
 -16   5   1    4.35    0.22
  16  -5  -1    4.24    0.19
 -15   5   1   -0.26    0.13
  15  -5  -1    0.07    0.12
 -14   5   1   12.24    0.29
  14  -5  -1   11.46    0.27
 -13   5   1    0.98    0.13
  13  -5  -1    0.84    0.11
 -12   5   1    1.41    0.12
  12  -5  -1    1.27    0.11
 -11   5   1    0.61    0.10
  11  -5  -1    0.54    0.08
 -10   5   1    2.53    0.12
  10  -5  -1    2.52    0.11
  -9   5   1   29.82    0.38
   9  -5  -1   29.93    0.36
  -8   5   1    4.71    0.12
   8  -5  -1    4.70    0.11
  -7   5   1  106.74    1.11
   7  -5  -1  103.62    1.07
  -6   5   1    7.21    0.14
   6  -5  -1    7.39    0.14
  -5   5   1   71.83    0.70
   5  -5  -1   72.05    0.81
  -4   5   1    9.09    0.14
   4  -5  -1    8.83    0.16
  -3   5   1    7.86    0.16
   3  -5  -1    7.87    0.14
  -2   5   1    0.54    0.06
   2  -5  -1    0.59    0.06
  -1   5   1   29.67    0.35
   1  -5  -1   29.34    0.36
   0   5   1    0.35    0.03
   0  -5  -1    0.34    0.06
   1   5   1   24.38    0.30
  -1  -5  -1   24.08    0.32
   2   5   1   35.14    0.43
  -2  -5  -1   34.93    0.42
   3   5   1    1.72    0.06
  -3  -5  -1    1.54    0.07
   4   5   1    0.12    0.04
  -4  -5  -1    0.19    0.06
   5   5   1   42.73    0.44
  -5  -5  -1   42.56    0.50
   6   5   1    3.94    0.11
  -6  -5  -1    4.01    0.11
   7   5   1    0.16    0.06
  -7  -5  -1    0.12    0.06
   8   5   1   49.13    0.55
  -8  -5  -1   49.60    0.56
   9   5   1    3.28    0.12
  -9  -5  -1    3.12    0.11
  10   5   1   19.19    0.29
 -10  -5  -1   18.44    0.28
  11   5   1   -0.08    0.08
 -11  -5  -1   -0.01    0.07
  12   5   1   11.01    0.25
 -12  -5  -1   10.17    0.22
  13   5   1    0.30    0.12
 -13  -5  -1    0.27    0.10
  14   5   1    3.28    0.18
 -14  -5  -1    4.00    0.16
  15   5   1   -0.01    0.14
 -15  -5  -1   -0.09    0.11
  16   5   1    0.15    0.16
 -16  -5  -1    0.01    0.12
  17   5   1    0.39    0.18
 -17  -5  -1    0.09    0.13
  18   5   1   10.37    0.37
 -18  -5  -1    9.52    0.33
  19   5   1   -0.63    0.23
 -19  -5  -1    0.08    0.21
  20   5   1   24.28    0.87
 -20  -5  -1   24.06    0.63
  21   5   1    2.55    0.47
 -21  -5  -1    3.59    0.38
  22   5   1   11.07    0.70
 -22  -5  -1   11.31    0.58
  23   5   1   -0.29    0.44
 -23  -5  -1   -0.22    0.37
  24   5   1    3.79    0.57
 -24  -5  -1    3.50    0.48
  25   5   1    0.06    0.54
 -25  -5  -1   -0.08    0.41
  26   5   1    0.05    0.57
 -26  -5  -1    0.23    0.44
  27   5   1    3.11    0.75
 -27  -5  -1    2.23    0.53
  28   5   1    0.22    0.71
 -28  -5  -1   -0.01    0.59
 -28   6   1   -0.15    0.70
  28  -6  -1    0.66    0.56
 -27   6   1    2.70    0.67
  27  -6  -1    3.40    0.60
 -26   6   1    1.24    0.58
  26  -6  -1   -0.06    0.49
 -25   6   1    0.22    0.53
  25  -6  -1   -0.59    0.38
 -24   6   1    1.03    0.51
  24  -6  -1    0.36    0.39
 -23   6   1    1.72    0.49
  23  -6  -1    2.02    0.40
 -22   6   1   13.94    0.75
  22  -6  -1   12.76    0.60
 -21   6   1    3.84    0.49
  21  -6  -1    2.78    0.34
 -20   6   1   11.04    0.56
  20  -6  -1   10.66    0.41
 -19   6   1    0.40    0.27
  19  -6  -1    0.48    0.20
 -18   6   1   -0.51    0.19
  18  -6  -1   -0.18    0.17
 -17   6   1    5.77    0.27
  17  -6  -1    6.39    0.24
 -16   6   1    4.64    0.24
  16  -6  -1    4.49    0.20
 -15   6   1   21.32    0.41
  15  -6  -1   20.70    0.38
 -14   6   1    4.35    0.19
  14  -6  -1    3.63    0.16
 -13   6   1   16.34    0.32
  13  -6  -1   15.78    0.30
 -12   6   1   21.49    0.35
  12  -6  -1   21.05    0.34
 -11   6   1    3.27    0.13
  11  -6  -1    3.16    0.12
 -10   6   1   10.16    0.20
  10  -6  -1    9.41    0.18
  -9   6   1   -0.11    0.08
   9  -6  -1   -0.07    0.07
  -8   6   1  123.80    1.23
   8  -6  -1  121.84    1.38
  -7   6   1   58.07    0.64
   7  -6  -1   57.22    0.69
  -6   6   1   22.68    0.29
   6  -6  -1   22.58    0.33
  -5   6   1   48.07    0.52
   5  -6  -1   48.18    0.63
  -4   6   1    9.46    0.16
   4  -6  -1    9.56    0.18
  -3   6   1    2.55    0.11
   3  -6  -1    2.36    0.10
  -2   6   1   31.87    0.46
   2  -6  -1   31.41    0.40
  -1   6   1    8.52    0.14
   1  -6  -1    8.52    0.15
   0   6   1    5.36    0.08
   0  -6  -1    5.47    0.13
   1   6   1    1.90    0.07
  -1  -6  -1    1.70    0.08
   2   6   1   44.25    0.57
  -2  -6  -1   43.85    0.53
   3   6   1    0.22    0.07
  -3  -6  -1    0.23    0.06
   4   6   1   37.26    0.42
  -4  -6  -1   36.97    0.51
   5   6   1   15.53    0.20
  -5  -6  -1   15.29    0.26
   6   6   1   12.79    0.19
  -6  -6  -1   11.67    0.22
   7   6   1   47.90    0.54
  -7  -6  -1   46.51    0.58
   8   6   1   12.59    0.21
  -8  -6  -1   12.66    0.24
   9   6   1    2.02    0.10
  -9  -6  -1    2.19    0.10
  10   6   1    0.22    0.08
 -10  -6  -1    0.22    0.07
  11   6   1    0.82    0.10
 -11  -6  -1    0.66    0.09
  12   6   1   12.94    0.26
 -12  -6  -1   13.02    0.27
  13   6   1   24.63    0.43
 -13  -6  -1   22.84    0.37
  14   6   1    2.44    0.18
 -14  -6  -1    2.59    0.16
  15   6   1    4.29    0.22
 -15  -6  -1    3.68    0.19
  16   6   1    7.41    0.29
 -16  -6  -1    7.23    0.26
  17   6   1    1.37    0.21
 -17  -6  -1    1.49    0.18
  18   6   1    9.91    0.40
 -18  -6  -1    8.92    0.33
  19   6   1    7.69    0.43
 -19  -6  -1    7.03    0.32
  20   6   1   20.40    0.87
 -20  -6  -1   19.58    0.55
  21   6   1    0.73    0.43
 -21  -6  -1    1.13    0.34
  22   6   1    5.80    0.58
 -22  -6  -1    5.26    0.45
  23   6   1    1.46    0.51
 -23  -6  -1    1.24    0.40
  24   6   1    0.09    0.48
 -24  -6  -1    0.38    0.39
  25   6   1    0.29    0.55
 -25  -6  -1    0.70    0.41
  26   6   1    0.30    0.57
 -26  -6  -1    0.37    0.49
  27   6   1    4.20    0.81
 -27  -6  -1    3.46    0.65
  28   6   1    1.99    0.77
 -28  -6  -1   -0.35    0.56
 -28   7   1    0.23    0.71
  28  -7  -1    0.09    0.52
 -27   7   1    2.10    0.67
  27  -7  -1    1.31    0.53
 -26   7   1   -0.01    0.56
  26  -7  -1    0.11    0.49
 -25   7   1    0.40    0.56
  25  -7  -1    1.31    0.50
 -24   7   1    1.10    0.56
  24  -7  -1    1.27    0.47
 -23   7   1    1.94    0.54
  23  -7  -1    1.55    0.37
 -22   7   1    2.54    0.48
  22  -7  -1    2.24    0.32
 -21   7   1   -0.40    0.38
  21  -7  -1   -0.14    0.25
 -20   7   1    0.27    0.34
  20  -7  -1    0.42    0.21
 -19   7   1   -0.35    0.27
  19  -7  -1   -0.44    0.17
 -18   7   1    6.38    0.37
  18  -7  -1    5.80    0.27
 -17   7   1   -0.15    0.18
  17  -7  -1   -0.11    0.14
 -16   7   1   -0.09    0.14
  16  -7  -1    0.00    0.11
 -15   7   1    0.07    0.14
  15  -7  -1    0.20    0.11
 -14   7   1   18.75    0.37
  14  -7  -1   18.71    0.33
 -13   7   1    0.27    0.11
  13  -7  -1    0.11    0.07
 -12   7   1    8.00    0.21
  12  -7  -1    7.35    0.21
 -11   7   1    2.47    0.13
  11  -7  -1    2.71    0.12
 -10   7   1   23.13    0.34
  10  -7  -1   22.23    0.34
  -9   7   1    1.09    0.09
   9  -7  -1    0.84    0.08
  -8   7   1    2.21    0.10
   8  -7  -1    2.46    0.12
  -7   7   1    7.41    0.15
   7  -7  -1    7.16    0.17
  -6   7   1    0.95    0.06
   6  -7  -1    0.82    0.10
  -5   7   1    3.42    0.09
   5  -7  -1    3.35    0.12
  -4   7   1   19.01    0.31
   4  -7  -1   19.38    0.28
  -3   7   1    0.54    0.09
   3  -7  -1    0.75    0.07
  -2   7   1    2.53    0.10
   2  -7  -1    2.36    0.09
  -1   7   1   37.55    0.47
   1  -7  -1   35.87    0.50
   0   7   1    2.19    0.05
   0  -7  -1    2.21    0.09
   1   7   1   14.45    0.20
  -1  -7  -1   14.06    0.24
   2   7   1    4.37    0.12
  -2  -7  -1    4.68    0.11
   3   7   1   17.39    0.30
  -3  -7  -1   17.12    0.25
   4   7   1    0.06    0.05
  -4  -7  -1    0.05    0.06
   5   7   1   10.45    0.16
  -5  -7  -1   10.09    0.23
   6   7   1    7.66    0.14
  -6  -7  -1    7.68    0.17
   7   7   1    8.47    0.16
  -7  -7  -1    8.29    0.20
   8   7   1    5.25    0.14
  -8  -7  -1    5.26    0.18
   9   7   1   -0.11    0.07
  -9  -7  -1   -0.10    0.08
  10   7   1    0.18    0.09
 -10  -7  -1   -0.05    0.09
  11   7   1    0.31    0.10
 -11  -7  -1    0.32    0.09
  12   7   1   23.31    0.37
 -12  -7  -1   23.30    0.38
  13   7   1    1.05    0.12
 -13  -7  -1    1.10    0.11
  14   7   1   15.37    0.33
 -14  -7  -1   15.46    0.31
  15   7   1    3.71    0.21
 -15  -7  -1    3.60    0.18
  16   7   1    0.00    0.18
 -16  -7  -1    0.06    0.14
  17   7   1    0.52    0.20
 -17  -7  -1    0.61    0.16
  18   7   1    7.31    0.40
 -18  -7  -1    6.95    0.29
  19   7   1    9.71    0.51
 -19  -7  -1    7.93    0.33
  20   7   1   -0.13    0.33
 -20  -7  -1    0.11    0.23
  21   7   1    4.02    0.52
 -21  -7  -1    4.03    0.35
  22   7   1   -0.26    0.41
 -22  -7  -1    0.18    0.32
  23   7   1    1.35    0.53
 -23  -7  -1    0.69    0.41
  24   7   1    4.94    0.66
 -24  -7  -1    5.82    0.60
  25   7   1   -0.31    0.55
 -25  -7  -1   -0.22    0.46
  26   7   1    0.67    0.60
 -26  -7  -1    0.01    0.49
  27   7   1   -0.25    0.61
 -27  -7  -1   -0.89    0.48
  28   7   1   -0.01    0.70
 -28  -7  -1   -0.66    0.56
 -28   8   1    0.37    0.64
  28  -8  -1    0.48    0.57
 -27   8   1    0.65    0.61
  27  -8  -1    0.48    0.52
 -26   8   1    0.34    0.58
  26  -8  -1    0.01    0.47
 -25   8   1   -0.28    0.53
  25  -8  -1    0.50    0.46
 -24   8   1    4.68    0.65
  24  -8  -1    6.17    0.59
 -23   8   1    1.88    0.54
  23  -8  -1    1.86    0.33
 -22   8   1    0.03    0.45
  22  -8  -1   -0.59    0.25
 -21   8   1    0.13    0.42
  21  -8  -1    0.39    0.25
 -20   8   1    1.79    0.38
  20  -8  -1    1.92    0.22
 -19   8   1    1.16    0.32
  19  -8  -1    1.67    0.20
 -18   8   1    2.18    0.31
  18  -8  -1    1.75    0.19
 -17   8   1    0.54    0.23
  17  -8  -1    0.11    0.15
 -16   8   1    1.33    0.18
  16  -8  -1    1.12    0.15
 -15   8   1    3.60    0.19
  15  -8  -1    2.87    0.20
 -14   8   1   15.53    0.32
  14  -8  -1   15.32    0.33
 -13   8   1   42.16    0.56
  13  -8  -1   41.78    0.65
 -12   8   1   30.10    0.43
  12  -8  -1   29.20    0.47
 -11   8   1    3.51    0.14
  11  -8  -1    3.79    0.14
 -10   8   1    8.43    0.20
  10  -8  -1    8.17    0.24
  -9   8   1    5.46    0.15
   9  -8  -1    4.94    0.17
  -8   8   1  110.51    1.18
   8  -8  -1  107.98    1.29
  -7   8   1   11.85    0.20
   7  -8  -1   11.75    0.24
  -6   8   1   50.28    0.59
   6  -8  -1   48.90    0.70
  -5   8   1   24.95    0.40
   5  -8  -1   25.12    0.38
  -4   8   1   33.26    0.52
   4  -8  -1   32.27    0.46
  -3   8   1   23.70    0.41
   3  -8  -1   23.38    0.34
  -2   8   1    5.52    0.15
   2  -8  -1    5.14    0.17
  -1   8   1    0.95    0.05
   1  -8  -1    0.97    0.08
   0   8   1    0.19    0.04
   0  -8  -1    0.16    0.06
   1   8   1   16.73    0.22
  -1  -8  -1   16.68    0.32
   2   8   1   17.64    0.31
  -2  -8  -1   17.43    0.27
   3   8   1    2.60    0.11
  -3  -8  -1    2.42    0.10
   4   8   1    4.99    0.16
  -4  -8  -1    4.86    0.13
   5   8   1    0.52    0.06
  -5  -8  -1    0.31    0.08
   6   8   1   14.73    0.21
  -6  -8  -1   14.74    0.30
   7   8   1    0.00    0.06
  -7  -8  -1   -0.05    0.06
   8   8   1   49.50    0.58
  -8  -8  -1   48.64    0.64
   9   8   1    0.11    0.08
  -9  -8  -1    0.10    0.10
  10   8   1   10.39    0.22
 -10  -8  -1   10.68    0.28
  11   8   1   11.34    0.24
 -11  -8  -1   10.54    0.25
  12   8   1   52.62    0.66
 -12  -8  -1   50.77    0.70
  13   8   1   33.15    0.48
 -13  -8  -1   32.54    0.53
  14   8   1    1.97    0.14
 -14  -8  -1    1.90    0.15
  15   8   1    3.61    0.22
 -15  -8  -1    3.19    0.21
  16   8   1    2.30    0.24
 -16  -8  -1    2.04    0.18
  17   8   1    2.61    0.30
 -17  -8  -1    3.21    0.24
  18   8   1   12.16    0.49
 -18  -8  -1   11.52    0.34
  19   8   1   14.02    0.61
 -19  -8  -1   14.39    0.45
  20   8   1   22.68    0.82
 -20  -8  -1   20.63    0.58
  21   8   1    1.31    0.49
 -21  -8  -1    0.09    0.26
  22   8   1    3.52    0.57
 -22  -8  -1    2.49    0.34
  23   8   1    1.77    0.55
 -23  -8  -1    0.43    0.30
  24   8   1    2.95    0.62
 -24  -8  -1    2.00    0.51
  25   8   1   -0.70    0.52
 -25  -8  -1   -0.37    0.44
  26   8   1    0.88    0.59
 -26  -8  -1    0.98    0.52
  27   8   1    1.46    0.68
 -27  -8  -1    1.40    0.53
 -27   9   1    3.91    0.73
  27  -9  -1    4.72    0.66
 -26   9   1   -0.31    0.57
  26  -9  -1    0.19    0.47
 -25   9   1   -0.06    0.54
  25  -9  -1   -0.91    0.41
 -24   9   1    1.69    0.57
  24  -9  -1   -0.09    0.43
 -23   9   1    6.32    0.67
  23  -9  -1    5.19    0.51
 -22   9   1   -0.17    0.45
  22  -9  -1   -1.04    0.33
 -21   9   1    4.48    0.57
  21  -9  -1    3.89    0.41
 -20   9   1    2.09    0.42
  20  -9  -1    1.74    0.33
 -19   9   1    1.91    0.33
  19  -9  -1    2.09    0.32
 -18   9   1    3.82    0.35
  18  -9  -1    4.78    0.35
 -17   9   1    2.05    0.29
  17  -9  -1    1.76    0.21
 -16   9   1    1.85    0.21
  16  -9  -1    1.85    0.19
 -15   9   1    6.87    0.25
  15  -9  -1    6.71    0.26
 -14   9   1    0.10    0.12
  14  -9  -1    0.19    0.12
 -13   9   1    9.14    0.24
  13  -9  -1    8.98    0.26
 -12   9   1    4.45    0.17
  12  -9  -1    4.30    0.22
 -11   9   1    0.88    0.11
  11  -9  -1    0.46    0.12
 -10   9   1   -0.09    0.08
  10  -9  -1   -0.07    0.10
  -9   9   1   15.44    0.27
   9  -9  -1   15.59    0.30
  -8   9   1   17.21    0.27
   8  -9  -1   16.97    0.31
  -7   9   1   10.76    0.20
   7  -9  -1   10.68    0.26
  -6   9   1    0.08    0.07
   6  -9  -1    0.05    0.08
  -5   9   1    4.67    0.17
   5  -9  -1    4.58    0.18
  -4   9   1    0.11    0.10
   4  -9  -1   -0.06    0.07
  -3   9   1    0.84    0.11
   3  -9  -1    0.82    0.07
  -2   9   1    3.04    0.12
   2  -9  -1    2.86    0.13
  -1   9   1   32.81    0.44
   1  -9  -1   32.72    0.53
   0   9   1    0.56    0.05
   0  -9  -1    0.65    0.06
   1   9   1   59.95    0.72
  -1  -9  -1   59.20    0.93
   2   9   1    8.59    0.21
  -2  -9  -1    8.42    0.18
   3   9   1    1.32    0.10
  -3  -9  -1    1.25    0.10
   4   9   1    0.12    0.09
  -4  -9  -1    0.08    0.08
   5   9   1    1.95    0.09
  -5  -9  -1    1.74    0.11
   6   9   1    1.29    0.09
  -6  -9  -1    1.02    0.11
   7   9   1    1.18    0.08
  -7  -9  -1    1.18    0.09
   8   9   1    3.87    0.12
  -8  -9  -1    3.93    0.16
   9   9   1   -0.06    0.08
  -9  -9  -1   -0.16    0.09
  10   9   1    1.83    0.11
 -10  -9  -1    1.97    0.14
  11   9   1    8.41    0.21
 -11  -9  -1    7.84    0.24
  12   9   1    9.79    0.24
 -12  -9  -1    9.33    0.30
  13   9   1    3.56    0.17
 -13  -9  -1    3.60    0.17
  14   9   1    8.21    0.25
 -14  -9  -1    7.86    0.24
  15   9   1    7.08    0.28
 -15  -9  -1    6.58    0.26
  16   9   1    6.55    0.34
 -16  -9  -1    6.92    0.28
  17   9   1    1.48    0.28
 -17  -9  -1    0.90    0.26
  18   9   1    1.99    0.30
 -18  -9  -1    1.73    0.28
  19   9   1    2.23    0.37
 -19  -9  -1    2.32    0.32
  20   9   1   10.03    0.61
 -20  -9  -1    9.14    0.51
  21   9   1    5.66    0.62
 -21  -9  -1    4.94    0.48
  22   9   1    2.01    0.54
 -22  -9  -1    2.32    0.43
  23   9   1    5.50    0.66
 -23  -9  -1    4.53    0.55
  24   9   1    0.74    0.54
 -24  -9  -1   -0.53    0.42
  25   9   1    0.34    0.57
 -25  -9  -1    0.45    0.46
  26   9   1    2.27    0.67
 -26  -9  -1    1.50    0.51
  27   9   1    0.03    0.63
 -27  -9  -1   -0.17    0.53
 -27  10   1    1.34    0.71
  27 -10  -1    0.99    0.53
 -26  10   1   -0.35    0.64
  26 -10  -1   -0.40    0.47
 -25  10   1    0.49    0.64
  25 -10  -1   -0.36    0.41
 -24  10   1    0.86    0.61
  24 -10  -1   -0.42    0.40
 -23  10   1   10.18    0.77
  23 -10  -1    8.37    0.61
 -22  10   1   11.90    0.80
  22 -10  -1    9.69    0.62
 -21  10   1    9.70    0.70
  21 -10  -1    8.65    0.50
 -20  10   1    8.46    0.58
  20 -10  -1    8.47    0.46
 -19  10   1    2.99    0.38
  19 -10  -1    3.13    0.32
 -18  10   1   -0.31    0.26
  18 -10  -1    0.03    0.18
 -17  10   1   11.21    0.47
  17 -10  -1   11.20    0.36
 -16  10   1   15.54    0.50
  16 -10  -1   14.86    0.48
 -15  10   1    0.31    0.16
  15 -10  -1    0.01    0.19
 -14  10   1    1.33    0.16
  14 -10  -1    0.87    0.17
 -13  10   1    4.88    0.20
  13 -10  -1    4.44    0.22
 -12  10   1    0.17    0.12
  12 -10  -1    0.40    0.13
 -11  10   1   44.75    0.60
  11 -10  -1   42.25    0.64
 -10  10   1    4.69    0.16
  10 -10  -1    4.78    0.20
  -9  10   1   38.02    0.52
   9 -10  -1   36.92    0.58
  -8  10   1    2.87    0.12
   8 -10  -1    2.48    0.11
  -7  10   1    2.29    0.11
   7 -10  -1    2.57    0.14
  -6  10   1    7.93    0.21
   6 -10  -1    8.46    0.27
  -5  10   1    4.05    0.20
   5 -10  -1    4.37    0.16
  -4  10   1    8.96    0.26
   4 -10  -1    8.72    0.19
  -3  10   1    0.09    0.10
   3 -10  -1   -0.10    0.10
  -2  10   1   23.49    0.39
   2 -10  -1   23.12    0.50
  -1  10   1    3.89    0.09
   1 -10  -1    3.69    0.14
   0  10   1   52.51    0.58
   0 -10  -1   51.16    0.74
   1  10   1    3.01    0.09
  -1 -10  -1    3.18    0.14
   2  10   1   61.83    0.87
  -2 -10  -1   59.35    0.85
   3  10   1   12.83    0.28
  -3 -10  -1   12.64    0.29
   4  10   1    1.98    0.12
  -4 -10  -1    1.72    0.10
   5  10   1    1.51    0.11
  -5 -10  -1    1.49    0.12
   6  10   1    1.31    0.10
  -6 -10  -1    1.14    0.10
   7  10   1    0.87    0.08
  -7 -10  -1    0.98    0.12
   8  10   1    0.01    0.07
  -8 -10  -1    0.14    0.09
   9  10   1   20.26    0.32
  -9 -10  -1   19.55    0.37
  10  10   1    0.25    0.10
 -10 -10  -1    0.34    0.09
  11  10   1   18.07    0.33
 -11 -10  -1   17.86    0.36
  12  10   1    1.37    0.13
 -12 -10  -1    1.27    0.15
  13  10   1   -0.06    0.12
 -13 -10  -1    0.06    0.14
  14  10   1    3.30    0.20
 -14 -10  -1    3.34    0.24
  15  10   1    0.00    0.19
 -15 -10  -1   -0.13    0.18
  16  10   1    8.22    0.36
 -16 -10  -1    7.86    0.29
  17  10   1   12.15    0.50
 -17 -10  -1   11.19    0.39
  18  10   1    4.70    0.38
 -18 -10  -1    4.03    0.33
  19  10   1    0.27    0.34
 -19 -10  -1    0.17    0.26
  20  10   1   27.86    0.99
 -20 -10  -1   25.26    0.76
  21  10   1   28.74    1.13
 -21 -10  -1   27.92    0.87
  22  10   1    8.12    0.72
 -22 -10  -1    6.49    0.54
  23  10   1   19.87    1.02
 -23 -10  -1   16.74    0.80
  24  10   1    1.78    0.66
 -24 -10  -1    1.23    0.45
  25  10   1    0.82    0.67
 -25 -10  -1    0.51    0.43
  26  10   1    1.03    0.68
 -26 -10  -1   -0.68    0.47
  27  10   1    5.06    1.04
 -27 -10  -1    6.86    1.22
 -26  11   1    4.34    0.80
  26 -11  -1    3.57    0.76
 -25  11   1    0.28    0.64
  25 -11  -1    0.52    0.64
 -24  11   1    1.28    0.65
  24 -11  -1    0.15    0.37
 -23  11   1    4.82    0.72
  23 -11  -1    2.37    0.39
 -22  11   1    2.18    0.61
  22 -11  -1    1.73    0.34
 -21  11   1    3.21    0.61
  21 -11  -1    2.98    0.47
 -20  11   1    3.34    0.51
  20 -11  -1    2.46    0.39
 -19  11   1    2.96    0.41
  19 -11  -1    3.60    0.39
 -18  11   1    0.27    0.29
  18 -11  -1   -0.37    0.27
 -17  11   1   -0.06    0.26
  17 -11  -1    0.10    0.24
 -16  11   1   34.07    0.76
  16 -11  -1   33.01    0.75
 -15  11   1    4.38    0.25
  15 -11  -1    4.44    0.28
 -14  11   1   40.35    0.71
  14 -11  -1   39.26    0.74
 -13  11   1   30.43    0.53
  13 -11  -1   28.93    0.55
 -12  11   1    0.47    0.13
  12 -11  -1    0.45    0.15
 -11  11   1   11.50    0.27
  11 -11  -1   10.72    0.30
 -10  11   1    0.10    0.10
  10 -11  -1    0.05    0.13
  -9  11   1    2.77    0.12
   9 -11  -1    2.46    0.14
  -8  11   1    0.02    0.07
   8 -11  -1   -0.03    0.10
  -7  11   1    1.38    0.11
   7 -11  -1    1.32    0.15
  -6  11   1    3.34    0.17
   6 -11  -1    2.92    0.16
  -5  11   1   14.71    0.38
   5 -11  -1   14.49    0.28
  -4  11   1    0.53    0.13
   4 -11  -1    0.78    0.11
  -3  11   1    4.21    0.19
   3 -11  -1    4.52    0.19
  -2  11   1    0.16    0.07
   2 -11  -1    0.03    0.12
  -1  11   1    0.60    0.07
   1 -11  -1    0.54    0.08
   0  11   1    4.38    0.11
   0 -11  -1    3.83    0.12
   1  11   1    3.37    0.11
  -1 -11  -1    3.25    0.15
   2  11   1    5.27    0.14
  -2 -11  -1    4.99    0.16
   3  11   1   -0.04    0.09
  -3 -11  -1    0.06    0.11
   4  11   1    0.35    0.14
  -4 -11  -1    0.62    0.09
   5  11   1   15.82    0.37
  -5 -11  -1   14.64    0.30
   6  11   1   -0.09    0.07
  -6 -11  -1   -0.02    0.11
   7  11   1    0.06    0.08
  -7 -11  -1    0.21    0.09
   8  11   1    3.30    0.12
  -8 -11  -1    3.28    0.13
   9  11   1    0.26    0.09
  -9 -11  -1    0.15    0.11
  10  11   1    0.08    0.10
 -10 -11  -1   -0.15    0.12
  11  11   1    6.62    0.21
 -11 -11  -1    6.09    0.23
  12  11   1   -0.35    0.12
 -12 -11  -1    0.01    0.12
  13  11   1   14.09    0.36
 -13 -11  -1   13.40    0.35
  14  11   1   71.46    1.09
 -14 -11  -1   70.67    1.11
  15  11   1   19.24    0.51
 -15 -11  -1   17.89    0.50
  16  11   1   78.14    1.38
 -16 -11  -1   73.22    1.32
  17  11   1   -0.01    0.27
 -17 -11  -1   -0.25    0.26
  18  11   1    2.79    0.35
 -18 -11  -1    2.64    0.34
  19  11   1    1.25    0.36
 -19 -11  -1    1.43    0.34
  20  11   1    0.53    0.44
 -20 -11  -1    0.60    0.37
  21  11   1    2.58    0.61
 -21 -11  -1    1.14    0.30
  22  11   1    1.74    0.59
 -22 -11  -1    0.87    0.34
  23  11   1    4.37    0.71
 -23 -11  -1    3.46    0.44
  24  11   1    0.73    0.63
 -24 -11  -1    0.20    0.37
  25  11   1    2.52    0.73
 -25 -11  -1    0.74    0.66
  26  11   1    2.13    0.75
 -26 -11  -1    1.65    0.70
 -26  12   1    1.02    0.68
  26 -12  -1   -0.16    0.63
 -25  12   1    3.65    0.75
  25 -12  -1    4.02    0.75
 -24  12   1    0.07    0.62
  24 -12  -1    0.32    0.60
 -23  12   1    2.31    0.66
  23 -12  -1    3.64    0.61
 -22  12   1    9.01    0.83
  22 -12  -1    7.95    0.69
 -21  12   1    1.72    0.57
  21 -12  -1    1.36    0.43
 -20  12   1    0.44    0.46
  20 -12  -1    0.55    0.37
 -19  12   1    0.07    0.36
  19 -12  -1   -0.59    0.31
 -18  12   1    4.82    0.43
  18 -12  -1    3.35    0.36
 -17  12   1    0.17    0.30
  17 -12  -1   -0.17    0.26
 -16  12   1   10.93    0.46
  16 -12  -1    9.27    0.41
 -15  12   1   35.97    0.74
  15 -12  -1   33.90    0.75
 -14  12   1    0.34    0.17
  14 -12  -1    0.24    0.19
 -13  12   1    4.65    0.24
  13 -12  -1    4.00    0.24
 -12  12   1   23.96    0.45
  12 -12  -1   21.93    0.46
 -11  12   1   64.24    0.83
  11 -12  -1   61.21    0.93
 -10  12   1   14.63    0.28
  10 -12  -1   14.41    0.34
  -9  12   1   20.84    0.34
   9 -12  -1   20.38    0.38
  -8  12   1    0.32    0.10
   8 -12  -1    0.44    0.15
  -7  12   1    0.38    0.09
   7 -12  -1    0.21    0.11
  -6  12   1    1.77    0.19
   6 -12  -1    2.11    0.14
  -5  12   1   19.11    0.45
   5 -12  -1   18.70    0.38
  -4  12   1   18.91    0.43
   4 -12  -1   17.45    0.42
  -3  12   1    1.38    0.12
   3 -12  -1    1.28    0.11
  -2  12   1    5.42    0.16
   2 -12  -1    4.89    0.23
  -1  12   1    2.61    0.09
   1 -12  -1    2.35    0.11
   0  12   1    1.10    0.08
   0 -12  -1    1.03    0.09
   1  12   1    0.29    0.06
  -1 -12  -1    0.28    0.09
   2  12   1    0.45    0.08
  -2 -12  -1    0.43    0.08
   3  12   1    0.68    0.11
  -3 -12  -1    0.76    0.12
   4  12   1    1.53    0.17
  -4 -12  -1    1.49    0.16
   5  12   1    5.64    0.26
  -5 -12  -1    6.31    0.22
   6  12   1    1.64    0.14
  -6 -12  -1    1.82    0.14
   7  12   1    4.34    0.15
  -7 -12  -1    4.03    0.22
   8  12   1    5.19    0.15
  -8 -12  -1    4.67    0.19
   9  12   1    3.29    0.14
  -9 -12  -1    2.96    0.15
  10  12   1    2.63    0.14
 -10 -12  -1    2.71    0.17
  11  12   1   19.97    0.37
 -11 -12  -1   19.44    0.41
  12  12   1    0.80    0.16
 -12 -12  -1    0.39    0.16
  13  12   1    2.56    0.21
 -13 -12  -1    2.63    0.21
  14  12   1   -0.05    0.19
 -14 -12  -1   -0.26    0.17
  15  12   1   16.01    0.51
 -15 -12  -1   14.70    0.49
  16  12   1   16.80    0.63
 -16 -12  -1   15.28    0.52
  17  12   1    0.87    0.32
 -17 -12  -1    0.77    0.29
  18  12   1    4.88    0.43
 -18 -12  -1    4.24    0.38
  19  12   1    0.29    0.37
 -19 -12  -1   -0.34    0.32
  20  12   1    0.97    0.47
 -20 -12  -1    1.04    0.39
  21  12   1    3.51    0.65
 -21 -12  -1    2.87    0.49
  22  12   1    3.95    0.67
 -22 -12  -1    3.75    0.58
  23  12   1    4.94    0.75
 -23 -12  -1    4.93    0.65
  24  12   1    0.72    0.63
 -24 -12  -1    0.39    0.58
  25  12   1    4.80    0.81
 -25 -12  -1    4.17    0.77
 -25  13   1    1.45    0.67
  25 -13  -1    0.28    0.62
 -24  13   1    2.17    0.70
  24 -13  -1    1.17    0.64
 -23  13   1    0.23    0.60
  23 -13  -1   -0.80    0.52
 -22  13   1    0.43    0.57
  22 -13  -1    0.34    0.42
 -21  13   1    0.31    0.51
  21 -13  -1    0.41    0.40
 -20  13   1   -0.55    0.43
  20 -13  -1   -0.06    0.34
 -19  13   1    2.28    0.43
  19 -13  -1    3.28    0.40
 -18  13   1    2.23    0.38
  18 -13  -1    2.21    0.35
 -17  13   1    8.88    0.52
  17 -13  -1    8.53    0.46
 -16  13   1    0.06    0.29
  16 -13  -1    0.16    0.22
 -15  13   1   11.54    0.49
  15 -13  -1   10.50    0.40
 -14  13   1   34.79    0.71
  14 -13  -1   34.00    0.67
 -13  13   1    4.70    0.26
  13 -13  -1    4.46    0.24
 -12  13   1   34.33    0.63
  12 -13  -1   33.00    0.58
 -11  13   1    0.11    0.13
  11 -13  -1   -0.13    0.13
 -10  13   1   49.22    0.70
  10 -13  -1   48.20    0.77
  -9  13   1    3.49    0.14
   9 -13  -1    3.36    0.24
  -8  13   1    4.62    0.18
   8 -13  -1    4.59    0.25
  -7  13   1   19.12    0.49
   7 -13  -1   18.81    0.41
  -6  13   1   14.60    0.42
   6 -13  -1   13.24    0.35
  -5  13   1   40.11    0.75
   5 -13  -1   39.24    0.71
  -4  13   1    0.22    0.14
   4 -13  -1    0.49    0.13
  -3  13   1   22.51    0.49
   3 -13  -1   20.99    0.56
  -2  13   1    2.58    0.11
   2 -13  -1    2.47    0.21
  -1  13   1   11.69    0.21
   1 -13  -1   11.17    0.31
   0  13   1    3.87    0.12
   0 -13  -1    3.57    0.15
   1  13   1   14.01    0.24
  -1 -13  -1   13.40    0.33
   2  13   1    1.06    0.09
  -2 -13  -1    1.10    0.18
   3  13   1    1.75    0.12
  -3 -13  -1    1.46    0.21
   4  13   1   -0.02    0.14
  -4 -13  -1    0.25    0.13
   5  13   1   21.88    0.48
  -5 -13  -1   20.83    0.45
   6  13   1   14.47    0.39
  -6 -13  -1   13.83    0.30
   7  13   1    8.68    0.24
  -7 -13  -1    8.72    0.29
   8  13   1    0.97    0.10
  -8 -13  -1    0.65    0.16
   9  13   1    2.33    0.13
  -9 -13  -1    2.14    0.12
  10  13   1   10.05    0.28
 -10 -13  -1    9.45    0.25
  11  13   1    0.06    0.13
 -11 -13  -1    0.25    0.14
  12  13   1   45.03    0.77
 -12 -13  -1   43.05    0.73
  13  13   1   14.93    0.44
 -13 -13  -1   15.71    0.41
  14  13   1   26.07    0.67
 -14 -13  -1   26.39    0.63
  15  13   1   11.31    0.49
 -15 -13  -1   11.68    0.43
  16  13   1    9.30    0.52
 -16 -13  -1    8.75    0.40
  17  13   1    2.68    0.39
 -17 -13  -1    3.63    0.37
  18  13   1    0.53    0.35
 -18 -13  -1    0.32    0.30
  19  13   1    5.09    0.51
 -19 -13  -1    5.40    0.46
  20  13   1   -0.54    0.44
 -20 -13  -1   -0.39    0.34
  21  13   1    1.44    0.56
 -21 -13  -1   -0.17    0.39
  22  13   1    4.29    0.70
 -22 -13  -1    4.60    0.61
  23  13   1    0.63    0.63
 -23 -13  -1    0.05    0.54
  24  13   1    9.45    0.92
 -24 -13  -1    9.58    0.91
  25  13   1    0.67    0.67
 -25 -13  -1   -0.34    0.59
 -24  14   1    2.48    0.80
  24 -14  -1    2.28    0.66
 -23  14   1   -0.30    0.69
  23 -14  -1    0.20    0.56
 -22  14   1    0.92    0.67
  22 -14  -1   -0.15    0.45
 -21  14   1    1.58    0.67
  21 -14  -1    0.01    0.38
 -20  14   1    1.15    0.48
  20 -14  -1    0.84    0.36
 -19  14   1    0.23    0.37
  19 -14  -1   -0.23    0.31
 -18  14   1    4.84    0.46
  18 -14  -1    3.37    0.37
 -17  14   1    0.44    0.32
  17 -14  -1    0.31    0.27
 -16  14   1    5.28    0.42
  16 -14  -1    4.48    0.32
 -15  14   1    1.17    0.28
  15 -14  -1    1.05    0.22
 -14  14   1    1.60    0.25
  14 -14  -1    1.38    0.21
 -13  14   1    9.86    0.36
  13 -14  -1    9.45    0.32
 -12  14   1    3.23    0.23
  12 -14  -1    3.14    0.19
 -11  14   1    2.26    0.20
  11 -14  -1    2.08    0.14
 -10  14   1    0.60    0.13
  10 -14  -1    0.33    0.13
  -9  14   1    0.15    0.10
   9 -14  -1    0.30    0.17
  -8  14   1   -0.20    0.12
   8 -14  -1    0.01    0.13
  -7  14   1    1.69    0.21
   7 -14  -1    1.77    0.14
  -6  14   1    3.71    0.24
   6 -14  -1    3.22    0.21
  -5  14   1    0.23    0.18
   5 -14  -1    0.28    0.16
  -4  14   1    6.03    0.28
   4 -14  -1    5.09    0.32
  -3  14   1    2.32    0.13
   3 -14  -1    2.18    0.24
  -2  14   1   11.08    0.23
   2 -14  -1    9.90    0.33
  -1  14   1    2.17    0.11
   1 -14  -1    2.06    0.13
   0  14   1    9.53    0.20
   0 -14  -1    8.21    0.24
   1  14   1   35.61    0.48
  -1 -14  -1   33.78    0.56
   2  14   1    9.65    0.21
  -2 -14  -1    9.36    0.37
   3  14   1   15.25    0.32
  -3 -14  -1   15.45    0.50
   4  14   1    2.30    0.21
  -4 -14  -1    2.69    0.26
   5  14   1    0.32    0.16
  -5 -14  -1    0.41    0.16
   6  14   1    1.75    0.20
  -6 -14  -1    1.44    0.18
   7  14   1    8.74    0.27
  -7 -14  -1    9.00    0.27
   8  14   1    9.80    0.26
  -8 -14  -1    9.73    0.33
   9  14   1    1.35    0.13
  -9 -14  -1    1.15    0.13
  10  14   1    6.91    0.24
 -10 -14  -1    6.71    0.24
  11  14   1    4.43    0.23
 -11 -14  -1    3.90    0.19
  12  14   1    2.18    0.22
 -12 -14  -1    2.04    0.18
  13  14   1   10.30    0.41
 -13 -14  -1    9.74    0.33
  14  14   1    0.71    0.25
 -14 -14  -1    0.40    0.20
  15  14   1    9.08    0.46
 -15 -14  -1    8.49    0.39
  16  14   1    5.17    0.44
 -16 -14  -1    6.18    0.37
  17  14   1    0.21    0.32
 -17 -14  -1    0.16    0.28
  18  14   1    3.00    0.42
 -18 -14  -1    2.46    0.35
  19  14   1    0.71    0.41
 -19 -14  -1    0.44    0.34
  20  14   1    0.68    0.48
 -20 -14  -1    0.25    0.35
  21  14   1    0.30    0.65
 -21 -14  -1    0.70    0.40
  22  14   1   -0.11    0.68
 -22 -14  -1    0.37    0.46
  23  14   1    0.49    0.75
 -23 -14  -1    0.07    0.56
  24  14   1    0.99    0.87
 -24 -14  -1    0.60    0.61
 -24  15   1    0.08    0.80
  24 -15  -1   -1.23    0.56
 -23  15   1    1.31    0.81
  23 -15  -1   -0.02    0.53
 -22  15   1    1.10    0.77
  22 -15  -1    0.04    0.44
 -21  15   1    3.26    0.84
  21 -15  -1    2.27    0.49
 -20  15   1    0.80    0.61
  20 -15  -1    1.20    0.37
 -19  15   1   12.86    0.83
  19 -15  -1   12.32    0.59
 -18  15   1    0.00    0.41
  18 -15  -1    0.16    0.29
 -17  15   1    4.58    0.51
  17 -15  -1    5.21    0.38
 -16  15   1   -0.51    0.33
  16 -15  -1   -0.12    0.21
 -15  15   1    0.43    0.31
  15 -15  -1    0.74    0.21
 -14  15   1    5.54    0.40
  14 -15  -1    5.48    0.29
 -13  15   1    0.56    0.21
  13 -15  -1    0.61    0.15
 -12  15   1   14.61    0.45
  12 -15  -1   15.33    0.45
 -11  15   1    0.08    0.16
  11 -15  -1   -0.11    0.15
 -10  15   1    2.35    0.17
  10 -15  -1    2.16    0.16
  -9  15   1   -0.26    0.13
   9 -15  -1    0.24    0.16
  -8  15   1   -0.14    0.15
   8 -15  -1    0.05    0.11
  -7  15   1    0.55    0.21
   7 -15  -1    0.29    0.20
  -6  15   1    0.34    0.21
   6 -15  -1    0.23    0.18
  -5  15   1   14.11    0.47
   5 -15  -1   13.67    0.39
  -4  15   1   13.14    0.44
   4 -15  -1   12.41    0.48
  -3  15   1   26.87    0.54
   3 -15  -1   25.59    0.70
  -2  15   1   17.77    0.30
   2 -15  -1   16.79    0.52
  -1  15   1   12.44    0.24
   1 -15  -1   12.54    0.33
   0  15   1    2.38    0.12
   0 -15  -1    2.11    0.14
   1  15   1   16.10    0.27
  -1 -15  -1   15.62    0.33
   2  15   1   20.97    0.33
  -2 -15  -1   20.19    0.58
   3  15   1   13.01    0.29
  -3 -15  -1   12.24    0.46
   4  15   1    0.73    0.19
  -4 -15  -1    0.43    0.21
   5  15   1    2.21    0.23
  -5 -15  -1    2.25    0.19
   6  15   1    1.56    0.23
  -6 -15  -1    1.40    0.20
   7  15   1    3.93    0.20
  -7 -15  -1    3.53    0.29
   8  15   1    0.49    0.13
  -8 -15  -1    0.57    0.13
   9  15   1    0.12    0.11
  -9 -15  -1    0.19    0.16
  10  15   1   -0.12    0.14
 -10 -15  -1    0.02    0.12
  11  15   1    8.43    0.33
 -11 -15  -1    8.07    0.30
  12  15   1    0.57    0.20
 -12 -15  -1    0.34    0.13
  13  15   1   -0.10    0.23
 -13 -15  -1    0.14    0.16
  14  15   1    0.66    0.30
 -14 -15  -1    0.70    0.20
  15  15   1    1.26    0.37
 -15 -15  -1    1.60    0.24
  16  15   1    0.17    0.36
 -16 -15  -1    0.28    0.23
  17  15   1    5.05    0.52
 -17 -15  -1    3.91    0.36
  18  15   1    1.28    0.45
 -18 -15  -1    0.91    0.31
  19  15   1    9.48    0.74
 -19 -15  -1    9.30    0.54
  20  15   1   -0.28    0.55
 -20 -15  -1   -0.21    0.34
  21  15   1    1.62    0.80
 -21 -15  -1    0.98    0.46
  22  15   1    0.56    0.81
 -22 -15  -1    0.21    0.46
  23  15   1    0.74    0.80
 -23 -15  -1   -1.18    0.53
 -23  16   1    0.42    0.79
  23 -16  -1   -0.12    0.47
 -22  16   1    2.39    0.86
  22 -16  -1    1.13    0.48
 -21  16   1    1.72    0.80
  21 -16  -1    1.24    0.45
 -20  16   1    2.62    0.70
  20 -16  -1    1.23    0.39
 -19  16   1    0.63    0.49
  19 -16  -1    1.56    0.34
 -18  16   1   -0.11    0.41
  18 -16  -1    0.10    0.28
 -17  16   1    0.48    0.39
  17 -16  -1    0.82    0.27
 -16  16   1   -0.05    0.35
  16 -16  -1    0.23    0.21
 -15  16   1    2.14    0.40
  15 -16  -1    2.55    0.23
 -14  16   1    7.12    0.45
  14 -16  -1    6.95    0.28
 -13  16   1    0.31    0.24
  13 -16  -1    0.21    0.22
 -12  16   1    0.09    0.20
  12 -16  -1    0.30    0.19
 -11  16   1    0.70    0.19
  11 -16  -1    0.42    0.15
 -10  16   1    1.91    0.17
  10 -16  -1    1.61    0.17
  -9  16   1    1.99    0.21
   9 -16  -1    2.25    0.18
  -8  16   1   21.54    0.74
   8 -16  -1   20.85    0.83
  -7  16   1   11.97    0.51
   7 -16  -1   11.27    0.43
  -6  16   1    0.31    0.24
   6 -16  -1   -0.14    0.16
  -5  16   1    4.47    0.30
   5 -16  -1    3.34    0.33
  -4  16   1    7.57    0.38
   4 -16  -1    6.81    0.39
  -3  16   1    3.51    0.18
   3 -16  -1    3.54    0.24
  -2  16   1    0.43    0.11
   2 -16  -1    0.52    0.12
  -1  16   1    0.17    0.12
   1 -16  -1    0.44    0.11
   0  16   1    0.12    0.11
   0 -16  -1    0.08    0.11
   1  16   1    3.23    0.17
  -1 -16  -1    3.17    0.15
   2  16   1    0.17    0.10
  -2 -16  -1    0.33    0.12
   3  16   1    7.68    0.26
  -3 -16  -1    7.07    0.36
   4  16   1    8.03    0.28
  -4 -16  -1    8.42    0.41
   5  16   1    3.27    0.28
  -5 -16  -1    3.06    0.31
   6  16   1    0.73    0.23
  -6 -16  -1    0.78    0.18
   7  16   1    4.25    0.37
  -7 -16  -1    4.46    0.29
   8  16   1   48.70    0.95
  -8 -16  -1   48.08    1.28
   9  16   1    0.82    0.17
  -9 -16  -1    0.71    0.16
  10  16   1   21.93    0.54
 -10 -16  -1   20.63    0.45
  11  16   1    0.18    0.19
 -11 -16  -1    0.16    0.16
  12  16   1    0.12    0.22
 -12 -16  -1    0.32    0.19
  13  16   1    1.88    0.33
 -13 -16  -1    1.99    0.28
  14  16   1    1.77    0.34
 -14 -16  -1    1.71    0.20
  15  16   1   11.07    0.64
 -15 -16  -1    9.88    0.39
  16  16   1   -0.45    0.35
 -16 -16  -1    0.46    0.24
  17  16   1    3.96    0.51
 -17 -16  -1    4.39    0.36
  18  16   1    0.13    0.43
 -18 -16  -1    0.56    0.29
  19  16   1    0.03    0.46
 -19 -16  -1   -0.08    0.32
  20  16   1    1.51    0.65
 -20 -16  -1    1.67    0.42
  21  16   1    3.84    0.85
 -21 -16  -1    2.88    0.51
  22  16   1    1.74    0.84
 -22 -16  -1    1.79    0.51
  23  16   1   -0.51    0.77
 -23 -16  -1    0.30    0.62
 -22  17   1    0.96    0.81
  22 -17  -1   -0.83    0.56
 -21  17   1    0.01    0.71
  21 -17  -1   -0.04    0.55
 -20  17   1    5.49    0.77
  20 -17  -1    4.83    0.51
 -19  17   1   -0.03    0.46
  19 -17  -1   -0.34    0.34
 -18  17   1    0.10    0.41
  18 -17  -1    0.63    0.27
 -17  17   1    3.78    0.49
  17 -17  -1    4.96    0.34
 -16  17   1    0.57    0.38
  16 -17  -1    1.27    0.22
 -15  17   1    0.57    0.36
  15 -17  -1    0.19    0.29
 -14  17   1    9.23    0.53
  14 -17  -1    9.30    0.48
 -13  17   1   11.03    0.52
  13 -17  -1   10.57    0.48
 -12  17   1    2.05    0.29
  12 -17  -1    1.55    0.20
 -11  17   1    0.07    0.21
  11 -17  -1    0.10    0.15
 -10  17   1    5.24    0.30
  10 -17  -1    5.33    0.51
  -9  17   1   26.11    0.82
   9 -17  -1   27.82    0.91
  -8  17   1    4.85    0.40
   8 -17  -1    5.35    0.42
  -7  17   1   17.35    0.64
   7 -17  -1   16.54    0.54
  -6  17   1    1.32    0.29
   6 -17  -1    2.25    0.32
  -5  17   1    2.09    0.29
   5 -17  -1    1.57    0.29
  -4  17   1    8.14    0.34
   4 -17  -1    7.74    0.42
  -3  17   1   -0.03    0.15
   3 -17  -1   -0.08    0.21
  -2  17   1   14.14    0.34
   2 -17  -1   13.93    0.42
  -1  17   1    0.96    0.14
   1 -17  -1    0.76    0.13
   0  17   1    0.17    0.13
   0 -17  -1    0.13    0.12
   1  17   1    1.54    0.16
  -1 -17  -1    1.46    0.17
   2  17   1   11.74    0.31
  -2 -17  -1   11.47    0.35
   3  17   1    1.37    0.18
  -3 -17  -1    1.33    0.24
   4  17   1   11.38    0.35
  -4 -17  -1   10.73    0.47
   5  17   1    4.88    0.35
  -5 -17  -1    5.87    0.39
   6  17   1    0.06    0.26
  -6 -17  -1    0.24    0.26
   7  17   1   19.97    0.70
  -7 -17  -1   17.61    0.55
   8  17   1    5.65    0.42
  -8 -17  -1    5.64    0.41
   9  17   1   37.10    0.80
  -9 -17  -1   36.07    1.08
  10  17   1    9.70    0.43
 -10 -17  -1    9.62    0.38
  11  17   1    0.26    0.23
 -11 -17  -1   -0.05    0.18
  12  17   1    0.54    0.24
 -12 -17  -1    0.28    0.20
  13  17   1    9.03    0.50
 -13 -17  -1   10.32    0.49
  14  17   1   17.73    0.72
 -14 -17  -1   18.73    0.69
  15  17   1    0.33    0.34
 -15 -17  -1    0.80    0.32
  16  17   1   14.44    0.75
 -16 -17  -1   13.73    0.51
  17  17   1    3.28    0.48
 -17 -17  -1    3.01    0.32
  18  17   1    0.18    0.44
 -18 -17  -1    0.68    0.35
  19  17   1    0.41    0.47
 -19 -17  -1    0.07    0.37
  20  17   1    5.32    0.91
 -20 -17  -1    6.19    0.57
  21  17   1    0.81    0.79
 -21 -17  -1   -0.56    0.56
  22  17   1   -0.56    0.84
 -22 -17  -1    0.00    0.59
 -21  18   1    4.53    0.90
  21 -18  -1    2.96    0.68
 -20  18   1    4.52    0.77
  20 -18  -1    3.45    0.63
 -19  18   1    3.42    0.57
  19 -18  -1    3.64    0.59
 -18  18   1   12.13    0.80
  18 -18  -1   12.50    0.81
 -17  18   1    0.54    0.39
  17 -18  -1   -0.02    0.39
 -16  18   1    7.38    0.57
  16 -18  -1    7.71    0.58
 -15  18   1    0.35    0.35
  15 -18  -1    1.38    0.32
 -14  18   1    2.55    0.37
  14 -18  -1    3.24    0.38
 -13  18   1    1.85    0.31
  13 -18  -1    1.49    0.26
 -12  18   1    0.25    0.24
  12 -18  -1    0.19    0.18
 -11  18   1    6.91    0.36
  11 -18  -1    6.32    0.33
 -10  18   1    0.20    0.18
  10 -18  -1   -0.05    0.31
  -9  18   1    8.06    0.51
   9 -18  -1    7.42    0.49
  -8  18   1    0.39    0.32
   8 -18  -1    0.29    0.27
  -7  18   1    5.04    0.41
   7 -18  -1    4.27    0.47
  -6  18   1    1.82    0.33
   6 -18  -1    1.68    0.36
  -5  18   1    1.32    0.30
   5 -18  -1    1.01    0.29
  -4  18   1    0.70    0.18
   4 -18  -1    0.96    0.27
  -3  18   1    3.36    0.21
   3 -18  -1    3.42    0.20
  -2  18   1    2.93    0.19
   2 -18  -1    2.61    0.22
  -1  18   1    0.13    0.14
   1 -18  -1    0.41    0.16
   0  18   1    1.73    0.17
   0 -18  -1    1.88    0.16
   1  18   1    7.07    0.26
  -1 -18  -1    6.34    0.27
   2  18   1    0.03    0.14
  -2 -18  -1    0.15    0.15
   3  18   1    0.33    0.16
  -3 -18  -1    0.41    0.14
   4  18   1    5.70    0.29
  -4 -18  -1    5.47    0.37
   5  18   1    3.06    0.35
  -5 -18  -1    2.15    0.31
   6  18   1   -0.43    0.28
  -6 -18  -1    0.46    0.30
   7  18   1   18.58    0.69
  -7 -18  -1   17.03    0.79
   8  18   1    6.72    0.46
  -8 -18  -1    7.49    0.46
   9  18   1   13.57    0.56
  -9 -18  -1   13.13    0.63
  10  18   1    0.89    0.23
 -10 -18  -1    1.49    0.20
  11  18   1    4.96    0.36
 -11 -18  -1    4.44    0.32
  12  18   1    0.26    0.26
 -12 -18  -1   -0.06    0.21
  13  18   1    0.34    0.30
 -13 -18  -1   -0.01    0.25
  14  18   1    0.18    0.32
 -14 -18  -1   -0.03    0.32
  15  18   1    0.36    0.35
 -15 -18  -1    0.58    0.32
  16  18   1    8.53    0.61
 -16 -18  -1    7.75    0.59
  17  18   1    1.13    0.42
 -17 -18  -1    0.81    0.43
  18  18   1   10.81    0.78
 -18 -18  -1   11.56    0.80
  19  18   1    0.19    0.49
 -19 -18  -1    0.87    0.50
  20  18   1    2.52    0.80
 -20 -18  -1    1.21    0.56
  21  18   1    1.42    0.80
 -21 -18  -1    1.75    0.61
 -20  19   1    1.01    0.73
  20 -19  -1    0.52    0.64
 -19  19   1    0.61    0.51
  19 -19  -1    1.65    0.63
 -18  19   1    6.82    0.69
  18 -19  -1    6.69    0.77
 -17  19   1    0.47    0.40
  17 -19  -1    1.12    0.52
 -16  19   1    0.79    0.39
  16 -19  -1    0.69    0.47
 -15  19   1    2.17    0.40
  15 -19  -1    3.22    0.41
 -14  19   1    3.38    0.40
  14 -19  -1    3.50    0.38
 -13  19   1    3.67    0.37
  13 -19  -1    3.58    0.36
 -12  19   1    2.58    0.30
  12 -19  -1    2.86    0.30
 -11  19   1    0.02    0.21
  11 -19  -1    0.16    0.19
 -10  19   1    1.75    0.41
  10 -19  -1    1.06    0.36
  -9  19   1   12.60    0.66
   9 -19  -1   11.40    0.57
  -8  19   1    0.31    0.32
   8 -19  -1    0.87    0.39
  -7  19   1   12.14    0.63
   7 -19  -1   13.15    0.70
  -6  19   1    0.45    0.33
   6 -19  -1   -0.05    0.33
  -5  19   1    5.98    0.46
   5 -19  -1    5.22    0.45
  -4  19   1   26.31    0.67
   4 -19  -1   25.54    0.85
  -3  19   1   -0.02    0.20
   3 -19  -1    0.44    0.18
  -2  19   1   14.86    0.40
   2 -19  -1   13.28    0.46
  -1  19   1    0.38    0.17
   1 -19  -1    0.03    0.16
   0  19   1    0.46    0.17
   0 -19  -1    0.34    0.12
   1  19   1    8.90    0.31
  -1 -19  -1    9.06    0.40
   2  19   1   18.70    0.47
  -2 -19  -1   17.70    0.53
   3  19   1    9.07    0.39
  -3 -19  -1    9.24    0.36
   4  19   1   28.21    0.70
  -4 -19  -1   26.90    0.92
   5  19   1   10.88    0.45
  -5 -19  -1   10.43    0.67
   6  19   1   -0.26    0.32
  -6 -19  -1   -0.52    0.35
   7  19   1   11.51    0.62
  -7 -19  -1    9.77    0.71
   8  19   1    2.28    0.40
  -8 -19  -1    1.92    0.48
   9  19   1   15.64    0.79
  -9 -19  -1   15.36    0.74
  10  19   1    4.18    0.31
 -10 -19  -1    4.20    0.26
  11  19   1    0.14    0.23
 -11 -19  -1   -0.16    0.21
  12  19   1    1.49    0.30
 -12 -19  -1    1.10    0.28
  13  19   1   10.05    0.53
 -13 -19  -1    9.80    0.52
  14  19   1    6.73    0.51
 -14 -19  -1    6.06    0.47
  15  19   1    1.88    0.40
 -15 -19  -1    2.11    0.39
  16  19   1    1.72    0.43
 -16 -19  -1    1.22    0.48
  17  19   1    0.22    0.40
 -17 -19  -1   -0.40    0.48
  18  19   1    0.27    0.48
 -18 -19  -1    0.14    0.56
  19  19   1    0.92    0.53
 -19 -19  -1   -0.80    0.57
  20  19   1    0.94    0.83
 -20 -19  -1    1.38    0.71
 -19  20   1    6.63    0.71
  19 -20  -1    7.06    0.87
 -18  20   1   11.67    0.84
  18 -20  -1    9.39    0.86
 -17  20   1    1.05    0.44
  17 -20  -1    1.63    0.53
 -16  20   1    6.23    0.56
  16 -20  -1    6.38    0.64
 -15  20   1   -0.28    0.33
  15 -20  -1    0.45    0.35
 -14  20   1   -0.24    0.30
  14 -20  -1   -0.15    0.29
 -13  20   1    0.12    0.27
  13 -20  -1    0.70    0.28
 -12  20   1   -0.06    0.23
  12 -20  -1    0.57    0.24
 -11  20   1    0.28    0.45
  11 -20  -1    0.49    0.20
 -10  20   1   -0.06    0.46
  10 -20  -1   -0.24    0.32
  -9  20   1    3.40    0.50
   9 -20  -1    3.06    0.56
  -8  20   1    0.19    0.41
   8 -20  -1    0.07    0.42
  -7  20   1    1.38    0.39
   7 -20  -1    1.16    0.44
  -6  20   1    1.71    0.39
   6 -20  -1    1.09    0.41
  -5  20   1    0.07    0.32
   5 -20  -1   -0.08    0.35
  -4  20   1   11.62    0.43
   4 -20  -1   11.15    0.45
  -3  20   1    1.15    0.23
   3 -20  -1    1.50    0.23
  -2  20   1   22.00    0.65
   2 -20  -1   20.80    0.59
  -1  20   1    0.36    0.20
   1 -20  -1    0.60    0.18
   0  20   1   22.74    0.62
   0 -20  -1   23.07    0.78
   1  20   1    0.43    0.21
  -1 -20  -1    0.49    0.21
   2  20   1    7.31    0.39
  -2 -20  -1    6.84    0.36
   3  20   1    2.86    0.27
  -3 -20  -1    2.98    0.25
   4  20   1    2.86    0.25
  -4 -20  -1    2.69    0.23
   5  20   1    7.83    0.53
  -5 -20  -1    7.32    0.58
   6  20   1    0.34    0.34
  -6 -20  -1    0.60    0.38
   7  20   1    9.01    0.62
  -7 -20  -1    8.39    0.67
   8  20   1    1.58    0.47
  -8 -20  -1   -0.01    0.43
   9  20   1    0.79    0.54
  -9 -20  -1    0.50    0.48
  10  20   1    2.01    0.61
 -10 -20  -1    1.99    0.21
  11  20   1    0.88    0.24
 -11 -20  -1    0.91    0.23
  12  20   1    0.62    0.26
 -12 -20  -1    0.08    0.25
  13  20   1   -0.07    0.29
 -13 -20  -1    0.33    0.29
  14  20   1    0.97    0.34
 -14 -20  -1    0.57    0.34
  15  20   1    0.04    0.36
 -15 -20  -1   -0.47    0.41
  16  20   1    4.09    0.51
 -16 -20  -1    3.41    0.55
  17  20   1    2.51    0.50
 -17 -20  -1    2.14    0.55
  18  20   1    4.23    0.62
 -18 -20  -1    5.87    0.75
 -17  21   1    3.58    0.52
  17 -21  -1    3.27    0.58
 -16  21   1    0.65    0.38
  16 -21  -1    0.33    0.45
 -15  21   1    1.13    0.36
  15 -21  -1    0.70    0.35
 -14  21   1    2.16    0.36
  14 -21  -1    2.28    0.36
 -13  21   1    1.45    0.31
  13 -21  -1    1.36    0.30
 -12  21   1    0.49    0.65
  12 -21  -1    0.40    0.23
 -11  21   1   -0.21    0.58
  11 -21  -1   -0.22    0.17
 -10  21   1   -0.03    0.49
  10 -21  -1   -0.30    0.54
  -9  21   1    0.46    0.44
   9 -21  -1    0.00    0.45
  -8  21   1    0.57    0.43
   8 -21  -1    0.81    0.46
  -7  21   1   -0.35    0.39
   7 -21  -1    0.91    0.43
  -6  21   1    0.47    0.37
   6 -21  -1    0.40    0.40
  -5  21   1    1.14    0.37
   5 -21  -1    1.24    0.52
  -4  21   1   12.57    0.48
   4 -21  -1   11.26    0.49
  -3  21   1    3.18    0.29
   3 -21  -1    3.90    0.32
  -2  21   1    0.64    0.24
   2 -21  -1    0.51    0.20
  -1  21   1    0.48    0.24
   1 -21  -1    0.00    0.17
   0  21   1    1.78    0.25
   0 -21  -1    1.92    0.30
   1  21   1    3.25    0.31
  -1 -21  -1    2.41    0.23
   2  21   1    0.05    0.23
  -2 -21  -1    0.32    0.22
   3  21   1    0.10    0.22
  -3 -21  -1    0.39    0.23
   4  21   1    0.31    0.21
  -4 -21  -1    0.04    0.20
   5  21   1    2.59    0.44
  -5 -21  -1    3.20    0.24
   6  21   1    4.92    0.52
  -6 -21  -1    5.05    0.55
   7  21   1   -0.55    0.44
  -7 -21  -1    0.25    0.41
   8  21   1   -0.01    0.44
  -8 -21  -1    0.20    0.45
   9  21   1    0.12    0.53
  -9 -21  -1    1.09    0.49
  10  21   1    5.08    0.75
 -10 -21  -1    5.13    0.45
  11  21   1   -0.10    0.60
 -11 -21  -1    0.23    0.22
  12  21   1    0.40    0.25
 -12 -21  -1    0.03    0.25
  13  21   1   -0.23    0.28
 -13 -21  -1    0.22    0.28
  14  21   1    0.47    0.33
 -14 -21  -1    0.37    0.32
  15  21   1   -0.37    0.32
 -15 -21  -1   -0.04    0.42
  16  21   1    0.97    0.40
 -16 -21  -1    0.10    0.46
  17  21   1    2.08    0.48
 -17 -21  -1    3.25    0.64
 -16  22   1    0.63    0.38
  16 -22  -1    2.08    0.57
 -15  22   1    2.10    0.38
  15 -22  -1    2.27    0.51
 -14  22   1    2.31    0.48
  14 -22  -1    2.83    0.37
 -13  22   1    0.20    0.85
  13 -22  -1   -0.05    0.26
 -12  22   1    0.92    0.73
  12 -22  -1    1.69    0.29
 -11  22   1    1.78    0.73
  11 -22  -1    2.47    0.30
 -10  22   1    4.96    0.81
  10 -22  -1    5.77    0.84
  -9  22   1    0.21    0.52
   9 -22  -1    0.56    0.48
  -8  22   1    3.27    0.57
   8 -22  -1    3.79    0.58
  -7  22   1    1.07    0.48
   7 -22  -1    1.35    0.46
  -6  22   1    3.02    0.52
   6 -22  -1    3.80    0.68
  -5  22   1    1.52    0.42
   5 -22  -1    1.11    0.23
  -4  22   1   -0.15    0.21
   4 -22  -1    0.26    0.23
  -3  22   1    1.15    0.26
   3 -22  -1    0.88    0.23
  -2  22   1   -0.06    0.24
   2 -22  -1    0.35    0.21
  -1  22   1    0.29    0.27
   1 -22  -1    0.10    0.27
   0  22   1    5.64    0.41
   0 -22  -1    5.75    0.44
   1  22   1    0.10    0.26
  -1 -22  -1    0.01    0.27
   2  22   1   -0.32    0.23
  -2 -22  -1   -0.30    0.20
   3  22   1   -0.06    0.24
  -3 -22  -1    0.31    0.24
   4  22   1    1.47    0.25
  -4 -22  -1    1.63    0.27
   5  22   1    0.92    0.42
  -5 -22  -1    1.00    0.22
   6  22   1    0.47    0.49
  -6 -22  -1    0.42    0.41
   7  22   1    1.96    0.56
  -7 -22  -1    1.74    0.48
   8  22   1    0.36    0.59
  -8 -22  -1   -0.15    0.44
   9  22   1    0.08    0.60
  -9 -22  -1   -0.38    0.55
  10  22   1    1.12    0.66
 -10 -22  -1    0.22    0.23
  11  22   1    0.44    0.67
 -11 -22  -1    1.19    0.25
  12  22   1   -0.30    0.76
 -12 -22  -1    0.23    0.27
  13  22   1    0.56    0.36
 -13 -22  -1   -0.18    0.28
  14  22   1    3.66    0.41
 -14 -22  -1    3.29    0.40
  15  22   1    2.87    0.43
 -15 -22  -1    3.92    0.57
 -14  23   1    0.39    0.93
  14 -23  -1   -0.02    0.33
 -13  23   1   -1.37    0.81
  13 -23  -1   -0.27    0.29
 -12  23   1    1.38    0.90
  12 -23  -1    0.65    0.26
 -11  23   1    0.02    0.67
  11 -23  -1   -0.09    0.90
 -10  23   1   -0.72    0.63
  10 -23  -1   -1.11    0.79
  -9  23   1    2.13    0.70
   9 -23  -1    4.27    0.96
  -8  23   1    0.04    0.60
   8 -23  -1   -0.41    0.52
  -7  23   1    0.10    0.52
   7 -23  -1    0.74    0.88
  -6  23   1   -0.01    0.49
   6 -23  -1   -0.12    0.30
  -5  23   1    0.63    0.44
   5 -23  -1    0.59    0.23
  -4  23   1    0.83    0.24
   4 -23  -1    1.21    0.25
  -3  23   1   -0.10    0.24
   3 -23  -1    0.58    0.23
  -2  23   1   -0.23    0.28
   2 -23  -1   -0.07    0.19
  -1  23   1    3.33    0.38
   1 -23  -1    2.91    0.42
   0  23   1   -0.08    0.29
   0 -23  -1   -0.15    0.34
   1  23   1    9.42    0.53
  -1 -23  -1   10.07    0.63
   2  23   1    5.02    0.41
  -2 -23  -1    5.59    0.32
   3  23   1    5.61    0.38
  -3 -23  -1    5.65    0.40
   4  23   1    4.85    0.34
  -4 -23  -1    4.65    0.36
   5  23   1    5.61    0.61
  -5 -23  -1    5.07    0.39
   6  23   1    0.99    0.53
  -6 -23  -1    0.56    0.22
   7  23   1   -0.75    0.53
  -7 -23  -1    0.71    0.54
   8  23   1   -0.72    0.58
  -8 -23  -1   -0.31    0.56
   9  23   1    3.89    0.78
  -9 -23  -1    4.09    0.99
  10  23   1    0.50    0.68
 -10 -23  -1    0.22    0.83
  11  23   1   -0.45    0.67
 -11 -23  -1    0.50    0.25
  12  23   1    0.31    0.86
 -12 -23  -1    0.33    0.29
  13  23   1   -0.26    0.84
 -13 -23  -1    0.11    0.32
 -11  24   1    0.59    0.85
  11 -24  -1    0.16    0.89
 -10  24   1    0.41    0.81
  10 -24  -1   -0.70    0.82
  -9  24   1    1.35    0.78
   9 -24  -1    0.90    0.87
  -8  24   1   -1.05    0.67
   8 -24  -1   -0.66    0.89
  -7  24   1    0.35    0.68
   7 -24  -1    1.93    1.00
  -6  24   1   -0.21    0.56
   6 -24  -1    0.06    0.23
  -5  24   1    1.65    0.62
   5 -24  -1    1.09    0.27
  -4  24   1    0.53    0.26
   4 -24  -1    0.26    0.27
  -3  24   1   10.62    0.55
   3 -24  -1    9.86    0.50
  -2  24   1    0.26    0.30
   2 -24  -1    0.35    0.35
  -1  24   1    2.85    0.38
   1 -24  -1    1.59    0.50
   0  24   1    0.34    0.32
   0 -24  -1    0.74    0.47
   1  24   1    5.30    0.43
  -1 -24  -1    5.74    0.67
   2  24   1    0.22    0.30
  -2 -24  -1    0.28    0.34
   3  24   1    6.51    0.44
  -3 -24  -1    7.70    0.46
   4  24   1    6.09    0.40
  -4 -24  -1    5.23    0.46
   5  24   1   -0.21    0.54
  -5 -24  -1    0.44    0.28
   6  24   1    0.32    0.65
  -6 -24  -1   -0.46    0.24
   7  24   1    0.24    0.68
  -7 -24  -1    0.22    0.22
   8  24   1    0.98    0.77
  -8 -24  -1    2.38    0.71
   9  24   1    0.62    0.76
  -9 -24  -1   -0.10    0.78
  10  24   1    2.04    0.90
 -10 -24  -1    2.84    1.01
  11  24   1    0.56    0.84
 -11 -24  -1    1.15    0.26
  -8  25   1    0.47    0.76
   8 -25  -1    0.64    1.04
  -7  25   1   -1.19    0.65
   7 -25  -1    0.57    0.21
  -6  25   1    3.09    1.20
   6 -25  -1    2.29    0.32
  -5  25   1   -0.49    0.76
   5 -25  -1    0.88    0.31
  -4  25   1    2.42    0.42
   4 -25  -1    3.99    0.44
  -3  25   1    0.76    0.31
   3 -25  -1    1.27    0.38
  -2  25   1    0.65    0.32
   2 -25  -1    1.10    0.52
  -1  25   1    3.31    0.40
   1 -25  -1    4.06    0.65
   0  25   1    0.36    0.32
   0 -25  -1    0.32    0.50
   1  25   1    9.55    0.55
  -1 -25  -1    8.62    0.81
   2  25   1    4.18    0.40
  -2 -25  -1    3.24    0.60
   3  25   1   12.90    0.60
  -3 -25  -1   10.75    0.66
   4  25   1    5.11    0.52
  -4 -25  -1    3.81    0.44
   5  25   1    6.01    1.27
  -5 -25  -1    6.68    0.41
   6  25   1   -0.36    0.94
  -6 -25  -1   -0.29    0.28
   7  25   1    0.44    0.71
  -7 -25  -1    0.71    0.27
   8  25   1    2.13    0.83
  -8 -25  -1    0.78    1.06
  -3  26   1    0.03    0.31
   3 -26  -1    0.51    0.48
  -2  26   1    0.25    0.31
   2 -26  -1   -0.02    0.51
  -1  26   1    0.62    0.33
   1 -26  -1    0.12    0.51
   0  26   1    3.33    0.41
   0 -26  -1    3.43    0.65
   1  26   1    0.21    0.32
  -1 -26  -1   -0.09    0.51
   2  26   1    0.06    0.31
  -2 -26  -1    0.92    0.54
   3  26   1    0.22    0.31
  -3 -26  -1    0.91    0.51
 -29   0   2    0.73    0.76
 -28   0   2    2.67    0.76
 -27   0   2   10.92    0.92
 -26   0   2    0.66    0.50
 -25   0   2    1.03    0.50
 -24   0   2   13.95    0.78
 -23   0   2   15.52    0.70
 -22   0   2   59.97    1.23
 -21   0   2   32.84    0.85
 -20   0   2   33.24    0.79
 -19   0   2    0.75    0.21
 -18   0   2   -0.02    0.17
 -17   0   2    0.29    0.16
 -16   0   2   42.66    0.65
 -15   0   2    4.51    0.21
 -14   0   2   17.76    0.35
 -13   0   2    3.74    0.17
 -12   0   2    1.16    0.12
 -11   0   2   46.65    0.58
 -10   0   2    7.66    0.18
  -9   0   2    0.60    0.08
  -8   0   2   25.61    0.31
  -7   0   2   15.45    0.21
  -6   0   2  105.08    1.01
  -5   0   2   60.52    0.57
  -4   0   2   -0.01    0.04
  -3   0   2   22.62    0.24
  -2   0   2  281.78    2.57
  -1   0   2   20.41    0.26
   0   0   2 1000.00   13.22
   1   0   2   47.51    0.47
   2   0   2   58.26    0.54
   3   0   2   78.08    0.73
   4   0   2   47.55    0.48
   5   0   2   73.92    0.73
   6   0   2   89.86    0.91
   7   0   2  152.72    1.59
   8   0   2    0.87    0.09
   9   0   2   23.59    0.33
  10   0   2   30.09    0.41
  11   0   2   39.41    0.52
  12   0   2   52.06    0.67
  13   0   2   45.46    0.61
  14   0   2   89.95    1.04
  15   0   2    0.24    0.12
  16   0   2    0.52    0.15
  17   0   2    7.20    0.26
  18   0   2    1.14    0.19
  19   0   2    0.53    0.22
  20   0   2   10.37    0.50
  21   0   2    5.49    0.43
  22   0   2    2.12    0.38
  23   0   2    0.71    0.44
  24   0   2    6.20    0.62
  25   0   2    0.60    0.49
  26   0   2    3.04    0.65
  27   0   2   13.40    1.13
  28   0   2    2.09    0.80
  29   0   2    3.21    0.88
 -29   1   2   -0.34    0.72
  29  -1  -2   -0.01    0.70
 -28   1   2    5.75    0.89
  28  -1  -2    7.21    0.85
 -27   1   2   -0.18    0.61
  27  -1  -2    1.40    0.59
 -26   1   2    0.49    0.60
  26  -1  -2    0.65    0.49
 -25   1   2    0.37    0.49
  25  -1  -2    0.25    0.46
 -24   1   2    0.28    0.42
  24  -1  -2    0.70    0.45
 -23   1   2    4.22    0.47
  23  -1  -2    3.71    0.48
 -22   1   2    1.35    0.35
  22  -1  -2    0.55    0.31
 -21   1   2   22.27    0.71
  21  -1  -2   22.39    0.70
 -20   1   2    0.32    0.27
  20  -1  -2   -0.03    0.26
 -19   1   2    2.02    0.26
  19  -1  -2    2.25    0.26
 -18   1   2    1.23    0.20
  18  -1  -2    1.30    0.22
 -17   1   2   22.90    0.49
  17  -1  -2   23.70    0.48
 -16   1   2    0.54    0.14
  16  -1  -2    0.73    0.15
 -15   1   2   17.77    0.39
  15  -1  -2   18.23    0.36
 -14   1   2    0.89    0.15
  14  -1  -2    0.60    0.13
 -13   1   2    3.42    0.17
  13  -1  -2    3.41    0.16
 -12   1   2    0.30    0.11
  12  -1  -2    0.23    0.10
 -11   1   2   -0.11    0.09
  11  -1  -2   -0.20    0.09
 -10   1   2    9.36    0.20
  10  -1  -2    8.90    0.20
  -9   1   2    5.40    0.14
   9  -1  -2    5.20    0.14
  -8   1   2    1.12    0.08
   8  -1  -2    1.21    0.09
  -7   1   2   49.55    0.52
   7  -1  -2   49.46    0.51
  -6   1   2    3.35    0.09
   6  -1  -2    3.02    0.08
  -5   1   2    9.72    0.15
   5  -1  -2    9.74    0.14
  -4   1   2    2.68    0.07
   4  -1  -2    2.84    0.07
  -3   1   2    4.76    0.08
   3  -1  -2    4.70    0.07
  -2   1   2    1.06    0.03
   2  -1  -2    0.96    0.03
  -1   1   2  154.26    1.29
   1  -1  -2  153.44    1.35
   0   1   2    0.02    0.01
   0  -1  -2    0.00    0.02
   1   1   2   61.84    0.55
  -1  -1  -2   59.88    0.53
   2   1   2   14.39    0.16
  -2  -1  -2   13.90    0.15
   3   1   2    0.45    0.04
  -3  -1  -2    0.42    0.04
   4   1   2   11.06    0.15
  -4  -1  -2   10.96    0.15
   5   1   2    9.51    0.15
  -5  -1  -2    9.36    0.15
   6   1   2    3.04    0.10
  -6  -1  -2    3.15    0.10
   7   1   2    1.04    0.08
  -7  -1  -2    1.04    0.07
   8   1   2    3.25    0.11
  -8  -1  -2    3.01    0.12
   9   1   2   10.46    0.21
  -9  -1  -2   10.53    0.21
  10   1   2   17.13    0.29
 -10  -1  -2   17.94    0.30
  11   1   2   -0.11    0.08
 -11  -1  -2   -0.09    0.09
  12   1   2   33.23    0.51
 -12  -1  -2   32.87    0.47
  13   1   2    0.36    0.12
 -13  -1  -2    0.55    0.12
  14   1   2   50.34    0.67
 -14  -1  -2   50.86    0.66
  15   1   2    3.40    0.18
 -15  -1  -2    3.46    0.18
  16   1   2    7.00    0.25
 -16  -1  -2    7.46    0.25
  17   1   2    1.96    0.18
 -17  -1  -2    1.88    0.18
  18   1   2    3.70    0.27
 -18  -1  -2    4.30    0.27
  19   1   2    0.01    0.23
 -19  -1  -2    0.01    0.22
  20   1   2   -0.53    0.28
 -20  -1  -2   -0.88    0.26
  21   1   2   -0.47    0.30
 -21  -1  -2   -0.68    0.29
  22   1   2    1.04    0.39
 -22  -1  -2    1.24    0.40
  23   1   2    0.66    0.42
 -23  -1  -2    0.83    0.43
  24   1   2    3.14    0.55
 -24  -1  -2    3.54    0.55
  25   1   2   -0.03    0.51
 -25  -1  -2    1.24    0.50
  26   1   2    1.69    0.66
 -26  -1  -2    1.61    0.57
  27   1   2    1.10    0.64
 -27  -1  -2   -0.78    0.57
  28   1   2    1.10    0.80
 -28  -1  -2    1.21    0.72
  29   1   2    0.78    0.80
 -29  -1  -2    2.45    0.79
 -29   2   2    0.14    0.77
  29  -2  -2    0.59    0.65
 -28   2   2    7.62    0.89
  28  -2  -2    5.86    0.77
 -27   2   2    1.37    0.66
  27  -2  -2    0.49    0.54
 -26   2   2    3.62    0.70
  26  -2  -2    1.93    0.57
 -25   2   2   -0.84    0.52
  25  -2  -2    0.04    0.44
 -24   2   2   -0.18    0.43
  24  -2  -2   -1.29    0.39
 -23   2   2    4.37    0.48
  23  -2  -2    3.04    0.46
 -22   2   2    1.53    0.38
  22  -2  -2    0.90    0.33
 -21   2   2   20.00    0.70
  21  -2  -2   21.19    0.65
 -20   2   2    2.60    0.34
  20  -2  -2    2.79    0.27
 -19   2   2    7.74    0.38
  19  -2  -2    7.66    0.33
 -18   2   2    0.24    0.17
  18  -2  -2    0.43    0.19
 -17   2   2    1.04    0.18
  17  -2  -2    0.98    0.16
 -16   2   2    2.86    0.20
  16  -2  -2    2.80    0.18
 -15   2   2   25.45    0.47
  15  -2  -2   25.55    0.42
 -14   2   2   -0.06    0.13
  14  -2  -2    0.08    0.11
 -13   2   2    1.68    0.15
  13  -2  -2    1.80    0.13
 -12   2   2    5.32    0.17
  12  -2  -2    5.26    0.18
 -11   2   2    2.83    0.12
  11  -2  -2    2.54    0.13
 -10   2   2   11.78    0.21
  10  -2  -2   11.21    0.22
  -9   2   2   20.54    0.28
   9  -2  -2   20.19    0.29
  -8   2   2    1.64    0.08
   8  -2  -2    1.69    0.08
  -7   2   2   32.99    0.36
   7  -2  -2   31.84    0.33
  -6   2   2   27.82    0.30
   6  -2  -2   28.10    0.30
  -5   2   2    3.84    0.09
   5  -2  -2    3.59    0.08
  -4   2   2   20.77    0.21
   4  -2  -2   20.98    0.23
  -3   2   2    5.64    0.08
   3  -2  -2    5.78    0.08
  -2   2   2   10.09    0.11
   2  -2  -2   10.02    0.11
  -1   2   2    1.78    0.04
   1  -2  -2    1.75    0.04
   0   2   2   34.88    0.28
   0  -2  -2   34.81    0.31
   1   2   2   12.59    0.12
  -1  -2  -2   12.32    0.13
   2   2   2   26.39    0.25
  -2  -2  -2   26.66    0.26
   3   2   2   90.47    0.84
  -3  -2  -2   90.00    0.85
   4   2   2   22.94    0.25
  -4  -2  -2   22.89    0.25
   5   2   2   82.18    0.80
  -5  -2  -2   81.74    0.77
   6   2   2   14.00    0.21
  -6  -2  -2   13.80    0.19
   7   2   2    2.30    0.10
  -7  -2  -2    2.23    0.09
   8   2   2   32.67    0.41
  -8  -2  -2   32.95    0.41
   9   2   2   16.75    0.28
  -9  -2  -2   16.71    0.26
  10   2   2   23.34    0.35
 -10  -2  -2   23.28    0.34
  11   2   2    9.32    0.22
 -11  -2  -2    8.99    0.21
  12   2   2   52.01    0.63
 -12  -2  -2   52.93    0.64
  13   2   2   13.55    0.28
 -13  -2  -2   13.60    0.28
  14   2   2   31.80    0.49
 -14  -2  -2   31.82    0.46
  15   2   2   26.31    0.47
 -15  -2  -2   26.26    0.42
  16   2   2    0.73    0.17
 -16  -2  -2    0.45    0.14
  17   2   2   -0.13    0.17
 -17  -2  -2   -0.05    0.15
  18   2   2    0.54    0.23
 -18  -2  -2    0.37    0.21
  19   2   2   -0.30    0.23
 -19  -2  -2    0.00    0.22
  20   2   2    1.16    0.32
 -20  -2  -2    1.01    0.29
  21   2   2    1.70    0.37
 -21  -2  -2    2.43    0.35
  22   2   2   -0.41    0.35
 -22  -2  -2   -0.89    0.37
  23   2   2    1.84    0.42
 -23  -2  -2    1.68    0.44
  24   2   2    1.15    0.50
 -24  -2  -2    0.43    0.44
  25   2   2   -0.54    0.57
 -25  -2  -2    0.57    0.50
  26   2   2    4.45    0.73
 -26  -2  -2    3.66    0.64
  27   2   2    0.59    0.65
 -27  -2  -2   -0.01    0.55
  28   2   2    2.06    0.74
 -28  -2  -2    1.29    0.67
 -29   3   2    1.61    0.73
  29  -3  -2    2.42    0.63
 -28   3   2    1.50    0.72
  28  -3  -2    1.25    0.58
 -27   3   2   -0.04    0.63
  27  -3  -2    0.17    0.52
 -26   3   2    1.66    0.66
  26  -3  -2    2.03    0.56
 -25   3   2    0.70    0.52
  25  -3  -2   -0.71    0.43
 -24   3   2    0.44    0.48
  24  -3  -2    0.15    0.39
 -23   3   2    1.68    0.42
  23  -3  -2    0.66    0.39
 -22   3   2    0.02    0.34
  22  -3  -2   -0.27    0.35
 -21   3   2    0.28    0.34
  21  -3  -2    0.49    0.28
 -20   3   2    0.23    0.29
  20  -3  -2    0.51    0.22
 -19   3   2    2.15    0.24
  19  -3  -2    2.09    0.23
 -18   3   2   -0.32    0.17
  18  -3  -2   -0.27    0.15
 -17   3   2    4.22    0.24
  17  -3  -2    4.13    0.20
 -16   3   2    7.62    0.29
  16  -3  -2    7.61    0.24
 -15   3   2   17.15    0.40
  15  -3  -2   15.98    0.33
 -14   3   2    9.72    0.29
  14  -3  -2    8.96    0.24
 -13   3   2    1.25    0.12
  13  -3  -2    1.17    0.13
 -12   3   2   -0.03    0.09
  12  -3  -2    0.01    0.10
 -11   3   2    3.89    0.14
  11  -3  -2    3.70    0.14
 -10   3   2   16.36    0.26
  10  -3  -2   16.13    0.27
  -9   3   2   -0.17    0.07
   9  -3  -2    0.05    0.07
  -8   3   2   40.02    0.44
   8  -3  -2   40.69    0.42
  -7   3   2    8.46    0.15
   7  -3  -2    8.64    0.15
  -6   3   2   20.46    0.24
   6  -3  -2   20.30    0.23
  -5   3   2    2.03    0.07
   5  -3  -2    2.03    0.06
  -4   3   2   33.84    0.33
   4  -3  -2   33.48    0.31
  -3   3   2    0.00    0.03
   3  -3  -2    0.03    0.03
  -2   3   2    0.28    0.03
   2  -3  -2    0.23    0.04
  -1   3   2   16.90    0.17
   1  -3  -2   17.08    0.20
   0   3   2    0.65    0.03
   0  -3  -2    0.67    0.03
   1   3   2    1.34    0.04
  -1  -3  -2    1.23    0.04
   2   3   2    1.26    0.04
  -2  -3  -2    1.29    0.04
   3   3   2   35.12    0.36
  -3  -3  -2   34.90    0.33
   4   3   2   18.88    0.22
  -4  -3  -2   18.80    0.21
   5   3   2   31.64    0.34
  -5  -3  -2   31.73    0.34
   6   3   2    0.79    0.07
  -6  -3  -2    0.81    0.06
   7   3   2   21.05    0.29
  -7  -3  -2   21.08    0.27
   8   3   2    1.02    0.09
  -8  -3  -2    1.19    0.08
   9   3   2   11.62    0.23
  -9  -3  -2   11.74    0.22
  10   3   2   20.11    0.31
 -10  -3  -2   20.08    0.31
  11   3   2    8.29    0.21
 -11  -3  -2    7.95    0.19
  12   3   2   51.19    0.63
 -12  -3  -2   50.69    0.63
  13   3   2    3.99    0.17
 -13  -3  -2    3.23    0.14
  14   3   2    5.32    0.21
 -14  -3  -2    4.30    0.16
  15   3   2    3.14    0.19
 -15  -3  -2    2.58    0.16
  16   3   2    3.16    0.20
 -16  -3  -2    2.54    0.17
  17   3   2    0.00    0.15
 -17  -3  -2    0.10    0.15
  18   3   2    3.86    0.29
 -18  -3  -2    4.12    0.28
  19   3   2    0.52    0.27
 -19  -3  -2    0.31    0.23
  20   3   2    1.34    0.34
 -20  -3  -2    1.23    0.29
  21   3   2    3.10    0.43
 -21  -3  -2    2.78    0.36
  22   3   2    5.64    0.51
 -22  -3  -2    6.23    0.52
  23   3   2   -0.06    0.44
 -23  -3  -2    0.11    0.39
  24   3   2    9.54    0.77
 -24  -3  -2    9.39    0.67
  25   3   2    1.95    0.63
 -25  -3  -2    2.97    0.57
  26   3   2    0.11    0.61
 -26  -3  -2    0.33    0.51
  27   3   2   -0.32    0.64
 -27  -3  -2   -0.08    0.54
  28   3   2   -0.30    0.70
 -28  -3  -2   -0.25    0.53
 -29   4   2    3.38    0.80
  29  -4  -2    1.50    0.65
 -28   4   2    5.31    0.83
  28  -4  -2    4.75    0.64
 -27   4   2    0.60    0.66
  27  -4  -2    0.97    0.50
 -26   4   2    2.50    0.64
  26  -4  -2    1.61    0.47
 -25   4   2    0.08    0.53
  25  -4  -2    0.48    0.45
 -24   4   2   -0.95    0.41
  24  -4  -2   -0.21    0.41
 -23   4   2    0.26    0.43
  23  -4  -2    0.18    0.38
 -22   4   2    7.87    0.57
  22  -4  -2    8.27    0.52
 -21   4   2    5.21    0.45
  21  -4  -2    4.40    0.38
 -20   4   2    0.16    0.25
  20  -4  -2   -0.45    0.23
 -19   4   2    2.87    0.27
  19  -4  -2    2.43    0.26
 -18   4   2    0.12    0.18
  18  -4  -2    0.40    0.18
 -17   4   2    1.39    0.19
  17  -4  -2    1.29    0.17
 -16   4   2    0.21    0.17
  16  -4  -2    0.16    0.13
 -15   4   2    4.37    0.22
  15  -4  -2    3.47    0.18
 -14   4   2    2.20    0.15
  14  -4  -2    2.00    0.14
 -13   4   2    4.96    0.18
  13  -4  -2    4.87    0.17
 -12   4   2   -0.07    0.10
  12  -4  -2   -0.09    0.09
 -11   4   2    0.28    0.10
  11  -4  -2    0.32    0.09
 -10   4   2    4.75    0.15
  10  -4  -2    4.67    0.14
  -9   4   2    0.08    0.08
   9  -4  -2    0.17    0.07
  -8   4   2   70.53    0.73
   8  -4  -2   68.42    0.72
  -7   4   2    1.83    0.08
   7  -4  -2    1.63    0.07
  -6   4   2   36.08    0.40
   6  -4  -2   36.14    0.36
  -5   4   2   13.10    0.17
   5  -4  -2   13.07    0.17
  -4   4   2   13.77    0.17
   4  -4  -2   13.84    0.18
  -3   4   2   10.81    0.15
   3  -4  -2   10.85    0.17
  -2   4   2   17.21    0.21
   2  -4  -2   16.65    0.22
  -1   4   2   31.64    0.31
   1  -4  -2   31.29    0.34
   0   4   2    2.88    0.05
   0  -4  -2    2.80    0.06
   1   4   2   18.09    0.18
  -1  -4  -2   17.75    0.21
   2   4   2    1.74    0.05
  -2  -4  -2    1.80    0.07
   3   4   2   43.00    0.43
  -3  -4  -2   43.44    0.46
   4   4   2    0.33    0.05
  -4  -4  -2    0.35    0.04
   5   4   2    6.27    0.12
  -5  -4  -2    6.27    0.10
   6   4   2   43.30    0.48
  -6  -4  -2   43.02    0.46
   7   4   2    0.27    0.07
  -7  -4  -2    0.11    0.05
   8   4   2   11.65    0.22
  -8  -4  -2   10.64    0.18
   9   4   2    0.05    0.08
  -9  -4  -2   -0.02    0.08
  10   4   2   -0.01    0.08
 -10  -4  -2    0.00    0.09
  11   4   2    8.83    0.22
 -11  -4  -2    8.54    0.19
  12   4   2    4.32    0.17
 -12  -4  -2    4.14    0.15
  13   4   2    3.61    0.17
 -13  -4  -2    3.53    0.15
  14   4   2    1.33    0.15
 -14  -4  -2    1.18    0.12
  15   4   2   14.98    0.36
 -15  -4  -2   14.91    0.31
  16   4   2    7.58    0.27
 -16  -4  -2    7.49    0.24
  17   4   2    4.51    0.25
 -17  -4  -2    5.03    0.23
  18   4   2    9.42    0.35
 -18  -4  -2    8.74    0.33
  19   4   2    8.59    0.39
 -19  -4  -2    8.75    0.38
  20   4   2    5.12    0.45
 -20  -4  -2    4.73    0.37
  21   4   2    2.77    0.45
 -21  -4  -2    3.10    0.39
  22   4   2    0.91    0.44
 -22  -4  -2    0.74    0.39
  23   4   2    1.81    0.50
 -23  -4  -2    2.00    0.46
  24   4   2    1.05    0.53
 -24  -4  -2    1.84    0.45
  25   4   2   -0.39    0.53
 -25  -4  -2    0.52    0.42
  26   4   2   -0.26    0.62
 -26  -4  -2    0.76    0.47
  27   4   2    0.52    0.69
 -27  -4  -2    0.81    0.51
  28   4   2    1.94    0.75
 -28  -4  -2    1.01    0.57
 -29   5   2   -0.20    0.72
  29  -5  -2    1.06    0.64
 -28   5   2   -1.53    0.64
  28  -5  -2    1.19    0.60
 -27   5   2    0.40    0.67
  27  -5  -2    0.61    0.47
 -26   5   2   -0.39    0.54
  26  -5  -2    0.06    0.42
 -25   5   2   -0.02    0.53
  25  -5  -2    0.23    0.40
 -24   5   2    5.51    0.60
  24  -5  -2    4.27    0.49
 -23   5   2    1.40    0.47
  23  -5  -2    1.32    0.39
 -22   5   2    4.65    0.53
  22  -5  -2    4.56    0.42
 -21   5   2   25.59    0.96
  21  -5  -2   28.57    0.82
 -20   5   2    0.92    0.30
  20  -5  -2    0.84    0.23
 -19   5   2    4.83    0.34
  19  -5  -2    4.61    0.28
 -18   5   2    5.90    0.28
  18  -5  -2    5.67    0.27
 -17   5   2    0.16    0.17
  17  -5  -2    0.28    0.14
 -16   5   2    3.24    0.21
  16  -5  -2    3.53    0.18
 -15   5   2    1.00    0.15
  15  -5  -2    0.84    0.13
 -14   5   2    4.29    0.18
  14  -5  -2    3.85    0.17
 -13   5   2    4.93    0.18
  13  -5  -2    4.84    0.17
 -12   5   2    1.26    0.12
  12  -5  -2    1.22    0.11
 -11   5   2    2.40    0.13
  11  -5  -2    2.40    0.12
 -10   5   2   34.08    0.43
  10  -5  -2   34.12    0.42
  -9   5   2    4.74    0.13
   9  -5  -2    4.73    0.12
  -8   5   2    7.38    0.16
   8  -5  -2    7.34    0.14
  -7   5   2   20.60    0.27
   7  -5  -2   19.91    0.27
  -6   5   2   10.05    0.17
   6  -5  -2   10.10    0.18
  -5   5   2    0.29    0.04
   5  -5  -2    0.15    0.05
  -4   5   2    1.77    0.06
   4  -5  -2    1.68    0.08
  -3   5   2    0.67    0.05
   3  -5  -2    0.73    0.06
  -2   5   2    0.64    0.05
   2  -5  -2    0.60    0.05
  -1   5   2   48.82    0.48
   1  -5  -2   48.23    0.56
   0   5   2    1.04    0.04
   0  -5  -2    0.84    0.05
   1   5   2   76.03    0.71
  -1  -5  -2   76.25    0.80
   2   5   2    8.21    0.12
  -2  -5  -2    8.13    0.13
   3   5   2   47.96    0.47
  -3  -5  -2   46.90    0.54
   4   5   2    1.29    0.06
  -4  -5  -2    1.24    0.06
   5   5   2   28.84    0.34
  -5  -5  -2   27.81    0.36
   6   5   2   23.96    0.30
  -6  -5  -2   23.56    0.30
   7   5   2    0.10    0.06
  -7  -5  -2    0.08    0.05
   8   5   2   91.11    0.95
  -8  -5  -2   91.32    0.96
   9   5   2   28.28    0.38
  -9  -5  -2   27.35    0.36
  10   5   2   -0.06    0.09
 -10  -5  -2   -0.10    0.07
  11   5   2   -0.03    0.09
 -11  -5  -2    0.01    0.09
  12   5   2    0.73    0.12
 -12  -5  -2    0.74    0.11
  13   5   2    0.55    0.13
 -13  -5  -2    0.50    0.11
  14   5   2    2.75    0.18
 -14  -5  -2    2.84    0.16
  15   5   2    6.70    0.25
 -15  -5  -2    6.14    0.21
  16   5   2    4.18    0.24
 -16  -5  -2    4.05    0.22
  17   5   2    5.06    0.26
 -17  -5  -2    4.91    0.25
  18   5   2   -0.01    0.21
 -18  -5  -2   -0.33    0.18
  19   5   2    2.76    0.30
 -19  -5  -2    2.44    0.26
  20   5   2    0.47    0.36
 -20  -5  -2   -0.29    0.24
  21   5   2    6.78    0.58
 -21  -5  -2    5.39    0.42
  22   5   2    4.14    0.54
 -22  -5  -2    3.95    0.45
  23   5   2    8.29    0.67
 -23  -5  -2    7.29    0.55
  24   5   2    1.74    0.53
 -24  -5  -2    2.04    0.45
  25   5   2   -0.14    0.54
 -25  -5  -2   -0.03    0.41
  26   5   2    0.09    0.59
 -26  -5  -2    0.66    0.45
  27   5   2   -0.81    0.62
 -27  -5  -2   -0.62    0.55
  28   5   2    1.17    0.76
 -28  -5  -2    1.35    0.65
 -28   6   2   -0.81    0.67
  28  -6  -2   -0.34    0.53
 -27   6   2    0.12    0.58
  27  -6  -2    0.62    0.53
 -26   6   2   -0.43    0.55
  26  -6  -2   -0.53    0.47
 -25   6   2   -0.23    0.54
  25  -6  -2   -0.44    0.38
 -24   6   2    7.39    0.67
  24  -6  -2    7.36    0.55
 -23   6   2    1.39    0.47
  23  -6  -2    2.07    0.40
 -22   6   2    8.64    0.63
  22  -6  -2    7.44    0.49
 -21   6   2    5.44    0.53
  21  -6  -2    5.48    0.38
 -20   6   2   11.85    0.58
  20  -6  -2   11.68    0.42
 -19   6   2   -0.01    0.24
  19  -6  -2   -0.22    0.18
 -18   6   2    3.80    0.26
  18  -6  -2    3.93    0.24
 -17   6   2   -0.15    0.18
  17  -6  -2   -0.07    0.13
 -16   6   2    0.77    0.16
  16  -6  -2    0.68    0.14
 -15   6   2   10.74    0.29
  15  -6  -2   10.45    0.27
 -14   6   2    4.35    0.18
  14  -6  -2    4.06    0.17
 -13   6   2    5.82    0.20
  13  -6  -2    5.66    0.18
 -12   6   2    0.01    0.10
  12  -6  -2    0.03    0.08
 -11   6   2    5.77    0.16
  11  -6  -2    5.94    0.14
 -10   6   2   22.02    0.30
  10  -6  -2   21.20    0.32
  -9   6   2   34.75    0.42
   9  -6  -2   34.48    0.44
  -8   6   2   16.56    0.24
   8  -6  -2   16.66    0.27
  -7   6   2   42.90    0.49
   7  -6  -2   42.32    0.53
  -6   6   2   45.97    0.52
   6  -6  -2   45.75    0.58
  -5   6   2    8.46    0.13
   5  -6  -2    8.02    0.17
  -4   6   2   14.35    0.19
   4  -6  -2   14.50    0.25
  -3   6   2    6.67    0.15
   3  -6  -2    6.73    0.14
  -2   6   2   34.39    0.42
   2  -6  -2   33.94    0.41
  -1   6   2    1.02    0.05
   1  -6  -2    0.84    0.06
   0   6   2   29.54    0.28
   0  -6  -2   29.08    0.44
   1   6   2    9.78    0.14
  -1  -6  -2    9.63    0.16
   2   6   2   42.51    0.47
  -2  -6  -2   42.40    0.51
   3   6   2   17.79    0.23
  -3  -6  -2   17.36    0.26
   4   6   2   -0.01    0.03
  -4  -6  -2    0.07    0.05
   5   6   2   17.99    0.24
  -5  -6  -2   17.93    0.27
   6   6   2   10.92    0.18
  -6  -6  -2   10.93    0.20
   7   6   2   47.93    0.53
  -7  -6  -2   46.92    0.60
   8   6   2    2.42    0.11
  -8  -6  -2    2.31    0.10
   9   6   2   25.15    0.34
  -9  -6  -2   23.95    0.31
  10   6   2    6.93    0.19
 -10  -6  -2    6.67    0.16
  11   6   2    0.42    0.11
 -11  -6  -2    0.25    0.09
  12   6   2   -0.04    0.11
 -12  -6  -2   -0.12    0.09
  13   6   2   35.57    0.52
 -13  -6  -2   34.13    0.50
  14   6   2    2.76    0.19
 -14  -6  -2    2.51    0.15
  15   6   2   12.28    0.33
 -15  -6  -2   11.70    0.28
  16   6   2   -0.08    0.17
 -16  -6  -2   -0.04    0.13
  17   6   2    1.77    0.22
 -17  -6  -2    1.62    0.19
  18   6   2    5.60    0.34
 -18  -6  -2    4.84    0.27
  19   6   2    5.53    0.39
 -19  -6  -2    6.02    0.33
  20   6   2    6.93    0.57
 -20  -6  -2    6.38    0.37
  21   6   2   -0.03    0.40
 -21  -6  -2   -0.21    0.30
  22   6   2    0.24    0.45
 -22  -6  -2    0.05    0.33
  23   6   2    8.53    0.69
 -23  -6  -2    7.29    0.54
  24   6   2    0.40    0.49
 -24  -6  -2    0.21    0.38
  25   6   2    1.21    0.60
 -25  -6  -2    2.11    0.46
  26   6   2    0.07    0.59
 -26  -6  -2    0.40    0.52
  27   6   2   -0.80    0.65
 -27  -6  -2   -0.05    0.57
  28   6   2   -0.32    0.71
 -28  -6  -2    0.59    0.61
 -28   7   2   -0.71    0.69
  28  -7  -2    0.38    0.52
 -27   7   2    0.73    0.59
  27  -7  -2    0.12    0.50
 -26   7   2   -0.28    0.54
  26  -7  -2    0.65    0.49
 -25   7   2    1.41    0.58
  25  -7  -2    1.80    0.50
 -24   7   2    1.20    0.55
  24  -7  -2    0.69    0.44
 -23   7   2    5.41    0.63
  23  -7  -2    4.99    0.46
 -22   7   2    2.74    0.49
  22  -7  -2    1.64    0.31
 -21   7   2    0.57    0.41
  21  -7  -2   -0.24    0.24
 -20   7   2    5.02    0.45
  20  -7  -2    4.36    0.29
 -19   7   2   -0.13    0.27
  19  -7  -2   -0.55    0.17
 -18   7   2   18.51    0.57
  18  -7  -2   17.41    0.43
 -17   7   2    0.07    0.17
  17  -7  -2   -0.01    0.14
 -16   7   2   24.32    0.47
  16  -7  -2   23.38    0.41
 -15   7   2    8.85    0.26
  15  -7  -2    8.33    0.23
 -14   7   2   17.58    0.35
  14  -7  -2   17.38    0.30
 -13   7   2   16.09    0.32
  13  -7  -2   16.68    0.31
 -12   7   2    1.13    0.12
  12  -7  -2    0.75    0.10
 -11   7   2    0.86    0.11
  11  -7  -2    1.10    0.09
 -10   7   2   14.31    0.24
  10  -7  -2   14.10    0.27
  -9   7   2   75.08    0.82
   9  -7  -2   73.69    0.91
  -8   7   2   19.84    0.29
   8  -7  -2   19.28    0.33
  -7   7   2  195.86    2.02
   7  -7  -2  193.79    2.28
  -6   7   2   51.67    0.56
   6  -7  -2   51.94    0.76
  -5   7   2   29.44    0.37
   5  -7  -2   29.34    0.43
  -4   7   2    1.63    0.10
   4  -7  -2    1.67    0.08
  -3   7   2    0.25    0.06
   3  -7  -2    0.19    0.05
  -2   7   2    9.01    0.18
   2  -7  -2    8.78    0.16
  -1   7   2    1.05    0.05
   1  -7  -2    0.99    0.07
   0   7   2   13.20    0.15
   0  -7  -2   13.18    0.23
   1   7   2    0.26    0.04
  -1  -7  -2    0.34    0.07
   2   7   2    1.64    0.06
  -2  -7  -2    1.62    0.07
   3   7   2    6.52    0.12
  -3  -7  -2    6.20    0.14
   4   7   2    0.12    0.04
  -4  -7  -2    0.22    0.07
   5   7   2    4.28    0.10
  -5  -7  -2    4.01    0.12
   6   7   2   10.65    0.18
  -6  -7  -2   10.88    0.20
   7   7   2    0.17    0.07
  -7  -7  -2    0.22    0.08
   8   7   2    4.39    0.14
  -8  -7  -2    4.06    0.13
   9   7   2    0.57    0.09
  -9  -7  -2    0.30    0.08
  10   7   2   -0.05    0.08
 -10  -7  -2    0.09    0.07
  11   7   2   17.71    0.30
 -11  -7  -2   17.78    0.31
  12   7   2   37.77    0.53
 -12  -7  -2   36.32    0.47
  13   7   2   11.01    0.27
 -13  -7  -2   10.49    0.24
  14   7   2   11.88    0.29
 -14  -7  -2   11.76    0.27
  15   7   2    1.62    0.18
 -15  -7  -2    1.59    0.14
  16   7   2    0.66    0.19
 -16  -7  -2    0.56    0.14
  17   7   2    7.59    0.34
 -17  -7  -2    8.12    0.30
  18   7   2   10.08    0.45
 -18  -7  -2    9.87    0.34
  19   7   2    7.52    0.49
 -19  -7  -2    6.57    0.31
  20   7   2   13.34    0.73
 -20  -7  -2   12.94    0.50
  21   7   2   10.36    0.67
 -21  -7  -2    9.39    0.47
  22   7   2   -0.22    0.44
 -22  -7  -2    0.45    0.33
  23   7   2   -0.29    0.50
 -23  -7  -2   -0.61    0.41
  24   7   2    1.68    0.59
 -24  -7  -2    2.37    0.52
  25   7   2    1.89    0.62
 -25  -7  -2    2.39    0.54
  26   7   2    0.41    0.61
 -26  -7  -2    0.21    0.51
  27   7   2   -0.02    0.61
 -27  -7  -2   -0.63    0.50
 -28   8   2   -0.47    0.61
  28  -8  -2    0.11    0.55
 -27   8   2    0.29    0.59
  27  -8  -2   -0.46    0.49
 -26   8   2    1.80    0.62
  26  -8  -2    0.64    0.49
 -25   8   2   -1.08    0.51
  25  -8  -2    0.31    0.45
 -24   8   2    2.04    0.57
  24  -8  -2    0.30    0.43
 -23   8   2   -0.33    0.47
  23  -8  -2   -0.46    0.27
 -22   8   2    0.87    0.48
  22  -8  -2   -0.43    0.24
 -21   8   2    0.52    0.41
  21  -8  -2   -0.03    0.24
 -20   8   2   -0.45    0.32
  20  -8  -2   -0.33    0.17
 -19   8   2    8.04    0.45
  19  -8  -2    7.47    0.31
 -18   8   2    0.46    0.27
  18  -8  -2    0.73    0.15
 -17   8   2    9.37    0.37
  17  -8  -2    8.83    0.29
 -16   8   2    7.58    0.30
  16  -8  -2    7.43    0.27
 -15   8   2    0.07    0.14
  15  -8  -2    0.50    0.14
 -14   8   2    1.60    0.15
  14  -8  -2    1.52    0.13
 -13   8   2    0.52    0.12
  13  -8  -2    0.50    0.13
 -12   8   2    3.05    0.15
  12  -8  -2    2.96    0.15
 -11   8   2   -0.10    0.09
  11  -8  -2   -0.12    0.08
 -10   8   2    2.96    0.12
  10  -8  -2    2.88    0.15
  -9   8   2    0.39    0.09
   9  -8  -2    0.32    0.10
  -8   8   2   14.89    0.25
   8  -8  -2   14.55    0.27
  -7   8   2    5.88    0.14
   7  -8  -2    5.85    0.16
  -6   8   2    9.08    0.17
   6  -8  -2    8.63    0.22
  -5   8   2    3.38    0.13
   5  -8  -2    3.35    0.13
  -4   8   2    0.96    0.09
   4  -8  -2    0.87    0.09
  -3   8   2   -0.05    0.07
   3  -8  -2    0.15    0.06
  -2   8   2   13.08    0.23
   2  -8  -2   12.66    0.25
  -1   8   2    1.02    0.05
   1  -8  -2    1.00    0.08
   0   8   2    9.62    0.14
   0  -8  -2    9.29    0.17
   1   8   2    1.20    0.06
  -1  -8  -2    1.16    0.07
   2   8   2    2.01    0.06
  -2  -8  -2    1.77    0.09
   3   8   2    0.84    0.07
  -3  -8  -2    0.92    0.07
   4   8   2    0.46    0.06
  -4  -8  -2    0.46    0.07
   5   8   2    2.32    0.08
  -5  -8  -2    2.18    0.12
   6   8   2    6.78    0.14
  -6  -8  -2    6.64    0.17
   7   8   2   37.97    0.45
  -7  -8  -2   36.35    0.50
   8   8   2    9.08    0.19
  -8  -8  -2    8.73    0.22
   9   8   2   -0.01    0.08
  -9  -8  -2   -0.19    0.09
  10   8   2    1.15    0.10
 -10  -8  -2    1.04    0.10
  11   8   2    1.12    0.11
 -11  -8  -2    0.92    0.11
  12   8   2    8.90    0.24
 -12  -8  -2    8.92    0.25
  13   8   2    0.13    0.13
 -13  -8  -2    0.10    0.09
  14   8   2    9.62    0.27
 -14  -8  -2    8.95    0.25
  15   8   2    8.33    0.28
 -15  -8  -2    8.10    0.25
  16   8   2    3.29    0.26
 -16  -8  -2    3.26    0.19
  17   8   2   -0.21    0.24
 -17  -8  -2   -0.14    0.12
  18   8   2    1.49    0.30
 -18  -8  -2    1.16    0.19
  19   8   2    6.34    0.48
 -19  -8  -2    6.00    0.30
  20   8   2   10.58    0.67
 -20  -8  -2    9.49    0.45
  21   8   2   13.90    0.82
 -21  -8  -2   13.49    0.57
  22   8   2    2.90    0.55
 -22  -8  -2    1.87    0.33
  23   8   2    1.61    0.55
 -23  -8  -2    2.16    0.35
  24   8   2    0.39    0.55
 -24  -8  -2   -0.32    0.44
  25   8   2    3.82    0.68
 -25  -8  -2    3.61    0.57
  26   8   2    1.61    0.64
 -26  -8  -2    1.92    0.54
  27   8   2    1.19    0.67
 -27  -8  -2    1.45    0.57
 -27   9   2   -0.38    0.59
  27  -9  -2    0.36    0.56
 -26   9   2   -0.16    0.56
  26  -9  -2   -0.67    0.45
 -25   9   2   -0.19    0.54
  25  -9  -2   -0.16    0.43
 -24   9   2    2.56    0.60
  24  -9  -2    1.69    0.47
 -23   9   2    0.06    0.49
  23  -9  -2   -0.83    0.35
 -22   9   2   12.39    0.78
  22  -9  -2   11.49    0.63
 -21   9   2    2.56    0.50
  21  -9  -2    2.83    0.39
 -20   9   2    0.09    0.36
  20  -9  -2   -0.49    0.28
 -19   9   2   -0.27    0.27
  19  -9  -2   -0.45    0.26
 -18   9   2    0.73    0.28
  18  -9  -2    0.95    0.27
 -17   9   2   -0.10    0.20
  17  -9  -2    0.26    0.18
 -16   9   2    2.12    0.23
  16  -9  -2    1.74    0.19
 -15   9   2    0.87    0.18
  15  -9  -2    0.84    0.14
 -14   9   2    0.31    0.13
  14  -9  -2    0.52    0.12
 -13   9   2    0.83    0.13
  13  -9  -2    0.96    0.15
 -12   9   2   -0.02    0.11
  12  -9  -2    0.09    0.11
 -11   9   2    2.45    0.13
  11  -9  -2    2.58    0.16
 -10   9   2   10.63    0.22
  10  -9  -2   10.94    0.26
  -9   9   2   46.13    0.59
   9  -9  -2   46.50    0.64
  -8   9   2   14.13    0.24
   8  -9  -2   14.86    0.30
  -7   9   2   19.20    0.27
   7  -9  -2   18.36    0.36
  -6   9   2    6.28    0.17
   6  -9  -2    5.97    0.19
  -5   9   2    1.34    0.11
   5  -9  -2    1.20    0.11
  -4   9   2   18.01    0.33
   4  -9  -2   18.13    0.32
  -3   9   2   22.51    0.38
   3  -9  -2   22.80    0.38
  -2   9   2    1.11    0.09
   2  -9  -2    1.20    0.09
  -1   9   2   53.72    0.64
   1  -9  -2   52.39    0.82
   0   9   2   12.93    0.17
   0  -9  -2   12.62    0.21
   1   9   2    5.67    0.11
  -1  -9  -2    5.55    0.17
   2   9   2    1.39    0.08
  -2  -9  -2    1.30    0.10
   3   9   2   12.78    0.23
  -3  -9  -2   12.35    0.21
   4   9   2   19.96    0.32
  -4  -9  -2   18.87    0.31
   5   9   2    0.09    0.06
  -5  -9  -2   -0.09    0.08
   6   9   2    0.43    0.06
  -6  -9  -2    0.30    0.10
   7   9   2   11.51    0.20
  -7  -9  -2   11.63    0.24
   8   9   2   15.65    0.25
  -8  -9  -2   14.93    0.28
   9   9   2    0.11    0.09
  -9  -9  -2    0.13    0.10
  10   9   2    4.38    0.15
 -10  -9  -2    3.96    0.17
  11   9   2   22.55    0.36
 -11  -9  -2   22.56    0.44
  12   9   2   11.64    0.26
 -12  -9  -2   11.35    0.26
  13   9   2    4.94    0.21
 -13  -9  -2    4.99    0.20
  14   9   2    0.01    0.15
 -14  -9  -2   -0.09    0.13
  15   9   2    2.52    0.21
 -15  -9  -2    2.49    0.18
  16   9   2    8.58    0.33
 -16  -9  -2    8.75    0.30
  17   9   2    1.21    0.28
 -17  -9  -2    0.75    0.25
  18   9   2    4.12    0.36
 -18  -9  -2    3.52    0.33
  19   9   2   31.51    1.01
 -19  -9  -2   30.13    0.82
  20   9   2    7.34    0.57
 -20  -9  -2    6.71    0.46
  21   9   2   15.27    0.85
 -21  -9  -2   14.94    0.70
  22   9   2   20.39    1.00
 -22  -9  -2   17.20    0.77
  23   9   2    0.59    0.52
 -23  -9  -2    1.85    0.47
  24   9   2   -0.52    0.54
 -24  -9  -2    0.27    0.45
  25   9   2    6.91    0.76
 -25  -9  -2    5.91    0.62
  26   9   2    6.24    0.77
 -26  -9  -2    7.47    0.69
  27   9   2    2.49    0.69
 -27  -9  -2    1.09    0.57
 -27  10   2   -0.83    0.66
  27 -10  -2    0.33    0.52
 -26  10   2    1.49    0.70
  26 -10  -2    0.48    0.50
 -25  10   2    4.25    0.75
  25 -10  -2    3.70    0.54
 -24  10   2    2.70    0.67
  24 -10  -2    0.66    0.41
 -23  10   2    0.09    0.48
  23 -10  -2    0.01    0.39
 -22  10   2    3.64    0.57
  22 -10  -2    3.64    0.46
 -21  10   2   -0.69    0.41
  21 -10  -2   -0.17    0.30
 -20  10   2    4.23    0.48
  20 -10  -2    4.29    0.36
 -19  10   2    1.27    0.33
  19 -10  -2    1.13    0.27
 -18  10   2    0.50    0.28
  18 -10  -2    0.59    0.19
 -17  10   2    4.15    0.34
  17 -10  -2    3.40    0.22
 -16  10   2    3.23    0.26
  16 -10  -2    2.81    0.27
 -15  10   2    4.28    0.24
  15 -10  -2    3.94    0.26
 -14  10   2   -0.07    0.14
  14 -10  -2    0.01    0.15
 -13  10   2   12.20    0.29
  13 -10  -2   11.70    0.31
 -12  10   2   24.51    0.40
  12 -10  -2   24.46    0.45
 -11  10   2   11.39    0.25
  11 -10  -2   10.93    0.27
 -10  10   2   24.20    0.39
  10 -10  -2   22.97    0.43
  -9  10   2    1.22    0.11
   9 -10  -2    1.18    0.12
  -8  10   2    3.46    0.13
   8 -10  -2    3.19    0.12
  -7  10   2    2.29    0.11
   7 -10  -2    2.02    0.13
  -6  10   2    0.05    0.07
   6 -10  -2   -0.04    0.11
  -5  10   2    0.02    0.09
   5 -10  -2   -0.05    0.08
  -4  10   2    0.80    0.12
   4 -10  -2    0.98    0.08
  -3  10   2    6.54    0.18
   3 -10  -2    6.39    0.23
  -2  10   2    1.10    0.08
   2 -10  -2    1.25    0.08
  -1  10   2    1.16    0.06
   1 -10  -2    1.20    0.10
   0  10   2   29.07    0.34
   0 -10  -2   28.63    0.45
   1  10   2   -0.05    0.05
  -1 -10  -2    0.07    0.08
   2  10   2   14.29    0.24
  -2 -10  -2   13.58    0.26
   3  10   2    9.14    0.21
  -3 -10  -2    8.85    0.21
   4  10   2    0.22    0.08
  -4 -10  -2    0.25    0.06
   5  10   2    6.15    0.17
  -5 -10  -2    6.07    0.18
   6  10   2    0.33    0.07
  -6 -10  -2    0.35    0.10
   7  10   2    0.00    0.07
  -7 -10  -2   -0.09    0.07
   8  10   2    9.42    0.20
  -8 -10  -2    8.67    0.23
   9  10   2    3.32    0.14
  -9 -10  -2    3.30    0.17
  10  10   2   19.08    0.33
 -10 -10  -2   19.00    0.36
  11  10   2    4.83    0.17
 -11 -10  -2    4.14    0.19
  12  10   2    6.26    0.20
 -12 -10  -2    5.97    0.23
  13  10   2    0.40    0.12
 -13 -10  -2   -0.04    0.14
  14  10   2    0.99    0.20
 -14 -10  -2    0.42    0.19
  15  10   2   27.34    0.61
 -15 -10  -2   26.35    0.51
  16  10   2    5.57    0.33
 -16 -10  -2    5.22    0.24
  17  10   2   27.93    0.77
 -17 -10  -2   25.52    0.61
  18  10   2   -0.05    0.29
 -18 -10  -2    0.17    0.23
  19  10   2    6.63    0.53
 -19 -10  -2    6.39    0.40
  20  10   2    1.39    0.42
 -20 -10  -2    0.18    0.30
  21  10   2    3.75    0.56
 -21 -10  -2    2.90    0.41
  22  10   2    4.16    0.60
 -22 -10  -2    1.82    0.43
  23  10   2    0.77    0.53
 -23 -10  -2   -0.94    0.36
  24  10   2    1.94    0.68
 -24 -10  -2    0.41    0.43
  25  10   2   -0.25    0.63
 -25 -10  -2    0.02    0.43
  26  10   2    0.49    0.68
 -26 -10  -2   -0.68    0.47
 -26  11   2    0.12    0.67
  26 -11  -2   -1.29    0.59
 -25  11   2   -0.49    0.63
  25 -11  -2   -1.27    0.58
 -24  11   2    4.18    0.74
  24 -11  -2    2.81    0.61
 -23  11   2    7.70    0.80
  23 -11  -2    6.15    0.48
 -22  11   2    2.65    0.62
  22 -11  -2    0.33    0.29
 -21  11   2   12.66    0.88
  21 -11  -2   10.70    0.65
 -20  11   2    0.09    0.41
  20 -11  -2   -0.30    0.32
 -19  11   2    1.23    0.34
  19 -11  -2    0.45    0.32
 -18  11   2    3.47    0.36
  18 -11  -2    2.86    0.35
 -17  11   2    5.44    0.38
  17 -11  -2    4.50    0.33
 -16  11   2    0.51    0.24
  16 -11  -2    0.92    0.25
 -15  11   2    2.02    0.21
  15 -11  -2    1.87    0.23
 -14  11   2   -0.08    0.16
  14 -11  -2    0.45    0.18
 -13  11   2    7.72    0.26
  13 -11  -2    6.90    0.24
 -12  11   2   36.13    0.54
  12 -11  -2   36.42    0.64
 -11  11   2    3.85    0.16
  11 -11  -2    3.47    0.19
 -10  11   2  127.08    1.52
  10 -11  -2  123.54    1.74
  -9  11   2    0.28    0.09
   9 -11  -2    0.22    0.10
  -8  11   2   12.93    0.24
   8 -11  -2   11.73    0.30
  -7  11   2   -0.02    0.08
   7 -11  -2   -0.28    0.12
  -6  11   2   14.24    0.35
   6 -11  -2   13.19    0.32
  -5  11   2    1.89    0.17
   5 -11  -2    1.87    0.11
  -4  11   2    0.33    0.13
   4 -11  -2    0.28    0.10
  -3  11   2    1.25    0.11
   3 -11  -2    1.05    0.13
  -2  11   2    2.07    0.11
   2 -11  -2    2.18    0.12
  -1  11   2   35.35    0.43
   1 -11  -2   33.66    0.57
   0  11   2    0.20    0.06
   0 -11  -2    0.11    0.08
   1  11   2   64.64    0.70
  -1 -11  -2   63.71    1.00
   2  11   2   20.24    0.32
  -2 -11  -2   19.93    0.41
   3  11   2   14.93    0.26
  -3 -11  -2   14.65    0.37
   4  11   2    0.10    0.10
  -4 -11  -2    0.04    0.09
   5  11   2    0.02    0.08
  -5 -11  -2   -0.11    0.09
   6  11   2   18.09    0.30
  -6 -11  -2   17.55    0.35
   7  11   2    0.39    0.07
  -7 -11  -2    0.42    0.11
   8  11   2    2.03    0.11
  -8 -11  -2    2.00    0.12
   9  11   2    3.09    0.14
  -9 -11  -2    2.66    0.16
  10  11   2    6.12    0.20
 -10 -11  -2    5.44    0.22
  11  11   2    1.00    0.13
 -11 -11  -2    0.74    0.15
  12  11   2   17.66    0.37
 -12 -11  -2   16.85    0.39
  13  11   2    7.18    0.26
 -13 -11  -2    7.50    0.28
  14  11   2    0.46    0.20
 -14 -11  -2    0.39    0.19
  15  11   2    7.66    0.34
 -15 -11  -2    7.67    0.34
  16  11   2   -0.05    0.26
 -16 -11  -2    0.18    0.23
  17  11   2    1.79    0.31
 -17 -11  -2    1.96    0.32
  18  11   2   -0.11    0.29
 -18 -11  -2   -0.37    0.28
  19  11   2    1.40    0.40
 -19 -11  -2    1.10    0.35
  20  11   2   11.96    0.74
 -20 -11  -2    8.82    0.45
  21  11   2    6.07    0.71
 -21 -11  -2    5.48    0.43
  22  11   2   14.46    0.97
 -22 -11  -2   14.08    0.68
  23  11   2    1.01    0.63
 -23 -11  -2    0.78    0.37
  24  11   2    2.85    0.74
 -24 -11  -2    1.70    0.41
  25  11   2    0.09    0.63
 -25 -11  -2   -0.20    0.61
  26  11   2    2.36    0.75
 -26 -11  -2    1.88    0.74
 -26  12   2   -0.72    0.65
  26 -12  -2   -1.16    0.60
 -25  12   2    1.61    0.70
  25 -12  -2    1.18    0.65
 -24  12   2   -0.09    0.60
  24 -12  -2    0.17    0.58
 -23  12   2   -0.13    0.56
  23 -12  -2   -0.47    0.49
 -22  12   2    0.04    0.55
  22 -12  -2    0.29    0.42
 -21  12   2   -0.58    0.49
  21 -12  -2   -0.01    0.38
 -20  12   2   -0.52    0.42
  20 -12  -2   -0.70    0.33
 -19  12   2    0.05    0.36
  19 -12  -2   -0.19    0.31
 -18  12   2    1.92    0.36
  18 -12  -2    1.61    0.31
 -17  12   2   -0.66    0.28
  17 -12  -2   -0.42    0.25
 -16  12   2   12.71    0.48
  16 -12  -2   12.27    0.45
 -15  12   2   12.73    0.40
  15 -12  -2   11.10    0.42
 -14  12   2   11.32    0.35
  14 -12  -2   10.52    0.36
 -13  12   2   39.71    0.70
  13 -12  -2   38.15    0.67
 -12  12   2   13.28    0.33
  12 -12  -2   12.53    0.36
 -11  12   2    8.71    0.24
  11 -12  -2    7.86    0.26
 -10  12   2    1.37    0.12
  10 -12  -2    1.15    0.13
  -9  12   2    6.88    0.19
   9 -12  -2    6.40    0.18
  -8  12   2    5.56    0.19
   8 -12  -2    5.45    0.24
  -7  12   2   -0.06    0.09
   7 -12  -2    0.00    0.11
  -6  12   2   13.60    0.39
   6 -12  -2   13.45    0.30
  -5  12   2    4.66    0.23
   5 -12  -2    4.54    0.18
  -4  12   2    0.14    0.13
   4 -12  -2    0.07    0.13
  -3  12   2    3.28    0.16
   3 -12  -2    2.99    0.15
  -2  12   2    0.98    0.08
   2 -12  -2    0.86    0.11
  -1  12   2   42.66    0.52
   1 -12  -2   41.28    0.70
   0  12   2    0.51    0.07
   0 -12  -2    0.35    0.09
   1  12   2   22.58    0.30
  -1 -12  -2   22.88    0.43
   2  12   2    0.29    0.07
  -2 -12  -2    0.03    0.09
   3  12   2    0.32    0.08
  -3 -12  -2    0.34    0.11
   4  12   2    1.67    0.14
  -4 -12  -2    1.78    0.13
   5  12   2   12.64    0.28
  -5 -12  -2   11.88    0.26
   6  12   2    0.90    0.09
  -6 -12  -2    0.78    0.13
   7  12   2    4.27    0.15
  -7 -12  -2    4.29    0.17
   8  12   2    0.05    0.08
  -8 -12  -2    0.10    0.09
   9  12   2    2.71    0.13
  -9 -12  -2    2.56    0.15
  10  12   2    4.58    0.18
 -10 -12  -2    4.40    0.20
  11  12   2    6.25    0.22
 -11 -12  -2    5.72    0.24
  12  12   2    8.10    0.28
 -12 -12  -2    7.55    0.28
  13  12   2   19.77    0.46
 -13 -12  -2   18.42    0.46
  14  12   2   15.09    0.46
 -14 -12  -2   15.10    0.43
  15  12   2   51.66    1.01
 -15 -12  -2   48.67    0.91
  16  12   2    9.47    0.50
 -16 -12  -2    8.50    0.40
  17  12   2   26.44    0.81
 -17 -12  -2   25.52    0.75
  18  12   2    0.46    0.34
 -18 -12  -2    0.94    0.32
  19  12   2    1.47    0.41
 -19 -12  -2    0.50    0.35
  20  12   2    1.86    0.50
 -20 -12  -2    2.04    0.42
  21  12   2   -0.37    0.53
 -21 -12  -2   -0.31    0.40
  22  12   2   -0.18    0.54
 -22 -12  -2   -0.12    0.47
  23  12   2    3.13    0.69
 -23 -12  -2    1.49    0.55
  24  12   2    1.47    0.69
 -24 -12  -2    1.49    0.62
  25  12   2    1.16    0.70
 -25 -12  -2    0.28    0.62
 -25  13   2   -0.19    0.66
  25 -13  -2   -0.94    0.58
 -24  13   2   -0.87    0.59
  24 -13  -2   -0.68    0.54
 -23  13   2    1.23    0.64
  23 -13  -2    1.54    0.60
 -22  13   2   -0.39    0.54
  22 -13  -2   -0.91    0.37
 -21  13   2    0.06    0.51
  21 -13  -2    0.10    0.38
 -20  13   2   -0.59    0.42
  20 -13  -2   -0.39    0.33
 -19  13   2    6.02    0.53
  19 -13  -2    5.14    0.45
 -18  13   2   -0.19    0.33
  18 -13  -2    0.17    0.29
 -17  13   2    2.31    0.37
  17 -13  -2    2.06    0.32
 -16  13   2    7.48    0.41
  16 -13  -2    6.09    0.34
 -15  13   2    1.04    0.28
  15 -13  -2    0.80    0.22
 -14  13   2    4.25    0.28
  14 -13  -2    3.72    0.24
 -13  13   2   28.39    0.61
  13 -13  -2   27.94    0.54
 -12  13   2   17.30    0.43
  12 -13  -2   16.01    0.40
 -11  13   2   13.42    0.33
  11 -13  -2   12.75    0.33
 -10  13   2   14.59    0.31
  10 -13  -2   14.22    0.32
  -9  13   2    0.76    0.10
   9 -13  -2    0.78    0.17
  -8  13   2    0.62    0.10
   8 -13  -2    0.45    0.13
  -7  13   2    7.45    0.31
   7 -13  -2    6.80    0.24
  -6  13   2    6.07    0.28
   6 -13  -2    6.31    0.25
  -5  13   2   10.53    0.34
   5 -13  -2    9.83    0.35
  -4  13   2    7.54    0.28
   4 -13  -2    6.81    0.26
  -3  13   2   45.20    0.67
   3 -13  -2   44.37    0.99
  -2  13   2    3.70    0.13
   2 -13  -2    3.34    0.15
  -1  13   2    7.02    0.16
   1 -13  -2    6.07    0.19
   0  13   2   43.90    0.55
   0 -13  -2   42.02    0.72
   1  13   2    0.66    0.08
  -1 -13  -2    0.61    0.08
   2  13   2   19.56    0.30
  -2 -13  -2   19.14    0.43
   3  13   2    0.29    0.10
  -3 -13  -2    0.55    0.18
   4  13   2    4.89    0.18
  -4 -13  -2    4.57    0.23
   5  13   2    0.40    0.11
  -5 -13  -2    0.42    0.12
   6  13   2    2.37    0.14
  -6 -13  -2    2.25    0.14
   7  13   2    0.61    0.09
  -7 -13  -2    0.41    0.14
   8  13   2    0.81    0.10
  -8 -13  -2    0.79    0.11
   9  13   2    3.12    0.15
  -9 -13  -2    2.87    0.15
  10  13   2    1.20    0.14
 -10 -13  -2    0.89    0.14
  11  13   2   -0.31    0.15
 -11 -13  -2   -0.31    0.13
  12  13   2    0.26    0.18
 -12 -13  -2    0.13    0.16
  13  13   2   -0.08    0.20
 -13 -13  -2   -0.47    0.16
  14  13   2   10.93    0.44
 -14 -13  -2   10.84    0.39
  15  13   2    4.23    0.36
 -15 -13  -2    4.94    0.30
  16  13   2    6.75    0.47
 -16 -13  -2    5.20    0.34
  17  13   2   20.34    0.76
 -17 -13  -2   20.20    0.70
  18  13   2    0.27    0.34
 -18 -13  -2    0.18    0.31
  19  13   2    1.29    0.41
 -19 -13  -2    1.27    0.37
  20  13   2   -0.11    0.45
 -20 -13  -2   -0.16    0.35
  21  13   2    0.03    0.53
 -21 -13  -2   -0.06    0.40
  22  13   2   -0.25    0.57
 -22 -13  -2    0.25    0.47
  23  13   2    0.67    0.62
 -23 -13  -2    1.19    0.59
  24  13   2    0.86    0.66
 -24 -13  -2    0.56    0.62
  25  13   2    0.62    0.72
 -25 -13  -2    0.86    0.62
 -25  14   2   -0.94    0.81
  25 -14  -2    0.60    0.66
 -24  14   2   -0.03    0.73
  24 -14  -2   -0.72    0.55
 -23  14   2    0.29    0.71
  23 -14  -2    0.54    0.57
 -22  14   2   -0.33    0.65
  22 -14  -2    0.22    0.45
 -21  14   2    1.10    0.65
  21 -14  -2    0.59    0.39
 -20  14   2   12.10    0.77
  20 -14  -2   10.72    0.60
 -19  14   2    0.28    0.38
  19 -14  -2   -0.08    0.32
 -18  14   2   12.13    0.61
  18 -14  -2   12.03    0.55
 -17  14   2   -0.29    0.30
  17 -14  -2   -0.25    0.26
 -16  14   2    2.05    0.33
  16 -14  -2    1.77    0.27
 -15  14   2    0.29    0.25
  15 -14  -2    0.32    0.21
 -14  14   2    0.09    0.20
  14 -14  -2    0.32    0.17
 -13  14   2   27.19    0.63
  13 -14  -2   25.19    0.54
 -12  14   2    1.13    0.20
  12 -14  -2    1.24    0.15
 -11  14   2   32.11    0.63
  11 -14  -2   30.26    0.54
 -10  14   2    2.76    0.16
  10 -14  -2    3.02    0.18
  -9  14   2   13.64    0.31
   9 -14  -2   12.58    0.40
  -8  14   2    5.42    0.23
   8 -14  -2    5.34    0.23
  -7  14   2    1.47    0.21
   7 -14  -2    2.04    0.15
  -6  14   2    6.36    0.29
   6 -14  -2    5.85    0.26
  -5  14   2   20.26    0.52
   5 -14  -2   18.72    0.49
  -4  14   2   35.46    0.71
   4 -14  -2   33.03    0.83
  -3  14   2   16.72    0.35
   3 -14  -2   16.18    0.52
  -2  14   2   20.10    0.31
   2 -14  -2   19.03    0.49
  -1  14   2    1.57    0.10
   1 -14  -2    1.60    0.12
   0  14   2    8.38    0.19
   0 -14  -2    7.27    0.21
   1  14   2    4.77    0.14
  -1 -14  -2    4.44    0.16
   2  14   2    0.35    0.07
  -2 -14  -2    0.18    0.17
   3  14   2    0.11    0.08
  -3 -14  -2    0.05    0.18
   4  14   2    0.95    0.13
  -4 -14  -2    0.78    0.14
   5  14   2    4.52    0.22
  -5 -14  -2    4.91    0.26
   6  14   2    0.13    0.12
  -6 -14  -2   -0.18    0.15
   7  14   2    4.22    0.15
  -7 -14  -2    4.22    0.20
   8  14   2    2.84    0.14
  -8 -14  -2    2.44    0.20
   9  14   2    1.17    0.13
  -9 -14  -2    1.03    0.14
  10  14   2    0.20    0.15
 -10 -14  -2    0.30    0.11
  11  14   2    1.24    0.19
 -11 -14  -2    1.30    0.15
  12  14   2    5.62    0.27
 -12 -14  -2    5.19    0.24
  13  14   2    0.00    0.21
 -13 -14  -2    0.12    0.17
  14  14   2   11.82    0.50
 -14 -14  -2   12.28    0.41
  15  14   2    1.41    0.33
 -15 -14  -2    1.32    0.25
  16  14   2   23.65    0.80
 -16 -14  -2   23.38    0.72
  17  14   2   -0.20    0.33
 -17 -14  -2   -0.08    0.28
  18  14   2    8.96    0.56
 -18 -14  -2    7.92    0.50
  19  14   2    0.53    0.40
 -19 -14  -2   -0.11    0.33
  20  14   2    7.41    0.68
 -20 -14  -2    7.17    0.53
  21  14   2   -0.31    0.55
 -21 -14  -2   -0.21    0.40
  22  14   2    1.03    0.69
 -22 -14  -2   -0.19    0.51
  23  14   2    1.28    0.74
 -23 -14  -2    2.13    0.64
  24  14   2    0.21    0.87
 -24 -14  -2   -0.24    0.61
 -24  15   2   -0.23    0.77
  24 -15  -2    0.70    0.60
 -23  15   2    6.15    1.03
  23 -15  -2    4.39    0.60
 -22  15   2   -0.49    0.74
  22 -15  -2   -0.07    0.43
 -21  15   2   -0.01    0.71
  21 -15  -2   -0.17    0.42
 -20  15   2    2.48    0.68
  20 -15  -2    2.15    0.38
 -19  15   2    0.18    0.44
  19 -15  -2    0.24    0.32
 -18  15   2   -0.12    0.40
  18 -15  -2    0.44    0.28
 -17  15   2    0.84    0.41
  17 -15  -2    1.17    0.28
 -16  15   2    0.83    0.36
  16 -15  -2    0.53    0.23
 -15  15   2    0.67    0.31
  15 -15  -2    0.48    0.21
 -14  15   2    7.89    0.45
  14 -15  -2    7.10    0.30
 -13  15   2    1.73    0.25
  13 -15  -2    1.56    0.17
 -12  15   2    1.32    0.22
  12 -15  -2    1.18    0.19
 -11  15   2   -0.20    0.15
  11 -15  -2   -0.15    0.14
 -10  15   2    5.87    0.22
  10 -15  -2    5.43    0.22
  -9  15   2    2.15    0.17
   9 -15  -2    2.27    0.21
  -8  15   2    0.26    0.16
   8 -15  -2   -0.19    0.11
  -7  15   2    1.55    0.25
   7 -15  -2    1.25    0.22
  -6  15   2    9.75    0.41
   6 -15  -2    9.39    0.36
  -5  15   2    4.94    0.30
   5 -15  -2    5.00    0.23
  -4  15   2    0.11    0.20
   4 -15  -2    0.51    0.21
  -3  15   2    1.41    0.11
   3 -15  -2    1.25    0.19
  -2  15   2    0.41    0.09
   2 -15  -2    0.13    0.18
  -1  15   2    0.06    0.08
   1 -15  -2    0.10    0.10
   0  15   2   15.87    0.27
   0 -15  -2   14.89    0.34
   1  15   2    0.18    0.09
  -1 -15  -2    0.45    0.10
   2  15   2   11.91    0.23
  -2 -15  -2   10.81    0.41
   3  15   2    0.84    0.10
  -3 -15  -2    1.10    0.21
   4  15   2    1.00    0.15
  -4 -15  -2    0.75    0.22
   5  15   2    3.95    0.20
  -5 -15  -2    3.57    0.22
   6  15   2    4.90    0.22
  -6 -15  -2    4.48    0.27
   7  15   2   23.29    0.48
  -7 -15  -2   23.02    0.65
   8  15   2    2.17    0.14
  -8 -15  -2    1.61    0.17
   9  15   2   13.37    0.32
  -9 -15  -2   13.69    0.34
  10  15   2    6.26    0.27
 -10 -15  -2    6.12    0.25
  11  15   2    1.42    0.20
 -11 -15  -2    0.73    0.18
  12  15   2    4.39    0.28
 -12 -15  -2    3.78    0.20
  13  15   2    0.08    0.25
 -13 -15  -2    0.50    0.18
  14  15   2    4.62    0.42
 -14 -15  -2    4.56    0.29
  15  15   2    0.53    0.36
 -15 -15  -2    1.21    0.24
  16  15   2    4.86    0.51
 -16 -15  -2    4.35    0.35
  17  15   2   -0.08    0.38
 -17 -15  -2    0.04    0.28
  18  15   2    1.55    0.48
 -18 -15  -2    1.63    0.35
  19  15   2    1.78    0.52
 -19 -15  -2    1.94    0.38
  20  15   2    1.31    0.72
 -20 -15  -2   -0.10    0.36
  21  15   2    0.26    0.73
 -21 -15  -2    0.09    0.42
  22  15   2    1.02    0.80
 -22 -15  -2    0.32    0.45
  23  15   2    5.23    1.00
 -23 -15  -2    6.17    0.79
 -23  16   2    2.00    0.83
  23 -16  -2    0.10    0.46
 -22  16   2   -0.67    0.72
  22 -16  -2    0.46    0.44
 -21  16   2    0.05    0.73
  21 -16  -2   -0.40    0.40
 -20  16   2    4.10    0.73
  20 -16  -2    3.22    0.45
 -19  16   2    3.24    0.55
  19 -16  -2    3.97    0.40
 -18  16   2    0.37    0.41
  18 -16  -2    0.22    0.27
 -17  16   2   -0.29    0.37
  17 -16  -2   -0.07    0.24
 -16  16   2    1.59    0.40
  16 -16  -2    2.05    0.25
 -15  16   2    3.06    0.38
  15 -16  -2    2.93    0.24
 -14  16   2    0.11    0.27
  14 -16  -2    0.32    0.24
 -13  16   2    3.14    0.30
  13 -16  -2    2.76    0.27
 -12  16   2    0.82    0.22
  12 -16  -2    0.69    0.18
 -11  16   2   -0.08    0.18
  11 -16  -2    0.18    0.15
 -10  16   2    1.98    0.20
  10 -16  -2    2.32    0.17
  -9  16   2    2.41    0.22
   9 -16  -2    2.76    0.30
  -8  16   2    9.65    0.51
   8 -16  -2    9.58    0.52
  -7  16   2    0.12    0.24
   7 -16  -2    0.35    0.20
  -6  16   2    6.54    0.39
   6 -16  -2    6.59    0.29
  -5  16   2    0.30    0.21
   5 -16  -2    0.06    0.23
  -4  16   2    0.39    0.14
   4 -16  -2    0.13    0.22
  -3  16   2    9.29    0.26
   3 -16  -2    8.83    0.35
  -2  16   2    6.28    0.20
   2 -16  -2    6.40    0.26
  -1  16   2    0.76    0.13
   1 -16  -2    0.60    0.14
   0  16   2    7.82    0.23
   0 -16  -2    6.75    0.23
   1  16   2   13.36    0.32
  -1 -16  -2   11.85    0.30
   2  16   2    5.58    0.21
  -2 -16  -2    5.09    0.22
   3  16   2    8.76    0.24
  -3 -16  -2    8.36    0.39
   4  16   2    1.98    0.16
  -4 -16  -2    1.66    0.26
   5  16   2    0.06    0.14
  -5 -16  -2    0.23    0.23
   6  16   2    1.68    0.17
  -6 -16  -2    1.40    0.20
   7  16   2    0.37    0.16
  -7 -16  -2    0.52    0.20
   8  16   2    8.92    0.36
  -8 -16  -2    9.70    0.54
   9  16   2   16.29    0.43
  -9 -16  -2   15.28    0.37
  10  16   2    0.29    0.18
 -10 -16  -2    0.22    0.14
  11  16   2   15.34    0.50
 -11 -16  -2   15.02    0.42
  12  16   2    3.69    0.28
 -12 -16  -2    3.38    0.26
  13  16   2    0.18    0.28
 -13 -16  -2    0.07    0.14
  14  16   2    3.86    0.40
 -14 -16  -2    3.61    0.25
  15  16   2    4.82    0.49
 -15 -16  -2    5.23    0.31
  16  16   2    0.25    0.37
 -16 -16  -2    0.21    0.24
  17  16   2    0.76    0.42
 -17 -16  -2    0.47    0.28
  18  16   2    0.47    0.44
 -18 -16  -2    0.05    0.30
  19  16   2    1.00    0.49
 -19 -16  -2    0.90    0.38
  20  16   2    3.27    0.83
 -20 -16  -2    1.54    0.43
  21  16   2    1.91    0.82
 -21 -16  -2    1.11    0.45
  22  16   2    1.85    0.86
 -22 -16  -2    0.96    0.48
 -22  17   2    4.25    0.94
  22 -17  -2    3.99    0.77
 -21  17   2    1.23    0.77
  21 -17  -2    0.25    0.45
 -20  17   2   -0.63    0.58
  20 -17  -2    0.37    0.37
 -19  17   2   -0.08    0.45
  19 -17  -2   -0.17    0.33
 -18  17   2    1.26    0.45
  18 -17  -2    1.79    0.30
 -17  17   2    0.39    0.39
  17 -17  -2    0.21    0.22
 -16  17   2   -0.08    0.35
  16 -17  -2    0.04    0.31
 -15  17   2   13.61    0.66
  15 -17  -2   13.28    0.59
 -14  17   2    0.46    0.29
  14 -17  -2    0.54    0.28
 -13  17   2    3.00    0.34
  13 -17  -2    3.31    0.29
 -12  17   2    6.44    0.37
  12 -17  -2    6.24    0.32
 -11  17   2    0.71    0.23
  11 -17  -2    0.86    0.16
 -10  17   2    0.12    0.19
  10 -17  -2   -0.11    0.33
  -9  17   2    4.49    0.43
   9 -17  -2    3.99    0.41
  -8  17   2   -0.22    0.29
   8 -17  -2    0.16    0.28
  -7  17   2    0.05    0.28
   7 -17  -2    0.12    0.19
  -6  17   2    7.33    0.45
   6 -17  -2    5.86    0.42
  -5  17   2    8.88    0.44
   5 -17  -2    8.34    0.45
  -4  17   2    2.03    0.19
   4 -17  -2    1.70    0.27
  -3  17   2    0.03    0.12
   3 -17  -2   -0.06    0.21
  -2  17   2    0.52    0.13
   2 -17  -2    0.22    0.15
  -1  17   2    2.02    0.17
   1 -17  -2    1.96    0.16
   0  17   2    0.22    0.14
   0 -17  -2    0.18    0.12
   1  17   2    8.10    0.27
  -1 -17  -2    7.50    0.23
   2  17   2    0.51    0.13
  -2 -17  -2    0.03    0.14
   3  17   2   18.25    0.38
  -3 -17  -2   16.43    0.42
   4  17   2    2.40    0.21
  -4 -17  -2    2.00    0.27
   5  17   2    6.34    0.28
  -5 -17  -2    6.06    0.39
   6  17   2    6.25    0.28
  -6 -17  -2    6.17    0.40
   7  17   2   14.08    0.45
  -7 -17  -2   13.55    0.48
   8  17   2    3.67    0.26
  -8 -17  -2    3.72    0.36
   9  17   2   19.52    0.58
  -9 -17  -2   18.24    0.52
  10  17   2    4.94    0.33
 -10 -17  -2    4.64    0.22
  11  17   2    1.83    0.26
 -11 -17  -2    1.59    0.21
  12  17   2    5.54    0.41
 -12 -17  -2    5.20    0.33
  13  17   2    2.24    0.35
 -13 -17  -2    2.38    0.32
  14  17   2    7.02    0.53
 -14 -17  -2    6.47    0.44
  15  17   2   -0.04    0.35
 -15 -17  -2    0.27    0.17
  16  17   2    4.26    0.50
 -16 -17  -2    3.59    0.31
  17  17   2    1.11    0.41
 -17 -17  -2   -0.29    0.25
  18  17   2    2.38    0.53
 -18 -17  -2    2.44    0.41
  19  17   2    0.71    0.49
 -19 -17  -2    0.03    0.37
  20  17   2   -0.61    0.67
 -20 -17  -2    0.50    0.41
  21  17   2   -0.28    0.74
 -21 -17  -2    0.67    0.62
  22  17   2   -0.17    0.89
 -22 -17  -2    0.04    0.67
 -21  18   2    2.39    0.79
  21 -18  -2    1.68    0.62
 -20  18   2    1.11    0.52
  20 -18  -2    0.47    0.53
 -19  18   2    6.35    0.66
  19 -18  -2    6.26    0.66
 -18  18   2    0.01    0.40
  18 -18  -2   -0.24    0.41
 -17  18   2    2.99    0.47
  17 -18  -2    2.32    0.46
 -16  18   2    0.08    0.36
  16 -18  -2    0.07    0.31
 -15  18   2    2.25    0.40
  15 -18  -2    2.24    0.34
 -14  18   2   19.50    0.70
  14 -18  -2   20.64    0.77
 -13  18   2    4.70    0.37
  13 -18  -2    5.46    0.32
 -12  18   2    3.77    0.33
  12 -18  -2    3.65    0.27
 -11  18   2    1.45    0.24
  11 -18  -2    1.30    0.21
 -10  18   2    2.27    0.23
  10 -18  -2    1.89    0.37
  -9  18   2    1.70    0.36
   9 -18  -2    1.48    0.34
  -8  18   2   28.03    0.90
   8 -18  -2   25.75    0.84
  -7  18   2    9.62    0.54
   7 -18  -2    8.11    0.57
  -6  18   2    1.82    0.33
   6 -18  -2    2.35    0.38
  -5  18   2    0.03    0.28
   5 -18  -2   -0.38    0.26
  -4  18   2    9.23    0.37
   4 -18  -2    8.17    0.43
  -3  18   2   19.60    0.49
   3 -18  -2   17.72    0.50
  -2  18   2    0.68    0.16
   2 -18  -2    0.50    0.17
  -1  18   2    1.95    0.17
   1 -18  -2    1.56    0.19
   0  18   2    0.13    0.14
   0 -18  -2    0.11    0.13
   1  18   2   10.52    0.31
  -1 -18  -2    9.65    0.36
   2  18   2    3.28    0.20
  -2 -18  -2    3.36    0.22
   3  18   2   27.40    0.64
  -3 -18  -2   25.99    0.59
   4  18   2   14.93    0.43
  -4 -18  -2   13.59    0.55
   5  18   2   10.17    0.37
  -5 -18  -2    9.50    0.48
   6  18   2    0.52    0.21
  -6 -18  -2    0.52    0.31
   7  18   2    0.95    0.23
  -7 -18  -2    1.12    0.20
   8  18   2   38.94    0.87
  -8 -18  -2   37.47    1.01
   9  18   2    5.39    0.32
  -9 -18  -2    5.40    0.26
  10  18   2    3.24    0.30
 -10 -18  -2    2.98    0.25
  11  18   2    0.56    0.26
 -11 -18  -2    0.48    0.24
  12  18   2   13.11    0.59
 -12 -18  -2   12.99    0.51
  13  18   2    8.15    0.50
 -13 -18  -2    7.45    0.48
  14  18   2    8.19    0.55
 -14 -18  -2    7.89    0.52
  15  18   2   16.55    0.78
 -15 -18  -2   18.06    0.71
  16  18   2    0.30    0.37
 -16 -18  -2    0.37    0.39
  17  18   2    5.50    0.56
 -17 -18  -2    4.76    0.55
  18  18   2   -0.28    0.43
 -18 -18  -2   -0.34    0.46
  19  18   2   -0.03    0.47
 -19 -18  -2   -0.01    0.47
  20  18   2   -0.02    0.70
 -20 -18  -2   -0.34    0.48
  21  18   2    2.63    0.97
 -21 -18  -2    1.46    0.85
 -20  19   2    4.76    0.69
  20 -19  -2    5.73    0.81
 -19  19   2   17.94    1.05
  19 -19  -2   20.01    1.19
 -18  19   2    2.53    0.55
  18 -19  -2    1.55    0.61
 -17  19   2    7.89    0.61
  17 -19  -2    7.58    0.70
 -16  19   2    1.12    0.39
  16 -19  -2    0.52    0.43
 -15  19   2    0.19    0.34
  15 -19  -2    0.15    0.33
 -14  19   2    4.08    0.40
  14 -19  -2    3.85    0.39
 -13  19   2    2.17    0.31
  13 -19  -2    2.88    0.29
 -12  19   2   -0.48    0.23
  12 -19  -2    0.12    0.23
 -11  19   2   -0.21    0.20
  11 -19  -2    0.23    0.18
 -10  19   2   -0.01    0.36
  10 -19  -2   -0.42    0.31
  -9  19   2    3.57    0.46
   9 -19  -2    4.05    0.39
  -8  19   2    0.06    0.32
   8 -19  -2   -0.12    0.36
  -7  19   2    0.25    0.35
   7 -19  -2   -0.47    0.33
  -6  19   2    4.91    0.46
   6 -19  -2    5.52    0.49
  -5  19   2   12.14    0.60
   5 -19  -2   10.01    0.58
  -4  19   2    7.33    0.33
   4 -19  -2    7.02    0.51
  -3  19   2   26.35    0.67
   3 -19  -2   24.92    0.67
  -2  19   2   -0.26    0.15
   2 -19  -2   -0.16    0.17
  -1  19   2   20.41    0.50
   1 -19  -2   19.51    0.51
   0  19   2    2.24    0.21
   0 -19  -2    2.02    0.17
   1  19   2    2.04    0.20
  -1 -19  -2    1.85    0.21
   2  19   2    0.29    0.17
  -2 -19  -2   -0.16    0.17
   3  19   2   -0.15    0.20
  -3 -19  -2   -0.05    0.17
   4  19   2   11.55    0.43
  -4 -19  -2   10.79    0.37
   5  19   2    1.17    0.21
  -5 -19  -2    1.14    0.37
   6  19   2   16.61    0.78
  -6 -19  -2   15.45    0.78
   7  19   2    0.38    0.38
  -7 -19  -2    0.36    0.38
   8  19   2    3.21    0.47
  -8 -19  -2    2.69    0.31
   9  19   2    0.61    0.21
  -9 -19  -2    0.38    0.16
  10  19   2   -0.03    0.22
 -10 -19  -2    0.11    0.19
  11  19   2    0.22    0.25
 -11 -19  -2   -0.39    0.22
  12  19   2    0.25    0.27
 -12 -19  -2    0.15    0.27
  13  19   2    0.02    0.29
 -13 -19  -2    0.47    0.30
  14  19   2    0.09    0.33
 -14 -19  -2    0.27    0.32
  15  19   2    0.42    0.35
 -15 -19  -2    0.44    0.44
  16  19   2    0.47    0.39
 -16 -19  -2    0.61    0.48
  17  19   2    5.09    0.56
 -17 -19  -2    5.65    0.65
  18  19   2   -0.34    0.46
 -18 -19  -2    0.05    0.57
  19  19   2    1.42    0.55
 -19 -19  -2    2.15    0.66
 -19  20   2    1.36    0.53
  19 -20  -2    0.30    0.59
 -18  20   2    3.97    0.60
  18 -20  -2    3.87    0.68
 -17  20   2    5.96    0.59
  17 -20  -2    7.75    0.70
 -16  20   2   -0.14    0.36
  16 -20  -2    0.10    0.44
 -15  20   2    0.93    0.37
  15 -20  -2    0.31    0.32
 -14  20   2   -0.10    0.30
  14 -20  -2    0.27    0.30
 -13  20   2    0.27    0.25
  13 -20  -2    0.15    0.26
 -12  20   2    2.84    0.29
  12 -20  -2    2.37    0.29
 -11  20   2    2.63    0.52
  11 -20  -2    2.89    0.24
 -10  20   2    0.62    0.43
  10 -20  -2    0.46    0.33
  -9  20   2    0.59    0.42
   9 -20  -2   -0.10    0.43
  -8  20   2    1.57    0.45
   8 -20  -2    1.47    0.47
  -7  20   2    1.24    0.37
   7 -20  -2    1.33    0.43
  -6  20   2    1.28    0.37
   6 -20  -2    0.97    0.40
  -5  20   2   19.46    0.77
   5 -20  -2   17.40    1.15
  -4  20   2    5.92    0.32
   4 -20  -2    6.06    0.33
  -3  20   2   39.35    0.87
   3 -20  -2   38.49    0.94
  -2  20   2   10.66    0.45
   2 -20  -2    9.06    0.36
  -1  20   2   -0.29    0.18
   1 -20  -2    0.10    0.17
   0  20   2    0.69    0.21
   0 -20  -2    0.91    0.16
   1  20   2   11.33    0.43
  -1 -20  -2    9.76    0.43
   2  20   2    1.91    0.27
  -2 -20  -2    1.40    0.21
   3  20   2    8.05    0.41
  -3 -20  -2    6.96    0.34
   4  20   2   11.68    0.47
  -4 -20  -2   11.05    0.43
   5  20   2    0.28    0.20
  -5 -20  -2   -0.02    0.16
   6  20   2   -0.66    0.35
  -6 -20  -2    0.24    0.39
   7  20   2    2.86    0.46
  -7 -20  -2    2.47    0.49
   8  20   2    9.25    0.71
  -8 -20  -2    8.38    0.72
   9  20   2    3.45    0.64
  -9 -20  -2    3.35    0.24
  10  20   2    5.18    0.36
 -10 -20  -2    4.41    0.30
  11  20   2    2.51    0.30
 -11 -20  -2    3.02    0.30
  12  20   2    1.13    0.29
 -12 -20  -2    0.98    0.28
  13  20   2    0.73    0.32
 -13 -20  -2    0.67    0.31
  14  20   2    0.08    0.33
 -14 -20  -2    0.09    0.32
  15  20   2    0.87    0.38
 -15 -20  -2   -0.32    0.42
  16  20   2    1.47    0.44
 -16 -20  -2    1.89    0.51
  17  20   2   -0.72    0.41
 -17 -20  -2    0.26    0.50
  18  20   2    4.87    0.65
 -18 -20  -2    4.72    0.72
 -17  21   2    1.69    0.44
  17 -21  -2    1.47    0.53
 -16  21   2    0.62    0.37
  16 -21  -2    0.97    0.47
 -15  21   2    2.18    0.39
  15 -21  -2    2.67    0.38
 -14  21   2   -0.02    0.28
  14 -21  -2   -0.50    0.28
 -13  21   2   -0.07    0.25
  13 -21  -2   -0.19    0.25
 -12  21   2   -1.77    0.49
  12 -21  -2    0.06    0.22
 -11  21   2    1.12    0.57
  11 -21  -2    0.03    0.24
 -10  21   2    2.18    0.56
  10 -21  -2    1.99    0.67
  -9  21   2    0.38    0.44
   9 -21  -2    0.68    0.50
  -8  21   2    0.38    0.42
   8 -21  -2   -0.09    0.42
  -7  21   2    0.57    0.43
   7 -21  -2    0.15    0.41
  -6  21   2   -0.21    0.34
   6 -21  -2    0.04    0.51
  -5  21   2    7.95    0.53
   5 -21  -2    6.72    0.34
  -4  21   2   10.92    0.45
   4 -21  -2    9.64    0.46
  -3  21   2    0.81    0.24
   3 -21  -2    0.80    0.22
  -2  21   2    1.13    0.25
   2 -21  -2    1.22    0.22
  -1  21   2    6.56    0.38
   1 -21  -2    6.73    0.31
   0  21   2   -0.12    0.21
   0 -21  -2    0.60    0.26
   1  21   2    2.63    0.29
  -1 -21  -2    2.78    0.27
   2  21   2    4.08    0.33
  -2 -21  -2    4.10    0.32
   3  21   2    0.53    0.24
  -3 -21  -2    0.50    0.22
   4  21   2    1.21    0.24
  -4 -21  -2    0.66    0.21
   5  21   2    3.22    0.27
  -5 -21  -2    2.73    0.25
   6  21   2    0.35    0.40
  -6 -21  -2    1.02    0.26
   7  21   2    0.95    0.49
  -7 -21  -2    1.61    0.47
   8  21   2    2.08    0.60
  -8 -21  -2    1.59    0.52
   9  21   2    4.80    0.72
  -9 -21  -2    3.37    0.36
  10  21   2    0.15    0.61
 -10 -21  -2    0.64    0.24
  11  21   2    9.57    0.49
 -11 -21  -2    9.88    0.45
  12  21   2    0.49    0.28
 -12 -21  -2    0.64    0.27
  13  21   2    5.43    0.45
 -13 -21  -2    4.59    0.40
  14  21   2    0.29    0.33
 -14 -21  -2    0.03    0.33
  15  21   2    0.90    0.38
 -15 -21  -2    2.10    0.50
  16  21   2    1.64    0.44
 -16 -21  -2    2.60    0.53
  17  21   2   -0.21    0.40
 -17 -21  -2    0.37    0.54
 -16  22   2    4.60    0.50
  16 -22  -2    5.10    0.63
 -15  22   2    0.38    0.32
  15 -22  -2    0.37    0.44
 -14  22   2    0.18    0.35
  14 -22  -2    0.25    0.30
 -13  22   2   -0.15    0.82
  13 -22  -2    0.70    0.28
 -12  22   2    0.90    0.70
  12 -22  -2   -0.27    0.23
 -11  22   2    1.08    0.61
  11 -22  -2    0.43    0.66
 -10  22   2    0.01    0.53
  10 -22  -2   -0.37    0.55
  -9  22   2    0.47    0.52
   9 -22  -2   -0.23    0.46
  -8  22   2    0.11    0.46
   8 -22  -2    0.20    0.44
  -7  22   2    1.49    0.49
   7 -22  -2    1.35    0.56
  -6  22   2    0.53    0.44
   6 -22  -2   -0.55    0.49
  -5  22   2    0.39    0.40
   5 -22  -2    0.25    0.21
  -4  22   2    1.37    0.25
   4 -22  -2    1.29    0.24
  -3  22   2    0.95    0.26
   3 -22  -2    0.75    0.23
  -2  22   2    2.90    0.30
   2 -22  -2    2.55    0.26
  -1  22   2   -0.13    0.27
   1 -22  -2    0.24    0.27
   0  22   2    0.42    0.28
   0 -22  -2    0.28    0.28
   1  22   2    1.02    0.29
  -1 -22  -2    0.57    0.18
   2  22   2    8.49    0.42
  -2 -22  -2    8.81    0.47
   3  22   2    7.53    0.40
  -3 -22  -2    7.84    0.45
   4  22   2    3.45    0.30
  -4 -22  -2    3.17    0.29
   5  22   2    4.51    0.31
  -5 -22  -2    4.59    0.31
   6  22   2    3.18    0.59
  -6 -22  -2    2.93    0.22
   7  22   2    3.79    0.71
  -7 -22  -2    3.33    0.35
   8  22   2   -0.63    0.55
  -8 -22  -2    0.31    0.22
   9  22   2    0.77    0.61
  -9 -22  -2    1.03    0.22
  10  22   2    2.33    0.73
 -10 -22  -2    1.70    0.27
  11  22   2    2.26    0.74
 -11 -22  -2    1.05    0.29
  12  22   2    1.22    0.84
 -12 -22  -2    1.58    0.35
  13  22   2    0.04    0.29
 -13 -22  -2    0.05    0.30
  14  22   2    0.08    0.32
 -14 -22  -2   -0.01    0.42
  15  22   2    2.22    0.42
 -15 -22  -2    0.75    0.49
 -14  23   2    0.17    0.95
  14 -23  -2    0.61    0.34
 -13  23   2    0.42    0.88
  13 -23  -2    0.46    0.29
 -12  23   2    0.60    0.84
  12 -23  -2    1.02    0.26
 -11  23   2    0.23    0.67
  11 -23  -2   -0.15    0.86
 -10  23   2    0.43    0.57
  10 -23  -2    0.99    0.79
  -9  23   2    4.01    0.68
   9 -23  -2    4.10    0.97
  -8  23   2    1.20    0.66
   8 -23  -2    1.26    0.80
  -7  23   2    5.11    0.71
   7 -23  -2    5.49    1.20
  -6  23   2    0.62    0.54
   6 -23  -2    0.90    0.23
  -5  23   2    2.39    0.50
   5 -23  -2    2.69    0.28
  -4  23   2    0.32    0.23
   4 -23  -2    0.08    0.23
  -3  23   2    0.23    0.22
   3 -23  -2   -0.29    0.22
  -2  23   2    2.01    0.34
   2 -23  -2    2.15    0.24
  -1  23   2    2.41    0.36
   1 -23  -2    2.20    0.41
   0  23   2    0.65    0.31
   0 -23  -2    0.94    0.45
   1  23   2    3.34    0.39
  -1 -23  -2    3.34    0.43
   2  23   2    4.55    0.40
  -2 -23  -2    4.43    0.31
   3  23   2    2.28    0.30
  -3 -23  -2    1.93    0.32
   4  23   2    1.03    0.26
  -4 -23  -2    0.92    0.28
   5  23   2    1.91    0.54
  -5 -23  -2    1.83    0.29
   6  23   2    0.35    0.50
  -6 -23  -2    0.40    0.25
   7  23   2   -0.03    0.57
  -7 -23  -2    0.25    0.22
   8  23   2   -0.31    0.59
  -8 -23  -2    0.08    0.31
   9  23   2    1.82    0.70
  -9 -23  -2    1.74    0.26
  10  23   2   -0.85    0.61
 -10 -23  -2    0.33    0.23
  11  23   2    2.40    0.96
 -11 -23  -2    4.10    0.38
  12  23   2    1.86    0.94
 -12 -23  -2    0.09    0.32
  13  23   2    0.09    0.91
 -13 -23  -2    0.57    0.35
 -12  24   2   -0.42    1.22
  12 -24  -2    0.96    1.21
 -11  24   2    0.80    0.85
  11 -24  -2    1.61    0.94
 -10  24   2   -1.20    0.72
  10 -24  -2   -0.30    0.81
  -9  24   2    2.86    0.88
   9 -24  -2    2.33    1.11
  -8  24   2   -0.32    0.69
   8 -24  -2    0.01    0.91
  -7  24   2   -0.36    0.66
   7 -24  -2    0.91    0.95
  -6  24   2   -0.81    0.54
   6 -24  -2    0.35    0.22
  -5  24   2    0.70    0.58
   5 -24  -2   -0.07    0.23
  -4  24   2    0.50    0.25
   4 -24  -2    0.18    0.27
  -3  24   2    0.50    0.29
   3 -24  -2    0.59    0.28
  -2  24   2    0.63    0.27
   2 -24  -2    0.53    0.35
  -1  24   2    0.19    0.31
   1 -24  -2    2.18    0.52
   0  24   2    3.84    0.42
   0 -24  -2    3.35    0.60
   1  24   2    1.08    0.33
  -1 -24  -2    0.68    0.47
   2  24   2    8.79    0.52
  -2 -24  -2    8.99    0.61
   3  24   2    2.13    0.33
  -3 -24  -2    2.45    0.33
   4  24   2    6.61    0.42
  -4 -24  -2    6.23    0.42
   5  24   2   -0.30    0.50
  -5 -24  -2    0.40    0.31
   6  24   2    2.19    0.77
  -6 -24  -2    3.63    0.34
   7  24   2    2.49    0.80
  -7 -24  -2    1.47    0.27
   8  24   2    1.61    0.79
  -8 -24  -2    3.28    0.31
   9  24   2    0.20    0.77
  -9 -24  -2    0.11    0.23
  10  24   2    5.98    1.11
 -10 -24  -2    4.50    0.36
  11  24   2    0.66    0.87
 -11 -24  -2    1.76    0.31
   9 -25  -2    0.58    1.06
  -8  25   2   -0.89    0.70
   8 -25  -2    1.54    0.99
  -7  25   2   -0.24    0.72
   7 -25  -2    0.16    0.21
  -6  25   2    2.42    1.16
   6 -25  -2    1.88    0.32
  -5  25   2   -0.29    0.77
   5 -25  -2   -0.27    0.29
  -4  25   2    2.32    0.34
   4 -25  -2    2.95    0.41
  -3  25   2    0.98    0.31
   3 -25  -2    0.97    0.39
  -2  25   2    0.67    0.32
   2 -25  -2    0.43    0.50
  -1  25   2    2.53    0.33
   1 -25  -2    2.16    0.56
   0  25   2    0.51    0.34
   0 -25  -2    0.88    0.53
   1  25   2    2.63    0.38
  -1 -25  -2    1.76    0.58
   2  25   2   10.69    0.56
  -2 -25  -2    9.96    0.87
   3  25   2    0.47    0.30
  -3 -25  -2    0.75    0.40
   4  25   2    0.19    0.27
  -4 -25  -2    1.08    0.37
   5  25   2   -0.16    0.83
  -5 -25  -2   -0.11    0.32
   6  25   2   -1.28    0.79
  -6 -25  -2    0.23    0.30
   7  25   2    1.22    0.76
  -7 -25  -2    1.93    0.30
   8  25   2    0.78    0.77
  -8 -25  -2    1.01    0.27
  -3  26   2   -0.12    0.31
   3 -26  -2   -0.04    0.48
  -2  26   2    0.66    0.32
   2 -26  -2    0.29    0.52
  -1  26   2    3.48    0.41
   1 -26  -2    4.02    0.67
   0  26   2    1.29    0.33
   0 -26  -2    1.11    0.57
   1  26   2    2.61    0.39
  -1 -26  -2    2.62    0.61
   2  26   2    2.72    0.38
  -2 -26  -2    4.62    0.69
   3  26   2    6.89    0.50
  -3 -26  -2    6.84    0.75
 -29   0   3   -0.32    0.69
 -28   0   3   -0.50    0.69
 -27   0   3    0.20    0.62
 -26   0   3    0.17    0.49
 -25   0   3   -0.79    0.45
 -24   0   3    0.03    0.44
 -23   0   3    0.74    0.35
 -22   0   3    0.95    0.32
 -21   0   3    0.86    0.30
 -20   0   3    0.12    0.26
 -19   0   3   -0.11    0.20
 -18   0   3   -0.27    0.16
 -17   0   3   -0.14    0.15
 -16   0   3   -0.32    0.15
 -15   0   3    0.01    0.14
 -14   0   3   -0.36    0.13
 -13   0   3    0.00    0.11
 -12   0   3   -0.09    0.10
 -11   0   3   -0.25    0.09
 -10   0   3   -0.10    0.08
  -9   0   3   -0.04    0.07
  -8   0   3   -0.13    0.06
  -7   0   3   -0.05    0.06
  -6   0   3   -0.10    0.05
  -5   0   3   -0.03    0.05
  -4   0   3   -0.06    0.04
  -3   0   3   -0.04    0.03
  -2   0   3   -0.01    0.03
  -1   0   3   -0.04    0.02
   0   0   3   -0.01    0.02
   1   0   3   -0.08    0.03
   2   0   3   -0.03    0.03
   3   0   3   -0.06    0.04
   4   0   3   -0.01    0.04
   5   0   3   -0.14    0.05
   6   0   3    0.00    0.06
   7   0   3   -0.11    0.06
   8   0   3    0.01    0.08
   9   0   3   -0.08    0.08
  10   0   3   -0.11    0.10
  11   0   3   -0.05    0.10
  12   0   3   -0.12    0.11
  13   0   3   -0.14    0.12
  14   0   3   -0.10    0.13
  15   0   3   -0.35    0.13
  16   0   3   -0.16    0.13
  17   0   3   -0.18    0.14
  18   0   3   -0.16    0.18
  19   0   3   -0.50    0.25
  20   0   3   -0.39    0.28
  21   0   3   -0.49    0.31
  22   0   3   -0.42    0.31
  23   0   3    0.03    0.45
  24   0   3   -0.80    0.44
  25   0   3   -0.40    0.47
  26   0   3   -0.62    0.54
  27   0   3   -0.99    0.66
  28   0   3    0.02    0.68
 -29   1   3    4.16    0.91
  29  -1  -3    4.85    0.90
 -28   1   3    6.08    0.84
  28  -1  -3    5.95    0.79
 -27   1   3    1.20    0.64
  27  -1  -3    1.27    0.58
 -26   1   3    0.31    0.58
  26  -1  -3    0.79    0.49
 -25   1   3    0.07    0.47
  25  -1  -3    0.69    0.47
 -24   1   3    8.47    0.62
  24  -1  -3    9.61    0.64
 -23   1   3   16.16    0.70
  23  -1  -3   16.99    0.76
 -22   1   3   27.82    0.82
  22  -1  -3   26.39    0.78
 -21   1   3   49.44    1.06
  21  -1  -3   48.84    1.05
 -20   1   3   15.31    0.55
  20  -1  -3   15.44    0.50
 -19   1   3    4.49    0.31
  19  -1  -3    5.35    0.31
 -18   1   3    5.16    0.27
  18  -1  -3    5.33    0.29
 -17   1   3   13.05    0.35
  17  -1  -3   13.63    0.36
 -16   1   3    4.58    0.23
  16  -1  -3    5.15    0.23
 -15   1   3   92.95    1.20
  15  -1  -3   92.95    1.11
 -14   1   3   10.84    0.29
  14  -1  -3   11.09    0.27
 -13   1   3    3.03    0.17
  13  -1  -3    3.37    0.16
 -12   1   3   33.83    0.45
  12  -1  -3   34.23    0.47
 -11   1   3    0.70    0.10
  11  -1  -3    0.96    0.11
 -10   1   3   53.06    0.59
  10  -1  -3   54.04    0.64
  -9   1   3   26.75    0.35
   9  -1  -3   26.84    0.34
  -8   1   3    3.60    0.11
   8  -1  -3    3.36    0.10
  -7   1   3    1.98    0.09
   7  -1  -3    2.02    0.08
  -6   1   3   36.57    0.39
   6  -1  -3   36.26    0.38
  -5   1   3    2.16    0.08
   5  -1  -3    2.24    0.07
  -4   1   3   36.85    0.37
   4  -1  -3   36.27    0.38
  -3   1   3    1.09    0.05
   3  -1  -3    1.08    0.05
  -2   1   3    4.22    0.07
   2  -1  -3    4.29    0.07
  -1   1   3  158.76    1.30
   1  -1  -3  158.66    1.38
   0   1   3    0.09    0.02
   0  -1  -3    0.04    0.02
   1   1   3   50.16    0.43
  -1  -1  -3   49.56    0.46
   2   1   3    5.05    0.08
  -2  -1  -3    5.29    0.08
   3   1   3   10.17    0.13
  -3  -1  -3   10.16    0.14
   4   1   3   33.06    0.34
  -4  -1  -3   33.65    0.36
   5   1   3    7.46    0.14
  -5  -1  -3    7.31    0.13
   6   1   3   62.77    0.67
  -6  -1  -3   61.83    0.64
   7   1   3    0.68    0.07
  -7  -1  -3    0.64    0.07
   8   1   3   14.40    0.22
  -8  -1  -3   14.89    0.25
   9   1   3   20.54    0.32
  -9  -1  -3   20.84    0.31
  10   1   3   66.89    0.82
 -10  -1  -3   67.04    0.78
  11   1   3   91.97    1.12
 -11  -1  -3   91.67    1.03
  12   1   3   45.15    0.66
 -12  -1  -3   46.05    0.59
  13   1   3   84.80    1.04
 -13  -1  -3   83.44    0.97
  14   1   3    1.00    0.15
 -14  -1  -3    1.17    0.14
  15   1   3   13.19    0.31
 -15  -1  -3   12.74    0.30
  16   1   3    5.75    0.22
 -16  -1  -3    6.27    0.24
  17   1   3    8.13    0.28
 -17  -1  -3    8.04    0.28
  18   1   3    0.08    0.21
 -18  -1  -3    0.06    0.21
  19   1   3   -0.16    0.23
 -19  -1  -3   -0.16    0.22
  20   1   3    0.45    0.31
 -20  -1  -3   -0.08    0.29
  21   1   3    1.90    0.37
 -21  -1  -3    2.26    0.36
  22   1   3    1.73    0.42
 -22  -1  -3    2.41    0.45
  23   1   3   -0.01    0.41
 -23  -1  -3   -0.51    0.40
  24   1   3   -0.02    0.46
 -24  -1  -3    0.06    0.46
  25   1   3   -0.34    0.54
 -25  -1  -3    1.14    0.52
  26   1   3   -0.35    0.61
 -26  -1  -3    0.38    0.53
  27   1   3   -0.69    0.64
 -27  -1  -3   -0.62    0.58
  28   1   3    4.02    0.87
 -28  -1  -3    3.10    0.83
 -29   2   3    4.33    0.90
  29  -2  -3    4.58    0.78
 -28   2   3    0.90    0.67
  28  -2  -3    2.26    0.63
 -27   2   3    5.81    0.80
  27  -2  -3    5.21    0.67
 -26   2   3    0.55    0.61
  26  -2  -3    0.52    0.54
 -25   2   3    0.06    0.55
  25  -2  -3   -0.70    0.41
 -24   2   3    4.60    0.52
  24  -2  -3    3.79    0.51
 -23   2   3    7.95    0.53
  23  -2  -3    8.18    0.57
 -22   2   3   14.57    0.65
  22  -2  -3   13.94    0.60
 -21   2   3    0.86    0.31
  21  -2  -3    0.90    0.28
 -20   2   3    0.87    0.30
  20  -2  -3    0.88    0.25
 -19   2   3   -0.11    0.18
  19  -2  -3   -0.30    0.20
 -18   2   3    1.82    0.20
  18  -2  -3    1.67    0.21
 -17   2   3    0.82    0.20
  17  -2  -3    0.79    0.17
 -16   2   3   24.80    0.50
  16  -2  -3   24.47    0.42
 -15   2   3   21.07    0.43
  15  -2  -3   20.08    0.37
 -14   2   3    9.32    0.27
  14  -2  -3   10.03    0.25
 -13   2   3   14.02    0.29
  13  -2  -3   14.65    0.27
 -12   2   3    0.02    0.10
  12  -2  -3    0.01    0.09
 -11   2   3    0.71    0.10
  11  -2  -3    0.72    0.09
 -10   2   3   14.39    0.25
  10  -2  -3   14.76    0.24
  -9   2   3    0.51    0.09
   9  -2  -3    0.31    0.07
  -8   2   3    0.02    0.07
   8  -2  -3    0.06    0.06
  -7   2   3    0.61    0.07
   7  -2  -3    0.56    0.06
  -6   2   3   23.11    0.27
   6  -2  -3   22.86    0.25
  -5   2   3    4.20    0.10
   5  -2  -3    4.50    0.09
  -4   2   3    9.66    0.14
   4  -2  -3    9.62    0.13
  -3   2   3    5.23    0.09
   3  -2  -3    5.22    0.08
  -2   2   3   25.15    0.23
   2  -2  -3   24.90    0.26
  -1   2   3   30.39    0.28
   1  -2  -3   30.00    0.28
   0   2   3   76.09    0.63
   0  -2  -3   76.48    0.63
   1   2   3    6.44    0.08
  -1  -2  -3    6.19    0.08
   2   2   3    0.12    0.03
  -2  -2  -3    0.07    0.03
   3   2   3    0.80    0.05
  -3  -2  -3    0.74    0.05
   4   2   3   58.73    0.58
  -4  -2  -3   59.35    0.56
   5   2   3    8.43    0.14
  -5  -2  -3    8.57    0.14
   6   2   3    0.36    0.07
  -6  -2  -3    0.34    0.06
   7   2   3    8.67    0.18
  -7  -2  -3    8.15    0.16
   8   2   3    0.36    0.08
  -8  -2  -3    0.44    0.07
   9   2   3   15.10    0.27
  -9  -2  -3   14.94    0.26
  10   2   3    4.32    0.16
 -10  -2  -3    4.30    0.14
  11   2   3   49.95    0.62
 -11  -2  -3   49.16    0.60
  12   2   3    0.86    0.12
 -12  -2  -3    0.94    0.12
  13   2   3   58.60    0.77
 -13  -2  -3   58.81    0.71
  14   2   3    5.25    0.21
 -14  -2  -3    5.59    0.20
  15   2   3   32.21    0.56
 -15  -2  -3   31.87    0.48
  16   2   3   -0.13    0.16
 -16  -2  -3   -0.06    0.14
  17   2   3   -0.34    0.18
 -17  -2  -3   -0.39    0.15
  18   2   3    0.71    0.23
 -18  -2  -3    0.44    0.21
  19   2   3   -0.31    0.27
 -19  -2  -3   -0.02    0.23
  20   2   3   -0.04    0.30
 -20  -2  -3   -0.45    0.26
  21   2   3   -0.02    0.35
 -21  -2  -3   -0.37    0.31
  22   2   3   -0.26    0.38
 -22  -2  -3   -0.05    0.37
  23   2   3    8.66    0.64
 -23  -2  -3    8.69    0.61
  24   2   3    4.95    0.71
 -24  -2  -3    5.84    0.59
  25   2   3    0.97    0.62
 -25  -2  -3    1.03    0.53
  26   2   3    4.37    0.76
 -26  -2  -3    3.16    0.64
  27   2   3   -0.45    0.62
 -27  -2  -3   -0.44    0.58
  28   2   3    0.05    0.68
 -28  -2  -3   -1.21    0.59
 -29   3   3    2.93    0.80
  29  -3  -3    3.03    0.70
 -28   3   3   -0.71    0.66
  28  -3  -3    0.15    0.56
 -27   3   3    0.06    0.64
  27  -3  -3    1.33    0.56
 -26   3   3    0.61    0.64
  26  -3  -3    0.12    0.51
 -25   3   3    1.18    0.53
  25  -3  -3    0.09    0.44
 -24   3   3    0.46    0.45
  24  -3  -3    0.70    0.41
 -23   3   3    0.60    0.40
  23  -3  -3    1.22    0.40
 -22   3   3    1.30    0.38
  22  -3  -3    1.98    0.40
 -21   3   3    6.74    0.46
  21  -3  -3    6.94    0.42
 -20   3   3    2.51    0.28
  20  -3  -3    4.19    0.29
 -19   3   3   -0.40    0.19
  19  -3  -3   -0.21    0.19
 -18   3   3    1.12    0.22
  18  -3  -3    0.77    0.19
 -17   3   3    3.35    0.25
  17  -3  -3    3.46    0.20
 -16   3   3    0.09    0.17
  16  -3  -3   -0.04    0.13
 -15   3   3    7.48    0.26
  15  -3  -3    7.05    0.23
 -14   3   3    5.68    0.21
  14  -3  -3    5.64    0.19
 -13   3   3    1.55    0.13
  13  -3  -3    1.63    0.13
 -12   3   3   15.18    0.28
  12  -3  -3   14.54    0.27
 -11   3   3    3.87    0.15
  11  -3  -3    3.74    0.14
 -10   3   3    0.49    0.09
  10  -3  -3    0.57    0.08
  -9   3   3    2.92    0.11
   9  -3  -3    2.80    0.11
  -8   3   3    2.00    0.09
   8  -3  -3    2.06    0.09
  -7   3   3   16.73    0.22
   7  -3  -3   16.71    0.21
  -6   3   3    0.70    0.06
   6  -3  -3    0.58    0.05
  -5   3   3    0.17    0.05
   5  -3  -3    0.07    0.04
  -4   3   3    0.86    0.05
   4  -3  -3    0.84    0.04
  -3   3   3    3.17    0.07
   3  -3  -3    3.26    0.06
  -2   3   3   32.25    0.31
   2  -3  -3   32.25    0.31
  -1   3   3   -0.02    0.03
   1  -3  -3    0.04    0.03
   0   3   3    3.38    0.05
   0  -3  -3    3.41    0.06
   1   3   3    5.59    0.08
  -1  -3  -3    5.42    0.08
   2   3   3   11.26    0.13
  -2  -3  -3   11.36    0.13
   3   3   3   15.58    0.19
  -3  -3  -3   15.92    0.18
   4   3   3   19.60    0.23
  -4  -3  -3   19.93    0.23
   5   3   3   18.73    0.24
  -5  -3  -3   18.52    0.22
   6   3   3    0.96    0.08
  -6  -3  -3    0.92    0.07
   7   3   3   22.14    0.30
  -7  -3  -3   21.80    0.28
   8   3   3   45.86    0.55
  -8  -3  -3   46.09    0.56
   9   3   3    3.65    0.14
  -9  -3  -3    3.75    0.14
  10   3   3    5.69    0.17
 -10  -3  -3    5.59    0.18
  11   3   3   19.75    0.33
 -11  -3  -3   19.18    0.32
  12   3   3   15.27    0.30
 -12  -3  -3   15.45    0.32
  13   3   3   13.37    0.29
 -13  -3  -3   13.94    0.31
  14   3   3   53.36    0.73
 -14  -3  -3   54.24    0.69
  15   3   3    2.60    0.18
 -15  -3  -3    2.30    0.15
  16   3   3    4.77    0.25
 -16  -3  -3    4.51    0.20
  17   3   3    4.78    0.29
 -17  -3  -3    5.20    0.24
  18   3   3    9.51    0.40
 -18  -3  -3    8.85    0.35
  19   3   3    0.23    0.29
 -19  -3  -3   -0.21    0.22
  20   3   3    0.93    0.34
 -20  -3  -3    0.35    0.29
  21   3   3    0.38    0.37
 -21  -3  -3    0.45    0.36
  22   3   3    1.04    0.44
 -22  -3  -3    1.55    0.41
  23   3   3    2.16    0.53
 -23  -3  -3    1.91    0.44
  24   3   3    4.32    0.63
 -24  -3  -3    3.12    0.52
  25   3   3    0.53    0.62
 -25  -3  -3    1.30    0.53
  26   3   3   -0.10    0.63
 -26  -3  -3   -0.13    0.52
  27   3   3   -0.23    0.66
 -27  -3  -3    0.39    0.53
  28   3   3   -0.79    0.67
 -28  -3  -3    0.77    0.58
 -29   4   3   -0.84    0.70
  29  -4  -3    1.17    0.55
 -28   4   3    0.85    0.71
  28  -4  -3    0.18    0.48
 -27   4   3    0.60    0.66
  27  -4  -3   -0.36    0.47
 -26   4   3    0.08    0.54
  26  -4  -3    0.11    0.43
 -25   4   3    0.59    0.52
  25  -4  -3    1.26    0.46
 -24   4   3   -0.76    0.42
  24  -4  -3   -0.74    0.38
 -23   4   3    6.42    0.59
  23  -4  -3    7.64    0.55
 -22   4   3    1.92    0.42
  22  -4  -3    1.85    0.37
 -21   4   3    1.66    0.37
  21  -4  -3    1.55    0.31
 -20   4   3   12.24    0.49
  20  -4  -3   12.27    0.44
 -19   4   3    0.76    0.24
  19  -4  -3    1.47    0.21
 -18   4   3    1.44    0.22
  18  -4  -3    1.19    0.19
 -17   4   3    0.79    0.19
  17  -4  -3    1.00    0.16
 -16   4   3    2.76    0.20
  16  -4  -3    3.01    0.18
 -15   4   3    1.10    0.16
  15  -4  -3    0.45    0.13
 -14   4   3    4.54    0.19
  14  -4  -3    4.52    0.18
 -13   4   3   -0.05    0.11
  13  -4  -3   -0.20    0.10
 -12   4   3    0.93    0.11
  12  -4  -3    1.17    0.12
 -11   4   3   14.72    0.27
  11  -4  -3   14.22    0.26
 -10   4   3   -0.13    0.08
  10  -4  -3   -0.24    0.07
  -9   4   3  148.97    1.47
   9  -4  -3  145.74    1.40
  -8   4   3   15.42    0.23
   8  -4  -3   15.47    0.22
  -7   4   3   63.68    0.66
   7  -4  -3   62.78    0.62
  -6   4   3    2.88    0.09
   6  -4  -3    2.93    0.07
  -5   4   3    0.09    0.05
   5  -4  -3    0.05    0.03
  -4   4   3    0.16    0.04
   4  -4  -3    0.18    0.04
  -3   4   3    0.71    0.04
   3  -4  -3    0.67    0.04
  -2   4   3   70.68    0.63
   2  -4  -3   69.61    0.75
  -1   4   3   27.87    0.27
   1  -4  -3   27.78    0.28
   0   4   3   39.15    0.38
   0  -4  -3   38.97    0.33
   1   4   3   58.85    0.55
  -1  -4  -3   59.30    0.54
   2   4   3   82.98    0.76
  -2  -4  -3   82.50    0.73
   3   4   3   16.19    0.20
  -3  -4  -3   15.81    0.18
   4   4   3   12.98    0.18
  -4  -4  -3   12.47    0.15
   5   4   3    1.56    0.07
  -5  -4  -3    1.65    0.06
   6   4   3    4.73    0.13
  -6  -4  -3    4.52    0.11
   7   4   3   10.60    0.20
  -7  -4  -3   10.47    0.18
   8   4   3   29.35    0.39
  -8  -4  -3   27.90    0.35
   9   4   3   27.67    0.40
  -9  -4  -3   27.52    0.38
  10   4   3    8.26    0.21
 -10  -4  -3    8.24    0.19
  11   4   3   -0.16    0.10
 -11  -4  -3    0.14    0.10
  12   4   3    3.44    0.16
 -12  -4  -3    3.43    0.16
  13   4   3   10.54    0.26
 -13  -4  -3   10.09    0.25
  14   4   3    0.26    0.14
 -14  -4  -3    0.10    0.12
  15   4   3   10.85    0.31
 -15  -4  -3   10.75    0.29
  16   4   3   -0.10    0.15
 -16  -4  -3    0.24    0.14
  17   4   3    2.28    0.21
 -17  -4  -3    2.62    0.23
  18   4   3    3.02    0.26
 -18  -4  -3    2.96    0.25
  19   4   3   -0.37    0.30
 -19  -4  -3   -0.36    0.22
  20   4   3    0.37    0.35
 -20  -4  -3    1.18    0.30
  21   4   3   -0.09    0.37
 -21  -4  -3   -0.07    0.33
  22   4   3    0.13    0.44
 -22  -4  -3    0.09    0.36
  23   4   3    5.37    0.60
 -23  -4  -3    4.54    0.50
  24   4   3    0.28    0.53
 -24  -4  -3   -0.11    0.40
  25   4   3   -0.33    0.54
 -25  -4  -3    0.38    0.43
  26   4   3    0.29    0.64
 -26  -4  -3    0.08    0.47
  27   4   3   -0.08    0.68
 -27  -4  -3    0.89    0.51
  28   4   3   -1.06    0.67
 -28  -4  -3    0.42    0.54
 -29   5   3    0.80    0.74
  29  -5  -3    0.21    0.61
 -28   5   3   -0.75    0.66
  28  -5  -3    0.32    0.57
 -27   5   3    1.65    0.69
  27  -5  -3    0.26    0.46
 -26   5   3    1.22    0.58
  26  -5  -3    0.16    0.42
 -25   5   3    0.63    0.52
  25  -5  -3    0.43    0.41
 -24   5   3   -0.40    0.43
  24  -5  -3   -0.18    0.38
 -23   5   3    4.25    0.54
  23  -5  -3    4.26    0.47
 -22   5   3    0.73    0.41
  22  -5  -3    0.65    0.32
 -21   5   3    3.73    0.47
  21  -5  -3    3.67    0.37
 -20   5   3    2.22    0.33
  20  -5  -3    2.06    0.25
 -19   5   3   10.41    0.42
  19  -5  -3    9.84    0.35
 -18   5   3    5.01    0.28
  18  -5  -3    4.73    0.25
 -17   5   3    0.00    0.17
  17  -5  -3   -0.04    0.14
 -16   5   3    7.29    0.27
  16  -5  -3    7.13    0.24
 -15   5   3    1.44    0.16
  15  -5  -3    1.22    0.14
 -14   5   3    1.53    0.14
  14  -5  -3    1.41    0.14
 -13   5   3    0.18    0.11
  13  -5  -3    0.06    0.10
 -12   5   3    1.77    0.12
  12  -5  -3    1.46    0.11
 -11   5   3    0.22    0.10
  11  -5  -3    0.19    0.07
 -10   5   3    7.63    0.18
  10  -5  -3    7.97    0.17
  -9   5   3   22.27    0.30
   9  -5  -3   21.70    0.28
  -8   5   3   75.51    0.80
   8  -5  -3   75.63    0.75
  -7   5   3   74.80    0.78
   7  -5  -3   73.68    0.78
  -6   5   3   34.03    0.39
   6  -5  -3   33.41    0.40
  -5   5   3   11.06    0.16
   5  -5  -3   11.31    0.17
  -4   5   3    1.30    0.05
   4  -5  -3    1.24    0.07
  -3   5   3    4.05    0.09
   3  -5  -3    4.13    0.11
  -2   5   3   77.06    0.72
   2  -5  -3   76.54    0.86
  -1   5   3    4.84    0.08
   1  -5  -3    4.67    0.09
   0   5   3    7.46    0.11
   0  -5  -3    7.41    0.11
   1   5   3   48.85    0.48
  -1  -5  -3   48.28    0.49
   2   5   3    7.91    0.11
  -2  -5  -3    7.87    0.13
   3   5   3    9.76    0.14
  -3  -5  -3    9.87    0.15
   4   5   3    0.68    0.06
  -4  -5  -3    0.51    0.05
   5   5   3    4.67    0.12
  -5  -5  -3    4.60    0.10
   6   5   3    9.39    0.18
  -6  -5  -3    9.15    0.15
   7   5   3   31.81    0.41
  -7  -5  -3   32.15    0.36
   8   5   3   21.42    0.31
  -8  -5  -3   21.26    0.29
   9   5   3    8.43    0.20
  -9  -5  -3    8.36    0.18
  10   5   3    5.78    0.18
 -10  -5  -3    6.13    0.18
  11   5   3   -0.01    0.09
 -11  -5  -3   -0.02    0.10
  12   5   3    0.19    0.10
 -12  -5  -3   -0.14    0.10
  13   5   3   14.52    0.32
 -13  -5  -3   14.52    0.30
  14   5   3   -0.07    0.14
 -14  -5  -3   -0.18    0.12
  15   5   3    0.33    0.16
 -15  -5  -3    0.14    0.13
  16   5   3   -0.14    0.17
 -16  -5  -3   -0.09    0.14
  17   5   3    6.19    0.28
 -17  -5  -3    5.85    0.27
  18   5   3    0.91    0.24
 -18  -5  -3    1.12    0.21
  19   5   3    1.57    0.30
 -19  -5  -3    1.50    0.25
  20   5   3    0.77    0.38
 -20  -5  -3    0.69    0.28
  21   5   3    0.25    0.39
 -21  -5  -3   -0.03    0.30
  22   5   3    0.70    0.46
 -22  -5  -3    0.08    0.37
  23   5   3    0.70    0.48
 -23  -5  -3    0.06    0.38
  24   5   3   -0.43    0.53
 -24  -5  -3    0.31    0.40
  25   5   3    0.98    0.57
 -25  -5  -3    0.15    0.42
  26   5   3    1.44    0.69
 -26  -5  -3    0.77    0.47
  27   5   3   -0.27    0.68
 -27  -5  -3    1.16    0.59
  28   5   3    0.70    0.74
 -28  -5  -3    0.37    0.63
 -28   6   3    0.78    0.72
  28  -6  -3    1.11    0.61
 -27   6   3    0.72    0.61
  27  -6  -3    0.24    0.53
 -26   6   3    0.80    0.58
  26  -6  -3   -0.47    0.46
 -25   6   3    0.62    0.54
  25  -6  -3    1.05    0.41
 -24   6   3    5.22    0.60
  24  -6  -3    5.09    0.50
 -23   6   3    9.86    0.68
  23  -6  -3   10.42    0.57
 -22   6   3    2.54    0.48
  22  -6  -3    2.27    0.36
 -21   6   3    1.50    0.43
  21  -6  -3    1.04    0.28
 -20   6   3    7.18    0.48
  20  -6  -3    6.85    0.34
 -19   6   3    0.83    0.27
  19  -6  -3    0.69    0.20
 -18   6   3   -0.32    0.20
  18  -6  -3   -0.30    0.16
 -17   6   3   31.86    0.58
  17  -6  -3   30.73    0.51
 -16   6   3    1.03    0.16
  16  -6  -3    0.87    0.14
 -15   6   3   14.01    0.33
  15  -6  -3   13.71    0.31
 -14   6   3    0.32    0.12
  14  -6  -3    0.41    0.11
 -13   6   3    0.13    0.11
  13  -6  -3    0.11    0.09
 -12   6   3    0.08    0.10
  12  -6  -3    0.13    0.08
 -11   6   3   19.00    0.30
  11  -6  -3   18.91    0.27
 -10   6   3   16.26    0.27
  10  -6  -3   15.77    0.25
  -9   6   3   43.79    0.51
   9  -6  -3   43.42    0.53
  -8   6   3   88.51    0.92
   8  -6  -3   86.84    1.01
  -7   6   3   10.89    0.18
   7  -6  -3   10.40    0.19
  -6   6   3   63.98    0.67
   6  -6  -3   63.75    0.80
  -5   6   3    3.66    0.08
   5  -6  -3    3.26    0.12
  -4   6   3    0.04    0.04
   4  -6  -3    0.04    0.07
  -3   6   3   67.69    0.72
   3  -6  -3   67.25    0.82
  -2   6   3    2.19    0.06
   2  -6  -3    2.11    0.07
  -1   6   3   24.14    0.25
   1  -6  -3   24.21    0.33
   0   6   3    0.75    0.05
   0  -6  -3    0.82    0.05
   1   6   3    0.67    0.04
  -1  -6  -3    0.77    0.04
   2   6   3   55.71    0.55
  -2  -6  -3   54.48    0.61
   3   6   3    1.04    0.05
  -3  -6  -3    1.12    0.07
   4   6   3    0.19    0.05
  -4  -6  -3    0.10    0.05
   5   6   3    0.88    0.07
  -5  -6  -3    0.69    0.06
   6   6   3   40.61    0.47
  -6  -6  -3   40.05    0.51
   7   6   3   37.04    0.45
  -7  -6  -3   36.79    0.46
   8   6   3    0.19    0.07
  -8  -6  -3    0.23    0.07
   9   6   3    0.68    0.10
  -9  -6  -3    0.50    0.07
  10   6   3    0.59    0.11
 -10  -6  -3    0.51    0.08
  11   6   3    2.46    0.14
 -11  -6  -3    2.22    0.13
  12   6   3    6.24    0.20
 -12  -6  -3    5.37    0.18
  13   6   3   -0.10    0.11
 -13  -6  -3    0.07    0.10
  14   6   3    0.18    0.15
 -14  -6  -3    0.18    0.12
  15   6   3    2.29    0.20
 -15  -6  -3    2.26    0.16
  16   6   3    0.29    0.18
 -16  -6  -3    0.19    0.14
  17   6   3    0.70    0.20
 -17  -6  -3    0.64    0.16
  18   6   3    3.41    0.31
 -18  -6  -3    3.07    0.24
  19   6   3   11.70    0.57
 -19  -6  -3   10.39    0.41
  20   6   3    0.43    0.40
 -20  -6  -3    0.85    0.27
  21   6   3    0.40    0.43
 -21  -6  -3    0.65    0.33
  22   6   3   -0.56    0.42
 -22  -6  -3   -0.48    0.31
  23   6   3    3.00    0.55
 -23  -6  -3    1.59    0.40
  24   6   3   -0.61    0.51
 -24  -6  -3   -0.39    0.38
  25   6   3    0.35    0.57
 -25  -6  -3    0.27    0.49
  26   6   3    0.89    0.63
 -26  -6  -3    1.69    0.54
  27   6   3   -0.22    0.69
 -27  -6  -3    0.52    0.60
  28   6   3    0.40    0.73
 -28  -6  -3   -0.20    0.58
 -28   7   3    0.83    0.65
  28  -7  -3    0.72    0.55
 -27   7   3    0.67    0.62
  27  -7  -3    0.36    0.52
 -26   7   3   -0.75    0.54
  26  -7  -3   -0.27    0.46
 -25   7   3   -0.13    0.53
  25  -7  -3    0.21    0.45
 -24   7   3   -0.03    0.51
  24  -7  -3   -0.76    0.42
 -23   7   3    4.52    0.57
  23  -7  -3    4.11    0.43
 -22   7   3   -0.09    0.40
  22  -7  -3    0.43    0.27
 -21   7   3   20.92    0.89
  21  -7  -3   19.08    0.60
 -20   7   3    0.43    0.33
  20  -7  -3   -0.10    0.20
 -19   7   3   11.53    0.51
  19  -7  -3   11.17    0.37
 -18   7   3    0.47    0.23
  18  -7  -3    0.40    0.17
 -17   7   3    0.61    0.19
  17  -7  -3    0.84    0.15
 -16   7   3   -0.28    0.14
  16  -7  -3   -0.02    0.11
 -15   7   3    7.86    0.25
  15  -7  -3    8.03    0.22
 -14   7   3    0.45    0.13
  14  -7  -3    0.59    0.09
 -13   7   3    7.62    0.22
  13  -7  -3    7.70    0.20
 -12   7   3    4.08    0.17
  12  -7  -3    3.84    0.16
 -11   7   3    0.04    0.09
  11  -7  -3    0.17    0.08
 -10   7   3   31.20    0.42
  10  -7  -3   30.79    0.44
  -9   7   3    3.86    0.13
   9  -7  -3    3.71    0.13
  -8   7   3   12.79    0.22
   8  -7  -3   12.45    0.24
  -7   7   3    8.57    0.17
   7  -7  -3    8.84    0.19
  -6   7   3    2.36    0.08
   6  -7  -3    2.56    0.10
  -5   7   3    0.13    0.05
   5  -7  -3    0.05    0.07
  -4   7   3    2.14    0.07
   4  -7  -3    2.23    0.09
  -3   7   3    2.09    0.07
   3  -7  -3    2.02    0.08
  -2   7   3    9.12    0.14
   2  -7  -3    9.03    0.15
  -1   7   3    0.95    0.04
   1  -7  -3    0.99    0.07
   0   7   3    0.02    0.04
   0  -7  -3    0.02    0.05
   1   7   3    0.33    0.04
  -1  -7  -3    0.33    0.05
   2   7   3   14.49    0.17
  -2  -7  -3   14.47    0.20
   3   7   3   40.48    0.46
  -3  -7  -3   39.82    0.48
   4   7   3    7.35    0.13
  -4  -7  -3    7.40    0.15
   5   7   3   -0.07    0.05
  -5  -7  -3   -0.02    0.06
   6   7   3    2.23    0.09
  -6  -7  -3    2.39    0.11
   7   7   3    0.85    0.08
  -7  -7  -3    0.90    0.08
   8   7   3   26.46    0.35
  -8  -7  -3   25.50    0.38
   9   7   3   -0.01    0.08
  -9  -7  -3    0.03    0.08
  10   7   3    0.06    0.10
 -10  -7  -3    0.16    0.08
  11   7   3    2.26    0.14
 -11  -7  -3    2.35    0.12
  12   7   3   10.58    0.26
 -12  -7  -3    9.50    0.21
  13   7   3   10.04    0.26
 -13  -7  -3    9.40    0.23
  14   7   3    0.45    0.13
 -14  -7  -3    0.60    0.12
  15   7   3    3.37    0.22
 -15  -7  -3    3.37    0.18
  16   7   3    0.40    0.19
 -16  -7  -3    0.33    0.14
  17   7   3    0.70    0.23
 -17  -7  -3    1.08    0.17
  18   7   3    0.30    0.28
 -18  -7  -3    0.68    0.20
  19   7   3   17.85    0.71
 -19  -7  -3   16.51    0.49
  20   7   3    4.81    0.52
 -20  -7  -3    4.69    0.35
  21   7   3    8.97    0.65
 -21  -7  -3    6.93    0.42
  22   7   3   -0.34    0.47
 -22  -7  -3   -0.28    0.32
  23   7   3    0.58    0.54
 -23  -7  -3    0.09    0.44
  24   7   3    5.64    0.71
 -24  -7  -3    4.70    0.57
  25   7   3    0.53    0.58
 -25  -7  -3   -0.27    0.47
  26   7   3    6.90    0.78
 -26  -7  -3    6.52    0.68
  27   7   3    0.02    0.64
 -27  -7  -3    0.62    0.54
 -28   8   3   -0.43    0.63
  28  -8  -3   -0.12    0.54
 -27   8   3    2.17    0.66
  27  -8  -3    2.06    0.55
 -26   8   3    0.50    0.58
  26  -8  -3    0.44    0.49
 -25   8   3   -0.13    0.53
  25  -8  -3   -0.54    0.44
 -24   8   3    3.32    0.61
  24  -8  -3    3.36    0.52
 -23   8   3    6.31    0.67
  23  -8  -3    5.29    0.42
 -22   8   3    1.75    0.50
  22  -8  -3    1.43    0.30
 -21   8   3    6.28    0.57
  21  -8  -3    5.98    0.38
 -20   8   3    2.15    0.39
  20  -8  -3    1.78    0.21
 -19   8   3    5.38    0.40
  19  -8  -3    4.90    0.26
 -18   8   3    2.81    0.29
  18  -8  -3    2.81    0.24
 -17   8   3    6.71    0.32
  17  -8  -3    6.04    0.25
 -16   8   3    2.57    0.21
  16  -8  -3    2.49    0.19
 -15   8   3    8.02    0.25
  15  -8  -3    7.68    0.25
 -14   8   3   13.03    0.30
  14  -8  -3   12.31    0.27
 -13   8   3    6.76    0.21
  13  -8  -3    6.44    0.21
 -12   8   3   -0.08    0.10
  12  -8  -3   -0.11    0.10
 -11   8   3    2.06    0.13
  11  -8  -3    1.93    0.11
 -10   8   3   31.73    0.42
  10  -8  -3   30.54    0.48
  -9   8   3    1.02    0.09
   9  -8  -3    0.80    0.11
  -8   8   3  106.50    1.14
   8  -8  -3  105.40    1.29
  -7   8   3    4.35    0.11
   7  -8  -3    4.43    0.15
  -6   8   3   14.99    0.22
   6  -8  -3   15.22    0.31
  -5   8   3    6.44    0.14
   5  -8  -3    6.52    0.18
  -4   8   3    3.06    0.10
   4  -8  -3    3.00    0.11
  -3   8   3    3.73    0.11
   3  -8  -3    3.94    0.11
  -2   8   3    6.70    0.13
   2  -8  -3    6.36    0.15
  -1   8   3    0.33    0.04
   1  -8  -3    0.15    0.05
   0   8   3   -0.05    0.04
   0  -8  -3   -0.05    0.05
   1   8   3   13.67    0.18
  -1  -8  -3   13.44    0.23
   2   8   3   15.57    0.20
  -2  -8  -3   14.85    0.23
   3   8   3    2.72    0.09
  -3  -8  -3    2.58    0.10
   4   8   3   17.93    0.24
  -4  -8  -3   17.56    0.31
   5   8   3   34.93    0.41
  -5  -8  -3   35.84    0.50
   6   8   3   19.78    0.28
  -6  -8  -3   19.44    0.30
   7   8   3    3.83    0.12
  -7  -8  -3    3.83    0.14
   8   8   3    0.53    0.09
  -8  -8  -3    0.42    0.10
   9   8   3    0.40    0.09
  -9  -8  -3    0.38    0.07
  10   8   3   42.83    0.54
 -10  -8  -3   41.62    0.57
  11   8   3    6.63    0.20
 -11  -8  -3    6.45    0.21
  12   8   3   19.97    0.36
 -12  -8  -3   20.13    0.38
  13   8   3   14.55    0.32
 -13  -8  -3   14.73    0.30
  14   8   3    1.22    0.15
 -14  -8  -3    1.35    0.15
  15   8   3   -0.26    0.15
 -15  -8  -3    0.03    0.12
  16   8   3    0.44    0.22
 -16  -8  -3    0.01    0.11
  17   8   3   22.69    0.66
 -17  -8  -3   20.21    0.42
  18   8   3   11.72    0.52
 -18  -8  -3   10.43    0.37
  19   8   3   13.96    0.64
 -19  -8  -3   11.31    0.42
  20   8   3   22.15    0.92
 -20  -8  -3   19.58    0.65
  21   8   3    3.47    0.56
 -21  -8  -3    2.65    0.34
  22   8   3   -0.69    0.46
 -22  -8  -3   -0.27    0.28
  23   8   3    2.93    0.60
 -23  -8  -3    2.98    0.47
  24   8   3    7.13    0.75
 -24  -8  -3    7.74    0.66
  25   8   3    0.75    0.58
 -25  -8  -3    0.24    0.48
  26   8   3    1.94    0.66
 -26  -8  -3    2.77    0.58
  27   8   3   -0.24    0.63
 -27  -8  -3    0.59    0.54
 -27   9   3    0.30    0.61
  27  -9  -3    0.82    0.54
 -26   9   3   -0.53    0.55
  26  -9  -3   -0.41    0.46
 -25   9   3   -0.51    0.51
  25  -9  -3   -0.72    0.41
 -24   9   3    1.07    0.54
  24  -9  -3    0.46    0.42
 -23   9   3    6.05    0.67
  23  -9  -3    6.91    0.55
 -22   9   3    0.61    0.47
  22  -9  -3    0.13    0.35
 -21   9   3    0.12    0.43
  21  -9  -3    0.38    0.33
 -20   9   3    0.85    0.38
  20  -9  -3    0.48    0.29
 -19   9   3    0.74    0.30
  19  -9  -3    0.58    0.27
 -18   9   3   23.36    0.72
  18  -9  -3   24.65    0.68
 -17   9   3    1.64    0.24
  17  -9  -3    0.56    0.18
 -16   9   3   15.43    0.44
  16  -9  -3   15.11    0.38
 -15   9   3    1.31    0.19
  15  -9  -3    1.25    0.15
 -14   9   3    8.02    0.24
  14  -9  -3    7.80    0.23
 -13   9   3    0.16    0.12
  13  -9  -3    0.05    0.13
 -12   9   3   23.59    0.37
  12  -9  -3   22.02    0.45
 -11   9   3    5.87    0.18
  11  -9  -3    5.71    0.21
 -10   9   3   22.48    0.34
  10  -9  -3   22.18    0.38
  -9   9   3   28.91    0.40
   9  -9  -3   28.17    0.44
  -8   9   3    1.11    0.09
   8  -9  -3    1.16    0.11
  -7   9   3    3.23    0.10
   7  -9  -3    2.63    0.15
  -6   9   3    0.06    0.07
   6  -9  -3    0.09    0.09
  -5   9   3    1.34    0.08
   5  -9  -3    1.29    0.09
  -4   9   3   16.70    0.28
   4  -9  -3   16.30    0.27
  -3   9   3   11.88    0.23
   3  -9  -3   11.88    0.22
  -2   9   3   10.62    0.16
   2  -9  -3   10.15    0.23
  -1   9   3   41.20    0.44
   1  -9  -3   39.89    0.66
   0   9   3    6.92    0.12
   0  -9  -3    6.22    0.14
   1   9   3   55.07    0.57
  -1  -9  -3   54.19    0.77
   2   9   3    2.19    0.07
  -2  -9  -3    2.17    0.10
   3   9   3    2.00    0.07
  -3  -9  -3    1.51    0.09
   4   9   3   -0.06    0.06
  -4  -9  -3    0.05    0.08
   5   9   3    4.16    0.10
  -5  -9  -3    3.96    0.16
   6   9   3    3.63    0.12
  -6  -9  -3    3.48    0.13
   7   9   3    8.62    0.19
  -7  -9  -3    8.36    0.19
   8   9   3    0.36    0.09
  -8  -9  -3    0.36    0.09
   9   9   3    1.50    0.11
  -9  -9  -3    1.63    0.13
  10   9   3   14.56    0.28
 -10  -9  -3   13.55    0.31
  11   9   3   63.01    0.74
 -11  -9  -3   61.19    0.88
  12   9   3   19.23    0.37
 -12  -9  -3   19.45    0.37
  13   9   3   19.06    0.38
 -13  -9  -3   18.52    0.38
  14   9   3    0.28    0.16
 -14  -9  -3    0.29    0.14
  15   9   3    0.62    0.19
 -15  -9  -3    0.84    0.16
  16   9   3    1.32    0.26
 -16  -9  -3    1.11    0.19
  17   9   3    0.43    0.27
 -17  -9  -3    0.35    0.24
  18   9   3   14.12    0.57
 -18  -9  -3   13.22    0.51
  19   9   3    0.77    0.38
 -19  -9  -3    0.89    0.30
  20   9   3   15.46    0.84
 -20  -9  -3   13.60    0.61
  21   9   3    5.15    0.61
 -21  -9  -3    4.92    0.48
  22   9   3    0.87    0.53
 -22  -9  -3    2.33    0.44
  23   9   3    0.33    0.53
 -23  -9  -3    0.03    0.41
  24   9   3    6.91    0.75
 -24  -9  -3    5.78    0.60
  25   9   3    0.22    0.58
 -25  -9  -3   -0.03    0.46
  26   9   3    8.06    0.84
 -26  -9  -3    7.73    0.70
  27   9   3    3.01    0.73
 -27  -9  -3    3.24    0.65
 -27  10   3    0.12    0.70
  27 -10  -3   -0.42    0.48
 -26  10   3    0.14    0.67
  26 -10  -3   -1.16    0.43
 -25  10   3    0.26    0.61
  25 -10  -3   -0.51    0.41
 -24  10   3    0.89    0.60
  24 -10  -3   -0.23    0.41
 -23  10   3    2.88    0.58
  23 -10  -3    3.21    0.47
 -22  10   3    5.06    0.60
  22 -10  -3    4.62    0.48
 -21  10   3    0.50    0.40
  21 -10  -3    0.27    0.30
 -20  10   3    3.63    0.46
  20 -10  -3    3.82    0.36
 -19  10   3    2.62    0.37
  19 -10  -3    2.30    0.30
 -18  10   3    0.31    0.29
  18 -10  -3    0.13    0.18
 -17  10   3    2.46    0.31
  17 -10  -3    1.82    0.18
 -16  10   3   19.95    0.51
  16 -10  -3   17.86    0.52
 -15  10   3    0.64    0.19
  15 -10  -3    0.84    0.20
 -14  10   3   -0.02    0.14
  14 -10  -3   -0.13    0.14
 -13  10   3   14.88    0.32
  13 -10  -3   14.12    0.36
 -12  10   3    4.16    0.18
  12 -10  -3    3.35    0.18
 -11  10   3   26.53    0.42
  11 -10  -3   24.98    0.43
 -10  10   3    0.29    0.10
  10 -10  -3   -0.02    0.11
  -9  10   3   29.88    0.43
   9 -10  -3   28.51    0.48
  -8  10   3   24.75    0.36
   8 -10  -3   24.49    0.41
  -7  10   3    1.48    0.09
   7 -10  -3    1.38    0.12
  -6  10   3    0.03    0.07
   6 -10  -3    0.00    0.08
  -5  10   3    0.27    0.07
   5 -10  -3    0.09    0.09
  -4  10   3    1.86    0.10
   4 -10  -3    1.71    0.10
  -3  10   3    6.64    0.16
   3 -10  -3    6.23    0.16
  -2  10   3   70.95    0.84
   2 -10  -3   69.10    1.01
  -1  10   3    1.65    0.07
   1 -10  -3    1.71    0.10
   0  10   3   82.74    0.85
   0 -10  -3   80.75    1.03
   1  10   3   29.56    0.33
  -1 -10  -3   28.99    0.51
   2  10   3   37.34    0.43
  -2 -10  -3   36.60    0.59
   3  10   3    3.89    0.11
  -3 -10  -3    3.68    0.13
   4  10   3    3.45    0.11
  -4 -10  -3    3.37    0.12
   5  10   3    1.98    0.09
  -5 -10  -3    1.78    0.12
   6  10   3   -0.06    0.06
  -6 -10  -3    0.14    0.07
   7  10   3    0.90    0.09
  -7 -10  -3    0.88    0.10
   8  10   3    0.17    0.09
  -8 -10  -3    0.05    0.09
   9  10   3    0.14    0.10
  -9 -10  -3    0.27    0.09
  10  10   3    0.47    0.12
 -10 -10  -3    0.26    0.12
  11  10   3    3.25    0.16
 -11 -10  -3    2.60    0.17
  12  10   3    0.40    0.12
 -12 -10  -3    0.80    0.15
  13  10   3    0.23    0.15
 -13 -10  -3    0.21    0.14
  14  10   3    1.19    0.20
 -14 -10  -3    1.00    0.19
  15  10   3    0.79    0.21
 -15 -10  -3    0.73    0.14
  16  10   3    6.24    0.38
 -16 -10  -3    5.01    0.25
  17  10   3    1.29    0.30
 -17 -10  -3    1.33    0.22
  18  10   3    8.99    0.47
 -18 -10  -3    9.10    0.43
  19  10   3    3.92    0.47
 -19 -10  -3    3.60    0.36
  20  10   3    9.11    0.69
 -20 -10  -3    7.39    0.48
  21  10   3   24.85    1.09
 -21 -10  -3   23.06    0.90
  22  10   3   -0.11    0.50
 -22 -10  -3    0.13    0.40
  23  10   3    4.10    0.65
 -23 -10  -3    2.94    0.49
  24  10   3    3.44    0.71
 -24 -10  -3    3.57    0.53
  25  10   3    6.23    0.84
 -25 -10  -3    6.06    0.62
  26  10   3    0.38    0.69
 -26 -10  -3    0.18    0.49
 -27  11   3    0.38    0.88
  27 -11  -3   -0.41    0.75
 -26  11   3    3.27    0.76
  26 -11  -3    2.50    0.74
 -25  11   3    0.94    0.66
  25 -11  -3   -0.13    0.54
 -24  11   3    1.83    0.65
  24 -11  -3   -0.11    0.51
 -23  11   3    0.33    0.58
  23 -11  -3    0.22    0.31
 -22  11   3   -0.74    0.51
  22 -11  -3   -0.60    0.45
 -21  11   3    0.15    0.44
  21 -11  -3   -0.51    0.36
 -20  11   3   -0.04    0.42
  20 -11  -3    0.54    0.34
 -19  11   3    1.06    0.33
  19 -11  -3    0.81    0.32
 -18  11   3    1.06    0.33
  18 -11  -3    1.12    0.30
 -17  11   3   -0.34    0.25
  17 -11  -3   -0.10    0.24
 -16  11   3   -0.01    0.22
  16 -11  -3   -0.14    0.22
 -15  11   3    1.43    0.20
  15 -11  -3    0.79    0.21
 -14  11   3    4.74    0.25
  14 -11  -3    3.95    0.24
 -13  11   3    5.70    0.23
  13 -11  -3    5.44    0.23
 -12  11   3    4.33    0.19
  12 -11  -3    3.87    0.21
 -11  11   3    5.49    0.19
  11 -11  -3    5.58    0.22
 -10  11   3    1.49    0.12
  10 -11  -3    1.40    0.14
  -9  11   3    4.35    0.15
   9 -11  -3    4.45    0.17
  -8  11   3    4.62    0.14
   8 -11  -3    4.35    0.18
  -7  11   3   14.58    0.28
   7 -11  -3   14.68    0.31
  -6  11   3    0.22    0.07
   6 -11  -3    0.24    0.11
  -5  11   3    0.13    0.09
   5 -11  -3    0.27    0.09
  -4  11   3    0.48    0.08
   4 -11  -3    0.43    0.10
  -3  11   3   11.49    0.22
   3 -11  -3   11.12    0.26
  -2  11   3   28.65    0.40
   2 -11  -3   27.54    0.53
  -1  11   3    7.33    0.14
   1 -11  -3    7.23    0.18
   0  11   3   52.43    0.59
   0 -11  -3   52.12    0.75
   1  11   3    5.41    0.12
  -1 -11  -3    4.73    0.14
   2  11   3    1.73    0.09
  -2 -11  -3    1.64    0.10
   3  11   3    0.58    0.07
  -3 -11  -3    0.48    0.11
   4  11   3    2.80    0.11
  -4 -11  -3    2.87    0.11
   5  11   3    8.10    0.19
  -5 -11  -3    7.83    0.20
   6  11   3   12.94    0.23
  -6 -11  -3   12.76    0.30
   7  11   3    9.22    0.20
  -7 -11  -3    8.89    0.22
   8  11   3    1.60    0.12
  -8 -11  -3    1.70    0.13
   9  11   3    7.76    0.21
  -9 -11  -3    6.78    0.23
  10  11   3   -0.11    0.11
 -10 -11  -3   -0.04    0.13
  11  11   3    0.65    0.13
 -11 -11  -3    0.32    0.13
  12  11   3   -0.03    0.12
 -12 -11  -3    0.05    0.14
  13  11   3    0.63    0.15
 -13 -11  -3    0.62    0.17
  14  11   3   16.12    0.46
 -14 -11  -3   14.39    0.42
  15  11   3    8.44    0.38
 -15 -11  -3    7.24    0.35
  16  11   3   39.85    0.92
 -16 -11  -3   35.76    0.77
  17  11   3    1.88    0.33
 -17 -11  -3    0.99    0.30
  18  11   3    7.99    0.49
 -18 -11  -3    7.71    0.48
  19  11   3    0.48    0.38
 -19 -11  -3   -0.09    0.32
  20  11   3    0.80    0.53
 -20 -11  -3    1.16    0.29
  21  11   3    0.23    0.54
 -21 -11  -3   -0.46    0.29
  22  11   3    0.81    0.58
 -22 -11  -3   -0.69    0.31
  23  11   3   -0.17    0.59
 -23 -11  -3   -0.40    0.33
  24  11   3    0.87    0.64
 -24 -11  -3   -0.67    0.36
  25  11   3    0.99    0.69
 -25 -11  -3    0.38    0.64
  26  11   3    0.55    0.71
 -26 -11  -3   -0.41    0.72
 -26  12   3    0.61    0.67
  26 -12  -3    0.62    0.68
 -25  12   3    0.97    0.66
  25 -12  -3   -0.70    0.58
 -24  12   3    0.82    0.64
  24 -12  -3    1.03    0.56
 -23  12   3    0.16    0.57
  23 -12  -3   -0.22    0.48
 -22  12   3    3.20    0.66
  22 -12  -3    3.95    0.53
 -21  12   3    0.13    0.45
  21 -12  -3   -0.10    0.39
 -20  12   3   -0.34    0.42
  20 -12  -3   -0.26    0.34
 -19  12   3   -0.04    0.35
  19 -12  -3   -0.37    0.31
 -18  12   3    0.01    0.30
  18 -12  -3   -0.68    0.26
 -17  12   3   -0.34    0.29
  17 -12  -3    0.31    0.24
 -16  12   3    7.53    0.41
  16 -12  -3    7.35    0.37
 -15  12   3   14.48    0.43
  15 -12  -3   13.41    0.43
 -14  12   3    6.73    0.29
  14 -12  -3    6.59    0.28
 -13  12   3   24.19    0.49
  13 -12  -3   24.28    0.53
 -12  12   3   24.88    0.48
  12 -12  -3   23.95    0.50
 -11  12   3   34.86    0.53
  11 -12  -3   33.38    0.58
 -10  12   3    0.46    0.11
  10 -12  -3    0.40    0.12
  -9  12   3   12.00    0.24
   9 -12  -3   11.51    0.25
  -8  12   3    7.06    0.18
   8 -12  -3    6.71    0.27
  -7  12   3   13.64    0.31
   7 -12  -3   13.67    0.37
  -6  12   3    0.84    0.11
   6 -12  -3    0.70    0.11
  -5  12   3   33.35    0.64
   5 -12  -3   31.25    0.54
  -4  12   3   21.47    0.40
   4 -12  -3   20.34    0.48
  -3  12   3    1.56    0.10
   3 -12  -3    1.61    0.13
  -2  12   3    4.62    0.13
   2 -12  -3    4.27    0.18
  -1  12   3    7.53    0.16
   1 -12  -3    7.41    0.19
   0  12   3   56.46    0.69
   0 -12  -3   54.92    0.84
   1  12   3    0.36    0.07
  -1 -12  -3    0.34    0.08
   2  12   3   33.95    0.41
  -2 -12  -3   31.59    0.60
   3  12   3   12.39    0.23
  -3 -12  -3   12.43    0.29
   4  12   3    2.58    0.11
  -4 -12  -3    2.17    0.13
   5  12   3    2.03    0.10
  -5 -12  -3    1.85    0.11
   6  12   3    0.99    0.08
  -6 -12  -3    0.94    0.11
   7  12   3    1.02    0.10
  -7 -12  -3    1.05    0.10
   8  12   3    1.51    0.12
  -8 -12  -3    1.44    0.12
   9  12   3    0.19    0.11
  -9 -12  -3    0.11    0.12
  10  12   3    0.13    0.12
 -10 -12  -3   -0.03    0.13
  11  12   3    0.08    0.14
 -11 -12  -3    0.01    0.15
  12  12   3   -0.16    0.14
 -12 -12  -3    0.14    0.17
  13  12   3    0.19    0.19
 -13 -12  -3    0.09    0.18
  14  12   3   -0.45    0.20
 -14 -12  -3   -0.16    0.19
  15  12   3    7.01    0.38
 -15 -12  -3    6.75    0.34
  16  12   3    6.90    0.45
 -16 -12  -3    6.61    0.36
  17  12   3   -0.09    0.31
 -17 -12  -3    0.30    0.28
  18  12   3    1.32    0.38
 -18 -12  -3    1.21    0.35
  19  12   3    0.37    0.44
 -19 -12  -3   -0.36    0.33
  20  12   3    0.48    0.53
 -20 -12  -3    0.62    0.40
  21  12   3    3.18    0.65
 -21 -12  -3    1.09    0.50
  22  12   3    1.97    0.62
 -22 -12  -3    1.66    0.53
  23  12   3    0.04    0.61
 -23 -12  -3    1.07    0.55
  24  12   3    0.52    0.65
 -24 -12  -3    0.33    0.62
  25  12   3    0.36    0.67
 -25 -12  -3    0.75    0.66
 -25  13   3    2.24    0.73
  25 -13  -3    1.98    0.66
 -24  13   3    3.58    0.75
  24 -13  -3    2.47    0.67
 -23  13   3   -1.27    0.53
  23 -13  -3   -0.36    0.54
 -22  13   3    3.58    0.67
  22 -13  -3    3.00    0.50
 -21  13   3    1.40    0.51
  21 -13  -3    1.22    0.42
 -20  13   3    1.84    0.48
  20 -13  -3    0.49    0.35
 -19  13   3    0.60    0.38
  19 -13  -3    0.37    0.33
 -18  13   3   -0.27    0.32
  18 -13  -3    0.19    0.29
 -17  13   3    4.69    0.43
  17 -13  -3    4.02    0.35
 -16  13   3    5.36    0.38
  16 -13  -3    4.83    0.32
 -15  13   3   -0.17    0.21
  15 -13  -3    0.00    0.19
 -14  13   3    6.80    0.33
  14 -13  -3    6.03    0.27
 -13  13   3    1.08    0.20
  13 -13  -3    1.15    0.18
 -12  13   3   15.73    0.41
  12 -13  -3   15.54    0.39
 -11  13   3    4.61    0.21
  11 -13  -3    4.60    0.21
 -10  13   3   32.53    0.51
  10 -13  -3   31.94    0.53
  -9  13   3    6.20    0.18
   9 -13  -3    5.71    0.26
  -8  13   3    0.18    0.10
   8 -13  -3    0.15    0.12
  -7  13   3    0.39    0.12
   7 -13  -3    0.51    0.13
  -6  13   3   17.77    0.47
   6 -13  -3   16.71    0.40
  -5  13   3   21.54    0.49
   5 -13  -3   19.15    0.44
  -4  13   3   14.46    0.34
   4 -13  -3   14.08    0.39
  -3  13   3    6.81    0.18
   3 -13  -3    6.55    0.33
  -2  13   3   33.26    0.43
   2 -13  -3   32.67    0.64
  -1  13   3    3.91    0.12
   1 -13  -3    3.58    0.13
   0  13   3   32.09    0.43
   0 -13  -3   30.92    0.52
   1  13   3    1.51    0.09
  -1 -13  -3    1.35    0.10
   2  13   3    6.17    0.15
  -2 -13  -3    5.50    0.21
   3  13   3   24.20    0.35
  -3 -13  -3   23.90    0.64
   4  13   3    0.03    0.08
  -4 -13  -3    0.05    0.14
   5  13   3    7.38    0.20
  -5 -13  -3    7.15    0.28
   6  13   3    6.96    0.19
  -6 -13  -3    7.51    0.24
   7  13   3    5.84    0.16
  -7 -13  -3    5.37    0.19
   8  13   3    1.58    0.12
  -8 -13  -3    1.55    0.12
   9  13   3   -0.03    0.11
  -9 -13  -3    0.02    0.11
  10  13   3   -0.07    0.12
 -10 -13  -3   -0.05    0.13
  11  13   3    4.25    0.23
 -11 -13  -3    4.02    0.22
  12  13   3    4.26    0.24
 -12 -13  -3    4.02    0.23
  13  13   3    8.14    0.38
 -13 -13  -3    8.00    0.31
  14  13   3    2.72    0.32
 -14 -13  -3    2.57    0.25
  15  13   3   10.99    0.49
 -15 -13  -3   10.41    0.40
  16  13   3   11.17    0.57
 -16 -13  -3   10.35    0.47
  17  13   3    2.29    0.38
 -17 -13  -3    1.29    0.32
  18  13   3    2.07    0.42
 -18 -13  -3    2.04    0.37
  19  13   3    3.56    0.54
 -19 -13  -3    3.88    0.43
  20  13   3    1.43    0.56
 -20 -13  -3    0.81    0.38
  21  13   3   -0.03    0.54
 -21 -13  -3    0.17    0.40
  22  13   3    0.71    0.62
 -22 -13  -3    0.90    0.51
  23  13   3    4.43    0.75
 -23 -13  -3    4.22    0.71
  24  13   3    0.83    0.69
 -24 -13  -3    1.87    0.70
 -25  14   3    0.54    0.83
  25 -14  -3    0.56    0.63
 -24  14   3    1.07    0.76
  24 -14  -3    2.21    0.64
 -23  14   3   -0.66    0.65
  23 -14  -3    0.96    0.59
 -22  14   3   -0.32    0.65
  22 -14  -3   -0.77    0.42
 -21  14   3   -0.48    0.60
  21 -14  -3    0.79    0.40
 -20  14   3    5.24    0.60
  20 -14  -3    5.82    0.47
 -19  14   3    1.11    0.40
  19 -14  -3    0.90    0.33
 -18  14   3    1.16    0.35
  18 -14  -3    1.84    0.32
 -17  14   3    1.03    0.33
  17 -14  -3    1.22    0.29
 -16  14   3    2.21    0.35
  16 -14  -3    2.60    0.28
 -15  14   3    0.89    0.27
  15 -14  -3    0.34    0.20
 -14  14   3    1.15    0.22
  14 -14  -3    0.75    0.19
 -13  14   3    0.43    0.20
  13 -14  -3    0.54    0.16
 -12  14   3    1.51    0.21
  12 -14  -3    1.51    0.16
 -11  14   3    5.00    0.25
  11 -14  -3    5.33    0.20
 -10  14   3    0.26    0.12
  10 -14  -3    0.68    0.14
  -9  14   3    1.53    0.11
   9 -14  -3    1.38    0.19
  -8  14   3    1.68    0.14
   8 -14  -3    2.03    0.17
  -7  14   3    5.18    0.29
   7 -14  -3    5.71    0.22
  -6  14   3    0.42    0.18
   6 -14  -3    0.88    0.16
  -5  14   3    2.63    0.23
   5 -14  -3    2.19    0.20
  -4  14   3    2.42    0.13
   4 -14  -3    2.77    0.27
  -3  14   3    0.86    0.10
   3 -14  -3    1.12    0.18
  -2  14   3    3.81    0.12
   2 -14  -3    3.61    0.14
  -1  14   3   41.36    0.54
   1 -14  -3   38.60    0.72
   0  14   3    5.99    0.16
   0 -14  -3    5.14    0.19
   1  14   3   52.76    0.66
  -1 -14  -3   49.98    0.79
   2  14   3    0.60    0.08
  -2 -14  -3    0.43    0.09
   3  14   3    0.00    0.08
  -3 -14  -3   -0.17    0.17
   4  14   3    0.13    0.09
  -4 -14  -3   -0.03    0.13
   5  14   3    0.16    0.10
  -5 -14  -3   -0.15    0.16
   6  14   3    0.95    0.12
  -6 -14  -3    0.95    0.15
   7  14   3    0.73    0.10
  -7 -14  -3    0.66    0.14
   8  14   3   12.43    0.29
  -8 -14  -3   11.84    0.30
   9  14   3    2.21    0.17
  -9 -14  -3    1.91    0.13
  10  14   3    0.04    0.16
 -10 -14  -3   -0.08    0.12
  11  14   3    7.15    0.30
 -11 -14  -3    6.72    0.25
  12  14   3    8.31    0.34
 -12 -14  -3    7.16    0.28
  13  14   3    0.33    0.22
 -13 -14  -3    0.45    0.19
  14  14   3   -0.04    0.24
 -14 -14  -3   -0.12    0.19
  15  14   3    0.10    0.29
 -15 -14  -3    0.23    0.23
  16  14   3    1.35    0.35
 -16 -14  -3    1.64    0.29
  17  14   3    0.22    0.34
 -17 -14  -3    0.54    0.30
  18  14   3    1.11    0.40
 -18 -14  -3    0.64    0.34
  19  14   3   -0.05    0.43
 -19 -14  -3   -0.42    0.33
  20  14   3    0.95    0.54
 -20 -14  -3    0.43    0.38
  21  14   3   -0.29    0.54
 -21 -14  -3    0.15    0.41
  22  14   3    1.02    0.71
 -22 -14  -3    0.69    0.57
  23  14   3    1.17    0.86
 -23 -14  -3    0.73    0.59
  24  14   3    7.35    1.15
 -24 -14  -3    6.32    0.83
 -24  15   3    0.82    0.83
  24 -15  -3    3.39    0.70
 -23  15   3    0.68    0.81
  23 -15  -3    0.15    0.46
 -22  15   3    1.55    0.81
  22 -15  -3    1.41    0.47
 -21  15   3    3.19    0.84
  21 -15  -3    2.90    0.51
 -20  15   3   -0.47    0.57
  20 -15  -3   -0.60    0.32
 -19  15   3    8.33    0.70
  19 -15  -3    8.29    0.50
 -18  15   3   -0.15    0.39
  18 -15  -3    0.27    0.28
 -17  15   3    1.04    0.39
  17 -15  -3    1.39    0.29
 -16  15   3   -0.56    0.32
  16 -15  -3    0.11    0.21
 -15  15   3    1.80    0.35
  15 -15  -3    1.63    0.22
 -14  15   3    7.90    0.43
  14 -15  -3    7.20    0.32
 -13  15   3    1.27    0.24
  13 -15  -3    1.24    0.16
 -12  15   3    6.93    0.34
  12 -15  -3    6.69    0.30
 -11  15   3    0.05    0.16
  11 -15  -3    0.01    0.15
 -10  15   3    3.93    0.21
  10 -15  -3    3.69    0.19
  -9  15   3    0.15    0.12
   9 -15  -3   -0.10    0.15
  -8  15   3    0.06    0.14
   8 -15  -3    0.17    0.13
  -7  15   3    0.05    0.22
   7 -15  -3    0.30    0.19
  -6  15   3    7.29    0.36
   6 -15  -3    7.06    0.32
  -5  15   3    4.20    0.28
   5 -15  -3    4.32    0.22
  -4  15   3   22.98    0.51
   4 -15  -3   21.87    0.66
  -3  15   3    1.70    0.12
   3 -15  -3    1.78    0.20
  -2  15   3   14.55    0.27
   2 -15  -3   13.08    0.29
  -1  15   3    4.82    0.15
   1 -15  -3    4.38    0.18
   0  15   3    2.66    0.12
   0 -15  -3    2.41    0.15
   1  15   3    1.24    0.11
  -1 -15  -3    1.19    0.12
   2  15   3    3.98    0.14
  -2 -15  -3    3.36    0.14
   3  15   3    1.78    0.11
  -3 -15  -3    1.99    0.24
   4  15   3    0.63    0.13
  -4 -15  -3    0.85    0.22
   5  15   3    0.49    0.14
  -5 -15  -3    0.71    0.17
   6  15   3    0.48    0.14
  -6 -15  -3    0.26    0.19
   7  15   3   -0.01    0.12
  -7 -15  -3   -0.28    0.14
   8  15   3   -0.04    0.12
  -8 -15  -3    0.12    0.11
   9  15   3    0.17    0.15
  -9 -15  -3   -0.17    0.13
  10  15   3   16.30    0.44
 -10 -15  -3   15.38    0.41
  11  15   3   10.91    0.38
 -11 -15  -3   10.28    0.30
  12  15   3   11.34    0.41
 -12 -15  -3   10.41    0.32
  13  15   3    4.05    0.36
 -13 -15  -3    4.13    0.26
  14  15   3   -0.04    0.30
 -14 -15  -3    0.04    0.20
  15  15   3   10.02    0.62
 -15 -15  -3   10.43    0.41
  16  15   3   -0.07    0.37
 -16 -15  -3    0.24    0.27
  17  15   3    5.47    0.55
 -17 -15  -3    5.29    0.41
  18  15   3    1.23    0.49
 -18 -15  -3    0.93    0.34
  19  15   3    9.06    0.88
 -19 -15  -3    9.30    0.56
  20  15   3    0.43    0.72
 -20 -15  -3   -0.03    0.38
  21  15   3    0.70    0.75
 -21 -15  -3    1.16    0.48
  22  15   3    0.01    0.76
 -22 -15  -3    0.37    0.56
  23  15   3    0.00    0.81
 -23 -15  -3   -0.38    0.58
 -23  16   3    1.09    0.80
  23 -16  -3    0.11    0.46
 -22  16   3    5.84    0.99
  22 -16  -3    5.90    0.61
 -21  16   3   -0.90    0.69
  21 -16  -3    0.21    0.39
 -20  16   3    0.14    0.48
  20 -16  -3   -0.05    0.35
 -19  16   3    3.31    0.57
  19 -16  -3    2.77    0.36
 -18  16   3    5.31    0.56
  18 -16  -3    6.05    0.40
 -17  16   3    0.03    0.38
  17 -16  -3    0.13    0.24
 -16  16   3    1.08    0.36
  16 -16  -3    0.28    0.21
 -15  16   3    0.33    0.30
  15 -16  -3    0.36    0.17
 -14  16   3    5.62    0.43
  14 -16  -3    5.65    0.37
 -13  16   3   -0.31    0.21
  13 -16  -3   -0.11    0.20
 -12  16   3    0.58    0.22
  12 -16  -3    0.58    0.18
 -11  16   3    0.67    0.16
  11 -16  -3    0.55    0.15
 -10  16   3    1.00    0.18
  10 -16  -3    0.90    0.13
  -9  16   3    5.63    0.29
   9 -16  -3    5.51    0.37
  -8  16   3   12.69    0.58
   8 -16  -3   11.80    0.54
  -7  16   3   10.48    0.48
   7 -16  -3   10.06    0.40
  -6  16   3    1.45    0.27
   6 -16  -3    1.42    0.19
  -5  16   3    3.07    0.30
   5 -16  -3    2.57    0.30
  -4  16   3    1.83    0.15
   4 -16  -3    1.51    0.23
  -3  16   3    3.35    0.15
   3 -16  -3    3.32    0.27
  -2  16   3    0.11    0.11
   2 -16  -3   -0.09    0.14
  -1  16   3   -0.02    0.12
   1 -16  -3    0.08    0.11
   0  16   3    1.30    0.14
   0 -16  -3    1.26    0.14
   1  16   3    1.47    0.15
  -1 -16  -3    1.37    0.13
   2  16   3    1.69    0.15
  -2 -16  -3    1.42    0.16
   3  16   3    2.52    0.16
  -3 -16  -3    2.39    0.16
   4  16   3    8.45    0.27
  -4 -16  -3    7.94    0.40
   5  16   3   -0.01    0.14
  -5 -16  -3    0.07    0.22
   6  16   3    2.21    0.21
  -6 -16  -3    2.21    0.22
   7  16   3    0.36    0.18
  -7 -16  -3    0.59    0.22
   8  16   3   26.49    0.61
  -8 -16  -3   26.94    0.66
   9  16   3    0.82    0.19
  -9 -16  -3    0.89    0.15
  10  16   3    8.92    0.38
 -10 -16  -3    8.39    0.29
  11  16   3    0.01    0.22
 -11 -16  -3   -0.12    0.16
  12  16   3    1.19    0.31
 -12 -16  -3    1.47    0.23
  13  16   3   13.31    0.61
 -13 -16  -3   12.51    0.39
  14  16   3    1.57    0.35
 -14 -16  -3    1.17    0.21
  15  16   3    8.42    0.59
 -15 -16  -3    9.51    0.40
  16  16   3    4.03    0.50
 -16 -16  -3    3.96    0.34
  17  16   3    1.83    0.46
 -17 -16  -3    2.74    0.34
  18  16   3    2.48    0.55
 -18 -16  -3    2.12    0.35
  19  16   3    1.27    0.61
 -19 -16  -3    0.29    0.36
  20  16   3    1.11    0.76
 -20 -16  -3    0.66    0.41
  21  16   3    5.29    0.98
 -21 -16  -3    4.43    0.57
  22  16   3    4.03    0.96
 -22 -16  -3    3.66    0.59
 -22  17   3   -1.07    0.73
  22 -17  -3   -0.78    0.56
 -21  17   3   -0.87    0.72
  21 -17  -3    0.02    0.40
 -20  17   3    1.44    0.55
  20 -17  -3    1.68    0.40
 -19  17   3    0.02    0.46
  19 -17  -3    0.34    0.34
 -18  17   3    6.59    0.60
  18 -17  -3    7.11    0.42
 -17  17   3    0.18    0.38
  17 -17  -3    0.78    0.23
 -16  17   3   -0.31    0.33
  16 -17  -3    0.08    0.30
 -15  17   3    0.28    0.33
  15 -17  -3    0.77    0.30
 -14  17   3    2.96    0.36
  14 -17  -3    3.11    0.33
 -13  17   3    6.23    0.42
  13 -17  -3    5.56    0.34
 -12  17   3    1.69    0.28
  12 -17  -3    1.63    0.22
 -11  17   3   -0.31    0.21
  11 -17  -3   -0.08    0.15
 -10  17   3    4.45    0.29
  10 -17  -3    3.75    0.46
  -9  17   3   14.73    0.47
   9 -17  -3   14.60    0.66
  -8  17   3    1.05    0.32
   8 -17  -3    1.21    0.31
  -7  17   3   19.71    0.72
   7 -17  -3   16.92    0.54
  -6  17   3   20.79    0.72
   6 -17  -3   19.18    0.69
  -5  17   3   -0.11    0.24
   5 -17  -3    0.09    0.24
  -4  17   3    1.27    0.18
   4 -17  -3    1.18    0.26
  -3  17   3    1.56    0.14
   3 -17  -3    1.48    0.16
  -2  17   3    6.17    0.23
   2 -17  -3    6.05    0.28
  -1  17   3    6.46    0.24
   1 -17  -3    5.52    0.21
   0  17   3    0.96    0.15
   0 -17  -3    0.86    0.14
   1  17   3    8.53    0.28
  -1 -17  -3    8.12    0.26
   2  17   3    8.12    0.27
  -2 -17  -3    7.68    0.29
   3  17   3    0.51    0.15
  -3 -17  -3    0.60    0.15
   4  17   3   12.78    0.39
  -4 -17  -3   13.36    0.44
   5  17   3    0.36    0.18
  -5 -17  -3    0.15    0.24
   6  17   3    2.51    0.23
  -6 -17  -3    2.66    0.20
   7  17   3    6.17    0.27
  -7 -17  -3    4.92    0.33
   8  17   3    1.25    0.18
  -8 -17  -3    0.74    0.17
   9  17   3    9.66    0.37
  -9 -17  -3    9.19    0.38
  10  17   3    7.00    0.34
 -10 -17  -3    7.37    0.28
  11  17   3    4.84    0.34
 -11 -17  -3    4.73    0.28
  12  17   3    0.34    0.28
 -12 -17  -3    0.58    0.23
  13  17   3    8.37    0.51
 -13 -17  -3    7.75    0.43
  14  17   3   12.76    0.68
 -14 -17  -3   12.27    0.58
  15  17   3    0.28    0.36
 -15 -17  -3    0.12    0.20
  16  17   3   10.04    0.65
 -16 -17  -3    9.04    0.45
  17  17   3    0.23    0.42
 -17 -17  -3   -0.42    0.26
  18  17   3    1.29    0.48
 -18 -17  -3    1.47    0.40
  19  17   3   -0.29    0.59
 -19 -17  -3   -0.04    0.37
  20  17   3   -0.35    0.72
 -20 -17  -3    0.25    0.42
  21  17   3    2.81    0.86
 -21 -17  -3    1.18    0.65
 -21  18   3    5.30    0.93
  21 -18  -3    5.36    0.70
 -20  18   3    1.17    0.53
  20 -18  -3    1.02    0.53
 -19  18   3   -0.26    0.45
  19 -18  -3   -0.21    0.46
 -18  18   3    0.40    0.42
  18 -18  -3   -0.07    0.41
 -17  18   3    1.40    0.42
  17 -18  -3    1.43    0.42
 -16  18   3    0.81    0.36
  16 -18  -3   -0.14    0.30
 -15  18   3    0.05    0.32
  15 -18  -3   -0.04    0.27
 -14  18   3    0.16    0.29
  14 -18  -3    0.04    0.26
 -13  18   3    1.05    0.29
  13 -18  -3    0.99    0.25
 -12  18   3    0.17    0.23
  12 -18  -3    0.04    0.19
 -11  18   3    2.54    0.28
  11 -18  -3    2.88    0.25
 -10  18   3    1.45    0.22
  10 -18  -3    1.83    0.37
  -9  18   3    1.55    0.36
   9 -18  -3    1.27    0.33
  -8  18   3   -0.17    0.31
   8 -18  -3   -0.25    0.26
  -7  18   3    3.43    0.39
   7 -18  -3    3.35    0.44
  -6  18   3    1.68    0.33
   6 -18  -3    1.91    0.35
  -5  18   3    9.44    0.36
   5 -18  -3    7.85    0.45
  -4  18   3    8.30    0.36
   4 -18  -3    8.77    0.52
  -3  18   3   13.44    0.36
   3 -18  -3   12.24    0.41
  -2  18   3    8.04    0.29
   2 -18  -3    6.97    0.30
  -1  18   3    2.06    0.19
   1 -18  -3    1.67    0.16
   0  18   3    0.08    0.15
   0 -18  -3    0.05    0.13
   1  18   3    0.38    0.16
  -1 -18  -3   -0.06    0.16
   2  18   3    5.66    0.27
  -2 -18  -3    5.58    0.27
   3  18   3    1.41    0.21
  -3 -18  -3    1.63    0.18
   4  18   3    8.58    0.35
  -4 -18  -3    8.49    0.31
   5  18   3    3.80    0.26
  -5 -18  -3    3.34    0.33
   6  18   3   -0.04    0.18
  -6 -18  -3    0.10    0.30
   7  18   3    7.01    0.33
  -7 -18  -3    6.94    0.32
   8  18   3    6.21    0.33
  -8 -18  -3    5.05    0.25
   9  18   3   -0.27    0.21
  -9 -18  -3    0.04    0.18
  10  18   3    2.13    0.29
 -10 -18  -3    2.03    0.25
  11  18   3   -0.23    0.25
 -11 -18  -3   -0.26    0.23
  12  18   3    0.11    0.28
 -12 -18  -3   -0.19    0.22
  13  18   3    4.34    0.41
 -13 -18  -3    3.73    0.40
  14  18   3   -0.10    0.34
 -14 -18  -3    0.06    0.32
  15  18   3    0.58    0.37
 -15 -18  -3    0.10    0.36
  16  18   3   -0.12    0.38
 -16 -18  -3    0.43    0.40
  17  18   3    0.59    0.42
 -17 -18  -3    0.11    0.26
  18  18   3   -0.01    0.46
 -18 -18  -3   -0.13    0.46
  19  18   3   -0.94    0.55
 -19 -18  -3   -0.09    0.48
  20  18   3   -0.61    0.71
 -20 -18  -3    0.60    0.52
 -20  19   3    5.68    0.72
  20 -19  -3    7.07    0.85
 -19  19   3    2.43    0.56
  19 -19  -3    2.28    0.65
 -18  19   3   16.39    0.98
  18 -19  -3   19.01    1.03
 -17  19   3   -0.24    0.38
  17 -19  -3   -0.04    0.46
 -16  19   3    1.21    0.39
  16 -19  -3    1.42    0.47
 -15  19   3    2.48    0.39
  15 -19  -3    2.29    0.37
 -14  19   3    1.10    0.33
  14 -19  -3    1.05    0.28
 -13  19   3    3.24    0.35
  13 -19  -3    3.90    0.35
 -12  19   3    6.52    0.39
  12 -19  -3    7.08    0.38
 -11  19   3    3.07    0.27
  11 -19  -3    2.56    0.24
 -10  19   3    0.46    0.39
  10 -19  -3    0.48    0.34
  -9  19   3    2.72    0.45
   9 -19  -3    3.17    0.36
  -8  19   3    0.26    0.34
   8 -19  -3   -0.19    0.36
  -7  19   3    4.26    0.47
   7 -19  -3    2.89    0.44
  -6  19   3    1.92    0.39
   6 -19  -3    1.76    0.39
  -5  19   3    0.09    0.32
   5 -19  -3    0.43    0.35
  -4  19   3    8.02    0.36
   4 -19  -3    7.29    0.32
  -3  19   3    9.29    0.36
   3 -19  -3    8.79    0.37
  -2  19   3    6.81    0.29
   2 -19  -3    6.51    0.30
  -1  19   3    0.86    0.18
   1 -19  -3    0.49    0.18
   0  19   3    6.36    0.29
   0 -19  -3    6.11    0.25
   1  19   3    3.67    0.26
  -1 -19  -3    3.79    0.25
   2  19   3   26.13    0.62
  -2 -19  -3   23.87    0.63
   3  19   3    8.82    0.37
  -3 -19  -3    7.91    0.34
   4  19   3    8.87    0.42
  -4 -19  -3    7.93    0.34
   5  19   3    7.47    0.36
  -5 -19  -3    7.25    0.33
   6  19   3   -0.01    0.19
  -6 -19  -3   -0.03    0.36
   7  19   3    3.83    0.28
  -7 -19  -3    3.56    0.50
   8  19   3    0.54    0.21
  -8 -19  -3    0.54    0.17
   9  19   3   22.72    0.64
  -9 -19  -3   22.49    0.62
  10  19   3    0.98    0.27
 -10 -19  -3    1.44    0.24
  11  19   3    0.96    0.28
 -11 -19  -3    0.74    0.26
  12  19   3    2.31    0.34
 -12 -19  -3    1.95    0.32
  13  19   3    9.56    0.57
 -13 -19  -3    9.02    0.52
  14  19   3   12.84    0.68
 -14 -19  -3   10.96    0.60
  15  19   3   -0.45    0.35
 -15 -19  -3   -0.19    0.42
  16  19   3    7.68    0.61
 -16 -19  -3    8.82    0.73
  17  19   3    3.21    0.54
 -17 -19  -3    3.83    0.62
  18  19   3    1.40    0.55
 -18 -19  -3    0.53    0.58
  19  19   3    1.98    0.78
 -19 -19  -3    2.69    0.68
 -19  20   3    7.12    0.73
  19 -20  -3    5.94    0.78
 -18  20   3    4.05    0.58
  18 -20  -3    4.57    0.71
 -17  20   3    1.39    0.44
  17 -20  -3    2.00    0.52
 -16  20   3    0.19    0.38
  16 -20  -3    0.65    0.45
 -15  20   3    1.52    0.38
  15 -20  -3    1.22    0.35
 -14  20   3    1.62    0.34
  14 -20  -3    2.10    0.30
 -13  20   3    1.70    0.30
  13 -20  -3    1.83    0.31
 -12  20   3    0.32    0.24
  12 -20  -3    0.67    0.23
 -11  20   3    1.49    0.49
  11 -20  -3    1.87    0.22
 -10  20   3   -0.15    0.41
  10 -20  -3   -0.32    0.30
  -9  20   3    2.34    0.48
   9 -20  -3    2.12    0.47
  -8  20   3   -0.04    0.40
   8 -20  -3    0.38    0.38
  -7  20   3    6.95    0.53
   7 -20  -3    5.90    0.53
  -6  20   3    4.36    0.47
   6 -20  -3    3.33    0.50
  -5  20   3    3.81    0.31
   5 -20  -3    4.08    0.55
  -4  20   3   16.02    0.53
   4 -20  -3   15.42    0.55
  -3  20   3    0.60    0.22
   3 -20  -3    0.20    0.19
  -2  20   3   14.18    0.50
   2 -20  -3   12.54    0.43
  -1  20   3    0.46    0.21
   1 -20  -3    0.44    0.18
   0  20   3    4.62    0.30
   0 -20  -3    4.26    0.24
   1  20   3    2.49    0.25
  -1 -20  -3    1.83    0.22
   2  20   3    0.07    0.23
  -2 -20  -3    0.12    0.19
   3  20   3    8.49    0.42
  -3 -20  -3    7.89    0.36
   4  20   3    0.08    0.22
  -4 -20  -3    0.32    0.20
   5  20   3   12.24    0.48
  -5 -20  -3   12.03    0.45
   6  20   3    2.99    0.26
  -6 -20  -3    2.67    0.24
   7  20   3    6.41    0.44
  -7 -20  -3    5.26    0.29
   8  20   3    3.06    0.34
  -8 -20  -3    3.34    0.26
   9  20   3    1.90    0.27
  -9 -20  -3    2.10    0.22
  10  20   3    5.08    0.36
 -10 -20  -3    4.95    0.33
  11  20   3    2.65    0.32
 -11 -20  -3    2.18    0.29
  12  20   3    3.16    0.36
 -12 -20  -3    3.11    0.36
  13  20   3   -0.46    0.29
 -13 -20  -3    0.25    0.31
  14  20   3   -0.26    0.33
 -14 -20  -3    0.38    0.34
  15  20   3   -0.55    0.35
 -15 -20  -3   -0.47    0.42
  16  20   3    0.34    0.41
 -16 -20  -3    0.09    0.48
  17  20   3    0.39    0.44
 -17 -20  -3   -0.28    0.49
  18  20   3   -0.36    0.49
 -18 -20  -3   -0.36    0.57
 -17  21   3    1.86    0.44
  17 -21  -3    1.37    0.52
 -16  21   3    1.97    0.42
  16 -21  -3    2.05    0.49
 -15  21   3    0.13    0.33
  15 -21  -3   -0.55    0.31
 -14  21   3    0.99    0.31
  14 -21  -3    0.95    0.30
 -13  21   3    0.38    0.26
  13 -21  -3    0.14    0.26
 -12  21   3    0.73    0.59
  12 -21  -3    0.84    0.24
 -11  21   3    0.53    0.55
  11 -21  -3    0.09    0.18
 -10  21   3    0.79    0.50
  10 -21  -3    0.37    0.59
  -9  21   3    1.17    0.45
   9 -21  -3    0.58    0.48
  -8  21   3   -0.48    0.40
   8 -21  -3    0.53    0.43
  -7  21   3   -0.51    0.39
   7 -21  -3    0.61    0.50
  -6  21   3    7.80    0.56
   6 -21  -3    6.87    0.80
  -5  21   3    1.28    0.28
   5 -21  -3    0.87    0.21
  -4  21   3   12.21    0.48
   4 -21  -3   11.36    0.47
  -3  21   3    9.82    0.40
   3 -21  -3    9.08    0.42
  -2  21   3    0.86    0.25
   2 -21  -3    1.04    0.22
  -1  21   3    6.43    0.38
   1 -21  -3    5.60    0.30
   0  21   3    5.45    0.32
   0 -21  -3    4.71    0.38
   1  21   3    0.40    0.24
  -1 -21  -3    1.01    0.23
   2  21   3    0.63    0.25
  -2 -21  -3    1.09    0.24
   3  21   3    1.97    0.29
  -3 -21  -3    2.20    0.26
   4  21   3   12.14    0.49
  -4 -21  -3   11.20    0.47
   5  21   3    1.97    0.25
  -5 -21  -3    1.70    0.20
   6  21   3    5.50    0.39
  -6 -21  -3    5.41    0.33
   7  21   3   -0.18    0.43
  -7 -21  -3    0.59    0.20
   8  21   3    0.31    0.53
  -8 -21  -3   -0.37    0.20
   9  21   3    3.40    0.41
  -9 -21  -3    3.55    0.32
  10  21   3    7.57    0.44
 -10 -21  -3    7.36    0.44
  11  21   3    1.18    0.29
 -11 -21  -3    1.39    0.27
  12  21   3    0.30    0.30
 -12 -21  -3    0.05    0.27
  13  21   3   -0.40    0.30
 -13 -21  -3   -0.32    0.30
  14  21   3    0.35    0.34
 -14 -21  -3   -0.20    0.41
  15  21   3    1.09    0.39
 -15 -21  -3    0.91    0.47
  16  21   3    1.01    0.41
 -16 -21  -3    0.78    0.50
 -17 -21  -3   -0.23    1.34
 -16  22   3    0.42    0.36
  16 -22  -3   -0.76    0.43
 -15  22   3    0.49    0.32
  15 -22  -3    0.66    0.36
 -14  22   3    0.03    0.26
  14 -22  -3   -0.15    0.30
 -13  22   3    0.22    0.71
  13 -22  -3    0.68    0.24
 -12  22   3    1.95    0.65
  12 -22  -3    1.49    0.27
 -11  22   3    1.19    0.61
  11 -22  -3    2.03    0.72
 -10  22   3    2.34    0.62
  10 -22  -3    1.32    0.66
  -9  22   3    0.49    0.47
   9 -22  -3    0.47    0.47
  -8  22   3    8.46    0.70
   8 -22  -3    9.38    0.89
  -7  22   3   -0.50    0.43
   7 -22  -3   -0.69    0.53
  -6  22   3    7.03    0.71
   6 -22  -3    5.96    0.43
  -5  22   3    5.01    0.40
   5 -22  -3    5.10    0.32
  -4  22   3    1.08    0.24
   4 -22  -3    0.69    0.23
  -3  22   3    4.34    0.34
   3 -22  -3    4.56    0.33
  -2  22   3    0.41    0.25
   2 -22  -3    0.93    0.23
  -1  22   3    2.80    0.35
   1 -22  -3    2.92    0.35
   0  22   3    0.73    0.30
   0 -22  -3    1.01    0.30
   1  22   3    1.26    0.28
  -1 -22  -3    0.63    0.20
   2  22   3    0.30    0.26
  -2 -22  -3    0.24    0.26
   3  22   3    0.15    0.24
  -3 -22  -3   -0.09    0.23
   4  22   3    7.12    0.39
  -4 -22  -3    6.80    0.34
   5  22   3   -0.14    0.22
  -5 -22  -3    0.24    0.23
   6  22   3    9.10    0.78
  -6 -22  -3    8.02    0.40
   7  22   3    0.06    0.56
  -7 -22  -3    0.58    0.22
   8  22   3    0.87    0.63
  -8 -22  -3    0.68    0.23
   9  22   3   -0.75    0.57
  -9 -22  -3    0.16    0.24
  10  22   3    2.15    0.73
 -10 -22  -3    0.47    0.27
  11  22   3   -0.03    0.63
 -11 -22  -3    0.35    0.29
  12  22   3    1.44    0.31
 -12 -22  -3    1.60    0.37
  13  22   3   -0.21    0.29
 -13 -22  -3    0.25    0.32
  14  22   3    1.77    0.38
 -14 -22  -3    1.97    0.50
  15  22   3    2.39    0.46
 -15 -22  -3    3.14    0.57
 -14  23   3   -1.57    0.85
  14 -23  -3   -0.08    0.33
 -13  23   3    0.87    0.90
  13 -23  -3    0.82    0.31
 -12  23   3    1.91    0.75
  12 -23  -3    1.20    0.27
 -11  23   3   -0.68    0.56
  11 -23  -3   -0.10    0.82
 -10  23   3   -0.41    0.56
  10 -23  -3    0.78    0.83
  -9  23   3   -0.83    0.52
   9 -23  -3    0.47    0.74
  -8  23   3    0.41    0.56
   8 -23  -3    0.71    0.91
  -7  23   3   -0.75    0.49
   7 -23  -3   -1.53    0.80
  -6  23   3    0.30    0.51
   6 -23  -3    0.07    0.22
  -5  23   3    1.24    0.46
   5 -23  -3    1.29    0.25
  -4  23   3    0.32    0.24
   4 -23  -3    0.37    0.24
  -3  23   3    0.22    0.28
   3 -23  -3   -0.17    0.23
  -2  23   3    0.50    0.26
   2 -23  -3    0.72    0.22
  -1  23   3   -0.08    0.29
   1 -23  -3   -0.48    0.31
   0  23   3    1.07    0.33
   0 -23  -3    1.14    0.49
   1  23   3    2.50    0.37
  -1 -23  -3    3.05    0.43
   2  23   3   10.97    0.56
  -2 -23  -3   10.08    0.52
   3  23   3    4.87    0.37
  -3 -23  -3    5.12    0.36
   4  23   3    1.33    0.27
  -4 -23  -3    1.02    0.30
   5  23   3    2.65    0.29
  -5 -23  -3    2.92    0.34
   6  23   3   -0.30    0.53
  -6 -23  -3    0.36    0.25
   7  23   3    1.12    0.62
  -7 -23  -3    0.69    0.26
   8  23   3    1.11    0.67
  -8 -23  -3    2.23    0.29
   9  23   3   -0.26    0.60
  -9 -23  -3    0.21    0.26
  10  23   3    1.90    0.75
 -10 -23  -3    1.84    0.32
  11  23   3   -0.62    0.79
 -11 -23  -3    0.06    0.30
  12  23   3   -1.18    0.75
 -12 -23  -3   -0.39    0.32
  13  23   3    0.37    0.41
 -13 -23  -3    0.66    0.40
 -12  24   3    3.20    1.47
  12 -24  -3    2.21    0.38
 -11  24   3    0.13    0.81
  11 -24  -3    0.39    0.89
 -10  24   3    1.94    0.88
  10 -24  -3    3.56    1.02
  -9  24   3    0.56    0.79
   9 -24  -3   -0.28    0.97
  -8  24   3    0.57    0.75
   8 -24  -3    1.03    1.01
  -7  24   3    0.12    0.62
   7 -24  -3    0.91    0.23
  -6  24   3    5.24    0.79
   6 -24  -3    5.24    0.37
  -5  24   3   -0.77    0.53
   5 -24  -3    0.24    0.27
  -4  24   3    0.96    0.28
   4 -24  -3    0.90    0.29
  -3  24   3    0.03    0.27
   3 -24  -3    0.00    0.26
  -2  24   3    0.28    0.31
   2 -24  -3    0.08    0.35
  -1  24   3   -0.31    0.26
   1 -24  -3   -0.26    0.46
   0  24   3    2.68    0.40
   0 -24  -3    3.63    0.61
   1  24   3    2.67    0.37
  -1 -24  -3    3.03    0.60
   2  24   3   -0.33    0.28
  -2 -24  -3    0.18    0.30
   3  24   3    9.28    0.51
  -3 -24  -3   11.55    0.68
   4  24   3    3.71    0.38
  -4 -24  -3    3.55    0.42
   5  24   3    0.28    0.33
  -5 -24  -3    0.50    0.28
   6  24   3   -0.12    0.57
  -6 -24  -3    0.41    0.28
   7  24   3    1.92    0.69
  -7 -24  -3    0.50    0.27
   8  24   3   -0.20    0.69
  -8 -24  -3    0.72    0.28
   9  24   3    0.93    0.77
  -9 -24  -3    0.29    0.28
  10  24   3    2.13    0.90
 -10 -24  -3    2.60    0.34
  11  24   3    2.17    0.95
 -11 -24  -3    2.54    0.38
  -8  25   3    0.66    0.77
   8 -25  -3    0.69    0.96
  -7  25   3   -0.98    0.68
   7 -25  -3   -0.07    0.23
  -6  25   3    0.01    0.82
   6 -25  -3    1.28    0.31
  -5  25   3    4.67    1.02
   5 -25  -3    2.47    0.37
  -4  25   3   -0.33    0.27
   4 -25  -3   -0.24    0.32
  -3  25   3    1.39    0.33
   3 -25  -3    1.64    0.53
  -2  25   3    0.53    0.32
   2 -25  -3    0.36    0.50
  -1  25   3    0.62    0.34
   1 -25  -3    0.81    0.53
   0  25   3    0.66    0.31
   0 -25  -3    1.38    0.55
   1  25   3    4.42    0.43
  -1 -25  -3    5.03    0.70
   2  25   3    1.57    0.35
  -2 -25  -3    1.58    0.56
   3  25   3    4.62    0.41
  -3 -25  -3    5.05    0.69
   4  25   3    0.67    0.31
  -4 -25  -3    0.93    0.37
   5  25   3    3.99    0.99
  -5 -25  -3    4.68    0.46
   6  25   3   -0.10    0.83
  -6 -25  -3    0.14    0.32
   7  25   3    0.67    0.68
  -7 -25  -3    0.82    0.30
   8  25   3   -1.66    0.88
  -8 -25  -3    0.76    0.30
  -3  26   3   -0.36    0.32
   3 -26  -3    0.11    0.48
  -2  26   3    2.73    0.39
   2 -26  -3    2.33    0.60
  -1  26   3    0.34    0.34
   1 -26  -3   -0.45    0.49
   0  26   3    6.73    0.50
   0 -26  -3    7.23    0.81
   1  26   3    1.58    0.33
  -1 -26  -3    1.58    0.59
   2  26   3    0.31    0.30
  -2 -26  -3    1.78    0.57
 -29   0   4    0.07    0.75
 -28   0   4   -0.84    0.68
 -27   0   4    2.78    0.62
 -26   0   4   -0.40    0.47
 -25   0   4    6.59    0.64
 -24   0   4   15.38    0.81
 -23   0   4   57.51    1.22
 -22   0   4   43.86    1.00
 -21   0   4   17.13    0.61
 -20   0   4   19.96    0.61
 -19   0   4    1.15    0.22
 -18   0   4    3.66    0.24
 -17   0   4    1.90    0.19
 -16   0   4  158.44    1.88
 -15   0   4   32.64    0.54
 -14   0   4  134.48    1.56
 -13   0   4   12.22    0.27
 -12   0   4    4.28    0.16
 -11   0   4  102.45    1.06
 -10   0   4   11.06    0.21
  -9   0   4   60.46    0.63
  -8   0   4   12.15    0.20
  -7   0   4   78.37    0.79
  -6   0   4   29.74    0.35
  -5   0   4  102.97    1.00
  -4   0   4    5.32    0.10
  -3   0   4    2.28    0.07
  -2   0   4   91.15    0.86
  -1   0   4   36.32    0.32
   0   0   4    9.09    0.11
   1   0   4    2.34    0.06
   2   0   4    3.00    0.07
   3   0   4   13.36    0.18
   4   0   4    4.39    0.10
   5   0   4   69.79    0.72
   6   0   4   11.50    0.20
   7   0   4   28.90    0.36
   8   0   4    0.70    0.08
   9   0   4   71.59    0.76
  10   0   4   68.72    0.80
  11   0   4   22.04    0.37
  12   0   4   98.44    1.11
  13   0   4   86.86    1.04
  14   0   4   95.19    1.11
  15   0   4    1.27    0.16
  16   0   4    8.28    0.27
  17   0   4    5.83    0.28
  18   0   4    4.65    0.30
  19   0   4    1.49    0.30
  20   0   4   -0.12    0.29
  21   0   4    6.43    0.45
  22   0   4    1.86    0.40
  23   0   4    0.20    0.44
  24   0   4    0.62    0.49
  25   0   4    0.62    0.53
  26   0   4    0.40    0.58
  27   0   4   -0.63    0.67
  28   0   4    1.20    0.78
 -29   1   4    0.81    0.75
  29  -1  -4    0.03    0.70
 -28   1   4    3.24    0.72
  28  -1  -4    1.77    0.68
 -27   1   4    1.00    0.62
  27  -1  -4   -0.05    0.54
 -26   1   4    0.67    0.57
  26  -1  -4   -0.33    0.47
 -25   1   4   -0.43    0.46
  25  -1  -4    0.00    0.45
 -24   1   4    1.23    0.44
  24  -1  -4    1.45    0.44
 -23   1   4   10.53    0.59
  23  -1  -4   11.95    0.62
 -22   1   4    2.03    0.35
  22  -1  -4    2.53    0.35
 -21   1   4    7.64    0.44
  21  -1  -4    6.95    0.42
 -20   1   4    2.27    0.31
  20  -1  -4    1.94    0.26
 -19   1   4    0.48    0.18
  19  -1  -4    0.53    0.22
 -18   1   4    2.56    0.22
  18  -1  -4    2.60    0.24
 -17   1   4    4.53    0.24
  17  -1  -4    4.22    0.23
 -16   1   4    0.72    0.16
  16  -1  -4    0.75    0.16
 -15   1   4   13.63    0.34
  15  -1  -4   15.45    0.33
 -14   1   4    2.99    0.18
  14  -1  -4    3.15    0.18
 -13   1   4   -0.21    0.11
  13  -1  -4    0.16    0.11
 -12   1   4    6.44    0.19
  12  -1  -4    6.67    0.19
 -11   1   4   -0.09    0.09
  11  -1  -4    0.01    0.09
 -10   1   4   39.35    0.48
  10  -1  -4   40.01    0.46
  -9   1   4    2.86    0.11
   9  -1  -4    2.88    0.11
  -8   1   4    6.09    0.14
   8  -1  -4    5.87    0.13
  -7   1   4    8.44    0.16
   7  -1  -4    8.36    0.15
  -6   1   4   27.19    0.31
   6  -1  -4   27.19    0.31
  -5   1   4   49.43    0.51
   5  -1  -4   48.90    0.51
  -4   1   4    3.40    0.09
   4  -1  -4    3.47    0.09
  -3   1   4    0.03    0.04
   3  -1  -4    0.00    0.03
  -2   1   4    0.71    0.04
   2  -1  -4    0.78    0.04
  -1   1   4   54.60    0.45
   1  -1  -4   54.41    0.49
   0   1   4   25.57    0.24
   0  -1  -4   25.76    0.25
   1   1   4    1.33    0.05
  -1  -1  -4    1.33    0.04
   2   1   4    0.01    0.04
  -2  -1  -4   -0.06    0.04
   3   1   4    3.14    0.08
  -3  -1  -4    3.00    0.08
   4   1   4   27.19    0.31
  -4  -1  -4   26.96    0.30
   5   1   4   10.01    0.16
  -5  -1  -4   10.24    0.16
   6   1   4   31.96    0.37
  -6  -1  -4   32.12    0.36
   7   1   4    3.46    0.12
  -7  -1  -4    3.58    0.12
   8   1   4   -0.07    0.07
  -8  -1  -4    0.01    0.07
   9   1   4    0.27    0.08
  -9  -1  -4    0.20    0.09
  10   1   4    9.47    0.23
 -10  -1  -4    9.52    0.22
  11   1   4    3.08    0.15
 -11  -1  -4    3.92    0.16
  12   1   4   30.51    0.46
 -12  -1  -4   32.50    0.47
  13   1   4    0.08    0.13
 -13  -1  -4    0.12    0.12
  14   1   4   36.53    0.53
 -14  -1  -4   35.53    0.52
  15   1   4    1.53    0.16
 -15  -1  -4    1.20    0.15
  16   1   4    1.08    0.16
 -16  -1  -4    1.35    0.17
  17   1   4    4.86    0.25
 -17  -1  -4    4.58    0.25
  18   1   4    0.45    0.22
 -18  -1  -4    0.33    0.22
  19   1   4   -0.15    0.26
 -19  -1  -4   -0.46    0.25
  20   1   4    4.32    0.40
 -20  -1  -4    4.03    0.38
  21   1   4   -0.56    0.31
 -21  -1  -4   -0.25    0.31
  22   1   4    3.23    0.45
 -22  -1  -4    3.59    0.49
  23   1   4    0.06    0.46
 -23  -1  -4    0.05    0.44
  24   1   4    0.11    0.50
 -24  -1  -4   -0.10    0.45
  25   1   4    0.84    0.61
 -25  -1  -4    0.62    0.50
  26   1   4    0.65    0.63
 -26  -1  -4    0.54    0.58
  27   1   4    0.40    0.66
 -27  -1  -4    1.08    0.64
  28   1   4   -1.68    0.68
 -28  -1  -4   -0.89    0.69
 -29   2   4   -0.02    0.77
  29  -2  -4   -0.75    0.63
 -28   2   4   -0.34    0.66
  28  -2  -4    0.40    0.56
 -27   2   4    0.43    0.65
  27  -2  -4    0.85    0.55
 -26   2   4    0.88    0.60
  26  -2  -4    0.60    0.53
 -25   2   4    0.64    0.58
  25  -2  -4    0.48    0.45
 -24   2   4    0.01    0.41
  24  -2  -4   -0.30    0.40
 -23   2   4   18.27    0.74
  23  -2  -4   16.88    0.74
 -22   2   4    2.97    0.41
  22  -2  -4    2.80    0.36
 -21   2   4   13.09    0.56
  21  -2  -4   13.29    0.52
 -20   2   4    0.28    0.22
  20  -2  -4    0.26    0.23
 -19   2   4    2.15    0.27
  19  -2  -4    1.48    0.23
 -18   2   4    6.35    0.31
  18  -2  -4    5.77    0.28
 -17   2   4    5.19    0.28
  17  -2  -4    4.43    0.23
 -16   2   4   44.50    0.72
  16  -2  -4   42.35    0.61
 -15   2   4    8.04    0.25
  15  -2  -4    7.69    0.22
 -14   2   4   31.33    0.48
  14  -2  -4   31.62    0.45
 -13   2   4    0.39    0.12
  13  -2  -4    0.62    0.10
 -12   2   4    0.98    0.12
  12  -2  -4    0.85    0.10
 -11   2   4   15.58    0.28
  11  -2  -4   14.79    0.24
 -10   2   4   13.06    0.24
  10  -2  -4   13.02    0.22
  -9   2   4    4.67    0.14
   9  -2  -4    4.79    0.13
  -8   2   4    5.40    0.14
   8  -2  -4    5.27    0.13
  -7   2   4    0.01    0.06
   7  -2  -4    0.04    0.06
  -6   2   4    2.99    0.09
   6  -2  -4    2.96    0.08
  -5   2   4    0.91    0.06
   5  -2  -4    0.96    0.06
  -4   2   4    0.55    0.06
   4  -2  -4    0.44    0.05
  -3   2   4    0.12    0.04
   3  -2  -4    0.09    0.04
  -2   2   4    0.06    0.03
   2  -2  -4    0.00    0.03
  -1   2   4    2.20    0.05
   1  -2  -4    2.12    0.05
   0   2   4    0.28    0.03
   0  -2  -4    0.37    0.03
   1   2   4    8.12    0.11
  -1  -2  -4    8.17    0.10
   2   2   4   -0.01    0.04
  -2  -2  -4    0.08    0.04
   3   2   4   18.40    0.21
  -3  -2  -4   18.06    0.21
   4   2   4   15.37    0.19
  -4  -2  -4   15.48    0.19
   5   2   4   25.29    0.29
  -5  -2  -4   25.56    0.28
   6   2   4    1.57    0.08
  -6  -2  -4    1.33    0.07
   7   2   4    5.93    0.15
  -7  -2  -4    5.59    0.14
   8   2   4   27.89    0.38
  -8  -2  -4   27.10    0.35
   9   2   4   29.32    0.40
  -9  -2  -4   29.07    0.38
  10   2   4   64.20    0.76
 -10  -2  -4   65.97    0.77
  11   2   4   11.38    0.25
 -11  -2  -4   11.16    0.24
  12   2   4   95.20    1.17
 -12  -2  -4   92.98    1.06
  13   2   4   11.76    0.30
 -13  -2  -4   11.75    0.27
  14   2   4   20.61    0.41
 -14  -2  -4   20.96    0.38
  15   2   4   13.30    0.37
 -15  -2  -4   13.05    0.30
  16   2   4    0.02    0.16
 -16  -2  -4    0.16    0.14
  17   2   4    2.08    0.23
 -17  -2  -4    1.92    0.19
  18   2   4    4.27    0.30
 -18  -2  -4    4.81    0.30
  19   2   4   11.19    0.51
 -19  -2  -4   11.04    0.47
  20   2   4    1.52    0.35
 -20  -2  -4    1.87    0.32
  21   2   4   -0.12    0.35
 -21  -2  -4   -0.92    0.29
  22   2   4    0.89    0.41
 -22  -2  -4    1.24    0.42
  23   2   4    2.97    0.52
 -23  -2  -4    2.57    0.47
  24   2   4    1.97    0.64
 -24  -2  -4    2.33    0.51
  25   2   4    3.24    0.70
 -25  -2  -4    1.54    0.56
  26   2   4    1.43    0.67
 -26  -2  -4    0.68    0.55
  27   2   4   -0.23    0.65
 -27  -2  -4    0.08    0.62
  28   2   4   -0.13    0.77
 -28  -2  -4    0.56    0.67
 -29   3   4   -0.57    0.69
  29  -3  -4    0.90    0.65
 -28   3   4    2.45    0.76
  28  -3  -4    1.60    0.60
 -27   3   4    1.56    0.67
  27  -3  -4    1.55    0.57
 -26   3   4    0.53    0.61
  26  -3  -4   -0.24    0.49
 -25   3   4    0.61    0.50
  25  -3  -4    0.78    0.46
 -24   3   4   -0.31    0.43
  24  -3  -4    0.18    0.38
 -23   3   4    1.67    0.42
  23  -3  -4    2.09    0.42
 -22   3   4   -0.24    0.35
  22  -3  -4    0.27    0.35
 -21   3   4    1.42    0.34
  21  -3  -4    1.50    0.30
 -20   3   4    0.93    0.26
  20  -3  -4    1.19    0.23
 -19   3   4    4.38    0.32
  19  -3  -4    4.06    0.27
 -18   3   4   -0.22    0.19
  18  -3  -4   -0.09    0.17
 -17   3   4    4.04    0.26
  17  -3  -4    3.86    0.21
 -16   3   4    3.74    0.22
  16  -3  -4    3.46    0.19
 -15   3   4   16.60    0.36
  15  -3  -4   15.73    0.34
 -14   3   4    7.81    0.25
  14  -3  -4    7.26    0.20
 -13   3   4    2.24    0.14
  13  -3  -4    1.93    0.13
 -12   3   4    2.65    0.14
  12  -3  -4    2.58    0.12
 -11   3   4    7.36    0.19
  11  -3  -4    7.40    0.17
 -10   3   4   15.61    0.26
  10  -3  -4   15.15    0.25
  -9   3   4    3.59    0.12
   9  -3  -4    3.53    0.12
  -8   3   4   37.53    0.44
   8  -3  -4   36.90    0.39
  -7   3   4   24.50    0.31
   7  -3  -4   24.35    0.27
  -6   3   4    0.11    0.06
   6  -3  -4    0.03    0.05
  -5   3   4    6.61    0.13
   5  -3  -4    6.96    0.11
  -4   3   4   15.57    0.19
   4  -3  -4   15.32    0.17
  -3   3   4   15.72    0.17
   3  -3  -4   15.45    0.17
  -2   3   4   33.40    0.30
   2  -3  -4   33.16    0.34
  -1   3   4    0.46    0.04
   1  -3  -4    0.48    0.04
   0   3   4    1.09    0.05
   0  -3  -4    1.15    0.04
   1   3   4   16.64    0.18
  -1  -3  -4   16.25    0.17
   2   3   4    9.03    0.13
  -2  -3  -4    9.10    0.12
   3   3   4   10.37    0.15
  -3  -3  -4   10.35    0.14
   4   3   4   13.22    0.18
  -4  -3  -4   12.87    0.17
   5   3   4    1.87    0.09
  -5  -3  -4    1.62    0.07
   6   3   4    3.20    0.11
  -6  -3  -4    2.97    0.10
   7   3   4    2.09    0.10
  -7  -3  -4    2.03    0.10
   8   3   4   15.62    0.26
  -8  -3  -4   15.99    0.27
   9   3   4    3.80    0.14
  -9  -3  -4    4.02    0.15
  10   3   4   16.11    0.29
 -10  -3  -4   16.28    0.31
  11   3   4   -0.20    0.10
 -11  -3  -4    0.05    0.11
  12   3   4    2.62    0.15
 -12  -3  -4    2.62    0.16
  13   3   4    0.19    0.13
 -13  -3  -4    0.46    0.10
  14   3   4    3.97    0.21
 -14  -3  -4    3.82    0.15
  15   3   4    3.75    0.22
 -15  -3  -4    3.68    0.16
  16   3   4    0.41    0.17
 -16  -3  -4    0.52    0.11
  17   3   4    3.12    0.25
 -17  -3  -4    2.94    0.16
  18   3   4   -0.12    0.23
 -18  -3  -4   -0.33    0.16
  19   3   4   -0.14    0.28
 -19  -3  -4   -0.44    0.22
  20   3   4    2.96    0.42
 -20  -3  -4    1.99    0.34
  21   3   4    3.03    0.43
 -21  -3  -4    3.14    0.44
  22   3   4    0.14    0.40
 -22  -3  -4    0.01    0.38
  23   3   4    1.08    0.49
 -23  -3  -4    1.35    0.43
  24   3   4   -0.73    0.49
 -24  -3  -4    0.43    0.46
  25   3   4    5.27    0.76
 -25  -3  -4    4.96    0.65
  26   3   4    2.21    0.70
 -26  -3  -4    1.68    0.53
  27   3   4    0.38    0.66
 -27  -3  -4    0.18    0.51
  28   3   4   -0.91    0.68
 -28  -3  -4   -0.60    0.55
 -29   4   4   -0.97    0.70
  29  -4  -4   -0.10    0.50
 -28   4   4    0.19    0.69
  28  -4  -4    0.25    0.50
 -27   4   4    1.66    0.69
  27  -4  -4    1.71    0.51
 -26   4   4    0.79    0.55
  26  -4  -4    0.72    0.48
 -25   4   4   -0.27    0.48
  25  -4  -4   -0.36    0.42
 -24   4   4    0.56    0.45
  24  -4  -4   -0.24    0.39
 -23   4   4    0.29    0.41
  23  -4  -4   -0.10    0.36
 -22   4   4   -0.35    0.36
  22  -4  -4   -0.35    0.31
 -21   4   4    0.68    0.34
  21  -4  -4    1.24    0.30
 -20   4   4    4.03    0.35
  20  -4  -4    2.53    0.26
 -19   4   4    0.29    0.26
  19  -4  -4    0.60    0.19
 -18   4   4    0.32    0.20
  18  -4  -4    0.01    0.16
 -17   4   4    7.04    0.28
  17  -4  -4    6.35    0.24
 -16   4   4    2.93    0.20
  16  -4  -4    2.96    0.19
 -15   4   4    3.97    0.21
  15  -4  -4    3.69    0.19
 -14   4   4    3.16    0.17
  14  -4  -4    3.06    0.16
 -13   4   4    0.98    0.13
  13  -4  -4    0.74    0.11
 -12   4   4   -0.09    0.10
  12  -4  -4   -0.10    0.09
 -11   4   4    4.19    0.15
  11  -4  -4    4.26    0.14
 -10   4   4   -0.05    0.08
  10  -4  -4    0.04    0.08
  -9   4   4    3.06    0.13
   9  -4  -4    3.25    0.11
  -8   4   4    0.63    0.08
   8  -4  -4    0.60    0.06
  -7   4   4   11.84    0.20
   7  -4  -4   12.28    0.18
  -6   4   4    0.19    0.06
   6  -4  -4    0.15    0.05
  -5   4   4   14.45    0.19
   5  -4  -4   14.42    0.17
  -4   4   4    0.55    0.05
   4  -4  -4    0.39    0.04
  -3   4   4    9.20    0.12
   3  -4  -4    9.45    0.13
  -2   4   4   11.30    0.14
   2  -4  -4   11.20    0.14
  -1   4   4   10.79    0.13
   1  -4  -4   10.89    0.12
   0   4   4    9.16    0.12
   0  -4  -4    9.09    0.11
   1   4   4   29.61    0.27
  -1  -4  -4   29.44    0.27
   2   4   4    0.92    0.05
  -2  -4  -4    0.98    0.05
   3   4   4    1.33    0.06
  -3  -4  -4    1.30    0.05
   4   4   4   10.62    0.17
  -4  -4  -4   10.34    0.15
   5   4   4   49.25    0.56
  -5  -4  -4   48.55    0.48
   6   4   4  122.28    1.32
  -6  -4  -4  120.74    1.19
   7   4   4    0.60    0.09
  -7  -4  -4    0.54    0.07
   8   4   4   26.98    0.38
  -8  -4  -4   26.41    0.35
   9   4   4   22.08    0.34
  -9  -4  -4   21.58    0.33
  10   4   4    0.64    0.11
 -10  -4  -4    0.49    0.10
  11   4   4    0.24    0.11
 -11  -4  -4    0.06    0.11
  12   4   4   18.10    0.35
 -12  -4  -4   17.71    0.34
  13   4   4   30.65    0.47
 -13  -4  -4   30.13    0.49
  14   4   4    6.30    0.24
 -14  -4  -4    5.53    0.21
  15   4   4   21.43    0.45
 -15  -4  -4   21.54    0.42
  16   4   4    4.58    0.24
 -16  -4  -4    4.59    0.22
  17   4   4    1.26    0.22
 -17  -4  -4    1.39    0.18
  18   4   4    4.50    0.33
 -18  -4  -4    3.72    0.29
  19   4   4    4.25    0.41
 -19  -4  -4    3.80    0.31
  20   4   4    1.41    0.38
 -20  -4  -4    1.20    0.32
  21   4   4    2.40    0.46
 -21  -4  -4    2.14    0.39
  22   4   4   -0.42    0.43
 -22  -4  -4   -0.53    0.33
  23   4   4    0.37    0.48
 -23  -4  -4    0.66    0.42
  24   4   4    1.01    0.56
 -24  -4  -4    1.39    0.46
  25   4   4    0.93    0.64
 -25  -4  -4    0.68    0.47
  26   4   4    2.99    0.73
 -26  -4  -4    2.54    0.55
  27   4   4    0.61    0.67
 -27  -4  -4    0.77    0.51
  28   4   4    0.24    0.69
 -28  -4  -4    0.71    0.56
 -29   5   4    1.06    0.75
  29  -5  -4   -0.81    0.58
 -28   5   4    3.03    0.79
  28  -5  -4    1.39    0.62
 -27   5   4   -0.03    0.65
  27  -5  -4    1.15    0.49
 -26   5   4    2.77    0.62
  26  -5  -4    2.08    0.47
 -25   5   4    0.06    0.51
  25  -5  -4   -1.13    0.36
 -24   5   4    2.05    0.51
  24  -5  -4    1.56    0.41
 -23   5   4    0.72    0.44
  23  -5  -4    0.37    0.37
 -22   5   4   18.38    0.83
  22  -5  -4   16.96    0.64
 -21   5   4   12.46    0.69
  21  -5  -4   13.74    0.57
 -20   5   4    1.07    0.34
  20  -5  -4    1.25    0.24
 -19   5   4    1.20    0.28
  19  -5  -4    1.54    0.22
 -18   5   4    5.93    0.28
  18  -5  -4    6.05    0.28
 -17   5   4    4.07    0.23
  17  -5  -4    3.46    0.19
 -16   5   4   14.87    0.37
  16  -5  -4   13.75    0.31
 -15   5   4   -0.08    0.13
  15  -5  -4   -0.14    0.11
 -14   5   4   11.38    0.28
  14  -5  -4   10.74    0.25
 -13   5   4   -0.02    0.11
  13  -5  -4   -0.10    0.09
 -12   5   4    2.74    0.14
  12  -5  -4    2.81    0.12
 -11   5   4    1.04    0.11
  11  -5  -4    1.04    0.10
 -10   5   4   93.39    1.03
  10  -5  -4   91.02    0.93
  -9   5   4    7.24    0.17
   9  -5  -4    7.14    0.14
  -8   5   4  106.85    1.09
   8  -5  -4  105.03    1.00
  -7   5   4   69.02    0.73
   7  -5  -4   68.28    0.70
  -6   5   4   18.98    0.25
   6  -5  -4   18.85    0.25
  -5   5   4    0.06    0.05
   5  -5  -4   -0.02    0.04
  -4   5   4   18.65    0.22
   4  -5  -4   18.36    0.23
  -3   5   4    0.21    0.04
   3  -5  -4    0.23    0.04
  -2   5   4   29.13    0.29
   2  -5  -4   29.23    0.30
  -1   5   4   62.02    0.60
   1  -5  -4   61.77    0.53
   0   5   4    2.51    0.07
   0  -5  -4    2.67    0.05
   1   5   4    9.68    0.13
  -1  -5  -4    9.44    0.12
   2   5   4    2.39    0.07
  -2  -5  -4    2.40    0.06
   3   5   4    6.70    0.12
  -3  -5  -4    6.60    0.11
   4   5   4    6.66    0.13
  -4  -5  -4    6.62    0.12
   5   5   4   42.47    0.49
  -5  -5  -4   42.15    0.42
   6   5   4    0.29    0.06
  -6  -5  -4    0.35    0.06
   7   5   4   11.79    0.23
  -7  -5  -4   11.94    0.19
   8   5   4   63.15    0.73
  -8  -5  -4   61.81    0.67
   9   5   4    1.59    0.12
  -9  -5  -4    1.50    0.10
  10   5   4   -0.04    0.10
 -10  -5  -4    0.10    0.09
  11   5   4    0.03    0.11
 -11  -5  -4    0.07    0.10
  12   5   4   28.55    0.44
 -12  -5  -4   27.75    0.42
  13   5   4   17.30    0.37
 -13  -5  -4   17.06    0.33
  14   5   4   43.14    0.64
 -14  -5  -4   43.64    0.61
  15   5   4    7.13    0.27
 -15  -5  -4    6.94    0.24
  16   5   4    8.60    0.31
 -16  -5  -4    8.50    0.27
  17   5   4    0.44    0.19
 -17  -5  -4    0.10    0.16
  18   5   4    0.22    0.23
 -18  -5  -4   -0.46    0.19
  19   5   4    4.81    0.45
 -19  -5  -4    4.28    0.30
  20   5   4    4.98    0.54
 -20  -5  -4    4.03    0.39
  21   5   4   -0.29    0.41
 -21  -5  -4    0.24    0.32
  22   5   4    0.37    0.45
 -22  -5  -4    0.64    0.38
  23   5   4    0.44    0.49
 -23  -5  -4    0.91    0.41
  24   5   4   -0.27    0.53
 -24  -5  -4   -0.09    0.40
  25   5   4    0.67    0.58
 -25  -5  -4    0.43    0.43
  26   5   4    0.31    0.68
 -26  -5  -4    0.69    0.49
  27   5   4    1.16    0.70
 -27  -5  -4   -1.00    0.56
  28   5   4   -0.73    0.68
 -28  -5  -4    0.52    0.62
 -29   6   4    0.40    0.83
  29  -6  -4    0.07    0.65
 -28   6   4    1.69    0.75
  28  -6  -4    1.58    0.61
 -27   6   4    1.09    0.58
  27  -6  -4    0.28    0.50
 -26   6   4    0.18    0.55
  26  -6  -4   -0.67    0.45
 -25   6   4   -0.55    0.50
  25  -6  -4   -0.06    0.38
 -24   6   4    6.66    0.64
  24  -6  -4    6.91    0.54
 -23   6   4   -0.04    0.43
  23  -6  -4   -0.05    0.33
 -22   6   4   23.79    0.96
  22  -6  -4   23.88    0.79
 -21   6   4    0.93    0.40
  21  -6  -4   -0.08    0.26
 -20   6   4   41.39    1.19
  20  -6  -4   37.95    0.77
 -19   6   4    9.09    0.45
  19  -6  -4    7.96    0.32
 -18   6   4    5.52    0.28
  18  -6  -4    4.83    0.25
 -17   6   4    0.93    0.18
  17  -6  -4    0.45    0.15
 -16   6   4    4.95    0.22
  16  -6  -4    5.16    0.20
 -15   6   4    1.25    0.16
  15  -6  -4    0.55    0.11
 -14   6   4    6.27    0.22
  14  -6  -4    5.90    0.20
 -13   6   4    4.45    0.18
  13  -6  -4    4.26    0.15
 -12   6   4    0.91    0.11
  12  -6  -4    0.57    0.09
 -11   6   4    5.07    0.17
  11  -6  -4    5.32    0.14
 -10   6   4   11.93    0.23
  10  -6  -4   11.30    0.19
  -9   6   4  100.31    1.04
   9  -6  -4   99.35    1.07
  -8   6   4    6.77    0.16
   8  -6  -4    6.58    0.16
  -7   6   4  112.60    1.17
   7  -6  -4  112.71    1.25
  -6   6   4    1.83    0.08
   6  -6  -4    2.04    0.10
  -5   6   4    0.23    0.05
   5  -6  -4    0.14    0.06
  -4   6   4    4.32    0.09
   4  -6  -4    4.37    0.11
  -3   6   4   16.00    0.18
   3  -6  -4   15.68    0.24
  -2   6   4   17.28    0.19
   2  -6  -4   17.19    0.23
  -1   6   4   49.47    0.50
   1  -6  -4   48.98    0.49
   0   6   4    1.08    0.06
   0  -6  -4    1.09    0.05
   1   6   4    8.53    0.13
  -1  -6  -4    8.47    0.12
   2   6   4   91.76    0.88
  -2  -6  -4   91.67    0.93
   3   6   4    0.32    0.05
  -3  -6  -4    0.24    0.04
   4   6   4   31.21    0.37
  -4  -6  -4   30.93    0.37
   5   6   4    9.45    0.18
  -5  -6  -4    9.43    0.18
   6   6   4   19.60    0.28
  -6  -6  -4   19.30    0.27
   7   6   4    9.32    0.18
  -7  -6  -4    9.29    0.17
   8   6   4   21.52    0.32
  -8  -6  -4   21.49    0.29
   9   6   4   25.99    0.39
  -9  -6  -4   25.64    0.34
  10   6   4    0.38    0.11
 -10  -6  -4    0.33    0.09
  11   6   4    2.29    0.15
 -11  -6  -4    2.23    0.13
  12   6   4   20.99    0.37
 -12  -6  -4   21.19    0.38
  13   6   4   20.57    0.38
 -13  -6  -4   20.11    0.37
  14   6   4   14.05    0.34
 -14  -6  -4   13.23    0.30
  15   6   4    3.09    0.22
 -15  -6  -4    2.97    0.18
  16   6   4    0.54    0.18
 -16  -6  -4    0.74    0.15
  17   6   4   -0.22    0.20
 -17  -6  -4   -0.29    0.15
  18   6   4    4.83    0.37
 -18  -6  -4    4.75    0.28
  19   6   4    0.03    0.32
 -19  -6  -4    0.04    0.22
  20   6   4    9.89    0.65
 -20  -6  -4    9.97    0.49
  21   6   4    1.78    0.47
 -21  -6  -4    0.93    0.34
  22   6   4   -0.50    0.43
 -22  -6  -4    0.12    0.33
  23   6   4    0.59    0.49
 -23  -6  -4    1.09    0.39
  24   6   4    5.02    0.68
 -24  -6  -4    4.27    0.50
  25   6   4    2.21    0.61
 -25  -6  -4    1.12    0.51
  26   6   4    0.19    0.61
 -26  -6  -4    0.11    0.51
  27   6   4    0.21    0.69
 -27  -6  -4    0.24    0.56
 -28   7   4    2.14    0.69
  28  -7  -4    3.85    0.64
 -27   7   4    6.03    0.75
  27  -7  -4    5.89    0.66
 -26   7   4    0.24    0.55
  26  -7  -4   -0.07    0.46
 -25   7   4    0.99    0.56
  25  -7  -4    0.48    0.45
 -24   7   4    3.05    0.59
  24  -7  -4    2.58    0.51
 -23   7   4   14.40    0.80
  23  -7  -4   13.12    0.68
 -22   7   4   13.37    0.74
  22  -7  -4   12.88    0.53
 -21   7   4    1.34    0.43
  21  -7  -4    0.88    0.26
 -20   7   4   12.25    0.68
  20  -7  -4   12.78    0.44
 -19   7   4    2.07    0.30
  19  -7  -4    1.64    0.21
 -18   7   4   25.11    0.61
  18  -7  -4   23.80    0.50
 -17   7   4    0.52    0.18
  17  -7  -4    0.73    0.15
 -16   7   4   16.56    0.38
  16  -7  -4   16.25    0.33
 -15   7   4    0.93    0.15
  15  -7  -4    1.08    0.12
 -14   7   4    1.34    0.15
  14  -7  -4    1.27    0.10
 -13   7   4    0.93    0.12
  13  -7  -4    0.78    0.09
 -12   7   4    0.75    0.12
  12  -7  -4    0.68    0.10
 -11   7   4   12.61    0.26
  11  -7  -4   12.24    0.24
 -10   7   4    8.45    0.20
  10  -7  -4    8.39    0.20
  -9   7   4   98.74    1.07
   9  -7  -4   96.98    1.13
  -8   7   4    1.63    0.10
   8  -7  -4    1.64    0.12
  -7   7   4   95.14    1.00
   7  -7  -4   94.07    1.12
  -6   7   4   14.76    0.21
   6  -7  -4   14.62    0.26
  -5   7   4   -0.05    0.05
   5  -7  -4    0.03    0.08
  -4   7   4   12.69    0.18
   4  -7  -4   12.81    0.24
  -3   7   4   30.47    0.33
   3  -7  -4   30.18    0.41
  -2   7   4   95.13    0.88
   2  -7  -4   93.82    1.05
  -1   7   4    0.74    0.05
   1  -7  -4    0.69    0.06
   0   7   4    0.10    0.05
   0  -7  -4    0.11    0.04
   1   7   4   14.02    0.19
  -1  -7  -4   13.81    0.19
   2   7   4    8.84    0.15
  -2  -7  -4    8.97    0.15
   3   7   4   10.85    0.17
  -3  -7  -4   10.69    0.17
   4   7   4   13.44    0.20
  -4  -7  -4   13.55    0.23
   5   7   4   65.81    0.73
  -5  -7  -4   64.65    0.82
   6   7   4    0.67    0.08
  -6  -7  -4    0.68    0.06
   7   7   4   49.79    0.59
  -7  -7  -4   48.94    0.62
   8   7   4    2.99    0.11
  -8  -7  -4    2.76    0.13
   9   7   4    3.60    0.15
  -9  -7  -4    4.16    0.14
  10   7   4    0.05    0.10
 -10  -7  -4    0.14    0.08
  11   7   4   25.03    0.40
 -11  -7  -4   24.43    0.35
  12   7   4   11.21    0.27
 -12  -7  -4   11.18    0.24
  13   7   4    8.81    0.25
 -13  -7  -4    8.61    0.23
  14   7   4    2.07    0.16
 -14  -7  -4    1.90    0.15
  15   7   4   -0.12    0.16
 -15  -7  -4   -0.16    0.13
  16   7   4    1.35    0.21
 -16  -7  -4    1.71    0.17
  17   7   4    1.86    0.27
 -17  -7  -4    2.03    0.19
  18   7   4   15.07    0.58
 -18  -7  -4   15.32    0.44
  19   7   4    4.85    0.45
 -19  -7  -4    4.04    0.30
  20   7   4    9.48    0.65
 -20  -7  -4    9.83    0.47
  21   7   4   -0.19    0.43
 -21  -7  -4   -0.59    0.30
  22   7   4    4.72    0.61
 -22  -7  -4    3.91    0.43
  23   7   4    4.33    0.65
 -23  -7  -4    3.93    0.55
  24   7   4    3.64    0.66
 -24  -7  -4    2.45    0.54
  25   7   4    7.49    0.77
 -25  -7  -4    6.99    0.67
  26   7   4    0.82    0.63
 -26  -7  -4   -0.14    0.50
  27   7   4    3.97    0.83
 -27  -7  -4    4.13    0.69
 -28   8   4    0.85    0.65
  28  -8  -4   -0.06    0.54
 -27   8   4   -0.77    0.56
  27  -8  -4    0.50    0.50
 -26   8   4    0.17    0.55
  26  -8  -4   -0.08    0.45
 -25   8   4    0.47    0.53
  25  -8  -4    0.42    0.45
 -24   8   4    1.69    0.55
  24  -8  -4    1.00    0.42
 -23   8   4   -0.12    0.46
  23  -8  -4   -0.36    0.27
 -22   8   4    0.32    0.45
  22  -8  -4   -0.05    0.26
 -21   8   4   -0.22    0.34
  21  -8  -4   -0.14    0.23
 -20   8   4    3.81    0.48
  20  -8  -4    3.32    0.25
 -19   8   4    0.87    0.32
  19  -8  -4    0.43    0.17
 -18   8   4    0.33    0.23
  18  -8  -4    0.35    0.18
 -17   8   4    8.33    0.35
  17  -8  -4    8.48    0.28
 -16   8   4   -0.10    0.17
  16  -8  -4    0.01    0.15
 -15   8   4    0.37    0.14
  15  -8  -4    0.57    0.14
 -14   8   4    0.09    0.13
  14  -8  -4    0.09    0.10
 -13   8   4    0.42    0.12
  13  -8  -4    0.51    0.12
 -12   8   4    0.00    0.11
  12  -8  -4    0.31    0.10
 -11   8   4    0.18    0.10
  11  -8  -4    0.14    0.08
 -10   8   4    0.18    0.09
  10  -8  -4    0.14    0.08
  -9   8   4   19.06    0.29
   9  -8  -4   18.58    0.33
  -8   8   4    6.89    0.16
   8  -8  -4    6.87    0.18
  -7   8   4    3.04    0.10
   7  -8  -4    2.90    0.13
  -6   8   4   12.47    0.18
   6  -8  -4   12.11    0.23
  -5   8   4    4.41    0.11
   5  -8  -4    4.07    0.15
  -4   8   4   16.90    0.23
   4  -8  -4   16.84    0.29
  -3   8   4    0.66    0.06
   3  -8  -4    0.62    0.07
  -2   8   4   60.91    0.62
   2  -8  -4   59.78    0.78
  -1   8   4    6.61    0.12
   1  -8  -4    6.15    0.14
   0   8   4   54.28    0.58
   0  -8  -4   54.65    0.72
   1   8   4    0.05    0.05
  -1  -8  -4    0.08    0.05
   2   8   4    5.87    0.11
  -2  -8  -4    6.06    0.12
   3   8   4    0.07    0.05
  -3  -8  -4    0.05    0.05
   4   8   4    3.17    0.10
  -4  -8  -4    3.10    0.10
   5   8   4    3.02    0.10
  -5  -8  -4    3.18    0.11
   6   8   4   22.57    0.32
  -6  -8  -4   21.99    0.35
   7   8   4   10.17    0.20
  -7  -8  -4   10.28    0.23
   8   8   4    2.26    0.12
  -8  -8  -4    2.14    0.14
   9   8   4   12.96    0.23
  -9  -8  -4   12.64    0.26
  10   8   4   -0.11    0.11
 -10  -8  -4    0.07    0.10
  11   8   4   19.09    0.35
 -11  -8  -4   19.16    0.37
  12   8   4   13.87    0.31
 -12  -8  -4   13.77    0.28
  13   8   4    7.30    0.24
 -13  -8  -4    7.84    0.24
  14   8   4    1.50    0.16
 -14  -8  -4    1.33    0.13
  15   8   4    0.53    0.16
 -15  -8  -4    0.58    0.10
  16   8   4    1.07    0.25
 -16  -8  -4    1.11    0.14
  17   8   4    0.22    0.26
 -17  -8  -4    0.10    0.14
  18   8   4    7.80    0.45
 -18  -8  -4    7.15    0.33
  19   8   4    8.77    0.54
 -19  -8  -4    8.11    0.36
  20   8   4   15.40    0.83
 -20  -8  -4   12.67    0.56
  21   8   4    2.38    0.53
 -21  -8  -4    1.92    0.34
  22   8   4    2.61    0.55
 -22  -8  -4    1.08    0.33
  23   8   4    2.15    0.58
 -23  -8  -4    3.01    0.48
  24   8   4    0.60    0.55
 -24  -8  -4    0.42    0.45
  25   8   4   17.40    1.04
 -25  -8  -4   16.25    0.88
  26   8   4    7.37    0.84
 -26  -8  -4    5.19    0.64
  27   8   4    5.84    0.83
 -27  -8  -4    3.85    0.68
 -28   9   4    1.65    0.98
  28  -9  -4    2.29    0.66
 -27   9   4   -0.03    0.60
  27  -9  -4   -0.33    0.50
 -26   9   4   -0.34    0.54
  26  -9  -4   -0.80    0.44
 -25   9   4   -0.45    0.53
  25  -9  -4   -0.39    0.41
 -24   9   4    4.53    0.65
  24  -9  -4    3.79    0.52
 -23   9   4    0.33    0.49
  23  -9  -4   -0.16    0.36
 -22   9   4   12.90    0.80
  22  -9  -4   11.10    0.61
 -21   9   4   -0.10    0.37
  21  -9  -4    0.06    0.32
 -20   9   4    0.03    0.39
  20  -9  -4    0.35    0.28
 -19   9   4    1.01    0.34
  19  -9  -4    1.17    0.29
 -18   9   4    3.71    0.31
  18  -9  -4    4.34    0.33
 -17   9   4    2.50    0.26
  17  -9  -4    2.49    0.22
 -16   9   4    3.61    0.26
  16  -9  -4    3.14    0.21
 -15   9   4    0.15    0.17
  15  -9  -4    0.47    0.13
 -14   9   4    1.24    0.15
  14  -9  -4    1.83    0.14
 -13   9   4    0.55    0.12
  13  -9  -4    0.31    0.13
 -12   9   4   -0.01    0.11
  12  -9  -4   -0.03    0.10
 -11   9   4   15.75    0.30
  11  -9  -4   15.76    0.34
 -10   9   4    3.32    0.14
  10  -9  -4    3.13    0.15
  -9   9   4   23.65    0.35
   9  -9  -4   23.09    0.38
  -8   9   4    1.21    0.09
   8  -9  -4    1.25    0.11
  -7   9   4    6.01    0.14
   7  -9  -4    5.53    0.15
  -6   9   4   23.02    0.30
   6  -9  -4   22.62    0.40
  -5   9   4   -0.09    0.05
   5  -9  -4   -0.12    0.08
  -4   9   4    1.45    0.09
   4  -9  -4    1.46    0.10
  -3   9   4    8.01    0.14
   3  -9  -4    7.79    0.15
  -2   9   4    8.92    0.15
   2  -9  -4    8.98    0.23
  -1   9   4   28.26    0.33
   1  -9  -4   27.37    0.40
   0   9   4   32.42    0.37
   0  -9  -4   31.25    0.44
   1   9   4    2.61    0.08
  -1  -9  -4    2.60    0.09
   2   9   4   26.65    0.32
  -2  -9  -4   26.21    0.37
   3   9   4   55.48    0.61
  -3  -9  -4   54.73    0.68
   4   9   4    8.31    0.15
  -4  -9  -4    8.08    0.18
   5   9   4   51.84    0.59
  -5  -9  -4   50.99    0.71
   6   9   4    0.07    0.08
  -6  -9  -4    0.04    0.07
   7   9   4    2.76    0.12
  -7  -9  -4    3.07    0.13
   8   9   4    2.18    0.12
  -8  -9  -4    2.15    0.13
   9   9   4    0.73    0.10
  -9  -9  -4    0.65    0.12
  10   9   4    0.23    0.09
 -10  -9  -4    0.18    0.11
  11   9   4   46.41    0.62
 -11  -9  -4   45.61    0.63
  12   9   4   -0.12    0.13
 -12  -9  -4    0.02    0.11
  13   9   4    4.19    0.20
 -13  -9  -4    4.14    0.19
  14   9   4    0.90    0.19
 -14  -9  -4    0.63    0.15
  15   9   4   -0.04    0.18
 -15  -9  -4   -0.21    0.15
  16   9   4    4.27    0.33
 -16  -9  -4    4.18    0.27
  17   9   4    3.24    0.34
 -17  -9  -4    4.02    0.34
  18   9   4    1.50    0.33
 -18  -9  -4    1.80    0.31
  19   9   4    9.43    0.60
 -19  -9  -4    8.34    0.47
  20   9   4    2.94    0.53
 -20  -9  -4    2.56    0.38
  21   9   4    2.31    0.53
 -21  -9  -4    1.84    0.42
  22   9   4    4.07    0.61
 -22  -9  -4    5.01    0.55
  23   9   4    4.84    0.67
 -23  -9  -4    5.02    0.56
  24   9   4    0.86    0.56
 -24  -9  -4    0.41    0.47
  25   9   4    5.87    0.76
 -25  -9  -4    5.13    0.60
  26   9   4    7.83    0.84
 -26  -9  -4    6.88    0.73
 -27  10   4   -0.29    0.67
  27 -10  -4    0.10    0.49
 -26  10   4   -0.75    0.60
  26 -10  -4   -0.28    0.44
 -25  10   4    2.88    0.69
  25 -10  -4    2.21    0.47
 -24  10   4    1.44    0.56
  24 -10  -4    0.26    0.41
 -23  10   4   -0.43    0.46
  23 -10  -4   -0.25    0.37
 -22  10   4    0.12    0.46
  22 -10  -4    0.40    0.37
 -21  10   4   -0.43    0.37
  21 -10  -4    0.03    0.29
 -20  10   4   -0.06    0.36
  20 -10  -4    0.33    0.27
 -19  10   4    2.82    0.39
  19 -10  -4    3.31    0.32
 -18  10   4    0.22    0.28
  18 -10  -4    0.34    0.18
 -17  10   4    2.38    0.27
  17 -10  -4    2.43    0.20
 -16  10   4   11.75    0.40
  16 -10  -4   11.18    0.42
 -15  10   4    5.29    0.28
  15 -10  -4    4.87    0.27
 -14  10   4    0.61    0.15
  14 -10  -4    0.37    0.16
 -13  10   4   15.01    0.32
  13 -10  -4   15.01    0.37
 -12  10   4    3.55    0.17
  12 -10  -4    3.20    0.18
 -11  10   4   15.11    0.30
  11 -10  -4   14.32    0.31
 -10  10   4    2.02    0.13
  10 -10  -4    1.55    0.14
  -9  10   4    4.76    0.16
   9 -10  -4    4.56    0.18
  -8  10   4    2.84    0.11
   8 -10  -4    2.51    0.12
  -7  10   4    3.14    0.10
   7 -10  -4    3.15    0.15
  -6  10   4    4.57    0.14
   6 -10  -4    4.72    0.17
  -5  10   4    2.89    0.11
   5 -10  -4    2.78    0.12
  -4  10   4    1.69    0.09
   4 -10  -4    1.56    0.09
  -3  10   4    2.57    0.10
   3 -10  -4    2.58    0.11
  -2  10   4    0.18    0.05
   2 -10  -4    0.36    0.09
  -1  10   4   66.10    0.70
   1 -10  -4   64.97    0.96
   0  10   4   87.61    0.92
   0 -10  -4   85.60    1.10
   1  10   4   17.14    0.23
  -1 -10  -4   17.21    0.29
   2  10   4   53.83    0.58
  -2 -10  -4   52.08    0.76
   3  10   4    1.81    0.08
  -3 -10  -4    1.51    0.09
   4  10   4    1.15    0.07
  -4 -10  -4    1.09    0.10
   5  10   4    2.73    0.10
  -5 -10  -4    2.72    0.12
   6  10   4   12.26    0.23
  -6 -10  -4   11.66    0.26
   7  10   4    2.25    0.12
  -7 -10  -4    2.34    0.14
   8  10   4   12.07    0.25
  -8 -10  -4   11.55    0.25
   9  10   4    1.14    0.12
  -9 -10  -4    1.10    0.13
  10  10   4   12.52    0.27
 -10 -10  -4   12.05    0.29
  11  10   4   12.09    0.27
 -11 -10  -4   11.54    0.30
  12  10   4   15.60    0.34
 -12 -10  -4   16.41    0.41
  13  10   4   11.59    0.34
 -13 -10  -4   11.62    0.35
  14  10   4   -0.29    0.18
 -14 -10  -4   -0.13    0.12
  15  10   4    0.25    0.20
 -15 -10  -4    0.18    0.15
  16  10   4   -0.14    0.25
 -16 -10  -4   -0.18    0.17
  17  10   4    7.12    0.43
 -17 -10  -4    6.64    0.37
  18  10   4    0.00    0.31
 -18 -10  -4    0.09    0.26
  19  10   4    4.39    0.49
 -19 -10  -4    4.64    0.38
  20  10   4   -0.12    0.44
 -20 -10  -4   -0.11    0.30
  21  10   4   -0.19    0.48
 -21 -10  -4   -0.32    0.36
  22  10   4    0.66    0.53
 -22 -10  -4    0.74    0.41
  23  10   4    3.93    0.66
 -23 -10  -4    1.11    0.45
  24  10   4    0.07    0.63
 -24 -10  -4   -0.11    0.43
  25  10   4    7.06    0.89
 -25 -10  -4    7.77    0.66
  26  10   4    1.32    0.73
 -26 -10  -4    0.26    0.53
 -27  11   4   -0.91    0.66
  27 -11  -4    0.52    0.75
 -26  11   4    3.01    0.73
  26 -11  -4    1.81    0.71
 -25  11   4   -0.65    0.61
  25 -11  -4   -0.61    0.53
 -24  11   4   -0.07    0.57
  24 -11  -4   -0.29    0.49
 -23  11   4    1.48    0.59
  23 -11  -4    1.11    0.33
 -22  11   4    0.22    0.53
  22 -11  -4   -0.04    0.27
 -21  11   4    5.54    0.58
  21 -11  -4    6.45    0.55
 -20  11   4    0.51    0.43
  20 -11  -4   -0.36    0.32
 -19  11   4    1.25    0.37
  19 -11  -4    1.19    0.33
 -18  11   4    0.28    0.29
  18 -11  -4   -0.45    0.26
 -17  11   4    1.53    0.30
  17 -11  -4    1.38    0.26
 -16  11   4    8.86    0.39
  16 -11  -4    7.63    0.35
 -15  11   4    0.30    0.18
  15 -11  -4    0.39    0.19
 -14  11   4   -0.08    0.16
  14 -11  -4   -0.02    0.17
 -13  11   4    0.64    0.15
  13 -11  -4    0.73    0.15
 -12  11   4   27.06    0.47
  12 -11  -4   25.65    0.49
 -11  11   4    8.43    0.23
  11 -11  -4    7.68    0.25
 -10  11   4   28.59    0.44
  10 -11  -4   27.65    0.50
  -9  11   4    2.99    0.13
   9 -11  -4    2.75    0.15
  -8  11   4    0.68    0.08
   8 -11  -4    0.76    0.09
  -7  11   4    9.34    0.19
   7 -11  -4    8.78    0.24
  -6  11   4   18.73    0.32
   6 -11  -4   18.35    0.35
  -5  11   4    9.46    0.20
   5 -11  -4    9.44    0.19
  -4  11   4    5.29    0.15
   4 -11  -4    4.46    0.14
  -3  11   4    1.17    0.09
   3 -11  -4    1.20    0.11
  -2  11   4    1.86    0.08
   2 -11  -4    1.72    0.15
  -1  11   4   51.62    0.59
   1 -11  -4   50.75    0.77
   0  11   4   17.69    0.26
   0 -11  -4   17.21    0.28
   1  11   4  100.89    1.08
  -1 -11  -4   98.96    1.37
   2  11   4   45.46    0.53
  -2 -11  -4   44.83    0.67
   3  11   4    4.21    0.12
  -3 -11  -4    4.20    0.16
   4  11   4    2.06    0.09
  -4 -11  -4    1.81    0.10
   5  11   4    0.32    0.07
  -5 -11  -4    0.16    0.07
   6  11   4   29.86    0.42
  -6 -11  -4   28.92    0.46
   7  11   4    8.03    0.20
  -7 -11  -4    7.97    0.22
   8  11   4    1.68    0.13
  -8 -11  -4    1.57    0.14
   9  11   4    0.86    0.12
  -9 -11  -4    0.93    0.14
  10  11   4    6.36    0.20
 -10 -11  -4    5.54    0.20
  11  11   4    1.61    0.15
 -11 -11  -4    1.26    0.15
  12  11   4    0.28    0.12
 -12 -11  -4    0.29    0.15
  13  11   4   -0.17    0.18
 -13 -11  -4   -0.21    0.18
  14  11   4    1.19    0.22
 -14 -11  -4    1.28    0.21
  15  11   4   -0.75    0.21
 -15 -11  -4   -0.40    0.21
  16  11   4    1.12    0.30
 -16 -11  -4    1.47    0.28
  17  11   4    1.42    0.32
 -17 -11  -4    1.57    0.31
  18  11   4    0.14    0.32
 -18 -11  -4    0.88    0.32
  19  11   4    0.82    0.39
 -19 -11  -4    0.91    0.26
  20  11   4    3.35    0.61
 -20 -11  -4    3.59    0.37
  21  11   4    5.41    0.72
 -21 -11  -4    3.68    0.43
  22  11   4    1.54    0.61
 -22 -11  -4    2.52    0.42
  23  11   4   -0.44    0.59
 -23 -11  -4   -0.81    0.35
  24  11   4    1.61    0.68
 -24 -11  -4    0.02    0.38
  25  11   4    0.14    0.66
 -25 -11  -4    1.36    0.68
 -26  12   4    2.24    0.73
  26 -12  -4    1.46    0.69
 -25  12   4    3.46    0.76
  25 -12  -4    1.90    0.67
 -24  12   4   -0.63    0.58
  24 -12  -4   -0.68    0.48
 -23  12   4    3.28    0.68
  23 -12  -4    2.78    0.57
 -22  12   4    3.51    0.65
  22 -12  -4    3.17    0.49
 -21  12   4    4.61    0.58
  21 -12  -4    4.72    0.50
 -20  12   4    2.49    0.50
  20 -12  -4    3.16    0.42
 -19  12   4    0.13    0.39
  19 -12  -4   -0.09    0.32
 -18  12   4    0.58    0.33
  18 -12  -4    0.44    0.28
 -17  12   4    6.65    0.45
  17 -12  -4    6.11    0.37
 -16  12   4    0.87    0.26
  16 -12  -4    0.82    0.23
 -15  12   4    1.25    0.21
  15 -12  -4    0.66    0.21
 -14  12   4    0.13    0.18
  14 -12  -4    0.43    0.18
 -13  12   4    0.09    0.16
  13 -12  -4    0.10    0.16
 -12  12   4    1.03    0.16
  12 -12  -4    0.79    0.16
 -11  12   4    0.00    0.11
  11 -12  -4    0.06    0.12
 -10  12   4   18.28    0.33
  10 -12  -4   16.80    0.35
  -9  12   4    3.52    0.14
   9 -12  -4    3.18    0.14
  -8  12   4   18.86    0.29
   8 -12  -4   17.98    0.37
  -7  12   4    0.01    0.07
   7 -12  -4    0.10    0.11
  -6  12   4   22.01    0.36
   6 -12  -4   21.62    0.41
  -5  12   4    1.12    0.09
   5 -12  -4    1.08    0.12
  -4  12   4    0.28    0.08
   4 -12  -4    0.13    0.14
  -3  12   4   12.90    0.26
   3 -12  -4   12.43    0.28
  -2  12   4    5.98    0.14
   2 -12  -4    5.86    0.18
  -1  12   4  141.25    1.57
   1 -12  -4  137.95    1.93
   0  12   4    0.23    0.07
   0 -12  -4    0.48    0.09
   1  12   4   73.41    0.85
  -1 -12  -4   70.47    1.05
   2  12   4    1.67    0.09
  -2 -12  -4    1.37    0.11
   3  12   4    1.02    0.08
  -3 -12  -4    1.11    0.13
   4  12   4   15.19    0.26
  -4 -12  -4   14.50    0.33
   5  12   4    3.20    0.11
  -5 -12  -4    3.07    0.13
   6  12   4   20.65    0.32
  -6 -12  -4   19.89    0.35
   7  12   4    3.04    0.14
  -7 -12  -4    3.27    0.15
   8  12   4   17.00    0.32
  -8 -12  -4   17.21    0.35
   9  12   4    0.82    0.12
  -9 -12  -4    0.73    0.14
  10  12   4    6.02    0.21
 -10 -12  -4    5.38    0.23
[truncated: 1,499,474 more chars]
