# Supplementary material for: Caught in the Act of Substitution: Interadsorbate Effects on an Atomically Precise Fe/Co/Se Nanocluster
Source: ACS Cent Sci. 2024 May 31;10(6):1276–82. doi: 10.1021/acscentsci.4c00210 (PMC11212139; doi:10.1021/acscentsci.4c00210)
Supplement: Supplementary file 3 — oc4c00210_si_003.zip [file oc4c00210_si_003.zip › cif files/[Fe3(CNtBu)3Co6Se8L6][PF6].cif]

####################################################################### 
# 
# This file contains crystal structure data downloaded from the 
# Cambridge Structural Database (CSD) hosted by the Cambridge 
# Crystallographic Data Centre (CCDC).
# 
# Full information about CCDC data access policies and citation 
# guidelines are available at http://www.ccdc.cam.ac.uk/access/V1 
# 
# Audit and citation data items may have been added by the CCDC. 
# Please retain this information to preserve the provenance of 
# this file and to allow appropriate attribution of the data. 
# 
#######################################################################

data_global

#------------------ AUDIT DETAILS -------------------------------------------#

_audit_creation_date             2023-08-07
_audit_creation_method           'WinGX routine CIF_UPDATE'
_audit_conform_dict_name         cif_core.dic
_audit_conform_dict_version      2.4
_audit_conform_dict_location     ftp://ftp.iucr.org/pub/cif_core.dic
_audit_update_record             ?

#------------------ AUTHOR DETAILS -------------------------------------------#

# Name and address of author for correspondence

_publ_contact_author_name        'Werner Kaminsky'
_publ_contact_author_address     
;
Department of Chemistry
University of Washington
Seattle
Washington, 98195, USA
;
_publ_contact_author_email       kaminsky@chem.washington.edu
_publ_contact_author_fax         00(206)6858665
_publ_contact_author_phone       00(206)5437585


_publ_requested_journal          'Journal title here'
_publ_section_title              
;
title here
;

loop_
_publ_author_name
_publ_author_address
'Daniel Zhou'
;
Department of Chemistry Univ. of Washington Seattle, WA 98195 USA
;
'Sebastian Krajewski'
;
Department of Chemistry Univ. of Washington Seattle, WA 98195 USA
;
'Werner Kaminsky'
;
Department of Chemistry Univ. of Washington Seattle, WA 98195 USA
;
'Alexandra Velian'
;
Department of Chemistry Univ. of Washington Seattle, WA 98195 USA
;

_publ_section_abstract           
;
Abstract here
;
_publ_section_comment            
;
Details and comments here
;

_publ_section_exptl_prep         
;
details of preparation here
;

_publ_section_exptl_refinement   
;
 All H atoms were initially located in a difference Fourier map and were
 refined with a riding  model. H atoms were placed in geometrically
 idealised positions and constrained to ride on their parent atoms with
 C---H distances in the range 0.95-1.00 \%A. U~iso~ values were fixed
 such that they were 1.2U~eq~ of their parent atom U~eq~ for CH's and
 1.5U~eq~ of their parent atom U~eq~ in case of methyl groups.
;


# Insert blank lines between references


_publ_section_references         
;
Blessing, R. H. (1995) Acta Cryst., A51, 33-38.

Bruker (2012) APEX2 (Version 2012.10-0), SAINT (version 8.27B), SADABS
(version 2012/1), BrukerAXS Inc, Madison, Wisconsin, USA.

Cambridge Structural Database: Allen, F. R. (2002). Acta Cryst. B58, 380-388.

COLLECT: Nonius (1998). COLLECT. Nonius BV, Delft, The Netherlands.

DENZO/SCALEPACK:  Otwinowski, Z. & Minor, W. (1997). Methods in Enzymology,
Vol. 276, Macromolecular Crystallography, Part A, edited by C. W. Carter Jr
& R. M. Sweet, pp. 307-326. New York: Academic Press.

Dolomanov, O.V., Bourhis, L.J., Gildea, R.J, Howard, J.A.K. & Puschmann, H.
 (2009), J. Appl. Cryst. 42, 339-341.

JANA2000: Petricek, V. & Dusek, M. (2000). JANA2000. Institute of Physics,
Czech Academy of Sciences, Prague, Czech Republic.

MERCURY: Macrae, C. F., Bruno, I. J., Chisholm, J. A., Edgington,
P. R., McCabe, P., Pidcock, E., Rodriguez-Monge, L., Taylor, R.,
van de Streek, J. & Wood, P. A. (2008). J. Appl. Cryst. 41, 466-470.

ORTEP-3: Farrugia, L. J. (2012). J. Appl. Cryst. 45, 849-854.

PLATON: Spek, A. L. (2009). Acta. Cryst. D65, 148-155.

PublCIF: Westrip, S. P. (2010). J. Appl. Cryst. 43, 920-925.

SHELX: Sheldrick, G. M. (2008). Acta Cryst. A64, 112-122.

SHELXT: Sheldrick, G.M. (2015). Acta Cryst. A71, 3-8.

SHELXL: Sheldrick, G.M. (2015). Acta Cryst. C71, 3-8.

SHELXD: Schneider, T. R. & Sheldrick, G. M. (2002) Acta Cryst. D58, 1772-1779.

SIR92: Altomare, A., Cascarano, G., Giacovazzo, C., Guagliardi, A., Burla,
M. C., Polidori, G. & Camalli, M. (1994). J. Appl. Cryst. 27, 435.

SIR97: Altomare, A., Burla, M. C., Camalli, M., Cascarano, G. L.,
Giacovazzo, C., Guagliardi, A., Moliterni, A. G. G., Polidori, G. &
Spagna, R. (1999). J. Appl. Cryst. 32, 115-119.

SIR2002: Burla, M. C., Camalli, M., Carrozzini, B., Cascarano, G. L.,
Giacovazzo, C., Polidori, G. & Spagna, R. (2003). J. Appl. Cryst. 36, 1103.

SIR2004: Burla, M. C., Caliandro, R., Camalli, M., Carrozzini, B.,
Cascarano, G. L., De Caro, L., Giacovazzo, C., Polidori, G. & Spagna, R.
(2005). J. Appl. Cryst. 38, 381-388.

SIR2008 & IL MILIONE: Burla, M. C., Caliandro, R., Camalli, M., Carrozzini, B.,
Cascarano, G. L., De Caro, L., Giacovazzo, C., Polidori, G., Siliqi, D.,
& Spagna, R. (2007). J. Appl. Cryst. 40, 609-613.

SIR2011: Burla, M. C., Caliandro, R., Camalli, M., Carrozzini, B.,
Cascarano, G. L., Giacovazzo, C., Mallamo, M., Mazzone, A., Polidori, G.
& Spagna, R. (2012). J. Appl. Cryst. 45, 357-361.

SQUEEZE: A. Spek, J. Appl. Cryst. (2003), 36, 7-13;

WinGX: Farrugia, L. J. (2012). J. Appl. Cryst. 45, 849-854.
;

#------------------  SECTION 2. COMPOUND(S) DETAILS -------------------------#

data_DZ547
_database_code_depnum_ccdc_archive 'CCDC 2320345'
loop_
_audit_author_name
_audit_author_address
'Werner Kaminsky'
;University of Washington, Department of Chemistry
United States of America
;
_audit_update_record             
;
2023-12-19 deposited with the CCDC.	2023-12-19 downloaded from the CCDC.
;

_audit_creation_date             2023-08-07T11:42:24-00:00
_audit_creation_method           'WinGX routine CIF_UPDATE'
_audit_conform_dict_name         cif_core.dic
_audit_conform_dict_version      2.4.5
_audit_conform_dict_location     ftp://ftp.iucr.org/pub/cif_core.dic
_publ_requested_category         FM

#----------------------------------------------------------------------------#
#                   CHEMICAL INFORMATION                                     #
#----------------------------------------------------------------------------#

_chemical_formula_moiety         'C129 H129 Co6 Fe3 N9 P6 Se8, F6 P'
_chemical_formula_sum            'C129 H129 Co6 F6 Fe3 N9 P7 Se8'
_chemical_formula_weight         3289

#----------------------------------------------------------------------------#
#                   UNIT CELL INFORMATION                                    #
#----------------------------------------------------------------------------#

_symmetry_cell_setting           triclinic
_symmetry_space_group_name_H-M   'P -1'
_symmetry_space_group_name_Hall  '-P 1'
_symmetry_Int_Tables_number      2
loop_
_symmetry_equiv_pos_as_xyz
'x, y, z'
'-x, -y, -z'

_cell_length_a                   18.6251(14)
_cell_length_b                   19.3562(14)
_cell_length_c                   20.5647(14)
_cell_angle_alpha                89.231(4)
_cell_angle_beta                 86.037(4)
_cell_angle_gamma                66.926(4)
_cell_volume                     6803.6(9)
_cell_formula_units_Z            2
_cell_measurement_temperature    100(2)
_cell_measurement_reflns_used    9893
_cell_measurement_theta_min      2.25
_cell_measurement_theta_max      21.75
_cell_measurement_wavelength     0.71073

#----------------------------------------------------------------------------#
#                   CRYSTAL INFORMATION                                      #
#----------------------------------------------------------------------------#

_exptl_crystal_description       plate
_exptl_crystal_colour            brown
_exptl_crystal_size_max          0.15
_exptl_crystal_size_mid          0.09
_exptl_crystal_size_min          0.02
_exptl_crystal_density_diffrn    1.605
_exptl_crystal_density_method    'not measured'
_exptl_crystal_F_000             3274

#----------------------------------------------------------------------------#
#                   ABSORPTION CORRECTION                                    #
#----------------------------------------------------------------------------#

_exptl_absorpt_coefficient_mu    3.302
_exptl_absorpt_correction_type   multi-scan
_exptl_absorpt_process_details   
;
        SADABS-2012/1 - Bruker AXS area detector scaling and absorption correcti
;
_exptl_absorpt_correction_T_min  0.594
_exptl_absorpt_correction_T_max  0.862
_shelx_estimated_absorpt_T_min   0.637
_shelx_estimated_absorpt_T_max   0.937

#----------------------------------------------------------------------------#
#                   DATA COLLECTION                                          #
#----------------------------------------------------------------------------#

_diffrn_source                   'sealed x-ray tube'
_diffrn_ambient_temperature      100(2)
_diffrn_radiation_wavelength     0.71073
_diffrn_radiation_type           MoK\a
_diffrn_radiation_monochromator  graphite
_diffrn_radiation_probe          x-ray
_diffrn_detector                 'APEX-II CCD'
_diffrn_orient_matrix_ub_11      -0.014827
_diffrn_orient_matrix_ub_12      0.054336
_diffrn_orient_matrix_ub_13      -0.010254
_diffrn_orient_matrix_ub_21      -0.052537
_diffrn_orient_matrix_ub_22      0.003678
_diffrn_orient_matrix_ub_23      -0.011832
_diffrn_orient_matrix_ub_31      -0.020959
_diffrn_orient_matrix_ub_32      0.013844
_diffrn_orient_matrix_ub_33      0.046178
_diffrn_measurement_device       '\k-geometry diffractometer'
_diffrn_measurement_device_type  'Bruker APEX-II'
_diffrn_measurement_method       '\f or \w oscillation scans'
_diffrn_standards_number         0
_diffrn_standards_interval_time  .
_diffrn_standards_interval_count .
_diffrn_standards_decay_%        ?
_diffrn_reflns_av_R_equivalents  0.1505
_diffrn_reflns_av_unetI/netI     0.2573
_diffrn_reflns_number            47405
_diffrn_reflns_limit_h_min       -22
_diffrn_reflns_limit_h_max       22
_diffrn_reflns_limit_k_min       -23
_diffrn_reflns_limit_k_max       23
_diffrn_reflns_limit_l_min       -24
_diffrn_reflns_limit_l_max       24
_diffrn_reflns_theta_min         0.993
_diffrn_reflns_theta_max         25.027
_diffrn_reflns_theta_full        25.027
_diffrn_measured_fraction_theta_full 0.996
_diffrn_measured_fraction_theta_max 0.996
_diffrn_reflns_Laue_measured_fraction_full 0.996
_diffrn_reflns_Laue_measured_fraction_max 0.996
_diffrn_reflns_point_group_measured_fraction_full 0.996
_diffrn_reflns_point_group_measured_fraction_max 0.996
_reflns_Friedel_coverage         0
_reflns_number_total             23921
_reflns_number_gt                10098
_reflns_threshold_expression     'I > 2\s(I)'

#----------------------------------------------------------------------------#
#                   COMPUTER PROGRAMS USED                                   #
#----------------------------------------------------------------------------#

_computing_data_collection       'Bruker APEX2 software'
_computing_cell_refinement       'SAINT V8.34A integration software'
_computing_data_reduction        'SORTAV (Blessing, 1995)'
_computing_structure_solution    'SHELXS-2013/1 (Sheldrick, 2008)'
_computing_structure_refinement  'SHELXL-2019/2 (Sheldrick, 2019)'
_computing_molecular_graphics    'ORTEP-3 for Windows (Farrugia, 2012)'
_computing_publication_material  'WinGX publication routines (Farrugia, 2012)'

#----------------------------------------------------------------------------#
#                   STRUCTURE SOLUTION                                       #
#----------------------------------------------------------------------------#

_atom_sites_solution_primary     direct
_atom_sites_solution_secondary   difmap
_atom_sites_solution_hydrogens   geom

#----------------------------------------------------------------------------#
#                   REFINEMENT INFORMATION                                   #
#----------------------------------------------------------------------------#

_shelx_SHELXL_version_number     2019/3
_refine_ls_structure_factor_coef Fsqd
_refine_ls_matrix_type           full
_refine_ls_weighting_scheme      calc
_refine_ls_weighting_details     
'w=1/[\s^2^(Fo^2^)+70.0000P] where P=(Fo^2^+2Fc^2^)/3'
_refine_ls_hydrogen_treatment    constr
_refine_ls_extinction_method     none
_refine_ls_number_reflns         23921
_refine_ls_number_parameters     1617
_refine_ls_number_restraints     2243
_refine_ls_number_constraints    0
_refine_ls_R_factor_all          0.2066
_refine_ls_R_factor_gt           0.0843
_refine_ls_wR_factor_ref         0.1765
_refine_ls_wR_factor_gt          0.1489
_refine_ls_goodness_of_fit_ref   0.991
_refine_ls_restrained_S_all      0.992
_refine_ls_shift/su_max          0.001
_refine_ls_shift/su_mean         0
_refine_diff_density_max         2.466
_refine_diff_density_min         -1.426
_refine_diff_density_rms         0.167

#----------------------------------------------------------------------------#
#                   CONSTRAINTS AND RESTRAINTS                               #
#----------------------------------------------------------------------------#


#----------------------------------------------------------------------------#
#                   ATOMIC TYPES, COORDINATES AND THERMAL PARAMETERS         #
#----------------------------------------------------------------------------#

loop_
_atom_type_symbol
_atom_type_description
_atom_type_scat_dispersion_real
_atom_type_scat_dispersion_imag
_atom_type_scat_source
C C 0.0033 0.0016 'International Tables Vol C Tables 4.2.6.8 and 6.1.1.4'
H H 0 0 'International Tables Vol C Tables 4.2.6.8 and 6.1.1.4'
N N 0.0061 0.0033 'International Tables Vol C Tables 4.2.6.8 and 6.1.1.4'
Co Co 0.3494 0.9721 'International Tables Vol C Tables 4.2.6.8 and 6.1.1.4'
F F 0.0171 0.0103 'International Tables Vol C Tables 4.2.6.8 and 6.1.1.4'
Fe Fe 0.3463 0.8444 'International Tables Vol C Tables 4.2.6.8 and 6.1.1.4'
P P 0.1023 0.0942 'International Tables Vol C Tables 4.2.6.8 and 6.1.1.4'
Se Se -0.0929 2.2259 'International Tables Vol C Tables 4.2.6.8 and 6.1.1.4'

loop_
_atom_site_label
_atom_site_type_symbol
_atom_site_fract_x
_atom_site_fract_y
_atom_site_fract_z
_atom_site_U_iso_or_equiv
_atom_site_adp_type
_atom_site_occupancy
_atom_site_site_symmetry_order
_atom_site_calc_flag
_atom_site_refinement_flags_posn
_atom_site_refinement_flags_adp
_atom_site_refinement_flags_occupancy
_atom_site_disorder_assembly
_atom_site_disorder_group
N1 N 0.2591(4) 0.1186(4) 0.8669(3) 0.034(2) Uani 1 1 d D U . . .
P1 P 0.3228(2) 0.15043(17) 0.89157(14) 0.0332(9) Uani 1 1 d D U . . .
C1 C 0.4152(4) 0.0693(4) 0.8972(5) 0.046(3) Uani 1 1 d D U . . .
C2 C 0.4803(4) 0.0757(5) 0.9214(6) 0.052(3) Uani 1 1 d D U . . .
H2 H 0.47541 0.121948 0.940464 0.063 Uiso 1 1 calc R U . . .
C3 C 0.5525(4) 0.0155(6) 0.9181(6) 0.067(4) Uani 1 1 d D U . . .
H3 H 0.595318 0.018995 0.938258 0.081 Uiso 1 1 calc R U . . .
C4 C 0.5615(5) -0.0497(6) 0.8852(7) 0.073(4) Uani 1 1 d D U . . .
H4 H 0.611525 -0.089804 0.8801 0.087 Uiso 1 1 calc R U . . .
C5 C 0.4977(6) -0.0564(5) 0.8597(7) 0.069(4) Uani 1 1 d D U . . .
H5 H 0.503595 -0.101702 0.838198 0.083 Uiso 1 1 calc R U . . .
C6 C 0.4248(5) 0.0030(4) 0.8653(6) 0.054(3) Uani 1 1 d D U . . .
H6 H 0.381299 -0.001816 0.84733 0.064 Uiso 1 1 calc R U . . .
C7 C 0.2853(4) 0.1912(5) 0.9730(3) 0.028(3) Uani 1 1 d D U . . .
C8 C 0.2047(4) 0.2224(6) 0.9869(4) 0.033(3) Uani 1 1 d D U . . .
H8 H 0.171027 0.219013 0.955649 0.04 Uiso 1 1 calc R U . . .
C9 C 0.1731(5) 0.2588(6) 1.0466(4) 0.041(3) Uani 1 1 d D U . . .
H9 H 0.118197 0.278211 1.056609 0.049 Uiso 1 1 calc R U . . .
C10 C 0.2222(5) 0.2664(7) 1.0913(4) 0.045(3) Uani 1 1 d D U . . .
H10 H 0.20085 0.291564 1.131792 0.054 Uiso 1 1 calc R U . . .
C11 C 0.3023(5) 0.2373(6) 1.0766(4) 0.040(3) Uani 1 1 d D U . . .
H11 H 0.335815 0.243244 1.106915 0.048 Uiso 1 1 calc R U . . .
C12 C 0.3340(4) 0.1996(6) 1.0178(4) 0.038(3) Uani 1 1 d D U . . .
H12 H 0.389015 0.179414 1.008216 0.046 Uiso 1 1 calc R U . . .
C13 C 0.2270(5) 0.0750(6) 0.9053(5) 0.036(3) Uani 1 1 d D U . . .
C14 C 0.2637(6) 0.0319(7) 0.9575(5) 0.048(3) Uani 1 1 d D U . . .
H14 H 0.312501 0.031628 0.96863 0.057 Uiso 1 1 calc R U . . .
C15 C 0.2304(6) -0.0107(6) 0.9938(5) 0.048(3) Uani 1 1 d D U . . .
H15 H 0.256321 -0.0388 1.029545 0.058 Uiso 1 1 calc R U . . .
C16 C 0.1598(7) -0.0127(7) 0.9784(6) 0.054(4) Uani 1 1 d D U . . .
C17 C 0.1221(7) 0.0317(8) 0.9276(6) 0.068(4) Uani 1 1 d D U . . .
H17 H 0.073456 0.031861 0.916234 0.082 Uiso 1 1 calc R U . . .
C18 C 0.1547(6) 0.0756(7) 0.8932(6) 0.057(4) Uani 1 1 d D U . . .
H18 H 0.126262 0.107333 0.860182 0.069 Uiso 1 1 calc R U . . .
C19 C 0.1218(8) -0.0576(8) 1.0193(7) 0.081(5) Uani 1 1 d D U . . .
H19A H 0.081456 -0.023789 1.050393 0.121 Uiso 1 1 calc R U . . .
H19B H 0.161728 -0.096421 1.043196 0.121 Uiso 1 1 calc R U . . .
H19C H 0.097971 -0.081315 0.990627 0.121 Uiso 1 1 calc R U . . .
N2 N 0.1562(5) 0.1985(4) 0.7066(4) 0.051(3) Uani 1 1 d D U . . .
P2 P 0.1721(2) 0.26719(19) 0.66835(15) 0.0430(10) Uani 1 1 d D U . . .
C20 C 0.2027(7) 0.2347(4) 0.5837(3) 0.041(3) Uani 1 1 d D U . . .
C21 C 0.2256(8) 0.1592(4) 0.5667(4) 0.057(4) Uani 1 1 d D U . . .
H21 H 0.224714 0.124177 0.599299 0.068 Uiso 1 1 calc R U . . .
C22 C 0.2496(9) 0.1347(5) 0.5027(4) 0.061(4) Uani 1 1 d D U . . .
H22 H 0.264651 0.083223 0.491501 0.073 Uiso 1 1 calc R U . . .
C23 C 0.2516(8) 0.1854(5) 0.4551(4) 0.049(4) Uani 1 1 d D U . . .
H23 H 0.263247 0.169893 0.410578 0.059 Uiso 1 1 calc R U . . .
C24 C 0.2366(8) 0.2590(5) 0.4728(3) 0.045(3) Uani 1 1 d D U . . .
H24 H 0.241961 0.292886 0.44087 0.054 Uiso 1 1 calc R U . . .
C25 C 0.2135(8) 0.2832(5) 0.5372(3) 0.046(3) Uani 1 1 d D U . . .
H25 H 0.205149 0.33304 0.549458 0.055 Uiso 1 1 calc R U . . .
C26 C 0.0781(5) 0.3475(4) 0.6708(4) 0.054(3) Uani 1 1 d D U . . .
C27 C 0.0556(6) 0.3941(6) 0.6177(4) 0.075(4) Uani 1 1 d D U . . .
H27 H 0.087237 0.382237 0.577836 0.09 Uiso 1 1 calc R U . . .
C28 C -0.0136(7) 0.4583(7) 0.6227(5) 0.085(5) Uani 1 1 d D U . . .
H28 H -0.029681 0.489473 0.585965 0.103 Uiso 1 1 calc R U . . .
C29 C -0.0591(6) 0.4770(6) 0.6813(6) 0.069(4) Uani 1 1 d D U . . .
H29 H -0.104984 0.521887 0.685167 0.083 Uiso 1 1 calc R U . . .
C30 C -0.0370(6) 0.4298(6) 0.7340(5) 0.064(4) Uani 1 1 d D U . . .
H30 H -0.069238 0.441015 0.773493 0.076 Uiso 1 1 calc R U . . .
C31 C 0.0319(6) 0.3662(6) 0.7292(4) 0.060(4) Uani 1 1 d D U . . .
H31 H 0.047789 0.335179 0.765998 0.072 Uiso 1 1 calc R U . . .
C32 C 0.0989(7) 0.1711(7) 0.6919(5) 0.051(4) Uani 1 1 d D U . . .
C33 C 0.0841(8) 0.1173(7) 0.7302(5) 0.067(4) Uani 1 1 d D U . . .
H33 H 0.109742 0.102042 0.769425 0.081 Uiso 1 1 calc R U . . .
C34 C 0.0329(8) 0.0854(8) 0.7125(6) 0.072(4) Uani 1 1 d D U . . .
H34 H 0.025895 0.04756 0.738942 0.087 Uiso 1 1 calc R U . . .
C35 C -0.0081(8) 0.1079(8) 0.6568(6) 0.075(4) Uani 1 1 d D U . . .
C36 C 0.0042(8) 0.1633(8) 0.6199(6) 0.068(4) Uani 1 1 d D U . . .
H36 H -0.024502 0.181596 0.582537 0.082 Uiso 1 1 calc R U . . .
C37 C 0.0578(7) 0.1924(7) 0.6366(5) 0.061(4) Uani 1 1 d D U . . .
H37 H 0.066542 0.228469 0.6089 0.074 Uiso 1 1 calc R U . . .
C38 C -0.0687(9) 0.0768(9) 0.6403(8) 0.101(6) Uani 1 1 d D U . . .
H38A H -0.116387 0.118141 0.628213 0.151 Uiso 1 1 calc R U . . .
H38B H -0.080929 0.05135 0.678381 0.151 Uiso 1 1 calc R U . . .
H38C H -0.047467 0.040935 0.603768 0.151 Uiso 1 1 calc R U . . .
N3 N 0.1602(4) 0.5639(3) 0.8402(3) 0.037(3) Uani 1 1 d D U . . .
P3 P 0.1804(2) 0.48528(17) 0.88018(14) 0.0341(9) Uani 1 1 d D U . . .
C39 C 0.0879(4) 0.4756(5) 0.9020(4) 0.038(3) Uani 1 1 d D U . . .
C40 C 0.0862(5) 0.4139(5) 0.9372(5) 0.042(3) Uani 1 1 d D U . . .
H40 H 0.132861 0.379355 0.95406 0.051 Uiso 1 1 calc R U . . .
C41 C 0.0173(5) 0.4025(6) 0.9478(6) 0.048(3) Uani 1 1 d D U . . .
H41 H 0.016875 0.360669 0.972324 0.057 Uiso 1 1 calc R U . . .
C42 C -0.0508(5) 0.4520(6) 0.9227(6) 0.045(3) Uani 1 1 d D U . . .
H42 H -0.09793 0.443996 0.929662 0.055 Uiso 1 1 calc R U . . .
C43 C -0.0499(4) 0.5131(6) 0.8874(5) 0.045(3) Uani 1 1 d D U . . .
H43 H -0.09651 0.547191 0.870103 0.054 Uiso 1 1 calc R U . . .
C44 C 0.0192(4) 0.5248(5) 0.8773(5) 0.040(3) Uani 1 1 d D U . . .
H44 H 0.019294 0.566924 0.853109 0.048 Uiso 1 1 calc R U . . .
C45 C 0.2243(6) 0.4942(5) 0.9550(3) 0.032(3) Uani 1 1 d D U . . .
C46 C 0.2658(7) 0.5402(6) 0.9550(4) 0.042(3) Uani 1 1 d D U . . .
H46 H 0.266375 0.570314 0.918295 0.051 Uiso 1 1 calc R U . . .
C47 C 0.3066(7) 0.5424(6) 1.0088(4) 0.047(3) Uani 1 1 d D U . . .
H47 H 0.335644 0.573339 1.008318 0.057 Uiso 1 1 calc R U . . .
C48 C 0.3049(7) 0.4994(6) 1.0629(4) 0.048(3) Uani 1 1 d D U . . .
H48 H 0.329796 0.503236 1.100622 0.057 Uiso 1 1 calc R U . . .
C49 C 0.2667(7) 0.4508(6) 1.0617(4) 0.045(3) Uani 1 1 d D U . . .
H49 H 0.267866 0.419284 1.097834 0.054 Uiso 1 1 calc R U . . .
C50 C 0.2267(7) 0.4480(6) 1.0079(4) 0.037(3) Uani 1 1 d D U . . .
H50 H 0.200928 0.414319 1.007236 0.045 Uiso 1 1 calc R U . . .
C51 C 0.1041(6) 0.6356(4) 0.8592(4) 0.035(3) Uani 1 1 d D U . . .
C52 C 0.0863(7) 0.6620(5) 0.9236(4) 0.044(3) Uani 1 1 d D U . . .
H52 H 0.109373 0.629078 0.95783 0.052 Uiso 1 1 calc R U . . .
C53 C 0.0355(7) 0.7358(5) 0.9385(5) 0.052(4) Uani 1 1 d D U . . .
H53 H 0.027012 0.75302 0.982506 0.063 Uiso 1 1 calc R U . . .
C54 C -0.0030(8) 0.7846(5) 0.8904(5) 0.058(4) Uani 1 1 d D U . . .
C55 C 0.0099(8) 0.7567(5) 0.8268(5) 0.068(4) Uani 1 1 d D U . . .
H55 H -0.018251 0.787504 0.793191 0.082 Uiso 1 1 calc R U . . .
C56 C 0.0634(7) 0.6844(5) 0.8122(4) 0.050(3) Uani 1 1 d D U . . .
H56 H 0.072624 0.667638 0.768006 0.06 Uiso 1 1 calc R U . . .
C57 C -0.0638(9) 0.8633(6) 0.9084(7) 0.087(5) Uani 1 1 d D U . . .
H57A H -0.08648 0.88896 0.86879 0.13 Uiso 1 1 calc R U . . .
H57B H -0.038584 0.892023 0.929606 0.13 Uiso 1 1 calc R U . . .
H57C H -0.105263 0.859234 0.93826 0.13 Uiso 1 1 calc R U . . .
N4 N 0.2586(4) 0.5727(3) 0.6680(3) 0.037(2) Uani 1 1 d D U . . .
P4 P 0.3186(2) 0.49213(17) 0.63449(14) 0.0333(9) Uani 1 1 d D U . . .
C58 C 0.2725(4) 0.4822(5) 0.5610(3) 0.033(3) Uani 1 1 d D U . . .
C59 C 0.1913(4) 0.5086(6) 0.5614(4) 0.038(3) Uani 1 1 d D U . . .
H59 H 0.160153 0.535677 0.598423 0.045 Uiso 1 1 calc R U . . .
C60 C 0.1553(5) 0.4961(7) 0.5086(5) 0.050(3) Uani 1 1 d D U . . .
H60 H 0.099836 0.515143 0.50901 0.06 Uiso 1 1 calc R U . . .
C61 C 0.2011(5) 0.4554(7) 0.4551(4) 0.044(3) Uani 1 1 d D U . . .
H61 H 0.176862 0.445624 0.419139 0.053 Uiso 1 1 calc R U . . .
C62 C 0.2817(5) 0.4290(6) 0.4537(4) 0.038(3) Uani 1 1 d D U . . .
H62 H 0.312679 0.402305 0.416477 0.046 Uiso 1 1 calc R U . . .
C63 C 0.3178(5) 0.4415(6) 0.5071(4) 0.039(3) Uani 1 1 d D U . . .
H63 H 0.373221 0.422211 0.506573 0.047 Uiso 1 1 calc R U . . .
C64 C 0.4126(5) 0.4968(8) 0.6094(7) 0.032(4) Uani 0.55(3) 1 d DG U P A 1
C65 C 0.4683(6) 0.4362(9) 0.5746(8) 0.046(5) Uani 0.55(3) 1 d DG U P A 1
H65 H 0.453986 0.398295 0.557582 0.055 Uiso 0.55(3) 1 calc R U P A 1
C66 C 0.5448(5) 0.4310(11) 0.5646(9) 0.040(6) Uani 0.55(3) 1 d DG U P A 1
H66 H 0.582843 0.389513 0.54075 0.048 Uiso 0.55(3) 1 calc R U P A 1
C67 C 0.5657(5) 0.4864(12) 0.5894(11) 0.045(6) Uani 0.55(3) 1 d DG U P A 1
H67 H 0.617988 0.482805 0.582585 0.054 Uiso 0.55(3) 1 calc R U P A 1
C68 C 0.5100(8) 0.5470(11) 0.6243(10) 0.037(6) Uani 0.55(3) 1 d DG U P A 1
H68 H 0.524276 0.584881 0.641252 0.044 Uiso 0.55(3) 1 calc R U P A 1
C69 C 0.4335(7) 0.5522(8) 0.6343(8) 0.042(5) Uani 0.55(3) 1 d DG U P A 1
H69 H 0.395418 0.593665 0.658084 0.05 Uiso 0.55(3) 1 calc R U P A 1
C70 C 0.2300(6) 0.6425(4) 0.6360(4) 0.042(3) Uani 1 1 d D U . . .
C71 C 0.1741(7) 0.7071(4) 0.6664(5) 0.048(3) Uani 1 1 d D U . . .
H71 H 0.153508 0.703981 0.709374 0.057 Uiso 1 1 calc R U . . .
C72 C 0.1476(7) 0.7760(5) 0.6352(5) 0.059(4) Uani 1 1 d D U . . .
H72 H 0.110213 0.819063 0.657556 0.071 Uiso 1 1 calc R U . . .
C73 C 0.1751(8) 0.7827(5) 0.5719(5) 0.056(4) Uani 1 1 d D U . . .
C74 C 0.2325(7) 0.7192(5) 0.5422(5) 0.057(4) Uani 1 1 d D U . . .
H74 H 0.253527 0.722396 0.499396 0.068 Uiso 1 1 calc R U . . .
C75 C 0.2595(7) 0.6513(5) 0.5743(4) 0.045(3) Uani 1 1 d D U . . .
H75 H 0.299764 0.609146 0.55313 0.054 Uiso 1 1 calc R U . . .
C76 C 0.1424(9) 0.8578(6) 0.5369(6) 0.084(5) Uani 1 1 d D U . . .
H76A H 0.178854 0.857719 0.50008 0.126 Uiso 1 1 calc R U . . .
H76B H 0.135891 0.898682 0.567336 0.126 Uiso 1 1 calc R U . . .
H76C H 0.091669 0.865172 0.520758 0.126 Uiso 1 1 calc R U . . .
C64A C 0.4114(6) 0.5046(9) 0.6204(13) 0.047(5) Uani 0.45(3) 1 d DG U P A 2
C65A C 0.4761(7) 0.4529(10) 0.5851(13) 0.048(6) Uani 0.45(3) 1 d DG U P A 2
H65A H 0.472138 0.411367 0.563927 0.058 Uiso 0.45(3) 1 calc R U P A 2
C66A C 0.5467(6) 0.4621(14) 0.5807(12) 0.047(7) Uani 0.45(3) 1 d DG U P A 2
H66A H 0.590896 0.426814 0.556619 0.056 Uiso 0.45(3) 1 calc R U P A 2
C67A C 0.5525(8) 0.5229(16) 0.6117(12) 0.036(7) Uani 0.45(3) 1 d DG U P A 2
H67A H 0.600733 0.529173 0.608717 0.043 Uiso 0.45(3) 1 calc R U P A 2
C68A C 0.4878(10) 0.5745(13) 0.6470(12) 0.042(7) Uani 0.45(3) 1 d DG U P A 2
H68A H 0.491813 0.616087 0.668123 0.05 Uiso 0.45(3) 1 calc R U P A 2
C69A C 0.4173(8) 0.5654(9) 0.6513(13) 0.042(6) Uani 0.45(3) 1 d DG U P A 2
H69A H 0.373055 0.600642 0.675431 0.051 Uiso 0.45(3) 1 calc R U P A 2
N5 N 0.6148(3) 0.2684(4) 0.8201(3) 0.023(2) Uani 1 1 d D U . . .
P5 P 0.5317(2) 0.32151(16) 0.85888(13) 0.0269(9) Uani 1 1 d D U . . .
C77 C 0.5296(6) 0.4169(3) 0.8603(3) 0.027(3) Uani 1 1 d D U . . .
C78 C 0.4933(7) 0.4684(4) 0.9108(4) 0.036(3) Uani 1 1 d D U . . .
H78 H 0.474765 0.452284 0.949916 0.043 Uiso 1 1 calc R U . . .
C79 C 0.4836(8) 0.5432(4) 0.9051(5) 0.049(3) Uani 1 1 d D U . . .
H79 H 0.45821 0.577806 0.939879 0.059 Uiso 1 1 calc R U . . .
C80 C 0.5109(7) 0.5672(4) 0.8484(4) 0.039(3) Uani 1 1 d D U . . .
H80 H 0.503638 0.618347 0.843908 0.047 Uiso 1 1 calc R U . . .
C81 C 0.5489(7) 0.5161(4) 0.7983(4) 0.040(3) Uani 1 1 d D U . . .
H81 H 0.569539 0.531864 0.760045 0.048 Uiso 1 1 calc R U . . .
C82 C 0.5570(7) 0.4418(4) 0.8038(4) 0.040(3) Uani 1 1 d D U . . .
H82 H 0.58155 0.407507 0.768595 0.048 Uiso 1 1 calc R U . . .
C83 C 0.5324(5) 0.2874(4) 0.9424(3) 0.024(3) Uani 1 1 d D U . . .
C84 C 0.5850(5) 0.2156(4) 0.9564(4) 0.031(3) Uani 1 1 d D U . . .
H84 H 0.624891 0.187661 0.924483 0.037 Uiso 1 1 calc R U . . .
C85 C 0.5793(6) 0.1845(5) 1.0172(4) 0.040(3) Uani 1 1 d D U . . .
H85 H 0.615917 0.135878 1.026977 0.048 Uiso 1 1 calc R U . . .
C86 C 0.5202(6) 0.2248(5) 1.0633(4) 0.034(3) Uani 1 1 d D U . . .
H86 H 0.516192 0.203663 1.104634 0.04 Uiso 1 1 calc R U . . .
C87 C 0.4668(6) 0.2958(5) 1.0492(3) 0.028(3) Uani 1 1 d D U . . .
H87 H 0.426618 0.323444 1.080964 0.034 Uiso 1 1 calc R U . . .
C88 C 0.4722(5) 0.3265(4) 0.9886(3) 0.028(3) Uani 1 1 d D U . . .
H88 H 0.434557 0.374576 0.978562 0.033 Uiso 1 1 calc R U . . .
C89 C 0.6909(4) 0.2532(5) 0.8393(5) 0.031(3) Uani 1 1 d D U . . .
C90 C 0.7086(5) 0.2981(5) 0.8828(5) 0.034(3) Uani 1 1 d D U . . .
H90 H 0.667294 0.34017 0.903051 0.041 Uiso 1 1 calc R U . . .
C91 C 0.7852(5) 0.2826(6) 0.8971(5) 0.038(3) Uani 1 1 d D U . . .
H91 H 0.795314 0.315114 0.925958 0.046 Uiso 1 1 calc R U . . .
C92 C 0.8472(5) 0.2207(6) 0.8700(6) 0.040(3) Uani 1 1 d D U . . .
C93 C 0.8297(5) 0.1742(6) 0.8285(5) 0.043(3) Uani 1 1 d D U . . .
H93 H 0.870745 0.131248 0.80918 0.052 Uiso 1 1 calc R U . . .
C94 C 0.7531(5) 0.1900(5) 0.8152(5) 0.036(3) Uani 1 1 d D U . . .
H94 H 0.742854 0.155865 0.788223 0.043 Uiso 1 1 calc R U . . .
C95 C 0.9319(5) 0.2038(8) 0.8844(7) 0.064(4) Uani 1 1 d D U . . .
H95A H 0.939567 0.250931 0.886972 0.096 Uiso 1 1 calc R U . . .
H95B H 0.967371 0.171806 0.849546 0.096 Uiso 1 1 calc R U . . .
H95C H 0.943036 0.177773 0.926079 0.096 Uiso 1 1 calc R U . . .
N6 N 0.6131(4) 0.1619(4) 0.6661(3) 0.030(2) Uani 1 1 d D U . . .
P6 P 0.5294(2) 0.16596(16) 0.64097(13) 0.0293(9) Uani 1 1 d D U . . .
C96 C 0.5229(5) 0.2020(5) 0.5578(3) 0.030(3) Uani 1 1 d D U . . .
C97 C 0.5704(6) 0.2377(6) 0.5327(4) 0.034(3) Uani 1 1 d D U . . .
H97 H 0.611248 0.23903 0.557223 0.04 Uiso 1 1 calc R U . . .
C98 C 0.5587(6) 0.2713(6) 0.4721(4) 0.044(3) Uani 1 1 d D U . . .
H98 H 0.592886 0.293674 0.454484 0.053 Uiso 1 1 calc R U . . .
C99 C 0.4971(6) 0.2723(6) 0.4375(4) 0.042(3) Uani 1 1 d D U . . .
H99 H 0.487826 0.296936 0.396788 0.051 Uiso 1 1 calc R U . . .
C100 C 0.4490(6) 0.2373(6) 0.4622(4) 0.038(3) Uani 1 1 d D U . . .
H100 H 0.406496 0.238436 0.4386 0.046 Uiso 1 1 calc R U . . .
C101 C 0.4630(5) 0.2006(5) 0.5215(3) 0.026(3) Uani 1 1 d D U . . .
H101 H 0.431634 0.174491 0.537333 0.032 Uiso 1 1 calc R U . . .
C102 C 0.5378(6) 0.0686(3) 0.6359(3) 0.031(3) Uani 1 1 d D U . . .
C103 C 0.5492(8) 0.0331(4) 0.5757(3) 0.041(3) Uani 1 1 d D U . . .
H103 H 0.546824 0.060729 0.536816 0.049 Uiso 1 1 calc R U . . .
C104 C 0.5641(9) -0.0433(4) 0.5725(4) 0.054(4) Uani 1 1 d D U . . .
H104 H 0.569955 -0.067532 0.531417 0.065 Uiso 1 1 calc R U . . .
C105 C 0.5702(9) -0.0836(4) 0.6295(4) 0.053(4) Uani 1 1 d D U . . .
H105 H 0.580967 -0.135783 0.627428 0.064 Uiso 1 1 calc R U . . .
C106 C 0.5607(8) -0.0484(4) 0.6896(4) 0.038(3) Uani 1 1 d D U . . .
H106 H 0.566754 -0.076732 0.728366 0.045 Uiso 1 1 calc R U . . .
C107 C 0.5423(8) 0.0282(4) 0.6930(3) 0.040(3) Uani 1 1 d D U . . .
H107 H 0.532744 0.053046 0.734184 0.048 Uiso 1 1 calc R U . . .
C108 C 0.6852(5) 0.0995(5) 0.6537(4) 0.044(3) Uani 1 1 d D U . . .
C109 C 0.7218(7) 0.0496(6) 0.7024(5) 0.062(4) Uani 1 1 d D U . . .
H109 H 0.698491 0.058056 0.745702 0.075 Uiso 1 1 calc R U . . .
C110 C 0.7917(7) -0.0123(6) 0.6889(5) 0.073(4) Uani 1 1 d D U . . .
H110 H 0.817616 -0.042794 0.723493 0.087 Uiso 1 1 calc R U . . .
C111 C 0.8237(7) -0.0297(7) 0.6252(6) 0.074(4) Uani 1 1 d D U . . .
C112 C 0.7847(7) 0.0172(6) 0.5763(5) 0.069(4) Uani 1 1 d D U . . .
H112 H 0.805983 0.007281 0.532448 0.083 Uiso 1 1 calc R U . . .
C113 C 0.7150(6) 0.0782(6) 0.5904(4) 0.058(4) Uani 1 1 d D U . . .
H113 H 0.686792 0.106219 0.555556 0.069 Uiso 1 1 calc R U . . .
C114 C 0.9002(8) -0.0978(8) 0.6099(8) 0.115(6) Uani 1 1 d D U . . .
H11A H 0.888505 -0.139205 0.593167 0.173 Uiso 1 1 calc R U . . .
H11B H 0.928096 -0.113534 0.649653 0.173 Uiso 1 1 calc R U . . .
H11C H 0.93293 -0.084413 0.576928 0.173 Uiso 1 1 calc R U . . .
N7 N 0.2997(7) -0.0159(5) 0.7018(5) 0.058(3) Uani 1 1 d D U . . .
C115 C 0.2732(9) 0.0385(7) 0.7330(6) 0.051(4) Uani 1 1 d D U . . .
C116 C 0.3388(7) -0.0849(6) 0.6602(5) 0.054(3) Uani 1 1 d D U . . .
C117 C 0.3608(9) -0.0586(8) 0.5941(5) 0.075(5) Uani 1 1 d D U . . .
H11D H 0.383705 -0.101582 0.563814 0.113 Uiso 1 1 calc R U . . .
H11E H 0.398992 -0.036155 0.599537 0.113 Uiso 1 1 calc R U . . .
H11F H 0.313875 -0.02113 0.576496 0.113 Uiso 1 1 calc R U . . .
C118 C 0.2813(8) -0.1209(8) 0.6546(7) 0.089(5) Uani 1 1 d D U . . .
H11G H 0.304067 -0.164465 0.624965 0.134 Uiso 1 1 calc R U . . .
H11H H 0.2334 -0.084493 0.637408 0.134 Uiso 1 1 calc R U . . .
H11I H 0.268783 -0.137116 0.697682 0.134 Uiso 1 1 calc R U . . .
C119 C 0.4095(7) -0.1330(7) 0.6949(7) 0.075(4) Uani 1 1 d D U . . .
H11J H 0.393455 -0.139945 0.740084 0.113 Uiso 1 1 calc R U . . .
H11K H 0.446586 -0.108424 0.694468 0.113 Uiso 1 1 calc R U . . .
H11L H 0.434565 -0.182051 0.672777 0.113 Uiso 1 1 calc R U . . .
N8 N 0.2642(7) 0.6977(5) 0.8285(5) 0.062(4) Uani 1 1 d D U . . .
C120 C 0.2613(9) 0.6474(7) 0.8010(6) 0.053(4) Uani 1 1 d D U . . .
C121 C 0.2592(7) 0.7672(6) 0.8628(5) 0.067(4) Uani 1 1 d D U . . .
C122 C 0.2653(9) 0.7484(8) 0.9353(5) 0.081(5) Uani 1 1 d D U . . .
H12A H 0.268257 0.790406 0.959344 0.122 Uiso 1 1 calc R U . . .
H12B H 0.312454 0.703108 0.94086 0.122 Uiso 1 1 calc R U . . .
H12C H 0.219097 0.739532 0.951954 0.122 Uiso 1 1 calc R U . . .
C123 C 0.1822(7) 0.8284(7) 0.8495(7) 0.080(5) Uani 1 1 d D U . . .
H12D H 0.174725 0.873408 0.874913 0.119 Uiso 1 1 calc R U . . .
H12E H 0.139826 0.811733 0.86183 0.119 Uiso 1 1 calc R U . . .
H12F H 0.18173 0.839958 0.802919 0.119 Uiso 1 1 calc R U . . .
C124 C 0.3279(8) 0.7825(8) 0.8341(7) 0.090(5) Uani 1 1 d D U . . .
H12G H 0.324306 0.788932 0.786907 0.135 Uiso 1 1 calc R U . . .
H12H H 0.37652 0.740171 0.842748 0.135 Uiso 1 1 calc R U . . .
H12I H 0.327584 0.828396 0.853889 0.135 Uiso 1 1 calc R U . . .
N9 N 0.7284(6) 0.3223(6) 0.6782(5) 0.049(3) Uani 1 1 d D U . . .
C125 C 0.6856(7) 0.2926(7) 0.6869(6) 0.041(4) Uani 1 1 d D U . . .
C126 C 0.7861(6) 0.3585(6) 0.6753(5) 0.054(3) Uani 1 1 d D U . . .
C127 C 0.7431(8) 0.4372(6) 0.7053(7) 0.071(4) Uani 1 1 d D U . . .
H12J H 0.777322 0.464906 0.701033 0.106 Uiso 1 1 calc R U . . .
H12K H 0.728868 0.433087 0.751528 0.106 Uiso 1 1 calc R U . . .
H12L H 0.695673 0.463906 0.682527 0.106 Uiso 1 1 calc R U . . .
C128 C 0.8127(8) 0.3610(8) 0.6051(5) 0.071(5) Uani 1 1 d D U . . .
H12M H 0.767668 0.390773 0.580657 0.106 Uiso 1 1 calc R U . . .
H12N H 0.836587 0.309816 0.586979 0.106 Uiso 1 1 calc R U . . .
H12O H 0.851189 0.384026 0.601906 0.106 Uiso 1 1 calc R U . . .
C129 C 0.8515(8) 0.3100(8) 0.7153(7) 0.084(5) Uani 1 1 d D U . . .
H12P H 0.89491 0.326684 0.710043 0.127 Uiso 1 1 calc R U . . .
H12Q H 0.869578 0.257628 0.700589 0.127 Uiso 1 1 calc R U . . .
H12R H 0.832628 0.314196 0.76135 0.127 Uiso 1 1 calc R U . . .
Se1 Se 0.34853(9) 0.16857(7) 0.71831(6) 0.0334(4) Uani 1 1 d . . . . .
Se2 Se 0.20580(9) 0.30096(7) 0.82172(6) 0.0328(4) Uani 1 1 d . . . . .
Se4 Se 0.34887(8) 0.45215(7) 0.80339(6) 0.0293(4) Uani 1 1 d . . . . .
Se3 Se 0.20398(9) 0.42768(7) 0.72193(6) 0.0325(4) Uani 1 1 d . . . . .
Se5 Se 0.47541(8) 0.33308(7) 0.70224(6) 0.0286(4) Uani 1 1 d . . . . .
Se6 Se 0.47565(8) 0.19385(7) 0.80318(5) 0.0282(4) Uani 1 1 d . . . . .
Se8 Se 0.34003(9) 0.30943(7) 0.62872(6) 0.0310(4) Uani 1 1 d . . . . .
Se7 Se 0.34508(8) 0.31634(7) 0.89494(6) 0.0279(4) Uani 1 1 d . . . . .
Co1 Co 0.33959(11) 0.22834(9) 0.82111(7) 0.0289(5) Uani 1 1 d . . . . .
Co2 Co 0.25914(11) 0.29487(10) 0.71461(8) 0.0325(5) Uani 1 1 d . . . . .
Co3 Co 0.26136(11) 0.39159(9) 0.82085(8) 0.0297(5) Uani 1 1 d . . . . .
Co4 Co 0.33681(11) 0.40128(9) 0.70193(7) 0.0294(5) Uani 1 1 d . . . . .
Co5 Co 0.43110(11) 0.32317(9) 0.81035(7) 0.0270(5) Uani 1 1 d . . . . .
Co6 Co 0.42820(11) 0.23787(9) 0.70217(7) 0.0279(5) Uani 1 1 d . . . . .
Fe1 Fe 0.23349(14) 0.14786(13) 0.77453(9) 0.0536(7) Uani 1 1 d . . . . .
Fe2 Fe 0.23608(14) 0.55902(12) 0.76351(9) 0.0521(6) Uani 1 1 d . . . . .
Fe3 Fe 0.61189(13) 0.24190(10) 0.72652(9) 0.0389(6) Uani 1 1 d . . . . .
P7 P 0.3596(5) 0.3118(5) 0.2611(4) 0.0546(12) Uani 0.581(15) 1 d D U P B 1
F1 F 0.3388(11) 0.3670(10) 0.2027(7) 0.086(6) Uani 0.581(15) 1 d D U P B 1
F2 F 0.4425(11) 0.2694(11) 0.2220(10) 0.127(6) Uani 0.581(15) 1 d D U P B 1
F3 F 0.3942(12) 0.3620(9) 0.2956(6) 0.058(5) Uani 0.581(15) 1 d D U P B 1
F4 F 0.2753(9) 0.3628(11) 0.2981(8) 0.098(6) Uani 0.581(15) 1 d D U P B 1
F5 F 0.3200(15) 0.2643(11) 0.2297(9) 0.108(6) Uani 0.581(15) 1 d D U P B 1
F6 F 0.3843(12) 0.2561(9) 0.3185(7) 0.097(6) Uani 0.581(15) 1 d D U P B 1
P7A P 0.3640(7) 0.3081(6) 0.2585(5) 0.0546(12) Uani 0.419(15) 1 d D U P B 2
F1A F 0.3728(14) 0.3449(10) 0.1920(7) 0.065(6) Uani 0.419(15) 1 d D U P B 2
F2A F 0.4485(12) 0.3059(16) 0.2715(13) 0.105(7) Uani 0.419(15) 1 d D U P B 2
F3A F 0.3260(18) 0.3871(9) 0.2920(10) 0.094(7) Uani 0.419(15) 1 d D U P B 2
F4A F 0.2766(10) 0.3177(14) 0.2410(12) 0.091(7) Uani 0.419(15) 1 d D U P B 2
F5A F 0.3972(15) 0.2293(9) 0.2245(8) 0.072(6) Uani 0.419(15) 1 d D U P B 2
F6A F 0.3569(14) 0.2728(11) 0.3258(8) 0.094(8) Uani 0.419(15) 1 d D U P B 2

loop_
_atom_site_aniso_label
_atom_site_aniso_U_11
_atom_site_aniso_U_22
_atom_site_aniso_U_33
_atom_site_aniso_U_23
_atom_site_aniso_U_13
_atom_site_aniso_U_12
N1 0.066(7) 0.036(6) 0.015(5) -0.004(4) 0.003(5) -0.037(6)
P1 0.061(3) 0.028(2) 0.0234(18) 0.0048(15) 0.0009(17) -0.0312(19)
C1 0.055(5) 0.046(5) 0.041(6) 0.012(5) 0.009(5) -0.027(4)
C2 0.056(5) 0.056(6) 0.043(6) 0.023(5) 0.003(5) -0.021(4)
C3 0.060(6) 0.078(7) 0.055(7) 0.023(5) 0.000(6) -0.018(5)
C4 0.078(6) 0.066(6) 0.062(7) 0.027(5) 0.005(6) -0.016(6)
C5 0.075(7) 0.054(6) 0.069(7) 0.014(5) 0.016(6) -0.020(5)
C6 0.067(6) 0.042(5) 0.049(7) 0.011(5) 0.014(5) -0.021(4)
C7 0.045(5) 0.030(6) 0.022(4) 0.008(4) -0.004(4) -0.029(5)
C8 0.042(5) 0.028(6) 0.039(5) 0.002(4) -0.003(4) -0.024(5)
C9 0.049(6) 0.037(6) 0.043(6) 0.002(5) 0.000(4) -0.023(5)
C10 0.054(6) 0.045(7) 0.040(6) -0.002(5) -0.004(5) -0.023(5)
C11 0.053(6) 0.037(6) 0.035(5) -0.004(5) -0.006(5) -0.022(5)
C12 0.044(6) 0.040(6) 0.035(5) 0.000(5) -0.006(4) -0.021(5)
C13 0.045(6) 0.025(6) 0.038(6) 0.002(4) 0.005(5) -0.016(5)
C14 0.056(7) 0.046(6) 0.048(6) 0.012(5) 0.000(5) -0.028(5)
C15 0.058(6) 0.037(6) 0.050(6) 0.011(5) 0.008(5) -0.022(5)
C16 0.065(7) 0.043(6) 0.061(7) 0.001(5) 0.008(5) -0.030(5)
C17 0.076(7) 0.075(7) 0.073(7) 0.008(5) -0.011(5) -0.051(6)
C18 0.059(6) 0.064(7) 0.061(7) 0.013(5) -0.007(5) -0.038(6)
C19 0.109(11) 0.065(9) 0.093(10) 0.003(7) 0.019(9) -0.065(9)
N2 0.067(9) 0.071(7) 0.040(6) 0.008(6) -0.009(6) -0.054(7)
P2 0.073(3) 0.048(2) 0.029(2) -0.0022(17) -0.0070(19) -0.046(2)
C20 0.055(7) 0.045(5) 0.033(4) 0.006(4) -0.010(5) -0.029(5)
C21 0.076(8) 0.050(5) 0.048(5) -0.006(4) -0.008(6) -0.028(6)
C22 0.080(8) 0.052(6) 0.054(6) -0.006(4) 0.002(6) -0.030(6)
C23 0.054(7) 0.045(6) 0.048(6) -0.005(4) 0.004(6) -0.020(6)
C24 0.052(7) 0.050(5) 0.037(5) -0.001(5) -0.004(5) -0.024(6)
C25 0.058(7) 0.047(6) 0.033(5) 0.002(4) -0.008(5) -0.021(6)
C26 0.065(6) 0.060(6) 0.049(6) 0.001(4) -0.010(5) -0.037(4)
C27 0.077(7) 0.079(7) 0.062(6) 0.011(5) -0.003(6) -0.023(5)
C28 0.083(8) 0.087(7) 0.075(6) 0.015(6) 0.000(6) -0.022(5)
C29 0.068(7) 0.072(7) 0.067(6) 0.002(5) -0.011(5) -0.025(5)
C30 0.068(7) 0.067(7) 0.056(6) -0.009(5) -0.009(5) -0.025(5)
C31 0.066(6) 0.066(7) 0.053(6) -0.001(5) -0.006(5) -0.030(5)
C32 0.058(7) 0.056(7) 0.056(6) 0.007(5) -0.009(5) -0.039(5)
C33 0.076(8) 0.073(7) 0.070(7) 0.014(5) -0.005(5) -0.048(6)
C34 0.075(8) 0.077(7) 0.083(7) 0.013(6) -0.005(6) -0.050(6)
C35 0.079(8) 0.081(8) 0.087(7) 0.002(6) -0.009(6) -0.054(6)
C36 0.072(8) 0.080(7) 0.071(7) 0.008(5) -0.018(6) -0.048(6)
C37 0.066(7) 0.069(7) 0.066(6) 0.005(5) -0.017(5) -0.043(6)
C38 0.120(12) 0.107(12) 0.117(12) 0.013(10) -0.029(9) -0.085(10)
N3 0.062(8) 0.027(5) 0.025(5) -0.001(4) -0.012(5) -0.018(5)
P3 0.064(3) 0.026(2) 0.0198(18) -0.0023(15) -0.0006(17) -0.025(2)
C39 0.049(5) 0.035(6) 0.031(6) -0.010(4) -0.004(5) -0.018(5)
C40 0.045(6) 0.048(6) 0.035(6) 0.000(5) -0.001(5) -0.019(5)
C41 0.054(6) 0.047(6) 0.046(6) -0.004(5) 0.000(5) -0.025(5)
C42 0.045(6) 0.046(6) 0.051(6) -0.016(5) 0.004(5) -0.025(5)
C43 0.049(6) 0.046(6) 0.045(6) -0.011(5) -0.005(5) -0.022(5)
C44 0.050(5) 0.039(6) 0.035(6) -0.010(4) -0.003(5) -0.021(5)
C45 0.043(6) 0.028(6) 0.026(5) -0.003(4) -0.001(4) -0.017(5)
C46 0.047(7) 0.041(6) 0.044(5) -0.011(5) -0.006(5) -0.022(5)
C47 0.057(7) 0.046(6) 0.044(6) -0.007(5) -0.013(5) -0.024(5)
C48 0.053(7) 0.045(6) 0.040(5) -0.008(5) -0.008(5) -0.012(5)
C49 0.056(7) 0.047(6) 0.033(5) -0.003(5) -0.007(5) -0.018(5)
C50 0.044(7) 0.037(6) 0.027(5) -0.004(4) -0.003(5) -0.012(5)
C51 0.040(6) 0.034(4) 0.038(5) 0.001(4) -0.003(5) -0.022(4)
C52 0.050(7) 0.040(5) 0.043(5) -0.001(4) 0.010(5) -0.020(5)
C53 0.056(7) 0.050(6) 0.051(5) -0.010(5) 0.003(5) -0.022(5)
C54 0.067(7) 0.040(5) 0.067(6) 0.004(4) 0.009(6) -0.023(5)
C55 0.075(8) 0.054(6) 0.062(5) 0.009(5) -0.007(6) -0.011(5)
C56 0.058(7) 0.043(5) 0.045(5) 0.008(4) -0.005(5) -0.015(5)
C57 0.102(12) 0.047(7) 0.093(11) 0.001(7) 0.013(9) -0.012(7)
N4 0.066(6) 0.029(5) 0.024(5) 0.004(4) -0.009(5) -0.026(5)
P4 0.060(3) 0.031(2) 0.0203(18) 0.0050(15) -0.0012(17) -0.030(2)
C58 0.048(5) 0.027(6) 0.027(5) 0.003(4) 0.000(4) -0.020(5)
C59 0.045(5) 0.033(6) 0.039(5) 0.004(5) -0.004(4) -0.020(5)
C60 0.052(6) 0.051(7) 0.051(6) -0.004(5) -0.011(4) -0.023(5)
C61 0.061(6) 0.039(6) 0.042(5) 0.001(5) -0.014(5) -0.029(5)
C62 0.056(6) 0.033(6) 0.031(5) -0.003(5) -0.002(5) -0.024(5)
C63 0.046(6) 0.045(6) 0.032(5) 0.001(5) 0.000(4) -0.026(5)
C64 0.043(5) 0.029(8) 0.027(8) 0.016(6) -0.012(5) -0.016(5)
C65 0.050(7) 0.049(8) 0.041(9) 0.000(6) -0.004(6) -0.023(6)
C66 0.046(7) 0.042(8) 0.032(9) 0.002(6) -0.002(6) -0.017(6)
C67 0.052(8) 0.040(9) 0.046(10) 0.009(7) -0.001(7) -0.021(6)
C68 0.043(8) 0.032(8) 0.038(9) 0.008(6) -0.003(7) -0.019(7)
C69 0.047(7) 0.043(8) 0.039(9) 0.002(6) -0.004(7) -0.023(6)
C70 0.049(7) 0.040(4) 0.043(6) 0.012(4) -0.013(5) -0.023(4)
C71 0.062(7) 0.041(5) 0.047(6) 0.001(4) -0.010(5) -0.026(5)
C72 0.068(7) 0.045(5) 0.065(6) 0.005(5) -0.015(5) -0.022(5)
C73 0.065(7) 0.051(5) 0.063(6) 0.015(5) -0.020(5) -0.032(5)
C74 0.064(7) 0.060(6) 0.053(6) 0.021(5) -0.016(5) -0.030(5)
C75 0.056(7) 0.046(5) 0.042(5) 0.009(4) -0.011(5) -0.030(5)
C76 0.111(12) 0.059(7) 0.091(10) 0.032(7) -0.035(9) -0.039(8)
C64A 0.050(6) 0.049(9) 0.046(10) 0.009(7) -0.008(6) -0.025(6)
C65A 0.050(7) 0.051(9) 0.047(10) 0.006(7) -0.004(7) -0.024(6)
C66A 0.051(8) 0.050(9) 0.047(10) 0.002(7) -0.007(7) -0.026(7)
C67A 0.041(8) 0.033(10) 0.032(10) 0.008(7) 0.001(7) -0.013(7)
C68A 0.040(9) 0.045(9) 0.042(10) 0.005(7) -0.002(7) -0.018(7)
C69A 0.044(8) 0.043(9) 0.044(10) 0.010(6) 0.006(7) -0.024(7)
N5 0.040(5) 0.014(5) 0.021(5) 0.002(4) 0.005(4) -0.017(4)
P5 0.053(3) 0.0194(18) 0.0166(16) -0.0017(13) 0.0035(16) -0.0236(18)
C77 0.043(7) 0.020(4) 0.022(5) 0.001(3) -0.007(5) -0.017(5)
C78 0.049(7) 0.024(5) 0.037(5) -0.005(4) -0.001(5) -0.015(5)
C79 0.071(7) 0.037(5) 0.051(6) -0.008(5) 0.009(5) -0.036(6)
C80 0.049(7) 0.028(5) 0.041(6) 0.005(4) -0.006(5) -0.016(5)
C81 0.054(7) 0.034(5) 0.042(5) 0.004(4) 0.003(5) -0.029(5)
C82 0.063(7) 0.030(5) 0.034(5) 0.001(4) 0.001(5) -0.027(5)
C83 0.030(6) 0.021(5) 0.023(4) 0.000(4) -0.003(4) -0.013(4)
C84 0.035(6) 0.029(5) 0.030(5) 0.007(4) -0.002(4) -0.013(4)
C85 0.046(6) 0.029(5) 0.043(5) 0.013(4) 0.000(5) -0.015(5)
C86 0.042(6) 0.033(5) 0.032(5) 0.004(4) -0.002(4) -0.022(4)
C87 0.041(6) 0.028(5) 0.018(4) -0.003(4) -0.005(4) -0.015(4)
C88 0.040(6) 0.022(5) 0.026(4) -0.004(4) 0.001(4) -0.017(4)
C89 0.041(4) 0.028(5) 0.027(6) 0.006(4) -0.004(4) -0.016(4)
C90 0.040(5) 0.030(6) 0.034(6) -0.006(4) 0.002(5) -0.015(5)
C91 0.042(5) 0.039(6) 0.039(6) -0.001(5) -0.002(5) -0.022(5)
C92 0.047(5) 0.032(6) 0.044(6) 0.003(5) -0.004(5) -0.019(5)
C93 0.049(5) 0.039(6) 0.039(6) 0.000(5) -0.010(5) -0.012(5)
C94 0.043(5) 0.028(5) 0.034(6) -0.003(4) -0.001(5) -0.012(4)
C95 0.050(6) 0.073(10) 0.063(9) -0.023(8) -0.002(7) -0.018(7)
N6 0.055(6) 0.027(5) 0.021(5) -0.001(4) -0.003(4) -0.028(4)
P6 0.059(3) 0.0250(19) 0.0159(16) -0.0027(14) 0.0012(16) -0.031(2)
C96 0.043(6) 0.028(5) 0.024(5) -0.003(4) -0.002(4) -0.019(5)
C97 0.051(6) 0.036(6) 0.025(5) -0.002(4) -0.001(4) -0.030(5)
C98 0.058(7) 0.042(6) 0.039(6) 0.009(5) 0.000(5) -0.028(5)
C99 0.057(7) 0.036(6) 0.037(6) 0.010(5) -0.006(5) -0.021(5)
C100 0.058(7) 0.034(6) 0.030(5) -0.002(4) -0.009(5) -0.024(5)
C101 0.035(6) 0.021(5) 0.024(5) -0.004(4) 0.001(4) -0.012(5)
C102 0.040(7) 0.027(5) 0.035(5) -0.003(3) -0.003(5) -0.022(5)
C103 0.058(7) 0.036(5) 0.039(5) -0.008(4) -0.005(5) -0.028(5)
C104 0.084(8) 0.042(5) 0.050(5) -0.006(5) -0.012(6) -0.036(6)
C105 0.080(8) 0.040(6) 0.052(6) -0.008(4) -0.010(6) -0.034(6)
C106 0.051(7) 0.028(5) 0.040(5) 0.002(4) -0.006(5) -0.021(5)
C107 0.058(7) 0.031(5) 0.038(5) 0.002(4) -0.004(5) -0.026(5)
C108 0.055(5) 0.034(6) 0.054(5) -0.002(4) -0.001(5) -0.031(4)
C109 0.070(7) 0.050(6) 0.071(6) 0.001(5) -0.016(5) -0.026(5)
C110 0.074(7) 0.057(7) 0.092(6) -0.001(6) -0.018(6) -0.028(5)
C111 0.077(7) 0.061(7) 0.095(6) -0.013(5) -0.007(5) -0.037(5)
C112 0.074(7) 0.061(7) 0.078(6) -0.026(5) 0.005(6) -0.034(5)
C113 0.056(7) 0.060(6) 0.064(5) -0.010(5) 0.004(5) -0.031(5)
C114 0.094(11) 0.087(10) 0.146(13) -0.031(9) 0.000(9) -0.016(7)
N7 0.089(10) 0.045(7) 0.049(7) 0.005(5) 0.019(7) -0.041(6)
C115 0.057(7) 0.056(6) 0.045(7) 0.002(5) 0.010(6) -0.032(6)
C116 0.070(7) 0.048(6) 0.056(6) -0.001(4) 0.000(5) -0.037(5)
C117 0.111(12) 0.064(10) 0.051(7) -0.008(6) 0.015(7) -0.037(8)
C118 0.118(11) 0.087(10) 0.095(11) 0.000(8) -0.014(9) -0.075(9)
C119 0.087(9) 0.066(9) 0.073(9) 0.001(7) -0.002(8) -0.030(7)
N8 0.109(12) 0.050(7) 0.036(7) 0.012(5) -0.002(7) -0.042(7)
C120 0.062(8) 0.049(7) 0.043(7) 0.000(5) -0.004(6) -0.015(6)
C121 0.080(7) 0.065(7) 0.063(6) -0.005(5) -0.012(6) -0.035(5)
C122 0.115(12) 0.082(10) 0.063(6) -0.002(7) -0.021(8) -0.052(9)
C123 0.096(8) 0.065(8) 0.079(10) -0.015(7) -0.021(8) -0.031(7)
C124 0.102(9) 0.099(11) 0.093(10) 0.005(9) -0.013(9) -0.065(9)
N9 0.074(9) 0.061(8) 0.030(6) 0.007(6) -0.004(6) -0.044(7)
C125 0.045(7) 0.040(6) 0.036(6) -0.005(5) 0.000(5) -0.015(5)
C126 0.057(7) 0.058(6) 0.056(6) 0.006(5) -0.007(5) -0.033(5)
C127 0.088(11) 0.064(7) 0.074(9) -0.005(7) -0.002(8) -0.045(7)
C128 0.096(11) 0.068(10) 0.067(7) 0.010(6) 0.015(7) -0.055(8)
C129 0.079(9) 0.096(10) 0.087(10) 0.024(9) -0.027(8) -0.040(7)
Se1 0.0621(11) 0.0303(8) 0.0241(7) -0.0025(6) -0.0003(7) -0.0359(8)
Se2 0.0550(11) 0.0321(8) 0.0238(7) 0.0007(6) 0.0011(7) -0.0313(8)
Se4 0.0525(10) 0.0217(7) 0.0223(7) -0.0005(6) -0.0019(7) -0.0239(7)
Se3 0.0532(11) 0.0325(8) 0.0234(7) 0.0016(6) -0.0034(7) -0.0293(8)
Se5 0.0566(11) 0.0238(8) 0.0177(7) 0.0010(5) -0.0013(6) -0.0295(8)
Se6 0.0581(11) 0.0212(7) 0.0163(7) 0.0007(5) -0.0004(6) -0.0276(7)
Se8 0.0563(11) 0.0318(8) 0.0178(7) 0.0005(6) -0.0030(7) -0.0310(8)
Se7 0.0529(11) 0.0235(8) 0.0166(7) -0.0005(5) 0.0014(6) -0.0256(7)
Co1 0.0588(14) 0.0229(10) 0.0167(9) -0.0001(7) 0.0010(9) -0.0294(10)
Co2 0.0564(15) 0.0327(11) 0.0214(9) -0.0016(8) 0.0009(9) -0.0323(11)
Co3 0.0538(14) 0.0266(10) 0.0199(9) -0.0002(8) -0.0026(9) -0.0277(10)
Co4 0.0579(14) 0.0281(10) 0.0157(9) 0.0024(7) -0.0032(9) -0.0311(10)
Co5 0.0563(14) 0.0192(10) 0.0161(9) 0.0005(7) -0.0005(9) -0.0265(10)
Co6 0.0539(14) 0.0269(10) 0.0172(9) 0.0006(7) -0.0033(9) -0.0309(10)
Fe1 0.0764(19) 0.0757(17) 0.0272(12) 0.0078(11) -0.0016(11) -0.0505(15)
Fe2 0.0730(18) 0.0553(15) 0.0253(11) 0.0064(10) -0.0047(11) -0.0223(13)
Fe3 0.0734(17) 0.0290(11) 0.0276(11) -0.0055(9) -0.0027(10) -0.0343(12)
P7 0.112(4) 0.048(2) 0.024(2) 0.0044(17) -0.016(2) -0.052(3)
F1 0.118(12) 0.099(10) 0.052(8) 0.031(7) -0.028(7) -0.052(8)
F2 0.114(8) 0.128(12) 0.107(11) -0.027(9) 0.010(8) -0.014(8)
F3 0.090(11) 0.061(9) 0.052(8) 0.013(6) -0.012(7) -0.059(8)
F4 0.085(7) 0.135(11) 0.085(10) -0.020(8) 0.001(7) -0.056(7)
F5 0.174(13) 0.104(11) 0.087(10) -0.015(7) -0.039(9) -0.092(10)
F6 0.193(13) 0.053(8) 0.073(8) 0.029(7) -0.052(8) -0.072(8)
P7A 0.112(4) 0.048(2) 0.024(2) 0.0044(17) -0.016(2) -0.052(3)
F1A 0.093(13) 0.071(11) 0.039(7) 0.009(7) 0.005(8) -0.044(11)
F2A 0.098(8) 0.117(15) 0.110(14) 0.021(11) -0.036(9) -0.050(9)
F3A 0.143(14) 0.062(8) 0.063(11) -0.011(7) 0.015(12) -0.026(9)
F4A 0.069(8) 0.106(14) 0.097(13) 0.017(11) 0.006(8) -0.035(9)
F5A 0.097(13) 0.051(7) 0.048(10) 0.000(7) -0.011(10) -0.007(8)
F6A 0.157(15) 0.081(12) 0.041(7) 0.017(8) 0.003(9) -0.046(11)


#----------------------------------------------------------------------------#
#                   MOLECULAR GEOMETRY                                       #
#----------------------------------------------------------------------------#

_geom_special_details            
;
 All esds (except the esd in the dihedral angle between two l.s. planes)
 are estimated using the full covariance matrix.  The cell esds are taken
 into account individually in the estimation of esds in distances, angles
 and torsion angles; correlations between esds in cell parameters are only
 used when they are defined by crystal symmetry.  An approximate (isotropic)
 treatment of cell esds is used for estimating esds involving l.s. planes.
;
loop_
_geom_bond_atom_site_label_1
_geom_bond_atom_site_label_2
_geom_bond_distance
_geom_bond_site_symmetry_2
_geom_bond_publ_flag
N1 C13 1.416(7) . ?
N1 P1 1.647(5) . ?
N1 Fe1 2.009(6) . ?
P1 C1 1.829(5) . ?
P1 C7 1.832(5) . ?
P1 Co1 2.172(3) . ?
C1 C6 1.391(4) . ?
C1 C2 1.393(4) . ?
C2 C3 1.389(4) . ?
C2 H2 0.95 . ?
C3 C4 1.386(5) . ?
C3 H3 0.95 . ?
C4 C5 1.384(4) . ?
C4 H4 0.95 . ?
C5 C6 1.391(4) . ?
C5 H5 0.95 . ?
C6 H6 0.95 . ?
C7 C8 1.390(4) . ?
C7 C12 1.390(4) . ?
C8 C9 1.394(4) . ?
C8 H8 0.95 . ?
C9 C10 1.388(4) . ?
C9 H9 0.95 . ?
C10 C11 1.385(4) . ?
C10 H10 0.95 . ?
C11 C12 1.390(4) . ?
C11 H11 0.95 . ?
C12 H12 0.95 . ?
C13 C18 1.381(7) . ?
C13 C14 1.396(7) . ?
C14 C15 1.394(8) . ?
C14 H14 0.95 . ?
C15 C16 1.387(8) . ?
C15 H15 0.95 . ?
C16 C17 1.389(8) . ?
C16 C19 1.531(8) . ?
C17 C18 1.386(8) . ?
C17 H17 0.95 . ?
C18 H18 0.95 . ?
C19 H19A 0.98 . ?
C19 H19B 0.98 . ?
C19 H19C 0.98 . ?
N2 C32 1.417(7) . ?
N2 P2 1.650(5) . ?
N2 Fe1 2.029(7) . ?
P2 C26 1.828(5) . ?
P2 C20 1.833(5) . ?
P2 Co2 2.174(4) . ?
C20 C25 1.390(4) . ?
C20 C21 1.395(4) . ?
C21 C22 1.389(4) . ?
C21 H21 0.95 . ?
C22 C23 1.386(4) . ?
C22 H22 0.95 . ?
C23 C24 1.387(4) . ?
C23 H23 0.95 . ?
C24 C25 1.394(4) . ?
C24 H24 0.95 . ?
C25 H25 0.95 . ?
C26 C27 1.386(4) . ?
C26 C31 1.392(4) . ?
C27 C28 1.396(4) . ?
C27 H27 0.95 . ?
C28 C29 1.388(5) . ?
C28 H28 0.95 . ?
C29 C30 1.385(5) . ?
C29 H29 0.95 . ?
C30 C31 1.385(4) . ?
C30 H30 0.95 . ?
C31 H31 0.95 . ?
C32 C37 1.383(7) . ?
C32 C33 1.397(7) . ?
C33 C34 1.393(8) . ?
C33 H33 0.95 . ?
C34 C35 1.389(8) . ?
C34 H34 0.95 . ?
C35 C36 1.389(8) . ?
C35 C38 1.530(8) . ?
C36 C37 1.387(8) . ?
C36 H36 0.95 . ?
C37 H37 0.95 . ?
C38 H38A 0.98 . ?
C38 H38B 0.98 . ?
C38 H38C 0.98 . ?
N3 C51 1.412(7) . ?
N3 P3 1.642(5) . ?
N3 Fe2 2.021(7) . ?
P3 C39 1.830(5) . ?
P3 C45 1.832(5) . ?
P3 Co3 2.171(4) . ?
C39 C44 1.388(4) . ?
C39 C40 1.397(4) . ?
C40 C41 1.388(4) . ?
C40 H40 0.95 . ?
C41 C42 1.385(4) . ?
C41 H41 0.95 . ?
C42 C43 1.386(4) . ?
C42 H42 0.95 . ?
C43 C44 1.393(4) . ?
C43 H43 0.95 . ?
C44 H44 0.95 . ?
C45 C46 1.390(4) . ?
C45 C50 1.391(4) . ?
C46 C47 1.394(4) . ?
C46 H46 0.95 . ?
C47 C48 1.387(4) . ?
C47 H47 0.95 . ?
C48 C49 1.385(4) . ?
C48 H48 0.95 . ?
C49 C50 1.389(4) . ?
C49 H49 0.95 . ?
C50 H50 0.95 . ?
C51 C56 1.384(7) . ?
C51 C52 1.395(7) . ?
C52 C53 1.393(8) . ?
C52 H52 0.95 . ?
C53 C54 1.388(8) . ?
C53 H53 0.95 . ?
C54 C55 1.389(8) . ?
C54 C57 1.532(8) . ?
C55 C56 1.386(8) . ?
C55 H55 0.95 . ?
C56 H56 0.95 . ?
C57 H57A 0.98 . ?
C57 H57B 0.98 . ?
C57 H57C 0.98 . ?
N4 C70 1.415(7) . ?
N4 P4 1.647(5) . ?
N4 Fe2 2.015(7) . ?
P4 C64 1.826(5) . ?
P4 C58 1.839(5) . ?
P4 C64A 1.839(5) . ?
P4 Co4 2.160(3) . ?
C58 C63 1.391(4) . ?
C58 C59 1.392(4) . ?
C59 C60 1.388(4) . ?
C59 H59 0.95 . ?
C60 C61 1.387(4) . ?
C60 H60 0.95 . ?
C61 C62 1.383(4) . ?
C61 H61 0.95 . ?
C62 C63 1.396(4) . ?
C62 H62 0.95 . ?
C63 H63 0.95 . ?
C64 C65 1.39 . ?
C64 C69 1.39 . ?
C65 C66 1.39 . ?
C65 H65 0.95 . ?
C66 C67 1.39 . ?
C66 H66 0.95 . ?
C67 C68 1.39 . ?
C67 H67 0.95 . ?
C68 C69 1.39 . ?
C68 H68 0.95 . ?
C69 H69 0.95 . ?
C70 C75 1.383(7) . ?
C70 C71 1.396(7) . ?
C71 C72 1.392(8) . ?
C71 H71 0.95 . ?
C72 C73 1.389(8) . ?
C72 H72 0.95 . ?
C73 C74 1.387(8) . ?
C73 C76 1.531(8) . ?
C74 C75 1.387(8) . ?
C74 H74 0.95 . ?
C75 H75 0.95 . ?
C76 H76A 0.98 . ?
C76 H76B 0.98 . ?
C76 H76C 0.98 . ?
C64A C65A 1.39 . ?
C64A C69A 1.39 . ?
C65A C66A 1.39 . ?
C65A H65A 0.95 . ?
C66A C67A 1.39 . ?
C66A H66A 0.95 . ?
C67A C68A 1.39 . ?
C67A H67A 0.95 . ?
C68A C69A 1.39 . ?
C68A H68A 0.95 . ?
C69A H69A 0.95 . ?
N5 C89 1.412(7) . ?
N5 P5 1.642(5) . ?
N5 Fe3 2.009(6) . ?
P5 C83 1.831(5) . ?
P5 C77 1.833(5) . ?
P5 Co5 2.171(4) . ?
C77 C78 1.390(4) . ?
C77 C82 1.391(4) . ?
C78 C79 1.391(4) . ?
C78 H78 0.95 . ?
C79 C80 1.386(4) . ?
C79 H79 0.95 . ?
C80 C81 1.385(4) . ?
C80 H80 0.95 . ?
C81 C82 1.391(4) . ?
C81 H81 0.95 . ?
C82 H82 0.95 . ?
C83 C84 1.391(4) . ?
C83 C88 1.392(4) . ?
C84 C85 1.395(4) . ?
C84 H84 0.95 . ?
C85 C86 1.386(4) . ?
C85 H85 0.95 . ?
C86 C87 1.385(4) . ?
C86 H86 0.95 . ?
C87 C88 1.388(4) . ?
C87 H87 0.95 . ?
C88 H88 0.95 . ?
C89 C94 1.383(7) . ?
C89 C90 1.397(7) . ?
C90 C91 1.391(8) . ?
C90 H90 0.95 . ?
C91 C92 1.387(8) . ?
C91 H91 0.95 . ?
C92 C93 1.390(8) . ?
C92 C95 1.530(8) . ?
C93 C94 1.384(8) . ?
C93 H93 0.95 . ?
C94 H94 0.95 . ?
C95 H95A 0.98 . ?
C95 H95B 0.98 . ?
C95 H95C 0.98 . ?
N6 C108 1.419(7) . ?
N6 P6 1.649(5) . ?
N6 Fe3 1.991(6) . ?
P6 C102 1.832(5) . ?
P6 C96 1.833(5) . ?
P6 Co6 2.176(4) . ?
C96 C97 1.391(4) . ?
C96 C101 1.392(4) . ?
C97 C98 1.388(4) . ?
C97 H97 0.95 . ?
C98 C99 1.386(4) . ?
C98 H98 0.95 . ?
C99 C100 1.386(4) . ?
C99 H99 0.95 . ?
C100 C101 1.393(4) . ?
C100 H100 0.95 . ?
C101 H101 0.95 . ?
C102 C103 1.387(4) . ?
C102 C107 1.390(4) . ?
C103 C104 1.396(4) . ?
C103 H103 0.95 . ?
C104 C105 1.387(4) . ?
C104 H104 0.95 . ?
C105 C106 1.385(4) . ?
C105 H105 0.95 . ?
C106 C107 1.387(4) . ?
C106 H106 0.95 . ?
C107 H107 0.95 . ?
C108 C113 1.381(8) . ?
C108 C109 1.397(7) . ?
C109 C110 1.394(8) . ?
C109 H109 0.95 . ?
C110 C111 1.389(8) . ?
C110 H110 0.95 . ?
C111 C112 1.387(8) . ?
C111 C114 1.531(8) . ?
C112 C113 1.386(8) . ?
C112 H112 0.95 . ?
C113 H113 0.95 . ?
C114 H11A 0.98 . ?
C114 H11B 0.98 . ?
C114 H11C 0.98 . ?
N7 C115 1.154(9) . ?
N7 C116 1.494(10) . ?
C115 Fe1 2.119(11) . ?
C116 C118 1.500(11) . ?
C116 C119 1.503(12) . ?
C116 C117 1.532(11) . ?
C117 H11D 0.98 . ?
C117 H11E 0.98 . ?
C117 H11F 0.98 . ?
C118 H11G 0.98 . ?
C118 H11H 0.98 . ?
C118 H11I 0.98 . ?
C119 H11J 0.98 . ?
C119 H11K 0.98 . ?
C119 H11L 0.98 . ?
N8 C120 1.153(9) . ?
N8 C121 1.494(10) . ?
C120 Fe2 2.112(11) . ?
C121 C123 1.499(11) . ?
C121 C124 1.504(12) . ?
C121 C122 1.530(11) . ?
C122 H12A 0.98 . ?
C122 H12B 0.98 . ?
C122 H12C 0.98 . ?
C123 H12D 0.98 . ?
C123 H12E 0.98 . ?
C123 H12F 0.98 . ?
C124 H12G 0.98 . ?
C124 H12H 0.98 . ?
C124 H12I 0.98 . ?
N9 C125 1.155(9) . ?
N9 C126 1.494(10) . ?
C125 Fe3 2.096(11) . ?
C126 C128 1.499(11) . ?
C126 C129 1.504(12) . ?
C126 C127 1.530(11) . ?
C127 H12J 0.98 . ?
C127 H12K 0.98 . ?
C127 H12L 0.98 . ?
C128 H12M 0.98 . ?
C128 H12N 0.98 . ?
C128 H12O 0.98 . ?
C129 H12P 0.98 . ?
C129 H12Q 0.98 . ?
C129 H12R 0.98 . ?
Se1 Co2 2.361(2) . ?
Se1 Co6 2.365(2) . ?
Se1 Co1 2.3877(19) . ?
Se1 Fe1 2.531(3) . ?
Se2 Co1 2.331(2) . ?
Se2 Co2 2.338(2) . ?
Se2 Co3 2.360(2) . ?
Se4 Co3 2.359(2) . ?
Se4 Co5 2.371(2) . ?
Se4 Co4 2.3805(19) . ?
Se4 Fe2 2.480(3) . ?
Se3 Co4 2.329(2) . ?
Se3 Co3 2.334(2) . ?
Se3 Co2 2.368(2) . ?
Se5 Co6 2.3324(19) . ?
Se5 Co5 2.3494(19) . ?
Se5 Co4 2.395(2) . ?
Se5 Fe3 2.542(3) . ?
Se6 Co5 2.3111(19) . ?
Se6 Co6 2.332(2) . ?
Se6 Co1 2.357(2) . ?
Se8 Co6 2.324(2) . ?
Se8 Co4 2.3254(19) . ?
Se8 Co2 2.328(2) . ?
Se7 Co3 2.316(2) . ?
Se7 Co5 2.321(2) . ?
Se7 Co1 2.3335(19) . ?
Co1 Co2 2.751(2) . ?
Co1 Co6 2.900(2) . ?
Co1 Co3 2.915(2) . ?
Co1 Co5 2.952(2) . ?
Co2 Co6 2.893(3) . ?
Co2 Co3 2.909(2) . ?
Co2 Co4 2.945(2) . ?
Co3 Co4 2.777(2) . ?
Co3 Co5 2.903(3) . ?
Co4 Co6 2.947(2) . ?
Co4 Co5 2.951(2) . ?
Co5 Co6 2.804(2) . ?
P7 F6 1.556(10) . ?
P7 F5 1.557(12) . ?
P7 F3 1.558(11) . ?
P7 F1 1.562(10) . ?
P7 F2 1.599(16) . ?
P7 F4 1.630(15) . ?
P7A F6A 1.556(10) . ?
P7A F5A 1.557(12) . ?
P7A F3A 1.558(12) . ?
P7A F1A 1.561(10) . ?
P7A F2A 1.599(16) . ?
P7A F4A 1.631(15) . ?

loop_
_geom_angle_atom_site_label_1
_geom_angle_atom_site_label_2
_geom_angle_atom_site_label_3
_geom_angle
_geom_angle_site_symmetry_1
_geom_angle_site_symmetry_3
_geom_angle_publ_flag
C13 N1 P1 124.5(5) . . ?
C13 N1 Fe1 123.9(4) . . ?
P1 N1 Fe1 111.6(3) . . ?
N1 P1 C1 107.0(3) . . ?
N1 P1 C7 106.1(3) . . ?
C1 P1 C7 109.6(4) . . ?
N1 P1 Co1 110.1(3) . . ?
C1 P1 Co1 109.3(4) . . ?
C7 P1 Co1 114.5(3) . . ?
C6 C1 C2 118.6(5) . . ?
C6 C1 P1 118.4(5) . . ?
C2 C1 P1 121.9(5) . . ?
C3 C2 C1 120.9(5) . . ?
C3 C2 H2 119.5 . . ?
C1 C2 H2 119.5 . . ?
C4 C3 C2 119.6(5) . . ?
C4 C3 H3 120.2 . . ?
C2 C3 H3 120.2 . . ?
C5 C4 C3 120.0(5) . . ?
C5 C4 H4 120 . . ?
C3 C4 H4 120 . . ?
C4 C5 C6 120.2(5) . . ?
C4 C5 H5 119.9 . . ?
C6 C5 H5 119.9 . . ?
C5 C6 C1 120.4(5) . . ?
C5 C6 H6 119.8 . . ?
C1 C6 H6 119.8 . . ?
C8 C7 C12 119.4(4) . . ?
C8 C7 P1 118.3(4) . . ?
C12 C7 P1 121.9(4) . . ?
C7 C8 C9 120.4(5) . . ?
C7 C8 H8 119.8 . . ?
C9 C8 H8 119.8 . . ?
C10 C9 C8 119.8(5) . . ?
C10 C9 H9 120.1 . . ?
C8 C9 H9 120.1 . . ?
C11 C10 C9 119.8(5) . . ?
C11 C10 H10 120.1 . . ?
C9 C10 H10 120.1 . . ?
C10 C11 C12 120.4(5) . . ?
C10 C11 H11 119.8 . . ?
C12 C11 H11 119.8 . . ?
C11 C12 C7 120.1(5) . . ?
C11 C12 H12 119.9 . . ?
C7 C12 H12 119.9 . . ?
C18 C13 C14 116.6(6) . . ?
C18 C13 N1 120.1(6) . . ?
C14 C13 N1 123.3(6) . . ?
C15 C14 C13 121.4(7) . . ?
C15 C14 H14 119.3 . . ?
C13 C14 H14 119.3 . . ?
C16 C15 C14 121.0(7) . . ?
C16 C15 H15 119.5 . . ?
C14 C15 H15 119.5 . . ?
C15 C16 C17 117.7(7) . . ?
C15 C16 C19 121.1(7) . . ?
C17 C16 C19 121.0(7) . . ?
C18 C17 C16 120.7(7) . . ?
C18 C17 H17 119.6 . . ?
C16 C17 H17 119.6 . . ?
C13 C18 C17 122.4(7) . . ?
C13 C18 H18 118.8 . . ?
C17 C18 H18 118.8 . . ?
C16 C19 H19A 109.5 . . ?
C16 C19 H19B 109.5 . . ?
H19A C19 H19B 109.5 . . ?
C16 C19 H19C 109.5 . . ?
H19A C19 H19C 109.5 . . ?
H19B C19 H19C 109.5 . . ?
C32 N2 P2 125.3(5) . . ?
C32 N2 Fe1 120.7(4) . . ?
P2 N2 Fe1 113.9(4) . . ?
N2 P2 C26 106.6(4) . . ?
N2 P2 C20 106.0(3) . . ?
C26 P2 C20 109.3(4) . . ?
N2 P2 Co2 111.1(3) . . ?
C26 P2 Co2 111.0(4) . . ?
C20 P2 Co2 112.5(4) . . ?
C25 C20 C21 118.6(5) . . ?
C25 C20 P2 120.0(4) . . ?
C21 C20 P2 120.8(4) . . ?
C22 C21 C20 120.6(5) . . ?
C22 C21 H21 119.7 . . ?
C20 C21 H21 119.7 . . ?
C23 C22 C21 120.0(5) . . ?
C23 C22 H22 120 . . ?
C21 C22 H22 120 . . ?
C22 C23 C24 119.6(5) . . ?
C22 C23 H23 120.2 . . ?
C24 C23 H23 120.2 . . ?
C23 C24 C25 120.1(5) . . ?
C23 C24 H24 119.9 . . ?
C25 C24 H24 119.9 . . ?
C20 C25 C24 120.3(5) . . ?
C20 C25 H25 119.8 . . ?
C24 C25 H25 119.8 . . ?
C27 C26 C31 119.4(5) . . ?
C27 C26 P2 121.3(5) . . ?
C31 C26 P2 119.0(5) . . ?
C26 C27 C28 119.9(5) . . ?
C26 C27 H27 120 . . ?
C28 C27 H27 120 . . ?
C29 C28 C27 120.3(6) . . ?
C29 C28 H28 119.8 . . ?
C27 C28 H28 119.8 . . ?
C30 C29 C28 119.6(5) . . ?
C30 C29 H29 120.2 . . ?
C28 C29 H29 120.2 . . ?
C29 C30 C31 120.1(5) . . ?
C29 C30 H30 120 . . ?
C31 C30 H30 120 . . ?
C30 C31 C26 120.6(5) . . ?
C30 C31 H31 119.7 . . ?
C26 C31 H31 119.7 . . ?
C37 C32 C33 116.0(6) . . ?
C37 C32 N2 121.9(6) . . ?
C33 C32 N2 121.9(6) . . ?
C34 C33 C32 121.9(7) . . ?
C34 C33 H33 119 . . ?
C32 C33 H33 119 . . ?
C35 C34 C33 121.1(7) . . ?
C35 C34 H34 119.5 . . ?
C33 C34 H34 119.5 . . ?
C36 C35 C34 117.2(7) . . ?
C36 C35 C38 121.8(8) . . ?
C34 C35 C38 120.8(7) . . ?
C37 C36 C35 121.1(7) . . ?
C37 C36 H36 119.4 . . ?
C35 C36 H36 119.4 . . ?
C32 C37 C36 122.6(7) . . ?
C32 C37 H37 118.7 . . ?
C36 C37 H37 118.7 . . ?
C35 C38 H38A 109.5 . . ?
C35 C38 H38B 109.5 . . ?
H38A C38 H38B 109.5 . . ?
C35 C38 H38C 109.5 . . ?
H38A C38 H38C 109.5 . . ?
H38B C38 H38C 109.5 . . ?
C51 N3 P3 127.1(5) . . ?
C51 N3 Fe2 117.0(5) . . ?
P3 N3 Fe2 115.1(4) . . ?
N3 P3 C39 107.6(3) . . ?
N3 P3 C45 107.5(3) . . ?
C39 P3 C45 108.9(4) . . ?
N3 P3 Co3 110.0(3) . . ?
C39 P3 Co3 112.3(3) . . ?
C45 P3 Co3 110.4(4) . . ?
C44 C39 C40 118.4(5) . . ?
C44 C39 P3 120.1(4) . . ?
C40 C39 P3 121.0(4) . . ?
C41 C40 C39 120.9(5) . . ?
C41 C40 H40 119.5 . . ?
C39 C40 H40 119.5 . . ?
C42 C41 C40 120.0(5) . . ?
C42 C41 H41 120 . . ?
C40 C41 H41 120 . . ?
C41 C42 C43 119.7(5) . . ?
C41 C42 H42 120.2 . . ?
C43 C42 H42 120.2 . . ?
C42 C43 C44 120.1(5) . . ?
C42 C43 H43 119.9 . . ?
C44 C43 H43 119.9 . . ?
C39 C44 C43 120.8(5) . . ?
C39 C44 H44 119.6 . . ?
C43 C44 H44 119.6 . . ?
C46 C45 C50 119.2(5) . . ?
C46 C45 P3 118.8(4) . . ?
C50 C45 P3 121.3(4) . . ?
C45 C46 C47 120.3(5) . . ?
C45 C46 H46 119.8 . . ?
C47 C46 H46 119.8 . . ?
C48 C47 C46 119.9(5) . . ?
C48 C47 H47 120.1 . . ?
C46 C47 H47 120.1 . . ?
C49 C48 C47 119.9(5) . . ?
C49 C48 H48 120.1 . . ?
C47 C48 H48 120.1 . . ?
C48 C49 C50 120.1(5) . . ?
C48 C49 H49 120 . . ?
C50 C49 H49 120 . . ?
C49 C50 C45 120.4(5) . . ?
C49 C50 H50 119.8 . . ?
C45 C50 H50 119.8 . . ?
C56 C51 C52 116.4(6) . . ?
C56 C51 N3 119.5(6) . . ?
C52 C51 N3 124.1(6) . . ?
C53 C52 C51 121.2(7) . . ?
C53 C52 H52 119.4 . . ?
C51 C52 H52 119.4 . . ?
C54 C53 C52 121.3(7) . . ?
C54 C53 H53 119.3 . . ?
C52 C53 H53 119.3 . . ?
C53 C54 C55 117.5(7) . . ?
C53 C54 C57 120.6(7) . . ?
C55 C54 C57 121.6(7) . . ?
C56 C55 C54 120.5(7) . . ?
C56 C55 H55 119.8 . . ?
C54 C55 H55 119.8 . . ?
C51 C56 C55 122.7(7) . . ?
C51 C56 H56 118.6 . . ?
C55 C56 H56 118.6 . . ?
C54 C57 H57A 109.5 . . ?
C54 C57 H57B 109.5 . . ?
H57A C57 H57B 109.5 . . ?
C54 C57 H57C 109.5 . . ?
H57A C57 H57C 109.5 . . ?
H57B C57 H57C 109.5 . . ?
C70 N4 P4 125.5(4) . . ?
C70 N4 Fe2 124.3(4) . . ?
P4 N4 Fe2 110.1(3) . . ?
N4 P4 C64 110.0(4) . . ?
N4 P4 C58 104.9(3) . . ?
C64 P4 C58 108.4(4) . . ?
N4 P4 C64A 103.5(4) . . ?
C58 P4 C64A 115.8(9) . . ?
N4 P4 Co4 110.8(3) . . ?
C64 P4 Co4 109.4(6) . . ?
C58 P4 Co4 113.3(4) . . ?
C64A P4 Co4 108.0(8) . . ?
C63 C58 C59 119.2(4) . . ?
C63 C58 P4 120.6(4) . . ?
C59 C58 P4 119.9(4) . . ?
C60 C59 C58 121.0(5) . . ?
C60 C59 H59 119.5 . . ?
C58 C59 H59 119.5 . . ?
C61 C60 C59 119.3(5) . . ?
C61 C60 H60 120.4 . . ?
C59 C60 H60 120.4 . . ?
C62 C61 C60 120.5(5) . . ?
C62 C61 H61 119.8 . . ?
C60 C61 H61 119.8 . . ?
C61 C62 C63 120.1(5) . . ?
C61 C62 H62 120 . . ?
C63 C62 H62 120 . . ?
C58 C63 C62 120.0(5) . . ?
C58 C63 H63 120 . . ?
C62 C63 H63 120 . . ?
C65 C64 C69 120 . . ?
C65 C64 P4 118.0(4) . . ?
C69 C64 P4 120.9(4) . . ?
C66 C65 C64 120 . . ?
C66 C65 H65 120 . . ?
C64 C65 H65 120 . . ?
C67 C66 C65 120 . . ?
C67 C66 H66 120 . . ?
C65 C66 H66 120 . . ?
C66 C67 C68 120 . . ?
C66 C67 H67 120 . . ?
C68 C67 H67 120 . . ?
C69 C68 C67 120 . . ?
C69 C68 H68 120 . . ?
C67 C68 H68 120 . . ?
C68 C69 C64 120 . . ?
C68 C69 H69 120 . . ?
C64 C69 H69 120 . . ?
C75 C70 C71 116.3(6) . . ?
C75 C70 N4 121.6(6) . . ?
C71 C70 N4 122.0(6) . . ?
C72 C71 C70 121.7(7) . . ?
C72 C71 H71 119.1 . . ?
C70 C71 H71 119.1 . . ?
C73 C72 C71 121.0(7) . . ?
C73 C72 H72 119.5 . . ?
C71 C72 H72 119.5 . . ?
C74 C73 C72 117.6(7) . . ?
C74 C73 C76 121.9(7) . . ?
C72 C73 C76 120.5(7) . . ?
C73 C74 C75 120.8(7) . . ?
C73 C74 H74 119.6 . . ?
C75 C74 H74 119.6 . . ?
C70 C75 C74 122.5(7) . . ?
C70 C75 H75 118.8 . . ?
C74 C75 H75 118.8 . . ?
C73 C76 H76A 109.5 . . ?
C73 C76 H76B 109.5 . . ?
H76A C76 H76B 109.5 . . ?
C73 C76 H76C 109.5 . . ?
H76A C76 H76C 109.5 . . ?
H76B C76 H76C 109.5 . . ?
C65A C64A C69A 120 . . ?
C65A C64A P4 122.7(4) . . ?
C69A C64A P4 117.1(4) . . ?
C66A C65A C64A 120 . . ?
C66A C65A H65A 120 . . ?
C64A C65A H65A 120 . . ?
C65A C66A C67A 120 . . ?
C65A C66A H66A 120 . . ?
C67A C66A H66A 120 . . ?
C66A C67A C68A 120 . . ?
C66A C67A H67A 120 . . ?
C68A C67A H67A 120 . . ?
C67A C68A C69A 120 . . ?
C67A C68A H68A 120 . . ?
C69A C68A H68A 120 . . ?
C68A C69A C64A 120 . . ?
C68A C69A H69A 120 . . ?
C64A C69A H69A 120 . . ?
C89 N5 P5 127.0(5) . . ?
C89 N5 Fe3 113.9(4) . . ?
P5 N5 Fe3 117.4(4) . . ?
N5 P5 C83 107.6(3) . . ?
N5 P5 C77 106.6(3) . . ?
C83 P5 C77 109.3(3) . . ?
N5 P5 Co5 112.3(3) . . ?
C83 P5 Co5 112.0(3) . . ?
C77 P5 Co5 108.8(4) . . ?
C78 C77 C82 118.4(4) . . ?
C78 C77 P5 123.7(4) . . ?
C82 C77 P5 117.4(4) . . ?
C77 C78 C79 121.1(5) . . ?
C77 C78 H78 119.4 . . ?
C79 C78 H78 119.4 . . ?
C80 C79 C78 119.9(5) . . ?
C80 C79 H79 120.1 . . ?
C78 C79 H79 120.1 . . ?
C81 C80 C79 119.7(5) . . ?
C81 C80 H80 120.2 . . ?
C79 C80 H80 120.2 . . ?
C80 C81 C82 120.2(5) . . ?
C80 C81 H81 119.9 . . ?
C82 C81 H81 119.9 . . ?
C81 C82 C77 120.8(5) . . ?
C81 C82 H82 119.6 . . ?
C77 C82 H82 119.6 . . ?
C84 C83 C88 119.3(4) . . ?
C84 C83 P5 119.3(4) . . ?
C88 C83 P5 120.3(4) . . ?
C83 C84 C85 120.2(5) . . ?
C83 C84 H84 119.9 . . ?
C85 C84 H84 119.9 . . ?
C86 C85 C84 119.8(5) . . ?
C86 C85 H85 120.1 . . ?
C84 C85 H85 120.1 . . ?
C87 C86 C85 120.2(5) . . ?
C87 C86 H86 119.9 . . ?
C85 C86 H86 119.9 . . ?
C86 C87 C88 120.0(5) . . ?
C86 C87 H87 120 . . ?
C88 C87 H87 120 . . ?
C87 C88 C83 120.4(5) . . ?
C87 C88 H88 119.8 . . ?
C83 C88 H88 119.8 . . ?
C94 C89 C90 116.0(6) . . ?
C94 C89 N5 119.9(6) . . ?
C90 C89 N5 124.1(6) . . ?
C91 C90 C89 121.5(7) . . ?
C91 C90 H90 119.2 . . ?
C89 C90 H90 119.2 . . ?
C92 C91 C90 121.4(7) . . ?
C92 C91 H91 119.3 . . ?
C90 C91 H91 119.3 . . ?
C91 C92 C93 117.4(7) . . ?
C91 C92 C95 121.9(7) . . ?
C93 C92 C95 120.7(7) . . ?
C94 C93 C92 120.6(7) . . ?
C94 C93 H93 119.7 . . ?
C92 C93 H93 119.7 . . ?
C89 C94 C93 122.9(7) . . ?
C89 C94 H94 118.6 . . ?
C93 C94 H94 118.6 . . ?
C92 C95 H95A 109.5 . . ?
C92 C95 H95B 109.5 . . ?
H95A C95 H95B 109.5 . . ?
C92 C95 H95C 109.5 . . ?
H95A C95 H95C 109.5 . . ?
H95B C95 H95C 109.5 . . ?
C108 N6 P6 123.5(5) . . ?
C108 N6 Fe3 117.4(5) . . ?
P6 N6 Fe3 118.6(4) . . ?
N6 P6 C102 106.0(4) . . ?
N6 P6 C96 106.9(3) . . ?
C102 P6 C96 107.3(3) . . ?
N6 P6 Co6 113.2(3) . . ?
C102 P6 Co6 113.3(3) . . ?
C96 P6 Co6 109.7(4) . . ?
C97 C96 C101 119.2(4) . . ?
C97 C96 P6 121.8(4) . . ?
C101 C96 P6 118.6(4) . . ?
C98 C97 C96 120.6(5) . . ?
C98 C97 H97 119.7 . . ?
C96 C97 H97 119.7 . . ?
C99 C98 C97 119.8(5) . . ?
C99 C98 H98 120.1 . . ?
C97 C98 H98 120.1 . . ?
C100 C99 C98 120.0(5) . . ?
C100 C99 H99 120 . . ?
C98 C99 H99 120 . . ?
C99 C100 C101 120.0(5) . . ?
C99 C100 H100 120 . . ?
C101 C100 H100 120 . . ?
C96 C101 C100 120.1(5) . . ?
C96 C101 H101 119.9 . . ?
C100 C101 H101 119.9 . . ?
C103 C102 C107 120.3(5) . . ?
C103 C102 P6 120.1(4) . . ?
C107 C102 P6 119.1(4) . . ?
C102 C103 C104 119.8(5) . . ?
C102 C103 H103 120.1 . . ?
C104 C103 H103 120.1 . . ?
C105 C104 C103 119.6(5) . . ?
C105 C104 H104 120.2 . . ?
C103 C104 H104 120.2 . . ?
C106 C105 C104 120.5(5) . . ?
C106 C105 H105 119.8 . . ?
C104 C105 H105 119.8 . . ?
C105 C106 C107 120.0(5) . . ?
C105 C106 H106 120 . . ?
C107 C106 H106 120 . . ?
C106 C107 C102 119.7(5) . . ?
C106 C107 H107 120.1 . . ?
C102 C107 H107 120.1 . . ?
C113 C108 C109 116.4(7) . . ?
C113 C108 N6 120.2(6) . . ?
C109 C108 N6 122.4(6) . . ?
C110 C109 C108 121.5(7) . . ?
C110 C109 H109 119.3 . . ?
C108 C109 H109 119.3 . . ?
C111 C110 C109 120.6(7) . . ?
C111 C110 H110 119.7 . . ?
C109 C110 H110 119.7 . . ?
C112 C111 C110 117.8(7) . . ?
C112 C111 C114 121.2(8) . . ?
C110 C111 C114 121.0(8) . . ?
C113 C112 C111 120.9(7) . . ?
C113 C112 H112 119.5 . . ?
C111 C112 H112 119.5 . . ?
C108 C113 C112 122.0(7) . . ?
C108 C113 H113 119 . . ?
C112 C113 H113 119 . . ?
C111 C114 H11A 109.5 . . ?
C111 C114 H11B 109.5 . . ?
H11A C114 H11B 109.5 . . ?
C111 C114 H11C 109.5 . . ?
H11A C114 H11C 109.5 . . ?
H11B C114 H11C 109.5 . . ?
C115 N7 C116 176.0(13) . . ?
N7 C115 Fe1 168.4(12) . . ?
N7 C116 C118 107.6(8) . . ?
N7 C116 C119 105.3(8) . . ?
C118 C116 C119 113.0(9) . . ?
N7 C116 C117 106.1(8) . . ?
C118 C116 C117 111.8(9) . . ?
C119 C116 C117 112.3(9) . . ?
C116 C117 H11D 109.5 . . ?
C116 C117 H11E 109.5 . . ?
H11D C117 H11E 109.5 . . ?
C116 C117 H11F 109.5 . . ?
H11D C117 H11F 109.5 . . ?
H11E C117 H11F 109.5 . . ?
C116 C118 H11G 109.5 . . ?
C116 C118 H11H 109.5 . . ?
H11G C118 H11H 109.5 . . ?
C116 C118 H11I 109.5 . . ?
H11G C118 H11I 109.5 . . ?
H11H C118 H11I 109.5 . . ?
C116 C119 H11J 109.5 . . ?
C116 C119 H11K 109.5 . . ?
H11J C119 H11K 109.5 . . ?
C116 C119 H11L 109.5 . . ?
H11J C119 H11L 109.5 . . ?
H11K C119 H11L 109.5 . . ?
C120 N8 C121 174.0(14) . . ?
N8 C120 Fe2 168.6(14) . . ?
N8 C121 C123 107.5(8) . . ?
N8 C121 C124 105.0(8) . . ?
C123 C121 C124 112.7(9) . . ?
N8 C121 C122 106.4(8) . . ?
C123 C121 C122 112.3(9) . . ?
C124 C121 C122 112.3(9) . . ?
C121 C122 H12A 109.5 . . ?
C121 C122 H12B 109.5 . . ?
H12A C122 H12B 109.5 . . ?
C121 C122 H12C 109.5 . . ?
H12A C122 H12C 109.5 . . ?
H12B C122 H12C 109.5 . . ?
C121 C123 H12D 109.5 . . ?
C121 C123 H12E 109.5 . . ?
H12D C123 H12E 109.5 . . ?
C121 C123 H12F 109.5 . . ?
H12D C123 H12F 109.5 . . ?
H12E C123 H12F 109.5 . . ?
C121 C124 H12G 109.5 . . ?
C121 C124 H12H 109.5 . . ?
H12G C124 H12H 109.5 . . ?
C121 C124 H12I 109.5 . . ?
H12G C124 H12I 109.5 . . ?
H12H C124 H12I 109.5 . . ?
C125 N9 C126 173.0(12) . . ?
N9 C125 Fe3 166.1(11) . . ?
N9 C126 C128 107.8(8) . . ?
N9 C126 C129 105.7(8) . . ?
C128 C126 C129 112.5(9) . . ?
N9 C126 C127 106.4(8) . . ?
C128 C126 C127 112.1(9) . . ?
C129 C126 C127 111.9(9) . . ?
C126 C127 H12J 109.5 . . ?
C126 C127 H12K 109.5 . . ?
H12J C127 H12K 109.5 . . ?
C126 C127 H12L 109.5 . . ?
H12J C127 H12L 109.5 . . ?
H12K C127 H12L 109.5 . . ?
C126 C128 H12M 109.5 . . ?
C126 C128 H12N 109.5 . . ?
H12M C128 H12N 109.5 . . ?
C126 C128 H12O 109.5 . . ?
H12M C128 H12O 109.5 . . ?
H12N C128 H12O 109.5 . . ?
C126 C129 H12P 109.5 . . ?
C126 C129 H12Q 109.5 . . ?
H12P C129 H12Q 109.5 . . ?
C126 C129 H12R 109.5 . . ?
H12P C129 H12R 109.5 . . ?
H12Q C129 H12R 109.5 . . ?
Co2 Se1 Co6 75.50(7) . . ?
Co2 Se1 Co1 70.78(7) . . ?
Co6 Se1 Co1 75.21(6) . . ?
Co2 Se1 Fe1 84.00(8) . . ?
Co6 Se1 Fe1 151.70(8) . . ?
Co1 Se1 Fe1 79.78(7) . . ?
Co1 Se2 Co2 72.18(7) . . ?
Co1 Se2 Co3 76.85(7) . . ?
Co2 Se2 Co3 76.53(7) . . ?
Co3 Se4 Co5 75.71(7) . . ?
Co3 Se4 Co4 71.72(6) . . ?
Co5 Se4 Co4 76.79(7) . . ?
Co3 Se4 Fe2 85.97(8) . . ?
Co5 Se4 Fe2 153.83(8) . . ?
Co4 Se4 Fe2 79.82(8) . . ?
Co4 Se3 Co3 73.09(7) . . ?
Co4 Se3 Co2 77.66(7) . . ?
Co3 Se3 Co2 76.46(7) . . ?
Co6 Se5 Co5 73.59(6) . . ?
Co6 Se5 Co4 77.09(7) . . ?
Co5 Se5 Co4 76.92(7) . . ?
Co6 Se5 Fe3 92.46(7) . . ?
Co5 Se5 Fe3 89.63(7) . . ?
Co4 Se5 Fe3 164.79(8) . . ?
Co5 Se6 Co6 74.31(7) . . ?
Co5 Se6 Co1 78.44(7) . . ?
Co6 Se6 Co1 76.40(7) . . ?
Co6 Se8 Co4 78.66(7) . . ?
Co6 Se8 Co2 76.91(7) . . ?
Co4 Se8 Co2 78.51(7) . . ?
Co3 Se7 Co5 77.52(7) . . ?
Co3 Se7 Co1 77.67(7) . . ?
Co5 Se7 Co1 78.73(7) . . ?
P1 Co1 Se2 92.78(12) . . ?
P1 Co1 Se7 97.81(10) . . ?
Se2 Co1 Se7 86.64(7) . . ?
P1 Co1 Se6 106.78(12) . . ?
Se2 Co1 Se6 159.61(8) . . ?
Se7 Co1 Se6 85.11(7) . . ?
P1 Co1 Se1 103.89(10) . . ?
Se2 Co1 Se1 95.38(8) . . ?
Se7 Co1 Se1 158.06(8) . . ?
Se6 Co1 Se1 85.60(7) . . ?
P1 Co1 Co2 131.42(12) . . ?
Se2 Co1 Co2 54.02(6) . . ?
Se7 Co1 Co2 112.25(8) . . ?
Se6 Co1 Co2 112.79(7) . . ?
Se1 Co1 Co2 54.16(6) . . ?
P1 Co1 Co6 143.51(12) . . ?
Se2 Co1 Co6 114.26(8) . . ?
Se7 Co1 Co6 107.35(7) . . ?
Se6 Co1 Co6 51.41(6) . . ?
Se1 Co1 Co6 52.03(5) . . ?
Co2 Co1 Co6 61.53(6) . . ?
P1 Co1 Co3 128.33(11) . . ?
Se2 Co1 Co3 52.01(6) . . ?
Se7 Co1 Co3 50.90(6) . . ?
Se6 Co1 Co3 109.19(7) . . ?
Se1 Co1 Co3 114.59(8) . . ?
Co2 Co1 Co3 61.71(6) . . ?
Co6 Co1 Co3 88.16(6) . . ?
P1 Co1 Co5 136.31(11) . . ?
Se2 Co1 Co5 111.19(7) . . ?
Se7 Co1 Co5 50.44(5) . . ?
Se6 Co1 Co5 50.09(5) . . ?
Se1 Co1 Co5 109.26(7) . . ?
Co2 Co1 Co5 91.53(6) . . ?
Co6 Co1 Co5 57.26(5) . . ?
Co3 Co1 Co5 59.30(6) . . ?
P2 Co2 Se8 104.88(11) . . ?
P2 Co2 Se2 96.94(11) . . ?
Se8 Co2 Se2 157.76(9) . . ?
P2 Co2 Se1 93.86(12) . . ?
Se8 Co2 Se1 86.99(8) . . ?
Se2 Co2 Se1 95.93(8) . . ?
P2 Co2 Se3 104.12(13) . . ?
Se8 Co2 Se3 85.88(7) . . ?
Se2 Co2 Se3 84.64(7) . . ?
Se1 Co2 Se3 161.83(10) . . ?
P2 Co2 Co1 127.76(12) . . ?
Se8 Co2 Co1 112.83(9) . . ?
Se2 Co2 Co1 53.80(6) . . ?
Se1 Co2 Co1 55.06(6) . . ?
Se3 Co2 Co1 113.14(7) . . ?
P2 Co2 Co6 134.29(12) . . ?
Se8 Co2 Co6 51.48(6) . . ?
Se2 Co2 Co6 114.29(8) . . ?
Se1 Co2 Co6 52.30(6) . . ?
Se3 Co2 Co6 110.98(8) . . ?
Co1 Co2 Co6 61.77(6) . . ?
P2 Co2 Co3 137.11(13) . . ?
Se8 Co2 Co3 106.93(7) . . ?
Se2 Co2 Co3 52.07(5) . . ?
Se1 Co2 Co3 115.69(8) . . ?
Se3 Co2 Co3 51.24(6) . . ?
Co1 Co2 Co3 61.94(6) . . ?
Co6 Co2 Co3 88.40(7) . . ?
P2 Co2 Co4 139.98(12) . . ?
Se8 Co2 Co4 50.70(5) . . ?
Se2 Co2 Co4 108.68(7) . . ?
Se1 Co2 Co4 112.85(8) . . ?
Se3 Co2 Co4 50.59(6) . . ?
Co1 Co2 Co4 92.26(7) . . ?
Co6 Co2 Co4 60.62(6) . . ?
Co3 Co2 Co4 56.62(5) . . ?
P3 Co3 Se7 103.56(11) . . ?
P3 Co3 Se3 97.85(11) . . ?
Se7 Co3 Se3 158.39(9) . . ?
P3 Co3 Se4 91.33(11) . . ?
Se7 Co3 Se4 87.52(8) . . ?
Se3 Co3 Se4 94.96(7) . . ?
P3 Co3 Se2 106.04(11) . . ?
Se7 Co3 Se2 86.39(7) . . ?
Se3 Co3 Se2 84.91(7) . . ?
Se4 Co3 Se2 162.51(10) . . ?
P3 Co3 Co4 126.17(11) . . ?
Se7 Co3 Co4 113.46(9) . . ?
Se3 Co3 Co4 53.38(6) . . ?
Se4 Co3 Co4 54.50(6) . . ?
Se2 Co3 Co4 113.71(7) . . ?
P3 Co3 Co5 131.07(11) . . ?
Se7 Co3 Co5 51.31(6) . . ?
Se3 Co3 Co5 114.78(8) . . ?
Se4 Co3 Co5 52.33(6) . . ?
Se2 Co3 Co5 111.99(8) . . ?
Co4 Co3 Co5 62.57(6) . . ?
P3 Co3 Co2 139.20(12) . . ?
Se7 Co3 Co2 107.47(8) . . ?
Se3 Co3 Co2 52.30(6) . . ?
Se4 Co3 Co2 115.58(8) . . ?
Se2 Co3 Co2 51.40(5) . . ?
Co4 Co3 Co2 62.34(6) . . ?
Co5 Co3 Co2 89.39(7) . . ?
P3 Co3 Co1 141.41(11) . . ?
Se7 Co3 Co1 51.44(5) . . ?
Se3 Co3 Co1 108.61(7) . . ?
Se4 Co3 Co1 113.12(8) . . ?
Se2 Co3 Co1 51.14(6) . . ?
Co4 Co3 Co1 92.36(7) . . ?
Co5 Co3 Co1 60.97(6) . . ?
Co2 Co3 Co1 56.36(6) . . ?
P4 Co4 Se8 98.64(10) . . ?
P4 Co4 Se3 94.33(12) . . ?
Se8 Co4 Se3 86.84(7) . . ?
P4 Co4 Se4 104.11(10) . . ?
Se8 Co4 Se4 157.03(9) . . ?
Se3 Co4 Se4 94.50(8) . . ?
P4 Co4 Se5 106.54(12) . . ?
Se8 Co4 Se5 85.67(7) . . ?
Se3 Co4 Se5 158.66(8) . . ?
Se4 Co4 Se5 84.88(7) . . ?
P4 Co4 Co3 132.50(12) . . ?
Se8 Co4 Co3 111.41(7) . . ?
Se3 Co4 Co3 53.53(6) . . ?
Se4 Co4 Co3 53.78(5) . . ?
Se5 Co4 Co3 111.48(8) . . ?
P4 Co4 Co2 129.45(11) . . ?
Se8 Co4 Co2 50.79(5) . . ?
Se3 Co4 Co2 51.75(6) . . ?
Se4 Co4 Co2 113.61(7) . . ?
Se5 Co4 Co2 109.10(7) . . ?
Co3 Co4 Co2 61.04(5) . . ?
P4 Co4 Co6 137.04(11) . . ?
Se8 Co4 Co6 50.65(6) . . ?
Se3 Co4 Co6 110.36(7) . . ?
Se4 Co4 Co6 108.16(7) . . ?
Se5 Co4 Co6 50.49(5) . . ?
Co3 Co4 Co6 89.91(6) . . ?
Co2 Co4 Co6 58.82(6) . . ?
P4 Co4 Co5 142.76(11) . . ?
Se8 Co4 Co5 107.11(7) . . ?
Se3 Co4 Co5 113.19(7) . . ?
Se4 Co4 Co5 51.46(5) . . ?
Se5 Co4 Co5 50.84(6) . . ?
Co3 Co4 Co5 60.81(6) . . ?
Co2 Co4 Co5 87.79(6) . . ?
Co6 Co4 Co5 56.78(5) . . ?
P5 Co5 Se6 94.06(11) . . ?
P5 Co5 Se7 104.07(10) . . ?
Se6 Co5 Se7 86.45(7) . . ?
P5 Co5 Se5 98.75(11) . . ?
Se6 Co5 Se5 92.92(7) . . ?
Se7 Co5 Se5 157.16(10) . . ?
P5 Co5 Se4 104.98(10) . . ?
Se6 Co5 Se4 160.87(10) . . ?
Se7 Co5 Se4 87.12(7) . . ?
Se5 Co5 Se4 86.12(7) . . ?
P5 Co5 Co6 128.52(11) . . ?
Se6 Co5 Co6 53.19(5) . . ?
Se7 Co5 Co6 110.89(7) . . ?
Se5 Co5 Co6 52.93(5) . . ?
Se4 Co5 Co6 113.19(8) . . ?
P5 Co5 Co3 141.15(10) . . ?
Se6 Co5 Co3 110.99(8) . . ?
Se7 Co5 Co3 51.16(6) . . ?
Se5 Co5 Co3 108.69(8) . . ?
Se4 Co5 Co3 51.95(6) . . ?
Co6 Co5 Co3 90.26(7) . . ?
P5 Co5 Co4 138.77(10) . . ?
Se6 Co5 Co4 113.65(7) . . ?
Se7 Co5 Co4 107.40(8) . . ?
Se5 Co5 Co4 52.24(6) . . ?
Se4 Co5 Co4 51.74(5) . . ?
Co6 Co5 Co4 61.52(6) . . ?
Co3 Co5 Co4 56.62(6) . . ?
P5 Co5 Co1 132.76(10) . . ?
Se6 Co5 Co1 51.47(6) . . ?
Se7 Co5 Co1 50.83(5) . . ?
Se5 Co5 Co1 112.40(7) . . ?
Se4 Co5 Co1 111.50(8) . . ?
Co6 Co5 Co1 60.44(5) . . ?
Co3 Co5 Co1 59.72(6) . . ?
Co4 Co5 Co1 88.20(7) . . ?
P6 Co6 Se8 104.33(10) . . ?
P6 Co6 Se6 97.98(11) . . ?
Se8 Co6 Se6 157.68(10) . . ?
P6 Co6 Se5 91.52(10) . . ?
Se8 Co6 Se5 87.16(7) . . ?
Se6 Co6 Se5 92.82(7) . . ?
P6 Co6 Se1 105.09(10) . . ?
Se8 Co6 Se1 87.02(8) . . ?
Se6 Co6 Se1 86.69(7) . . ?
Se5 Co6 Se1 163.29(10) . . ?
P6 Co6 Co5 126.03(12) . . ?
Se8 Co6 Co5 112.05(8) . . ?
Se6 Co6 Co5 52.51(5) . . ?
Se5 Co6 Co5 53.48(5) . . ?
Se1 Co6 Co5 115.03(7) . . ?
P6 Co6 Co2 142.21(11) . . ?
Se8 Co6 Co2 51.61(6) . . ?
Se6 Co6 Co2 108.73(8) . . ?
Se5 Co6 Co2 112.74(8) . . ?
Se1 Co6 Co2 52.20(6) . . ?
Co5 Co6 Co2 91.69(7) . . ?
P6 Co6 Co1 138.80(11) . . ?
Se8 Co6 Co1 107.92(8) . . ?
Se6 Co6 Co1 52.18(6) . . ?
Se5 Co6 Co1 114.78(7) . . ?
Se1 Co6 Co1 52.76(5) . . ?
Co5 Co6 Co1 62.30(5) . . ?
Co2 Co6 Co1 56.69(6) . . ?
P6 Co6 Co4 131.45(10) . . ?
Se8 Co6 Co4 50.69(5) . . ?
Se6 Co6 Co4 113.15(7) . . ?
Se5 Co6 Co4 52.41(6) . . ?
Se1 Co6 Co4 112.69(8) . . ?
Co5 Co6 Co4 61.70(6) . . ?
Co2 Co6 Co4 60.56(6) . . ?
Co1 Co6 Co4 89.28(7) . . ?
N1 Fe1 N2 151.7(4) . . ?
N1 Fe1 C115 98.2(5) . . ?
N2 Fe1 C115 95.7(5) . . ?
N1 Fe1 Se1 107.6(2) . . ?
N2 Fe1 Se1 96.6(2) . . ?
C115 Fe1 Se1 91.0(4) . . ?
N4 Fe2 N3 150.8(3) . . ?
N4 Fe2 C120 98.4(4) . . ?
N3 Fe2 C120 92.7(5) . . ?
N4 Fe2 Se4 108.7(2) . . ?
N3 Fe2 Se4 96.21(19) . . ?
C120 Fe2 Se4 98.3(4) . . ?
N6 Fe3 N5 144.7(3) . . ?
N6 Fe3 C125 109.9(4) . . ?
N5 Fe3 C125 96.8(4) . . ?
N6 Fe3 Se5 94.70(19) . . ?
N5 Fe3 Se5 100.92(18) . . ?
C125 Fe3 Se5 104.2(4) . . ?
F6 P7 F5 91.1(7) . . ?
F6 P7 F3 88.4(7) . . ?
F5 P7 F3 176.1(13) . . ?
F6 P7 F1 177.5(9) . . ?
F5 P7 F1 90.1(7) . . ?
F3 P7 F1 90.6(7) . . ?
F6 P7 F2 91.3(9) . . ?
F5 P7 F2 94.5(12) . . ?
F3 P7 F2 89.4(10) . . ?
F1 P7 F2 86.4(9) . . ?
F6 P7 F4 93.3(9) . . ?
F5 P7 F4 88.8(10) . . ?
F3 P7 F4 87.4(10) . . ?
F1 P7 F4 88.9(9) . . ?
F2 P7 F4 174.3(9) . . ?
F6A P7A F5A 91.2(8) . . ?
F6A P7A F3A 88.5(7) . . ?
F5A P7A F3A 176.7(13) . . ?
F6A P7A F1A 178.0(9) . . ?
F5A P7A F1A 90.0(8) . . ?
F3A P7A F1A 90.4(7) . . ?
F6A P7A F2A 91.9(10) . . ?
F5A P7A F2A 93.9(12) . . ?
F3A P7A F2A 89.4(11) . . ?
F1A P7A F2A 86.5(9) . . ?
F6A P7A F4A 92.9(9) . . ?
F5A P7A F4A 88.9(10) . . ?
F3A P7A F4A 87.8(10) . . ?
F1A P7A F4A 88.7(9) . . ?
F2A P7A F4A 174.4(9) . . ?


#----------------------------------------------------------------------------#
#                   SQUEEZE DETAILS                                          #
#----------------------------------------------------------------------------#

_shelx_fab_file                  
;
    1    0    0    156.78      0.00
    2    0    0     45.94      0.00
    3    0    0     30.38      0.00
    4    0    0     31.34      0.00
    5    0    0     15.56      0.00
    6    0    0      6.88      0.00
    7    0    0      5.12      0.00
    8    0    0      8.66      0.00
    9    0    0      6.03      0.00
   10    0    0     -0.09      0.00
   11    0    0      3.20      0.00
   12    0    0      6.64      0.00
   13    0    0      2.91      0.00
   14    0    0     -2.80      0.00
   15    0    0     -5.54      0.00
   16    0    0     -5.75      0.00
   17    0    0     -3.98      0.00
   18    0    0     -0.19      0.00
   19    0    0     -0.98      0.00
   20    0    0     -3.06      0.00
  -20    1    0     -6.14      0.00
  -19    1    0     -2.36      0.00
  -18    1    0     -2.02      0.00
  -17    1    0     -5.46      0.00
  -16    1    0     -6.00      0.00
  -15    1    0     -4.42      0.00
  -14    1    0     -0.82      0.00
  -13    1    0      2.69      0.00
  -12    1    0      1.55      0.00
  -11    1    0     -3.46      0.00
  -10    1    0     -4.38      0.00
   -9    1    0      1.47      0.00
   -8    1    0      0.01      0.00
   -7    1    0     -8.67      0.00
   -6    1    0     -8.34      0.00
   -5    1    0      0.63      0.00
   -4    1    0      5.59      0.00
   -3    1    0     -8.28      0.00
   -2    1    0     -9.82      0.00
   -1    1    0     29.10      0.00
    0    1    0     11.03      0.00
    1    1    0    -84.28      0.00
    2    1    0    -94.82      0.00
    3    1    0    -15.62      0.00
    4    1    0     14.09      0.00
    5    1    0     -0.18      0.00
    6    1    0     -4.16      0.00
    7    1    0     -3.82      0.00
    8    1    0     -3.98      0.00
    9    1    0     -9.06      0.00
   10    1    0    -11.03      0.00
   11    1    0     -1.48      0.00
   12    1    0      2.23      0.00
   13    1    0     -3.71      0.00
   14    1    0     -6.73      0.00
   15    1    0     -3.48      0.00
   16    1    0      1.74      0.00
   17    1    0      4.98      0.00
   18    1    0      5.12      0.00
   19    1    0      1.92      0.00
   20    1    0      0.79      0.00
   21    1    0      2.56      0.00
  -19    2    0      2.86      0.00
  -18    2    0      1.03      0.00
  -17    2    0      1.04      0.00
  -16    2    0      2.82      0.00
  -15    2    0      4.09      0.00
  -14    2    0      4.01      0.00
  -13    2    0      0.87      0.00
  -12    2    0     -2.95      0.00
  -11    2    0     -4.65      0.00
  -10    2    0     -3.92      0.00
   -9    2    0     -2.82      0.00
   -8    2    0     -7.50      0.00
   -7    2    0    -12.81      0.00
   -6    2    0     -7.83      0.00
   -5    2    0     -2.37      0.00
   -4    2    0    -12.91      0.00
   -3    2    0    -32.06      0.00
   -2    2    0    -29.61      0.00
   -1    2    0    -14.21      0.00
    0    2    0    -40.92      0.00
    1    2    0    -72.58      0.00
    2    2    0    -24.86      0.00
    3    2    0     33.15      0.00
    4    2    0     15.64      0.00
    5    2    0    -15.89      0.00
    6    2    0    -15.24      0.00
    7    2    0     -8.23      0.00
    8    2    0     -4.95      0.00
    9    2    0     -5.98      0.00
   10    2    0     -4.52      0.00
   11    2    0      2.52      0.00
   12    2    0      0.96      0.00
   13    2    0     -4.57      0.00
   14    2    0     -2.51      0.00
   15    2    0      1.32      0.00
   16    2    0      2.08      0.00
   17    2    0      0.43      0.00
   18    2    0     -3.26      0.00
   19    2    0     -6.21      0.00
   20    2    0     -6.04      0.00
   21    2    0     -5.90      0.00
  -19    3    0     -5.34      0.00
  -18    3    0     -4.91      0.00
  -17    3    0     -1.00      0.00
  -16    3    0     -2.17      0.00
  -15    3    0     -3.25      0.00
  -14    3    0     -2.25      0.00
  -13    3    0     -3.10      0.00
  -12    3    0     -0.63      0.00
  -11    3    0      5.29      0.00
  -10    3    0      9.24      0.00
   -9    3    0      8.91      0.00
   -8    3    0      3.88      0.00
   -7    3    0      0.74      0.00
   -6    3    0      6.36      0.00
   -5    3    0     11.95      0.00
   -4    3    0      6.66      0.00
   -3    3    0      7.89      0.00
   -2    3    0     35.00      0.00
   -1    3    0     60.65      0.00
    0    3    0     61.36      0.00
    1    3    0     68.74      0.00
    2    3    0     85.37      0.00
    3    3    0     59.90      0.00
    4    3    0      6.31      0.00
    5    3    0     -8.88      0.00
    6    3    0      9.83      0.00
    7    3    0     18.78      0.00
    8    3    0     12.40      0.00
    9    3    0      3.94      0.00
   10    3    0      3.78      0.00
   11    3    0      7.51      0.00
   12    3    0      1.91      0.00
   13    3    0     -4.37      0.00
   14    3    0     -1.71      0.00
   15    3    0     -0.20      0.00
   16    3    0     -2.92      0.00
   17    3    0     -5.09      0.00
   18    3    0     -6.38      0.00
   19    3    0     -4.14      0.00
   20    3    0     -0.04      0.00
   21    3    0     -0.20      0.00
  -18    4    0      1.20      0.00
  -17    4    0      5.21      0.00
  -16    4    0     -0.62      0.00
  -15    4    0     -3.08      0.00
  -14    4    0     -1.60      0.00
  -13    4    0     -2.75      0.00
  -12    4    0      0.35      0.00
  -11    4    0      3.78      0.00
  -10    4    0      1.20      0.00
   -9    4    0     -4.08      0.00
   -8    4    0     -6.19      0.00
   -7    4    0     -1.00      0.00
   -6    4    0      6.64      0.00
   -5    4    0      7.74      0.00
   -4    4    0      0.04      0.00
   -3    4    0     -1.66      0.00
   -2    4    0      7.04      0.00
   -1    4    0     -0.35      0.00
    0    4    0    -15.30      0.00
    1    4    0     -5.72      0.00
    2    4    0      1.50      0.00
    3    4    0    -16.75      0.00
    4    4    0    -24.92      0.00
    5    4    0     -7.93      0.00
    6    4    0      7.06      0.00
    7    4    0      4.01      0.00
    8    4    0     -7.93      0.00
    9    4    0    -13.44      0.00
   10    4    0     -8.00      0.00
   11    4    0     -1.93      0.00
   12    4    0     -3.65      0.00
   13    4    0     -5.08      0.00
   14    4    0     -1.55      0.00
   15    4    0     -1.82      0.00
   16    4    0     -3.80      0.00
   17    4    0     -1.39      0.00
   18    4    0      0.19      0.00
   19    4    0      0.28      0.00
   20    4    0     -0.26      0.00
   21    4    0     -2.58      0.00
  -18    5    0      2.15      0.00
  -17    5    0      5.60      0.00
  -16    5    0      0.88      0.00
  -15    5    0      1.36      0.00
  -14    5    0      3.61      0.00
  -13    5    0      1.71      0.00
  -12    5    0      3.12      0.00
  -11    5    0      2.96      0.00
  -10    5    0     -1.35      0.00
   -9    5    0     -5.52      0.00
   -8    5    0     -5.47      0.00
   -7    5    0     -0.16      0.00
   -6    5    0     -0.40      0.00
   -5    5    0     -8.56      0.00
   -4    5    0    -16.49      0.00
   -3    5    0    -16.52      0.00
   -2    5    0     -9.35      0.00
   -1    5    0    -11.07      0.00
    0    5    0    -12.20      0.00
    1    5    0     -0.91      0.00
    2    5    0     -8.21      0.00
    3    5    0    -27.62      0.00
    4    5    0    -18.49      0.00
    5    5    0      4.18      0.00
    6    5    0      9.69      0.00
    7    5    0     -0.52      0.00
    8    5    0    -11.68      0.00
    9    5    0     -8.93      0.00
   10    5    0      3.35      0.00
   11    5    0      7.63      0.00
   12    5    0      1.96      0.00
   13    5    0     -1.18      0.00
   14    5    0      2.26      0.00
   15    5    0      3.49      0.00
   16    5    0      2.13      0.00
   17    5    0      2.46      0.00
   18    5    0      0.48      0.00
   19    5    0     -2.41      0.00
   20    5    0     -3.71      0.00
   21    5    0     -4.53      0.00
   22    5    0     -2.14      0.00
  -17    6    0      1.88      0.00
  -16    6    0     -2.67      0.00
  -15    6    0     -2.93      0.00
  -14    6    0     -2.07      0.00
  -13    6    0     -2.49      0.00
  -12    6    0     -0.11      0.00
  -11    6    0      1.06      0.00
  -10    6    0      2.08      0.00
   -9    6    0      2.26      0.00
   -8    6    0      2.51      0.00
   -7    6    0      5.56      0.00
   -6    6    0      1.41      0.00
   -5    6    0     -4.23      0.00
   -4    6    0      1.61      0.00
   -3    6    0     11.55      0.00
   -2    6    0     17.62      0.00
   -1    6    0     14.68      0.00
    0    6    0     11.01      0.00
    1    6    0     14.52      0.00
    2    6    0      6.05      0.00
    3    6    0     -5.91      0.00
    4    6    0      4.10      0.00
    5    6    0     15.37      0.00
    6    6    0      9.39      0.00
    7    6    0      0.06      0.00
    8    6    0     -0.40      0.00
    9    6    0      9.33      0.00
   10    6    0     16.33      0.00
   11    6    0      9.89      0.00
   12    6    0      0.14      0.00
   13    6    0     -1.21      0.00
   14    6    0      2.41      0.00
   15    6    0      2.37      0.00
   16    6    0     -0.06      0.00
   17    6    0     -1.10      0.00
   18    6    0     -2.52      0.00
   19    6    0     -3.00      0.00
   20    6    0     -1.98      0.00
   21    6    0     -0.24      0.00
   22    6    0      2.57      0.00
  -17    7    0      2.58      0.00
  -16    7    0      1.21      0.00
  -15    7    0      1.17      0.00
  -14    7    0      1.02      0.00
  -13    7    0      0.46      0.00
  -12    7    0     -1.12      0.00
  -11    7    0     -2.95      0.00
  -10    7    0     -1.16      0.00
   -9    7    0     -2.07      0.00
   -8    7    0     -3.97      0.00
   -7    7    0     -0.40      0.00
   -6    7    0     -1.44      0.00
   -5    7    0     -1.48      0.00
   -4    7    0      8.55      0.00
   -3    7    0     11.56      0.00
   -2    7    0      3.08      0.00
   -1    7    0     -6.54      0.00
    0    7    0    -10.36      0.00
    1    7    0     -4.83      0.00
    2    7    0     -2.57      0.00
    3    7    0     -3.97      0.00
    4    7    0      4.22      0.00
    5    7    0      7.05      0.00
    6    7    0     -5.06      0.00
    7    7    0    -12.05      0.00
    8    7    0     -5.95      0.00
    9    7    0      0.97      0.00
   10    7    0     -2.38      0.00
   11    7    0    -12.69      0.00
   12    7    0    -15.05      0.00
   13    7    0     -6.08      0.00
   14    7    0      1.02      0.00
   15    7    0      0.35      0.00
   16    7    0     -1.37      0.00
   17    7    0     -1.08      0.00
   18    7    0      0.67      0.00
   19    7    0      2.06      0.00
   20    7    0     -0.79      0.00
   21    7    0     -3.58      0.00
   22    7    0     -2.46      0.00
  -16    8    0      5.84      0.00
  -15    8    0      5.58      0.00
  -14    8    0      2.75      0.00
  -13    8    0      1.55      0.00
  -12    8    0      0.64      0.00
  -11    8    0      2.72      0.00
  -10    8    0      6.02      0.00
   -9    8    0      0.29      0.00
   -8    8    0     -6.57      0.00
   -7    8    0     -5.27      0.00
   -6    8    0     -6.76      0.00
   -5    8    0     -8.22      0.00
   -4    8    0     -3.14      0.00
   -3    8    0     -6.06      0.00
   -2    8    0    -14.83      0.00
   -1    8    0    -14.18      0.00
    0    8    0     -6.44      0.00
    1    8    0      1.26      0.00
    2    8    0      1.12      0.00
    3    8    0     -4.77      0.00
    4    8    0     -2.58      0.00
    5    8    0      0.48      0.00
    6    8    0     -3.98      0.00
    7    8    0     -1.67      0.00
    8    8    0      6.37      0.00
    9    8    0      5.68      0.00
   10    8    0     -0.88      0.00
   11    8    0     -4.43      0.00
   12    8    0     -0.59      0.00
   13    8    0      6.20      0.00
   14    8    0      4.49      0.00
   15    8    0     -0.97      0.00
   16    8    0      0.03      0.00
   17    8    0      2.12      0.00
   18    8    0      2.85      0.00
   19    8    0      1.67      0.00
   20    8    0     -4.62      0.00
   21    8    0     -6.48      0.00
   22    8    0     -1.96      0.00
  -15    9    0     -1.18      0.00
  -14    9    0     -3.53      0.00
  -13    9    0     -1.58      0.00
  -12    9    0     -1.90      0.00
  -11    9    0     -0.61      0.00
  -10    9    0      1.33      0.00
   -9    9    0     -2.27      0.00
   -8    9    0     -3.99      0.00
   -7    9    0     -1.54      0.00
   -6    9    0     -3.15      0.00
   -5    9    0     -3.73      0.00
   -4    9    0      0.86      0.00
   -3    9    0     -0.39      0.00
   -2    9    0     -4.25      0.00
   -1    9    0      2.23      0.00
    0    9    0     11.93      0.00
    1    9    0     13.13      0.00
    2    9    0      6.12      0.00
    3    9    0     -0.30      0.00
    4    9    0      2.63      0.00
    5    9    0      6.50      0.00
    6    9    0      4.60      0.00
    7    9    0      7.08      0.00
    8    9    0      9.36      0.00
    9    9    0      3.35      0.00
   10    9    0     -0.45      0.00
   11    9    0      1.32      0.00
   12    9    0      5.95      0.00
   13    9    0     10.82      0.00
   14    9    0      7.35      0.00
   15    9    0      2.96      0.00
   16    9    0      5.64      0.00
   17    9    0      4.84      0.00
   18    9    0      1.98      0.00
   19    9    0      1.01      0.00
   20    9    0     -2.60      0.00
   21    9    0     -0.81      0.00
   22    9    0      5.14      0.00
  -14   10    0     -2.83      0.00
  -13   10    0     -1.26      0.00
  -12   10    0     -1.97      0.00
  -11   10    0     -0.19      0.00
  -10   10    0      1.12      0.00
   -9   10    0     -0.36      0.00
   -8   10    0      1.22      0.00
   -7   10    0      3.88      0.00
   -6   10    0      4.17      0.00
   -5   10    0      5.12      0.00
   -4   10    0      6.63      0.00
   -3   10    0      4.61      0.00
   -2   10    0      1.79      0.00
   -1   10    0      3.75      0.00
    0   10    0      3.68      0.00
    1   10    0     -4.32      0.00
    2   10    0    -10.42      0.00
    3   10    0     -6.01      0.00
    4   10    0      3.11      0.00
    5   10    0      4.73      0.00
    6   10    0     -0.45      0.00
    7   10    0     -2.43      0.00
    8   10    0     -4.84      0.00
    9   10    0     -9.54      0.00
   10   10    0     -8.90      0.00
   11   10    0     -6.51      0.00
   12   10    0     -4.00      0.00
   13   10    0     -1.12      0.00
   14   10    0     -4.75      0.00
   15   10    0     -6.11      0.00
   16   10    0      0.09      0.00
   17   10    0      1.09      0.00
   18   10    0      0.45      0.00
   19   10    0      3.25      0.00
   20   10    0      2.24      0.00
   21   10    0      1.62      0.00
   22   10    0      1.93      0.00
  -14   11    0     -0.03      0.00
  -13   11    0     -3.03      0.00
  -12   11    0     -5.13      0.00
  -11   11    0     -0.83      0.00
  -10   11    0      3.32      0.00
   -9   11    0      3.73      0.00
   -8   11    0      1.34      0.00
   -7   11    0     -3.94      0.00
   -6   11    0     -5.66      0.00
   -5   11    0     -3.13      0.00
   -4   11    0     -3.08      0.00
   -3   11    0     -5.78      0.00
   -2   11    0     -7.16      0.00
   -1   11    0     -4.63      0.00
    0   11    0     -2.80      0.00
    1   11    0     -5.76      0.00
    2   11    0     -5.87      0.00
    3   11    0      0.97      0.00
    4   11    0      5.65      0.00
    5   11    0      1.89      0.00
    6   11    0     -3.11      0.00
    7   11    0     -2.55      0.00
    8   11    0     -0.38      0.00
    9   11    0      2.39      0.00
   10   11    0      6.16      0.00
   11   11    0      6.47      0.00
   12   11    0      5.71      0.00
   13   11    0      3.41      0.00
   14   11    0     -3.43      0.00
   15   11    0     -4.10      0.00
   16   11    0      1.88      0.00
   17   11    0      2.14      0.00
   18   11    0      1.21      0.00
   19   11    0      3.57      0.00
   20   11    0      2.05      0.00
   21   11    0     -1.63      0.00
   22   11    0     -2.98      0.00
  -13   12    0      1.68      0.00
  -12   12    0      4.83      0.00
  -11   12    0      7.23      0.00
  -10   12    0      3.27      0.00
   -9   12    0     -1.09      0.00
   -8   12    0     -2.90      0.00
   -7   12    0     -4.90      0.00
   -6   12    0     -3.32      0.00
   -5   12    0     -0.23      0.00
   -4   12    0     -0.60      0.00
   -3   12    0     -1.25      0.00
   -2   12    0     -0.73      0.00
   -1   12    0     -1.37      0.00
    0   12    0     -3.96      0.00
    1   12    0     -5.61      0.00
    2   12    0     -2.79      0.00
    3   12    0      0.69      0.00
    4   12    0     -1.85      0.00
    5   12    0     -7.80      0.00
    6   12    0     -7.07      0.00
    7   12    0      1.31      0.00
    8   12    0      7.54      0.00
    9   12    0      7.59      0.00
   10   12    0      3.71      0.00
   11   12    0      0.47      0.00
   12   12    0      1.12      0.00
   13   12    0     -0.04      0.00
   14   12    0     -2.10      0.00
   15   12    0      2.77      0.00
   16   12    0      6.92      0.00
   17   12    0      3.14      0.00
   18   12    0      0.05      0.00
   19   12    0      2.52      0.00
   20   12    0      4.55      0.00
   21   12    0      2.33      0.00
   22   12    0      0.48      0.00
  -12   13    0     -0.51      0.00
  -11   13    0      1.02      0.00
  -10   13    0     -0.18      0.00
   -9   13    0      0.18      0.00
   -8   13    0      1.09      0.00
   -7   13    0      0.71      0.00
   -6   13    0      3.91      0.00
   -5   13    0      7.73      0.00
   -4   13    0      5.56      0.00
   -3   13    0      1.46      0.00
   -2   13    0      2.03      0.00
   -1   13    0      4.78      0.00
    0   13    0      4.59      0.00
    1   13    0      3.87      0.00
    2   13    0      4.13      0.00
    3   13    0      2.39      0.00
    4   13    0      0.07      0.00
    5   13    0      0.14      0.00
    6   13    0      3.81      0.00
    7   13    0      7.33      0.00
    8   13    0      3.48      0.00
    9   13    0     -5.61      0.00
   10   13    0    -11.78      0.00
   11   13    0    -10.67      0.00
   12   13    0     -6.55      0.00
   13   13    0     -6.50      0.00
   14   13    0     -4.22      0.00
   15   13    0      2.29      0.00
   16   13    0      1.65      0.00
   17   13    0     -2.67      0.00
   18   13    0     -1.00      0.00
   19   13    0      4.62      0.00
   20   13    0      7.15      0.00
   21   13    0      1.57      0.00
   22   13    0     -3.48      0.00
  -11   14    0     -5.28      0.00
  -10   14    0     -7.48      0.00
   -9   14    0     -4.78      0.00
   -8   14    0     -1.94      0.00
   -7   14    0     -3.39      0.00
   -6   14    0     -4.26      0.00
   -5   14    0     -2.34      0.00
   -4   14    0     -1.92      0.00
   -3   14    0     -2.31      0.00
   -2   14    0      1.33      0.00
   -1   14    0      4.07      0.00
    0   14    0      1.04      0.00
    1   14    0      0.07      0.00
    2   14    0      1.15      0.00
    3   14    0     -2.77      0.00
    4   14    0     -5.77      0.00
    5   14    0     -2.53      0.00
    6   14    0      3.12      0.00
    7   14    0      5.10      0.00
    8   14    0     -0.18      0.00
    9   14    0     -5.20      0.00
   10   14    0     -2.19      0.00
   11   14    0      4.89      0.00
   12   14    0      7.46      0.00
   13   14    0      3.97      0.00
   14   14    0      3.16      0.00
   15   14    0      2.66      0.00
   16   14    0     -5.20      0.00
   17   14    0     -8.67      0.00
   18   14    0     -2.82      0.00
   19   14    0      2.78      0.00
   20   14    0      3.87      0.00
   21   14    0     -1.56      0.00
  -10   15    0      2.81      0.00
   -9   15    0      4.71      0.00
   -8   15    0      3.64      0.00
   -7   15    0     -0.36      0.00
   -6   15    0     -2.19      0.00
   -5   15    0     -1.45      0.00
   -4   15    0     -3.18      0.00
   -3   15    0     -4.85      0.00
   -2   15    0      0.02      0.00
   -1   15    0      3.19      0.00
    0   15    0     -2.19      0.00
    1   15    0     -4.90      0.00
    2   15    0     -2.66      0.00
    3   15    0     -3.56      0.00
    4   15    0     -3.36      0.00
    5   15    0      0.38      0.00
    6   15    0      1.06      0.00
    7   15    0     -2.79      0.00
    8   15    0     -6.17      0.00
    9   15    0     -2.77      0.00
   10   15    0      4.50      0.00
   11   15    0      7.01      0.00
   12   15    0      4.45      0.00
   13   15    0      1.60      0.00
   14   15    0      1.91      0.00
   15   15    0      1.18      0.00
   16   15    0     -2.73      0.00
   17   15    0      0.11      0.00
   18   15    0      6.62      0.00
   19   15    0      6.25      0.00
   20   15    0      2.75      0.00
   21   15    0     -1.31      0.00
   -8   16    0     -1.31      0.00
   -7   16    0     -6.26      0.00
   -6   16    0     -5.05      0.00
   -5   16    0      0.26      0.00
   -4   16    0      2.53      0.00
   -3   16    0      2.92      0.00
   -2   16    0      5.61      0.00
   -1   16    0      4.91      0.00
    0   16    0      0.18      0.00
    1   16    0      1.26      0.00
    2   16    0      5.19      0.00
    3   16    0      2.02      0.00
    4   16    0     -2.89      0.00
    5   16    0     -2.45      0.00
    6   16    0     -1.49      0.00
    7   16    0     -2.81      0.00
    8   16    0     -1.95      0.00
    9   16    0      0.85      0.00
   10   16    0     -1.19      0.00
   11   16    0     -7.28      0.00
   12   16    0     -9.17      0.00
   13   16    0     -6.84      0.00
   14   16    0     -4.45      0.00
   15   16    0     -3.09      0.00
   16   16    0     -2.04      0.00
   17   16    0      2.47      0.00
   18   16    0      7.04      0.00
   19   16    0      6.40      0.00
   20   16    0      5.28      0.00
   21   16    0      3.97      0.00
   -7   17    0     -6.23      0.00
   -6   17    0     -1.20      0.00
   -5   17    0     -0.27      0.00
   -4   17    0     -3.12      0.00
   -3   17    0     -1.73      0.00
   -2   17    0      2.85      0.00
   -1   17    0      2.30      0.00
    0   17    0     -0.76      0.00
    1   17    0      0.64      0.00
    2   17    0      3.16      0.00
    3   17    0      0.12      0.00
    4   17    0     -4.96      0.00
    5   17    0     -3.69      0.00
    6   17    0      0.69      0.00
    7   17    0      2.55      0.00
    8   17    0      4.76      0.00
    9   17    0      4.21      0.00
   10   17    0     -2.42      0.00
   11   17    0     -5.57      0.00
   12   17    0     -1.26      0.00
   13   17    0      1.28      0.00
   14   17    0     -0.85      0.00
   15   17    0     -2.75      0.00
   16   17    0     -3.79      0.00
   17   17    0     -3.73      0.00
   18   17    0     -2.10      0.00
   19   17    0     -1.38      0.00
   20   17    0     -0.79      0.00
   -6   18    0      6.80      0.00
   -5   18    0      2.87      0.00
   -4   18    0     -0.50      0.00
   -3   18    0      1.80      0.00
   -2   18    0      1.90      0.00
   -1   18    0     -2.92      0.00
    0   18    0     -3.35      0.00
    1   18    0      0.26      0.00
    2   18    0      1.16      0.00
    3   18    0     -1.57      0.00
    4   18    0     -4.14      0.00
    5   18    0     -0.03      0.00
    6   18    0      5.32      0.00
    7   18    0      3.51      0.00
    8   18    0      0.66      0.00
    9   18    0     -2.34      0.00
   10   18    0     -5.97      0.00
   11   18    0     -2.52      0.00
   12   18    0      2.66      0.00
   13   18    0      1.53      0.00
   14   18    0     -0.21      0.00
   15   18    0      1.01      0.00
   16   18    0      2.15      0.00
   17   18    0      3.22      0.00
   18   18    0      5.46      0.00
   19   18    0      5.55      0.00
   20   18    0      2.55      0.00
   -4   19    0      1.00      0.00
   -3   19    0      5.61      0.00
   -2   19    0      2.29      0.00
   -1   19    0     -4.52      0.00
    0   19    0     -3.18      0.00
    1   19    0     -0.09      0.00
    2   19    0     -1.66      0.00
    3   19    0     -2.91      0.00
    4   19    0     -2.89      0.00
    5   19    0     -0.33      0.00
    6   19    0      1.57      0.00
    7   19    0     -1.08      0.00
    8   19    0     -1.03      0.00
    9   19    0     -0.46      0.00
   10   19    0     -2.39      0.00
   11   19    0      0.00      0.00
   12   19    0      1.63      0.00
   13   19    0      0.06      0.00
   14   19    0      0.25      0.00
   15   19    0     -2.02      0.00
   16   19    0     -5.74      0.00
   17   19    0     -4.80      0.00
   18   19    0     -0.89      0.00
   19   19    0      1.53      0.00
   -3   20    0      0.46      0.00
   -2   20    0     -2.05      0.00
   -1   20    0     -1.89      0.00
    0   20    0      4.73      0.00
    1   20    0      6.60      0.00
    2   20    0      0.98      0.00
    3   20    0     -1.36      0.00
    4   20    0     -1.06      0.00
    5   20    0     -1.41      0.00
    6   20    0     -1.87      0.00
    7   20    0     -2.35      0.00
    8   20    0      0.04      0.00
    9   20    0      0.00      0.00
   10   20    0     -3.49      0.00
   11   20    0     -2.75      0.00
   12   20    0     -3.13      0.00
   13   20    0     -5.85      0.00
   14   20    0     -6.70      0.00
   15   20    0     -9.38      0.00
   16   20    0     -7.93      0.00
   17   20    0     -0.55      0.00
   18   20    0      2.46      0.00
   -1   21    0     -1.61      0.00
    0   21    0      0.22      0.00
    1   21    0     -0.71      0.00
    2   21    0     -4.01      0.00
    3   21    0     -1.77      0.00
    4   21    0      1.51      0.00
    5   21    0      0.20      0.00
    6   21    0     -0.31      0.00
    7   21    0      2.50      0.00
    8   21    0      5.08      0.00
    9   21    0      2.45      0.00
   10   21    0     -1.24      0.00
   11   21    0      0.41      0.00
   12   21    0      0.03      0.00
   13   21    0     -3.00      0.00
   14   21    0     -2.84      0.00
   15   21    0     -1.85      0.00
   16   21    0      3.21      0.00
   17   21    0      8.65      0.00
    2   22    0     -3.55      0.00
    3   22    0     -2.14      0.00
    4   22    0      0.07      0.00
    5   22    0     -1.75      0.00
    6   22    0     -1.64      0.00
    7   22    0      1.76      0.00
    8   22    0      1.65      0.00
    9   22    0     -2.00      0.00
   10   22    0     -1.97      0.00
   11   22    0      2.11      0.00
   12   22    0      2.31      0.00
   13   22    0      1.59      0.00
   14   22    0      5.69      0.00
   15   22    0      7.88      0.00
    6   23    0     -3.43      0.00
    7   23    0     -1.53      0.00
    8   23    0     -3.81      0.00
    9   23    0     -7.45      0.00
   10   23    0     -6.51      0.00
   11   23    0     -5.51      0.00
   12   23    0     -8.75      0.00
  -12  -23    1      8.74      0.00
  -11  -23    1      8.34      0.00
  -10  -23    1      4.59      0.00
   -9  -23    1      4.34      0.00
   -8  -23    1      5.21      0.00
   -7  -23    1      1.60      0.00
   -6  -23    1     -1.97      0.00
  -15  -22    1     -3.98      0.00
  -14  -22    1     -5.09      0.00
  -13  -22    1     -2.07      0.00
  -12  -22    1      3.67      0.00
  -11  -22    1      2.71      0.00
  -10  -22    1      0.76      0.00
   -9  -22    1      3.15      0.00
   -8  -22    1      4.04      0.00
   -7  -22    1      1.69      0.00
   -6  -22    1      0.39      0.00
   -5  -22    1      2.46      0.00
   -4  -22    1      2.66      0.00
   -3  -22    1     -0.16      0.00
   -2  -22    1      0.04      0.00
  -16  -21    1    -10.63      0.00
  -15  -21    1     -7.38      0.00
  -14  -21    1     -3.65      0.00
  -13  -21    1     -0.20      0.00
  -12  -21    1      2.35      0.00
  -11  -21    1     -1.10      0.00
  -10  -21    1     -1.93      0.00
   -9  -21    1      0.13      0.00
   -8  -21    1     -2.55      0.00
   -7  -21    1     -5.52      0.00
   -6  -21    1     -5.53      0.00
   -5  -21    1     -2.77      0.00
   -4  -21    1      0.24      0.00
   -3  -21    1      1.21      0.00
   -2  -21    1      4.77      0.00
   -1  -21    1      7.29      0.00
    0  -21    1      3.58      0.00
    1  -21    1      1.46      0.00
  -18  -20    1     -2.89      0.00
  -17  -20    1     -3.72      0.00
  -16  -20    1     -1.20      0.00
  -15  -20    1      5.27      0.00
  -14  -20    1      7.87      0.00
  -13  -20    1      8.42      0.00
  -12  -20    1      7.39      0.00
  -11  -20    1      1.95      0.00
  -10  -20    1      1.12      0.00
   -9  -20    1      2.87      0.00
   -8  -20    1      1.01      0.00
   -7  -20    1      1.29      0.00
   -6  -20    1      1.11      0.00
   -5  -20    1     -0.81      0.00
   -4  -20    1     -0.55      0.00
   -3  -20    1     -0.36      0.00
   -2  -20    1      1.36      0.00
   -1  -20    1      1.62      0.00
    0  -20    1     -2.83      0.00
    1  -20    1     -2.12      0.00
    2  -20    1      3.44      0.00
    3  -20    1      3.26      0.00
  -19  -19    1      3.76      0.00
  -18  -19    1      4.49      0.00
  -17  -19    1      4.28      0.00
  -16  -19    1      3.86      0.00
  -15  -19    1      2.96      0.00
  -14  -19    1      1.38      0.00
  -13  -19    1      1.21      0.00
  -12  -19    1     -0.52      0.00
  -11  -19    1     -4.09      0.00
  -10  -19    1     -1.74      0.00
   -9  -19    1      1.45      0.00
   -8  -19    1      0.66      0.00
   -7  -19    1      1.95      0.00
   -6  -19    1      1.16      0.00
   -5  -19    1     -1.33      0.00
   -4  -19    1      1.29      0.00
   -3  -19    1      3.91      0.00
   -2  -19    1      4.11      0.00
   -1  -19    1      2.22      0.00
    0  -19    1     -1.21      0.00
    1  -19    1     -0.05      0.00
    2  -19    1      0.74      0.00
    3  -19    1     -5.26      0.00
    4  -19    1     -8.45      0.00
  -19  -18    1      1.44      0.00
  -18  -18    1     -0.93      0.00
  -17  -18    1     -3.72      0.00
  -16  -18    1     -5.47      0.00
  -15  -18    1     -5.19      0.00
  -14  -18    1     -1.88      0.00
  -13  -18    1      0.27      0.00
  -12  -18    1     -2.59      0.00
  -11  -18    1     -4.17      0.00
  -10  -18    1      0.47      0.00
   -9  -18    1      3.04      0.00
   -8  -18    1      0.56      0.00
   -7  -18    1     -1.32      0.00
   -6  -18    1     -4.93      0.00
   -5  -18    1     -7.44      0.00
   -4  -18    1     -1.59      0.00
   -3  -18    1      5.79      0.00
   -2  -18    1      7.13      0.00
   -1  -18    1      4.05      0.00
    0  -18    1      1.55      0.00
    1  -18    1      2.64      0.00
    2  -18    1      2.60      0.00
    3  -18    1      0.82      0.00
    4  -18    1      2.92      0.00
    5  -18    1      5.30      0.00
    6  -18    1      1.60      0.00
  -20  -17    1      2.07      0.00
  -19  -17    1      1.87      0.00
  -18  -17    1     -0.22      0.00
  -17  -17    1     -3.19      0.00
  -16  -17    1     -3.04      0.00
  -15  -17    1     -0.74      0.00
  -14  -17    1      1.21      0.00
  -13  -17    1     -0.67      0.00
  -12  -17    1     -4.05      0.00
  -11  -17    1     -1.78      0.00
  -10  -17    1      2.26      0.00
   -9  -17    1      0.28      0.00
   -8  -17    1     -4.08      0.00
   -7  -17    1     -5.38      0.00
   -6  -17    1     -6.05      0.00
   -5  -17    1     -6.41      0.00
   -4  -17    1     -2.43      0.00
   -3  -17    1      2.08      0.00
   -2  -17    1      0.54      0.00
   -1  -17    1     -2.22      0.00
    0  -17    1      1.00      0.00
    1  -17    1      4.68      0.00
    2  -17    1      2.46      0.00
    3  -17    1      0.09      0.00
    4  -17    1      0.66      0.00
    5  -17    1     -1.14      0.00
    6  -17    1     -4.88      0.00
    7  -17    1     -4.72      0.00
  -21  -16    1     -1.46      0.00
  -20  -16    1     -0.49      0.00
  -19  -16    1      0.47      0.00
  -18  -16    1     -1.03      0.00
  -17  -16    1     -2.59      0.00
  -16  -16    1      1.74      0.00
  -15  -16    1      6.32      0.00
  -14  -16    1      6.72      0.00
  -13  -16    1      5.32      0.00
  -12  -16    1      4.79      0.00
  -11  -16    1      5.03      0.00
  -10  -16    1      0.95      0.00
   -9  -16    1     -5.08      0.00
   -8  -16    1     -5.42      0.00
   -7  -16    1     -1.89      0.00
   -6  -16    1      0.34      0.00
   -5  -16    1      0.23      0.00
   -4  -16    1      1.77      0.00
   -3  -16    1      4.60      0.00
   -2  -16    1      0.50      0.00
   -1  -16    1     -5.65      0.00
    0  -16    1     -3.45      0.00
    1  -16    1     -0.80      0.00
    2  -16    1     -3.45      0.00
    3  -16    1     -4.22      0.00
    4  -16    1     -4.01      0.00
    5  -16    1     -5.66      0.00
    6  -16    1     -3.41      0.00
    7  -16    1      3.43      0.00
    8  -16    1      7.68      0.00
    9  -16    1      5.36      0.00
  -21  -15    1      4.10      0.00
  -20  -15    1      3.66      0.00
  -19  -15    1     -0.65      0.00
  -18  -15    1     -5.23      0.00
  -17  -15    1     -5.97      0.00
  -16  -15    1      0.21      0.00
  -15  -15    1      2.71      0.00
  -14  -15    1     -0.21      0.00
  -13  -15    1     -0.27      0.00
  -12  -15    1      0.86      0.00
  -11  -15    1     -0.84      0.00
  -10  -15    1     -4.53      0.00
   -9  -15    1     -3.87      0.00
   -8  -15    1      2.61      0.00
   -7  -15    1      6.59      0.00
   -6  -15    1      5.27      0.00
   -5  -15    1      1.27      0.00
   -4  -15    1     -0.25      0.00
   -3  -15    1      3.08      0.00
   -2  -15    1      3.06      0.00
   -1  -15    1      1.37      0.00
    0  -15    1      4.75      0.00
    1  -15    1      4.12      0.00
    2  -15    1     -1.18      0.00
    3  -15    1     -0.45      0.00
    4  -15    1      2.95      0.00
    5  -15    1      2.81      0.00
    6  -15    1      1.98      0.00
    7  -15    1      1.67      0.00
    8  -15    1     -0.20      0.00
    9  -15    1     -3.03      0.00
   10  -15    1     -3.44      0.00
  -21  -14    1      7.27      0.00
  -20  -14    1      5.46      0.00
  -19  -14    1      0.40      0.00
  -18  -14    1     -0.53      0.00
  -17  -14    1      2.53      0.00
  -16  -14    1      6.30      0.00
  -15  -14    1      2.23      0.00
  -14  -14    1     -4.16      0.00
  -13  -14    1     -4.66      0.00
  -12  -14    1     -6.22      0.00
  -11  -14    1     -9.54      0.00
  -10  -14    1     -8.03      0.00
   -9  -14    1     -0.39      0.00
   -8  -14    1      6.66      0.00
   -7  -14    1      4.45      0.00
   -6  -14    1     -3.03      0.00
   -5  -14    1     -6.84      0.00
   -4  -14    1     -3.99      0.00
   -3  -14    1      1.60      0.00
   -2  -14    1      0.91      0.00
   -1  -14    1     -2.10      0.00
    0  -14    1      1.25      0.00
    1  -14    1      4.32      0.00
    2  -14    1      3.51      0.00
    3  -14    1      3.50      0.00
    4  -14    1      3.70      0.00
    5  -14    1      3.18      0.00
    6  -14    1      3.92      0.00
    7  -14    1      5.39      0.00
    8  -14    1      3.93      0.00
    9  -14    1      0.37      0.00
   10  -14    1      0.89      0.00
   11  -14    1      4.45      0.00
  -22  -13    1     -1.07      0.00
  -21  -13    1      3.07      0.00
  -20  -13    1      0.86      0.00
  -19  -13    1     -2.53      0.00
  -18  -13    1     -1.37      0.00
  -17  -13    1      2.04      0.00
  -16  -13    1      2.86      0.00
  -15  -13    1     -1.14      0.00
  -14  -13    1     -1.60      0.00
  -13  -13    1      2.70      0.00
  -12  -13    1      3.40      0.00
  -11  -13    1      3.03      0.00
  -10  -13    1      4.47      0.00
   -9  -13    1      4.78      0.00
   -8  -13    1      2.36      0.00
   -7  -13    1     -3.81      0.00
   -6  -13    1     -7.95      0.00
   -5  -13    1     -4.71      0.00
   -4  -13    1      0.43      0.00
   -3  -13    1      0.15      0.00
   -2  -13    1     -5.59      0.00
   -1  -13    1     -9.06      0.00
    0  -13    1     -7.22      0.00
    1  -13    1     -5.50      0.00
    2  -13    1     -4.93      0.00
    3  -13    1     -2.70      0.00
    4  -13    1      0.32      0.00
    5  -13    1      0.16      0.00
    6  -13    1     -2.32      0.00
    7  -13    1     -0.60      0.00
    8  -13    1      3.68      0.00
    9  -13    1      6.04      0.00
   10  -13    1      8.27      0.00
   11  -13    1      7.84      0.00
   12  -13    1      3.35      0.00
  -22  -12    1     -2.48      0.00
  -21  -12    1     -1.05      0.00
  -20  -12    1     -1.56      0.00
  -19  -12    1     -2.18      0.00
  -18  -12    1     -0.32      0.00
  -17  -12    1      2.75      0.00
  -16  -12    1      0.92      0.00
  -15  -12    1     -3.31      0.00
  -14  -12    1     -1.73      0.00
  -13  -12    1      0.87      0.00
  -12  -12    1      0.21      0.00
  -11  -12    1      0.92      0.00
  -10  -12    1      1.17      0.00
   -9  -12    1     -0.18      0.00
   -8  -12    1     -1.25      0.00
   -7  -12    1     -3.50      0.00
   -6  -12    1     -1.76      0.00
   -5  -12    1      6.73      0.00
   -4  -12    1     10.53      0.00
   -3  -12    1      3.40      0.00
   -2  -12    1     -3.90      0.00
   -1  -12    1     -2.03      0.00
    0  -12    1      2.84      0.00
    1  -12    1      3.42      0.00
    2  -12    1      1.06      0.00
    3  -12    1     -0.67      0.00
    4  -12    1      1.03      0.00
    5  -12    1      3.11      0.00
    6  -12    1      3.08      0.00
    7  -12    1      4.44      0.00
    8  -12    1      4.04      0.00
    9  -12    1      0.20      0.00
   10  -12    1     -2.29      0.00
   11  -12    1     -5.70      0.00
   12  -12    1     -9.58      0.00
   13  -12    1     -8.34      0.00
  -22  -11    1      3.67      0.00
  -21  -11    1      3.89      0.00
  -20  -11    1      5.06      0.00
  -19  -11    1      3.78      0.00
  -18  -11    1      1.53      0.00
  -17  -11    1      2.00      0.00
  -16  -11    1     -1.36      0.00
  -15  -11    1     -4.11      0.00
  -14  -11    1     -0.18      0.00
  -13  -11    1      0.59      0.00
  -12  -11    1     -3.20      0.00
  -11  -11    1     -7.27      0.00
  -10  -11    1    -12.12      0.00
   -9  -11    1    -11.05      0.00
   -8  -11    1     -4.45      0.00
   -7  -11    1     -0.71      0.00
   -6  -11    1      3.19      0.00
   -5  -11    1      6.98      0.00
   -4  -11    1      2.29      0.00
   -3  -11    1     -6.39      0.00
   -2  -11    1     -5.86      0.00
   -1  -11    1      2.73      0.00
    0  -11    1      5.84      0.00
    1  -11    1      3.12      0.00
    2  -11    1      3.80      0.00
    3  -11    1      6.25      0.00
    4  -11    1      5.88      0.00
    5  -11    1      3.23      0.00
    6  -11    1      1.86      0.00
    7  -11    1      3.81      0.00
    8  -11    1      3.83      0.00
    9  -11    1      0.92      0.00
   10  -11    1     -0.69      0.00
   11  -11    1     -1.15      0.00
   12  -11    1      0.88      0.00
   13  -11    1      3.88      0.00
   14  -11    1      3.16      0.00
  -22  -10    1      3.43      0.00
  -21  -10    1     -2.87      0.00
  -20  -10    1     -2.19      0.00
  -19  -10    1     -1.52      0.00
  -18  -10    1     -1.31      0.00
  -17  -10    1      2.58      0.00
  -16  -10    1      1.38      0.00
  -15  -10    1      0.84      0.00
  -14  -10    1      6.34      0.00
  -13  -10    1      6.47      0.00
  -12  -10    1      2.65      0.00
  -11  -10    1      0.26      0.00
  -10  -10    1     -0.02      0.00
   -9  -10    1      5.85      0.00
   -8  -10    1      8.94      0.00
   -7  -10    1      4.33      0.00
   -6  -10    1      3.88      0.00
   -5  -10    1      4.56      0.00
   -4  -10    1     -1.78      0.00
   -3  -10    1     -5.96      0.00
   -2  -10    1     -1.21      0.00
   -1  -10    1      4.86      0.00
    0  -10    1      2.12      0.00
    1  -10    1     -5.41      0.00
    2  -10    1     -6.15      0.00
    3  -10    1     -3.30      0.00
    4  -10    1     -3.60      0.00
    5  -10    1     -2.88      0.00
    6  -10    1     -0.61      0.00
    7  -10    1     -1.24      0.00
    8  -10    1     -1.64      0.00
    9  -10    1      3.22      0.00
   10  -10    1      7.70      0.00
   11  -10    1      6.04      0.00
   12  -10    1      2.37      0.00
   13  -10    1     -0.67      0.00
   14  -10    1     -1.81      0.00
  -22   -9    1     -6.74      0.00
  -21   -9    1    -10.03      0.00
  -20   -9    1     -3.21      0.00
  -19   -9    1      0.44      0.00
  -18   -9    1     -0.29      0.00
  -17   -9    1      0.78      0.00
  -16   -9    1     -1.60      0.00
  -15   -9    1     -0.55      0.00
  -14   -9    1      5.02      0.00
  -13   -9    1      1.96      0.00
  -12   -9    1     -5.13      0.00
  -11   -9    1     -6.80      0.00
  -10   -9    1     -2.18      0.00
   -9   -9    1      5.47      0.00
   -8   -9    1      4.22      0.00
   -7   -9    1     -2.33      0.00
   -6   -9    1      0.55      0.00
   -5   -9    1      3.52      0.00
   -4   -9    1      0.26      0.00
   -3   -9    1      2.69      0.00
   -2   -9    1      7.26      0.00
   -1   -9    1      4.01      0.00
    0   -9    1     -4.44      0.00
    1   -9    1     -9.47      0.00
    2   -9    1     -3.90      0.00
    3   -9    1      2.66      0.00
    4   -9    1     -0.65      0.00
    5   -9    1     -2.68      0.00
    6   -9    1      0.54      0.00
    7   -9    1      0.20      0.00
    8   -9    1      1.34      0.00
    9   -9    1      5.73      0.00
   10   -9    1      2.93      0.00
   11   -9    1     -4.31      0.00
   12   -9    1     -6.97      0.00
   13   -9    1     -6.40      0.00
   14   -9    1     -4.07      0.00
   15   -9    1     -0.60      0.00
  -22   -8    1     -3.24      0.00
  -21   -8    1     -1.33      0.00
  -20   -8    1      5.76      0.00
  -19   -8    1      6.40      0.00
  -18   -8    1      2.72      0.00
  -17   -8    1      0.42      0.00
  -16   -8    1     -2.82      0.00
  -15   -8    1     -1.95      0.00
  -14   -8    1     -0.51      0.00
  -13   -8    1     -7.25      0.00
  -12   -8    1    -12.38      0.00
  -11   -8    1     -7.79      0.00
  -10   -8    1     -0.68      0.00
   -9   -8    1      0.23      0.00
   -8   -8    1     -7.18      0.00
   -7   -8    1    -10.04      0.00
   -6   -8    1      0.16      0.00
   -5   -8    1      5.34      0.00
   -4   -8    1     -0.37      0.00
   -3   -8    1      0.05      0.00
   -2   -8    1      1.98      0.00
   -1   -8    1     -4.13      0.00
    0   -8    1     -7.70      0.00
    1   -8    1     -2.90      0.00
    2   -8    1      8.23      0.00
    3   -8    1     15.28      0.00
    4   -8    1      9.28      0.00
    5   -8    1      4.61      0.00
    6   -8    1      5.73      0.00
    7   -8    1      2.05      0.00
    8   -8    1      0.86      0.00
    9   -8    1      1.88      0.00
   10   -8    1     -4.93      0.00
   11   -8    1    -10.39      0.00
   12   -8    1     -7.58      0.00
   13   -8    1     -2.44      0.00
   14   -8    1      0.78      0.00
   15   -8    1      0.04      0.00
   16   -8    1     -1.93      0.00
  -22   -7    1      2.62      0.00
  -21   -7    1      2.47      0.00
  -20   -7    1      1.83      0.00
  -19   -7    1     -2.45      0.00
  -18   -7    1     -4.44      0.00
  -17   -7    1     -2.90      0.00
  -16   -7    1     -0.53      0.00
  -15   -7    1      3.41      0.00
  -14   -7    1      3.13      0.00
  -13   -7    1     -1.10      0.00
  -12   -7    1      2.36      0.00
  -11   -7    1     12.20      0.00
  -10   -7    1     14.19      0.00
   -9   -7    1      5.87      0.00
   -8   -7    1     -1.30      0.00
   -7   -7    1      2.36      0.00
   -6   -7    1     12.10      0.00
   -5   -7    1      8.51      0.00
   -4   -7    1     -6.48      0.00
   -3   -7    1     -5.63      0.00
   -2   -7    1      4.91      0.00
   -1   -7    1      4.37      0.00
    0   -7    1      4.30      0.00
    1   -7    1      9.65      0.00
    2   -7    1     10.22      0.00
    3   -7    1      3.10      0.00
    4   -7    1     -8.21      0.00
    5   -7    1     -8.69      0.00
    6   -7    1      0.43      0.00
    7   -7    1      2.45      0.00
    8   -7    1      2.35      0.00
    9   -7    1      3.02      0.00
   10   -7    1      0.62      0.00
   11   -7    1      1.38      0.00
   12   -7    1      2.41      0.00
   13   -7    1      0.32      0.00
   14   -7    1     -2.54      0.00
   15   -7    1     -4.93      0.00
   16   -7    1     -1.70      0.00
   17   -7    1      1.41      0.00
  -22   -6    1     -1.59      0.00
  -21   -6    1     -3.48      0.00
  -20   -6    1     -3.32      0.00
  -19   -6    1     -2.69      0.00
  -18   -6    1     -0.86      0.00
  -17   -6    1     -2.22      0.00
  -16   -6    1     -3.64      0.00
  -15   -6    1     -0.69      0.00
  -14   -6    1      0.25      0.00
  -13   -6    1      0.38      0.00
  -12   -6    1      4.84      0.00
  -11   -6    1      6.14      0.00
  -10   -6    1     -2.21      0.00
   -9   -6    1    -10.18      0.00
   -8   -6    1     -6.49      0.00
   -7   -6    1      4.15      0.00
   -6   -6    1     10.17      0.00
   -5   -6    1      1.88      0.00
   -4   -6    1     -9.38      0.00
   -3   -6    1      2.27      0.00
   -2   -6    1     16.20      0.00
   -1   -6    1      2.48      0.00
    0   -6    1    -11.23      0.00
    1   -6    1     -9.44      0.00
    2   -6    1    -10.88      0.00
    3   -6    1    -14.62      0.00
    4   -6    1    -12.97      0.00
    5   -6    1     -4.56      0.00
    6   -6    1      3.34      0.00
    7   -6    1      1.06      0.00
    8   -6    1     -2.37      0.00
    9   -6    1     -1.40      0.00
   10   -6    1      0.63      0.00
   11   -6    1      2.82      0.00
   12   -6    1      0.67      0.00
   13   -6    1     -1.75      0.00
   14   -6    1     -3.08      0.00
   15   -6    1     -5.21      0.00
   16   -6    1     -0.35      0.00
   17   -6    1      2.66      0.00
  -21   -5    1     -0.56      0.00
  -20   -5    1      1.66      0.00
  -19   -5    1      2.27      0.00
  -18   -5    1      2.96      0.00
  -17   -5    1      0.97      0.00
  -16   -5    1      0.87      0.00
  -15   -5    1      3.13      0.00
  -14   -5    1     -1.10      0.00
  -13   -5    1     -5.62      0.00
  -12   -5    1     -3.47      0.00
  -11   -5    1     -4.06      0.00
  -10   -5    1     -9.54      0.00
   -9   -5    1     -8.14      0.00
   -8   -5    1      3.40      0.00
   -7   -5    1     12.83      0.00
   -6   -5    1      8.78      0.00
   -5   -5    1     -6.01      0.00
   -4   -5    1     -7.50      0.00
   -3   -5    1     18.46      0.00
   -2   -5    1     31.47      0.00
   -1   -5    1      8.07      0.00
    0   -5    1     -6.15      0.00
    1   -5    1      1.03      0.00
    2   -5    1      0.00      0.00
    3   -5    1     -1.45      0.00
    4   -5    1      6.86      0.00
    5   -5    1     12.31      0.00
    6   -5    1      9.22      0.00
    7   -5    1      1.49      0.00
    8   -5    1     -2.36      0.00
    9   -5    1     -0.64      0.00
   10   -5    1      1.70      0.00
   11   -5    1     -0.08      0.00
   12   -5    1     -6.74      0.00
   13   -5    1     -8.78      0.00
   14   -5    1     -7.22      0.00
   15   -5    1     -5.44      0.00
   16   -5    1      2.57      0.00
   17   -5    1      4.08      0.00
   18   -5    1     -2.72      0.00
  -21   -4    1      1.63      0.00
  -20   -4    1      3.34      0.00
  -19   -4    1      0.85      0.00
  -18   -4    1     -0.88      0.00
  -17   -4    1     -1.90      0.00
  -16   -4    1      0.82      0.00
  -15   -4    1      4.03      0.00
  -14   -4    1     -0.68      0.00
  -13   -4    1     -3.67      0.00
  -12   -4    1      1.79      0.00
  -11   -4    1      3.88      0.00
  -10   -4    1      3.01      0.00
   -9   -4    1      8.44      0.00
   -8   -4    1     15.47      0.00
   -7   -4    1     13.62      0.00
   -6   -4    1     -1.62      0.00
   -5   -4    1    -13.00      0.00
   -4   -4    1      6.55      0.00
   -3   -4    1     36.35      0.00
   -2   -4    1     29.28      0.00
   -1   -4    1      5.00      0.00
    0   -4    1     11.68      0.00
    1   -4    1     26.01      0.00
    2   -4    1     14.56      0.00
    3   -4    1      3.06      0.00
    4   -4    1      5.90      0.00
    5   -4    1      4.29      0.00
    6   -4    1     -2.89      0.00
    7   -4    1     -4.49      0.00
    8   -4    1     -0.20      0.00
    9   -4    1      4.67      0.00
   10   -4    1      6.66      0.00
   11   -4    1      2.61      0.00
   12   -4    1     -4.50      0.00
   13   -4    1     -5.61      0.00
   14   -4    1     -4.32      0.00
   15   -4    1     -3.72      0.00
   16   -4    1     -0.23      0.00
   17   -4    1     -3.03      0.00
   18   -4    1     -8.24      0.00
  -21   -3    1     -1.70      0.00
  -20   -3    1     -2.92      0.00
  -19   -3    1     -4.13      0.00
  -18   -3    1     -0.68      0.00
  -17   -3    1      3.43      0.00
  -16   -3    1      5.07      0.00
  -15   -3    1      1.99      0.00
  -14   -3    1     -4.53      0.00
  -13   -3    1     -2.81      0.00
  -12   -3    1      4.90      0.00
  -11   -3    1      1.50      0.00
  -10   -3    1     -5.58      0.00
   -9   -3    1     -3.86      0.00
   -8   -3    1     -2.79      0.00
   -7   -3    1    -10.36      0.00
   -6   -3    1    -24.05      0.00
   -5   -3    1    -16.32      0.00
   -4   -3    1     24.24      0.00
   -3   -3    1     31.54      0.00
   -2   -3    1    -18.53      0.00
   -1   -3    1    -45.11      0.00
    0   -3    1    -27.24      0.00
    1   -3    1    -23.12      0.00
    2   -3    1    -33.77      0.00
    3   -3    1    -25.16      0.00
    4   -3    1     -8.77      0.00
    5   -3    1     -9.05      0.00
    6   -3    1    -16.30      0.00
    7   -3    1    -12.59      0.00
    8   -3    1     -4.23      0.00
    9   -3    1     -1.35      0.00
   10   -3    1     -1.52      0.00
   11   -3    1     -3.48      0.00
   12   -3    1     -4.95      0.00
   13   -3    1     -1.98      0.00
   14   -3    1      1.04      0.00
   15   -3    1      2.34      0.00
   16   -3    1      3.47      0.00
   17   -3    1      1.80      0.00
   18   -3    1      1.74      0.00
   19   -3    1      4.88      0.00
  -21   -2    1      5.26      0.00
  -20   -2    1      4.84      0.00
  -19   -2    1      5.11      0.00
  -18   -2    1      6.04      0.00
  -17   -2    1      5.83      0.00
  -16   -2    1      4.00      0.00
  -15   -2    1     -0.01      0.00
  -14   -2    1     -2.88      0.00
  -13   -2    1      1.06      0.00
  -12   -2    1      4.73      0.00
  -11   -2    1     -2.35      0.00
  -10   -2    1     -6.36      0.00
   -9   -2    1     -0.88      0.00
   -8   -2    1      0.52      0.00
   -7   -2    1      0.21      0.00
   -6   -2    1      3.75      0.00
   -5   -2    1     22.17      0.00
   -4   -2    1     39.11      0.00
   -3   -2    1     -4.91      0.00
   -2   -2    1    -55.40      0.00
   -1   -2    1     -9.83      0.00
    0   -2    1     49.34      0.00
    1   -2    1     29.45      0.00
    2   -2    1     -0.15      0.00
    3   -2    1      6.52      0.00
    4   -2    1     14.19      0.00
    5   -2    1      7.05      0.00
    6   -2    1     -1.39      0.00
    7   -2    1      1.22      0.00
    8   -2    1      5.51      0.00
    9   -2    1      1.48      0.00
   10   -2    1     -2.42      0.00
   11   -2    1     -3.34      0.00
   12   -2    1     -3.09      0.00
   13   -2    1     -1.23      0.00
   14   -2    1     -0.83      0.00
   15   -2    1     -2.31      0.00
   16   -2    1     -4.38      0.00
   17   -2    1     -4.24      0.00
   18   -2    1     -1.51      0.00
   19   -2    1     -2.24      0.00
  -20   -1    1     -1.32      0.00
  -19   -1    1      1.92      0.00
  -18   -1    1      3.21      0.00
  -17   -1    1      2.13      0.00
  -16   -1    1      0.18      0.00
  -15   -1    1     -1.96      0.00
  -14   -1    1      0.60      0.00
  -13   -1    1      6.89      0.00
  -12   -1    1      6.44      0.00
  -11   -1    1     -2.01      0.00
  -10   -1    1     -0.07      0.00
   -9   -1    1     10.77      0.00
   -8   -1    1     11.05      0.00
   -7   -1    1      6.55      0.00
   -6   -1    1      5.44      0.00
   -5   -1    1     15.07      0.00
   -4   -1    1     22.87      0.00
   -3   -1    1      0.49      0.00
   -2   -1    1     21.96      0.00
   -1   -1    1    120.48      0.00
    0   -1    1    140.12      0.00
    1   -1    1     55.10      0.00
    2   -1    1     17.70      0.00
    3   -1    1     32.47      0.00
    4   -1    1     24.98      0.00
    5   -1    1      6.24      0.00
    6   -1    1     -1.20      0.00
    7   -1    1      3.90      0.00
    8   -1    1      8.03      0.00
    9   -1    1      2.04      0.00
   10   -1    1      0.35      0.00
   11   -1    1      4.46      0.00
   12   -1    1      5.06      0.00
   13   -1    1      2.06      0.00
   14   -1    1     -2.16      0.00
   15   -1    1     -4.64      0.00
   16   -1    1     -5.19      0.00
   17   -1    1     -3.00      0.00
   18   -1    1     -1.60      0.00
   19   -1    1     -5.19      0.00
   20   -1    1     -3.92      0.00
  -20    0    1     -3.48      0.00
  -19    0    1     -0.44      0.00
  -18    0    1     -2.21      0.00
  -17    0    1     -3.40      0.00
  -16    0    1     -1.60      0.00
  -15    0    1     -0.07      0.00
  -14    0    1      2.58      0.00
  -13    0    1      3.67      0.00
  -12    0    1     -1.84      0.00
  -11    0    1     -8.45      0.00
  -10    0    1     -4.31      0.00
   -9    0    1      1.01      0.00
   -8    0    1     -6.80      0.00
   -7    0    1    -14.35      0.00
   -6    0    1    -15.49      0.00
   -5    0    1    -15.06      0.00
   -4    0    1    -22.61      0.00
   -3    0    1    -42.88      0.00
   -2    0    1    -24.92      0.00
   -1    0    1      6.33      0.00
    0    0    1    -65.01      0.00
    1    0    1   -153.89      0.00
    2    0    1   -109.96      0.00
    3    0    1    -25.59      0.00
    4    0    1     -4.84      0.00
    5    0    1     -8.00      0.00
    6    0    1     -8.24      0.00
    7    0    1     -5.96      0.00
    8    0    1     -4.42      0.00
    9    0    1     -8.58      0.00
   10    0    1     -6.14      0.00
   11    0    1     -0.51      0.00
   12    0    1     -1.81      0.00
   13    0    1     -4.51      0.00
   14    0    1     -4.77      0.00
   15    0    1     -2.06      0.00
   16    0    1      2.18      0.00
   17    0    1      6.12      0.00
   18    0    1      6.03      0.00
   19    0    1      1.59      0.00
   20    0    1      1.99      0.00
  -20    1    1      4.68      0.00
  -19    1    1      6.32      0.00
  -18    1    1      3.80      0.00
  -17    1    1      2.73      0.00
  -16    1    1      3.80      0.00
  -15    1    1      4.59      0.00
  -14    1    1      4.61      0.00
  -13    1    1      1.18      0.00
  -12    1    1     -5.43      0.00
  -11    1    1     -7.65      0.00
  -10    1    1     -0.63      0.00
   -9    1    1      2.68      0.00
   -8    1    1     -5.69      0.00
   -7    1    1     -7.74      0.00
   -6    1    1      2.83      0.00
   -5    1    1     11.04      0.00
   -4    1    1      3.16      0.00
   -3    1    1    -15.49      0.00
   -2    1    1    -13.33      0.00
   -1    1    1    -13.73      0.00
    0    1    1    -57.31      0.00
    1    1    1    -57.58      0.00
    2    1    1     21.70      0.00
    3    1    1     51.19      0.00
    4    1    1      6.74      0.00
    5    1    1    -17.24      0.00
    6    1    1     -9.41      0.00
    7    1    1      1.40      0.00
    8    1    1      4.60      0.00
    9    1    1     -0.26      0.00
   10    1    1      0.79      0.00
   11    1    1      2.70      0.00
   12    1    1     -2.81      0.00
   13    1    1     -5.23      0.00
   14    1    1     -2.22      0.00
   15    1    1      1.60      0.00
   16    1    1      2.64      0.00
   17    1    1     -1.30      0.00
   18    1    1     -7.25      0.00
   19    1    1     -9.16      0.00
   20    1    1     -4.87      0.00
   21    1    1     -2.26      0.00
  -19    2    1     -0.25      0.00
  -18    2    1      2.21      0.00
  -17    2    1      4.55      0.00
  -16    2    1      3.64      0.00
  -15    2    1      1.99      0.00
  -14    2    1     -0.70      0.00
  -13    2    1     -2.83      0.00
  -12    2    1     -0.94      0.00
  -11    2    1      4.66      0.00
  -10    2    1     10.64      0.00
   -9    2    1      9.64      0.00
   -8    2    1      3.54      0.00
   -7    2    1      5.59      0.00
   -6    2    1     13.34      0.00
   -5    2    1     11.99      0.00
   -4    2    1      4.42      0.00
   -3    2    1     12.56      0.00
   -2    2    1     41.65      0.00
   -1    2    1     57.12      0.00
    0    2    1     50.78      0.00
    1    2    1     68.74      0.00
    2    2    1     92.37      0.00
    3    2    1     57.38      0.00
    4    2    1      3.77      0.00
    5    2    1     -3.55      0.00
    6    2    1     11.61      0.00
    7    2    1     17.17      0.00
    8    2    1     12.41      0.00
    9    2    1      4.44      0.00
   10    2    1      3.61      0.00
   11    2    1      3.86      0.00
   12    2    1      0.23      0.00
   13    2    1      1.25      0.00
   14    2    1      3.70      0.00
   15    2    1      2.20      0.00
   16    2    1     -0.73      0.00
   17    2    1     -4.48      0.00
   18    2    1     -6.48      0.00
   19    2    1     -3.46      0.00
   20    2    1     -0.01      0.00
   21    2    1     -0.44      0.00
  -19    3    1      0.67      0.00
  -18    3    1      3.59      0.00
  -17    3    1      0.55      0.00
  -16    3    1     -5.39      0.00
  -15    3    1     -4.19      0.00
  -14    3    1     -2.80      0.00
  -13    3    1     -2.31      0.00
  -12    3    1      0.31      0.00
  -11    3    1      0.50      0.00
  -10    3    1     -3.31      0.00
   -9    3    1    -10.03      0.00
   -8    3    1    -12.72      0.00
   -7    3    1     -5.52      0.00
   -6    3    1      2.82      0.00
   -5    3    1     -0.99      0.00
   -4    3    1    -13.97      0.00
   -3    3    1    -18.81      0.00
   -2    3    1    -21.43      0.00
   -1    3    1    -39.65      0.00
    0    3    1    -53.80      0.00
    1    3    1    -49.57      0.00
    2    3    1    -53.69      0.00
    3    3    1    -65.93      0.00
    4    3    1    -50.87      0.00
    5    3    1    -11.92      0.00
    6    3    1     11.89      0.00
    7    3    1      7.20      0.00
    8    3    1     -7.47      0.00
    9    3    1    -12.52      0.00
   10    3    1     -6.04      0.00
   11    3    1     -1.78      0.00
   12    3    1     -3.67      0.00
   13    3    1     -2.17      0.00
   14    3    1      1.21      0.00
   15    3    1      0.67      0.00
   16    3    1     -0.78      0.00
   17    3    1     -2.18      0.00
   18    3    1     -2.29      0.00
   19    3    1      0.92      0.00
   20    3    1      1.54      0.00
   21    3    1     -0.95      0.00
  -18    4    1      4.37      0.00
  -17    4    1      1.15      0.00
  -16    4    1     -2.54      0.00
  -15    4    1      2.11      0.00
  -14    4    1      2.75      0.00
  -13    4    1      0.89      0.00
  -12    4    1      1.01      0.00
  -11    4    1     -2.30      0.00
  -10    4    1     -7.08      0.00
   -9    4    1     -8.98      0.00
   -8    4    1     -3.80      0.00
   -7    4    1      3.24      0.00
   -6    4    1      1.59      0.00
   -5    4    1     -6.90      0.00
   -4    4    1    -13.34      0.00
   -3    4    1     -9.66      0.00
   -2    4    1     -7.80      0.00
   -1    4    1    -16.58      0.00
    0    4    1    -11.85      0.00
    1    4    1      0.42      0.00
    2    4    1     -5.93      0.00
    3    4    1     -9.97      0.00
    4    4    1      2.06      0.00
    5    4    1     10.58      0.00
    6    4    1      7.79      0.00
    7    4    1     -2.69      0.00
    8    4    1     -9.52      0.00
    9    4    1     -3.48      0.00
   10    4    1      5.07      0.00
   11    4    1      5.18      0.00
   12    4    1      0.85      0.00
   13    4    1      0.87      0.00
   14    4    1      3.66      0.00
   15    4    1      3.00      0.00
   16    4    1      1.76      0.00
   17    4    1      0.90      0.00
   18    4    1     -1.35      0.00
   19    4    1     -2.25      0.00
   20    4    1     -3.10      0.00
   21    4    1     -3.20      0.00
  -18    5    1      3.82      0.00
  -17    5    1      1.80      0.00
  -16    5    1     -1.47      0.00
  -15    5    1      0.39      0.00
  -14    5    1     -1.39      0.00
  -13    5    1     -2.11      0.00
  -12    5    1      0.21      0.00
  -11    5    1      0.42      0.00
  -10    5    1      0.50      0.00
   -9    5    1      1.76      0.00
   -8    5    1      7.54      0.00
   -7    5    1     10.61      0.00
   -6    5    1      3.94      0.00
   -5    5    1      0.47      0.00
   -4    5    1      5.31      0.00
   -3    5    1     15.10      0.00
   -2    5    1     22.35      0.00
   -1    5    1     21.46      0.00
    0    5    1     25.62      0.00
    1    5    1     25.76      0.00
    2    5    1     10.13      0.00
    3    5    1      7.21      0.00
    4    5    1     18.28      0.00
    5    5    1     18.06      0.00
    6    5    1      9.21      0.00
    7    5    1      0.95      0.00
    8    5    1      1.88      0.00
    9    5    1     11.88      0.00
   10    5    1     12.47      0.00
   11    5    1      1.34      0.00
   12    5    1     -6.82      0.00
   13    5    1     -5.04      0.00
   14    5    1      0.41      0.00
   15    5    1     -0.13      0.00
   16    5    1     -3.38      0.00
   17    5    1     -3.99      0.00
   18    5    1     -3.66      0.00
   19    5    1     -2.14      0.00
   20    5    1     -0.54      0.00
   21    5    1      0.43      0.00
   22    5    1      0.89      0.00
  -17    6    1     -0.42      0.00
  -16    6    1     -2.13      0.00
  -15    6    1     -0.24      0.00
  -14    6    1      0.50      0.00
  -13    6    1      1.64      0.00
  -12    6    1      1.25      0.00
  -11    6    1     -0.92      0.00
  -10    6    1     -3.57      0.00
   -9    6    1     -7.79      0.00
   -8    6    1     -6.65      0.00
   -7    6    1     -6.06      0.00
   -6    6    1    -11.45      0.00
   -5    6    1     -7.12      0.00
   -4    6    1      2.22      0.00
   -3    6    1      2.15      0.00
   -2    6    1     -4.86      0.00
   -1    6    1    -14.40      0.00
    0    6    1    -15.28      0.00
    1    6    1    -11.17      0.00
    2    6    1    -15.16      0.00
    3    6    1    -13.41      0.00
    4    6    1     -4.96      0.00
    5    6    1     -5.96      0.00
    6    6    1     -9.93      0.00
    7    6    1     -8.23      0.00
    8    6    1     -2.01      0.00
    9    6    1      1.41      0.00
   10    6    1     -6.19      0.00
   11    6    1    -14.33      0.00
   12    6    1    -11.14      0.00
   13    6    1     -2.09      0.00
   14    6    1      3.09      0.00
   15    6    1      1.56      0.00
   16    6    1     -0.33      0.00
   17    6    1      1.16      0.00
   18    6    1      1.62      0.00
   19    6    1     -0.58      0.00
   20    6    1     -2.56      0.00
   21    6    1     -2.49      0.00
   22    6    1     -2.33      0.00
  -16    7    1     -1.10      0.00
  -15    7    1     -1.68      0.00
  -14    7    1      0.02      0.00
  -13    7    1      2.10      0.00
  -12    7    1      0.70      0.00
  -11    7    1      0.62      0.00
  -10    7    1     -0.08      0.00
   -9    7    1     -3.97      0.00
   -8    7    1     -1.76      0.00
   -7    7    1     -0.81      0.00
   -6    7    1     -7.11      0.00
   -5    7    1     -5.05      0.00
   -4    7    1     -1.53      0.00
   -3    7    1     -9.03      0.00
   -2    7    1    -14.48      0.00
   -1    7    1    -11.96      0.00
    0    7    1     -2.97      0.00
    1    7    1      6.48      0.00
    2    7    1      4.40      0.00
    3    7    1      1.26      0.00
    4    7    1      5.66      0.00
    5    7    1      5.07      0.00
    6    7    1      1.80      0.00
    7    7    1      4.68      0.00
    8    7    1      6.96      0.00
    9    7    1      2.07      0.00
   10    7    1     -5.52      0.00
   11    7    1     -5.26      0.00
   12    7    1      4.52      0.00
   13    7    1     11.21      0.00
   14    7    1      7.51      0.00
   15    7    1      0.98      0.00
   16    7    1     -0.83      0.00
   17    7    1      1.25      0.00
   18    7    1      2.36      0.00
   19    7    1     -1.03      0.00
   20    7    1     -4.19      0.00
   21    7    1     -2.52      0.00
   22    7    1     -1.18      0.00
  -16    8    1      0.16      0.00
  -15    8    1     -6.39      0.00
  -14    8    1     -6.45      0.00
  -13    8    1     -3.87      0.00
  -12    8    1     -3.22      0.00
  -11    8    1      0.35      0.00
  -10    8    1      0.49      0.00
   -9    8    1     -2.65      0.00
   -8    8    1      1.72      0.00
   -7    8    1      4.73      0.00
   -6    8    1      1.06      0.00
   -5    8    1      3.74      0.00
   -4    8    1      7.14      0.00
   -3    8    1      3.37      0.00
   -2    8    1      5.92      0.00
   -1    8    1     15.71      0.00
    0    8    1     21.98      0.00
    1    8    1     21.04      0.00
    2    8    1     11.65      0.00
    3    8    1      5.68      0.00
    4    8    1     10.18      0.00
    5    8    1     10.21      0.00
    6    8    1      5.59      0.00
    7    8    1      6.07      0.00
    8    8    1      4.25      0.00
    9    8    1     -1.20      0.00
   10    8    1     -2.77      0.00
   11    8    1     -0.28      0.00
   12    8    1      4.14      0.00
   13    8    1      3.52      0.00
   14    8    1     -2.91      0.00
   15    8    1     -2.74      0.00
   16    8    1      2.81      0.00
   17    8    1      4.11      0.00
   18    8    1      1.96      0.00
   19    8    1     -2.65      0.00
   20    8    1     -4.08      0.00
   21    8    1      1.70      0.00
   22    8    1      4.50      0.00
  -15    9    1     -6.85      0.00
  -14    9    1      1.20      0.00
  -13    9    1      5.45      0.00
  -12    9    1      3.13      0.00
  -11    9    1      3.57      0.00
  -10    9    1      2.38      0.00
   -9    9    1      0.58      0.00
   -8    9    1      2.84      0.00
   -7    9    1      1.56      0.00
   -6    9    1     -1.93      0.00
   -5    9    1      0.88      0.00
   -4    9    1      3.24      0.00
   -3    9    1     -0.36      0.00
   -2    9    1     -0.88      0.00
   -1    9    1      1.64      0.00
    0    9    1     -2.29      0.00
    1    9    1    -11.23      0.00
    2    9    1    -17.36      0.00
    3    9    1    -13.56      0.00
    4    9    1     -3.67      0.00
    5    9    1     -2.27      0.00
    6    9    1     -6.20      0.00
    7    9    1     -6.21      0.00
    8    9    1     -8.24      0.00
    9    9    1    -10.05      0.00
   10    9    1     -7.21      0.00
   11    9    1     -4.50      0.00
   12    9    1     -1.31      0.00
   13    9    1     -2.61      0.00
   14    9    1     -8.73      0.00
   15    9    1     -5.37      0.00
   16    9    1      1.76      0.00
   17    9    1      1.67      0.00
   18    9    1      1.74      0.00
   19    9    1      1.65      0.00
   20    9    1      0.66      0.00
   21    9    1      2.80      0.00
   22    9    1      1.42      0.00
  -14   10    1      1.55      0.00
  -13   10    1      2.42      0.00
  -12   10    1      2.10      0.00
  -11   10    1      4.19      0.00
  -10   10    1      2.12      0.00
   -9   10    1     -0.46      0.00
   -8   10    1     -1.26      0.00
   -7   10    1     -4.51      0.00
   -6   10    1     -6.82      0.00
   -5   10    1     -6.41      0.00
   -4   10    1     -6.55      0.00
   -3   10    1     -7.64      0.00
   -2   10    1     -7.39      0.00
   -1   10    1     -6.68      0.00
    0   10    1     -9.02      0.00
    1   10    1    -10.34      0.00
    2   10    1     -4.08      0.00
    3   10    1      6.05      0.00
    4   10    1      9.00      0.00
    5   10    1      1.35      0.00
    6   10    1     -4.51      0.00
    7   10    1     -2.00      0.00
    8   10    1      1.20      0.00
    9   10    1      4.23      0.00
   10   10    1      7.06      0.00
   11   10    1      7.47      0.00
   12   10    1      8.33      0.00
   13   10    1      4.05      0.00
   14   10    1     -2.82      0.00
   15   10    1      1.06      0.00
   16   10    1      4.91      0.00
   17   10    1     -0.47      0.00
   18   10    1     -2.38      0.00
   19   10    1     -1.57      0.00
   20   10    1     -3.17      0.00
   21   10    1     -2.26      0.00
   22   10    1     -1.46      0.00
  -13   11    1     -1.58      0.00
  -12   11    1     -1.70      0.00
  -11   11    1      0.13      0.00
  -10   11    1     -1.88      0.00
   -9   11    1     -3.47      0.00
   -8   11    1     -4.76      0.00
   -7   11    1     -4.70      0.00
   -6   11    1      0.86      0.00
   -5   11    1      5.32      0.00
   -4   11    1      4.84      0.00
   -3   11    1      3.40      0.00
   -2   11    1      2.90      0.00
   -1   11    1      3.79      0.00
    0   11    1      4.00      0.00
    1   11    1      3.95      0.00
    2   11    1      7.45      0.00
    3   11    1     10.93      0.00
    4   11    1      6.89      0.00
    5   11    1     -1.44      0.00
    6   11    1     -2.95      0.00
    7   11    1      1.94      0.00
    8   11    1      4.40      0.00
    9   11    1      3.31      0.00
   10   11    1      0.54      0.00
   11   11    1     -1.27      0.00
   12   11    1     -1.88      0.00
   13   11    1     -5.96      0.00
   14   11    1     -6.34      0.00
   15   11    1      2.42      0.00
   16   11    1      5.13      0.00
   17   11    1     -1.17      0.00
   18   11    1     -2.51      0.00
   19   11    1     -1.00      0.00
   20   11    1     -3.17      0.00
   21   11    1     -2.96      0.00
   22   11    1      1.01      0.00
  -13   12    1     -0.86      0.00
  -12   12    1      2.61      0.00
  -11   12    1      2.27      0.00
  -10   12    1     -0.49      0.00
   -9   12    1      1.48      0.00
   -8   12    1      2.90      0.00
   -7   12    1      2.13      0.00
   -6   12    1      3.04      0.00
   -5   12    1      1.95      0.00
   -4   12    1     -0.07      0.00
   -3   12    1      1.39      0.00
   -2   12    1      3.54      0.00
   -1   12    1      3.23      0.00
    0   12    1      1.32      0.00
    1   12    1      0.36      0.00
    2   12    1      0.95      0.00
    3   12    1     -0.04      0.00
    4   12    1     -4.25      0.00
    5   12    1     -5.86      0.00
    6   12    1      0.03      0.00
    7   12    1      4.45      0.00
    8   12    1     -1.26      0.00
    9   12    1    -10.72      0.00
   10   12    1    -14.12      0.00
   11   12    1     -9.70      0.00
   12   12    1     -5.99      0.00
   13   12    1     -6.38      0.00
   14   12    1     -2.15      0.00
   15   12    1      2.70      0.00
   16   12    1     -2.05      0.00
   17   12    1     -7.48      0.00
   18   12    1     -3.70      0.00
   19   12    1      2.66      0.00
   20   12    1      2.88      0.00
   21   12    1      0.63      0.00
   22   12    1      1.76      0.00
  -12   13    1      0.89      0.00
  -11   13    1     -0.52      0.00
  -10   13    1     -4.01      0.00
   -9   13    1     -4.88      0.00
   -8   13    1     -7.01      0.00
   -7   13    1     -8.49      0.00
   -6   13    1     -6.35      0.00
   -5   13    1     -6.58      0.00
   -4   13    1     -9.63      0.00
   -3   13    1     -8.34      0.00
   -2   13    1     -3.00      0.00
   -1   13    1     -1.24      0.00
    0   13    1     -3.08      0.00
    1   13    1     -2.58      0.00
    2   13    1     -0.86      0.00
    3   13    1     -1.04      0.00
    4   13    1     -2.27      0.00
    5   13    1     -2.31      0.00
    6   13    1     -0.31      0.00
    7   13    1     -1.25      0.00
    8   13    1     -5.31      0.00
    9   13    1     -3.59      0.00
   10   13    1      5.94      0.00
   11   13    1     14.84      0.00
   12   13    1     14.39      0.00
   13   13    1      9.97      0.00
   14   13    1     10.39      0.00
   15   13    1      6.93      0.00
   16   13    1     -1.20      0.00
   17   13    1     -1.25      0.00
   18   13    1      3.42      0.00
   19   13    1      3.78      0.00
   20   13    1     -1.59      0.00
   21   13    1     -6.46      0.00
   22   13    1     -2.92      0.00
  -11   14    1     -0.13      0.00
  -10   14    1     -1.31      0.00
   -9   14    1      1.19      0.00
   -8   14    1      0.04      0.00
   -7   14    1     -3.48      0.00
   -6   14    1     -3.35      0.00
   -5   14    1     -1.17      0.00
   -4   14    1     -0.14      0.00
   -3   14    1      2.30      0.00
   -2   14    1      4.54      0.00
   -1   14    1     -0.30      0.00
    0   14    1     -6.06      0.00
    1   14    1     -3.30      0.00
    2   14    1      0.64      0.00
    3   14    1      0.72      0.00
    4   14    1      2.69      0.00
    5   14    1      6.12      0.00
    6   14    1      5.57      0.00
    7   14    1     -0.58      0.00
    8   14    1     -5.39      0.00
    9   14    1     -1.63      0.00
   10   14    1      5.29      0.00
   11   14    1      6.78      0.00
   12   14    1      2.06      0.00
   13   14    1     -1.27      0.00
   14   14    1     -0.10      0.00
   15   14    1     -2.97      0.00
   16   14    1     -5.56      0.00
   17   14    1      0.02      0.00
   18   14    1      2.73      0.00
   19   14    1     -0.54      0.00
   20   14    1     -3.94      0.00
   21   14    1     -5.50      0.00
  -10   15    1      0.56      0.00
   -9   15    1      2.28      0.00
   -8   15    1      0.78      0.00
   -7   15    1     -0.55      0.00
   -6   15    1      0.41      0.00
   -5   15    1     -0.17      0.00
   -4   15    1     -3.24      0.00
   -3   15    1     -1.96      0.00
   -2   15    1      2.37      0.00
   -1   15    1      0.11      0.00
    0   15    1     -3.15      0.00
    1   15    1      1.91      0.00
    2   15    1      6.27      0.00
    3   15    1      4.16      0.00
    4   15    1      2.77      0.00
    5   15    1      1.87      0.00
    6   15    1     -2.54      0.00
    7   15    1     -5.91      0.00
    8   15    1     -3.55      0.00
    9   15    1     -0.93      0.00
   10   15    1     -5.01      0.00
   11   15    1    -11.22      0.00
   12   15    1    -13.06      0.00
   13   15    1    -10.32      0.00
   14   15    1     -5.51      0.00
   15   15    1     -3.30      0.00
   16   15    1     -0.98      0.00
   17   15    1      3.50      0.00
   18   15    1      2.31      0.00
   19   15    1     -0.78      0.00
   20   15    1      0.56      0.00
   21   15    1      1.58      0.00
   -8   16    1     -6.30      0.00
   -7   16    1     -6.63      0.00
   -6   16    1     -3.94      0.00
   -5   16    1     -3.73      0.00
   -4   16    1     -5.99      0.00
   -3   16    1     -5.68      0.00
   -2   16    1     -5.25      0.00
   -1   16    1     -8.53      0.00
    0   16    1     -7.73      0.00
    1   16    1      0.15      0.00
    2   16    1      3.13      0.00
    3   16    1     -2.85      0.00
    4   16    1     -6.64      0.00
    5   16    1     -5.05      0.00
    6   16    1     -4.30      0.00
    7   16    1     -2.38      0.00
    8   16    1      1.89      0.00
    9   16    1      1.24      0.00
   10   16    1     -1.97      0.00
   11   16    1      1.83      0.00
   12   16    1      8.37      0.00
   13   16    1      9.02      0.00
   14   16    1      6.22      0.00
   15   16    1      2.45      0.00
   16   16    1     -1.67      0.00
   17   16    1     -3.35      0.00
   18   16    1     -3.98      0.00
   19   16    1     -3.48      0.00
   20   16    1     -1.66      0.00
   21   16    1     -2.63      0.00
   -7   17    1      5.70      0.00
   -6   17    1      6.00      0.00
   -5   17    1      2.27      0.00
   -4   17    1      2.33      0.00
   -3   17    1      6.44      0.00
   -2   17    1      4.98      0.00
   -1   17    1     -1.78      0.00
    0   17    1     -3.88      0.00
    1   17    1     -1.00      0.00
    2   17    1     -0.15      0.00
    3   17    1     -2.37      0.00
    4   17    1     -0.13      0.00
    5   17    1      7.16      0.00
    6   17    1      9.03      0.00
    7   17    1      5.70      0.00
    8   17    1      1.61      0.00
    9   17    1     -5.06      0.00
   10   17    1     -6.08      0.00
   11   17    1      2.44      0.00
   12   17    1      7.03      0.00
   13   17    1      3.87      0.00
   14   17    1      1.84      0.00
   15   17    1      1.27      0.00
   16   17    1     -0.67      0.00
   17   17    1      0.16      0.00
   18   17    1      3.24      0.00
   19   17    1      2.93      0.00
   20   17    1      0.24      0.00
   -6   18    1     -0.31      0.00
   -5   18    1     -2.02      0.00
   -4   18    1      0.35      0.00
   -3   18    1      1.86      0.00
   -2   18    1     -2.68      0.00
   -1   18    1     -4.23      0.00
    0   18    1      1.46      0.00
    1   18    1      3.87      0.00
    2   18    1      0.44      0.00
    3   18    1     -3.68      0.00
    4   18    1     -3.85      0.00
    5   18    1     -0.31      0.00
    6   18    1     -1.64      0.00
    7   18    1     -5.32      0.00
    8   18    1     -5.19      0.00
    9   18    1     -5.58      0.00
   10   18    1     -3.33      0.00
   11   18    1      0.60      0.00
   12   18    1     -2.69      0.00
   13   18    1     -6.81      0.00
   14   18    1     -6.16      0.00
   15   18    1     -6.35      0.00
   16   18    1     -6.57      0.00
   17   18    1     -2.44      0.00
   18   18    1      1.84      0.00
   19   18    1      0.22      0.00
   20   18    1     -2.15      0.00
   -4   19    1     -2.11      0.00
   -3   19    1     -3.21      0.00
   -2   19    1     -7.43      0.00
   -1   19    1     -5.94      0.00
    0   19    1      0.26      0.00
    1   19    1      0.34      0.00
    2   19    1     -1.36      0.00
    3   19    1      0.13      0.00
    4   19    1      0.47      0.00
    5   19    1     -0.54      0.00
    6   19    1     -3.29      0.00
    7   19    1     -3.97      0.00
    8   19    1     -1.08      0.00
    9   19    1     -1.71      0.00
   10   19    1     -1.65      0.00
   11   19    1      1.31      0.00
   12   19    1      1.38      0.00
   13   19    1      1.91      0.00
   14   19    1      0.63      0.00
   15   19    1     -4.05      0.00
   16   19    1     -2.89      0.00
   17   19    1      2.06      0.00
   18   19    1      2.09      0.00
   19   19    1     -2.61      0.00
   -3   20    1      4.44      0.00
   -2   20    1      4.84      0.00
   -1   20    1      5.72      0.00
    0   20    1      5.25      0.00
    1   20    1     -1.23      0.00
    2   20    1     -4.87      0.00
    3   20    1     -1.56      0.00
    4   20    1      0.01      0.00
    5   20    1      0.22      0.00
    6   20    1      2.25      0.00
    7   20    1      4.77      0.00
    8   20    1      4.56      0.00
    9   20    1     -0.46      0.00
   10   20    1     -1.84      0.00
   11   20    1      1.76      0.00
   12   20    1      2.35      0.00
   13   20    1      1.88      0.00
   14   20    1      0.64      0.00
   15   20    1      1.29      0.00
   16   20    1      8.42      0.00
   17   20    1     10.68      0.00
   18   20    1      4.37      0.00
   -1   21    1     -0.53      0.00
    0   21    1      0.11      0.00
    1   21    1      0.07      0.00
    2   21    1      0.76      0.00
    3   21    1      2.79      0.00
    4   21    1     -0.15      0.00
    5   21    1     -3.81      0.00
    6   21    1     -1.54      0.00
    7   21    1      1.21      0.00
    8   21    1     -1.49      0.00
    9   21    1     -6.50      0.00
   10   21    1     -5.53      0.00
   11   21    1     -1.02      0.00
   12   21    1     -0.78      0.00
   13   21    1     -1.09      0.00
   14   21    1     -0.01      0.00
   15   21    1      1.54      0.00
   16   21    1      3.29      0.00
   17   21    1     -1.56      0.00
    2   22    1      3.01      0.00
    3   22    1      3.41      0.00
    4   22    1      1.35      0.00
    5   22    1     -1.98      0.00
    6   22    1     -1.70      0.00
    7   22    1     -2.96      0.00
    8   22    1     -8.27      0.00
    9   22    1    -10.36      0.00
   10   22    1     -6.39      0.00
   11   22    1     -3.59      0.00
   12   22    1     -5.80      0.00
   13   22    1     -6.30      0.00
   14   22    1     -4.04      0.00
   15   22    1     -3.81      0.00
    6   23    1      1.65      0.00
    7   23    1      3.84      0.00
    8   23    1      2.00      0.00
    9   23    1      2.79      0.00
   10   23    1      5.70      0.00
   11   23    1      4.87      0.00
   12   23    1      1.76      0.00
  -11  -23    2      1.18      0.00
  -10  -23    2     -0.53      0.00
   -9  -23    2      0.67      0.00
   -8  -23    2      1.19      0.00
   -7  -23    2      0.07      0.00
   -6  -23    2      1.18      0.00
  -14  -22    2     -0.32      0.00
  -13  -22    2      2.04      0.00
  -12  -22    2      1.60      0.00
  -11  -22    2     -2.41      0.00
  -10  -22    2     -1.46      0.00
   -9  -22    2      0.78      0.00
   -8  -22    2      0.30      0.00
   -7  -22    2     -1.20      0.00
   -6  -22    2     -1.68      0.00
   -5  -22    2     -0.27      0.00
   -4  -22    2     -0.68      0.00
   -3  -22    2     -0.88      0.00
   -2  -22    2      1.96      0.00
  -16  -21    2      3.24      0.00
  -15  -21    2      6.23      0.00
  -14  -21    2      4.91      0.00
  -13  -21    2      4.77      0.00
  -12  -21    2      2.08      0.00
  -11  -21    2     -1.10      0.00
  -10  -21    2      1.38      0.00
   -9  -21    2      1.82      0.00
   -8  -21    2      0.55      0.00
   -7  -21    2      1.66      0.00
   -6  -21    2      2.57      0.00
   -5  -21    2      4.17      0.00
   -4  -21    2      3.08      0.00
   -3  -21    2     -0.34      0.00
   -2  -21    2     -1.19      0.00
   -1  -21    2     -4.17      0.00
    0  -21    2     -7.47      0.00
    1  -21    2     -4.46      0.00
  -18  -20    2      0.84      0.00
  -17  -20    2     -1.78      0.00
  -16  -20    2     -3.43      0.00
  -15  -20    2     -5.07      0.00
  -14  -20    2     -6.36      0.00
  -13  -20    2     -4.36      0.00
  -12  -20    2     -4.03      0.00
  -11  -20    2     -3.08      0.00
  -10  -20    2      1.26      0.00
   -9  -20    2      0.81      0.00
   -8  -20    2     -0.77      0.00
   -7  -20    2     -0.02      0.00
   -6  -20    2     -1.37      0.00
   -5  -20    2      0.08      0.00
   -4  -20    2      2.97      0.00
   -3  -20    2      3.65      0.00
   -2  -20    2      5.08      0.00
   -1  -20    2      3.08      0.00
    0  -20    2     -0.28      0.00
    1  -20    2      0.76      0.00
    2  -20    2     -0.38      0.00
    3  -20    2     -4.74      0.00
  -19  -19    2     -1.14      0.00
  -18  -19    2     -2.57      0.00
  -17  -19    2     -3.47      0.00
  -16  -19    2     -2.99      0.00
  -15  -19    2     -1.18      0.00
  -14  -19    2      0.26      0.00
  -13  -19    2     -0.96      0.00
  -12  -19    2     -4.24      0.00
  -11  -19    2     -3.08      0.00
  -10  -19    2      1.23      0.00
   -9  -19    2      0.69      0.00
   -8  -19    2     -0.23      0.00
   -7  -19    2      0.14      0.00
   -6  -19    2     -2.63      0.00
   -5  -19    2     -2.34      0.00
   -4  -19    2      0.62      0.00
   -3  -19    2      0.66      0.00
   -2  -19    2      0.34      0.00
   -1  -19    2     -0.18      0.00
    0  -19    2      0.82      0.00
    1  -19    2      4.31      0.00
    2  -19    2      4.90      0.00
    3  -19    2      4.93      0.00
    4  -19    2      7.92      0.00
  -19  -18    2     -0.10      0.00
  -18  -18    2     -1.42      0.00
  -17  -18    2     -1.36      0.00
  -16  -18    2      0.59      0.00
  -15  -18    2      3.90      0.00
  -14  -18    2      5.04      0.00
  -13  -18    2      1.11      0.00
  -12  -18    2     -1.87      0.00
  -11  -18    2      0.49      0.00
  -10  -18    2      1.93      0.00
   -9  -18    2     -0.51      0.00
   -8  -18    2     -0.83      0.00
   -7  -18    2      0.67      0.00
   -6  -18    2     -0.05      0.00
   -5  -18    2      1.15      0.00
   -4  -18    2      4.24      0.00
   -3  -18    2      2.41      0.00
   -2  -18    2     -3.66      0.00
   -1  -18    2     -7.72      0.00
    0  -18    2     -6.82      0.00
    1  -18    2     -4.35      0.00
    2  -18    2     -2.97      0.00
    3  -18    2     -1.19      0.00
    4  -18    2     -1.86      0.00
    5  -18    2     -6.67      0.00
    6  -18    2     -9.22      0.00
  -20  -17    2     -0.11      0.00
  -19  -17    2     -0.23      0.00
  -18  -17    2     -2.22      0.00
  -17  -17    2     -1.61      0.00
  -16  -17    2      0.96      0.00
  -15  -17    2      1.87      0.00
  -14  -17    2      0.17      0.00
  -13  -17    2     -2.13      0.00
  -12  -17    2      0.80      0.00
  -11  -17    2      5.67      0.00
  -10  -17    2      4.38      0.00
   -9  -17    2      0.94      0.00
   -8  -17    2      0.78      0.00
   -7  -17    2      1.82      0.00
   -6  -17    2      1.55      0.00
   -5  -17    2      1.68      0.00
   -4  -17    2      4.35      0.00
   -3  -17    2      4.67      0.00
   -2  -17    2      0.91      0.00
   -1  -17    2      1.18      0.00
    0  -17    2      4.05      0.00
    1  -17    2      0.92      0.00
    2  -17    2     -3.41      0.00
    3  -17    2     -3.43      0.00
    4  -17    2     -4.07      0.00
    5  -17    2     -4.42      0.00
    6  -17    2     -0.11      0.00
    7  -17    2      5.03      0.00
  -20  -16    2      2.95      0.00
  -19  -16    2     -2.11      0.00
  -18  -16    2     -5.45      0.00
  -17  -16    2     -3.04      0.00
  -16  -16    2      1.20      0.00
  -15  -16    2      0.97      0.00
  -14  -16    2     -0.75      0.00
  -13  -16    2     -1.30      0.00
  -12  -16    2     -0.45      0.00
  -11  -16    2     -1.13      0.00
  -10  -16    2     -3.09      0.00
   -9  -16    2      0.90      0.00
   -8  -16    2      7.83      0.00
   -7  -16    2     10.17      0.00
   -6  -16    2      7.62      0.00
   -5  -16    2      3.64      0.00
   -4  -16    2      4.28      0.00
   -3  -16    2      5.19      0.00
   -2  -16    2      0.74      0.00
   -1  -16    2      0.72      0.00
    0  -16    2      4.77      0.00
    1  -16    2      4.13      0.00
    2  -16    2      5.04      0.00
    3  -16    2      8.68      0.00
    4  -16    2      8.00      0.00
    5  -16    2      7.39      0.00
    6  -16    2      9.36      0.00
    7  -16    2      7.45      0.00
    8  -16    2      0.92      0.00
    9  -16    2     -5.13      0.00
  -21  -15    2      4.15      0.00
  -20  -15    2     -0.69      0.00
  -19  -15    2     -2.69      0.00
  -18  -15    2     -0.80      0.00
  -17  -15    2      3.05      0.00
  -16  -15    2      4.03      0.00
  -15  -15    2     -0.27      0.00
  -14  -15    2     -1.89      0.00
  -13  -15    2     -0.72      0.00
  -12  -15    2     -1.07      0.00
  -11  -15    2     -2.32      0.00
  -10  -15    2     -1.75      0.00
   -9  -15    2      3.31      0.00
   -8  -15    2      6.23      0.00
   -7  -15    2      2.06      0.00
   -6  -15    2     -4.34      0.00
   -5  -15    2     -8.21      0.00
   -4  -15    2     -5.13      0.00
   -3  -15    2     -1.06      0.00
   -2  -15    2     -3.03      0.00
   -1  -15    2     -2.53      0.00
    0  -15    2     -0.09      0.00
    1  -15    2     -1.80      0.00
    2  -15    2     -0.30      0.00
    3  -15    2      3.89      0.00
    4  -15    2      3.68      0.00
    5  -15    2      1.51      0.00
    6  -15    2     -0.60      0.00
    7  -15    2     -3.00      0.00
    8  -15    2     -4.24      0.00
    9  -15    2     -3.97      0.00
   10  -15    2     -2.31      0.00
  -21  -14    2      3.11      0.00
  -20  -14    2     -2.81      0.00
  -19  -14    2     -3.72      0.00
  -18  -14    2     -1.39      0.00
  -17  -14    2      0.29      0.00
  -16  -14    2     -0.51      0.00
  -15  -14    2     -2.64      0.00
  -14  -14    2     -0.56      0.00
  -13  -14    2      1.26      0.00
  -12  -14    2      0.32      0.00
  -11  -14    2      1.71      0.00
  -10  -14    2      4.88      0.00
   -9  -14    2      7.15      0.00
   -8  -14    2      3.58      0.00
   -7  -14    2     -5.16      0.00
   -6  -14    2     -8.32      0.00
   -5  -14    2     -2.55      0.00
   -4  -14    2      5.43      0.00
   -3  -14    2      5.80      0.00
   -2  -14    2     -1.30      0.00
   -1  -14    2     -3.63      0.00
    0  -14    2     -1.31      0.00
    1  -14    2     -1.87      0.00
    2  -14    2     -3.65      0.00
    3  -14    2     -4.86      0.00
    4  -14    2     -4.59      0.00
    5  -14    2     -2.65      0.00
    6  -14    2     -0.86      0.00
    7  -14    2      1.09      0.00
    8  -14    2      2.12      0.00
    9  -14    2      2.70      0.00
   10  -14    2      4.97      0.00
   11  -14    2      5.12      0.00
  -21  -13    2      3.66      0.00
  -20  -13    2     -0.92      0.00
  -19  -13    2     -2.30      0.00
  -18  -13    2     -1.59      0.00
  -17  -13    2     -0.96      0.00
  -16  -13    2     -1.62      0.00
  -15  -13    2     -1.68      0.00
  -14  -13    2      0.55      0.00
  -13  -13    2      0.13      0.00
  -12  -13    2     -1.52      0.00
  -11  -13    2     -1.21      0.00
  -10  -13    2     -1.71      0.00
   -9  -13    2     -1.00      0.00
   -8  -13    2      0.21      0.00
   -7  -13    2      0.18      0.00
   -6  -13    2      4.60      0.00
   -5  -13    2     10.84      0.00
   -4  -13    2      9.70      0.00
   -3  -13    2      3.08      0.00
   -2  -13    2      0.95      0.00
   -1  -13    2      5.25      0.00
    0  -13    2      7.73      0.00
    1  -13    2      6.33      0.00
    2  -13    2      5.67      0.00
    3  -13    2      7.50      0.00
    4  -13    2      9.64      0.00
    5  -13    2      7.05      0.00
    6  -13    2      3.34      0.00
    7  -13    2      4.51      0.00
    8  -13    2      3.30      0.00
    9  -13    2     -3.04      0.00
   10  -13    2     -8.52      0.00
   11  -13    2    -12.44      0.00
   12  -13    2    -12.62      0.00
  -22  -12    2      4.41      0.00
  -21  -12    2      3.40      0.00
  -20  -12    2      1.93      0.00
  -19  -12    2      0.99      0.00
  -18  -12    2      1.70      0.00
  -17  -12    2      2.41      0.00
  -16  -12    2      0.43      0.00
  -15  -12    2      0.54      0.00
  -14  -12    2      2.31      0.00
  -13  -12    2      0.73      0.00
  -12  -12    2     -0.88      0.00
  -11  -12    2     -2.26      0.00
  -10  -12    2     -4.15      0.00
   -9  -12    2     -2.20      0.00
   -8  -12    2     -0.88      0.00
   -7  -12    2     -2.12      0.00
   -6  -12    2      1.39      0.00
   -5  -12    2      4.03      0.00
   -4  -12    2     -3.05      0.00
   -3  -12    2     -9.63      0.00
   -2  -12    2     -4.34      0.00
   -1  -12    2      3.98      0.00
    0  -12    2      4.13      0.00
    1  -12    2      0.70      0.00
    2  -12    2     -0.76      0.00
    3  -12    2      0.26      0.00
    4  -12    2      2.61      0.00
    5  -12    2      1.14      0.00
    6  -12    2     -1.41      0.00
    7  -12    2     -1.10      0.00
    8  -12    2     -3.57      0.00
    9  -12    2     -6.02      0.00
   10  -12    2     -3.93      0.00
   11  -12    2     -2.42      0.00
   12  -12    2     -1.03      0.00
   13  -12    2      3.02      0.00
  -22  -11    2      2.24      0.00
  -21  -11    2      0.32      0.00
  -20  -11    2      0.69      0.00
  -19  -11    2     -2.55      0.00
  -18  -11    2     -3.04      0.00
  -17  -11    2     -1.21      0.00
  -16  -11    2     -1.58      0.00
  -15  -11    2      2.23      0.00
  -14  -11    2      6.09      0.00
  -13  -11    2      3.95      0.00
  -12  -11    2      1.41      0.00
  -11  -11    2     -0.26      0.00
  -10  -11    2      1.99      0.00
   -9  -11    2      8.43      0.00
   -8  -11    2      7.40      0.00
   -7  -11    2      1.08      0.00
   -6  -11    2     -0.76      0.00
   -5  -11    2     -4.19      0.00
   -4  -11    2    -10.62      0.00
   -3  -11    2     -8.72      0.00
   -2  -11    2      0.76      0.00
   -1  -11    2      2.89      0.00
    0  -11    2     -4.69      0.00
    1  -11    2     -7.70      0.00
    2  -11    2     -3.52      0.00
    3  -11    2     -1.34      0.00
    4  -11    2     -2.79      0.00
    5  -11    2     -5.32      0.00
    6  -11    2     -5.53      0.00
    7  -11    2     -3.05      0.00
    8  -11    2     -1.56      0.00
    9  -11    2      0.92      0.00
   10  -11    2      4.51      0.00
   11  -11    2      5.19      0.00
   12  -11    2      4.70      0.00
   13  -11    2      4.38      0.00
   14  -11    2      2.45      0.00
  -22  -10    2     -4.77      0.00
  -21  -10    2     -4.00      0.00
  -20  -10    2      1.03      0.00
  -19  -10    2     -0.41      0.00
  -18  -10    2      0.27      0.00
  -17  -10    2      1.42      0.00
  -16  -10    2     -0.98      0.00
  -15  -10    2      1.69      0.00
  -14  -10    2      2.81      0.00
  -13  -10    2     -2.69      0.00
  -12  -10    2     -5.82      0.00
  -11  -10    2     -4.73      0.00
  -10  -10    2      0.54      0.00
   -9  -10    2      3.53      0.00
   -8  -10    2     -3.49      0.00
   -7  -10    2     -6.59      0.00
   -6  -10    2     -0.22      0.00
   -5  -10    2      0.84      0.00
   -4  -10    2     -0.95      0.00
   -3  -10    2      4.52      0.00
   -2  -10    2     10.80      0.00
   -1  -10    2      9.21      0.00
    0  -10    2      2.52      0.00
    1  -10    2      1.49      0.00
    2  -10    2      7.03      0.00
    3  -10    2      8.81      0.00
    4  -10    2      6.62      0.00
    5  -10    2      5.22      0.00
    6  -10    2      2.59      0.00
    7  -10    2      0.76      0.00
    8  -10    2      3.56      0.00
    9  -10    2      4.88      0.00
   10  -10    2     -2.56      0.00
   11  -10    2    -13.14      0.00
   12  -10    2    -15.83      0.00
   13  -10    2     -9.27      0.00
   14  -10    2     -0.91      0.00
  -22   -9    2     -1.17      0.00
  -21   -9    2      4.82      0.00
  -20   -9    2      8.94      0.00
  -19   -9    2      2.98      0.00
  -18   -9    2     -0.52      0.00
  -17   -9    2     -1.85      0.00
  -16   -9    2     -2.94      0.00
  -15   -9    2      1.07      0.00
  -14   -9    2     -0.25      0.00
  -13   -9    2     -7.65      0.00
  -12   -9    2     -8.07      0.00
  -11   -9    2     -2.02      0.00
  -10   -9    2      3.22      0.00
   -9   -9    2     -0.51      0.00
   -8   -9    2    -10.87      0.00
   -7   -9    2     -9.52      0.00
   -6   -9    2     -0.27      0.00
   -5   -9    2     -1.15      0.00
   -4   -9    2     -3.39      0.00
   -3   -9    2      0.10      0.00
   -2   -9    2     -1.85      0.00
   -1   -9    2     -7.71      0.00
    0   -9    2     -8.46      0.00
    1   -9    2     -1.15      0.00
    2   -9    2      9.10      0.00
    3   -9    2      8.86      0.00
    4   -9    2      1.43      0.00
    5   -9    2      0.19      0.00
    6   -9    2      0.47      0.00
    7   -9    2     -0.11      0.00
    8   -9    2      1.94      0.00
    9   -9    2     -1.80      0.00
   10   -9    2    -10.51      0.00
   11   -9    2    -11.04      0.00
   12   -9    2     -2.49      0.00
   13   -9    2      5.95      0.00
   14   -9    2      7.70      0.00
   15   -9    2      3.95      0.00
  -22   -8    2      3.18      0.00
  -21   -8    2      4.59      0.00
  -20   -8    2      2.30      0.00
  -19   -8    2     -4.22      0.00
  -18   -8    2     -5.33      0.00
  -17   -8    2     -4.24      0.00
  -16   -8    2     -1.66      0.00
  -15   -8    2      3.26      0.00
  -14   -8    2      2.01      0.00
  -13   -8    2      0.27      0.00
  -12   -8    2      7.71      0.00
  -11   -8    2     15.41      0.00
  -10   -8    2     13.62      0.00
   -9   -8    2      4.08      0.00
   -8   -8    2     -1.97      0.00
   -7   -8    2      4.64      0.00
   -6   -8    2      9.15      0.00
   -5   -8    2     -2.71      0.00
   -4   -8    2    -11.85      0.00
   -3   -8    2     -7.50      0.00
   -2   -8    2     -5.90      0.00
   -1   -8    2     -6.62      0.00
    0   -8    2     -1.64      0.00
    1   -8    2      3.77      0.00
    2   -8    2      4.90      0.00
    3   -8    2     -3.25      0.00
    4   -8    2    -12.63      0.00
    5   -8    2     -9.54      0.00
    6   -8    2     -4.02      0.00
    7   -8    2     -1.22      0.00
    8   -8    2      3.76      0.00
    9   -8    2      2.92      0.00
   10   -8    2     -0.20      0.00
   11   -8    2      4.16      0.00
   12   -8    2     10.32      0.00
   13   -8    2     11.78      0.00
   14   -8    2      6.82      0.00
   15   -8    2      1.21      0.00
   16   -8    2      1.46      0.00
  -22   -7    2      1.77      0.00
  -21   -7    2      1.62      0.00
  -20   -7    2      0.84      0.00
  -19   -7    2      0.72      0.00
  -18   -7    2      2.74      0.00
  -17   -7    2      1.96      0.00
  -16   -7    2      1.39      0.00
  -15   -7    2      0.61      0.00
  -14   -7    2     -4.15      0.00
  -13   -7    2     -3.72      0.00
  -12   -7    2      3.27      0.00
  -11   -7    2      3.15      0.00
  -10   -7    2     -6.33      0.00
   -9   -7    2    -12.67      0.00
   -8   -7    2     -7.72      0.00
   -7   -7    2      3.08      0.00
   -6   -7    2      3.92      0.00
   -5   -7    2     -9.05      0.00
   -4   -7    2    -11.10      0.00
   -3   -7    2      4.89      0.00
   -2   -7    2     10.06      0.00
   -1   -7    2      3.55      0.00
    0   -7    2      4.26      0.00
    1   -7    2      5.22      0.00
    2   -7    2      0.64      0.00
    3   -7    2     -4.76      0.00
    4   -7    2     -4.33      0.00
    5   -7    2      4.96      0.00
    6   -7    2      8.36      0.00
    7   -7    2      3.22      0.00
    8   -7    2      1.09      0.00
    9   -7    2     -0.01      0.00
   10   -7    2      0.82      0.00
   11   -7    2      3.04      0.00
   12   -7    2      1.17      0.00
   13   -7    2     -1.34      0.00
   14   -7    2     -3.83      0.00
   15   -7    2     -2.28      0.00
   16   -7    2      3.41      0.00
   17   -7    2      1.30      0.00
  -22   -6    2     -3.55      0.00
  -21   -6    2     -0.86      0.00
  -20   -6    2      2.95      0.00
  -19   -6    2      5.67      0.00
  -18   -6    2      5.07      0.00
  -17   -6    2      1.36      0.00
  -16   -6    2      2.31      0.00
  -15   -6    2      3.11      0.00
  -14   -6    2     -2.05      0.00
  -13   -6    2     -4.29      0.00
  -12   -6    2     -3.77      0.00
  -11   -6    2     -8.26      0.00
  -10   -6    2    -12.44      0.00
   -9   -6    2     -7.77      0.00
   -8   -6    2      1.12      0.00
   -7   -6    2      3.99      0.00
   -6   -6    2     -3.03      0.00
   -5   -6    2    -11.65      0.00
   -4   -6    2     -1.62      0.00
   -3   -6    2     18.94      0.00
   -2   -6    2     13.48      0.00
   -1   -6    2     -5.03      0.00
    0   -6    2     -2.62      0.00
    1   -6    2      3.84      0.00
    2   -6    2      0.13      0.00
    3   -6    2     -0.71      0.00
    4   -6    2      3.99      0.00
    5   -6    2      8.47      0.00
    6   -6    2      6.18      0.00
    7   -6    2      1.13      0.00
    8   -6    2      1.56      0.00
    9   -6    2      2.79      0.00
   10   -6    2      1.61      0.00
   11   -6    2     -3.18      0.00
   12   -6    2     -8.15      0.00
   13   -6    2     -6.76      0.00
   14   -6    2     -4.54      0.00
   15   -6    2      0.47      0.00
   16   -6    2      6.63      0.00
   17   -6    2      1.41      0.00
  -21   -5    2      4.19      0.00
  -20   -5    2      4.43      0.00
  -19   -5    2      2.14      0.00
  -18   -5    2     -0.04      0.00
  -17   -5    2     -0.66      0.00
  -16   -5    2      2.81      0.00
  -15   -5    2      2.00      0.00
  -14   -5    2     -3.48      0.00
  -13   -5    2     -0.29      0.00
  -12   -5    2      7.04      0.00
  -11   -5    2      6.91      0.00
  -10   -5    2      5.86      0.00
   -9   -5    2     10.71      0.00
   -8   -5    2     14.24      0.00
   -7   -5    2      7.12      0.00
   -6   -5    2     -8.81      0.00
   -5   -5    2    -15.82      0.00
   -4   -5    2     -0.64      0.00
   -3   -5    2     11.38      0.00
   -2   -5    2     -6.33      0.00
   -1   -5    2    -20.32      0.00
    0   -5    2     -4.14      0.00
    1   -5    2      6.76      0.00
    2   -5    2     -0.23      0.00
    3   -5    2     -1.25      0.00
    4   -5    2      1.12      0.00
    5   -5    2     -3.82      0.00
    6   -5    2     -9.83      0.00
    7   -5    2     -9.18      0.00
    8   -5    2     -2.70      0.00
    9   -5    2      3.30      0.00
   10   -5    2      5.05      0.00
   11   -5    2      1.39      0.00
   12   -5    2     -0.68      0.00
   13   -5    2      3.33      0.00
   14   -5    2      5.23      0.00
   15   -5    2      6.78      0.00
   16   -5    2      5.97      0.00
   17   -5    2     -3.89      0.00
   18   -5    2     -6.25      0.00
  -21   -4    2      4.45      0.00
  -20   -4    2      3.00      0.00
  -19   -4    2      1.39      0.00
  -18   -4    2      2.14      0.00
  -17   -4    2      3.58      0.00
  -16   -4    2      4.52      0.00
  -15   -4    2     -0.13      0.00
  -14   -4    2     -5.49      0.00
  -13   -4    2     -0.32      0.00
  -12   -4    2      5.25      0.00
  -11   -4    2      0.40      0.00
  -10   -4    2     -3.76      0.00
   -9   -4    2     -3.06      0.00
   -8   -4    2     -5.10      0.00
   -7   -4    2    -12.53      0.00
   -6   -4    2    -17.53      0.00
   -5   -4    2     -2.63      0.00
   -4   -4    2     18.65      0.00
   -3   -4    2      5.86      0.00
   -2   -4    2    -23.84      0.00
   -1   -4    2    -18.15      0.00
    0   -4    2      6.87      0.00
    1   -4    2      4.23      0.00
    2   -4    2    -12.12      0.00
    3   -4    2    -10.02      0.00
    4   -4    2     -1.81      0.00
    5   -4    2     -3.81      0.00
    6   -4    2     -5.29      0.00
    7   -4    2     -0.48      0.00
    8   -4    2      2.92      0.00
    9   -4    2      3.44      0.00
   10   -4    2      2.35      0.00
   11   -4    2     -1.11      0.00
   12   -4    2     -0.54      0.00
   13   -4    2      4.96      0.00
   14   -4    2      6.97      0.00
   15   -4    2      6.37      0.00
   16   -4    2      3.09      0.00
   17   -4    2     -2.44      0.00
   18   -4    2      0.21      0.00
  -21   -3    2      3.12      0.00
  -20   -3    2      1.65      0.00
  -19   -3    2      2.90      0.00
  -18   -3    2      5.61      0.00
  -17   -3    2      5.68      0.00
  -16   -3    2      2.12      0.00
  -15   -3    2     -3.15      0.00
  -14   -3    2     -3.08      0.00
  -13   -3    2      4.23      0.00
  -12   -3    2      3.66      0.00
  -11   -3    2     -6.90      0.00
  -10   -3    2     -8.27      0.00
   -9   -3    2     -2.56      0.00
   -8   -3    2     -2.16      0.00
   -7   -3    2     -5.78      0.00
   -6   -3    2     -3.44      0.00
   -5   -3    2     17.43      0.00
   -4   -3    2     23.92      0.00
   -3   -3    2    -12.27      0.00
   -2   -3    2    -23.24      0.00
   -1   -3    2     20.38      0.00
    0   -3    2     40.44      0.00
    1   -3    2     17.72      0.00
    2   -3    2      5.75      0.00
    3   -3    2     13.95      0.00
    4   -3    2     15.76      0.00
    5   -3    2      5.87      0.00
    6   -3    2      2.34      0.00
    7   -3    2      7.70      0.00
    8   -3    2      6.89      0.00
    9   -3    2      1.97      0.00
   10   -3    2     -0.55      0.00
   11   -3    2     -3.26      0.00
   12   -3    2     -3.00      0.00
   13   -3    2     -0.24      0.00
   14   -3    2     -0.32      0.00
   15   -3    2     -2.16      0.00
   16   -3    2     -3.95      0.00
   17   -3    2     -3.24      0.00
   18   -3    2     -0.72      0.00
   19   -3    2     -2.40      0.00
  -21   -2    2     -0.54      0.00
  -20   -2    2     -0.31      0.00
  -19   -2    2      0.61      0.00
  -18   -2    2     -0.11      0.00
  -17   -2    2     -1.22      0.00
  -16   -2    2     -2.81      0.00
  -15   -2    2     -3.38      0.00
  -14   -2    2      0.75      0.00
  -13   -2    2      6.18      0.00
  -12   -2    2      2.78      0.00
  -11   -2    2     -3.08      0.00
  -10   -2    2      3.24      0.00
   -9   -2    2     10.01      0.00
   -8   -2    2      9.46      0.00
   -7   -2    2      9.47      0.00
   -6   -2    2      9.20      0.00
   -5   -2    2      8.75      0.00
   -4   -2    2    -14.24      0.00
   -3   -2    2    -44.78      0.00
   -2   -2    2     -1.46      0.00
   -1   -2    2     66.53      0.00
    0   -2    2     39.98      0.00
    1   -2    2    -19.95      0.00
    2   -2    2    -20.88      0.00
    3   -2    2      0.67      0.00
    4   -2    2      5.32      0.00
    5   -2    2     -1.14      0.00
    6   -2    2     -3.98      0.00
    7   -2    2     -0.15      0.00
    8   -2    2     -1.88      0.00
    9   -2    2     -3.79      0.00
   10   -2    2      0.75      0.00
   11   -2    2      3.32      0.00
   12   -2    2      4.31      0.00
   13   -2    2      4.06      0.00
   14   -2    2      0.00      0.00
   15   -2    2     -4.90      0.00
   16   -2    2     -6.29      0.00
   17   -2    2     -2.57      0.00
   18   -2    2     -1.86      0.00
   19   -2    2     -5.17      0.00
  -20   -1    2      0.05      0.00
  -19   -1    2      2.04      0.00
  -18   -1    2     -0.13      0.00
  -17   -1    2     -1.26      0.00
  -16   -1    2     -1.44      0.00
  -15   -1    2      0.22      0.00
  -14   -1    2      4.69      0.00
  -13   -1    2      4.66      0.00
  -12   -1    2     -4.19      0.00
  -11   -1    2     -8.29      0.00
  -10   -1    2      0.77      0.00
   -9   -1    2      3.12      0.00
   -8   -1    2     -5.53      0.00
   -7   -1    2    -10.79      0.00
   -6   -1    2    -13.35      0.00
   -5   -1    2    -13.52      0.00
   -4   -1    2    -25.84      0.00
   -3   -1    2    -35.78      0.00
   -2   -1    2     -0.13      0.00
   -1   -1    2      3.01      0.00
    0   -1    2    -81.09      0.00
    1   -1    2   -115.62      0.00
    2   -1    2    -55.80      0.00
    3   -1    2    -13.60      0.00
    4   -1    2    -11.86      0.00
    5   -1    2    -12.77      0.00
    6   -1    2     -8.04      0.00
    7   -1    2     -1.24      0.00
    8   -1    2     -3.33      0.00
    9   -1    2     -5.32      0.00
   10   -1    2      0.66      0.00
   11   -1    2      1.90      0.00
   12   -1    2     -0.86      0.00
   13   -1    2     -2.51      0.00
   14   -1    2     -2.29      0.00
   15   -1    2      1.77      0.00
   16   -1    2      7.74      0.00
   17   -1    2     11.51      0.00
   18   -1    2      6.97      0.00
   19   -1    2      1.44      0.00
   20   -1    2      4.14      0.00
  -20    0    2      6.30      0.00
  -19    0    2      4.80      0.00
  -18    0    2      0.94      0.00
  -17    0    2      1.91      0.00
  -16    0    2      3.87      0.00
  -15    0    2      3.79      0.00
  -14    0    2      2.68      0.00
  -13    0    2     -1.58      0.00
  -12    0    2     -6.97      0.00
  -11    0    2     -3.39      0.00
  -10    0    2      6.41      0.00
   -9    0    2      4.13      0.00
   -8    0    2     -3.21      0.00
   -7    0    2      0.97      0.00
   -6    0    2      7.33      0.00
   -5    0    2      9.44      0.00
   -4    0    2      4.73      0.00
   -3    0    2      7.46      0.00
   -2    0    2     30.09      0.00
   -1    0    2      9.53      0.00
    0    0    2    -49.25      0.00
    1    0    2    -26.68      0.00
    2    0    2     45.18      0.00
    3    0    2     48.48      0.00
    4    0    2     14.88      0.00
    5    0    2      1.81      0.00
    6    0    2      2.53      0.00
    7    0    2      7.34      0.00
    8    0    2      5.67      0.00
    9    0    2      2.81      0.00
   10    0    2      4.39      0.00
   11    0    2      0.36      0.00
   12    0    2     -3.63      0.00
   13    0    2     -2.86      0.00
   14    0    2     -1.05      0.00
   15    0    2      2.15      0.00
   16    0    2      3.53      0.00
   17    0    2      0.14      0.00
   18    0    2     -6.86      0.00
   19    0    2     -9.06      0.00
   20    0    2     -4.06      0.00
  -20    1    2      0.33      0.00
  -19    1    2     -0.47      0.00
  -18    1    2     -0.53      0.00
  -17    1    2      1.28      0.00
  -16    1    2      2.30      0.00
  -15    1    2      1.29      0.00
  -14    1    2     -0.92      0.00
  -13    1    2     -3.07      0.00
  -12    1    2     -2.35      0.00
  -11    1    2      5.37      0.00
  -10    1    2     12.28      0.00
   -9    1    2      6.22      0.00
   -8    1    2      0.41      0.00
   -7    1    2      8.24      0.00
   -6    1    2     14.30      0.00
   -5    1    2      7.93      0.00
   -4    1    2     -2.72      0.00
   -3    1    2      1.49      0.00
   -2    1    2     24.00      0.00
   -1    1    2     29.34      0.00
    0    1    2     26.37      0.00
    1    1    2     56.26      0.00
    2    1    2     65.86      0.00
    3    1    2     17.20      0.00
    4    1    2    -16.48      0.00
    5    1    2     -6.51      0.00
    6    1    2      6.88      0.00
    7    1    2      7.40      0.00
    8    1    2     -1.01      0.00
    9    1    2     -3.81      0.00
   10    1    2      1.97      0.00
   11    1    2      2.75      0.00
   12    1    2      1.92      0.00
   13    1    2      3.46      0.00
   14    1    2      3.54      0.00
   15    1    2      3.13      0.00
   16    1    2     -0.27      0.00
   17    1    2     -6.06      0.00
   18    1    2     -7.57      0.00
   19    1    2     -2.88      0.00
   20    1    2      1.45      0.00
   21    1    2      0.50      0.00
  -19    2    2      0.82      0.00
  -18    2    2      1.41      0.00
  -17    2    2     -2.20      0.00
  -16    2    2     -4.71      0.00
  -15    2    2     -4.82      0.00
  -14    2    2     -4.73      0.00
  -13    2    2     -2.16      0.00
  -12    2    2      0.63      0.00
  -11    2    2      1.31      0.00
  -10    2    2     -2.94      0.00
   -9    2    2    -11.53      0.00
   -8    2    2    -11.26      0.00
   -7    2    2     -1.31      0.00
   -6    2    2      0.57      0.00
   -5    2    2     -9.22      0.00
   -4    2    2    -15.04      0.00
   -3    2    2    -10.23      0.00
   -2    2    2    -13.97      0.00
   -1    2    2    -40.60      0.00
    0    2    2    -65.90      0.00
    1    2    2    -70.35      0.00
    2    2    2    -72.74      0.00
    3    2    2    -73.22      0.00
    4    2    2    -48.58      0.00
    5    2    2    -13.96      0.00
    6    2    2      0.24      0.00
    7    2    2     -5.40      0.00
    8    2    2    -13.85      0.00
    9    2    2    -11.93      0.00
   10    2    2     -4.31      0.00
   11    2    2     -2.82      0.00
   12    2    2     -3.86      0.00
   13    2    2     -3.14      0.00
   14    2    2     -2.38      0.00
   15    2    2      0.12      0.00
   16    2    2      2.19      0.00
   17    2    2      1.96      0.00
   18    2    2      3.29      0.00
   19    2    2      4.98      0.00
   20    2    2      3.16      0.00
   21    2    2      1.53      0.00
  -19    3    2      0.94      0.00
  -18    3    2      1.70      0.00
  -17    3    2     -1.61      0.00
  -16    3    2      1.59      0.00
  -15    3    2      6.84      0.00
  -14    3    2      5.38      0.00
  -13    3    2      3.44      0.00
  -12    3    2      1.36      0.00
  -11    3    2     -1.49      0.00
  -10    3    2     -4.09      0.00
   -9    3    2     -4.59      0.00
   -8    3    2      2.54      0.00
   -7    3    2     10.17      0.00
   -6    3    2      7.89      0.00
   -5    3    2     -0.16      0.00
   -4    3    2      0.12      0.00
   -3    3    2     12.04      0.00
   -2    3    2     17.17      0.00
   -1    3    2     12.64      0.00
    0    3    2     10.35      0.00
    1    3    2      3.38      0.00
    2    3    2     -3.46      0.00
    3    3    2      5.13      0.00
    4    3    2     18.72      0.00
    5    3    2     22.04      0.00
    6    3    2     11.01      0.00
    7    3    2     -5.94      0.00
    8    3    2     -8.91      0.00
    9    3    2      3.06      0.00
   10    3    2     10.13      0.00
   11    3    2      4.68      0.00
   12    3    2     -2.39      0.00
   13    3    2     -1.92      0.00
   14    3    2      2.27      0.00
   15    3    2      4.08      0.00
   16    3    2      2.69      0.00
   17    3    2     -0.01      0.00
   18    3    2     -0.34      0.00
   19    3    2      0.37      0.00
   20    3    2     -0.84      0.00
   21    3    2      0.13      0.00
  -18    4    2      3.39      0.00
  -17    4    2      0.93      0.00
  -16    4    2      3.73      0.00
  -15    4    2      5.88      0.00
  -14    4    2      1.62      0.00
  -13    4    2      0.47      0.00
  -12    4    2      1.02      0.00
  -11    4    2      1.20      0.00
  -10    4    2      1.79      0.00
   -9    4    2      4.28      0.00
   -8    4    2      9.76      0.00
   -7    4    2      8.06      0.00
   -6    4    2      0.21      0.00
   -5    4    2     -2.20      0.00
   -4    4    2      4.55      0.00
   -3    4    2     16.89      0.00
   -2    4    2     20.73      0.00
   -1    4    2     20.20      0.00
    0    4    2     26.14      0.00
    1    4    2     24.93      0.00
    2    4    2     22.44      0.00
    3    4    2     27.45      0.00
    4    4    2     22.01      0.00
    5    4    2      9.65      0.00
    6    4    2      0.11      0.00
    7    4    2     -6.48      0.00
    8    4    2      0.46      0.00
    9    4    2     11.77      0.00
   10    4    2      9.54      0.00
   11    4    2     -0.04      0.00
   12    4    2     -5.26      0.00
   13    4    2     -2.27      0.00
   14    4    2      1.90      0.00
   15    4    2      0.19      0.00
   16    4    2     -2.30      0.00
   17    4    2     -3.05      0.00
   18    4    2     -3.24      0.00
   19    4    2     -2.35      0.00
   20    4    2     -1.18      0.00
   21    4    2      0.74      0.00
  -18    5    2      2.47      0.00
  -17    5    2     -2.68      0.00
  -16    5    2     -3.52      0.00
  -15    5    2     -2.99      0.00
  -14    5    2     -3.76      0.00
  -13    5    2     -1.56      0.00
  -12    5    2     -0.21      0.00
  -11    5    2     -1.01      0.00
  -10    5    2     -4.93      0.00
   -9    5    2     -8.29      0.00
   -8    5    2     -7.45      0.00
   -7    5    2    -11.90      0.00
   -6    5    2    -14.87      0.00
   -5    5    2     -6.96      0.00
   -4    5    2      1.20      0.00
   -3    5    2      4.57      0.00
   -2    5    2     -1.96      0.00
   -1    5    2    -15.01      0.00
    0    5    2    -22.24      0.00
    1    5    2    -29.55      0.00
    2    5    2    -31.02      0.00
    3    5    2    -19.99      0.00
    4    5    2    -14.72      0.00
    5    5    2    -16.14      0.00
    6    5    2    -17.02      0.00
    7    5    2    -15.79      0.00
    8    5    2     -5.97      0.00
    9    5    2     -0.93      0.00
   10    5    2     -9.08      0.00
   11    5    2    -13.62      0.00
   12    5    2     -7.76      0.00
   13    5    2      2.76      0.00
   14    5    2      7.63      0.00
   15    5    2      2.71      0.00
   16    5    2     -0.50      0.00
   17    5    2      0.84      0.00
   18    5    2      0.30      0.00
   19    5    2     -0.85      0.00
   20    5    2     -0.55      0.00
   21    5    2      0.22      0.00
   22    5    2      0.60      0.00
  -17    6    2     -2.46      0.00
  -16    6    2      0.05      0.00
  -15    6    2      2.01      0.00
  -14    6    2      2.75      0.00
  -13    6    2      1.74      0.00
  -12    6    2     -0.06      0.00
  -11    6    2     -0.12      0.00
  -10    6    2     -2.61      0.00
   -9    6    2     -2.26      0.00
   -8    6    2      3.79      0.00
   -7    6    2      2.36      0.00
   -6    6    2      1.23      0.00
   -5    6    2      8.13      0.00
   -4    6    2      7.34      0.00
   -3    6    2      1.14      0.00
   -2    6    2     -2.14      0.00
   -1    6    2     -1.61      0.00
    0    6    2      7.16      0.00
    1    6    2     11.49      0.00
    2    6    2      6.09      0.00
    3    6    2      4.78      0.00
    4    6    2      5.62      0.00
    5    6    2      4.01      0.00
    6    6    2      3.14      0.00
    7    6    2      4.21      0.00
    8    6    2      6.74      0.00
    9    6    2      3.20      0.00
   10    6    2     -3.57      0.00
   11    6    2     -1.39      0.00
   12    6    2      5.65      0.00
   13    6    2      8.72      0.00
   14    6    2      5.55      0.00
   15    6    2     -0.21      0.00
   16    6    2      0.03      0.00
   17    6    2      3.66      0.00
   18    6    2      2.48      0.00
   19    6    2      0.46      0.00
   20    6    2      2.57      0.00
   21    6    2      4.26      0.00
   22    6    2      3.03      0.00
  -16    7    2     -1.83      0.00
  -15    7    2     -3.67      0.00
  -14    7    2     -0.72      0.00
  -13    7    2     -0.70      0.00
  -12    7    2     -0.80      0.00
  -11    7    2      1.55      0.00
  -10    7    2     -0.74      0.00
   -9    7    2     -0.13      0.00
   -8    7    2      5.35      0.00
   -7    7    2      2.94      0.00
   -6    7    2      2.35      0.00
   -5    7    2      9.37      0.00
   -4    7    2      7.82      0.00
   -3    7    2      3.48      0.00
   -2    7    2      7.31      0.00
   -1    7    2     12.81      0.00
    0    7    2     17.81      0.00
    1    7    2     15.08      0.00
    2    7    2      4.27      0.00
    3    7    2      3.77      0.00
    4    7    2     10.05      0.00
    5    7    2      7.30      0.00
    6    7    2      2.00      0.00
    7    7    2      2.19      0.00
    8    7    2      3.54      0.00
    9    7    2      2.36      0.00
   10    7    2      1.37      0.00
   11    7    2      4.17      0.00
   12    7    2      6.10      0.00
   13    7    2      1.11      0.00
   14    7    2     -6.05      0.00
   15    7    2     -7.36      0.00
   16    7    2     -2.81      0.00
   17    7    2      1.05      0.00
   18    7    2     -0.91      0.00
   19    7    2     -3.74      0.00
   20    7    2     -0.40      0.00
   21    7    2      3.21      0.00
   22    7    2      2.32      0.00
  -16    8    2     -4.67      0.00
  -15    8    2     -4.62      0.00
  -14    8    2      2.65      0.00
  -13    8    2      3.41      0.00
  -12    8    2      2.78      0.00
  -11    8    2      2.88      0.00
  -10    8    2     -2.42      0.00
   -9    8    2     -3.38      0.00
   -8    8    2     -0.53      0.00
   -7    8    2     -4.53      0.00
   -6    8    2     -6.40      0.00
   -5    8    2     -3.01      0.00
   -4    8    2     -5.78      0.00
   -3    8    2     -8.78      0.00
   -2    8    2     -5.11      0.00
   -1    8    2     -4.10      0.00
    0    8    2     -8.51      0.00
    1    8    2    -16.27      0.00
    2    8    2    -21.81      0.00
    3    8    2    -13.70      0.00
    4    8    2     -3.29      0.00
    5    8    2     -6.86      0.00
    6    8    2    -11.38      0.00
    7    8    2     -8.26      0.00
    8    8    2     -5.74      0.00
    9    8    2     -4.85      0.00
   10    8    2     -4.45      0.00
   11    8    2     -2.76      0.00
   12    8    2      0.06      0.00
   13    8    2     -2.38      0.00
   14    8    2     -4.03      0.00
   15    8    2      1.49      0.00
   16    8    2      3.91      0.00
   17    8    2      0.30      0.00
   18    8    2     -3.75      0.00
   19    8    2     -4.95      0.00
   20    8    2     -0.03      0.00
   21    8    2      3.72      0.00
   22    8    2      1.04      0.00
  -15    9    2      1.21      0.00
  -14    9    2      6.77      0.00
  -13    9    2      1.08      0.00
  -12    9    2     -2.75      0.00
  -11    9    2     -2.06      0.00
  -10    9    2     -3.75      0.00
   -9    9    2     -3.11      0.00
   -8    9    2     -3.04      0.00
   -7    9    2     -5.71      0.00
   -6    9    2     -3.18      0.00
   -5    9    2      1.55      0.00
   -4    9    2      0.60      0.00
   -3    9    2     -1.79      0.00
   -2    9    2     -0.67      0.00
   -1    9    2     -0.33      0.00
    0    9    2     -3.06      0.00
    1    9    2     -5.04      0.00
    2    9    2     -1.24      0.00
    3    9    2      8.54      0.00
    4    9    2     10.69      0.00
    5    9    2      0.21      0.00
    6    9    2     -5.04      0.00
    7    9    2     -0.87      0.00
    8    9    2      2.41      0.00
    9    9    2      4.53      0.00
   10    9    2      5.52      0.00
   11    9    2      7.04      0.00
   12    9    2      7.98      0.00
   13    9    2      0.81      0.00
   14    9    2     -3.96      0.00
   15    9    2     -0.01      0.00
   16    9    2     -2.20      0.00
   17    9    2     -7.55      0.00
   18    9    2     -6.07      0.00
   19    9    2     -3.06      0.00
   20    9    2      0.64      0.00
   21    9    2      3.31      0.00
   22    9    2      1.43      0.00
  -14   10    2      0.06      0.00
  -13   10    2     -5.20      0.00
  -12   10    2     -5.69      0.00
  -11   10    2     -5.82      0.00
  -10   10    2     -8.16      0.00
   -9   10    2     -7.09      0.00
   -8   10    2     -5.75      0.00
   -7   10    2     -3.27      0.00
   -6   10    2      2.27      0.00
   -5   10    2      5.32      0.00
   -4   10    2      5.49      0.00
   -3   10    2      5.45      0.00
   -2   10    2      6.89      0.00
   -1   10    2      9.99      0.00
    0   10    2     11.78      0.00
    1   10    2     12.98      0.00
    2   10    2     15.82      0.00
    3   10    2     15.34      0.00
    4   10    2      5.21      0.00
    5   10    2     -5.45      0.00
    6   10    2     -2.32      0.00
    7   10    2      6.82      0.00
    8   10    2      8.59      0.00
    9   10    2      5.16      0.00
   10   10    2      1.31      0.00
   11   10    2      0.25      0.00
   12   10    2     -1.39      0.00
   13   10    2     -7.12      0.00
   14   10    2     -4.90      0.00
   15   10    2      3.31      0.00
   16   10    2      0.52      0.00
   17   10    2     -4.45      0.00
   18   10    2     -1.00      0.00
   19   10    2      0.49      0.00
   20   10    2     -0.77      0.00
   21   10    2      0.50      0.00
   22   10    2      0.79      0.00
  -13   11    2     -4.20      0.00
  -12   11    2     -0.04      0.00
  -11   11    2      1.42      0.00
  -10   11    2      0.43      0.00
   -9   11    2     -0.08      0.00
   -8   11    2     -1.84      0.00
   -7   11    2      0.44      0.00
   -6   11    2      3.99      0.00
   -5   11    2      0.99      0.00
   -4   11    2     -3.53      0.00
   -3   11    2     -4.54      0.00
   -2   11    2     -2.02      0.00
   -1   11    2      1.58      0.00
    0   11    2      0.08      0.00
    1   11    2     -4.75      0.00
    2   11    2     -6.02      0.00
    3   11    2     -6.71      0.00
    4   11    2    -10.84      0.00
    5   11    2     -9.93      0.00
    6   11    2     -0.07      0.00
    7   11    2      5.40      0.00
    8   11    2      0.31      0.00
    9   11    2     -5.79      0.00
   10   11    2     -6.29      0.00
   11   11    2     -3.56      0.00
   12   11    2     -4.01      0.00
   13   11    2     -5.10      0.00
   14   11    2      0.54      0.00
   15   11    2      3.42      0.00
   16   11    2     -3.57      0.00
   17   11    2     -5.93      0.00
   18   11    2      0.61      0.00
   19   11    2      2.44      0.00
   20   11    2     -0.73      0.00
   21   11    2      0.38      0.00
   22   11    2      2.19      0.00
  -12   12    2      3.68      0.00
  -11   12    2     -0.77      0.00
  -10   12    2     -2.85      0.00
   -9   12    2     -2.37      0.00
   -8   12    2     -4.83      0.00
   -7   12    2     -5.73      0.00
   -6   12    2     -5.84      0.00
   -5   12    2     -8.30      0.00
   -4   12    2     -7.99      0.00
   -3   12    2     -4.29      0.00
   -2   12    2     -1.48      0.00
   -1   12    2     -1.04      0.00
    0   12    2     -1.86      0.00
    1   12    2     -0.69      0.00
    2   12    2      2.90      0.00
    3   12    2      4.14      0.00
    4   12    2      2.64      0.00
    5   12    2      5.28      0.00
    6   12    2      9.25      0.00
    7   12    2      3.93      0.00
    8   12    2     -4.74      0.00
    9   12    2     -2.94      0.00
   10   12    2      7.81      0.00
   11   12    2     14.70      0.00
   12   12    2     12.16      0.00
   13   12    2      9.60      0.00
   14   12    2      9.60      0.00
   15   12    2      3.09      0.00
   16   12    2     -4.21      0.00
   17   12    2     -2.01      0.00
   18   12    2      3.21      0.00
   19   12    2      1.53      0.00
   20   12    2     -4.32      0.00
   21   12    2     -3.76      0.00
   22   12    2      0.67      0.00
  -12   13    2      3.16      0.00
  -11   13    2     -1.97      0.00
  -10   13    2     -3.66      0.00
   -9   13    2     -3.27      0.00
   -8   13    2     -3.98      0.00
   -7   13    2     -1.83      0.00
   -6   13    2      0.73      0.00
   -5   13    2     -0.64      0.00
   -4   13    2     -1.46      0.00
   -3   13    2      2.18      0.00
   -2   13    2      5.36      0.00
   -1   13    2      3.39      0.00
    0   13    2      1.17      0.00
    1   13    2      2.72      0.00
    2   13    2      4.19      0.00
    3   13    2      3.84      0.00
    4   13    2      4.11      0.00
    5   13    2      5.82      0.00
    6   13    2      4.46      0.00
    7   13    2     -1.63      0.00
    8   13    2     -3.19      0.00
    9   13    2      2.92      0.00
   10   13    2      6.60      0.00
   11   13    2      1.24      0.00
   12   13    2     -7.10      0.00
   13   13    2     -7.90      0.00
   14   13    2     -5.81      0.00
   15   13    2     -8.02      0.00
   16   13    2     -5.24      0.00
   17   13    2      1.47      0.00
   18   13    2      1.22      0.00
   19   13    2     -3.82      0.00
   20   13    2     -7.60      0.00
   21   13    2     -4.21      0.00
   22   13    2      2.34      0.00
  -11   14    2     -5.42      0.00
  -10   14    2      0.41      0.00
   -9   14    2      4.24      0.00
   -8   14    2      2.45      0.00
   -7   14    2      1.34      0.00
   -6   14    2      3.11      0.00
   -5   14    2      3.12      0.00
   -4   14    2      0.65      0.00
   -3   14    2     -0.42      0.00
   -2   14    2     -2.35      0.00
   -1   14    2     -6.58      0.00
    0   14    2     -4.90      0.00
    1   14    2      1.77      0.00
    2   14    2      3.00      0.00
    3   14    2      1.33      0.00
    4   14    2      2.85      0.00
    5   14    2      2.59      0.00
    6   14    2     -3.01      0.00
    7   14    2     -7.10      0.00
    8   14    2     -3.91      0.00
    9   14    2     -0.35      0.00
   10   14    2     -3.51      0.00
   11   14    2     -9.51      0.00
   12   14    2    -11.94      0.00
   13   14    2     -8.27      0.00
   14   14    2     -4.60      0.00
   15   14    2     -4.37      0.00
   16   14    2     -0.66      0.00
   17   14    2      2.33      0.00
   18   14    2     -0.28      0.00
   19   14    2     -0.88      0.00
   20   14    2     -0.13      0.00
   21   14    2      0.86      0.00
   -9   15    2     -0.81      0.00
   -8   15    2     -2.40      0.00
   -7   15    2     -0.85      0.00
   -6   15    2      1.12      0.00
   -5   15    2     -0.59      0.00
   -4   15    2     -2.91      0.00
   -3   15    2     -1.10      0.00
   -2   15    2     -1.11      0.00
   -1   15    2     -5.84      0.00
    0   15    2     -5.50      0.00
    1   15    2     -0.42      0.00
    2   15    2     -1.09      0.00
    3   15    2     -4.08      0.00
    4   15    2     -2.67      0.00
    5   15    2     -2.50      0.00
    6   15    2     -4.13      0.00
    7   15    2     -0.10      0.00
    8   15    2      5.43      0.00
    9   15    2      3.99      0.00
   10   15    2      1.67      0.00
   11   15    2      5.22      0.00
   12   15    2      8.97      0.00
   13   15    2      9.66      0.00
   14   15    2      8.09      0.00
   15   15    2      3.89      0.00
   16   15    2      0.86      0.00
   17   15    2     -0.84      0.00
   18   15    2     -2.39      0.00
   19   15    2     -1.11      0.00
   20   15    2     -1.27      0.00
   21   15    2     -3.08      0.00
   -8   16    2      1.38      0.00
   -7   16    2      4.71      0.00
   -6   16    2      6.31      0.00
   -5   16    2      4.83      0.00
   -4   16    2      3.25      0.00
   -3   16    2      3.13      0.00
   -2   16    2      1.02      0.00
   -1   16    2     -0.73      0.00
    0   16    2      2.67      0.00
    1   16    2      5.09      0.00
    2   16    2     -0.01      0.00
    3   16    2     -4.02      0.00
    4   16    2      1.81      0.00
    5   16    2      8.31      0.00
    6   16    2      8.58      0.00
    7   16    2      7.83      0.00
    8   16    2      3.72      0.00
    9   16    2     -3.29      0.00
   10   16    2     -2.11      0.00
   11   16    2      3.35      0.00
   12   16    2      1.13      0.00
   13   16    2     -3.51      0.00
   14   16    2     -3.85      0.00
   15   16    2     -4.41      0.00
   16   16    2     -4.05      0.00
   17   16    2      1.05      0.00
   18   16    2      5.11      0.00
   19   16    2      3.48      0.00
   20   16    2     -1.45      0.00
   21   16    2     -4.02      0.00
   -7   17    2      1.96      0.00
   -6   17    2     -0.74      0.00
   -5   17    2     -1.50      0.00
   -4   17    2      0.81      0.00
   -3   17    2      0.94      0.00
   -2   17    2     -3.14      0.00
   -1   17    2     -4.16      0.00
    0   17    2     -1.15      0.00
    1   17    2     -0.26      0.00
    2   17    2     -2.09      0.00
    3   17    2     -2.05      0.00
    4   17    2      2.28      0.00
    5   17    2      2.84      0.00
    6   17    2     -3.75      0.00
    7   17    2     -7.50      0.00
    8   17    2     -8.25      0.00
    9   17    2     -7.80      0.00
   10   17    2     -2.50      0.00
   11   17    2     -1.71      0.00
   12   17    2     -8.52      0.00
   13   17    2     -9.90      0.00
   14   17    2     -5.52      0.00
   15   17    2     -3.95      0.00
   16   17    2     -1.51      0.00
   17   17    2      5.17      0.00
   18   17    2      6.44      0.00
   19   17    2     -0.07      0.00
   20   17    2     -3.23      0.00
   -6   18    2      0.35      0.00
   -5   18    2      0.45      0.00
   -4   18    2      0.40      0.00
   -3   18    2     -1.93      0.00
   -2   18    2     -3.70      0.00
   -1   18    2     -0.11      0.00
    0   18    2      1.20      0.00
    1   18    2     -3.54      0.00
    2   18    2     -5.36      0.00
    3   18    2     -2.49      0.00
    4   18    2      1.72      0.00
    5   18    2      2.69      0.00
    6   18    2     -0.62      0.00
    7   18    2     -0.21      0.00
    8   18    2      2.11      0.00
    9   18    2      2.57      0.00
   10   18    2      4.99      0.00
   11   18    2      4.85      0.00
   12   18    2      3.56      0.00
   13   18    2      6.60      0.00
   14   18    2      6.27      0.00
   15   18    2      1.98      0.00
   16   18    2      1.92      0.00
   17   18    2      3.18      0.00
   18   18    2     -2.37      0.00
   19   18    2    -10.14      0.00
   20   18    2     -8.59      0.00
   -4   19    2      6.02      0.00
   -3   19    2      6.60      0.00
   -2   19    2      5.54      0.00
   -1   19    2      6.30      0.00
    0   19    2      4.36      0.00
    1   19    2      0.29      0.00
    2   19    2      2.11      0.00
    3   19    2      4.22      0.00
    4   19    2      2.17      0.00
    5   19    2      0.83      0.00
    6   19    2      1.24      0.00
    7   19    2      3.42      0.00
    8   19    2      2.77      0.00
    9   19    2     -1.27      0.00
   10   19    2     -1.16      0.00
   11   19    2      0.43      0.00
   12   19    2      0.96      0.00
   13   19    2      0.62      0.00
   14   19    2     -3.01      0.00
   15   19    2     -1.64      0.00
   16   19    2      5.78      0.00
   17   19    2      7.30      0.00
   18   19    2      2.61      0.00
   19   19    2      0.06      0.00
   -2   20    2     -4.09      0.00
   -1   20    2     -4.88      0.00
    0   20    2     -4.21      0.00
    1   20    2     -3.50      0.00
    2   20    2      0.84      0.00
    3   20    2      2.94      0.00
    4   20    2     -0.13      0.00
    5   20    2     -1.06      0.00
    6   20    2     -0.47      0.00
    7   20    2     -2.12      0.00
    8   20    2     -5.83      0.00
    9   20    2     -7.73      0.00
   10   20    2     -4.14      0.00
   11   20    2     -1.79      0.00
   12   20    2     -3.89      0.00
   13   20    2     -5.78      0.00
   14   20    2     -5.03      0.00
   15   20    2      0.95      0.00
   16   20    2      4.26      0.00
   17   20    2     -1.99      0.00
   18   20    2     -6.07      0.00
    0   21    2      2.37      0.00
    1   21    2      3.21      0.00
    2   21    2      2.29      0.00
    3   21    2      0.85      0.00
    4   21    2     -1.61      0.00
    5   21    2     -0.03      0.00
    6   21    2      2.99      0.00
    7   21    2      1.28      0.00
    8   21    2     -2.47      0.00
    9   21    2     -2.59      0.00
   10   21    2      1.29      0.00
   11   21    2      2.61      0.00
   12   21    2      0.26      0.00
   13   21    2      0.10      0.00
   14   21    2      2.33      0.00
   15   21    2      4.37      0.00
   16   21    2      2.48      0.00
   17   21    2     -1.95      0.00
    2   22    2     -1.55      0.00
    3   22    2     -0.68      0.00
    4   22    2     -0.32      0.00
    5   22    2      0.25      0.00
    6   22    2      1.80      0.00
    7   22    2      1.09      0.00
    8   22    2      1.19      0.00
    9   22    2      4.67      0.00
   10   22    2      7.15      0.00
   11   22    2      4.92      0.00
   12   22    2      1.42      0.00
   13   22    2      1.98      0.00
   14   22    2      3.13      0.00
   15   22    2      1.01      0.00
    6   23    2      3.08      0.00
    7   23    2      1.34      0.00
    8   23    2     -1.53      0.00
    9   23    2     -2.25      0.00
   10   23    2     -3.59      0.00
   11   23    2     -5.78      0.00
   12   23    2     -5.44      0.00
  -11  -23    3     -5.41      0.00
  -10  -23    3     -4.70      0.00
   -9  -23    3     -1.79      0.00
   -8  -23    3     -0.57      0.00
   -7  -23    3     -1.65      0.00
  -14  -22    3     -0.04      0.00
  -13  -22    3      0.87      0.00
  -12  -22    3     -1.77      0.00
  -11  -22    3     -1.80      0.00
  -10  -22    3      1.38      0.00
   -9  -22    3      2.14      0.00
   -8  -22    3      1.68      0.00
   -7  -22    3      0.38      0.00
   -6  -22    3      1.41      0.00
   -5  -22    3      3.71      0.00
   -4  -22    3      1.50      0.00
   -3  -22    3     -0.34      0.00
   -2  -22    3     -0.42      0.00
  -16  -21    3     -4.03      0.00
  -15  -21    3     -4.44      0.00
  -14  -21    3     -3.48      0.00
  -13  -21    3     -1.23      0.00
  -12  -21    3     -1.96      0.00
  -11  -21    3      0.05      0.00
  -10  -21    3      2.14      0.00
   -9  -21    3      0.06      0.00
   -8  -21    3     -0.78      0.00
   -7  -21    3     -2.02      0.00
   -6  -21    3     -2.30      0.00
   -5  -21    3     -0.47      0.00
   -4  -21    3     -2.27      0.00
   -3  -21    3     -2.43      0.00
   -2  -21    3      0.14      0.00
   -1  -21    3     -0.63      0.00
    0  -21    3      0.08      0.00
  -17  -20    3      1.33      0.00
  -16  -20    3      5.37      0.00
  -15  -20    3      8.05      0.00
  -14  -20    3      8.39      0.00
  -13  -20    3      5.07      0.00
  -12  -20    3     -0.77      0.00
  -11  -20    3     -2.42      0.00
  -10  -20    3     -2.95      0.00
   -9  -20    3     -4.60      0.00
   -8  -20    3     -2.84      0.00
   -7  -20    3     -2.31      0.00
   -6  -20    3     -2.08      0.00
   -5  -20    3      1.07      0.00
   -4  -20    3      0.79      0.00
   -3  -20    3     -0.43      0.00
   -2  -20    3     -0.91      0.00
   -1  -20    3     -3.99      0.00
    0  -20    3     -4.00      0.00
    1  -20    3     -1.24      0.00
    2  -20    3     -0.16      0.00
  -18  -19    3     -0.16      0.00
  -17  -19    3      2.60      0.00
  -16  -19    3      5.31      0.00
  -15  -19    3      6.56      0.00
  -14  -19    3      4.07      0.00
  -13  -19    3     -0.01      0.00
  -12  -19    3     -0.41      0.00
  -11  -19    3      2.69      0.00
  -10  -19    3      3.00      0.00
   -9  -19    3      1.35      0.00
   -8  -19    3      2.51      0.00
   -7  -19    3      3.27      0.00
   -6  -19    3      4.40      0.00
   -5  -19    3      7.84      0.00
   -4  -19    3      6.97      0.00
   -3  -19    3      1.70      0.00
   -2  -19    3     -3.33      0.00
   -1  -19    3     -6.32      0.00
    0  -19    3     -5.64      0.00
    1  -19    3     -4.41      0.00
    2  -19    3     -4.13      0.00
    3  -19    3     -3.40      0.00
    4  -19    3     -5.15      0.00
  -19  -18    3      0.14      0.00
  -18  -18    3      0.20      0.00
  -17  -18    3      0.79      0.00
  -16  -18    3      0.99      0.00
  -15  -18    3      0.91      0.00
  -14  -18    3     -1.18      0.00
  -13  -18    3     -1.82      0.00
  -12  -18    3      2.77      0.00
  -11  -18    3      6.42      0.00
  -10  -18    3      5.62      0.00
   -9  -18    3      4.46      0.00
   -8  -18    3      4.15      0.00
   -7  -18    3      2.64      0.00
   -6  -18    3      1.16      0.00
   -5  -18    3      2.39      0.00
   -4  -18    3      3.36      0.00
   -3  -18    3      0.62      0.00
   -2  -18    3     -1.25      0.00
   -1  -18    3      2.02      0.00
    0  -18    3      5.42      0.00
    1  -18    3      5.17      0.00
    2  -18    3      4.48      0.00
    3  -18    3      1.70      0.00
    4  -18    3     -4.30      0.00
    5  -18    3     -5.34      0.00
    6  -18    3      0.06      0.00
  -20  -17    3     -0.65      0.00
  -19  -17    3     -3.15      0.00
  -18  -17    3     -1.66      0.00
  -17  -17    3      2.44      0.00
  -16  -17    3      4.59      0.00
  -15  -17    3      4.90      0.00
  -14  -17    3      3.79      0.00
  -13  -17    3      3.42      0.00
  -12  -17    3      4.33      0.00
  -11  -17    3      0.67      0.00
  -10  -17    3     -4.15      0.00
   -9  -17    3     -3.85      0.00
   -8  -17    3     -1.30      0.00
   -7  -17    3      1.12      0.00
   -6  -17    3      1.68      0.00
   -5  -17    3      1.84      0.00
   -4  -17    3      3.12      0.00
   -3  -17    3      0.27      0.00
   -2  -17    3     -2.54      0.00
   -1  -17    3      0.16      0.00
    0  -17    3     -0.54      0.00
    1  -17    3     -3.66      0.00
    2  -17    3     -0.10      0.00
    3  -17    3      4.15      0.00
    4  -17    3      5.81      0.00
    5  -17    3     10.45      0.00
    6  -17    3     12.91      0.00
    7  -17    3      8.10      0.00
  -20  -16    3     -8.78      0.00
  -19  -16    3     -6.47      0.00
  -18  -16    3     -0.96      0.00
  -17  -16    3      2.63      0.00
  -16  -16    3      0.95      0.00
  -15  -16    3     -1.54      0.00
  -14  -16    3     -1.97      0.00
  -13  -16    3     -2.10      0.00
  -12  -16    3     -2.25      0.00
  -11  -16    3     -4.04      0.00
  -10  -16    3     -3.29      0.00
   -9  -16    3      0.83      0.00
   -8  -16    3      0.80      0.00
   -7  -16    3     -2.65      0.00
   -6  -16    3     -6.09      0.00
   -5  -16    3     -5.12      0.00
   -4  -16    3      0.72      0.00
   -3  -16    3     -0.42      0.00
   -2  -16    3     -5.41      0.00
   -1  -16    3     -3.88      0.00
    0  -16    3     -2.93      0.00
    1  -16    3     -2.35      0.00
    2  -16    3      1.53      0.00
    3  -16    3      0.19      0.00
    4  -16    3     -3.41      0.00
    5  -16    3     -2.04      0.00
    6  -16    3     -2.45      0.00
    7  -16    3     -6.66      0.00
    8  -16    3     -8.46      0.00
  -21  -15    3     -3.70      0.00
  -20  -15    3     -5.78      0.00
  -19  -15    3     -0.94      0.00
  -18  -15    3      2.54      0.00
  -17  -15    3      2.66      0.00
  -16  -15    3      0.07      0.00
  -15  -15    3     -0.67      0.00
  -14  -15    3      0.87      0.00
  -13  -15    3      0.45      0.00
  -12  -15    3      0.27      0.00
  -11  -15    3      0.68      0.00
  -10  -15    3      2.28      0.00
   -9  -15    3      4.34      0.00
   -8  -15    3      1.34      0.00
   -7  -15    3     -2.97      0.00
   -6  -15    3     -2.70      0.00
   -5  -15    3      3.00      0.00
   -4  -15    3      9.40      0.00
   -3  -15    3      6.25      0.00
   -2  -15    3      0.06      0.00
   -1  -15    3      0.75      0.00
    0  -15    3      1.02      0.00
    1  -15    3      0.55      0.00
    2  -15    3      1.83      0.00
    3  -15    3     -0.05      0.00
    4  -15    3     -2.10      0.00
    5  -15    3     -2.65      0.00
    6  -15    3     -4.03      0.00
    7  -15    3     -2.94      0.00
    8  -15    3      0.46      0.00
    9  -15    3      2.83      0.00
   10  -15    3      4.14      0.00
  -21  -14    3      1.14      0.00
  -20  -14    3     -1.23      0.00
  -19  -14    3      1.71      0.00
  -18  -14    3      3.18      0.00
  -17  -14    3      3.36      0.00
  -16  -14    3      2.65      0.00
  -15  -14    3      3.13      0.00
  -14  -14    3      3.68      0.00
  -13  -14    3      1.81      0.00
  -12  -14    3      1.48      0.00
  -11  -14    3      1.00      0.00
  -10  -14    3     -0.94      0.00
   -9  -14    3     -2.09      0.00
   -8  -14    3     -5.26      0.00
   -7  -14    3     -5.45      0.00
   -6  -14    3      2.55      0.00
   -5  -14    3     10.25      0.00
   -4  -14    3      8.32      0.00
   -3  -14    3     -1.02      0.00
   -2  -14    3     -4.21      0.00
   -1  -14    3      2.28      0.00
    0  -14    3      6.96      0.00
    1  -14    3      6.15      0.00
    2  -14    3      2.98      0.00
    3  -14    3      1.61      0.00
    4  -14    3      4.28      0.00
    5  -14    3      5.16      0.00
    6  -14    3      4.03      0.00
    7  -14    3      3.73      0.00
    8  -14    3      0.96      0.00
    9  -14    3     -1.29      0.00
   10  -14    3     -0.28      0.00
   11  -14    3     -1.07      0.00
  -21  -13    3     -3.04      0.00
  -20  -13    3     -4.96      0.00
  -19  -13    3     -2.49      0.00
  -18  -13    3      0.05      0.00
  -17  -13    3      0.28      0.00
  -16  -13    3     -1.98      0.00
  -15  -13    3     -2.69      0.00
  -14  -13    3     -2.28      0.00
  -13  -13    3     -2.24      0.00
  -12  -13    3     -1.51      0.00
  -11  -13    3     -3.53      0.00
  -10  -13    3     -5.19      0.00
   -9  -13    3     -2.70      0.00
   -8  -13    3     -3.16      0.00
   -7  -13    3     -4.76      0.00
   -6  -13    3     -2.82      0.00
   -5  -13    3     -5.46      0.00
   -4  -13    3    -13.20      0.00
   -3  -13    3    -13.85      0.00
   -2  -13    3     -5.17      0.00
   -1  -13    3      1.11      0.00
    0  -13    3      0.44      0.00
    1  -13    3     -1.15      0.00
    2  -13    3     -1.53      0.00
    3  -13    3     -0.51      0.00
    4  -13    3     -1.04      0.00
    5  -13    3     -5.13      0.00
    6  -13    3     -3.76      0.00
    7  -13    3      1.09      0.00
    8  -13    3     -0.95      0.00
    9  -13    3     -3.01      0.00
   10  -13    3     -0.30      0.00
   11  -13    3      1.26      0.00
   12  -13    3      2.56      0.00
  -21  -12    3     -4.64      0.00
  -20  -12    3     -4.15      0.00
  -19  -12    3     -3.31      0.00
  -18  -12    3     -1.29      0.00
  -17  -12    3     -2.00      0.00
  -16  -12    3     -3.39      0.00
  -15  -12    3     -0.50      0.00
  -14  -12    3      1.79      0.00
  -13  -12    3      1.80      0.00
  -12  -12    3      1.12      0.00
  -11  -12    3     -0.83      0.00
  -10  -12    3      1.00      0.00
   -9  -12    3      3.95      0.00
   -8  -12    3      0.32      0.00
   -7  -12    3     -1.39      0.00
   -6  -12    3      2.60      0.00
   -5  -12    3      0.78      0.00
   -4  -12    3     -4.32      0.00
   -3  -12    3     -0.24      0.00
   -2  -12    3      7.28      0.00
   -1  -12    3      5.34      0.00
    0  -12    3     -1.28      0.00
    1  -12    3     -3.78      0.00
    2  -12    3     -3.77      0.00
    3  -12    3     -1.51      0.00
    4  -12    3      0.28      0.00
    5  -12    3     -1.96      0.00
    6  -12    3     -2.36      0.00
    7  -12    3     -2.16      0.00
    8  -12    3     -3.64      0.00
    9  -12    3      1.14      0.00
   10  -12    3      7.38      0.00
   11  -12    3      6.01      0.00
   12  -12    3      3.31      0.00
   13  -12    3      3.29      0.00
  -22  -11    3     -5.11      0.00
  -21  -11    3     -2.56      0.00
  -20  -11    3     -1.76      0.00
  -19  -11    3     -2.53      0.00
  -18  -11    3      0.86      0.00
  -17  -11    3      1.12      0.00
  -16  -11    3      1.17      0.00
  -15  -11    3      4.68      0.00
  -14  -11    3      3.44      0.00
  -13  -11    3     -0.58      0.00
  -12  -11    3     -2.84      0.00
  -11  -11    3     -2.37      0.00
  -10  -11    3      2.63      0.00
   -9  -11    3      2.67      0.00
   -8  -11    3     -4.43      0.00
   -7  -11    3     -4.56      0.00
   -6  -11    3     -0.02      0.00
   -5  -11    3     -0.86      0.00
   -4  -11    3      0.19      0.00
   -3  -11    3      7.57      0.00
   -2  -11    3     10.49      0.00
   -1  -11    3      4.51      0.00
    0  -11    3      1.04      0.00
    1  -11    3      5.51      0.00
    2  -11    3      8.59      0.00
    3  -11    3      6.75      0.00
    4  -11    3      4.09      0.00
    5  -11    3      2.70      0.00
    6  -11    3      4.37      0.00
    7  -11    3      5.93      0.00
    8  -11    3      4.34      0.00
    9  -11    3      2.02      0.00
   10  -11    3     -2.64      0.00
   11  -11    3     -8.18      0.00
   12  -11    3     -7.48      0.00
   13  -11    3     -2.68      0.00
   14  -11    3     -1.01      0.00
  -22  -10    3     -0.10      0.00
  -21  -10    3      5.95      0.00
  -20  -10    3      4.78      0.00
  -19  -10    3      0.46      0.00
  -18  -10    3     -0.09      0.00
  -17  -10    3     -4.27      0.00
  -16  -10    3     -5.80      0.00
  -15  -10    3     -3.18      0.00
  -14  -10    3     -5.74      0.00
  -13  -10    3     -7.33      0.00
  -12  -10    3     -3.84      0.00
  -11  -10    3      0.95      0.00
  -10  -10    3      3.24      0.00
   -9  -10    3     -4.08      0.00
   -8  -10    3    -11.10      0.00
   -7  -10    3     -5.32      0.00
   -6  -10    3     -1.68      0.00
   -5  -10    3     -7.38      0.00
   -4  -10    3     -8.56      0.00
   -3  -10    3     -5.23      0.00
   -2  -10    3     -5.68      0.00
   -1  -10    3     -8.30      0.00
    0  -10    3     -7.52      0.00
    1  -10    3     -1.61      0.00
    2  -10    3      2.10      0.00
    3  -10    3     -1.18      0.00
    4  -10    3     -4.90      0.00
    5  -10    3     -6.20      0.00
    6  -10    3     -5.85      0.00
    7  -10    3     -1.65      0.00
    8  -10    3      2.41      0.00
    9  -10    3      0.63      0.00
   10  -10    3     -2.94      0.00
   11  -10    3     -0.12      0.00
   12  -10    3      9.22      0.00
   13  -10    3     14.91      0.00
   14  -10    3      9.62      0.00
  -22   -9    3      0.95      0.00
  -21   -9    3      2.78      0.00
  -20   -9    3     -2.84      0.00
  -19   -9    3     -7.33      0.00
  -18   -9    3     -5.77      0.00
  -17   -9    3     -5.11      0.00
  -16   -9    3     -1.29      0.00
  -15   -9    3      1.25      0.00
  -14   -9    3     -2.85      0.00
  -13   -9    3     -1.55      0.00
  -12   -9    3      6.21      0.00
  -11   -9    3     11.12      0.00
  -10   -9    3      9.01      0.00
   -9   -9    3      0.88      0.00
   -8   -9    3      0.59      0.00
   -7   -9    3     10.14      0.00
   -6   -9    3      8.84      0.00
   -5   -9    3     -1.21      0.00
   -4   -9    3     -2.34      0.00
   -3   -9    3     -1.41      0.00
   -2   -9    3     -4.89      0.00
   -1   -9    3     -4.54      0.00
    0   -9    3     -0.20      0.00
    1   -9    3      4.07      0.00
    2   -9    3      2.13      0.00
    3   -9    3     -7.63      0.00
    4   -9    3    -10.07      0.00
    5   -9    3     -2.19      0.00
    6   -9    3      3.40      0.00
    7   -9    3      5.76      0.00
    8   -9    3      4.36      0.00
    9   -9    3     -0.46      0.00
   10   -9    3      1.69      0.00
   11   -9    3     10.15      0.00
   12   -9    3     13.97      0.00
   13   -9    3      8.42      0.00
   14   -9    3     -1.70      0.00
   15   -9    3     -5.31      0.00
  -22   -8    3     -1.29      0.00
  -21   -8    3     -1.01      0.00
  -20   -8    3     -1.99      0.00
  -19   -8    3      0.56      0.00
  -18   -8    3      4.15      0.00
  -17   -8    3      4.58      0.00
  -16   -8    3      6.25      0.00
  -15   -8    3      4.21      0.00
  -14   -8    3     -0.60      0.00
  -13   -8    3      1.82      0.00
  -12   -8    3      4.51      0.00
  -11   -8    3     -0.75      0.00
  -10   -8    3     -8.43      0.00
   -9   -8    3    -10.40      0.00
   -8   -8    3     -1.79      0.00
   -7   -8    3      6.97      0.00
   -6   -8    3      0.43      0.00
   -5   -8    3     -8.03      0.00
   -4   -8    3      0.16      0.00
   -3   -8    3      9.56      0.00
   -2   -8    3      7.76      0.00
   -1   -8    3      6.64      0.00
    0   -8    3      7.69      0.00
    1   -8    3      6.22      0.00
    2   -8    3      2.00      0.00
    3   -8    3     -3.72      0.00
    4   -8    3      0.08      0.00
    5   -8    3      9.68      0.00
    6   -8    3      9.85      0.00
    7   -8    3      6.29      0.00
    8   -8    3      3.20      0.00
    9   -8    3     -1.02      0.00
   10   -8    3     -0.49      0.00
   11   -8    3      0.55      0.00
   12   -8    3     -2.75      0.00
   13   -8    3     -7.91      0.00
   14   -8    3    -11.35      0.00
   15   -8    3     -6.48      0.00
   16   -8    3      0.42      0.00
  -22   -7    3     -4.72      0.00
  -21   -7    3     -1.28      0.00
  -20   -7    3      1.82      0.00
  -19   -7    3      4.55      0.00
  -18   -7    3      3.87      0.00
  -17   -7    3      2.05      0.00
  -16   -7    3      2.47      0.00
  -15   -7    3     -1.25      0.00
  -14   -7    3     -4.88      0.00
  -13   -7    3     -1.90      0.00
  -12   -7    3     -1.77      0.00
  -11   -7    3     -7.09      0.00
  -10   -7    3     -7.98      0.00
   -9   -7    3     -1.50      0.00
   -8   -7    3      4.98      0.00
   -7   -7    3      1.48      0.00
   -6   -7    3    -12.21      0.00
   -5   -7    3    -17.44      0.00
   -4   -7    3     -3.40      0.00
   -3   -7    3      4.94      0.00
   -2   -7    3     -6.22      0.00
   -1   -7    3    -12.52      0.00
    0   -7    3     -7.96      0.00
    1   -7    3     -6.74      0.00
    2   -7    3     -7.88      0.00
    3   -7    3     -6.24      0.00
    4   -7    3      0.92      0.00
    5   -7    3      5.77      0.00
    6   -7    3     -0.28      0.00
    7   -7    3     -4.96      0.00
    8   -7    3     -2.75      0.00
    9   -7    3      0.19      0.00
   10   -7    3      2.21      0.00
   11   -7    3     -0.47      0.00
   12   -7    3     -3.58      0.00
   13   -7    3     -3.03      0.00
   14   -7    3     -0.58      0.00
   15   -7    3      6.15      0.00
   16   -7    3      6.79      0.00
   17   -7    3     -0.90      0.00
  -21   -6    3      4.63      0.00
  -20   -6    3      4.24      0.00
  -19   -6    3      0.59      0.00
  -18   -6    3     -3.80      0.00
  -17   -6    3     -3.21      0.00
  -16   -6    3      0.86      0.00
  -15   -6    3     -0.82      0.00
  -14   -6    3     -2.59      0.00
  -13   -6    3      1.79      0.00
  -12   -6    3      4.36      0.00
  -11   -6    3      4.69      0.00
  -10   -6    3      9.39      0.00
   -9   -6    3     14.80      0.00
   -8   -6    3     12.46      0.00
   -7   -6    3      2.38      0.00
   -6   -6    3     -5.89      0.00
   -5   -6    3     -1.01      0.00
   -4   -6    3     11.70      0.00
   -3   -6    3      5.46      0.00
   -2   -6    3    -17.59      0.00
   -1   -6    3    -19.07      0.00
    0   -6    3     -1.58      0.00
    1   -6    3      3.24      0.00
    2   -6    3     -0.83      0.00
    3   -6    3     -1.10      0.00
    4   -6    3     -0.85      0.00
    5   -6    3     -4.29      0.00
    6   -6    3     -8.91      0.00
    7   -6    3     -6.75      0.00
    8   -6    3     -0.46      0.00
    9   -6    3      2.60      0.00
   10   -6    3      2.15      0.00
   11   -6    3      0.27      0.00
   12   -6    3      3.25      0.00
   13   -6    3      7.87      0.00
   14   -6    3      8.85      0.00
   15   -6    3     10.30      0.00
   16   -6    3      4.38      0.00
   17   -6    3     -4.84      0.00
  -21   -5    3      4.83      0.00
  -20   -5    3      0.71      0.00
  -19   -5    3     -0.95      0.00
  -18   -5    3      0.77      0.00
  -17   -5    3      3.58      0.00
  -16   -5    3      2.71      0.00
  -15   -5    3     -3.34      0.00
  -14   -5    3     -3.41      0.00
  -13   -5    3      4.43      0.00
  -12   -5    3      5.73      0.00
  -11   -5    3     -0.02      0.00
  -10   -5    3     -1.76      0.00
   -9   -5    3     -1.16      0.00
   -8   -5    3     -5.68      0.00
   -7   -5    3    -13.00      0.00
   -6   -5    3    -10.42      0.00
   -5   -5    3      7.58      0.00
   -4   -5    3     19.81      0.00
   -3   -5    3      4.66      0.00
   -2   -5    3    -15.21      0.00
   -1   -5    3     -7.87      0.00
    0   -5    3      6.60      0.00
    1   -5    3      1.37      0.00
    2   -5    3     -4.84      0.00
    3   -5    3      1.31      0.00
    4   -5    3      4.59      0.00
    5   -5    3      1.57      0.00
    6   -5    3      2.07      0.00
    7   -5    3      6.24      0.00
    8   -5    3      7.41      0.00
    9   -5    3      4.82      0.00
   10   -5    3      0.29      0.00
   11   -5    3     -3.21      0.00
   12   -5    3     -0.46      0.00
   13   -5    3      2.91      0.00
   14   -5    3      2.26      0.00
   15   -5    3      0.98      0.00
   16   -5    3     -5.06      0.00
   17   -5    3     -8.06      0.00
   18   -5    3      0.50      0.00
  -21   -4    3     -1.88      0.00
  -20   -4    3     -4.45      0.00
  -19   -4    3     -2.75      0.00
  -18   -4    3      1.25      0.00
  -17   -4    3      3.32      0.00
  -16   -4    3      1.65      0.00
  -15   -4    3     -1.28      0.00
  -14   -4    3      1.09      0.00
  -13   -4    3      5.21      0.00
  -12   -4    3     -0.03      0.00
  -11   -4    3     -7.04      0.00
  -10   -4    3     -4.12      0.00
   -9   -4    3      0.33      0.00
   -8   -4    3     -1.06      0.00
   -7   -4    3     -3.27      0.00
   -6   -4    3      3.56      0.00
   -5   -4    3     13.59      0.00
   -4   -4    3     -1.57      0.00
   -3   -4    3    -31.13      0.00
   -2   -4    3    -27.17      0.00
   -1   -4    3      1.28      0.00
    0   -4    3      7.14      0.00
    1   -4    3     -7.77      0.00
    2   -4    3    -10.72      0.00
    3   -4    3      0.49      0.00
    4   -4    3      3.81      0.00
    5   -4    3     -0.90      0.00
    6   -4    3      1.10      0.00
    7   -4    3      4.41      0.00
    8   -4    3      1.64      0.00
    9   -4    3     -0.99      0.00
   10   -4    3     -3.22      0.00
   11   -4    3     -5.10      0.00
   12   -4    3     -2.42      0.00
   13   -4    3     -0.20      0.00
   14   -4    3     -1.47      0.00
   15   -4    3     -2.97      0.00
   16   -4    3     -4.06      0.00
   17   -4    3     -0.49      0.00
   18   -4    3      4.81      0.00
  -21   -3    3     -1.52      0.00
  -20   -3    3     -0.20      0.00
  -19   -3    3      2.91      0.00
  -18   -3    3      3.95      0.00
  -17   -3    3      0.97      0.00
  -16   -3    3     -3.02      0.00
  -15   -3    3     -2.25      0.00
  -14   -3    3      3.87      0.00
  -13   -3    3      6.35      0.00
  -12   -3    3     -0.72      0.00
  -11   -3    3     -2.91      0.00
  -10   -3    3      6.76      0.00
   -9   -3    3     12.01      0.00
   -8   -3    3      9.17      0.00
   -7   -3    3      6.33      0.00
   -6   -3    3      9.53      0.00
   -5   -3    3      8.95      0.00
   -4   -3    3    -19.19      0.00
   -3   -3    3    -40.17      0.00
   -2   -3    3    -14.46      0.00
   -1   -3    3      0.34      0.00
    0   -3    3    -24.77      0.00
    1   -3    3    -33.49      0.00
    2   -3    3    -12.73      0.00
    3   -3    3      3.90      0.00
    4   -3    3      2.01      0.00
    5   -3    3     -5.52      0.00
    6   -3    3     -2.10      0.00
    7   -3    3      1.16      0.00
    8   -3    3     -3.76      0.00
    9   -3    3     -3.96      0.00
   10   -3    3     -1.16      0.00
   11   -3    3      0.26      0.00
   12   -3    3      3.96      0.00
   13   -3    3      5.98      0.00
   14   -3    3      4.37      0.00
   15   -3    3      1.95      0.00
   16   -3    3      1.56      0.00
   17   -3    3      2.92      0.00
   18   -3    3      0.51      0.00
   19   -3    3     -2.06      0.00
  -20   -2    3      2.53      0.00
  -19   -2    3      2.34      0.00
  -18   -2    3      1.33      0.00
  -17   -2    3      0.51      0.00
  -16   -2    3     -0.75      0.00
  -15   -2    3      0.06      0.00
  -14   -2    3      1.86      0.00
  -13   -2    3     -0.90      0.00
  -12   -2    3     -6.61      0.00
  -11   -2    3     -2.77      0.00
  -10   -2    3      5.99      0.00
   -9   -2    3      2.63      0.00
   -8   -2    3     -5.09      0.00
   -7   -2    3     -9.06      0.00
   -6   -2    3    -10.42      0.00
   -5   -2    3    -12.01      0.00
   -4   -2    3    -21.54      0.00
   -3   -2    3     -5.56      0.00
   -2   -2    3     33.26      0.00
   -1   -2    3      9.80      0.00
    0   -2    3    -49.16      0.00
    1   -2    3    -43.47      0.00
    2   -2    3     -4.05      0.00
    3   -2    3      7.89      0.00
    4   -2    3      0.54      0.00
    5   -2    3     -6.20      0.00
    6   -2    3     -0.81      0.00
    7   -2    3      4.92      0.00
    8   -2    3      2.56      0.00
    9   -2    3      4.84      0.00
   10   -2    3      6.06      0.00
   11   -2    3      1.97      0.00
   12   -2    3      0.77      0.00
   13   -2    3      0.35      0.00
   14   -2    3      0.15      0.00
   15   -2    3      2.66      0.00
   16   -2    3      7.74      0.00
   17   -2    3      9.54      0.00
   18   -2    3      3.79      0.00
   19   -2    3      2.14      0.00
  -20   -1    3      5.95      0.00
  -19   -1    3      3.16      0.00
  -18   -1    3     -0.51      0.00
  -17   -1    3     -1.40      0.00
  -16   -1    3     -1.72      0.00
  -15   -1    3     -0.43      0.00
  -14   -1    3      0.09      0.00
  -13   -1    3     -4.51      0.00
  -12   -1    3     -7.63      0.00
  -11   -1    3      1.22      0.00
  -10   -1    3      9.39      0.00
   -9   -1    3      2.18      0.00
   -8   -1    3     -3.73      0.00
   -7   -1    3      0.43      0.00
   -6   -1    3      8.20      0.00
   -5   -1    3     14.69      0.00
   -4   -1    3      9.37      0.00
   -3   -1    3     11.83      0.00
   -2   -1    3     16.08      0.00
   -1   -1    3    -23.74      0.00
    0   -1    3    -46.24      0.00
    1   -1    3      6.05      0.00
    2   -1    3     41.66      0.00
    3   -1    3     19.03      0.00
    4   -1    3     -3.33      0.00
    5   -1    3     -4.29      0.00
    6   -1    3      6.67      0.00
    7   -1    3     11.07      0.00
    8   -1    3      3.59      0.00
    9   -1    3      1.22      0.00
   10   -1    3     -1.04      0.00
   11   -1    3     -6.41      0.00
   12   -1    3     -5.43      0.00
   13   -1    3     -1.97      0.00
   14   -1    3      1.87      0.00
   15   -1    3      4.92      0.00
   16   -1    3      3.49      0.00
   17   -1    3     -2.73      0.00
   18   -1    3     -8.63      0.00
   19   -1    3     -4.01      0.00
   20   -1    3      2.36      0.00
  -20    0    3     -0.29      0.00
  -19    0    3     -2.75      0.00
  -18    0    3     -1.71      0.00
  -17    0    3      1.92      0.00
  -16    0    3      2.12      0.00
  -15    0    3      0.05      0.00
  -14    0    3     -1.15      0.00
  -13    0    3     -2.01      0.00
  -12    0    3      0.59      0.00
  -11    0    3      8.44      0.00
  -10    0    3      8.09      0.00
   -9    0    3     -2.43      0.00
   -8    0    3     -1.37      0.00
   -7    0    3      9.33      0.00
   -6    0    3     12.29      0.00
   -5    0    3      6.94      0.00
   -4    0    3     -4.24      0.00
   -3    0    3     -7.94      0.00
   -2    0    3    -11.46      0.00
   -1    0    3    -35.10      0.00
    0    0    3    -29.25      0.00
    1    0    3     19.93      0.00
    2    0    3     29.67      0.00
    3    0    3     -2.54      0.00
    4    0    3    -14.40      0.00
    5    0    3     -5.68      0.00
    6    0    3      4.24      0.00
    7    0    3      4.61      0.00
    8    0    3     -2.81      0.00
    9    0    3     -2.71      0.00
   10    0    3     -0.72      0.00
   11    0    3      0.23      0.00
   12    0    3      5.38      0.00
   13    0    3      7.28      0.00
   14    0    3      6.38      0.00
   15    0    3      4.77      0.00
   16    0    3     -0.34      0.00
   17    0    3     -5.14      0.00
   18    0    3     -4.48      0.00
   19    0    3      2.35      0.00
   20    0    3      5.49      0.00
  -19    1    3      0.80      0.00
  -18    1    3      0.60      0.00
  -17    1    3      0.50      0.00
  -16    1    3      0.07      0.00
  -15    1    3     -1.30      0.00
  -14    1    3     -1.77      0.00
  -13    1    3     -2.13      0.00
  -12    1    3     -1.98      0.00
  -11    1    3     -0.15      0.00
  -10    1    3     -5.08      0.00
   -9    1    3    -13.16      0.00
   -8    1    3     -8.20      0.00
   -7    1    3      0.68      0.00
   -6    1    3     -3.20      0.00
   -5    1    3    -13.72      0.00
   -4    1    3    -19.53      0.00
   -3    1    3    -15.21      0.00
   -2    1    3    -11.09      0.00
   -1    1    3    -18.94      0.00
    0    1    3    -20.61      0.00
    1    1    3    -15.77      0.00
    2    1    3    -29.97      0.00
    3    1    3    -41.78      0.00
    4    1    3    -23.75      0.00
    5    1    3      0.70      0.00
    6    1    3      7.90      0.00
    7    1    3     -0.50      0.00
    8    1    3     -7.75      0.00
    9    1    3     -2.73      0.00
   10    1    3      1.83      0.00
   11    1    3      0.54      0.00
   12    1    3     -0.51      0.00
   13    1    3     -2.30      0.00
   14    1    3     -1.94      0.00
   15    1    3     -0.14      0.00
   16    1    3     -1.06      0.00
   17    1    3      0.63      0.00
   18    1    3      6.73      0.00
   19    1    3     10.25      0.00
   20    1    3      6.72      0.00
   21    1    3      1.22      0.00
  -19    2    3      2.55      0.00
  -18    2    3      0.98      0.00
  -17    2    3     -0.90      0.00
  -16    2    3      1.12      0.00
  -15    2    3      1.49      0.00
  -14    2    3      1.30      0.00
  -13    2    3      1.12      0.00
  -12    2    3     -1.11      0.00
  -11    2    3     -1.99      0.00
  -10    2    3     -3.17      0.00
   -9    2    3     -1.00      0.00
   -8    2    3      8.58      0.00
   -7    2    3     12.81      0.00
   -6    2    3      6.24      0.00
   -5    2    3      2.60      0.00
   -4    2    3     11.15      0.00
   -3    2    3     21.64      0.00
   -2    2    3     20.88      0.00
   -1    2    3     15.14      0.00
    0    2    3     15.70      0.00
    1    2    3     21.18      0.00
    2    2    3     24.54      0.00
    3    2    3     21.31      0.00
    4    2    3     16.14      0.00
    5    2    3     13.21      0.00
    6    2    3      6.39      0.00
    7    2    3     -1.94      0.00
    8    2    3      0.11      0.00
    9    2    3      7.90      0.00
   10    2    3      7.81      0.00
   11    2    3      1.59      0.00
   12    2    3     -2.37      0.00
   13    2    3     -2.27      0.00
   14    2    3      0.34      0.00
   15    2    3      0.97      0.00
   16    2    3     -2.33      0.00
   17    2    3     -3.92      0.00
   18    2    3     -1.75      0.00
   19    2    3     -0.39      0.00
   20    2    3     -0.15      0.00
   21    2    3      1.21      0.00
  -18    3    3      0.48      0.00
  -17    3    3      0.39      0.00
  -16    3    3      4.50      0.00
  -15    3    3      2.74      0.00
  -14    3    3     -1.21      0.00
  -13    3    3     -1.92      0.00
  -12    3    3     -1.45      0.00
  -11    3    3      1.58      0.00
  -10    3    3      3.48      0.00
   -9    3    3      5.38      0.00
   -8    3    3      7.71      0.00
   -7    3    3      3.43      0.00
   -6    3    3     -3.88      0.00
   -5    3    3     -5.87      0.00
   -4    3    3      0.65      0.00
   -3    3    3      6.52      0.00
   -2    3    3      2.88      0.00
   -1    3    3      0.30      0.00
    0    3    3      0.77      0.00
    1    3    3      3.55      0.00
    2    3    3     15.15      0.00
    3    3    3     19.25      0.00
    4    3    3     11.72      0.00
    5    3    3      7.36      0.00
    6    3    3     -0.58      0.00
    7    3    3     -6.81      0.00
    8    3    3      1.66      0.00
    9    3    3      8.44      0.00
   10    3    3      3.62      0.00
   11    3    3     -2.27      0.00
   12    3    3     -1.30      0.00
   13    3    3      5.24      0.00
   14    3    3      7.39      0.00
   15    3    3      2.35      0.00
   16    3    3     -1.65      0.00
   17    3    3     -0.51      0.00
   18    3    3      3.09      0.00
   19    3    3      4.19      0.00
   20    3    3      2.29      0.00
   21    3    3     -0.19      0.00
  -18    4    3     -2.20      0.00
  -17    4    3     -6.99      0.00
  -16    4    3     -5.68      0.00
  -15    4    3     -6.37      0.00
  -14    4    3     -6.23      0.00
  -13    4    3     -3.48      0.00
  -12    4    3     -2.05      0.00
  -11    4    3     -1.65      0.00
  -10    4    3     -3.95      0.00
   -9    4    3     -4.66      0.00
   -8    4    3     -5.71      0.00
   -7    4    3    -11.41      0.00
   -6    4    3    -11.65      0.00
   -5    4    3     -5.85      0.00
   -4    4    3     -0.59      0.00
   -3    4    3     -2.82      0.00
   -2    4    3    -16.59      0.00
   -1    4    3    -25.49      0.00
    0    4    3    -25.75      0.00
    1    4    3    -25.25      0.00
    2    4    3    -20.76      0.00
    3    4    3    -22.16      0.00
    4    4    3    -24.36      0.00
    5    4    3    -13.04      0.00
    6    4    3     -5.28      0.00
    7    4    3     -2.28      0.00
    8    4    3      4.11      0.00
    9    4    3      0.24      0.00
   10    4    3     -8.30      0.00
   11    4    3     -8.30      0.00
   12    4    3     -1.97      0.00
   13    4    3      5.51      0.00
   14    4    3      4.44      0.00
   15    4    3     -2.18      0.00
   16    4    3     -2.57      0.00
   17    4    3     -0.13      0.00
   18    4    3      0.95      0.00
   19    4    3      1.87      0.00
   20    4    3      1.31      0.00
   21    4    3     -0.80      0.00
  -17    5    3     -5.55      0.00
  -16    5    3     -0.59      0.00
  -15    5    3      2.99      0.00
  -14    5    3      4.42      0.00
  -13    5    3      3.77      0.00
  -12    5    3      2.63      0.00
  -11    5    3      1.27      0.00
  -10    5    3     -0.89      0.00
   -9    5    3      3.62      0.00
   -8    5    3      8.50      0.00
   -7    5    3      7.03      0.00
   -6    5    3     10.48      0.00
   -5    5    3     13.77      0.00
   -4    5    3     10.00      0.00
   -3    5    3      4.77      0.00
   -2    5    3     -1.33      0.00
   -1    5    3      2.47      0.00
    0    5    3     15.90      0.00
    1    5    3     22.12      0.00
    2    5    3     22.39      0.00
    3    5    3     18.97      0.00
    4    5    3     14.21      0.00
    5    5    3     12.48      0.00
    6    5    3      6.61      0.00
    7    5    3      3.37      0.00
    8    5    3      5.27      0.00
    9    5    3     -0.37      0.00
   10    5    3     -4.19      0.00
   11    5    3      1.16      0.00
   12    5    3      6.65      0.00
   13    5    3      7.42      0.00
   14    5    3     -1.00      0.00
   15    5    3     -9.59      0.00
   16    5    3     -6.48      0.00
   17    5    3     -1.45      0.00
   18    5    3     -0.45      0.00
   19    5    3      1.83      0.00
   20    5    3      3.55      0.00
   21    5    3      2.48      0.00
   22    5    3      1.94      0.00
  -17    6    3      1.89      0.00
  -16    6    3      2.13      0.00
  -15    6    3      1.90      0.00
  -14    6    3      0.54      0.00
  -13    6    3     -2.00      0.00
  -12    6    3     -0.17      0.00
  -11    6    3      1.25      0.00
  -10    6    3      0.23      0.00
   -9    6    3      5.57      0.00
   -8    6    3      7.37      0.00
   -7    6    3      1.15      0.00
   -6    6    3      2.62      0.00
   -5    6    3      4.89      0.00
   -4    6    3      0.08      0.00
   -3    6    3     -1.35      0.00
   -2    6    3     -0.02      0.00
   -1    6    3      5.46      0.00
    0    6    3     12.06      0.00
    1    6    3      4.61      0.00
    2    6    3     -6.22      0.00
    3    6    3     -3.90      0.00
    4    6    3      2.89      0.00
    5    6    3      3.23      0.00
    6    6    3     -1.23      0.00
    7    6    3     -1.71      0.00
    8    6    3      0.56      0.00
    9    6    3     -0.83      0.00
   10    6    3      0.68      0.00
   11    6    3      5.31      0.00
   12    6    3      4.61      0.00
   13    6    3     -1.29      0.00
   14    6    3     -8.83      0.00
   15    6    3    -10.10      0.00
   16    6    3     -2.40      0.00
   17    6    3      1.95      0.00
   18    6    3      0.11      0.00
   19    6    3      1.50      0.00
   20    6    3      3.99      0.00
   21    6    3      1.76      0.00
   22    6    3     -0.63      0.00
  -16    7    3     -6.32      0.00
  -15    7    3     -2.45      0.00
  -14    7    3      0.88      0.00
  -13    7    3     -1.79      0.00
  -12    7    3     -1.24      0.00
  -11    7    3     -2.35      0.00
  -10    7    3     -4.66      0.00
   -9    7    3      0.17      0.00
   -8    7    3     -0.29      0.00
   -7    7    3     -7.50      0.00
   -6    7    3     -6.38      0.00
   -5    7    3     -4.98      0.00
   -4    7    3     -9.50      0.00
   -3    7    3     -9.05      0.00
   -2    7    3     -6.73      0.00
   -1    7    3     -7.18      0.00
    0    7    3    -10.65      0.00
    1    7    3    -21.73      0.00
    2    7    3    -26.20      0.00
    3    7    3    -13.53      0.00
    4    7    3     -5.29      0.00
    5    7    3    -10.42      0.00
    6    7    3    -12.10      0.00
    7    7    3     -6.01      0.00
    8    7    3     -1.99      0.00
    9    7    3     -3.06      0.00
   10    7    3     -2.81      0.00
   11    7    3      1.41      0.00
   12    7    3      2.84      0.00
   13    7    3     -0.47      0.00
   14    7    3     -1.19      0.00
   15    7    3      3.17      0.00
   16    7    3      6.52      0.00
   17    7    3      3.03      0.00
   18    7    3     -3.76      0.00
   19    7    3     -3.79      0.00
   20    7    3      0.46      0.00
   21    7    3     -0.43      0.00
   22    7    3     -2.34      0.00
  -16    8    3     -5.36      0.00
  -15    8    3      2.23      0.00
  -14    8    3      4.45      0.00
  -13    8    3     -0.96      0.00
  -12    8    3     -1.26      0.00
  -11    8    3     -2.19      0.00
  -10    8    3     -2.48      0.00
   -9    8    3      3.02      0.00
   -8    8    3      2.99      0.00
   -7    8    3     -0.10      0.00
   -6    8    3      4.44      0.00
   -5    8    3      8.90      0.00
   -4    8    3      8.51      0.00
   -3    8    3      8.96      0.00
   -2    8    3      8.13      0.00
   -1    8    3      4.31      0.00
    0    8    3      0.95      0.00
    1    8    3     -0.75      0.00
    2    8    3      6.15      0.00
    3    8    3     18.53      0.00
    4    8    3     15.49      0.00
    5    8    3      1.65      0.00
    6    8    3     -0.44      0.00
    7    8    3      4.44      0.00
    8    8    3      3.78      0.00
    9    8    3     -0.06      0.00
   10    8    3     -0.83      0.00
   11    8    3      3.44      0.00
   12    8    3      3.44      0.00
   13    8    3     -2.95      0.00
   14    8    3     -3.21      0.00
   15    8    3     -0.89      0.00
   16    8    3     -5.34      0.00
   17    8    3     -9.89      0.00
   18    8    3     -9.15      0.00
   19    8    3     -2.71      0.00
   20    8    3      4.47      0.00
   21    8    3      3.77      0.00
   22    8    3      0.32      0.00
  -15    9    3      6.77      0.00
  -14    9    3      2.51      0.00
  -13    9    3     -4.57      0.00
  -12    9    3     -2.38      0.00
  -11    9    3     -0.02      0.00
  -10    9    3      1.11      0.00
   -9    9    3      2.03      0.00
   -8    9    3     -1.59      0.00
   -7    9    3     -2.46      0.00
   -6    9    3      2.12      0.00
   -5    9    3      4.62      0.00
   -4    9    3      3.81      0.00
   -3    9    3      3.23      0.00
   -2    9    3      4.87      0.00
   -1    9    3      7.24      0.00
    0    9    3      8.11      0.00
    1    9    3      9.53      0.00
    2    9    3     14.50      0.00
    3    9    3     14.93      0.00
    4    9    3      1.74      0.00
    5    9    3     -9.19      0.00
    6    9    3     -2.91      0.00
    7    9    3      5.39      0.00
    8    9    3      4.68      0.00
    9    9    3      1.55      0.00
   10    9    3      1.16      0.00
   11    9    3      2.55      0.00
   12    9    3     -2.56      0.00
   13    9    3     -9.56      0.00
   14    9    3     -4.36      0.00
   15    9    3      1.49      0.00
   16    9    3     -1.85      0.00
   17    9    3     -1.31      0.00
   18    9    3      3.17      0.00
   19    9    3      4.55      0.00
   20    9    3      4.73      0.00
   21    9    3      2.42      0.00
   22    9    3     -0.50      0.00
  -14   10    3      2.98      0.00
  -13   10    3      3.66      0.00
  -12   10    3      6.12      0.00
  -11   10    3      3.66      0.00
  -10   10    3      2.11      0.00
   -9   10    3      1.77      0.00
   -8   10    3      0.09      0.00
   -7   10    3      0.90      0.00
   -6   10    3      0.41      0.00
   -5   10    3     -2.92      0.00
   -4   10    3     -5.51      0.00
   -3   10    3     -7.43      0.00
   -2   10    3     -6.67      0.00
   -1   10    3     -5.35      0.00
    0   10    3     -8.11      0.00
    1   10    3    -10.11      0.00
    2   10    3     -9.01      0.00
    3   10    3    -12.77      0.00
    4   10    3    -19.69      0.00
    5   10    3    -14.03      0.00
    6   10    3      1.40      0.00
    7   10    3      5.07      0.00
    8   10    3     -3.35      0.00
    9   10    3     -8.17      0.00
   10   10    3     -5.13      0.00
   11   10    3     -0.83      0.00
   12   10    3     -1.83      0.00
   13   10    3     -0.73      0.00
   14   10    3      7.83      0.00
   15   10    3      8.59      0.00
   16   10    3      0.45      0.00
   17   10    3      0.22      0.00
   18   10    3      3.81      0.00
   19   10    3      1.94      0.00
   20   10    3      0.96      0.00
   21   10    3      1.84      0.00
   22   10    3     -0.04      0.00
  -13   11    3      2.00      0.00
  -12   11    3      3.42      0.00
  -11   11    3      0.81      0.00
  -10   11    3      0.71      0.00
   -9   11    3      0.12      0.00
   -8   11    3     -0.46      0.00
   -7   11    3      1.65      0.00
   -6   11    3     -0.20      0.00
   -5   11    3     -3.83      0.00
   -4   11    3     -3.18      0.00
   -3   11    3     -0.63      0.00
   -2   11    3      1.95      0.00
   -1   11    3      1.40      0.00
    0   11    3     -2.03      0.00
    1   11    3      0.81      0.00
    2   11    3      8.88      0.00
    3   11    3     10.25      0.00
    4   11    3      7.18      0.00
    5   11    3     10.46      0.00
    6   11    3     12.25      0.00
    7   11    3      2.28      0.00
    8   11    3     -6.72      0.00
    9   11    3     -2.65      0.00
   10   11    3      6.62      0.00
   11   11    3      9.50      0.00
   12   11    3      6.88      0.00
   13   11    3      7.62      0.00
   14   11    3      8.71      0.00
   15   11    3      1.52      0.00
   16   11    3     -5.88      0.00
   17   11    3     -4.64      0.00
   18   11    3     -3.32      0.00
   19   11    3     -7.52      0.00
   20   11    3     -7.74      0.00
   21   11    3     -1.84      0.00
   22   11    3     -0.07      0.00
  -12   12    3     -1.69      0.00
  -11   12    3     -5.43      0.00
  -10   12    3     -0.84      0.00
   -9   12    3      2.40      0.00
   -8   12    3      2.15      0.00
   -7   12    3      2.32      0.00
   -6   12    3      1.15      0.00
   -5   12    3      1.13      0.00
   -4   12    3      3.46      0.00
   -3   12    3      3.76      0.00
   -2   12    3      1.20      0.00
   -1   12    3     -1.52      0.00
    0   12    3     -0.11      0.00
    1   12    3      5.94      0.00
    2   12    3      8.80      0.00
    3   12    3      4.15      0.00
    4   12    3      0.13      0.00
    5   12    3      1.41      0.00
    6   12    3     -1.66      0.00
    7   12    3     -9.47      0.00
    8   12    3     -7.87      0.00
    9   12    3      2.48      0.00
   10   12    3      6.16      0.00
   11   12    3     -1.44      0.00
   12   12    3     -8.69      0.00
   13   12    3     -7.86      0.00
   14   12    3     -6.90      0.00
   15   12    3     -7.81      0.00
   16   12    3     -3.91      0.00
   17   12    3      1.07      0.00
   18   12    3      1.42      0.00
   19   12    3     -1.68      0.00
   20   12    3     -1.87      0.00
   21   12    3      2.61      0.00
   22   12    3      1.89      0.00
  -11   13    3      0.24      0.00
  -10   13    3      5.66      0.00
   -9   13    3      7.07      0.00
   -8   13    3      5.65      0.00
   -7   13    3      5.22      0.00
   -6   13    3      3.43      0.00
   -5   13    3      0.27      0.00
   -4   13    3     -1.04      0.00
   -3   13    3     -0.73      0.00
   -2   13    3     -3.26      0.00
   -1   13    3     -7.46      0.00
    0   13    3     -6.41      0.00
    1   13    3     -2.74      0.00
    2   13    3     -3.56      0.00
    3   13    3     -6.36      0.00
    4   13    3     -6.51      0.00
    5   13    3     -6.28      0.00
    6   13    3     -8.16      0.00
    7   13    3     -6.59      0.00
    8   13    3      0.81      0.00
    9   13    3      3.97      0.00
   10   13    3     -2.28      0.00
   11   13    3     -9.80      0.00
   12   13    3     -9.27      0.00
   13   13    3     -2.85      0.00
   14   13    3     -0.30      0.00
   15   13    3      0.60      0.00
   16   13    3      3.49      0.00
   17   13    3      2.19      0.00
   18   13    3     -0.03      0.00
   19   13    3      1.04      0.00
   20   13    3      3.56      0.00
   21   13    3      7.48      0.00
   22   13    3      5.49      0.00
  -10   14    3      5.01      0.00
   -9   14    3      2.08      0.00
   -8   14    3     -2.00      0.00
   -7   14    3     -1.56      0.00
   -6   14    3      1.16      0.00
   -5   14    3      1.08      0.00
   -4   14    3     -0.44      0.00
   -3   14    3     -1.08      0.00
   -2   14    3     -3.97      0.00
   -1   14    3     -5.44      0.00
    0   14    3      0.83      0.00
    1   14    3      6.31      0.00
    2   14    3      4.18      0.00
    3   14    3      2.48      0.00
    4   14    3      3.13      0.00
    5   14    3      0.46      0.00
    6   14    3     -1.33      0.00
    7   14    3      3.34      0.00
    8   14    3      7.69      0.00
    9   14    3      5.96      0.00
   10   14    3      4.45      0.00
   11   14    3      7.23      0.00
   12   14    3     11.51      0.00
   13   14    3     14.31      0.00
   14   14    3     12.25      0.00
   15   14    3      8.03      0.00
   16   14    3      5.03      0.00
   17   14    3      1.52      0.00
   18   14    3      0.77      0.00
   19   14    3      0.96      0.00
   20   14    3     -2.28      0.00
   21   14    3     -3.05      0.00
   -9   15    3     -1.17      0.00
   -8   15    3      0.73      0.00
   -7   15    3      2.53      0.00
   -6   15    3      2.48      0.00
   -5   15    3      0.81      0.00
   -4   15    3      1.82      0.00
   -3   15    3      4.52      0.00
   -2   15    3      2.57      0.00
   -1   15    3      0.36      0.00
    0   15    3      4.10      0.00
    1   15    3      5.78      0.00
    2   15    3      0.83      0.00
    3   15    3     -1.03      0.00
    4   15    3      1.65      0.00
    5   15    3      1.85      0.00
    6   15    3      3.22      0.00
    7   15    3      6.16      0.00
    8   15    3      2.07      0.00
    9   15    3     -3.51      0.00
   10   15    3     -0.86      0.00
   11   15    3      2.22      0.00
   12   15    3     -0.28      0.00
   13   15    3     -2.36      0.00
   14   15    3     -4.19      0.00
   15   15    3     -7.72      0.00
   16   15    3     -7.97      0.00
   17   15    3     -4.57      0.00
   18   15    3     -1.87      0.00
   19   15    3     -2.70      0.00
   20   15    3     -4.83      0.00
   21   15    3     -2.56      0.00
   -8   16    3      3.44      0.00
   -7   16    3      3.11      0.00
   -6   16    3      2.22      0.00
   -5   16    3      0.61      0.00
   -4   16    3     -0.52      0.00
   -3   16    3     -1.67      0.00
   -2   16    3     -3.02      0.00
   -1   16    3     -1.18      0.00
    0   16    3      1.96      0.00
    1   16    3      0.37      0.00
    2   16    3     -4.32      0.00
    3   16    3     -3.59      0.00
    4   16    3      0.59      0.00
    5   16    3     -1.69      0.00
    6   16    3     -5.89      0.00
    7   16    3     -6.42      0.00
    8   16    3     -7.34      0.00
    9   16    3     -3.94      0.00
   10   16    3      2.89      0.00
   11   16    3      0.28      0.00
   12   16    3     -7.01      0.00
   13   16    3     -7.00      0.00
   14   16    3     -5.19      0.00
   15   16    3     -5.52      0.00
   16   16    3     -0.33      0.00
   17   16    3      6.76      0.00
   18   16    3      4.50      0.00
   19   16    3     -2.16      0.00
   20   16    3     -2.39      0.00
   21   16    3      2.30      0.00
   -7   17    3     -2.69      0.00
   -6   17    3     -3.24      0.00
   -5   17    3     -1.90      0.00
   -4   17    3     -0.36      0.00
   -3   17    3     -1.15      0.00
   -2   17    3     -2.08      0.00
   -1   17    3     -0.43      0.00
    0   17    3      0.66      0.00
    1   17    3      1.48      0.00
    2   17    3      3.04      0.00
    3   17    3      3.98      0.00
    4   17    3      3.15      0.00
    5   17    3     -1.88      0.00
    6   17    3     -4.39      0.00
    7   17    3      0.28      0.00
    8   17    3      4.55      0.00
    9   17    3      8.68      0.00
   10   17    3     11.92      0.00
   11   17    3      9.19      0.00
   12   17    3      8.75      0.00
   13   17    3     12.15      0.00
   14   17    3      9.41      0.00
   15   17    3      4.25      0.00
   16   17    3      5.12      0.00
   17   17    3      4.56      0.00
   18   17    3     -4.49      0.00
   19   17    3     -9.36      0.00
   20   17    3     -3.20      0.00
   -5   18    3     -2.07      0.00
   -4   18    3     -0.04      0.00
   -3   18    3      2.29      0.00
   -2   18    3      5.03      0.00
   -1   18    3      7.06      0.00
    0   18    3      4.68      0.00
    1   18    3      3.57      0.00
    2   18    3      5.22      0.00
    3   18    3      3.84      0.00
    4   18    3      2.12      0.00
    5   18    3      1.49      0.00
    6   18    3      2.35      0.00
    7   18    3      4.88      0.00
    8   18    3      3.26      0.00
    9   18    3      0.52      0.00
   10   18    3      0.41      0.00
   11   18    3     -0.01      0.00
   12   18    3      1.10      0.00
   13   18    3      0.33      0.00
   14   18    3     -3.26      0.00
   15   18    3     -0.79      0.00
   16   18    3      4.73      0.00
   17   18    3      2.98      0.00
   18   18    3     -3.43      0.00
   19   18    3     -2.47      0.00
   20   18    3      4.39      0.00
   -4   19    3     -1.04      0.00
   -3   19    3     -2.38      0.00
   -2   19    3     -5.27      0.00
   -1   19    3     -4.61      0.00
    0   19    3     -2.56      0.00
    1   19    3      1.15      0.00
    2   19    3      3.13      0.00
    3   19    3     -2.17      0.00
    4   19    3     -6.38      0.00
    5   19    3     -5.12      0.00
    6   19    3     -3.52      0.00
    7   19    3     -3.08      0.00
    8   19    3     -4.58      0.00
    9   19    3     -3.85      0.00
   10   19    3      0.79      0.00
   11   19    3      2.27      0.00
   12   19    3     -1.18      0.00
   13   19    3     -6.90      0.00
   14   19    3     -7.72      0.00
   15   19    3     -0.82      0.00
   16   19    3      1.30      0.00
   17   19    3     -3.89      0.00
   18   19    3     -5.77      0.00
   19   19    3     -1.84      0.00
   -2   20    3     -4.46      0.00
   -1   20    3     -2.37      0.00
    0   20    3      0.23      0.00
    1   20    3      0.59      0.00
    2   20    3      0.58      0.00
    3   20    3     -1.05      0.00
    4   20    3     -0.27      0.00
    5   20    3      3.26      0.00
    6   20    3      3.22      0.00
    7   20    3      1.09      0.00
    8   20    3      0.80      0.00
    9   20    3      4.22      0.00
   10   20    3      9.49      0.00
   11   20    3      9.97      0.00
   12   20    3      6.60      0.00
   13   20    3      5.28      0.00
   14   20    3      7.85      0.00
   15   20    3      8.71      0.00
   16   20    3      0.95      0.00
   17   20    3     -5.96      0.00
   18   20    3     -3.35      0.00
    0   21    3      6.20      0.00
    1   21    3      1.80      0.00
    2   21    3     -1.00      0.00
    3   21    3     -1.34      0.00
    4   21    3     -0.62      0.00
    5   21    3      1.79      0.00
    6   21    3      2.44      0.00
    7   21    3      1.21      0.00
    8   21    3      1.22      0.00
    9   21    3      3.01      0.00
   10   21    3      4.57      0.00
   11   21    3      1.90      0.00
   12   21    3     -2.58      0.00
   13   21    3     -3.16      0.00
   14   21    3     -1.55      0.00
   15   21    3     -2.20      0.00
   16   21    3     -4.54      0.00
    2   22    3     -2.88      0.00
    3   22    3      0.60      0.00
    4   22    3     -0.02      0.00
    5   22    3     -0.76      0.00
    6   22    3     -0.10      0.00
    7   22    3     -0.29      0.00
    8   22    3      0.03      0.00
    9   22    3      0.79      0.00
   10   22    3      0.37      0.00
   11   22    3     -2.01      0.00
   12   22    3     -3.67      0.00
   13   22    3     -2.13      0.00
   14   22    3     -1.84      0.00
   15   22    3     -3.90      0.00
    7   23    3     -0.87      0.00
    8   23    3     -1.64      0.00
    9   23    3      0.44      0.00
   10   23    3      3.14      0.00
   11   23    3      4.62      0.00
   12   23    3      4.92      0.00
   -9  -23    4      1.22      0.00
   -8  -23    4      0.82      0.00
  -14  -22    4     -1.17      0.00
  -13  -22    4     -0.09      0.00
  -12  -22    4     -0.30      0.00
  -11  -22    4      1.79      0.00
  -10  -22    4      2.14      0.00
   -9  -22    4      2.02      0.00
   -8  -22    4      1.39      0.00
   -7  -22    4     -0.51      0.00
   -6  -22    4      0.31      0.00
   -5  -22    4     -1.93      0.00
   -4  -22    4     -6.62      0.00
   -3  -22    4     -4.91      0.00
  -16  -21    4     11.04      0.00
  -15  -21    4     10.20      0.00
  -14  -21    4      8.04      0.00
  -13  -21    4      3.39      0.00
  -12  -21    4     -0.62      0.00
  -11  -21    4     -0.79      0.00
  -10  -21    4     -1.36      0.00
   -9  -21    4     -0.06      0.00
   -8  -21    4      2.03      0.00
   -7  -21    4      1.84      0.00
   -6  -21    4      3.93      0.00
   -5  -21    4      3.51      0.00
   -4  -21    4      0.12      0.00
   -3  -21    4      1.03      0.00
   -2  -21    4     -0.04      0.00
   -1  -21    4     -3.77      0.00
    0  -21    4     -3.42      0.00
  -17  -20    4      2.28      0.00
  -16  -20    4      1.27      0.00
  -15  -20    4     -1.47      0.00
  -14  -20    4     -3.64      0.00
  -13  -20    4     -3.56      0.00
  -12  -20    4     -0.30      0.00
  -11  -20    4      3.86      0.00
  -10  -20    4      4.69      0.00
   -9  -20    4      4.90      0.00
   -8  -20    4      4.48      0.00
   -7  -20    4      2.70      0.00
   -6  -20    4      4.49      0.00
   -5  -20    4      5.12      0.00
   -4  -20    4      1.64      0.00
   -3  -20    4     -0.60      0.00
   -2  -20    4     -3.72      0.00
   -1  -20    4     -6.00      0.00
    0  -20    4     -3.75      0.00
    1  -20    4     -1.61      0.00
    2  -20    4     -0.35      0.00
  -18  -19    4     -0.81      0.00
  -17  -19    4     -3.22      0.00
  -16  -19    4     -4.70      0.00
  -15  -19    4     -5.59      0.00
  -14  -19    4     -5.38      0.00
  -13  -19    4     -1.15      0.00
  -12  -19    4      4.30      0.00
  -11  -19    4      5.90      0.00
  -10  -19    4      4.27      0.00
   -9  -19    4      2.81      0.00
   -8  -19    4      1.82      0.00
   -7  -19    4      0.93      0.00
   -6  -19    4      1.19      0.00
   -5  -19    4     -0.16      0.00
   -4  -19    4     -4.13      0.00
   -3  -19    4     -5.84      0.00
   -2  -19    4     -2.82      0.00
   -1  -19    4      3.24      0.00
    0  -19    4      7.81      0.00
    1  -19    4      8.96      0.00
    2  -19    4      8.69      0.00
    3  -19    4      5.03      0.00
    4  -19    4      0.23      0.00
  -19  -18    4     -3.16      0.00
  -18  -18    4     -0.20      0.00
  -17  -18    4      2.84      0.00
  -16  -18    4      6.03      0.00
  -15  -18    4      7.81      0.00
  -14  -18    4      6.34      0.00
  -13  -18    4      5.14      0.00
  -12  -18    4      2.35      0.00
  -11  -18    4     -3.11      0.00
  -10  -18    4     -5.36      0.00
   -9  -18    4     -4.30      0.00
   -8  -18    4     -1.87      0.00
   -7  -18    4      0.87      0.00
   -6  -18    4      1.30      0.00
   -5  -18    4      0.78      0.00
   -4  -18    4     -0.92      0.00
   -3  -18    4     -3.90      0.00
   -2  -18    4     -2.73      0.00
   -1  -18    4     -0.12      0.00
    0  -18    4     -2.00      0.00
    1  -18    4     -2.63      0.00
    2  -18    4     -0.79      0.00
    3  -18    4     -2.68      0.00
    4  -18    4     -2.13      0.00
    5  -18    4      5.25      0.00
    6  -18    4      8.91      0.00
  -19  -17    4      0.17      0.00
  -18  -17    4      3.74      0.00
  -17  -17    4      2.83      0.00
  -16  -17    4     -0.44      0.00
  -15  -17    4     -3.16      0.00
  -14  -17    4     -5.86      0.00
  -13  -17    4     -5.68      0.00
  -12  -17    4     -4.87      0.00
  -11  -17    4     -5.13      0.00
  -10  -17    4     -1.89      0.00
   -9  -17    4      1.37      0.00
   -8  -17    4      2.51      0.00
   -7  -17    4      1.94      0.00
   -6  -17    4     -1.93      0.00
   -5  -17    4     -2.04      0.00
   -4  -17    4      0.35      0.00
   -3  -17    4     -1.53      0.00
   -2  -17    4     -0.99      0.00
   -1  -17    4     -0.44      0.00
    0  -17    4     -4.61      0.00
    1  -17    4     -3.30      0.00
    2  -17    4      0.37      0.00
    3  -17    4     -2.71      0.00
    4  -17    4     -4.44      0.00
    5  -17    4     -3.28      0.00
    6  -17    4     -6.88      0.00
    7  -17    4    -10.20      0.00
  -20  -16    4      1.51      0.00
  -19  -16    4      5.58      0.00
  -18  -16    4      4.64      0.00
  -17  -16    4      0.64      0.00
  -16  -16    4     -1.95      0.00
  -15  -16    4     -1.43      0.00
  -14  -16    4     -1.88      0.00
  -13  -16    4     -1.39      0.00
  -12  -16    4      1.18      0.00
  -11  -16    4      3.86      0.00
  -10  -16    4      8.05      0.00
   -9  -16    4      8.32      0.00
   -8  -16    4      3.09      0.00
   -7  -16    4     -2.34      0.00
   -6  -16    4     -5.25      0.00
   -5  -16    4     -0.65      0.00
   -4  -16    4      3.22      0.00
   -3  -16    4     -1.72      0.00
   -2  -16    4     -1.97      0.00
   -1  -16    4      3.11      0.00
    0  -16    4      5.22      0.00
    1  -16    4      7.93      0.00
    2  -16    4      5.95      0.00
    3  -16    4     -1.24      0.00
    4  -16    4     -1.89      0.00
    5  -16    4      0.50      0.00
    6  -16    4     -0.74      0.00
    7  -16    4     -0.65      0.00
    8  -16    4      1.75      0.00
  -20  -15    4      0.51      0.00
  -19  -15    4      1.00      0.00
  -18  -15    4     -0.38      0.00
  -17  -15    4     -0.07      0.00
  -16  -15    4      1.99      0.00
  -15  -15    4      4.96      0.00
  -14  -15    4      5.21      0.00
  -13  -15    4      5.31      0.00
  -12  -15    4      6.02      0.00
  -11  -15    4      3.12      0.00
  -10  -15    4      0.38      0.00
   -9  -15    4     -1.99      0.00
   -8  -15    4     -5.01      0.00
   -7  -15    4     -3.72      0.00
   -6  -15    4      1.29      0.00
   -5  -15    4      6.39      0.00
   -4  -15    4      4.56      0.00
   -3  -15    4     -3.09      0.00
   -2  -15    4     -3.22      0.00
   -1  -15    4      0.54      0.00
    0  -15    4      0.03      0.00
    1  -15    4     -0.36      0.00
    2  -15    4     -1.61      0.00
    3  -15    4     -2.43      0.00
    4  -15    4     -0.38      0.00
    5  -15    4     -0.08      0.00
    6  -15    4      1.19      0.00
    7  -15    4      4.62      0.00
    8  -15    4      4.19      0.00
    9  -15    4      1.39      0.00
   10  -15    4     -0.57      0.00
  -21  -14    4     -6.62      0.00
  -20  -14    4     -5.50      0.00
  -19  -14    4     -3.19      0.00
  -18  -14    4     -1.55      0.00
  -17  -14    4     -1.13      0.00
  -16  -14    4     -2.55      0.00
  -15  -14    4     -3.60      0.00
  -14  -14    4     -5.01      0.00
  -13  -14    4     -4.42      0.00
  -12  -14    4     -2.84      0.00
  -11  -14    4     -4.32      0.00
  -10  -14    4     -3.26      0.00
   -9  -14    4     -1.02      0.00
   -8  -14    4     -2.50      0.00
   -7  -14    4     -1.50      0.00
   -6  -14    4      0.86      0.00
   -5  -14    4     -2.93      0.00
   -4  -14    4    -10.54      0.00
   -3  -14    4    -12.15      0.00
   -2  -14    4     -4.86      0.00
   -1  -14    4      0.36      0.00
    0  -14    4     -1.68      0.00
    1  -14    4     -5.46      0.00
    2  -14    4     -6.94      0.00
    3  -14    4     -3.59      0.00
    4  -14    4     -1.31      0.00
    5  -14    4     -3.64      0.00
    6  -14    4     -3.37      0.00
    7  -14    4     -3.48      0.00
    8  -14    4     -6.11      0.00
    9  -14    4     -3.49      0.00
   10  -14    4      0.26      0.00
   11  -14    4     -0.65      0.00
  -21  -13    4     -2.25      0.00
  -20  -13    4     -0.42      0.00
  -19  -13    4      1.24      0.00
  -18  -13    4      1.84      0.00
  -17  -13    4      0.18      0.00
  -16  -13    4     -0.25      0.00
  -15  -13    4      2.21      0.00
  -14  -13    4      3.36      0.00
  -13  -13    4      3.27      0.00
  -12  -13    4      1.74      0.00
  -11  -13    4      0.65      0.00
  -10  -13    4      6.06      0.00
   -9  -13    4     10.07      0.00
   -8  -13    4      5.90      0.00
   -7  -13    4      3.46      0.00
   -6  -13    4      3.34      0.00
   -5  -13    4     -0.19      0.00
   -4  -13    4      0.33      0.00
   -3  -13    4      8.02      0.00
   -2  -13    4     11.08      0.00
   -1  -13    4      4.52      0.00
    0  -13    4     -1.66      0.00
    1  -13    4     -2.80      0.00
    2  -13    4     -1.73      0.00
    3  -13    4     -0.51      0.00
    4  -13    4     -3.94      0.00
    5  -13    4     -6.65      0.00
    6  -13    4     -1.86      0.00
    7  -13    4     -0.63      0.00
    8  -13    4     -3.05      0.00
    9  -13    4      1.38      0.00
   10  -13    4      5.38      0.00
   11  -13    4      4.49      0.00
   12  -13    4      5.22      0.00
  -21  -12    4      0.62      0.00
  -20  -12    4     -1.24      0.00
  -19  -12    4     -1.39      0.00
  -18  -12    4     -0.34      0.00
  -17  -12    4     -1.38      0.00
  -16  -12    4      0.72      0.00
  -15  -12    4      3.55      0.00
  -14  -12    4      2.49      0.00
  -13  -12    4      1.44      0.00
  -12  -12    4      1.50      0.00
  -11  -12    4      4.19      0.00
  -10  -12    4      8.39      0.00
   -9  -12    4      4.51      0.00
   -8  -12    4     -2.71      0.00
   -7  -12    4     -0.62      0.00
   -6  -12    4      2.97      0.00
   -5  -12    4      0.15      0.00
   -4  -12    4      0.73      0.00
   -3  -12    4      6.37      0.00
   -2  -12    4      5.42      0.00
   -1  -12    4     -1.29      0.00
    0  -12    4     -3.11      0.00
    1  -12    4     -0.73      0.00
    2  -12    4      2.08      0.00
    3  -12    4      4.67      0.00
    4  -12    4      2.37      0.00
    5  -12    4     -0.70      0.00
    6  -12    4      1.49      0.00
    7  -12    4      2.87      0.00
    8  -12    4      4.36      0.00
    9  -12    4      7.10      0.00
   10  -12    4      2.00      0.00
   11  -12    4     -5.13      0.00
   12  -12    4     -2.71      0.00
   13  -12    4      2.61      0.00
  -21  -11    4      1.81      0.00
  -20  -11    4     -2.12      0.00
  -19  -11    4     -1.34      0.00
  -18  -11    4      0.09      0.00
  -17  -11    4     -2.00      0.00
  -16  -11    4     -0.72      0.00
  -15  -11    4     -1.76      0.00
  -14  -11    4     -6.59      0.00
  -13  -11    4     -7.20      0.00
  -12  -11    4     -3.87      0.00
  -11  -11    4      2.45      0.00
  -10  -11    4      5.13      0.00
   -9  -11    4     -2.17      0.00
   -8  -11    4     -6.13      0.00
   -7  -11    4     -1.18      0.00
   -6  -11    4     -0.88      0.00
   -5  -11    4     -5.15      0.00
   -4  -11    4     -4.31      0.00
   -3  -11    4     -2.63      0.00
   -2  -11    4     -7.06      0.00
   -1  -11    4    -11.68      0.00
    0  -11    4     -8.53      0.00
    1  -11    4     -2.55      0.00
    2  -11    4     -1.81      0.00
    3  -11    4     -5.35      0.00
    4  -11    4     -8.88      0.00
    5  -11    4     -7.82      0.00
    6  -11    4     -2.04      0.00
    7  -11    4      1.06      0.00
    8  -11    4     -0.07      0.00
    9  -11    4     -1.79      0.00
   10  -11    4     -2.65      0.00
   11  -11    4      1.42      0.00
   12  -11    4      8.82      0.00
   13  -11    4      9.14      0.00
  -21  -10    4      1.74      0.00
  -20  -10    4     -2.21      0.00
  -19  -10    4     -0.46      0.00
  -18  -10    4      0.77      0.00
  -17  -10    4      0.67      0.00
  -16  -10    4      4.57      0.00
  -15  -10    4      3.28      0.00
  -14  -10    4     -0.06      0.00
  -13  -10    4      3.17      0.00
  -12  -10    4      7.55      0.00
  -11  -10    4      9.80      0.00
  -10  -10    4      5.72      0.00
   -9  -10    4     -0.94      0.00
   -8  -10    4      4.90      0.00
   -7  -10    4     13.81      0.00
   -6  -10    4      9.11      0.00
   -5  -10    4      2.60      0.00
   -4  -10    4      4.08      0.00
   -3  -10    4      5.47      0.00
   -2  -10    4      3.68      0.00
   -1  -10    4      1.58      0.00
    0  -10    4      2.11      0.00
    1  -10    4      4.61      0.00
    2  -10    4      2.19      0.00
    3  -10    4     -3.54      0.00
    4  -10    4     -4.22      0.00
    5  -10    4     -0.46      0.00
    6  -10    4      4.02      0.00
    7  -10    4      5.64      0.00
    8  -10    4      1.06      0.00
    9  -10    4     -4.08      0.00
   10  -10    4     -2.43      0.00
   11  -10    4      4.72      0.00
   12  -10    4      9.90      0.00
   13  -10    4      6.28      0.00
   14  -10    4     -1.57      0.00
  -21   -9    4     -0.33      0.00
  -20   -9    4     -2.41      0.00
  -19   -9    4      0.96      0.00
  -18   -9    4      3.49      0.00
  -17   -9    4      5.88      0.00
  -16   -9    4      7.84      0.00
  -15   -9    4      1.87      0.00
  -14   -9    4     -1.42      0.00
  -13   -9    4      3.17      0.00
  -12   -9    4      4.55      0.00
  -11   -9    4      0.98      0.00
  -10   -9    4     -5.51      0.00
   -9   -9    4     -7.29      0.00
   -8   -9    4      2.32      0.00
   -7   -9    4      5.92      0.00
   -6   -9    4     -3.98      0.00
   -5   -9    4     -6.52      0.00
   -4   -9    4      1.06      0.00
   -3   -9    4      4.26      0.00
   -2   -9    4      4.94      0.00
   -1   -9    4      6.99      0.00
    0   -9    4      7.90      0.00
    1   -9    4      6.80      0.00
    2   -9    4     -0.10      0.00
    3   -9    4     -5.44      0.00
    4   -9    4      1.47      0.00
    5   -9    4      8.75      0.00
    6   -9    4      7.33      0.00
    7   -9    4      3.05      0.00
    8   -9    4     -1.36      0.00
    9   -9    4     -0.84      0.00
   10   -9    4      4.29      0.00
   11   -9    4      4.60      0.00
   12   -9    4     -0.57      0.00
   13   -9    4     -6.37      0.00
   14   -9    4     -6.78      0.00
   15   -9    4      0.05      0.00
  -21   -8    4     -0.54      0.00
  -20   -8    4      1.49      0.00
  -19   -8    4      2.37      0.00
  -18   -8    4     -0.16      0.00
  -17   -8    4     -0.65      0.00
  -16   -8    4     -1.19      0.00
  -15   -8    4     -5.75      0.00
  -14   -8    4     -4.45      0.00
  -13   -8    4     -0.26      0.00
  -12   -8    4     -3.09      0.00
  -11   -8    4     -6.78      0.00
  -10   -8    4     -6.00      0.00
   -9   -8    4     -0.50      0.00
   -8   -8    4      4.92      0.00
   -7   -8    4     -2.05      0.00
   -6   -8    4    -14.42      0.00
   -5   -8    4    -11.00      0.00
   -4   -8    4      0.46      0.00
   -3   -8    4     -0.89      0.00
   -2   -8    4     -7.97      0.00
   -1   -8    4     -9.09      0.00
    0   -8    4     -8.29      0.00
    1   -8    4     -7.93      0.00
    2   -8    4     -9.21      0.00
    3   -8    4     -7.96      0.00
    4   -8    4     -0.63      0.00
    5   -8    4     -0.35      0.00
    6   -8    4     -7.25      0.00
    7   -8    4     -8.07      0.00
    8   -8    4     -5.30      0.00
    9   -8    4     -1.77      0.00
   10   -8    4      1.45      0.00
   11   -8    4      1.59      0.00
   12   -8    4      2.47      0.00
   13   -8    4      2.87      0.00
   14   -8    4      3.57      0.00
   15   -8    4      6.04      0.00
   16   -8    4      2.77      0.00
  -21   -7    4      3.64      0.00
  -20   -7    4      1.58      0.00
  -19   -7    4     -2.38      0.00
  -18   -7    4     -4.39      0.00
  -17   -7    4     -1.25      0.00
  -16   -7    4     -0.34      0.00
  -15   -7    4     -3.16      0.00
  -14   -7    4     -0.13      0.00
  -13   -7    4      4.25      0.00
  -12   -7    4      3.55      0.00
  -11   -7    4      4.51      0.00
  -10   -7    4      9.13      0.00
   -9   -7    4     12.67      0.00
   -8   -7    4     10.77      0.00
   -7   -7    4      3.14      0.00
   -6   -7    4      0.17      0.00
   -5   -7    4      9.78      0.00
   -4   -7    4     16.39      0.00
   -3   -7    4      4.40      0.00
   -2   -7    4     -7.37      0.00
   -1   -7    4     -1.65      0.00
    0   -7    4      5.71      0.00
    1   -7    4      4.40      0.00
    2   -7    4      1.55      0.00
    3   -7    4      2.31      0.00
    4   -7    4      4.13      0.00
    5   -7    4     -0.96      0.00
    6   -7    4     -6.32      0.00
    7   -7    4     -1.90      0.00
    8   -7    4      3.46      0.00
    9   -7    4      3.54      0.00
   10   -7    4      0.28      0.00
   11   -7    4     -1.49      0.00
   12   -7    4      2.87      0.00
   13   -7    4      6.63      0.00
   14   -7    4      8.78      0.00
   15   -7    4      8.95      0.00
   16   -7    4      0.74      0.00
  -21   -6    4      5.10      0.00
  -20   -6    4      0.90      0.00
  -19   -6    4     -1.95      0.00
  -18   -6    4      0.13      0.00
  -17   -6    4      4.29      0.00
  -16   -6    4      2.56      0.00
  -15   -6    4     -2.28      0.00
  -14   -6    4     -1.00      0.00
  -13   -6    4      1.91      0.00
  -12   -6    4      0.36      0.00
  -11   -6    4     -1.30      0.00
  -10   -6    4     -1.63      0.00
   -9   -6    4     -4.47      0.00
   -8   -6    4     -9.87      0.00
   -7   -6    4    -11.72      0.00
   -6   -6    4     -4.86      0.00
   -5   -6    4      4.67      0.00
   -4   -6    4      2.10      0.00
   -3   -6    4    -12.15      0.00
   -2   -6    4    -12.26      0.00
   -1   -6    4      7.87      0.00
    0   -6    4     17.32      0.00
    1   -6    4      7.76      0.00
    2   -6    4      1.88      0.00
    3   -6    4      5.19      0.00
    4   -6    4      7.06      0.00
    5   -6    4      4.97      0.00
    6   -6    4      5.51      0.00
    7   -6    4      8.56      0.00
    8   -6    4      6.41      0.00
    9   -6    4      0.34      0.00
   10   -6    4     -3.60      0.00
   11   -6    4     -1.15      0.00
   12   -6    4      4.92      0.00
   13   -6    4      4.71      0.00
   14   -6    4      1.26      0.00
   15   -6    4     -2.79      0.00
   16   -6    4     -9.74      0.00
   17   -6    4     -7.32      0.00
  -21   -5    4     -5.67      0.00
  -20   -5    4     -7.68      0.00
  -19   -5    4     -4.68      0.00
  -18   -5    4     -0.69      0.00
  -17   -5    4     -1.25      0.00
  -16   -5    4     -5.56      0.00
  -15   -5    4     -5.74      0.00
  -14   -5    4      0.90      0.00
  -13   -5    4      4.07      0.00
  -12   -5    4     -2.02      0.00
  -11   -5    4     -7.08      0.00
  -10   -5    4     -5.01      0.00
   -9   -5    4     -2.96      0.00
   -8   -5    4     -4.78      0.00
   -7   -5    4     -4.40      0.00
   -6   -5    4      1.75      0.00
   -5   -5    4      2.50      0.00
   -4   -5    4    -10.99      0.00
   -3   -5    4    -21.43      0.00
   -2   -5    4    -10.02      0.00
   -1   -5    4      7.79      0.00
    0   -5    4      5.65      0.00
    1   -5    4     -8.24      0.00
    2   -5    4     -9.03      0.00
    3   -5    4     -1.94      0.00
    4   -5    4     -3.48      0.00
    5   -5    4     -6.30      0.00
    6   -5    4     -2.07      0.00
    7   -5    4      0.76      0.00
    8   -5    4     -1.33      0.00
    9   -5    4     -3.36      0.00
   10   -5    4     -3.77      0.00
   11   -5    4     -0.73      0.00
   12   -5    4      2.99      0.00
   13   -5    4      1.05      0.00
   14   -5    4     -2.38      0.00
   15   -5    4     -4.84      0.00
   16   -5    4     -5.90      0.00
   17   -5    4      0.49      0.00
   18   -5    4      4.93      0.00
  -21   -4    4      1.55      0.00
  -20   -4    4      1.18      0.00
  -19   -4    4      2.28      0.00
  -18   -4    4      1.63      0.00
  -17   -4    4     -2.24      0.00
  -16   -4    4     -4.49      0.00
  -15   -4    4     -1.38      0.00
  -14   -4    4      3.67      0.00
  -13   -4    4      3.82      0.00
  -12   -4    4     -0.31      0.00
  -11   -4    4      1.75      0.00
  -10   -4    4      8.63      0.00
   -9   -4    4      9.96      0.00
   -8   -4    4      7.89      0.00
   -7   -4    4      9.56      0.00
   -6   -4    4     13.26      0.00
   -5   -4    4      4.79      0.00
   -4   -4    4    -12.25      0.00
   -3   -4    4     -5.37      0.00
   -2   -4    4     18.42      0.00
   -1   -4    4     17.51      0.00
    0   -4    4     -4.57      0.00
    1   -4    4    -15.33      0.00
    2   -4    4     -5.39      0.00
    3   -4    4      6.92      0.00
    4   -4    4      4.63      0.00
    5   -4    4      0.43      0.00
    6   -4    4      2.93      0.00
    7   -4    4     -0.10      0.00
    8   -4    4     -4.86      0.00
    9   -4    4     -3.72      0.00
   10   -4    4     -1.72      0.00
   11   -4    4      1.88      0.00
   12   -4    4      5.94      0.00
   13   -4    4      5.61      0.00
   14   -4    4      3.76      0.00
   15   -4    4      3.10      0.00
   16   -4    4      4.76      0.00
   17   -4    4      6.60      0.00
   18   -4    4      2.69      0.00
  -21   -3    4      1.31      0.00
  -20   -3    4      2.18      0.00
  -19   -3    4      1.84      0.00
  -18   -3    4     -0.74      0.00
  -17   -3    4     -4.59      0.00
  -16   -3    4     -4.62      0.00
  -15   -3    4     -0.66      0.00
  -14   -3    4      0.42      0.00
  -13   -3    4     -4.48      0.00
  -12   -3    4     -8.19      0.00
  -11   -3    4     -1.75      0.00
  -10   -3    4      4.81      0.00
   -9   -3    4      0.65      0.00
   -8   -3    4     -6.06      0.00
   -7   -3    4     -8.72      0.00
   -6   -3    4     -7.60      0.00
   -5   -3    4    -12.06      0.00
   -4   -3    4    -15.80      0.00
   -3   -3    4      7.24      0.00
   -2   -3    4     25.66      0.00
   -1   -3    4      3.58      0.00
    0   -3    4    -12.24      0.00
    1   -3    4      2.54      0.00
    2   -3    4     15.26      0.00
    3   -3    4     13.02      0.00
    4   -3    4      2.70      0.00
    5   -3    4      0.93      0.00
    6   -3    4      8.55      0.00
    7   -3    4      6.41      0.00
    8   -3    4      2.59      0.00
    9   -3    4      5.66      0.00
   10   -3    4      5.22      0.00
   11   -3    4      3.89      0.00
   12   -3    4      4.04      0.00
   13   -3    4      2.53      0.00
   14   -3    4      1.72      0.00
   15   -3    4      2.87      0.00
   16   -3    4      5.10      0.00
   17   -3    4      2.75      0.00
   18   -3    4     -2.42      0.00
   19   -3    4     -1.11      0.00
  -20   -2    4     -1.68      0.00
  -19   -2    4     -3.95      0.00
  -18   -2    4     -4.51      0.00
  -17   -2    4     -4.36      0.00
  -16   -2    4     -3.52      0.00
  -15   -2    4     -2.07      0.00
  -14   -2    4     -3.33      0.00
  -13   -2    4     -6.39      0.00
  -12   -2    4     -4.38      0.00
  -11   -2    4      3.38      0.00
  -10   -2    4      3.06      0.00
   -9   -2    4     -5.12      0.00
   -8   -2    4     -6.60      0.00
   -7   -2    4     -4.10      0.00
   -6   -2    4     -1.54      0.00
   -5   -2    4     -2.26      0.00
   -4   -2    4     -0.90      0.00
   -3   -2    4     16.65      0.00
   -2   -2    4     12.40      0.00
   -1   -2    4    -25.09      0.00
    0   -2    4    -24.41      0.00
    1   -2    4     11.01      0.00
    2   -2    4     19.04      0.00
    3   -2    4      5.64      0.00
    4   -2    4     -6.21      0.00
    5   -2    4     -7.41      0.00
    6   -2    4     -0.47      0.00
    7   -2    4     -2.36      0.00
    8   -2    4     -3.94      0.00
    9   -2    4     -0.09      0.00
   10   -2    4     -3.10      0.00
   11   -2    4     -5.57      0.00
   12   -2    4     -4.35      0.00
   13   -2    4     -4.13      0.00
   14   -2    4     -2.57      0.00
   15   -2    4     -0.61      0.00
   16   -2    4     -0.56      0.00
   17   -2    4     -5.58      0.00
   18   -2    4     -8.53      0.00
   19   -2    4     -2.42      0.00
  -20   -1    4      0.57      0.00
  -19   -1    4     -3.22      0.00
  -18   -1    4     -2.76      0.00
  -17   -1    4     -0.33      0.00
  -16   -1    4      1.21      0.00
  -15   -1    4      2.30      0.00
  -14   -1    4      1.56      0.00
  -13   -1    4      0.58      0.00
  -12   -1    4      5.64      0.00
  -11   -1    4     12.31      0.00
  -10   -1    4      6.16      0.00
   -9   -1    4     -3.67      0.00
   -8   -1    4      0.03      0.00
   -7   -1    4      7.84      0.00
   -6   -1    4     11.60      0.00
   -5   -1    4      8.05      0.00
   -4   -1    4      0.35      0.00
   -3   -1    4      3.74      0.00
   -2   -1    4     -1.82      0.00
   -1   -1    4    -16.85      0.00
    0   -1    4      2.99      0.00
    1   -1    4     25.64      0.00
    2   -1    4      6.08      0.00
    3   -1    4    -14.53      0.00
    4   -1    4    -11.53      0.00
    5   -1    4     -0.09      0.00
    6   -1    4      6.15      0.00
    7   -1    4     -1.47      0.00
    8   -1    4     -5.47      0.00
    9   -1    4     -0.49      0.00
   10   -1    4     -0.37      0.00
   11   -1    4      0.88      0.00
   12   -1    4      3.57      0.00
   13   -1    4      3.26      0.00
   14   -1    4      3.35      0.00
   15   -1    4      0.79      0.00
   16   -1    4     -3.68      0.00
   17   -1    4     -6.01      0.00
   18   -1    4     -2.01      0.00
   19   -1    4      5.62      0.00
   20   -1    4      4.41      0.00
  -20    0    4     -1.29      0.00
  -19    0    4     -2.16      0.00
  -18    0    4      0.71      0.00
  -17    0    4      2.79      0.00
  -16    0    4      0.97      0.00
  -15    0    4     -0.92      0.00
  -14    0    4     -0.35      0.00
  -13    0    4      0.54      0.00
  -12    0    4      2.84      0.00
  -11    0    4      2.70      0.00
  -10    0    4     -5.83      0.00
   -9    0    4     -8.61      0.00
   -8    0    4      0.96      0.00
   -7    0    4      3.11      0.00
   -6    0    4     -5.51      0.00
   -5    0    4    -12.16      0.00
   -4    0    4     -9.11      0.00
   -3    0    4      5.54      0.00
   -2    0    4     11.18      0.00
   -1    0    4      5.77      0.00
    0    0    4     16.21      0.00
    1    0    4     22.64      0.00
    2    0    4      3.74      0.00
    3    0    4     -9.16      0.00
    4    0    4     -4.73      0.00
    5    0    4      1.79      0.00
    6    0    4      1.94      0.00
    7    0    4     -4.62      0.00
    8    0    4     -3.52      0.00
    9    0    4      3.55      0.00
   10    0    4      3.82      0.00
   11    0    4      2.74      0.00
   12    0    4      0.47      0.00
   13    0    4     -2.61      0.00
   14    0    4     -0.52      0.00
   15    0    4      1.50      0.00
   16    0    4      2.67      0.00
   17    0    4      5.85      0.00
   18    0    4      8.82      0.00
   19    0    4      8.51      0.00
   20    0    4      3.11      0.00
  -19    1    4     -2.99      0.00
  -18    1    4     -2.54      0.00
  -17    1    4     -0.97      0.00
  -16    1    4     -0.99      0.00
  -15    1    4     -2.05      0.00
  -14    1    4     -0.73      0.00
  -13    1    4     -0.13      0.00
  -12    1    4      1.20      0.00
  -11    1    4      2.33      0.00
  -10    1    4     -1.39      0.00
   -9    1    4     -0.02      0.00
   -8    1    4      7.68      0.00
   -7    1    4      6.16      0.00
   -6    1    4     -2.66      0.00
   -5    1    4     -4.17      0.00
   -4    1    4      5.39      0.00
   -3    1    4     17.91      0.00
   -2    1    4     19.37      0.00
   -1    1    4      8.97      0.00
    0    1    4      1.61      0.00
    1    1    4      0.46      0.00
    2    1    4     -0.29      0.00
    3    1    4      3.10      0.00
    4    1    4     10.99      0.00
    5    1    4     11.99      0.00
    6    1    4      0.51      0.00
    7    1    4     -8.74      0.00
    8    1    4     -2.05      0.00
    9    1    4      6.75      0.00
   10    1    4      4.47      0.00
   11    1    4     -0.93      0.00
   12    1    4     -3.42      0.00
   13    1    4     -1.32      0.00
   14    1    4      2.97      0.00
   15    1    4      1.72      0.00
   16    1    4     -1.80      0.00
   17    1    4     -2.09      0.00
   18    1    4     -2.67      0.00
   19    1    4     -4.78      0.00
   20    1    4     -5.25      0.00
  -19    2    4     -1.95      0.00
  -18    2    4     -2.38      0.00
  -17    2    4     -0.15      0.00
  -16    2    4      1.33      0.00
  -15    2    4      0.14      0.00
  -14    2    4      1.87      0.00
  -13    2    4      2.75      0.00
  -12    2    4      3.57      0.00
  -11    2    4      5.56      0.00
  -10    2    4      4.56      0.00
   -9    2    4      5.32      0.00
   -8    2    4      5.78      0.00
   -7    2    4     -1.07      0.00
   -6    2    4     -8.14      0.00
   -5    2    4     -5.36      0.00
   -4    2    4      3.25      0.00
   -3    2    4      2.52      0.00
   -2    2    4     -8.06      0.00
   -1    2    4    -15.31      0.00
    0    2    4    -11.99      0.00
    1    2    4      3.34      0.00
    2    2    4     13.69      0.00
    3    2    4      5.85      0.00
    4    2    4     -0.73      0.00
    5    2    4     -1.95      0.00
    6    2    4     -9.64      0.00
    7    2    4     -9.84      0.00
    8    2    4      1.52      0.00
    9    2    4      6.45      0.00
   10    2    4      3.08      0.00
   11    2    4      0.49      0.00
   12    2    4      2.21      0.00
   13    2    4      6.12      0.00
   14    2    4      5.79      0.00
   15    2    4      0.72      0.00
   16    2    4     -2.50      0.00
   17    2    4     -1.81      0.00
   18    2    4     -0.35      0.00
   19    2    4      0.74      0.00
   20    2    4      1.89      0.00
   21    2    4      1.01      0.00
  -18    3    4     -0.63      0.00
  -17    3    4     -1.07      0.00
  -16    3    4     -1.41      0.00
  -15    3    4     -4.17      0.00
  -14    3    4     -2.48      0.00
  -13    3    4      0.50      0.00
  -12    3    4      3.45      0.00
  -11    3    4      4.40      0.00
  -10    3    4      0.21      0.00
   -9    3    4     -2.24      0.00
   -8    3    4     -3.19      0.00
   -7    3    4     -4.99      0.00
   -6    3    4     -4.58      0.00
   -5    3    4     -0.28      0.00
   -4    3    4      5.86      0.00
   -3    3    4      2.05      0.00
   -2    3    4     -9.23      0.00
   -1    3    4    -15.04      0.00
    0    3    4    -16.40      0.00
    1    3    4     -9.94      0.00
    2    3    4     -5.58      0.00
    3    3    4    -15.27      0.00
    4    3    4    -16.95      0.00
    5    3    4    -11.14      0.00
    6    3    4    -12.67      0.00
    7    3    4     -5.03      0.00
    8    3    4      6.24      0.00
    9    3    4      2.76      0.00
   10    3    4     -5.05      0.00
   11    3    4     -7.43      0.00
   12    3    4     -3.47      0.00
   13    3    4      0.79      0.00
   14    3    4     -2.86      0.00
   15    3    4     -6.01      0.00
   16    3    4     -2.61      0.00
   17    3    4      1.27      0.00
   18    3    4      3.14      0.00
   19    3    4      3.06      0.00
   20    3    4      1.56      0.00
   21    3    4      0.04      0.00
  -18    4    4     -6.57      0.00
  -17    4    4     -3.96      0.00
  -16    4    4      1.00      0.00
  -15    4    4      2.73      0.00
  -14    4    4      4.27      0.00
  -13    4    4      5.15      0.00
  -12    4    4      6.12      0.00
  -11    4    4      4.72      0.00
  -10    4    4      2.36      0.00
   -9    4    4      5.16      0.00
   -8    4    4      6.98      0.00
   -7    4    4      7.68      0.00
   -6    4    4     10.67      0.00
   -5    4    4     11.54      0.00
   -4    4    4     10.40      0.00
   -3    4    4      3.00      0.00
   -2    4    4     -3.41      0.00
   -1    4    4      4.58      0.00
    0    4    4     13.70      0.00
    1    4    4     15.34      0.00
    2    4    4     10.14      0.00
    3    4    4      0.75      0.00
    4    4    4      3.88      0.00
    5    4    4      9.10      0.00
    6    4    4      2.86      0.00
    7    4    4      2.95      0.00
    8    4    4      4.49      0.00
    9    4    4     -1.57      0.00
   10    4    4     -2.77      0.00
   11    4    4     -0.04      0.00
   12    4    4      3.60      0.00
   13    4    4      4.49      0.00
   14    4    4     -2.23      0.00
   15    4    4     -4.38      0.00
   16    4    4     -0.48      0.00
   17    4    4     -0.26      0.00
   18    4    4     -0.04      0.00
   19    4    4      1.89      0.00
   20    4    4      1.89      0.00
   21    4    4      1.78      0.00
  -17    5    4      2.71      0.00
  -16    5    4      3.99      0.00
  -15    5    4      2.62      0.00
  -14    5    4     -0.09      0.00
  -13    5    4     -0.37      0.00
  -12    5    4      2.10      0.00
  -11    5    4      0.16      0.00
  -10    5    4     -1.05      0.00
   -9    5    4      3.29      0.00
   -8    5    4      2.09      0.00
   -7    5    4     -0.96      0.00
   -6    5    4     -0.48      0.00
   -5    5    4     -4.06      0.00
   -4    5    4     -7.71      0.00
   -3    5    4    -10.45      0.00
   -2    5    4    -10.99      0.00
   -1    5    4     -2.66      0.00
    0    5    4      0.27      0.00
    1    5    4     -6.84      0.00
    2    5    4     -8.74      0.00
    3    5    4     -3.56      0.00
    4    5    4      1.87      0.00
    5    5    4     -2.15      0.00
    6    5    4    -10.11      0.00
    7    5    4     -5.92      0.00
    8    5    4     -0.48      0.00
    9    5    4     -0.92      0.00
   10    5    4      3.00      0.00
   11    5    4      7.52      0.00
   12    5    4      8.94      0.00
   13    5    4      5.21      0.00
   14    5    4     -3.38      0.00
   15    5    4     -2.92      0.00
   16    5    4      3.73      0.00
   17    5    4      3.28      0.00
   18    5    4      1.45      0.00
   19    5    4      2.51      0.00
   20    5    4      1.48      0.00
   21    5    4     -0.01      0.00
   22    5    4     -0.15      0.00
  -17    6    4      1.60      0.00
  -16    6    4     -1.82      0.00
  -15    6    4     -1.79      0.00
  -14    6    4     -3.36      0.00
  -13    6    4     -1.97      0.00
  -12    6    4      1.53      0.00
  -11    6    4     -2.03      0.00
  -10    6    4     -3.06      0.00
   -9    6    4      0.89      0.00
   -8    6    4     -2.92      0.00
   -7    6    4     -5.61      0.00
   -6    6    4     -1.58      0.00
   -5    6    4     -2.32      0.00
   -4    6    4     -3.92      0.00
   -3    6    4     -2.90      0.00
   -2    6    4     -2.64      0.00
   -1    6    4     -1.58      0.00
    0    6    4     -9.22      0.00
    1    6    4    -22.99      0.00
    2    6    4    -20.84      0.00
    3    6    4     -7.56      0.00
    4    6    4     -5.14      0.00
    5    6    4    -12.96      0.00
    6    6    4    -13.67      0.00
    7    6    4     -3.76      0.00
    8    6    4      1.27      0.00
    9    6    4     -1.31      0.00
   10    6    4     -1.04      0.00
   11    6    4      0.87      0.00
   12    6    4      0.61      0.00
   13    6    4     -1.39      0.00
   14    6    4     -2.29      0.00
   15    6    4      2.45      0.00
   16    6    4      5.29      0.00
   17    6    4     -1.25      0.00
   18    6    4     -6.10      0.00
   19    6    4     -2.83      0.00
   20    6    4     -0.69      0.00
   21    6    4     -1.53      0.00
   22    6    4     -0.81      0.00
  -16    7    4     -0.04      0.00
  -15    7    4      8.14      0.00
  -14    7    4      5.49      0.00
  -13    7    4      2.10      0.00
  -12    7    4      2.53      0.00
  -11    7    4     -0.70      0.00
  -10    7    4      1.40      0.00
   -9    7    4      6.20      0.00
   -8    7    4      3.00      0.00
   -7    7    4      3.22      0.00
   -6    7    4      9.43      0.00
   -5    7    4      9.90      0.00
   -4    7    4      8.51      0.00
   -3    7    4      9.55      0.00
   -2    7    4      9.26      0.00
   -1    7    4      8.16      0.00
    0    7    4      3.82      0.00
    1    7    4      1.18      0.00
    2    7    4     11.96      0.00
    3    7    4     20.70      0.00
    4    7    4      8.80      0.00
    5    7    4     -4.87      0.00
    6    7    4     -1.28      0.00
    7    7    4      7.15      0.00
    8    7    4      5.61      0.00
    9    7    4     -0.78      0.00
   10    7    4     -1.09      0.00
   11    7    4      1.25      0.00
   12    7    4     -2.48      0.00
   13    7    4     -7.02      0.00
   14    7    4     -5.26      0.00
   15    7    4     -1.95      0.00
   16    7    4     -2.75      0.00
   17    7    4     -6.00      0.00
   18    7    4     -3.79      0.00
   19    7    4      5.30      0.00
   20    7    4      8.87      0.00
   21    7    4      4.65      0.00
   22    7    4      2.33      0.00
  -15    8    4      6.90      0.00
  -14    8    4     -0.03      0.00
  -13    8    4     -2.00      0.00
  -12    8    4      1.82      0.00
  -11    8    4      1.52      0.00
  -10    8    4      3.21      0.00
   -9    8    4      3.25      0.00
   -8    8    4     -2.36      0.00
   -7    8    4     -3.04      0.00
   -6    8    4     -0.06      0.00
   -5    8    4     -1.77      0.00
   -4    8    4     -5.48      0.00
   -3    8    4     -6.57      0.00
   -2    8    4     -4.75      0.00
   -1    8    4     -1.93      0.00
    0    8    4     -0.55      0.00
    1    8    4      2.47      0.00
    2    8    4      9.23      0.00
    3    8    4      6.08      0.00
    4    8    4     -9.71      0.00
    5    8    4    -13.19      0.00
    6    8    4      0.40      0.00
    7    8    4      7.92      0.00
    8    8    4      3.48      0.00
    9    8    4     -0.55      0.00
   10    8    4      3.08      0.00
   11    8    4      6.45      0.00
   12    8    4      0.89      0.00
   13    8    4     -2.09      0.00
   14    8    4      2.78      0.00
   15    8    4      2.60      0.00
   16    8    4     -0.90      0.00
   17    8    4      0.60      0.00
   18    8    4      4.97      0.00
   19    8    4      9.01      0.00
   20    8    4      6.58      0.00
   21    8    4     -0.79      0.00
   22    8    4     -2.66      0.00
  -15    9    4      4.23      0.00
  -14    9    4     -2.32      0.00
  -13    9    4     -0.28      0.00
  -12    9    4      4.61      0.00
  -11    9    4      3.97      0.00
  -10    9    4      2.78      0.00
   -9    9    4      0.16      0.00
   -8    9    4     -1.01      0.00
   -7    9    4      2.73      0.00
   -6    9    4      3.66      0.00
   -5    9    4     -1.26      0.00
   -4    9    4     -7.56      0.00
   -3    9    4     -9.25      0.00
   -2    9    4     -5.35      0.00
   -1    9    4     -4.26      0.00
    0    9    4     -7.99      0.00
    1    9    4     -8.55      0.00
    2    9    4     -6.85      0.00
    3    9    4    -12.59      0.00
    4    9    4    -18.86      0.00
    5    9    4     -8.84      0.00
    6    9    4      6.07      0.00
    7    9    4      4.98      0.00
    8    9    4     -4.48      0.00
    9    9    4     -7.18      0.00
   10    9    4     -2.64      0.00
   11    9    4     -0.35      0.00
   12    9    4     -3.03      0.00
   13    9    4      1.70      0.00
   14    9    4     10.62      0.00
   15    9    4      8.00      0.00
   16    9    4      2.67      0.00
   17    9    4      3.77      0.00
   18    9    4      2.65      0.00
   19    9    4     -0.92      0.00
   20    9    4     -3.59      0.00
   21    9    4     -5.87      0.00
   22    9    4     -4.64      0.00
  -14   10    4     -1.78      0.00
  -13   10    4      0.67      0.00
  -12   10    4     -0.88      0.00
  -11   10    4     -2.77      0.00
  -10   10    4     -0.35      0.00
   -9   10    4      1.10      0.00
   -8   10    4      3.07      0.00
   -7   10    4      4.72      0.00
   -6   10    4      2.49      0.00
   -5   10    4      1.16      0.00
   -4   10    4      2.05      0.00
   -3   10    4      5.23      0.00
   -2   10    4      9.68      0.00
   -1   10    4      7.87      0.00
    0   10    4      3.11      0.00
    1   10    4      4.72      0.00
    2   10    4      7.01      0.00
    3   10    4      3.33      0.00
    4   10    4      4.09      0.00
    5   10    4     13.61      0.00
    6   10    4     13.35      0.00
    7   10    4     -1.86      0.00
    8   10    4    -10.75      0.00
    9   10    4     -4.59      0.00
   10   10    4      3.97      0.00
   11   10    4      4.31      0.00
   12   10    4      0.62      0.00
   13   10    4      2.23      0.00
   14   10    4      2.39      0.00
   15   10    4     -5.89      0.00
   16   10    4     -9.82      0.00
   17   10    4     -5.22      0.00
   18   10    4     -3.58      0.00
   19   10    4     -4.35      0.00
   20   10    4     -1.53      0.00
   21   10    4      0.56      0.00
   22   10    4      0.13      0.00
  -13   11    4      0.66      0.00
  -12   11    4     -2.53      0.00
  -11   11    4     -2.23      0.00
  -10   11    4      0.59      0.00
   -9   11    4      0.35      0.00
   -8   11    4      1.98      0.00
   -7   11    4      3.39      0.00
   -6   11    4      1.00      0.00
   -5   11    4     -0.24      0.00
   -4   11    4      0.00      0.00
   -3   11    4      0.83      0.00
   -2   11    4      1.20      0.00
   -1   11    4     -1.63      0.00
    0   11    4     -1.83      0.00
    1   11    4      3.37      0.00
    2   11    4      3.59      0.00
    3   11    4     -3.49      0.00
    4   11    4     -5.81      0.00
    5   11    4     -2.92      0.00
    6   11    4     -6.94      0.00
    7   11    4    -12.02      0.00
    8   11    4     -4.44      0.00
    9   11    4      6.94      0.00
   10   11    4      6.80      0.00
   11   11    4     -1.89      0.00
   12   11    4     -6.21      0.00
   13   11    4     -4.00      0.00
   14   11    4     -3.42      0.00
   15   11    4     -3.91      0.00
   16   11    4      0.78      0.00
   17   11    4      7.27      0.00
   18   11    4      8.12      0.00
   19   11    4      5.40      0.00
   20   11    4      6.08      0.00
   21   11    4      5.65      0.00
   22   11    4     -0.05      0.00
  -12   12    4     -3.30      0.00
  -11   12    4      2.35      0.00
  -10   12    4      7.75      0.00
   -9   12    4      5.04      0.00
   -8   12    4      2.63      0.00
   -7   12    4      3.47      0.00
   -6   12    4      4.49      0.00
   -5   12    4      4.84      0.00
   -4   12    4      3.35      0.00
   -3   12    4      0.87      0.00
   -2   12    4     -2.03      0.00
   -1   12    4     -4.23      0.00
    0   12    4     -3.67      0.00
    1   12    4     -4.60      0.00
    2   12    4     -9.98      0.00
    3   12    4    -12.80      0.00
    4   12    4     -8.02      0.00
    5   12    4     -3.12      0.00
    6   12    4     -3.85      0.00
    7   12    4     -1.19      0.00
    8   12    4      7.70      0.00
    9   12    4      9.43      0.00
   10   12    4     -0.36      0.00
   11   12    4     -8.83      0.00
   12   12    4     -6.77      0.00
   13   12    4     -1.37      0.00
   14   12    4      0.01      0.00
   15   12    4      1.31      0.00
   16   12    4      3.15      0.00
   17   12    4      3.79      0.00
   18   12    4      3.64      0.00
   19   12    4      1.39      0.00
   20   12    4      1.26      0.00
   21   12    4      1.65      0.00
   22   12    4     -2.42      0.00
  -11   13    4      0.30      0.00
  -10   13    4      1.39      0.00
   -9   13    4     -1.57      0.00
   -8   13    4     -1.09      0.00
   -7   13    4      2.02      0.00
   -6   13    4      2.03      0.00
   -5   13    4     -0.25      0.00
   -4   13    4      0.57      0.00
   -3   13    4      3.61      0.00
   -2   13    4      3.19      0.00
   -1   13    4      2.37      0.00
    0   13    4      4.73      0.00
    1   13    4      4.74      0.00
    2   13    4      2.96      0.00
    3   13    4      5.13      0.00
    4   13    4      8.02      0.00
    5   13    4      7.32      0.00
    6   13    4      6.85      0.00
    7   13    4      9.21      0.00
    8   13    4      8.52      0.00
    9   13    4      1.91      0.00
   10   13    4     -3.05      0.00
   11   13    4     -0.09      0.00
   12   13    4      7.50      0.00
   13   13    4     10.76      0.00
   14   13    4      7.76      0.00
   15   13    4      4.48      0.00
   16   13    4      1.14      0.00
   17   13    4     -1.26      0.00
   18   13    4     -1.34      0.00
   19   13    4     -4.11      0.00
   20   13    4     -5.00      0.00
   21   13    4     -2.07      0.00
   22   13    4     -2.53      0.00
  -10   14    4     -1.34      0.00
   -9   14    4     -5.36      0.00
   -8   14    4     -5.13      0.00
   -7   14    4     -0.84      0.00
   -6   14    4      1.15      0.00
   -5   14    4     -0.69      0.00
   -4   14    4     -0.32      0.00
   -3   14    4      2.00      0.00
   -2   14    4      2.45      0.00
   -1   14    4      4.88      0.00
    0   14    4      7.82      0.00
    1   14    4      2.91      0.00
    2   14    4     -4.64      0.00
    3   14    4     -5.84      0.00
    4   14    4     -5.98      0.00
    5   14    4     -7.47      0.00
    6   14    4     -4.47      0.00
    7   14    4     -0.98      0.00
    8   14    4     -2.90      0.00
    9   14    4     -4.39      0.00
   10   14    4     -2.32      0.00
   11   14    4     -1.67      0.00
   12   14    4     -2.74      0.00
   13   14    4     -4.55      0.00
   14   14    4     -8.09      0.00
   15   14    4     -9.51      0.00
   16   14    4     -6.16      0.00
   17   14    4     -0.38      0.00
   18   14    4      2.37      0.00
   19   14    4     -0.97      0.00
   20   14    4     -1.62      0.00
   21   14    4      2.83      0.00
   -9   15    4      0.31      0.00
   -8   15    4      0.74      0.00
   -7   15    4      0.87      0.00
   -6   15    4      0.58      0.00
   -5   15    4      0.58      0.00
   -4   15    4      3.36      0.00
   -3   15    4      4.56      0.00
   -2   15    4      1.49      0.00
   -1   15    4     -0.58      0.00
    0   15    4     -1.39      0.00
    1   15    4     -5.24      0.00
    2   15    4     -7.45      0.00
    3   15    4     -2.85      0.00
    4   15    4      0.53      0.00
    5   15    4     -0.65      0.00
    6   15    4      0.35      0.00
    7   15    4      0.56      0.00
    8   15    4     -1.14      0.00
    9   15    4      2.65      0.00
   10   15    4      5.85      0.00
   11   15    4      1.23      0.00
   12   15    4     -2.35      0.00
   13   15    4     -1.78      0.00
   14   15    4     -3.46      0.00
   15   15    4     -3.35      0.00
   16   15    4      3.36      0.00
   17   15    4      7.69      0.00
   18   15    4      3.42      0.00
   19   15    4     -1.45      0.00
   20   15    4      0.76      0.00
   21   15    4      4.46      0.00
   -8   16    4     -3.88      0.00
   -7   16    4     -2.83      0.00
   -6   16    4     -1.55      0.00
   -5   16    4     -2.46      0.00
   -4   16    4     -2.42      0.00
   -3   16    4     -0.74      0.00
   -2   16    4      1.84      0.00
   -1   16    4      3.58      0.00
    0   16    4      2.71      0.00
    1   16    4      0.96      0.00
    2   16    4      1.28      0.00
    3   16    4      4.85      0.00
    4   16    4      5.33      0.00
    5   16    4      0.81      0.00
    6   16    4      0.56      0.00
    7   16    4      3.62      0.00
    8   16    4      5.72      0.00
    9   16    4      8.85      0.00
   10   16    4      6.95      0.00
   11   16    4      1.46      0.00
   12   16    4      3.66      0.00
   13   16    4      8.16      0.00
   14   16    4      6.46      0.00
   15   16    4      6.59      0.00
   16   16    4     10.94      0.00
   17   16    4      6.66      0.00
   18   16    4     -5.03      0.00
   19   16    4     -7.15      0.00
   20   16    4     -0.64      0.00
   21   16    4      1.58      0.00
   -7   17    4     -3.33      0.00
   -6   17    4     -2.95      0.00
   -5   17    4     -3.15      0.00
   -4   17    4     -2.63      0.00
   -3   17    4     -2.15      0.00
   -2   17    4     -1.00      0.00
   -1   17    4     -0.11      0.00
    0   17    4      0.95      0.00
    1   17    4      3.43      0.00
    2   17    4      2.13      0.00
    3   17    4     -1.82      0.00
    4   17    4     -4.11      0.00
    5   17    4     -4.86      0.00
    6   17    4     -0.59      0.00
    7   17    4      4.27      0.00
    8   17    4      3.02      0.00
    9   17    4     -0.17      0.00
   10   17    4     -4.15      0.00
   11   17    4     -6.08      0.00
   12   17    4     -3.23      0.00
   13   17    4     -3.63      0.00
   14   17    4     -6.40      0.00
   15   17    4     -2.98      0.00
   16   17    4      1.37      0.00
   17   17    4     -2.68      0.00
   18   17    4     -6.82      0.00
   19   17    4      0.40      0.00
   20   17    4      7.03      0.00
   -5   18    4     -0.85      0.00
   -4   18    4      0.69      0.00
   -3   18    4      0.54      0.00
   -2   18    4     -0.61      0.00
   -1   18    4     -2.75      0.00
    0   18    4     -4.52      0.00
    1   18    4     -3.13      0.00
    2   18    4     -3.66      0.00
    3   18    4     -4.54      0.00
    4   18    4     -1.14      0.00
    5   18    4      0.36      0.00
    6   18    4     -0.15      0.00
    7   18    4     -0.69      0.00
    8   18    4     -2.98      0.00
    9   18    4     -2.53      0.00
   10   18    4      0.13      0.00
   11   18    4      0.91      0.00
   12   18    4     -1.07      0.00
   13   18    4     -4.87      0.00
   14   18    4     -3.35      0.00
   15   18    4      2.33      0.00
   16   18    4      2.03      0.00
   17   18    4     -2.45      0.00
   18   18    4     -1.71      0.00
   19   18    4      4.84      0.00
   -4   19    4      1.10      0.00
   -3   19    4     -2.21      0.00
   -2   19    4     -3.21      0.00
   -1   19    4     -0.36      0.00
    0   19    4      1.13      0.00
    1   19    4      0.65      0.00
    2   19    4     -2.37      0.00
    3   19    4     -3.66      0.00
    4   19    4      1.26      0.00
    5   19    4      4.83      0.00
    6   19    4      5.00      0.00
    7   19    4      5.38      0.00
    8   19    4      4.69      0.00
    9   19    4      5.78      0.00
   10   19    4      8.08      0.00
   11   19    4      6.32      0.00
   12   19    4      2.54      0.00
   13   19    4      2.69      0.00
   14   19    4      7.77      0.00
   15   19    4      7.87      0.00
   16   19    4     -0.47      0.00
   17   19    4     -5.05      0.00
   18   19    4     -2.86      0.00
   19   19    4     -0.76      0.00
   -2   20    4     -2.31      0.00
   -1   20    4      0.82      0.00
    0   20    4     -0.09      0.00
    1   20    4     -2.24      0.00
    2   20    4     -1.66      0.00
    3   20    4     -0.27      0.00
    4   20    4      0.87      0.00
    5   20    4     -0.37      0.00
    6   20    4     -2.09      0.00
    7   20    4     -0.83      0.00
    8   20    4      0.39      0.00
    9   20    4      0.94      0.00
   10   20    4     -0.11      0.00
   11   20    4     -5.73      0.00
   12   20    4    -10.04      0.00
   13   20    4     -7.43      0.00
   14   20    4     -3.49      0.00
   15   20    4     -5.68      0.00
   16   20    4     -8.22      0.00
   17   20    4     -1.74      0.00
   18   20    4      5.67      0.00
    0   21    4     -3.28      0.00
    1   21    4     -6.55      0.00
    2   21    4     -4.27      0.00
    3   21    4     -1.96      0.00
    4   21    4     -1.68      0.00
    5   21    4     -0.47      0.00
    6   21    4      0.73      0.00
    7   21    4      0.88      0.00
    8   21    4      0.40      0.00
    9   21    4      1.28      0.00
   10   21    4      2.36      0.00
   11   21    4     -0.04      0.00
   12   21    4     -1.19      0.00
   13   21    4      2.05      0.00
   14   21    4      2.81      0.00
   15   21    4     -0.51      0.00
   16   21    4     -1.15      0.00
    3   22    4      0.81      0.00
    4   22    4     -2.06      0.00
    5   22    4     -0.43      0.00
    6   22    4      2.65      0.00
    7   22    4      2.84      0.00
    8   22    4      2.73      0.00
    9   22    4      3.77      0.00
   10   22    4      4.09      0.00
   11   22    4      2.45      0.00
   12   22    4      3.12      0.00
   13   22    4      6.34      0.00
   14   22    4      5.57      0.00
    8   23    4     -1.77      0.00
    9   23    4      0.73      0.00
   10   23    4      0.82      0.00
  -13  -22    5      3.22      0.00
  -12  -22    5      1.81      0.00
  -11  -22    5      0.59      0.00
  -10  -22    5     -0.38      0.00
   -9  -22    5      0.37      0.00
   -8  -22    5     -1.31      0.00
   -7  -22    5     -0.51      0.00
   -6  -22    5      3.30      0.00
   -5  -22    5      2.58      0.00
   -4  -22    5      3.95      0.00
   -3  -22    5      7.53      0.00
  -15  -21    5     -4.90      0.00
  -14  -21    5     -4.90      0.00
  -13  -21    5     -3.16      0.00
  -12  -21    5      0.63      0.00
  -11  -21    5      3.33      0.00
  -10  -21    5      4.02      0.00
   -9  -21    5      3.64      0.00
   -8  -21    5     -0.31      0.00
   -7  -21    5     -1.61      0.00
   -6  -21    5      0.63      0.00
   -5  -21    5     -1.26      0.00
   -4  -21    5     -1.77      0.00
   -3  -21    5     -0.37      0.00
   -2  -21    5     -2.52      0.00
   -1  -21    5     -1.62      0.00
    0  -21    5      2.05      0.00
  -17  -20    5     -2.05      0.00
  -16  -20    5     -4.01      0.00
  -15  -20    5     -4.55      0.00
  -14  -20    5     -2.22      0.00
  -13  -20    5      0.62      0.00
  -12  -20    5      1.21      0.00
  -11  -20    5      0.10      0.00
  -10  -20    5     -0.79      0.00
   -9  -20    5     -1.45      0.00
   -8  -20    5     -2.72      0.00
   -7  -20    5     -1.49      0.00
   -6  -20    5     -0.06      0.00
   -5  -20    5     -3.88      0.00
   -4  -20    5     -7.09      0.00
   -3  -20    5     -6.32      0.00
   -2  -20    5     -3.90      0.00
   -1  -20    5      1.21      0.00
    0  -20    5      5.23      0.00
    1  -20    5      6.06      0.00
    2  -20    5      5.68      0.00
  -18  -19    5      0.89      0.00
  -17  -19    5      2.73      0.00
  -16  -19    5      4.94      0.00
  -15  -19    5      5.23      0.00
  -14  -19    5      4.97      0.00
  -13  -19    5      3.84      0.00
  -12  -19    5     -0.81      0.00
  -11  -19    5     -4.78      0.00
  -10  -19    5     -6.16      0.00
   -9  -19    5     -7.09      0.00
   -8  -19    5     -5.88      0.00
   -7  -19    5     -3.29      0.00
   -6  -19    5     -2.89      0.00
   -5  -19    5     -4.11      0.00
   -4  -19    5     -3.66      0.00
   -3  -19    5      0.08      0.00
   -2  -19    5      4.94      0.00
   -1  -19    5      5.39      0.00
    0  -19    5      0.67      0.00
    1  -19    5     -2.95      0.00
    2  -19    5     -5.37      0.00
    3  -19    5     -8.23      0.00
    4  -19    5     -5.29      0.00
  -19  -18    5      2.47      0.00
  -18  -18    5      2.49      0.00
  -17  -18    5     -0.55      0.00
  -16  -18    5     -2.84      0.00
  -15  -18    5     -5.89      0.00
  -14  -18    5     -7.80      0.00
  -13  -18    5     -6.70      0.00
  -12  -18    5     -5.83      0.00
  -11  -18    5     -2.54      0.00
  -10  -18    5      1.12      0.00
   -9  -18    5      0.78      0.00
   -8  -18    5      0.99      0.00
   -7  -18    5     -0.18      0.00
   -6  -18    5     -3.08      0.00
   -5  -18    5     -1.44      0.00
   -4  -18    5      0.39      0.00
   -3  -18    5      0.91      0.00
   -2  -18    5      2.82      0.00
   -1  -18    5      0.60      0.00
    0  -18    5     -2.07      0.00
    1  -18    5      0.97      0.00
    2  -18    5      0.88      0.00
    3  -18    5     -2.87      0.00
    4  -18    5     -0.80      0.00
    5  -18    5      1.38      0.00
  -19  -17    5      6.04      0.00
  -18  -17    5      3.27      0.00
  -17  -17    5     -0.63      0.00
  -16  -17    5     -0.99      0.00
  -15  -17    5     -0.83      0.00
  -14  -17    5     -0.59      0.00
  -13  -17    5      1.87      0.00
  -12  -17    5      2.72      0.00
  -11  -17    5      3.84      0.00
  -10  -17    5      5.04      0.00
   -9  -17    5      3.34      0.00
   -8  -17    5      2.78      0.00
   -7  -17    5     -0.29      0.00
   -6  -17    5     -3.91      0.00
   -5  -17    5     -0.98      0.00
   -4  -17    5     -1.92      0.00
   -3  -17    5     -6.10      0.00
   -2  -17    5     -4.25      0.00
   -1  -17    5     -3.09      0.00
    0  -17    5     -0.48      0.00
    1  -17    5      5.85      0.00
    2  -17    5      4.45      0.00
    3  -17    5     -0.18      0.00
    4  -17    5      0.80      0.00
    5  -17    5      0.34      0.00
    6  -17    5     -2.21      0.00
    7  -17    5     -0.10      0.00
  -20  -16    5      0.37      0.00
  -19  -16    5     -0.93      0.00
  -18  -16    5     -2.35      0.00
  -17  -16    5     -1.49      0.00
  -16  -16    5      1.51      0.00
  -15  -16    5      2.68      0.00
  -14  -16    5      2.23      0.00
  -13  -16    5      4.38      0.00
  -12  -16    5      4.36      0.00
  -11  -16    5      1.53      0.00
  -10  -16    5     -1.69      0.00
   -9  -16    5     -6.44      0.00
   -8  -16    5     -7.91      0.00
   -7  -16    5     -6.23      0.00
   -6  -16    5     -1.55      0.00
   -5  -16    5      4.67      0.00
   -4  -16    5      0.23      0.00
   -3  -16    5     -6.84      0.00
   -2  -16    5     -3.45      0.00
   -1  -16    5     -0.48      0.00
    0  -16    5     -1.16      0.00
    1  -16    5     -3.57      0.00
    2  -16    5    -10.11      0.00
    3  -16    5    -10.73      0.00
    4  -16    5     -4.08      0.00
    5  -16    5     -0.15      0.00
    6  -16    5      1.98      0.00
    7  -16    5      4.23      0.00
    8  -16    5      4.74      0.00
  -20  -15    5     -2.80      0.00
  -19  -15    5     -1.44      0.00
  -18  -15    5     -0.47      0.00
  -17  -15    5     -2.24      0.00
  -16  -15    5     -5.30      0.00
  -15  -15    5     -7.68      0.00
  -14  -15    5     -8.21      0.00
  -13  -15    5     -5.38      0.00
  -12  -15    5     -5.79      0.00
  -11  -15    5     -7.94      0.00
  -10  -15    5     -5.00      0.00
   -9  -15    5     -1.75      0.00
   -8  -15    5      0.28      0.00
   -7  -15    5      2.31      0.00
   -6  -15    5      2.84      0.00
   -5  -15    5      0.98      0.00
   -4  -15    5     -4.90      0.00
   -3  -15    5     -6.16      0.00
   -2  -15    5     -0.04      0.00
   -1  -15    5      1.46      0.00
    0  -15    5     -0.68      0.00
    1  -15    5     -1.57      0.00
    2  -15    5     -2.04      0.00
    3  -15    5     -0.22      0.00
    4  -15    5     -0.13      0.00
    5  -15    5     -1.23      0.00
    6  -15    5      0.55      0.00
    7  -15    5     -0.59      0.00
    8  -15    5     -3.25      0.00
    9  -15    5     -1.86      0.00
  -20  -14    5      2.82      0.00
  -19  -14    5      4.82      0.00
  -18  -14    5      4.05      0.00
  -17  -14    5      0.65      0.00
  -16  -14    5      0.11      0.00
  -15  -14    5      2.91      0.00
  -14  -14    5      5.31      0.00
  -13  -14    5      6.64      0.00
  -12  -14    5      4.06      0.00
  -11  -14    5      3.08      0.00
  -10  -14    5      8.53      0.00
   -9  -14    5     10.18      0.00
   -8  -14    5      7.77      0.00
   -7  -14    5      8.53      0.00
   -6  -14    5      7.81      0.00
   -5  -14    5      3.16      0.00
   -4  -14    5      0.45      0.00
   -3  -14    5      3.42      0.00
   -2  -14    5      6.51      0.00
   -1  -14    5      3.77      0.00
    0  -14    5     -0.61      0.00
    1  -14    5     -2.73      0.00
    2  -14    5     -1.23      0.00
    3  -14    5      1.36      0.00
    4  -14    5     -0.90      0.00
    5  -14    5     -2.40      0.00
    6  -14    5     -1.38      0.00
    7  -14    5     -3.72      0.00
    8  -14    5     -1.25      0.00
    9  -14    5      6.11      0.00
   10  -14    5      5.93      0.00
  -21  -13    5      1.33      0.00
  -20  -13    5      1.71      0.00
  -19  -13    5      2.59      0.00
  -18  -13    5      0.86      0.00
  -17  -13    5     -1.99      0.00
  -16  -13    5     -0.65      0.00
  -15  -13    5      1.51      0.00
  -14  -13    5      1.57      0.00
  -13  -13    5      1.10      0.00
  -12  -13    5      0.40      0.00
  -11  -13    5      3.69      0.00
  -10  -13    5      7.81      0.00
   -9  -13    5      2.32      0.00
   -8  -13    5     -4.61      0.00
   -7  -13    5     -2.18      0.00
   -6  -13    5      0.94      0.00
   -5  -13    5      0.85      0.00
   -4  -13    5      3.33      0.00
   -3  -13    5      4.50      0.00
   -2  -13    5     -0.72      0.00
   -1  -13    5     -5.28      0.00
    0  -13    5     -4.04      0.00
    1  -13    5     -1.69      0.00
    2  -13    5     -0.44      0.00
    3  -13    5     -2.05      0.00
    4  -13    5     -5.43      0.00
    5  -13    5     -1.57      0.00
    6  -13    5      4.15      0.00
    7  -13    5      3.07      0.00
    8  -13    5      4.88      0.00
    9  -13    5      8.22      0.00
   10  -13    5      4.06      0.00
   11  -13    5      0.90      0.00
  -21  -12    5     -3.35      0.00
  -20  -12    5     -3.76      0.00
  -19  -12    5      0.54      0.00
  -18  -12    5      0.33      0.00
  -17  -12    5     -1.65      0.00
  -16  -12    5     -1.37      0.00
  -15  -12    5     -3.67      0.00
  -14  -12    5     -6.30      0.00
  -13  -12    5     -6.83      0.00
  -12  -12    5     -5.80      0.00
  -11  -12    5     -2.07      0.00
  -10  -12    5     -2.31      0.00
   -9  -12    5     -7.73      0.00
   -8  -12    5     -5.41      0.00
   -7  -12    5      3.13      0.00
   -6  -12    5      2.61      0.00
   -5  -12    5     -4.09      0.00
   -4  -12    5     -4.77      0.00
   -3  -12    5     -2.91      0.00
   -2  -12    5     -4.80      0.00
   -1  -12    5     -5.29      0.00
    0  -12    5     -2.07      0.00
    1  -12    5      0.59      0.00
    2  -12    5      1.94      0.00
    3  -12    5      0.20      0.00
    4  -12    5     -3.36      0.00
    5  -12    5     -1.08      0.00
    6  -12    5      3.32      0.00
    7  -12    5      3.81      0.00
    8  -12    5      4.72      0.00
    9  -12    5      2.91      0.00
   10  -12    5     -2.93      0.00
   11  -12    5     -2.55      0.00
   12  -12    5      1.43      0.00
  -21  -11    5     -0.99      0.00
  -20  -11    5      0.98      0.00
  -19  -11    5      5.47      0.00
  -18  -11    5      3.15      0.00
  -17  -11    5      2.23      0.00
  -16  -11    5      3.89      0.00
  -15  -11    5      2.16      0.00
  -14  -11    5      2.91      0.00
  -13  -11    5      5.39      0.00
  -12  -11    5      7.06      0.00
  -11  -11    5      7.91      0.00
  -10  -11    5      2.03      0.00
   -9  -11    5     -2.24      0.00
   -8  -11    5      5.93      0.00
   -7  -11    5     13.57      0.00
   -6  -11    5     11.08      0.00
   -5  -11    5      8.69      0.00
   -4  -11    5     11.50      0.00
   -3  -11    5     12.39      0.00
   -2  -11    5      8.48      0.00
   -1  -11    5      6.13      0.00
    0  -11    5      7.73      0.00
    1  -11    5      6.58      0.00
    2  -11    5      0.14      0.00
    3  -11    5     -4.97      0.00
    4  -11    5     -2.66      0.00
    5  -11    5      4.67      0.00
    6  -11    5      6.83      0.00
    7  -11    5     -0.03      0.00
    8  -11    5     -6.72      0.00
    9  -11    5     -7.18      0.00
   10  -11    5     -3.67      0.00
   11  -11    5      0.51      0.00
   12  -11    5      0.05      0.00
   13  -11    5     -5.69      0.00
  -21  -10    5     -2.44      0.00
  -20  -10    5     -1.11      0.00
  -19  -10    5      1.11      0.00
  -18  -10    5     -0.89      0.00
  -17  -10    5      0.89      0.00
  -16  -10    5      1.30      0.00
  -15  -10    5     -2.08      0.00
  -14  -10    5      0.50      0.00
  -13  -10    5      3.11      0.00
  -12  -10    5      1.64      0.00
  -11  -10    5     -1.54      0.00
  -10  -10    5     -7.42      0.00
   -9  -10    5     -4.33      0.00
   -8  -10    5      6.70      0.00
   -7  -10    5      4.57      0.00
   -6  -10    5     -6.21      0.00
   -5  -10    5     -7.04      0.00
   -4  -10    5     -1.06      0.00
   -3  -10    5      1.78      0.00
   -2  -10    5      0.03      0.00
   -1  -10    5     -2.34      0.00
    0  -10    5     -1.04      0.00
    1  -10    5     -1.02      0.00
    2  -10    5     -6.34      0.00
    3  -10    5     -7.35      0.00
    4  -10    5     -0.85      0.00
    5  -10    5      3.58      0.00
    6  -10    5      2.17      0.00
    7  -10    5     -2.17      0.00
    8  -10    5     -3.65      0.00
    9  -10    5      1.24      0.00
   10  -10    5      6.15      0.00
   11  -10    5      5.80      0.00
   12  -10    5      1.26      0.00
   13  -10    5     -4.67      0.00
   14  -10    5     -5.62      0.00
  -21   -9    5     -1.20      0.00
  -20   -9    5      0.82      0.00
  -19   -9    5      1.19      0.00
  -18   -9    5     -0.50      0.00
  -17   -9    5      0.01      0.00
  -16   -9    5     -4.05      0.00
  -15   -9    5     -7.75      0.00
  -14   -9    5     -2.90      0.00
  -13   -9    5     -1.56      0.00
  -12   -9    5     -5.34      0.00
  -11   -9    5     -7.48      0.00
  -10   -9    5     -7.88      0.00
   -9   -9    5     -0.82      0.00
   -8   -9    5      4.60      0.00
   -7   -9    5     -5.20      0.00
   -6   -9    5    -12.66      0.00
   -5   -9    5     -4.71      0.00
   -4   -9    5      2.03      0.00
   -3   -9    5     -0.60      0.00
   -2   -9    5     -4.41      0.00
   -1   -9    5     -5.45      0.00
    0   -9    5     -3.96      0.00
    1   -9    5     -4.63      0.00
    2   -9    5     -8.01      0.00
    3   -9    5     -3.13      0.00
    4   -9    5      4.80      0.00
    5   -9    5      0.37      0.00
    6   -9    5     -9.18      0.00
    7   -9    5    -11.97      0.00
    8   -9    5     -6.89      0.00
    9   -9    5      2.07      0.00
   10   -9    5      4.69      0.00
   11   -9    5      0.41      0.00
   12   -9    5     -3.24      0.00
   13   -9    5     -5.11      0.00
   14   -9    5     -3.65      0.00
   15   -9    5     -1.73      0.00
  -21   -8    5      1.75      0.00
  -20   -8    5      0.63      0.00
  -19   -8    5     -2.83      0.00
  -18   -8    5     -3.32      0.00
  -17   -8    5     -0.56      0.00
  -16   -8    5     -1.77      0.00
  -15   -8    5     -0.97      0.00
  -14   -8    5      4.10      0.00
  -13   -8    5      2.80      0.00
  -12   -8    5      0.18      0.00
  -11   -8    5      3.09      0.00
  -10   -8    5      7.01      0.00
   -9   -8    5     10.83      0.00
   -8   -8    5      8.88      0.00
   -7   -8    5      1.65      0.00
   -6   -8    5      6.54      0.00
   -5   -8    5     21.66      0.00
   -4   -8    5     23.37      0.00
   -3   -8    5     11.11      0.00
   -2   -8    5      4.60      0.00
   -1   -8    5      6.86      0.00
    0   -8    5      8.69      0.00
    1   -8    5      6.10      0.00
    2   -8    5      2.53      0.00
    3   -8    5      5.08      0.00
    4   -8    5      7.02      0.00
    5   -8    5      0.87      0.00
    6   -8    5     -1.23      0.00
    7   -8    5      3.53      0.00
    8   -8    5      5.24      0.00
    9   -8    5      2.23      0.00
   10   -8    5     -3.89      0.00
   11   -8    5     -7.19      0.00
   12   -8    5     -6.46      0.00
   13   -8    5     -6.42      0.00
   14   -8    5     -3.50      0.00
   15   -8    5     -0.76      0.00
   16   -8    5     -1.86      0.00
  -21   -7    5      0.62      0.00
  -20   -7    5     -3.44      0.00
  -19   -7    5     -4.30      0.00
  -18   -7    5      0.04      0.00
  -17   -7    5      2.65      0.00
  -16   -7    5     -0.37      0.00
  -15   -7    5      0.01      0.00
  -14   -7    5      4.43      0.00
  -13   -7    5      4.18      0.00
  -12   -7    5      1.87      0.00
  -11   -7    5      0.82      0.00
  -10   -7    5     -1.47      0.00
   -9   -7    5     -4.84      0.00
   -8   -7    5     -9.01      0.00
   -7   -7    5     -9.42      0.00
   -6   -7    5     -0.74      0.00
   -5   -7    5      6.75      0.00
   -4   -7    5     -0.64      0.00
   -3   -7    5    -12.00      0.00
   -2   -7    5     -6.89      0.00
   -1   -7    5      5.89      0.00
    0   -7    5      6.19      0.00
    1   -7    5     -1.16      0.00
    2   -7    5     -2.36      0.00
    3   -7    5      2.26      0.00
    4   -7    5      2.58      0.00
    5   -7    5     -1.81      0.00
    6   -7    5     -0.40      0.00
    7   -7    5      3.73      0.00
    8   -7    5      1.85      0.00
    9   -7    5     -2.96      0.00
   10   -7    5     -5.33      0.00
   11   -7    5     -2.06      0.00
   12   -7    5      1.11      0.00
   13   -7    5     -0.54      0.00
   14   -7    5     -1.29      0.00
   15   -7    5     -4.43      0.00
   16   -7    5     -7.82      0.00
  -21   -6    5     -4.72      0.00
  -20   -6    5     -6.71      0.00
  -19   -6    5     -3.28      0.00
  -18   -6    5      1.09      0.00
  -17   -6    5     -0.56      0.00
  -16   -6    5     -4.83      0.00
  -15   -6    5     -3.60      0.00
  -14   -6    5      0.73      0.00
  -13   -6    5      0.82      0.00
  -12   -6    5     -2.43      0.00
  -11   -6    5     -4.17      0.00
  -10   -6    5     -4.10      0.00
   -9   -6    5     -4.88      0.00
   -8   -6    5     -5.38      0.00
   -7   -6    5     -1.52      0.00
   -6   -6    5      3.03      0.00
   -5   -6    5     -1.20      0.00
   -4   -6    5    -12.54      0.00
   -3   -6    5    -15.13      0.00
   -2   -6    5     -1.63      0.00
   -1   -6    5      8.19      0.00
    0   -6    5     -2.06      0.00
    1   -6    5    -13.71      0.00
    2   -6    5     -9.27      0.00
    3   -6    5     -1.91      0.00
    4   -6    5     -3.35      0.00
    5   -6    5     -5.59      0.00
    6   -6    5     -3.75      0.00
    7   -6    5     -4.15      0.00
    8   -6    5     -7.22      0.00
    9   -6    5     -7.08      0.00
   10   -6    5     -2.02      0.00
   11   -6    5      4.86      0.00
   12   -6    5      5.32      0.00
   13   -6    5      0.13      0.00
   14   -6    5     -2.14      0.00
   15   -6    5     -4.17      0.00
   16   -6    5     -3.39      0.00
   17   -6    5      3.12      0.00
  -21   -5    5     -1.48      0.00
  -20   -5    5      0.37      0.00
  -19   -5    5      3.75      0.00
  -18   -5    5      2.22      0.00
  -17   -5    5     -3.57      0.00
  -16   -5    5     -4.05      0.00
  -15   -5    5      1.80      0.00
  -14   -5    5      5.52      0.00
  -13   -5    5      2.02      0.00
  -12   -5    5     -3.42      0.00
  -11   -5    5     -1.16      0.00
  -10   -5    5      5.80      0.00
   -9   -5    5      7.58      0.00
   -8   -5    5      6.56      0.00
   -7   -5    5     10.22      0.00
   -6   -5    5     13.99      0.00
   -5   -5    5      9.80      0.00
   -4   -5    5      6.04      0.00
   -3   -5    5     12.99      0.00
   -2   -5    5     20.75      0.00
   -1   -5    5     15.55      0.00
    0   -5    5      1.39      0.00
    1   -5    5     -2.94      0.00
    2   -5    5      6.85      0.00
    3   -5    5      9.69      0.00
    4   -5    5      1.71      0.00
    5   -5    5      0.79      0.00
    6   -5    5      4.04      0.00
    7   -5    5      1.37      0.00
    8   -5    5     -1.26      0.00
    9   -5    5     -0.99      0.00
   10   -5    5      0.26      0.00
   11   -5    5      1.92      0.00
   12   -5    5      0.27      0.00
   13   -5    5     -1.95      0.00
   14   -5    5     -0.41      0.00
   15   -5    5      1.47      0.00
   16   -5    5      4.47      0.00
   17   -5    5      6.72      0.00
   18   -5    5      2.64      0.00
  -21   -4    5     -1.80      0.00
  -20   -4    5     -0.66      0.00
  -19   -4    5      0.79      0.00
  -18   -4    5     -1.10      0.00
  -17   -4    5     -3.79      0.00
  -16   -4    5     -1.33      0.00
  -15   -4    5      1.55      0.00
  -14   -4    5     -0.35      0.00
  -13   -4    5     -4.54      0.00
  -12   -4    5     -5.23      0.00
  -11   -4    5      0.37      0.00
  -10   -4    5      2.96      0.00
   -9   -4    5     -2.81      0.00
   -8   -4    5     -8.01      0.00
   -7   -4    5     -7.20      0.00
   -6   -4    5     -7.00      0.00
   -5   -4    5    -12.14      0.00
   -4   -4    5     -7.93      0.00
   -3   -4    5      7.24      0.00
   -2   -4    5      5.54      0.00
   -1   -4    5    -11.10      0.00
    0   -4    5    -15.98      0.00
    1   -4    5     -6.10      0.00
    2   -4    5      6.42      0.00
    3   -4    5      5.96      0.00
    4   -4    5     -2.99      0.00
    5   -4    5     -0.37      0.00
    6   -4    5      4.06      0.00
    7   -4    5      0.44      0.00
    8   -4    5      0.74      0.00
    9   -4    5      2.75      0.00
   10   -4    5      1.83      0.00
   11   -4    5      1.20      0.00
   12   -4    5     -1.17      0.00
   13   -4    5     -3.29      0.00
   14   -4    5     -2.89      0.00
   15   -4    5     -1.46      0.00
   16   -4    5     -0.05      0.00
   17   -4    5     -1.92      0.00
   18   -4    5     -3.52      0.00
  -20   -3    5     -1.62      0.00
  -19   -3    5     -1.96      0.00
  -18   -3    5     -3.53      0.00
  -17   -3    5     -3.42      0.00
  -16   -3    5      1.70      0.00
  -15   -3    5      4.73      0.00
  -14   -3    5      1.48      0.00
  -13   -3    5     -2.20      0.00
  -12   -3    5     -0.18      0.00
  -11   -3    5      4.60      0.00
  -10   -3    5      1.28      0.00
   -9   -3    5     -7.11      0.00
   -8   -3    5     -8.99      0.00
   -7   -3    5     -3.24      0.00
   -6   -3    5      2.36      0.00
   -5   -3    5     -0.91      0.00
   -4   -3    5     -1.75      0.00
   -3   -3    5      1.36      0.00
   -2   -3    5    -13.50      0.00
   -1   -3    5    -23.73      0.00
    0   -3    5     -5.16      0.00
    1   -3    5      9.31      0.00
    2   -3    5      4.05      0.00
    3   -3    5     -8.35      0.00
    4   -3    5    -15.59      0.00
    5   -3    5     -7.74      0.00
    6   -3    5     -2.68      0.00
    7   -3    5     -7.22      0.00
    8   -3    5     -4.35      0.00
    9   -3    5     -1.05      0.00
   10   -3    5     -2.98      0.00
   11   -3    5     -3.21      0.00
   12   -3    5     -3.55      0.00
   13   -3    5     -2.92      0.00
   14   -3    5     -1.58      0.00
   15   -3    5     -1.56      0.00
   16   -3    5     -2.95      0.00
   17   -3    5     -5.54      0.00
   18   -3    5     -1.72      0.00
   19   -3    5      4.30      0.00
  -20   -2    5      1.77      0.00
  -19   -2    5      1.27      0.00
  -18   -2    5      2.26      0.00
  -17   -2    5      3.34      0.00
  -16   -2    5      5.53      0.00
  -15   -2    5      6.19      0.00
  -14   -2    5      4.61      0.00
  -13   -2    5      5.27      0.00
  -12   -2    5      9.18      0.00
  -11   -2    5      8.42      0.00
  -10   -2    5     -0.90      0.00
   -9   -2    5     -5.42      0.00
   -8   -2    5      0.05      0.00
   -7   -2    5      6.77      0.00
   -6   -2    5     10.59      0.00
   -5   -2    5      8.16      0.00
   -4   -2    5      9.53      0.00
   -3   -2    5     13.29      0.00
   -2   -2    5     -0.81      0.00
   -1   -2    5     -4.61      0.00
    0   -2    5     19.46      0.00
    1   -2    5     26.24      0.00
    2   -2    5     10.04      0.00
    3   -2    5     -1.51      0.00
    4   -2    5     -2.81      0.00
    5   -2    5      6.05      0.00
    6   -2    5      8.86      0.00
    7   -2    5      2.75      0.00
    8   -2    5      3.51      0.00
    9   -2    5      2.59      0.00
   10   -2    5     -1.22      0.00
   11   -2    5      0.52      0.00
   12   -2    5      2.29      0.00
   13   -2    5      4.26      0.00
   14   -2    5      5.09      0.00
   15   -2    5      2.53      0.00
   16   -2    5     -0.31      0.00
   17   -2    5     -1.57      0.00
   18   -2    5      3.59      0.00
   19   -2    5      7.04      0.00
  -20   -1    5     -3.57      0.00
  -19   -1    5     -4.68      0.00
  -18   -1    5     -1.86      0.00
  -17   -1    5      0.60      0.00
  -16   -1    5      1.39      0.00
  -15   -1    5      0.51      0.00
  -14   -1    5     -2.00      0.00
  -13   -1    5     -2.86      0.00
  -12   -1    5     -0.49      0.00
  -11   -1    5     -2.69      0.00
  -10   -1    5     -9.59      0.00
   -9   -1    5     -7.01      0.00
   -8   -1    5      1.60      0.00
   -7   -1    5      2.57      0.00
   -6   -1    5     -3.36      0.00
   -5   -1    5    -12.73      0.00
   -4   -1    5    -13.13      0.00
   -3   -1    5     -2.59      0.00
   -2   -1    5      0.44      0.00
   -1   -1    5      8.47      0.00
    0   -1    5     24.68      0.00
    1   -1    5     15.63      0.00
    2   -1    5     -6.14      0.00
    3   -1    5     -9.52      0.00
    4   -1    5     -0.99      0.00
    5   -1    5      6.38      0.00
    6   -1    5      1.85      0.00
    7   -1    5     -5.80      0.00
    8   -1    5     -1.35      0.00
    9   -1    5      2.44      0.00
   10   -1    5      2.04      0.00
   11   -1    5      3.36      0.00
   12   -1    5      2.30      0.00
   13   -1    5      2.05      0.00
   14   -1    5      0.58      0.00
   15   -1    5     -3.29      0.00
   16   -1    5     -1.90      0.00
   17   -1    5      3.59      0.00
   18   -1    5      8.98      0.00
   19   -1    5      7.29      0.00
   20   -1    5     -0.80      0.00
  -19    0    5     -1.27      0.00
  -18    0    5      0.55      0.00
  -17    0    5     -0.06      0.00
  -16    0    5     -2.58      0.00
  -15    0    5     -1.90      0.00
  -14    0    5      0.71      0.00
  -13    0    5      1.38      0.00
  -12    0    5      1.53      0.00
  -11    0    5     -1.78      0.00
  -10    0    5     -5.29      0.00
   -9    0    5      0.36      0.00
   -8    0    5      5.09      0.00
   -7    0    5     -0.82      0.00
   -6    0    5     -6.71      0.00
   -5    0    5     -5.64      0.00
   -4    0    5      0.40      0.00
   -3    0    5      1.75      0.00
   -2    0    5    -10.01      0.00
   -1    0    5    -17.09      0.00
    0    0    5     -9.69      0.00
    1    0    5     -8.66      0.00
    2    0    5    -15.64      0.00
    3    0    5    -14.19      0.00
    4    0    5     -4.63      0.00
    5    0    5      1.30      0.00
    6    0    5     -2.93      0.00
    7    0    5     -5.42      0.00
    8    0    5      0.46      0.00
    9    0    5      1.77      0.00
   10    0    5     -1.20      0.00
   11    0    5     -2.49      0.00
   12    0    5     -3.25      0.00
   13    0    5     -0.80      0.00
   14    0    5     -0.33      0.00
   15    0    5     -3.73      0.00
   16    0    5     -3.72      0.00
   17    0    5     -2.69      0.00
   18    0    5     -3.10      0.00
   19    0    5     -3.78      0.00
   20    0    5     -4.03      0.00
  -19    1    5     -1.36      0.00
  -18    1    5     -0.22      0.00
  -17    1    5      1.38      0.00
  -16    1    5      0.66      0.00
  -15    1    5      2.18      0.00
  -14    1    5      4.95      0.00
  -13    1    5      4.61      0.00
  -12    1    5      5.79      0.00
  -11    1    5      5.57      0.00
  -10    1    5      2.86      0.00
   -9    1    5      4.17      0.00
   -8    1    5      3.82      0.00
   -7    1    5     -2.47      0.00
   -6    1    5     -5.77      0.00
   -5    1    5     -0.95      0.00
   -4    1    5      4.52      0.00
   -3    1    5      0.75      0.00
   -2    1    5     -9.75      0.00
   -1    1    5    -15.07      0.00
    0    1    5     -8.31      0.00
    1    1    5      2.50      0.00
    2    1    5      4.81      0.00
    3    1    5      4.95      0.00
    4    1    5      9.69      0.00
    5    1    5      6.01      0.00
    6    1    5     -3.72      0.00
    7    1    5     -0.74      0.00
    8    1    5      8.17      0.00
    9    1    5      7.30      0.00
   10    1    5      2.04      0.00
   11    1    5      0.63      0.00
   12    1    5      3.30      0.00
   13    1    5      5.65      0.00
   14    1    5      1.53      0.00
   15    1    5     -3.76      0.00
   16    1    5     -2.40      0.00
   17    1    5      1.06      0.00
   18    1    5      2.68      0.00
   19    1    5      3.42      0.00
   20    1    5      2.39      0.00
  -19    2    5      0.61      0.00
  -18    2    5     -0.65      0.00
  -17    2    5      0.35      0.00
  -16    2    5     -0.48      0.00
  -15    2    5      0.49      0.00
  -14    2    5      2.02      0.00
  -13    2    5     -0.57      0.00
  -12    2    5     -1.13      0.00
  -11    2    5     -1.65      0.00
  -10    2    5     -3.87      0.00
   -9    2    5     -3.04      0.00
   -8    2    5     -2.81      0.00
   -7    2    5     -5.03      0.00
   -6    2    5     -4.63      0.00
   -5    2    5      0.94      0.00
   -4    2    5      1.41      0.00
   -3    2    5     -8.86      0.00
   -2    2    5    -12.14      0.00
   -1    2    5     -1.34      0.00
    0    2    5     13.80      0.00
    1    2    5     21.19      0.00
    2    2    5      6.43      0.00
    3    2    5    -10.92      0.00
    4    2    5     -6.91      0.00
    5    2    5     -2.01      0.00
    6    2    5     -2.34      0.00
    7    2    5      4.35      0.00
    8    2    5      5.52      0.00
    9    2    5     -2.13      0.00
   10    2    5     -6.85      0.00
   11    2    5     -6.08      0.00
   12    2    5     -1.79      0.00
   13    2    5     -1.24      0.00
   14    2    5     -5.68      0.00
   15    2    5     -5.95      0.00
   16    2    5     -1.53      0.00
   17    2    5      2.90      0.00
   18    2    5      6.27      0.00
   19    2    5      6.52      0.00
   20    2    5      2.21      0.00
   21    2    5     -2.69      0.00
  -18    3    5     -4.05      0.00
  -17    3    5     -2.15      0.00
  -16    3    5     -1.79      0.00
  -15    3    5     -1.57      0.00
  -14    3    5     -0.58      0.00
  -13    3    5     -0.56      0.00
  -12    3    5      0.94      0.00
  -11    3    5     -0.32      0.00
  -10    3    5     -2.34      0.00
   -9    3    5      0.14      0.00
   -8    3    5      2.91      0.00
   -7    3    5      3.65      0.00
   -6    3    5      3.33      0.00
   -5    3    5      5.32      0.00
   -4    3    5      3.65      0.00
   -3    3    5     -6.01      0.00
   -2    3    5     -5.58      0.00
   -1    3    5      4.63      0.00
    0    3    5      9.43      0.00
    1    3    5      8.18      0.00
    2    3    5     -3.26      0.00
    3    3    5     -9.68      0.00
    4    3    5      1.36      0.00
    5    3    5      4.43      0.00
    6    3    5      0.67      0.00
    7    3    5      4.20      0.00
    8    3    5      0.97      0.00
    9    3    5     -5.75      0.00
   10    3    5     -5.47      0.00
   11    3    5     -1.09      0.00
   12    3    5      4.59      0.00
   13    3    5      2.48      0.00
   14    3    5     -3.67      0.00
   15    3    5     -1.90      0.00
   16    3    5      1.38      0.00
   17    3    5      2.01      0.00
   18    3    5      2.42      0.00
   19    3    5      0.07      0.00
   20    3    5     -2.83      0.00
   21    3    5     -1.49      0.00
  -18    4    5      1.07      0.00
  -17    4    5      4.86      0.00
  -16    4    5      4.97      0.00
  -15    4    5      1.75      0.00
  -14    4    5     -1.30      0.00
  -13    4    5     -1.42      0.00
  -12    4    5     -0.30      0.00
  -11    4    5     -1.81      0.00
  -10    4    5     -0.23      0.00
   -9    4    5      2.97      0.00
   -8    4    5      0.97      0.00
   -7    4    5     -1.97      0.00
   -6    4    5     -4.26      0.00
   -5    4    5     -5.14      0.00
   -4    4    5     -7.51      0.00
   -3    4    5    -13.03      0.00
   -2    4    5     -6.48      0.00
   -1    4    5      4.69      0.00
    0    4    5      0.11      0.00
    1    4    5     -9.84      0.00
    2    4    5    -13.47      0.00
    3    4    5     -4.93      0.00
    4    4    5      9.26      0.00
    5    4    5      6.45      0.00
    6    4    5     -2.22      0.00
    7    4    5     -1.44      0.00
    8    4    5     -2.82      0.00
    9    4    5     -2.48      0.00
   10    4    5      3.05      0.00
   11    4    5      7.21      0.00
   12    4    5      9.29      0.00
   13    4    5      3.14      0.00
   14    4    5     -3.42      0.00
   15    4    5      0.85      0.00
   16    4    5      4.84      0.00
   17    4    5      5.38      0.00
   18    4    5      6.75      0.00
   19    4    5      4.16      0.00
   20    4    5     -0.29      0.00
   21    4    5     -0.84      0.00
  -17    5    5      1.05      0.00
  -16    5    5      0.57      0.00
  -15    5    5     -0.49      0.00
  -14    5    5     -1.42      0.00
  -13    5    5      1.69      0.00
  -12    5    5      1.92      0.00
  -11    5    5     -2.18      0.00
  -10    5    5     -0.02      0.00
   -9    5    5      1.78      0.00
   -8    5    5     -2.86      0.00
   -7    5    5     -3.95      0.00
   -6    5    5     -2.56      0.00
   -5    5    5     -1.67      0.00
   -4    5    5     -0.50      0.00
   -3    5    5     -1.00      0.00
   -2    5    5      3.64      0.00
   -1    5    5      6.09      0.00
    0    5    5     -5.39      0.00
    1    5    5    -12.83      0.00
    2    5    5     -5.95      0.00
    3    5    5      1.92      0.00
    4    5    5      0.24      0.00
    5    5    5     -7.99      0.00
    6    5    5     -5.76      0.00
    7    5    5      4.38      0.00
    8    5    5      4.15      0.00
    9    5    5      0.13      0.00
   10    5    5      0.12      0.00
   11    5    5     -0.35      0.00
   12    5    5     -2.90      0.00
   13    5    5     -9.10      0.00
   14    5    5     -9.47      0.00
   15    5    5      0.33      0.00
   16    5    5      4.11      0.00
   17    5    5     -0.14      0.00
   18    5    5     -1.80      0.00
   19    5    5     -2.31      0.00
   20    5    5     -3.51      0.00
   21    5    5     -2.40      0.00
  -16    6    5      0.36      0.00
  -15    6    5      3.59      0.00
  -14    6    5      1.98      0.00
  -13    6    5      4.17      0.00
  -12    6    5      2.91      0.00
  -11    6    5     -0.59      0.00
  -10    6    5      3.96      0.00
   -9    6    5      5.05      0.00
   -8    6    5      0.06      0.00
   -7    6    5      2.11      0.00
   -6    6    5      6.17      0.00
   -5    6    5      5.81      0.00
   -4    6    5      4.59      0.00
   -3    6    5      3.23      0.00
   -2    6    5      5.01      0.00
   -1    6    5      6.17      0.00
    0    6    5      2.12      0.00
    1    6    5      7.10      0.00
    2    6    5     21.94      0.00
    3    6    5     23.77      0.00
    4    6    5      9.17      0.00
    5    6    5     -0.95      0.00
    6    6    5      3.35      0.00
    7    6    5      7.10      0.00
    8    6    5     -0.24      0.00
    9    6    5     -5.64      0.00
   10    6    5     -2.60      0.00
   11    6    5     -1.21      0.00
   12    6    5     -4.79      0.00
   13    6    5     -7.59      0.00
   14    6    5     -4.17      0.00
   15    6    5      1.79      0.00
   16    6    5      0.61      0.00
   17    6    5     -3.73      0.00
   18    6    5     -0.54      0.00
   19    6    5      4.62      0.00
   20    6    5      3.12      0.00
   21    6    5      0.94      0.00
   22    6    5      2.01      0.00
  -16    7    5      9.06      0.00
  -15    7    5      5.44      0.00
  -14    7    5     -4.43      0.00
  -13    7    5     -4.03      0.00
  -12    7    5     -2.08      0.00
  -11    7    5     -0.90      0.00
  -10    7    5      4.30      0.00
   -9    7    5      2.32      0.00
   -8    7    5     -3.89      0.00
   -7    7    5     -2.77      0.00
   -6    7    5     -1.23      0.00
   -5    7    5     -4.59      0.00
   -4    7    5     -7.76      0.00
   -3    7    5     -8.12      0.00
   -2    7    5     -6.07      0.00
   -1    7    5     -5.04      0.00
    0    7    5     -5.30      0.00
    1    7    5      0.57      0.00
    2    7    5      6.95      0.00
    3    7    5     -2.03      0.00
    4    7    5    -15.69      0.00
    5    7    5    -11.24      0.00
    6    7    5      2.98      0.00
    7    7    5      5.06      0.00
    8    7    5     -2.88      0.00
    9    7    5     -3.42      0.00
   10    7    5      4.80      0.00
   11    7    5      6.61      0.00
   12    7    5      1.60      0.00
   13    7    5      2.34      0.00
   14    7    5      6.59      0.00
   15    7    5      6.56      0.00
   16    7    5      3.71      0.00
   17    7    5      2.53      0.00
   18    7    5      6.49      0.00
   19    7    5      8.85      0.00
   20    7    5      1.91      0.00
   21    7    5     -3.85      0.00
   22    7    5     -2.00      0.00
  -15    8    5     -2.30      0.00
  -14    8    5     -6.14      0.00
  -13    8    5     -0.12      0.00
  -12    8    5      2.35      0.00
  -11    8    5      1.30      0.00
  -10    8    5      2.52      0.00
   -9    8    5      0.45      0.00
   -8    8    5     -0.38      0.00
   -7    8    5      3.89      0.00
   -6    8    5      5.81      0.00
   -5    8    5      2.20      0.00
   -4    8    5     -2.43      0.00
   -3    8    5     -2.61      0.00
   -2    8    5     -0.67      0.00
   -1    8    5     -2.24      0.00
    0    8    5     -4.60      0.00
    1    8    5     -3.69      0.00
    2    8    5     -5.75      0.00
    3    8    5    -15.11      0.00
    4    8    5    -16.33      0.00
    5    8    5     -0.67      0.00
    6    8    5     10.02      0.00
    7    8    5      2.38      0.00
    8    8    5     -7.33      0.00
    9    8    5     -4.61      0.00
   10    8    5      3.40      0.00
   11    8    5      1.89      0.00
   12    8    5     -2.91      0.00
   13    8    5      2.51      0.00
   14    8    5      7.74      0.00
   15    8    5      5.57      0.00
   16    8    5      5.01      0.00
   17    8    5      5.33      0.00
   18    8    5      3.86      0.00
   19    8    5      0.32      0.00
   20    8    5     -7.26      0.00
   21    8    5    -10.41      0.00
   22    8    5     -5.81      0.00
  -14    9    5     -4.96      0.00
  -13    9    5      0.78      0.00
  -12    9    5      1.04      0.00
  -11    9    5     -0.03      0.00
  -10    9    5      0.42      0.00
   -9    9    5      0.15      0.00
   -8    9    5      2.44      0.00
   -7    9    5      4.74      0.00
   -6    9    5      4.09      0.00
   -5    9    5      2.45      0.00
   -4    9    5      2.51      0.00
   -3    9    5      6.80      0.00
   -2    9    5      8.32      0.00
   -1    9    5      2.82      0.00
    0    9    5      0.87      0.00
    1    9    5      5.54      0.00
    2    9    5      6.45      0.00
    3    9    5      2.69      0.00
    4    9    5      6.66      0.00
    5    9    5     15.58      0.00
    6    9    5     10.51      0.00
    7    9    5     -4.73      0.00
    8    9    5     -9.35      0.00
    9    9    5     -1.81      0.00
   10    9    5      3.27      0.00
   11    9    5     -1.83      0.00
   12    9    5     -5.74      0.00
   13    9    5     -0.63      0.00
   14    9    5      0.02      0.00
   15    9    5     -5.50      0.00
   16    9    5     -5.17      0.00
   17    9    5     -2.97      0.00
   18    9    5     -3.44      0.00
   19    9    5     -2.68      0.00
   20    9    5     -2.17      0.00
   21    9    5     -1.62      0.00
   22    9    5      0.86      0.00
  -14   10    5      1.89      0.00
  -13   10    5      0.43      0.00
  -12   10    5     -2.84      0.00
  -11   10    5      0.20      0.00
  -10   10    5      3.26      0.00
   -9   10    5      2.26      0.00
   -8   10    5      1.43      0.00
   -7   10    5     -0.07      0.00
   -6   10    5     -0.56      0.00
   -5   10    5      0.17      0.00
   -4   10    5     -0.71      0.00
   -3   10    5     -1.65      0.00
   -2   10    5     -5.24      0.00
   -1   10    5     -9.75      0.00
    0   10    5     -6.30      0.00
    1   10    5     -0.01      0.00
    2   10    5     -1.65      0.00
    3   10    5     -5.52      0.00
    4   10    5     -1.94      0.00
    5   10    5      0.16      0.00
    6   10    5     -8.87      0.00
    7   10    5    -14.04      0.00
    8   10    5     -3.55      0.00
    9   10    5      8.22      0.00
   10   10    5      7.33      0.00
   11   10    5     -0.83      0.00
   12   10    5     -2.84      0.00
   13   10    5      1.54      0.00
   14   10    5      1.28      0.00
   15   10    5     -1.60      0.00
   16   10    5      1.24      0.00
   17   10    5      5.29      0.00
   18   10    5      5.64      0.00
   19   10    5      5.82      0.00
   20   10    5      5.67      0.00
   21   10    5      1.97      0.00
   22   10    5     -1.05      0.00
  -13   11    5      0.39      0.00
  -12   11    5     -0.95      0.00
  -11   11    5      2.60      0.00
  -10   11    5      1.48      0.00
   -9   11    5     -1.81      0.00
   -8   11    5     -0.14      0.00
   -7   11    5      2.22      0.00
   -6   11    5      3.54      0.00
   -5   11    5      4.23      0.00
   -4   11    5      3.77      0.00
   -3   11    5      2.50      0.00
   -2   11    5     -1.57      0.00
   -1   11    5     -4.45      0.00
    0   11    5     -2.04      0.00
    1   11    5     -1.99      0.00
    2   11    5     -8.13      0.00
    3   11    5    -11.37      0.00
    4   11    5     -6.67      0.00
    5   11    5     -2.59      0.00
    6   11    5     -2.65      0.00
    7   11    5      2.62      0.00
    8   11    5     10.85      0.00
    9   11    5      8.39      0.00
   10   11    5     -2.27      0.00
   11   11    5     -6.65      0.00
   12   11    5     -1.46      0.00
   13   11    5      3.61      0.00
   14   11    5      3.27      0.00
   15   11    5      1.69      0.00
   16   11    5      2.44      0.00
   17   11    5      4.05      0.00
   18   11    5      2.49      0.00
   19   11    5      0.01      0.00
   20   11    5     -0.06      0.00
   21   11    5     -3.16      0.00
   22   11    5     -6.19      0.00
  -12   12    5     -7.69      0.00
  -11   12    5     -1.52      0.00
  -10   12    5     -2.72      0.00
   -9   12    5     -6.49      0.00
   -8   12    5     -3.89      0.00
   -7   12    5      0.37      0.00
   -6   12    5      1.31      0.00
   -5   12    5      0.25      0.00
   -4   12    5      0.22      0.00
   -3   12    5      0.44      0.00
   -2   12    5     -0.13      0.00
   -1   12    5      2.53      0.00
    0   12    5      6.36      0.00
    1   12    5      5.31      0.00
    2   12    5      3.54      0.00
    3   12    5      5.93      0.00
    4   12    5      8.79      0.00
    5   12    5      7.94      0.00
    6   12    5      6.08      0.00
    7   12    5      7.24      0.00
    8   12    5      6.57      0.00
    9   12    5     -0.10      0.00
   10   12    5     -4.61      0.00
   11   12    5      0.31      0.00
   12   12    5      7.97      0.00
   13   12    5      8.79      0.00
   14   12    5      4.47      0.00
   15   12    5     -0.14      0.00
   16   12    5     -2.89      0.00
   17   12    5     -2.30      0.00
   18   12    5     -4.16      0.00
   19   12    5     -8.07      0.00
   20   12    5     -6.32      0.00
   21   12    5     -5.02      0.00
   22   12    5     -4.79      0.00
  -11   13    5      1.43      0.00
  -10   13    5     -1.29      0.00
   -9   13    5     -3.24      0.00
   -8   13    5     -0.95      0.00
   -7   13    5     -0.11      0.00
   -6   13    5     -2.83      0.00
   -5   13    5     -2.74      0.00
   -4   13    5      1.83      0.00
   -3   13    5      2.68      0.00
   -2   13    5     -0.71      0.00
   -1   13    5      0.19      0.00
    0   13    5      2.65      0.00
    1   13    5      0.38      0.00
    2   13    5     -2.27      0.00
    3   13    5     -3.97      0.00
    4   13    5     -7.35      0.00
    5   13    5     -8.59      0.00
    6   13    5     -6.46      0.00
    7   13    5     -5.84      0.00
    8   13    5     -7.31      0.00
    9   13    5     -6.74      0.00
   10   13    5     -2.82      0.00
   11   13    5      1.66      0.00
   12   13    5      2.27      0.00
   13   13    5     -2.44      0.00
   14   13    5     -7.07      0.00
   15   13    5     -7.32      0.00
   16   13    5     -3.40      0.00
   17   13    5      2.43      0.00
   18   13    5      3.29      0.00
   19   13    5      1.80      0.00
   20   13    5      5.73      0.00
   21   13    5      5.87      0.00
  -10   14    5      1.55      0.00
   -9   14    5     -1.09      0.00
   -8   14    5     -0.75      0.00
   -7   14    5      0.46      0.00
   -6   14    5     -1.03      0.00
   -5   14    5     -1.49      0.00
   -4   14    5      0.94      0.00
   -3   14    5      1.04      0.00
   -2   14    5      0.03      0.00
   -1   14    5      1.81      0.00
    0   14    5      0.88      0.00
    1   14    5     -4.88      0.00
    2   14    5     -6.80      0.00
    3   14    5     -3.82      0.00
    4   14    5     -1.90      0.00
    5   14    5      1.35      0.00
    6   14    5      5.73      0.00
    7   14    5      5.60      0.00
    8   14    5      5.06      0.00
    9   14    5      7.20      0.00
   10   14    5      6.08      0.00
   11   14    5      2.71      0.00
   12   14    5      1.64      0.00
   13   14    5      0.05      0.00
   14   14    5     -1.80      0.00
   15   14    5      1.25      0.00
   16   14    5      7.09      0.00
   17   14    5      7.67      0.00
   18   14    5      1.37      0.00
   19   14    5     -1.98      0.00
   20   14    5      2.00      0.00
   21   14    5      2.37      0.00
   -9   15    5     -3.38      0.00
   -8   15    5     -4.69      0.00
   -7   15    5     -3.88      0.00
   -6   15    5     -3.34      0.00
   -5   15    5     -2.09      0.00
   -4   15    5     -0.52      0.00
   -3   15    5     -2.19      0.00
   -2   15    5     -3.95      0.00
   -1   15    5     -1.59      0.00
    0   15    5      2.69      0.00
    1   15    5      5.11      0.00
    2   15    5      6.93      0.00
    3   15    5      8.28      0.00
    4   15    5      5.33      0.00
    5   15    5      2.40      0.00
    6   15    5      2.61      0.00
    7   15    5      1.06      0.00
    8   15    5      0.66      0.00
    9   15    5      1.88      0.00
   10   15    5     -1.00      0.00
   11   15    5     -1.56      0.00
   12   15    5      4.01      0.00
   13   15    5      6.42      0.00
   14   15    5      5.60      0.00
   15   15    5      9.13      0.00
   16   15    5     11.00      0.00
   17   15    5      2.68      0.00
   18   15    5     -6.11      0.00
   19   15    5     -4.33      0.00
   20   15    5      0.12      0.00
   21   15    5     -2.19      0.00
   -8   16    5      0.04      0.00
   -7   16    5      1.59      0.00
   -6   16    5      0.31      0.00
   -5   16    5     -1.38      0.00
   -4   16    5     -0.36      0.00
   -3   16    5      1.22      0.00
   -2   16    5      1.59      0.00
   -1   16    5      0.69      0.00
    0   16    5      0.78      0.00
    1   16    5      0.09      0.00
    2   16    5     -2.56      0.00
    3   16    5     -3.36      0.00
    4   16    5     -4.63      0.00
    5   16    5     -5.32      0.00
    6   16    5     -1.75      0.00
    7   16    5     -0.32      0.00
    8   16    5     -1.99      0.00
    9   16    5     -4.13      0.00
   10   16    5     -7.21      0.00
   11   16    5     -5.57      0.00
   12   16    5     -1.79      0.00
   13   16    5     -4.46      0.00
   14   16    5     -7.31      0.00
   15   16    5     -4.29      0.00
   16   16    5     -4.91      0.00
   17   16    5    -12.44      0.00
   18   16    5    -11.69      0.00
   19   16    5      0.00      0.00
   20   16    5      5.15      0.00
   -6   17    5      3.65      0.00
   -5   17    5      3.59      0.00
   -4   17    5      3.18      0.00
   -3   17    5      0.83      0.00
   -2   17    5     -1.28      0.00
   -1   17    5     -1.44      0.00
    0   17    5      1.29      0.00
    1   17    5      1.15      0.00
    2   17    5     -3.94      0.00
    3   17    5     -3.93      0.00
    4   17    5     -0.04      0.00
    5   17    5      2.13      0.00
    6   17    5      4.96      0.00
    7   17    5      3.89      0.00
    8   17    5     -0.81      0.00
    9   17    5     -1.75      0.00
   10   17    5      0.45      0.00
   11   17    5      2.96      0.00
   12   17    5      1.47      0.00
   13   17    5     -3.16      0.00
   14   17    5     -2.18      0.00
   15   17    5      2.40      0.00
   16   17    5      2.08      0.00
   17   17    5      0.00      0.00
   18   17    5      5.12      0.00
   19   17    5     11.08      0.00
   20   17    5      5.49      0.00
   -5   18    5     -1.79      0.00
   -4   18    5     -1.08      0.00
   -3   18    5     -2.75      0.00
   -2   18    5     -3.14      0.00
   -1   18    5     -1.88      0.00
    0   18    5      0.84      0.00
    1   18    5      2.13      0.00
    2   18    5      0.65      0.00
    3   18    5      2.65      0.00
    4   18    5      4.22      0.00
    5   18    5      0.62      0.00
    6   18    5     -0.31      0.00
    7   18    5      0.13      0.00
    8   18    5     -0.91      0.00
    9   18    5      1.70      0.00
   10   18    5      4.51      0.00
   11   18    5      2.56      0.00
   12   18    5     -1.00      0.00
   13   18    5      0.39      0.00
   14   18    5      6.14      0.00
   15   18    5      6.34      0.00
   16   18    5      0.92      0.00
   17   18    5     -1.42      0.00
   18   18    5      0.43      0.00
   19   18    5      0.65      0.00
   -3   19    5     -0.77      0.00
   -2   19    5      1.54      0.00
   -1   19    5      4.05      0.00
    0   19    5      2.31      0.00
    1   19    5     -1.72      0.00
    2   19    5     -5.31      0.00
    3   19    5     -4.67      0.00
    4   19    5     -2.09      0.00
    5   19    5     -1.21      0.00
    6   19    5      1.35      0.00
    7   19    5      2.13      0.00
    8   19    5     -0.94      0.00
    9   19    5     -1.01      0.00
   10   19    5     -1.54      0.00
   11   19    5     -7.17      0.00
   12   19    5     -9.86      0.00
   13   19    5     -4.67      0.00
   14   19    5     -0.08      0.00
   15   19    5     -3.04      0.00
   16   19    5     -5.02      0.00
   17   19    5     -1.06      0.00
   18   19    5      1.16      0.00
   -2   20    5      2.29      0.00
   -1   20    5      3.56      0.00
    0   20    5      1.15      0.00
    1   20    5      0.38      0.00
    2   20    5      1.25      0.00
    3   20    5      0.29      0.00
    4   20    5     -0.83      0.00
    5   20    5     -0.39      0.00
    6   20    5      1.19      0.00
    7   20    5      0.53      0.00
    8   20    5     -1.61      0.00
    9   20    5      0.33      0.00
   10   20    5      1.81      0.00
   11   20    5     -0.64      0.00
   12   20    5      1.16      0.00
   13   20    5      6.42      0.00
   14   20    5      4.99      0.00
   15   20    5     -0.89      0.00
   16   20    5     -0.33      0.00
   17   20    5      3.94      0.00
    1   21    5     -1.36      0.00
    2   21    5      1.17      0.00
    3   21    5      0.75      0.00
    4   21    5      1.22      0.00
    5   21    5      3.84      0.00
    6   21    5      2.57      0.00
    7   21    5     -1.95      0.00
    8   21    5     -3.11      0.00
    9   21    5      0.81      0.00
   10   21    5      2.40      0.00
   11   21    5     -0.15      0.00
   12   21    5      1.84      0.00
   13   21    5      6.02      0.00
   14   21    5      4.47      0.00
   15   21    5      2.18      0.00
   16   21    5      3.79      0.00
    3   22    5     -1.41      0.00
    4   22    5     -2.94      0.00
    5   22    5     -0.35      0.00
    6   22    5     -1.40      0.00
    7   22    5     -4.09      0.00
    8   22    5     -2.49      0.00
    9   22    5      0.10      0.00
   10   22    5     -1.72      0.00
   11   22    5     -5.44      0.00
   12   22    5     -4.38      0.00
   13   22    5     -2.53      0.00
   14   22    5     -4.38      0.00
  -12  -22    6     -2.24      0.00
  -11  -22    6     -2.79      0.00
  -10  -22    6     -1.89      0.00
   -9  -22    6     -2.83      0.00
   -8  -22    6     -5.15      0.00
   -7  -22    6     -2.13      0.00
   -6  -22    6     -1.27      0.00
   -5  -22    6     -3.77      0.00
   -4  -22    6     -1.95      0.00
  -15  -21    6     -4.98      0.00
  -14  -21    6     -3.20      0.00
  -13  -21    6     -2.03      0.00
  -12  -21    6     -2.33      0.00
  -11  -21    6     -2.75      0.00
  -10  -21    6     -1.73      0.00
   -9  -21    6     -2.01      0.00
   -8  -21    6     -2.00      0.00
   -7  -21    6      1.86      0.00
   -6  -21    6      1.30      0.00
   -5  -21    6     -3.50      0.00
   -4  -21    6     -3.92      0.00
   -3  -21    6     -3.64      0.00
   -2  -21    6     -2.29      0.00
   -1  -21    6      2.46      0.00
  -16  -20    6      0.79      0.00
  -15  -20    6      1.70      0.00
  -14  -20    6      3.05      0.00
  -13  -20    6      1.44      0.00
  -12  -20    6     -0.68      0.00
  -11  -20    6      0.53      0.00
  -10  -20    6      1.42      0.00
   -9  -20    6     -0.30      0.00
   -8  -20    6     -1.00      0.00
   -7  -20    6     -0.65      0.00
   -6  -20    6     -3.59      0.00
   -5  -20    6     -5.96      0.00
   -4  -20    6     -2.12      0.00
   -3  -20    6      3.78      0.00
   -2  -20    6      7.68      0.00
   -1  -20    6      7.57      0.00
    0  -20    6      3.10      0.00
    1  -20    6     -1.33      0.00
    2  -20    6     -5.38      0.00
  -17  -19    6     -3.33      0.00
  -16  -19    6     -4.56      0.00
  -15  -19    6     -5.74      0.00
  -14  -19    6     -4.37      0.00
  -13  -19    6     -3.56      0.00
  -12  -19    6     -2.28      0.00
  -11  -19    6      1.54      0.00
  -10  -19    6      1.18      0.00
   -9  -19    6     -1.12      0.00
   -8  -19    6     -0.29      0.00
   -7  -19    6     -1.62      0.00
   -6  -19    6     -4.30      0.00
   -5  -19    6     -3.40      0.00
   -4  -19    6     -0.50      0.00
   -3  -19    6      2.35      0.00
   -2  -19    6      1.93      0.00
   -1  -19    6     -2.85      0.00
    0  -19    6     -4.85      0.00
    1  -19    6     -2.30      0.00
    2  -19    6     -1.56      0.00
    3  -19    6     -0.05      0.00
    4  -19    6      5.12      0.00
  -18  -18    6     -2.19      0.00
  -17  -18    6     -2.44      0.00
  -16  -18    6     -0.67      0.00
  -15  -18    6     -0.71      0.00
  -14  -18    6      0.61      0.00
  -13  -18    6      1.35      0.00
  -12  -18    6      1.37      0.00
  -11  -18    6      2.91      0.00
  -10  -18    6      0.68      0.00
   -9  -18    6     -0.28      0.00
   -8  -18    6      2.87      0.00
   -7  -18    6      1.21      0.00
   -6  -18    6      0.44      0.00
   -5  -18    6      2.51      0.00
   -4  -18    6     -0.85      0.00
   -3  -18    6     -3.87      0.00
   -2  -18    6     -4.77      0.00
   -1  -18    6     -6.13      0.00
    0  -18    6     -1.91      0.00
    1  -18    6      2.16      0.00
    2  -18    6     -0.73      0.00
    3  -18    6     -0.78      0.00
    4  -18    6      3.87      0.00
    5  -18    6      3.85      0.00
  -19  -17    6     -3.03      0.00
  -18  -17    6     -3.25      0.00
  -17  -17    6     -0.23      0.00
  -16  -17    6      2.13      0.00
  -15  -17    6      0.59      0.00
  -14  -17    6      0.75      0.00
  -13  -17    6      1.79      0.00
  -12  -17    6      0.86      0.00
  -11  -17    6      1.11      0.00
  -10  -17    6     -0.15      0.00
   -9  -17    6     -0.03      0.00
   -8  -17    6      1.63      0.00
   -7  -17    6     -1.76      0.00
   -6  -17    6     -0.99      0.00
   -5  -17    6      2.33      0.00
   -4  -17    6     -1.89      0.00
   -3  -17    6     -2.24      0.00
   -2  -17    6      1.58      0.00
   -1  -17    6      1.40      0.00
    0  -17    6      2.42      0.00
    1  -17    6      0.13      0.00
    2  -17    6     -6.78      0.00
    3  -17    6     -7.34      0.00
    4  -17    6     -3.90      0.00
    5  -17    6     -2.42      0.00
    6  -17    6     -0.33      0.00
    7  -17    6      2.16      0.00
  -19  -16    6      1.05      0.00
  -18  -16    6      0.90      0.00
  -17  -16    6     -0.67      0.00
  -16  -16    6     -3.26      0.00
  -15  -16    6     -6.17      0.00
  -14  -16    6     -4.61      0.00
  -13  -16    6     -1.41      0.00
  -12  -16    6     -2.08      0.00
  -11  -16    6     -1.44      0.00
  -10  -16    6      0.28      0.00
   -9  -16    6      1.72      0.00
   -8  -16    6      3.46      0.00
   -7  -16    6      2.65      0.00
   -6  -16    6      4.10      0.00
   -5  -16    6      3.70      0.00
   -4  -16    6     -2.61      0.00
   -3  -16    6     -0.63      0.00
   -2  -16    6      5.62      0.00
   -1  -16    6      4.18      0.00
    0  -16    6      0.88      0.00
    1  -16    6     -2.90      0.00
    2  -16    6     -4.17      0.00
    3  -16    6      1.06      0.00
    4  -16    6      4.74      0.00
    5  -16    6      4.46      0.00
    6  -16    6      2.00      0.00
    7  -16    6     -1.81      0.00
    8  -16    6     -2.20      0.00
  -20  -15    6      4.41      0.00
  -19  -15    6      4.20      0.00
  -18  -15    6      2.36      0.00
  -17  -15    6     -0.02      0.00
  -16  -15    6      1.61      0.00
  -15  -15    6      4.72      0.00
  -14  -15    6      7.54      0.00
  -13  -15    6      7.24      0.00
  -12  -15    6      3.15      0.00
  -11  -15    6      4.98      0.00
  -10  -15    6     10.22      0.00
   -9  -15    6      9.53      0.00
   -8  -15    6      5.86      0.00
   -7  -15    6      2.41      0.00
   -6  -15    6      0.79      0.00
   -5  -15    6     -0.65      0.00
   -4  -15    6     -2.61      0.00
   -3  -15    6      0.43      0.00
   -2  -15    6      2.53      0.00
   -1  -15    6     -0.71      0.00
    0  -15    6     -1.85      0.00
    1  -15    6     -0.96      0.00
    2  -15    6      0.19      0.00
    3  -15    6      0.49      0.00
    4  -15    6     -0.21      0.00
    5  -15    6      2.62      0.00
    6  -15    6      3.44      0.00
    7  -15    6      0.29      0.00
    8  -15    6      1.42      0.00
    9  -15    6      2.20      0.00
  -20  -14    6      1.42      0.00
  -19  -14    6      0.68      0.00
  -18  -14    6     -0.75      0.00
  -17  -14    6     -0.80      0.00
  -16  -14    6      1.98      0.00
  -15  -14    6      2.28      0.00
  -14  -14    6      0.19      0.00
  -13  -14    6     -1.97      0.00
  -12  -14    6     -2.53      0.00
  -11  -14    6      2.56      0.00
  -10  -14    6      4.51      0.00
   -9  -14    6     -3.16      0.00
   -8  -14    6     -7.13      0.00
   -7  -14    6     -3.05      0.00
   -6  -14    6      0.37      0.00
   -5  -14    6      1.81      0.00
   -4  -14    6      4.13      0.00
   -3  -14    6      6.21      0.00
   -2  -14    6      4.00      0.00
   -1  -14    6     -1.10      0.00
    0  -14    6     -3.96      0.00
    1  -14    6     -3.15      0.00
    2  -14    6     -0.14      0.00
    3  -14    6     -0.07      0.00
    4  -14    6     -1.26      0.00
    5  -14    6      1.18      0.00
    6  -14    6      0.65      0.00
    7  -14    6     -0.26      0.00
    8  -14    6      4.19      0.00
    9  -14    6      1.86      0.00
   10  -14    6     -6.55      0.00
  -20  -13    6     -1.99      0.00
  -19  -13    6      0.84      0.00
  -18  -13    6      0.32      0.00
  -17  -13    6      0.51      0.00
  -16  -13    6      1.18      0.00
  -15  -13    6     -1.24      0.00
  -14  -13    6     -4.46      0.00
  -13  -13    6     -6.46      0.00
  -12  -13    6     -5.14      0.00
  -11  -13    6     -0.94      0.00
  -10  -13    6     -3.02      0.00
   -9  -13    6     -9.53      0.00
   -8  -13    6     -6.01      0.00
   -7  -13    6      2.93      0.00
   -6  -13    6      3.31      0.00
   -5  -13    6     -0.24      0.00
   -4  -13    6     -0.93      0.00
   -3  -13    6     -3.03      0.00
   -2  -13    6     -6.13      0.00
   -1  -13    6     -4.78      0.00
    0  -13    6     -0.57      0.00
    1  -13    6      2.65      0.00
    2  -13    6      2.97      0.00
    3  -13    6     -0.19      0.00
    4  -13    6      0.50      0.00
    5  -13    6      5.91      0.00
    6  -13    6      4.37      0.00
    7  -13    6     -0.67      0.00
    8  -13    6     -1.66      0.00
    9  -13    6     -5.37      0.00
   10  -13    6     -7.92      0.00
   11  -13    6     -2.71      0.00
  -21  -12    6      1.79      0.00
  -20  -12    6      6.24      0.00
  -19  -12    6      7.44      0.00
  -18  -12    6      3.45      0.00
  -17  -12    6      2.94      0.00
  -16  -12    6      3.02      0.00
  -15  -12    6      2.36      0.00
  -14  -12    6      3.17      0.00
  -13  -12    6      3.84      0.00
  -12  -12    6      6.35      0.00
  -11  -12    6      6.91      0.00
  -10  -12    6      0.90      0.00
   -9  -12    6     -0.73      0.00
   -8  -12    6      7.32      0.00
   -7  -12    6     10.29      0.00
   -6  -12    6      2.18      0.00
   -5  -12    6     -2.17      0.00
   -4  -12    6      3.07      0.00
   -3  -12    6      5.74      0.00
   -2  -12    6      2.42      0.00
   -1  -12    6      1.03      0.00
    0  -12    6      2.57      0.00
    1  -12    6      3.08      0.00
    2  -12    6      0.04      0.00
    3  -12    6     -5.15      0.00
    4  -12    6     -5.20      0.00
    5  -12    6     -0.83      0.00
    6  -12    6     -1.26      0.00
    7  -12    6     -4.38      0.00
    8  -12    6     -5.68      0.00
    9  -12    6     -8.00      0.00
   10  -12    6     -7.46      0.00
   11  -12    6     -1.97      0.00
   12  -12    6     -0.11      0.00
  -21  -11    6     -0.06      0.00
  -20  -11    6      2.09      0.00
  -19  -11    6     -0.15      0.00
  -18  -11    6     -2.93      0.00
  -17  -11    6     -0.63      0.00
  -16  -11    6     -1.95      0.00
  -15  -11    6     -3.63      0.00
  -14  -11    6     -2.52      0.00
  -13  -11    6     -2.36      0.00
  -12  -11    6     -0.05      0.00
  -11  -11    6     -1.59      0.00
  -10  -11    6     -7.36      0.00
   -9  -11    6     -3.64      0.00
   -8  -11    6      2.80      0.00
   -7  -11    6     -2.27      0.00
   -6  -11    6    -10.23      0.00
   -5  -11    6     -8.54      0.00
   -4  -11    6     -2.03      0.00
   -3  -11    6     -2.36      0.00
   -2  -11    6     -7.43      0.00
   -1  -11    6     -6.60      0.00
    0  -11    6     -2.05      0.00
    1  -11    6     -3.13      0.00
    2  -11    6     -7.27      0.00
    3  -11    6     -5.23      0.00
    4  -11    6      2.26      0.00
    5  -11    6      5.10      0.00
    6  -11    6     -0.70      0.00
    7  -11    6     -6.00      0.00
    8  -11    6     -2.82      0.00
    9  -11    6      3.44      0.00
   10  -11    6      5.42      0.00
   11  -11    6      3.50      0.00
   12  -11    6      0.01      0.00
   13  -11    6     -1.82      0.00
  -21  -10    6     -2.99      0.00
  -20  -10    6     -0.62      0.00
  -19  -10    6     -1.44      0.00
  -18  -10    6     -0.13      0.00
  -17  -10    6      2.56      0.00
  -16  -10    6     -0.72      0.00
  -15  -10    6     -0.67      0.00
  -14  -10    6      1.43      0.00
  -13  -10    6     -1.73      0.00
  -12  -10    6     -3.45      0.00
  -11  -10    6     -6.17      0.00
  -10  -10    6     -6.70      0.00
   -9  -10    6      2.51      0.00
   -8  -10    6      3.70      0.00
   -7  -10    6     -7.99      0.00
   -6  -10    6    -10.50      0.00
   -5  -10    6     -0.61      0.00
   -4  -10    6      5.92      0.00
   -3  -10    6      2.00      0.00
   -2  -10    6     -5.20      0.00
   -1  -10    6     -4.72      0.00
    0  -10    6      0.82      0.00
    1  -10    6      0.65      0.00
    2  -10    6     -1.24      0.00
    3  -10    6      3.10      0.00
    4  -10    6      5.82      0.00
    5  -10    6      1.06      0.00
    6  -10    6     -4.55      0.00
    7  -10    6     -5.75      0.00
    8  -10    6     -2.57      0.00
    9  -10    6     -0.72      0.00
   10  -10    6     -3.87      0.00
   11  -10    6     -6.08      0.00
   12  -10    6     -5.92      0.00
   13  -10    6     -6.27      0.00
   14  -10    6     -4.65      0.00
  -21   -9    6      3.06      0.00
  -20   -9    6      2.88      0.00
  -19   -9    6      1.14      0.00
  -18   -9    6      2.48      0.00
  -17   -9    6      2.07      0.00
  -16   -9    6     -2.09      0.00
  -15   -9    6      0.53      0.00
  -14   -9    6      3.49      0.00
  -13   -9    6      1.23      0.00
  -12   -9    6      2.76      0.00
  -11   -9    6      4.13      0.00
  -10   -9    6      5.38      0.00
   -9   -9    6      9.38      0.00
   -8   -9    6      3.71      0.00
   -7   -9    6     -3.61      0.00
   -6   -9    6      5.71      0.00
   -5   -9    6     17.77      0.00
   -4   -9    6     15.03      0.00
   -3   -9    6      5.56      0.00
   -2   -9    6      2.18      0.00
   -1   -9    6      5.86      0.00
    0   -9    6      7.99      0.00
    1   -9    6      3.27      0.00
    2   -9    6      1.17      0.00
    3   -9    6      5.87      0.00
    4   -9    6      4.46      0.00
    5   -9    6     -2.64      0.00
    6   -9    6     -2.62      0.00
    7   -9    6      2.74      0.00
    8   -9    6      5.63      0.00
    9   -9    6      1.48      0.00
   10   -9    6     -6.72      0.00
   11   -9    6     -8.46      0.00
   12   -9    6     -4.60      0.00
   13   -9    6     -0.49      0.00
   14   -9    6      4.15      0.00
   15   -9    6      5.49      0.00
  -21   -8    6      1.50      0.00
  -20   -8    6     -3.66      0.00
  -19   -8    6     -5.23      0.00
  -18   -8    6     -1.87      0.00
  -17   -8    6     -1.48      0.00
  -16   -8    6     -3.35      0.00
  -15   -8    6     -0.53      0.00
  -14   -8    6      0.41      0.00
  -13   -8    6     -1.26      0.00
  -12   -8    6      0.91      0.00
  -11   -8    6      0.97      0.00
  -10   -8    6     -1.65      0.00
   -9   -8    6     -4.07      0.00
   -8   -8    6    -10.01      0.00
   -7   -8    6    -10.49      0.00
   -6   -8    6     -1.01      0.00
   -5   -8    6      0.11      0.00
   -4   -8    6    -12.79      0.00
   -3   -8    6    -19.74      0.00
   -2   -8    6    -11.15      0.00
   -1   -8    6     -0.94      0.00
    0   -8    6     -0.69      0.00
    1   -8    6     -5.00      0.00
    2   -8    6     -3.73      0.00
    3   -8    6      0.59      0.00
    4   -8    6     -1.46      0.00
    5   -8    6     -3.77      0.00
    6   -8    6      0.83      0.00
    7   -8    6      3.28      0.00
    8   -8    6      0.00      0.00
    9   -8    6     -3.10      0.00
   10   -8    6     -0.59      0.00
   11   -8    6      7.05      0.00
   12   -8    6      9.89      0.00
   13   -8    6      7.52      0.00
   14   -8    6      5.38      0.00
   15   -8    6      0.82      0.00
   16   -8    6     -1.98      0.00
  -21   -7    6     -4.30      0.00
  -20   -7    6     -4.94      0.00
  -19   -7    6      0.18      0.00
  -18   -7    6      3.72      0.00
  -17   -7    6      0.16      0.00
  -16   -7    6     -3.02      0.00
  -15   -7    6     -0.71      0.00
  -14   -7    6      0.83      0.00
  -13   -7    6     -0.82      0.00
  -12   -7    6     -3.23      0.00
  -11   -7    6     -5.74      0.00
  -10   -7    6     -5.88      0.00
   -9   -7    6     -4.27      0.00
   -8   -7    6     -3.09      0.00
   -7   -7    6      0.57      0.00
   -6   -7    6      3.57      0.00
   -5   -7    6     -2.18      0.00
   -4   -7    6    -10.84      0.00
   -3   -7    6     -6.98      0.00
   -2   -7    6      6.32      0.00
   -1   -7    6      7.35      0.00
    0   -7    6     -5.45      0.00
    1   -7    6    -10.48      0.00
    2   -7    6     -2.96      0.00
    3   -7    6      1.55      0.00
    4   -7    6     -1.94      0.00
    5   -7    6     -3.18      0.00
    6   -7    6     -0.31      0.00
    7   -7    6     -1.43      0.00
    8   -7    6     -5.55      0.00
    9   -7    6     -6.18      0.00
   10   -7    6     -0.83      0.00
   11   -7    6      5.16      0.00
   12   -7    6      3.81      0.00
   13   -7    6      0.32      0.00
   14   -7    6     -1.47      0.00
   15   -7    6     -4.41      0.00
   16   -7    6     -1.89      0.00
  -21   -6    6     -2.70      0.00
  -20   -6    6     -1.28      0.00
  -19   -6    6      2.59      0.00
  -18   -6    6      1.83      0.00
  -17   -6    6     -1.72      0.00
  -16   -6    6     -0.62      0.00
  -15   -6    6      2.71      0.00
  -14   -6    6      2.95      0.00
  -13   -6    6     -0.38      0.00
  -12   -6    6     -3.20      0.00
  -11   -6    6     -0.22      0.00
  -10   -6    6      5.47      0.00
   -9   -6    6      7.83      0.00
   -8   -6    6      9.28      0.00
   -7   -6    6     11.36      0.00
   -6   -6    6      9.00      0.00
   -5   -6    6      3.47      0.00
   -4   -6    6      4.02      0.00
   -3   -6    6     13.63      0.00
   -2   -6    6     20.64      0.00
   -1   -6    6     10.92      0.00
    0   -6    6     -4.70      0.00
    1   -6    6     -2.41      0.00
    2   -6    6      9.54      0.00
    3   -6    6      8.59      0.00
    4   -6    6      1.73      0.00
    5   -6    6      2.39      0.00
    6   -6    6      4.35      0.00
    7   -6    6      2.71      0.00
    8   -6    6      1.54      0.00
    9   -6    6      2.48      0.00
   10   -6    6      4.35      0.00
   11   -6    6      2.17      0.00
   12   -6    6     -4.85      0.00
   13   -6    6     -6.81      0.00
   14   -6    6     -2.93      0.00
   15   -6    6      1.37      0.00
   16   -6    6      7.44      0.00
   17   -6    6      8.35      0.00
  -21   -5    6     -0.06      0.00
  -20   -5    6      2.31      0.00
  -19   -5    6      2.87      0.00
  -18   -5    6     -1.41      0.00
  -17   -5    6     -2.92      0.00
  -16   -5    6      1.68      0.00
  -15   -5    6      3.16      0.00
  -14   -5    6     -0.81      0.00
  -13   -5    6     -5.99      0.00
  -12   -5    6     -6.22      0.00
  -11   -5    6      0.82      0.00
  -10   -5    6      3.40      0.00
   -9   -5    6     -3.63      0.00
   -8   -5    6     -9.17      0.00
   -7   -5    6     -9.68      0.00
   -6   -5    6    -12.03      0.00
   -5   -5    6    -14.08      0.00
   -4   -5    6     -8.70      0.00
   -3   -5    6     -2.31      0.00
   -2   -5    6     -4.41      0.00
   -1   -5    6    -11.90      0.00
    0   -5    6    -13.70      0.00
    1   -5    6     -2.44      0.00
    2   -5    6      7.03      0.00
    3   -5    6      0.30      0.00
    4   -5    6     -4.14      0.00
    5   -5    6      2.41      0.00
    6   -5    6      3.44      0.00
    7   -5    6     -0.26      0.00
    8   -5    6     -0.85      0.00
    9   -5    6     -0.45      0.00
   10   -5    6      1.04      0.00
   11   -5    6      0.96      0.00
   12   -5    6     -1.19      0.00
   13   -5    6     -0.28      0.00
   14   -5    6      0.94      0.00
   15   -5    6      0.33      0.00
   16   -5    6     -0.47      0.00
   17   -5    6     -3.66      0.00
  -20   -4    6     -1.51      0.00
  -19   -4    6     -1.15      0.00
  -18   -4    6     -2.47      0.00
  -17   -4    6     -0.42      0.00
  -16   -4    6      3.73      0.00
  -15   -4    6      1.99      0.00
  -14   -4    6     -1.46      0.00
  -13   -4    6     -1.13      0.00
  -12   -4    6      2.65      0.00
  -11   -4    6      5.49      0.00
  -10   -4    6     -0.28      0.00
   -9   -4    6     -8.65      0.00
   -8   -4    6     -7.95      0.00
   -7   -4    6     -1.88      0.00
   -6   -4    6     -0.64      0.00
   -5   -4    6     -0.57      0.00
   -4   -4    6      7.22      0.00
   -3   -4    6      9.70      0.00
   -2   -4    6     -0.59      0.00
   -1   -4    6     -4.74      0.00
    0   -4    6      1.66      0.00
    1   -4    6      8.56      0.00
    2   -4    6      7.16      0.00
    3   -4    6     -5.33      0.00
    4   -4    6     -9.70      0.00
    5   -4    6     -3.17      0.00
    6   -4    6     -4.20      0.00
    7   -4    6     -5.25      0.00
    8   -4    6     -0.40      0.00
    9   -4    6      1.33      0.00
   10   -4    6      1.73      0.00
   11   -4    6      0.53      0.00
   12   -4    6     -1.74      0.00
   13   -4    6     -0.93      0.00
   14   -4    6     -0.14      0.00
   15   -4    6     -0.04      0.00
   16   -4    6     -1.45      0.00
   17   -4    6     -3.41      0.00
   18   -4    6     -0.66      0.00
  -20   -3    6      1.13      0.00
  -19   -3    6     -1.43      0.00
  -18   -3    6     -3.18      0.00
  -17   -3    6     -0.26      0.00
  -16   -3    6      4.27      0.00
  -15   -3    6      2.81      0.00
  -14   -3    6      0.55      0.00
  -13   -3    6      3.39      0.00
  -12   -3    6      7.84      0.00
  -11   -3    6      6.73      0.00
  -10   -3    6     -0.53      0.00
   -9   -3    6     -2.76      0.00
   -8   -3    6      4.62      0.00
   -7   -3    6     13.26      0.00
   -6   -3    6     13.27      0.00
   -5   -3    6      9.00      0.00
   -4   -3    6     14.19      0.00
   -3   -3    6     17.35      0.00
   -2   -3    6     11.95      0.00
   -1   -3    6     17.54      0.00
    0   -3    6     23.19      0.00
    1   -3    6     13.07      0.00
    2   -3    6      1.64      0.00
    3   -3    6     -2.74      0.00
    4   -3    6      4.08      0.00
    5   -3    6     12.26      0.00
    6   -3    6      5.98      0.00
    7   -3    6      0.87      0.00
    8   -3    6      2.63      0.00
    9   -3    6      0.15      0.00
   10   -3    6     -1.62      0.00
   11   -3    6     -2.08      0.00
   12   -3    6     -1.47      0.00
   13   -3    6      1.67      0.00
   14   -3    6      1.65      0.00
   15   -3    6      0.72      0.00
   16   -3    6      0.55      0.00
   17   -3    6      2.65      0.00
   18   -3    6      7.71      0.00
   19   -3    6      5.19      0.00
  -20   -2    6     -5.26      0.00
  -19   -2    6     -4.96      0.00
  -18   -2    6     -3.11      0.00
  -17   -2    6     -1.02      0.00
  -16   -2    6     -0.49      0.00
  -15   -2    6     -3.48      0.00
  -14   -2    6     -5.19      0.00
  -13   -2    6     -2.97      0.00
  -12   -2    6     -2.55      0.00
  -11   -2    6     -7.92      0.00
  -10   -2    6    -10.82      0.00
   -9   -2    6     -4.02      0.00
   -8   -2    6      2.96      0.00
   -7   -2    6      1.73      0.00
   -6   -2    6     -6.75      0.00
   -5   -2    6    -13.18      0.00
   -4   -2    6     -7.30      0.00
   -3   -2    6     -6.20      0.00
   -2   -2    6    -15.41      0.00
   -1   -2    6     -9.95      0.00
    0   -2    6     -1.74      0.00
    1   -2    6     -8.78      0.00
    2   -2    6    -12.76      0.00
    3   -2    6     -7.83      0.00
    4   -2    6      0.72      0.00
    5   -2    6      4.39      0.00
    6   -2    6     -3.35      0.00
    7   -2    6     -5.96      0.00
    8   -2    6     -2.09      0.00
    9   -2    6     -2.27      0.00
   10   -2    6     -0.70      0.00
   11   -2    6      0.70      0.00
   12   -2    6      1.38      0.00
   13   -2    6      2.88      0.00
   14   -2    6     -0.28      0.00
   15   -2    6     -2.17      0.00
   16   -2    6     -0.65      0.00
   17   -2    6      1.42      0.00
   18   -2    6      3.35      0.00
   19   -2    6     -1.05      0.00
  -20   -1    6     -4.60      0.00
  -19   -1    6     -1.74      0.00
  -18   -1    6      2.16      0.00
  -17   -1    6      3.26      0.00
  -16   -1    6      1.51      0.00
  -15   -1    6     -0.58      0.00
  -14   -1    6     -0.68      0.00
  -13   -1    6      1.96      0.00
  -12   -1    6      2.83      0.00
  -11   -1    6     -1.98      0.00
  -10   -1    6     -3.80      0.00
   -9   -1    6      1.15      0.00
   -8   -1    6      1.70      0.00
   -7   -1    6     -4.39      0.00
   -6   -1    6    -10.29      0.00
   -5   -1    6     -8.81      0.00
   -4   -1    6      2.73      0.00
   -3   -1    6      6.74      0.00
   -2   -1    6     -1.49      0.00
   -1   -1    6     -2.25      0.00
    0   -1    6     -2.51      0.00
    1   -1    6    -10.77      0.00
    2   -1    6     -8.82      0.00
    3   -1    6      2.98      0.00
    4   -1    6      8.36      0.00
    5   -1    6      0.20      0.00
    6   -1    6    -11.77      0.00
    7   -1    6     -8.66      0.00
    8   -1    6      1.56      0.00
    9   -1    6      3.74      0.00
   10   -1    6      2.28      0.00
   11   -1    6     -0.90      0.00
   12   -1    6     -2.08      0.00
   13   -1    6     -1.65      0.00
   14   -1    6     -5.77      0.00
   15   -1    6     -6.12      0.00
   16   -1    6     -2.39      0.00
   17   -1    6     -2.63      0.00
   18   -1    6     -5.15      0.00
   19   -1    6     -8.36      0.00
  -19    0    6      1.95      0.00
  -18    0    6      2.01      0.00
  -17    0    6     -1.20      0.00
  -16    0    6     -4.13      0.00
  -15    0    6     -1.71      0.00
  -14    0    6      1.36      0.00
  -13    0    6      2.98      0.00
  -12    0    6      4.26      0.00
  -11    0    6      3.32      0.00
  -10    0    6      5.24      0.00
   -9    0    6      9.22      0.00
   -8    0    6      5.72      0.00
   -7    0    6     -1.11      0.00
   -6    0    6      0.02      0.00
   -5    0    6     10.42      0.00
   -4    0    6     19.56      0.00
   -3    0    6     15.96      0.00
   -2    0    6      8.10      0.00
   -1    0    6     11.65      0.00
    0    0    6     18.43      0.00
    1    0    6     14.83      0.00
    2    0    6      8.12      0.00
    3    0    6      7.76      0.00
    4    0    6      7.29      0.00
    5    0    6      0.04      0.00
    6    0    6     -3.10      0.00
    7    0    6      5.06      0.00
    8    0    6      9.69      0.00
    9    0    6      4.26      0.00
   10    0    6     -1.90      0.00
   11    0    6     -4.33      0.00
   12    0    6     -1.41      0.00
   13    0    6      1.36      0.00
   14    0    6     -0.78      0.00
   15    0    6     -0.03      0.00
   16    0    6      1.94      0.00
   17    0    6      0.13      0.00
   18    0    6      0.56      0.00
   19    0    6      3.35      0.00
   20    0    6      4.66      0.00
  -19    1    6      0.13      0.00
  -18    1    6     -0.10      0.00
  -17    1    6     -2.41      0.00
  -16    1    6     -5.14      0.00
  -15    1    6     -3.10      0.00
  -14    1    6     -2.23      0.00
  -13    1    6     -2.64      0.00
  -12    1    6     -1.21      0.00
  -11    1    6     -3.44      0.00
  -10    1    6     -5.61      0.00
   -9    1    6     -3.68      0.00
   -8    1    6     -3.19      0.00
   -7    1    6     -4.72      0.00
   -6    1    6     -1.76      0.00
   -5    1    6      5.42      0.00
   -4    1    6      4.43      0.00
   -3    1    6     -5.12      0.00
   -2    1    6     -8.89      0.00
   -1    1    6     -3.93      0.00
    0    1    6      4.21      0.00
    1    1    6      6.34      0.00
    2    1    6      0.20      0.00
    3    1    6     -1.42      0.00
    4    1    6     -2.02      0.00
    5    1    6     -9.09      0.00
    6    1    6     -7.29      0.00
    7    1    6      2.16      0.00
    8    1    6      0.98      0.00
    9    1    6     -7.73      0.00
   10    1    6    -12.04      0.00
   11    1    6     -8.21      0.00
   12    1    6     -0.73      0.00
   13    1    6      1.12      0.00
   14    1    6     -0.06      0.00
   15    1    6      3.17      0.00
   16    1    6      6.05      0.00
   17    1    6      5.79      0.00
[truncated: 2,292,213 more chars]
