# Supplementary material for: Caught in the Act of Substitution: Interadsorbate Effects on an Atomically Precise Fe/Co/Se Nanocluster
Source: ACS Cent Sci. 2024 May 31;10(6):1276–82. doi: 10.1021/acscentsci.4c00210 (PMC11212139; doi:10.1021/acscentsci.4c00210)
Supplement: Supplementary file 3 — oc4c00210_si_003.zip [file oc4c00210_si_003.zip › cif files/[Fe3(CNtBu)2(THF)Co6Se8L6][PF6]_3_150K.cif]

####################################################################### 
# 
# This file contains crystal structure data downloaded from the 
# Cambridge Structural Database (CSD) hosted by the Cambridge 
# Crystallographic Data Centre (CCDC).
# 
# Full information about CCDC data access policies and citation 
# guidelines are available at http://www.ccdc.cam.ac.uk/access/V1 
# 
# Audit and citation data items may have been added by the CCDC. 
# Please retain this information to preserve the provenance of 
# this file and to allow appropriate attribution of the data. 
# 
#######################################################################

data_global

#------------------ AUDIT DETAILS -------------------------------------------#

_audit_creation_date             2023-05-31
_audit_creation_method           'WinGX routine CIF_UPDATE'
_audit_conform_dict_name         cif_core.dic
_audit_conform_dict_version      2.4
_audit_conform_dict_location     ftp://ftp.iucr.org/pub/cif_core.dic
_audit_update_record             ?

#------------------ AUTHOR DETAILS -------------------------------------------#

# Name and address of author for correspondence

_publ_contact_author_name        'Werner Kaminsky'
_publ_contact_author_address     
;
Department of Chemistry
University of Washington
Seattle
Washington, 98195, USA
;
_publ_contact_author_email       kaminsky@chem.washington.edu
_publ_contact_author_fax         00(206)6858665
_publ_contact_author_phone       00(206)5437585


_publ_requested_journal          'Journal title here'
_publ_section_title              
;
title here
;

loop_
_publ_author_name
_publ_author_address
'Name of compound maker'
;
Department of Chemistry Univ. of Washington Seattle, WA 98195 USA
;
'Werner Kaminsky'
;
Department of Chemistry Univ. of Washington Seattle, WA 98195 USA
;
'Name of Superviser'
;
Department of Chemistry Univ. of Washington Seattle, WA 98195 USA
;

_publ_section_abstract           
;
Abstract here
;
_publ_section_comment            
;
Details and comments here
;

_publ_section_exptl_prep         
;
details of preparation here
;

_publ_section_exptl_refinement   
;
 All H atoms were initially located in a difference Fourier map and were
 refined with a riding  model. H atoms were placed in geometrically
 idealised positions and constrained to ride on their parent atoms with
 C---H distances in the range 0.95-1.00 \%A. U~iso~ values were fixed
 such that they were 1.2U~eq~ of their parent atom U~eq~ for CH's and
 1.5U~eq~ of their parent atom U~eq~ in case of methyl groups.
;


# Insert blank lines between references


_publ_section_references         
;
Blessing, R. H. (1995) Acta Cryst., A51, 33-38.

Blessing, R. H. (1987) Cryst. Rev. 1, 3-58.

Blessing, R. H. (1989) J. Appl. Cryst. 22, 396-397.

Bruker (2012) APEX2 (Version 2012.10-0), SAINT (version 8.27B), SADABS
(version 2012/1), BrukerAXS Inc, Madison, Wisconsin, USA.

ABSCOR: Higashi, T. (1995). ABSCOR. Rigaku Corporation, Tokyo, Japan.

CAD-4 Software: Enraf-Nonius (1989). CAD-4 Software (or CAD-4 EXPRESS).
Enraf-Nonius, Delft, The Netherlands.

Cambridge Structural Database: Allen, F. R. (2002). Acta Cryst. B58, 380-388.

CAMERON: Watkin, D. J., Prout, C. K. & Pearce, L. J. (1996). CAMERON.
Chemical Crystallography Laboratory, Oxford, England.

CrysAlis CCD, CrysAlis RED and associated programs: Oxford Diffraction (2006).
Program name(s). Oxford Diffraction Ltd, Abingdon, England.

CRYSTALS: Betteridge, P. W., Carruthers, J. R., Cooper, R. I., Prout, K. &
Watkin, D. J. (2003). J. Appl. Cryst. 36, 1487.

COLLECT: Nonius (1998). COLLECT. Nonius BV, Delft, The Netherlands.

DENZO/SCALEPACK:  Otwinowski, Z. & Minor, W. (1997). Methods in Enzymology,
Vol. 276, Macromolecular Crystallography, Part A, edited by C. W. Carter Jr
& R. M. Sweet, pp. 307-326. New York: Academic Press.

DIAMOND: Brandenburg, K.(2006). DIAMOND. Crystal Impact GbR, Bonn, Germany.

DIF4 and REDU4: Stoe & Cie (1991). Program name(s). Stoe & Cie, Darmstadt,
Germany.

DIFABS: Walker, N. &  Stuart, D. (1983). Acta Cryst., A39, 158 - 166.

DIRAX: Duisenberg, A. J. M. (1992). J. Appl. Cryst. 25, 92-96.

DIRDIF-2008: Beurskens, P.T., Beurskens, G., de Gelder, R., Garci\'ia-Granda,
S., Gould, R.O. & Smits, J.M.M. (2008) The DIRDIF-2008 program
system, Crystallography Laboratory, Radboud University  Nijmegen,
The Netherlands.

Dolomanov, O.V., Bourhis, L.J., Gildea, R.J, Howard, J.A.K. & Puschmann, H.
 (2009), J. Appl. Cryst. 42, 339-341.

EDMA: Palatinus, L., Prathapa, S. J. & van Smaalen, S. (2012) J. Appl. Cryst.
45, 575-580.

enCIFer: Allen, F. H., Johnson, O., Shields, G. P., Smith, B. R. & Towler,
M. (2004). J. Appl. Cryst. 37, 335-338.

EVALCCD: Duisenberg, A. J. M., Kroon-Batenburg, L. M. J. & Schreurs,
A. M. M. (2003). J. Appl. Cryst. 36, 220-229.

JANA2000: Petricek, V. & Dusek, M. (2000). JANA2000. Institute of Physics,
Czech Academy of Sciences, Prague, Czech Republic.

MERCURY: Macrae, C. F., Bruno, I. J., Chisholm, J. A., Edgington,
P. R., McCabe, P., Pidcock, E., Rodriguez-Monge, L., Taylor, R.,
van de Streek, J. & Wood, P. A. (2008). J. Appl. Cryst. 41, 466-470.

MOGUL: Bruno, I. J., Cole, J. C., Kessler, M., Luo, J., Motherwell,
W. D. S., Purkis, L. H., Smith, B. R., Taylor, R., Cooper, R. I., Harris,
S. E. & Orpen, A. G. (2004). J. Chem. Inf. Comput. Sci. 44, 2133-2144.

ORTEPII: Johnson, C. K. (1976). ORTEPII. Report ORNL-5138. Oak Ridge
National Laboratory, Tennessee, USA.

ORTEPIII:  Burnett, M. N. & Johnson, C. K. (1996). ORTEPIII.
Report ORNL-6895. Oak Ridge National Laboratory, Tennessee, USA.

ORTEP-3: Farrugia, L. J. (2012). J. Appl. Cryst. 45, 849-854.

PARST: Nardelli, M. (1995). J. Appl. Cryst. 28, 659.

PLATON: Spek, A. L. (2009). Acta. Cryst. D65, 148-155.

PROCESS: Rigaku (1996). PROCESS. Rigaku Corporation, Tokyo, Japan.

PROCESS-AUTO: Rigaku (1998). PROCESS-AUTO. Rigaku Corporation, Tokyo, Japan.

PublCIF: Westrip, S. P. (2010). J. Appl. Cryst. 43, 920-925.

SCHAKAL: Keller, E. (1999) University of Freiburg, Germany.

SHELX: Sheldrick, G. M. (2008). Acta Cryst. A64, 112-122.

SHELXT: Sheldrick, G.M. (2015). Acta Cryst. A71, 3-8.

SHELXL: Sheldrick, G.M. (2015). Acta Cryst. C71, 3-8.

SHELXD: Schneider, T. R. & Sheldrick, G. M. (2002) Acta Cryst. D58, 1772-1779.

SIR92: Altomare, A., Cascarano, G., Giacovazzo, C., Guagliardi, A., Burla,
M. C., Polidori, G. & Camalli, M. (1994). J. Appl. Cryst. 27, 435.

SIR97: Altomare, A., Burla, M. C., Camalli, M., Cascarano, G. L.,
Giacovazzo, C., Guagliardi, A., Moliterni, A. G. G., Polidori, G. &
Spagna, R. (1999). J. Appl. Cryst. 32, 115-119.

SIR2002: Burla, M. C., Camalli, M., Carrozzini, B., Cascarano, G. L.,
Giacovazzo, C., Polidori, G. & Spagna, R. (2003). J. Appl. Cryst. 36, 1103.

SIR2004: Burla, M. C., Caliandro, R., Camalli, M., Carrozzini, B.,
Cascarano, G. L., De Caro, L., Giacovazzo, C., Polidori, G. & Spagna, R.
(2005). J. Appl. Cryst. 38, 381-388.

SIR2008 & IL MILIONE: Burla, M. C., Caliandro, R., Camalli, M., Carrozzini, B.,
Cascarano, G. L., De Caro, L., Giacovazzo, C., Polidori, G., Siliqi, D.,
& Spagna, R. (2007). J. Appl. Cryst. 40, 609-613.

SIR2011: Burla, M. C., Caliandro, R., Camalli, M., Carrozzini, B.,
Cascarano, G. L., Giacovazzo, C., Mallamo, M., Mazzone, A., Polidori, G.
& Spagna, R. (2012). J. Appl. Cryst. 45, 357-361.

SUPERFLIP: Palatinus, L. & Chapuis, G. (2007) J. Appl. Cryst. 40, 786-790.

TEXSAN: Molecular Structure Corporation & Rigaku (2000). TEXSAN. MSC,
The Woodlands, Texas, USA, and Rigaku Corporation, Tokyo, Japan.

WinGX: Farrugia, L. J. (2012). J. Appl. Cryst. 45, 849-854.

X-AREA, X-RED, X-RED32, X-SHAPE:  Stoe & Cie (2002). Program name(s).
Stoe & Cie GmbH, Darmstadt, Germany.

XCAD4: Harms, K. & Wocadlo, S. (1995). XCAD4. University of Marburg, Germany.

XSCANS: Siemens (1994). XSCANS. Siemens Analytical X-ray Instruments Inc.,
Madison, Wisconsin, USA.
;

#------------------  SECTION 2. COMPOUND(S) DETAILS -------------------------#

data_dz500_150k
_database_code_depnum_ccdc_archive 'CCDC 2320347'
loop_
_audit_author_name
_audit_author_address
'Werner Kaminsky'
;University of Washington, Department of Chemistry
United States of America
;
_audit_update_record             
;
2023-12-19 deposited with the CCDC.	2023-12-19 downloaded from the CCDC.
;

_audit_creation_date             2023-05-31T16:06:14-00:00
_audit_creation_method           'WinGX routine CIF_UPDATE'
_audit_conform_dict_name         cif_core.dic
_audit_conform_dict_version      2.4.5
_audit_conform_dict_location     ftp://ftp.iucr.org/pub/cif_core.dic
_publ_requested_category         FM

#----------------------------------------------------------------------------#
#                   CHEMICAL INFORMATION                                     #
#----------------------------------------------------------------------------#

_chemical_formula_moiety         
'C128 H128 Co6 Fe3 N8 O P6 Se8, F6 P [+ solvent]'
_chemical_formula_sum            'C128 H128 Co6 F6 Fe3 N8 O P7 Se8'
_chemical_formula_weight         3277.98

#----------------------------------------------------------------------------#
#                   UNIT CELL INFORMATION                                    #
#----------------------------------------------------------------------------#

_symmetry_cell_setting           triclinic
_symmetry_space_group_name_H-M   'P -1'
_symmetry_space_group_name_Hall  '-P 1'
_symmetry_Int_Tables_number      2
loop_
_symmetry_equiv_pos_as_xyz
'x, y, z'
'-x, -y, -z'

_cell_length_a                   19.584(2)
_cell_length_b                   19.675(2)
_cell_length_c                   20.326(2)
_cell_angle_alpha                89.897(7)
_cell_angle_beta                 71.677(7)
_cell_angle_gamma                73.059(7)
_cell_volume                     7077.5(15)
_cell_formula_units_Z            2
_cell_measurement_temperature    150(2)
_cell_measurement_reflns_used    9253
_cell_measurement_theta_min      2.17
_cell_measurement_theta_max      30.77
_cell_measurement_wavelength     0.71073

#----------------------------------------------------------------------------#
#                   CRYSTAL INFORMATION                                      #
#----------------------------------------------------------------------------#

_exptl_crystal_description       plate
_exptl_crystal_colour            brown
_exptl_crystal_size_max          0.48
_exptl_crystal_size_mid          0.21
_exptl_crystal_size_min          0.04
_exptl_crystal_density_diffrn    1.538
_exptl_crystal_density_method    'not measured'
_exptl_crystal_F_000             3262

#----------------------------------------------------------------------------#
#                   ABSORPTION CORRECTION                                    #
#----------------------------------------------------------------------------#

_exptl_absorpt_coefficient_mu    3.174
_exptl_absorpt_correction_type   multi-scan
_exptl_absorpt_process_details   
;
        SADABS-2016/2 - Bruker AXS area detector scaling and absorption correcti
;
_exptl_absorpt_correction_T_min  0.405
_exptl_absorpt_correction_T_max  0.746
_shelx_estimated_absorpt_T_min   0.311
_shelx_estimated_absorpt_T_max   0.884

#----------------------------------------------------------------------------#
#                   DATA COLLECTION                                          #
#----------------------------------------------------------------------------#

_diffrn_source                   'sealed x-ray tube'
_diffrn_ambient_temperature      150(2)
_diffrn_radiation_wavelength     0.71073
_diffrn_radiation_type           MoK\a
_diffrn_radiation_monochromator  graphite
_diffrn_radiation_probe          x-ray
_diffrn_detector                 'APEX-II CCD'
_diffrn_orient_matrix_ub_11      0.029078
_diffrn_orient_matrix_ub_12      -0.027761
_diffrn_orient_matrix_ub_13      0.029041
_diffrn_orient_matrix_ub_21      0.043997
_diffrn_orient_matrix_ub_22      0.016878
_diffrn_orient_matrix_ub_23      -0.024814
_diffrn_orient_matrix_ub_31      -0.020289
_diffrn_orient_matrix_ub_32      0.042371
_diffrn_orient_matrix_ub_33      0.035402
_diffrn_measurement_device       '\k-geometry diffractometer'
_diffrn_measurement_device_type  'Bruker APEX-II'
_diffrn_measurement_method       '\f or \w oscillation scans'
_diffrn_standards_number         0
_diffrn_standards_interval_time  .
_diffrn_standards_interval_count .
_diffrn_standards_decay_%        ?
_diffrn_reflns_av_R_equivalents  0.0878
_diffrn_reflns_av_unetI/netI     0.0629
_diffrn_reflns_number            244489
_diffrn_reflns_limit_h_min       -25
_diffrn_reflns_limit_h_max       25
_diffrn_reflns_limit_k_min       -25
_diffrn_reflns_limit_k_max       25
_diffrn_reflns_limit_l_min       -26
_diffrn_reflns_limit_l_max       26
_diffrn_reflns_theta_min         1.151
_diffrn_reflns_theta_max         27.485
_diffrn_reflns_theta_full        25
_diffrn_measured_fraction_theta_full 0.998
_diffrn_measured_fraction_theta_max 0.995
_diffrn_reflns_Laue_measured_fraction_full 0.998
_diffrn_reflns_Laue_measured_fraction_max 0.995
_diffrn_reflns_point_group_measured_fraction_full 0.998
_diffrn_reflns_point_group_measured_fraction_max 0.995
_reflns_Friedel_coverage         0
_reflns_number_total             32345
_reflns_number_gt                22651
_reflns_threshold_expression     'I > 2\s(I)'

#----------------------------------------------------------------------------#
#                   COMPUTER PROGRAMS USED                                   #
#----------------------------------------------------------------------------#

_computing_data_collection       'Bruker APEX2 software'
_computing_cell_refinement       'SAINT V8.38A integration software'
_computing_data_reduction        'SORTAV (Blessing, 1995)'
_computing_structure_solution    'SHELXS-2013 (Sheldrick, 2008)'
_computing_structure_refinement  'SHELXL-2019/2 (Sheldrick, 2019)'
_computing_molecular_graphics    'ORTEP-3 for Windows (Farrugia, 2012)'
_computing_publication_material  'WinGX publication routines (Farrugia, 2012)'

#----------------------------------------------------------------------------#
#                   STRUCTURE SOLUTION                                       #
#----------------------------------------------------------------------------#

_atom_sites_solution_primary     dual
_atom_sites_solution_secondary   difmap
_atom_sites_solution_hydrogens   mixed

#----------------------------------------------------------------------------#
#                   REFINEMENT INFORMATION                                   #
#----------------------------------------------------------------------------#

_shelx_SHELXL_version_number     2019/3
_refine_ls_structure_factor_coef Fsqd
_refine_ls_matrix_type           full
_refine_ls_weighting_scheme      calc
_refine_ls_weighting_details     
'w=1/[\s^2^(Fo^2^)+(0.0434P)^2^+60.5558P] where P=(Fo^2^+2Fc^2^)/3'
_refine_ls_hydrogen_treatment    constr
_refine_ls_extinction_method     none
_refine_ls_number_reflns         32345
_refine_ls_number_parameters     1445
_refine_ls_number_restraints     3201
_refine_ls_number_constraints    0
_refine_ls_R_factor_all          0.0991
_refine_ls_R_factor_gt           0.0599
_refine_ls_wR_factor_ref         0.1487
_refine_ls_wR_factor_gt          0.1277
_refine_ls_goodness_of_fit_ref   1.019
_refine_ls_restrained_S_all      1.002
_refine_ls_shift/su_max          0.004
_refine_ls_shift/su_mean         0
_refine_diff_density_max         2.072
_refine_diff_density_min         -1.259
_refine_diff_density_rms         0.156

#----------------------------------------------------------------------------#
#                   CONSTRAINTS AND RESTRAINTS                               #
#----------------------------------------------------------------------------#


#----------------------------------------------------------------------------#
#                   ATOMIC TYPES, COORDINATES AND THERMAL PARAMETERS         #
#----------------------------------------------------------------------------#

loop_
_atom_type_symbol
_atom_type_description
_atom_type_scat_dispersion_real
_atom_type_scat_dispersion_imag
_atom_type_scat_source
C C 0.0033 0.0016 'International Tables Vol C Tables 4.2.6.8 and 6.1.1.4'
H H 0 0 'International Tables Vol C Tables 4.2.6.8 and 6.1.1.4'
N N 0.0061 0.0033 'International Tables Vol C Tables 4.2.6.8 and 6.1.1.4'
F F 0.0171 0.0103 'International Tables Vol C Tables 4.2.6.8 and 6.1.1.4'
P P 0.1023 0.0942 'International Tables Vol C Tables 4.2.6.8 and 6.1.1.4'
Fe Fe 0.3463 0.8444 'International Tables Vol C Tables 4.2.6.8 and 6.1.1.4'
Co Co 0.3494 0.9721 'International Tables Vol C Tables 4.2.6.8 and 6.1.1.4'
Se Se -0.0929 2.2259 'International Tables Vol C Tables 4.2.6.8 and 6.1.1.4'
O O 0.0106 0.006 'International Tables Vol C Tables 4.2.6.8 and 6.1.1.4'

loop_
_atom_site_label
_atom_site_type_symbol
_atom_site_fract_x
_atom_site_fract_y
_atom_site_fract_z
_atom_site_U_iso_or_equiv
_atom_site_adp_type
_atom_site_occupancy
_atom_site_site_symmetry_order
_atom_site_calc_flag
_atom_site_refinement_flags_posn
_atom_site_refinement_flags_adp
_atom_site_refinement_flags_occupancy
_atom_site_disorder_assembly
_atom_site_disorder_group
N1 N 0.3798(2) 0.8315(2) 0.7020(2) 0.0217(10) Uani 1 1 d D U . . .
P1 P 0.46142(8) 0.83633(7) 0.64650(7) 0.0190(3) Uani 1 1 d D U . . .
C1 C 0.4569(2) 0.93097(14) 0.65106(18) 0.0240(11) Uani 1 1 d DG U . . .
C2 C 0.4260(3) 0.96694(19) 0.71752(16) 0.0353(14) Uani 1 1 d DG U . . .
H2 H 0.404907 0.943743 0.75624 0.042 Uiso 1 1 calc R U . . .
C3 C 0.4259(3) 1.03686(19) 0.72733(19) 0.0411(15) Uani 1 1 d DG U . . .
H3 H 0.404796 1.061449 0.77276 0.049 Uiso 1 1 calc R U . . .
C4 C 0.4568(3) 1.07081(16) 0.6707(2) 0.0507(18) Uani 1 1 d DG U . . .
H4 H 0.456735 1.118596 0.677391 0.061 Uiso 1 1 calc R U . . .
C5 C 0.4877(3) 1.0348(2) 0.6042(2) 0.0490(18) Uani 1 1 d DG U . . .
H5 H 0.508785 1.058037 0.5655 0.059 Uiso 1 1 calc R U . . .
C6 C 0.4878(3) 0.96492(19) 0.59440(16) 0.0412(16) Uani 1 1 d DG U . . .
H6 H 0.508897 0.940331 0.548978 0.049 Uiso 1 1 calc R U . . .
C7 C 0.4658(2) 0.8076(2) 0.55828(13) 0.0218(10) Uani 1 1 d DG U . . .
C8 C 0.52566(19) 0.8100(2) 0.50024(17) 0.0228(11) Uani 1 1 d DG U . . .
H8 H 0.561279 0.832049 0.504902 0.027 Uiso 1 1 calc R U . . .
C9 C 0.5334(2) 0.7801(2) 0.43537(14) 0.0328(13) Uani 1 1 d DG U . . .
H9 H 0.574387 0.781693 0.395703 0.039 Uiso 1 1 calc R U . . .
C10 C 0.4813(3) 0.7478(2) 0.42855(15) 0.0411(15) Uani 1 1 d DG U . . .
H10 H 0.486646 0.727329 0.384216 0.049 Uiso 1 1 calc R U . . .
C11 C 0.4214(2) 0.7454(2) 0.4866(2) 0.0454(17) Uani 1 1 d DG U . . .
H11 H 0.385796 0.72332 0.481928 0.055 Uiso 1 1 calc R U . . .
C12 C 0.41363(19) 0.7753(2) 0.55146(16) 0.0315(13) Uani 1 1 d DG U . . .
H12 H 0.372687 0.773675 0.591128 0.038 Uiso 1 1 calc R U . . .
C13 C 0.30669(17) 0.8766(2) 0.6991(2) 0.0264(12) Uani 1 1 d DG U . . .
C14 C 0.29942(19) 0.9246(2) 0.6496(2) 0.0352(14) Uani 1 1 d DG U . . .
H14 H 0.343222 0.929724 0.615496 0.042 Uiso 1 1 calc R U . . .
C15 C 0.2281(2) 0.9649(2) 0.6498(2) 0.0398(14) Uani 1 1 d DG U . . .
H15 H 0.223091 0.9977 0.615982 0.048 Uiso 1 1 calc R U . . .
C16 C 0.16397(18) 0.9574(2) 0.6997(2) 0.0402(14) Uani 1 1 d DG U . . .
C17 C 0.17124(18) 0.9095(3) 0.7492(2) 0.0441(16) Uani 1 1 d DG U . . .
H17 H 0.127442 0.9043 0.783268 0.053 Uiso 1 1 calc R U . . .
C18 C 0.2426(2) 0.8691(2) 0.7489(2) 0.0350(14) Uani 1 1 d DG U . . .
H18 H 0.247573 0.836323 0.782783 0.042 Uiso 1 1 calc R U . . .
C19 C 0.0850(4) 1.0013(5) 0.6993(5) 0.060(2) Uani 1 1 d D U . . .
H19A H 0.051981 0.970965 0.708662 0.09 Uiso 1 1 d R U . . .
H19B H 0.088759 1.019116 0.653535 0.09 Uiso 1 1 d R U . . .
H19C H 0.063427 1.041705 0.735231 0.09 Uiso 1 1 d R U . . .
N2 N 0.3850(3) 0.7261(3) 0.8577(2) 0.0231(11) Uani 1 1 d D U . . .
P2 P 0.46633(9) 0.68063(8) 0.86843(7) 0.0203(3) Uani 1 1 d D U . . .
C20 C 0.4711(3) 0.58550(17) 0.8714(2) 0.0273(12) Uani 1 1 d DG U . . .
C21 C 0.4451(3) 0.5583(2) 0.8243(3) 0.060(2) Uani 1 1 d DG U . . .
H21 H 0.420265 0.589504 0.797401 0.072 Uiso 1 1 calc R U . . .
C22 C 0.4554(4) 0.4855(2) 0.8164(3) 0.066(2) Uani 1 1 d DG U . . .
H22 H 0.437598 0.466888 0.784147 0.079 Uiso 1 1 calc R U . . .
C23 C 0.4917(3) 0.43982(17) 0.8557(3) 0.0561(18) Uani 1 1 d DG U . . .
H23 H 0.498708 0.390042 0.850289 0.067 Uiso 1 1 calc R U . . .
C24 C 0.5177(3) 0.4670(2) 0.9028(3) 0.072(2) Uani 1 1 d DG U . . .
H24 H 0.542487 0.435813 0.929684 0.086 Uiso 1 1 calc R U . . .
C25 C 0.5074(3) 0.5398(2) 0.9107(3) 0.062(2) Uani 1 1 d DG U . . .
H25 H 0.525155 0.558429 0.942939 0.074 Uiso 1 1 calc R U . . .
C26 C 0.4660(2) 0.71576(19) 0.95260(17) 0.0240(11) Uani 1 1 d DG U . . .
C27 C 0.4134(2) 0.78081(19) 0.9844(2) 0.0295(12) Uani 1 1 d DG U . . .
H27 H 0.375101 0.803915 0.965365 0.035 Uiso 1 1 calc R U . . .
C28 C 0.4169(2) 0.81204(18) 1.0441(2) 0.0383(14) Uani 1 1 d DG U . . .
H28 H 0.380989 0.856491 1.065795 0.046 Uiso 1 1 calc R U . . .
C29 C 0.4730(3) 0.7782(2) 1.07191(18) 0.0384(14) Uani 1 1 d DG U . . .
H29 H 0.475355 0.799568 1.112685 0.046 Uiso 1 1 calc R U . . .
C30 C 0.5255(2) 0.7132(2) 1.0401(2) 0.0346(13) Uani 1 1 d DG U . . .
H30 H 0.563834 0.690068 1.059147 0.042 Uiso 1 1 calc R U . . .
C31 C 0.5220(2) 0.68195(17) 0.98045(19) 0.0292(12) Uani 1 1 d DG U . . .
H31 H 0.557948 0.637492 0.958717 0.035 Uiso 1 1 calc R U . . .
C32 C 0.31201(17) 0.7375(2) 0.9100(2) 0.0252(12) Uani 1 1 d DG U . . .
C33 C 0.2569(2) 0.8014(2) 0.9116(2) 0.0392(15) Uani 1 1 d DG U . . .
H33 H 0.269226 0.83609 0.881411 0.047 Uiso 1 1 calc R U . . .
C34 C 0.1837(2) 0.8144(2) 0.9573(2) 0.0450(17) Uani 1 1 d DG U . . .
H34 H 0.146058 0.858054 0.958396 0.054 Uiso 1 1 calc R U . . .
C35 C 0.16568(17) 0.7636(3) 1.0015(2) 0.0413(15) Uani 1 1 d DG U . . .
C36 C 0.2208(2) 0.6998(2) 0.9999(2) 0.0413(16) Uani 1 1 d DG U . . .
H36 H 0.208461 0.665066 1.030039 0.05 Uiso 1 1 calc R U . . .
C37 C 0.2940(2) 0.68673(18) 0.9541(2) 0.0353(15) Uani 1 1 d DG U . . .
H37 H 0.33163 0.643101 0.953053 0.042 Uiso 1 1 calc R U . . .
C38 C 0.0841(4) 0.7772(5) 1.0506(5) 0.062(2) Uani 1 1 d D U . . .
H38A H 0.052758 0.824375 1.0451 0.093 Uiso 1 1 calc R U . . .
H38B H 0.083745 0.775504 1.09888 0.093 Uiso 1 1 calc R U . . .
H38C H 0.063874 0.740489 1.039064 0.093 Uiso 1 1 calc R U . . .
N3 N 0.7298(3) 0.4604(2) 0.5779(3) 0.0248(11) Uani 1 1 d D U . . .
P3A P 0.6707(5) 0.5356(8) 0.5643(6) 0.0212(4) Uani 0.616(10) 1 d D U P A 1
C39A C 0.5785(4) 0.5243(5) 0.5728(6) 0.0268(16) Uani 0.616(10) 1 d DG U P A 1
C40A C 0.5229(5) 0.5769(5) 0.5566(6) 0.0367(19) Uani 0.616(10) 1 d DG U P A 1
H40A H 0.534329 0.616897 0.534931 0.044 Uiso 0.616(10) 1 calc R U P A 1
C41A C 0.4506(4) 0.5710(5) 0.5721(5) 0.039(2) Uani 0.616(10) 1 d DG U P A 1
H41A H 0.412643 0.606938 0.561071 0.047 Uiso 0.616(10) 1 calc R U P A 1
C42A C 0.4339(4) 0.5125(5) 0.6039(5) 0.041(2) Uani 0.616(10) 1 d DG U P A 1
H42A H 0.384535 0.508447 0.614493 0.049 Uiso 0.616(10) 1 calc R U P A 1
C43A C 0.4895(5) 0.4599(4) 0.6201(5) 0.037(2) Uani 0.616(10) 1 d DG U P A 1
H43A H 0.478114 0.419914 0.641776 0.044 Uiso 0.616(10) 1 calc R U P A 1
C44A C 0.5618(4) 0.4658(5) 0.6046(5) 0.035(2) Uani 0.616(10) 1 d DG U P A 1
H44A H 0.599801 0.429871 0.615638 0.042 Uiso 0.616(10) 1 calc R U P A 1
C45A C 0.7156(5) 0.5516(9) 0.4730(6) 0.0235(14) Uani 0.616(10) 1 d DG U P A 1
C46A C 0.6759(4) 0.5938(8) 0.4339(6) 0.0322(19) Uani 0.616(10) 1 d DG U P A 1
H46A H 0.622467 0.613206 0.452505 0.039 Uiso 0.616(10) 1 calc R U P A 1
C47A C 0.7144(5) 0.6075(6) 0.3677(5) 0.038(2) Uani 0.616(10) 1 d DG U P A 1
H47A H 0.687252 0.636387 0.341061 0.046 Uiso 0.616(10) 1 calc R U P A 1
C48A C 0.7925(5) 0.5791(6) 0.3406(4) 0.037(2) Uani 0.616(10) 1 d DG U P A 1
H48A H 0.818848 0.588511 0.29531 0.044 Uiso 0.616(10) 1 calc R U P A 1
C49A C 0.8322(4) 0.5369(7) 0.3796(5) 0.0350(19) Uani 0.616(10) 1 d DG U P A 1
H49A H 0.885661 0.517452 0.361004 0.042 Uiso 0.616(10) 1 calc R U P A 1
C50A C 0.7938(5) 0.5231(9) 0.4458(6) 0.0313(15) Uani 0.616(10) 1 d DG U P A 1
H50A H 0.820878 0.49427 0.472449 0.038 Uiso 0.616(10) 1 calc R U P A 1
C51 C 0.7502(2) 0.39487(16) 0.5333(2) 0.0266(12) Uani 1 1 d DG U . B 1
C52 C 0.7190(2) 0.38964(18) 0.4816(2) 0.0355(14) Uani 1 1 d DG U . B 1
H52 H 0.682788 0.430126 0.473808 0.043 Uiso 1 1 calc R U . B 1
C53 C 0.7407(3) 0.3252(2) 0.4413(2) 0.0410(16) Uani 1 1 d DG U . B 1
H53 H 0.719312 0.321609 0.405894 0.049 Uiso 1 1 calc R U . B 1
C54 C 0.7936(3) 0.26595(17) 0.4527(2) 0.0422(16) Uani 1 1 d DG U . B 1
C55 C 0.8248(3) 0.27118(17) 0.5044(3) 0.0479(18) Uani 1 1 d DG U . B 1
H55 H 0.860955 0.230697 0.512203 0.057 Uiso 1 1 calc R U . B 1
C56 C 0.8031(3) 0.3356(2) 0.5448(2) 0.0367(15) Uani 1 1 d DG U . B 1
H56 H 0.824431 0.339214 0.580117 0.044 Uiso 1 1 calc R U . B 1
C57 C 0.8150(6) 0.1943(4) 0.4082(5) 0.073(3) Uani 1 1 d D U . B 1
H57A H 0.797596 0.203036 0.367872 0.109 Uiso 1 1 calc R U . B 1
H57B H 0.790981 0.161909 0.436504 0.109 Uiso 1 1 calc R U . B 1
H57C H 0.870002 0.172563 0.392253 0.109 Uiso 1 1 calc R U . B 1
P3B P 0.6700(8) 0.5348(12) 0.5675(10) 0.0212(4) Uani 0.384(10) 1 d D U P A 2
C39B C 0.5808(7) 0.5133(9) 0.5866(10) 0.0268(16) Uani 0.384(10) 1 d DG U P A 2
C40B C 0.5198(8) 0.5587(8) 0.5713(9) 0.0367(19) Uani 0.384(10) 1 d DG U P A 2
H40B H 0.525104 0.599443 0.547514 0.044 Uiso 0.384(10) 1 calc R U P A 2
C41B C 0.4510(7) 0.5446(8) 0.5910(9) 0.039(2) Uani 0.384(10) 1 d DG U P A 2
H41B H 0.409256 0.57569 0.580567 0.047 Uiso 0.384(10) 1 calc R U P A 2
C42B C 0.4432(7) 0.4851(8) 0.6258(8) 0.041(2) Uani 0.384(10) 1 d DG U P A 2
H42B H 0.396119 0.475422 0.639256 0.049 Uiso 0.384(10) 1 calc R U P A 2
C43B C 0.5042(8) 0.4396(7) 0.6411(8) 0.037(2) Uani 0.384(10) 1 d DG U P A 2
H43B H 0.498829 0.398907 0.664894 0.044 Uiso 0.384(10) 1 calc R U P A 2
C44B C 0.5730(7) 0.4537(8) 0.6214(9) 0.035(2) Uani 0.384(10) 1 d DG U P A 2
H44B H 0.614678 0.422658 0.631842 0.042 Uiso 0.384(10) 1 calc R U P A 2
C45B C 0.7041(9) 0.5517(16) 0.4753(10) 0.0235(14) Uani 0.384(10) 1 d DG U P A 2
C46B C 0.6554(7) 0.5926(13) 0.4431(9) 0.0322(19) Uani 0.384(10) 1 d DG U P A 2
H46B H 0.602375 0.606767 0.466191 0.039 Uiso 0.384(10) 1 calc R U P A 2
C47B C 0.6843(8) 0.6128(10) 0.3771(8) 0.038(2) Uani 0.384(10) 1 d DG U P A 2
H47B H 0.651027 0.640809 0.355018 0.046 Uiso 0.384(10) 1 calc R U P A 2
C48B C 0.7619(9) 0.5921(10) 0.3433(7) 0.037(2) Uani 0.384(10) 1 d DG U P A 2
H48B H 0.781695 0.60593 0.298126 0.044 Uiso 0.384(10) 1 calc R U P A 2
C49B C 0.8107(7) 0.5512(12) 0.3755(9) 0.0350(19) Uani 0.384(10) 1 d DG U P A 2
H49B H 0.863711 0.537009 0.352406 0.042 Uiso 0.384(10) 1 calc R U P A 2
C50B C 0.7818(9) 0.5309(14) 0.4415(10) 0.0313(15) Uani 0.384(10) 1 d DG U P A 2
H50B H 0.81506 0.502966 0.463579 0.038 Uiso 0.384(10) 1 calc R U P A 2
N4A N 0.8266(9) 0.4782(7) 0.7178(9) 0.020(2) Uani 0.616(10) 1 d D U P A 1
P4A P 0.8014(7) 0.5535(7) 0.7694(5) 0.0228(6) Uani 0.616(10) 1 d D U P A 1
C58A C 0.7535(10) 0.5392(8) 0.8596(5) 0.0319(14) Uani 0.616(10) 1 d DG U P A 1
C59A C 0.7266(10) 0.4807(7) 0.8709(5) 0.0347(17) Uani 0.616(10) 1 d DG U P A 1
H59A H 0.733768 0.448734 0.832587 0.042 Uiso 0.616(10) 1 calc R U P A 1
C60A C 0.6891(8) 0.4689(6) 0.9383(5) 0.039(2) Uani 0.616(10) 1 d DG U P A 1
H60A H 0.670756 0.428895 0.945965 0.047 Uiso 0.616(10) 1 calc R U P A 1
C61A C 0.6786(7) 0.5156(5) 0.9943(4) 0.039(2) Uani 0.616(10) 1 d DG U P A 1
H61A H 0.653023 0.507563 1.040351 0.047 Uiso 0.616(10) 1 calc R U P A 1
C62A C 0.7055(7) 0.5741(6) 0.9830(5) 0.039(2) Uani 0.616(10) 1 d DG U P A 1
H62A H 0.6983 0.606073 1.02136 0.047 Uiso 0.616(10) 1 calc R U P A 1
C63A C 0.7429(9) 0.5859(7) 0.9157(6) 0.0356(17) Uani 0.616(10) 1 d DG U P A 1
H63A H 0.761313 0.625914 0.907983 0.043 Uiso 0.616(10) 1 calc R U P A 1
C64A C 0.8897(9) 0.5721(11) 0.7667(7) 0.0343(15) Uani 0.616(10) 1 d DG U P A 1
C65A C 0.9150(9) 0.5711(9) 0.8235(6) 0.045(2) Uani 0.616(10) 1 d DG U P A 1
H65A H 0.889332 0.555538 0.865855 0.054 Uiso 0.616(10) 1 calc R U P A 1
C66A C 0.9779(8) 0.5927(7) 0.8184(6) 0.056(3) Uani 0.616(10) 1 d DG U P A 1
H66A H 0.995188 0.591902 0.857217 0.067 Uiso 0.616(10) 1 calc R U P A 1
C67A C 1.0155(6) 0.6153(6) 0.7565(7) 0.059(3) Uani 0.616(10) 1 d DG U P A 1
H67A H 1.058435 0.63011 0.752976 0.071 Uiso 0.616(10) 1 calc R U P A 1
C68A C 0.9901(7) 0.6164(7) 0.6997(6) 0.048(3) Uani 0.616(10) 1 d DG U P A 1
H68A H 1.015827 0.631955 0.657372 0.058 Uiso 0.616(10) 1 calc R U P A 1
C69A C 0.9273(8) 0.5948(10) 0.7048(6) 0.040(2) Uani 0.616(10) 1 d DG U P A 1
H69A H 0.90997 0.595591 0.666009 0.047 Uiso 0.616(10) 1 calc R U P A 1
C70A C 0.8778(9) 0.4119(6) 0.7272(8) 0.0290(13) Uani 0.616(10) 1 d DG U P A 1
C71A C 0.8999(11) 0.3556(7) 0.6762(7) 0.031(2) Uani 0.616(10) 1 d DG U P A 1
H71A H 0.881778 0.361942 0.637676 0.037 Uiso 0.616(10) 1 calc R U P A 1
C72A C 0.9484(10) 0.2899(7) 0.6815(6) 0.038(2) Uani 0.616(10) 1 d DG U P A 1
H72A H 0.963518 0.25147 0.646683 0.046 Uiso 0.616(10) 1 calc R U P A 1
C73A C 0.9749(7) 0.2806(6) 0.7379(7) 0.039(2) Uani 0.616(10) 1 d DG U P A 1
C74A C 0.9528(6) 0.3369(6) 0.7889(6) 0.033(3) Uani 0.616(10) 1 d DG U P A 1
H74A H 0.970939 0.330558 0.82742 0.039 Uiso 0.616(10) 1 calc R U P A 1
C75A C 0.9043(8) 0.4026(6) 0.7836(7) 0.035(2) Uani 0.616(10) 1 d DG U P A 1
H75A H 0.889199 0.441031 0.818415 0.042 Uiso 0.616(10) 1 calc R U P A 1
C76A C 1.0220(13) 0.2056(8) 0.7472(11) 0.061(4) Uani 0.616(10) 1 d D U P A 1
H76A H 0.989061 0.175355 0.761761 0.091 Uiso 0.616(10) 1 calc R U P A 1
H76B H 1.045035 0.209431 0.782894 0.091 Uiso 0.616(10) 1 calc R U P A 1
H76C H 1.061723 0.184402 0.703013 0.091 Uiso 0.616(10) 1 calc R U P A 1
N4B N 0.8149(15) 0.4764(11) 0.7229(14) 0.020(2) Uani 0.384(10) 1 d D U P A 2
P4B P 0.7973(11) 0.5544(12) 0.7670(9) 0.0228(6) Uani 0.384(10) 1 d D U P A 2
C58B C 0.7550(17) 0.5468(14) 0.8602(8) 0.0319(14) Uani 0.384(10) 1 d DG U P A 2
C59B C 0.7240(16) 0.4920(12) 0.8813(8) 0.0347(17) Uani 0.384(10) 1 d DG U P A 2
H59B H 0.725625 0.457677 0.847545 0.042 Uiso 0.384(10) 1 calc R U P A 2
C60B C 0.6906(13) 0.4874(10) 0.9517(9) 0.039(2) Uani 0.384(10) 1 d DG U P A 2
H60B H 0.669384 0.449968 0.966162 0.047 Uiso 0.384(10) 1 calc R U P A 2
C61B C 0.6881(11) 0.5377(10) 1.0011(7) 0.039(2) Uani 0.384(10) 1 d DG U P A 2
H61B H 0.665303 0.534559 1.049238 0.047 Uiso 0.384(10) 1 calc R U P A 2
C62B C 0.7191(13) 0.5925(10) 0.9800(9) 0.039(2) Uani 0.384(10) 1 d DG U P A 2
H62B H 0.717462 0.626858 1.013699 0.047 Uiso 0.384(10) 1 calc R U P A 2
C63B C 0.7525(15) 0.5971(12) 0.9095(10) 0.0356(17) Uani 0.384(10) 1 d DG U P A
2
H63B H 0.773703 0.634567 0.895082 0.043 Uiso 0.384(10) 1 calc R U P A 2
C64B C 0.8877(13) 0.5672(19) 0.7639(11) 0.0343(15) Uani 0.384(10) 1 d DG U P A
2
C65B C 0.9114(13) 0.5590(16) 0.8219(10) 0.045(2) Uani 0.384(10) 1 d DG U P A 2
H65B H 0.880807 0.546845 0.86376 0.054 Uiso 0.384(10) 1 calc R U P A 2
C66B C 0.9800(13) 0.5685(12) 0.8187(11) 0.056(3) Uani 0.384(10) 1 d DG U P A 2
H66B H 0.996212 0.562816 0.858315 0.067 Uiso 0.384(10) 1 calc R U P A 2
C67B C 1.0248(10) 0.5862(11) 0.7574(12) 0.059(3) Uani 0.384(10) 1 d DG U P A 2
H67B H 1.071673 0.592705 0.755227 0.071 Uiso 0.384(10) 1 calc R U P A 2
C68B C 1.0011(11) 0.5945(12) 0.6994(11) 0.048(3) Uani 0.384(10) 1 d DG U P A 2
H68B H 1.031729 0.606624 0.657582 0.058 Uiso 0.384(10) 1 calc R U P A 2
C69B C 0.9325(13) 0.5850(16) 0.7027(10) 0.040(2) Uani 0.384(10) 1 d DG U P A 2
H69B H 0.916324 0.590654 0.663025 0.047 Uiso 0.384(10) 1 calc R U P A 2
C70B C 0.8756(16) 0.4132(10) 0.7237(12) 0.0290(13) Uani 0.384(10) 1 d DG U P A
2
C71B C 0.9026(18) 0.3628(12) 0.6664(11) 0.031(2) Uani 0.384(10) 1 d DG U P A 2
H71B H 0.891524 0.375503 0.624914 0.037 Uiso 0.384(10) 1 calc R U P A 2
C72B C 0.9459(16) 0.2938(11) 0.6697(10) 0.038(2) Uani 0.384(10) 1 d DG U P A 2
H72B H 0.964397 0.259308 0.630492 0.046 Uiso 0.384(10) 1 calc R U P A 2
C73B C 0.9622(11) 0.2751(9) 0.7303(11) 0.039(2) Uani 0.384(10) 1 d DG U P A 2
C74B C 0.9352(11) 0.3256(10) 0.7876(10) 0.033(3) Uani 0.384(10) 1 d DG U P A 2
H74B H 0.946304 0.31284 0.829078 0.039 Uiso 0.384(10) 1 calc R U P A 2
C75B C 0.8919(13) 0.3946(10) 0.7843(11) 0.035(2) Uani 0.384(10) 1 d DG U P A 2
H75B H 0.87343 0.429036 0.823502 0.042 Uiso 0.384(10) 1 calc R U P A 2
C76B C 1.0102(18) 0.1986(12) 0.7337(19) 0.061(4) Uani 0.384(10) 1 d D U P A 2
H76D H 0.974107 0.171418 0.742216 0.091 Uiso 0.384(10) 1 d R U P A 2
H76E H 1.030995 0.195286 0.772248 0.091 Uiso 0.384(10) 1 d R U P A 2
H76F H 1.05168 0.178872 0.690073 0.091 Uiso 0.384(10) 1 d R U P A 2
C177 C 0.9017(3) 0.6892(4) 0.5106(5) 0.0276(13) Uani 0.833(7) 1 d DG U P C 2
C178 C 0.9059(5) 0.6350(5) 0.4644(6) 0.0428(16) Uani 0.833(7) 1 d DG U P C 2
H178 H 0.865204 0.638831 0.447183 0.051 Uiso 0.833(7) 1 calc R U P C 2
C179 C 0.9695(5) 0.5753(4) 0.4434(6) 0.051(2) Uani 0.833(7) 1 d DG U P C 2
H179 H 0.972368 0.538219 0.411772 0.061 Uiso 0.833(7) 1 calc R U P C 2
C180 C 1.0290(4) 0.5697(4) 0.4686(5) 0.045(2) Uani 0.833(7) 1 d DG U P C 2
H180 H 1.072502 0.52887 0.454196 0.054 Uiso 0.833(7) 1 calc R U P C 2
C181 C 1.0248(4) 0.6239(4) 0.5148(6) 0.0422(18) Uani 0.833(7) 1 d DG U P C 2
H181 H 1.065473 0.620134 0.532032 0.051 Uiso 0.833(7) 1 calc R U P C 2
C182 C 0.9612(4) 0.6837(3) 0.5358(5) 0.0374(17) Uani 0.833(7) 1 d DG U P C 2
H182 H 0.958309 0.720748 0.567444 0.045 Uiso 0.833(7) 1 calc R U P C 2
C183 C 0.7870(3) 0.7939(3) 0.4635(2) 0.0296(12) Uani 0.833(7) 1 d DG U P C 2
C184 C 0.7202(3) 0.8491(3) 0.4739(2) 0.0392(15) Uani 0.833(7) 1 d DG U P C 2
H184 H 0.690999 0.87173 0.519421 0.047 Uiso 0.833(7) 1 calc R U P C 2
C185 C 0.6962(3) 0.8711(3) 0.4177(3) 0.0530(18) Uani 0.833(7) 1 d DG U P C 2
H185 H 0.650611 0.908836 0.424765 0.064 Uiso 0.833(7) 1 calc R U P C 2
C186 C 0.7390(4) 0.8380(4) 0.3510(2) 0.066(2) Uani 0.833(7) 1 d DG U P C 2
H186 H 0.722589 0.853055 0.312609 0.08 Uiso 0.833(7) 1 calc R U P C 2
C187 C 0.8057(4) 0.7828(4) 0.34064(19) 0.062(2) Uani 0.833(7) 1 d DG U P C 2
H187 H 0.834955 0.760166 0.295107 0.074 Uiso 0.833(7) 1 calc R U P C 2
C188 C 0.8297(3) 0.7608(3) 0.3969(2) 0.0470(18) Uani 0.833(7) 1 d DG U P C 2
H188 H 0.875343 0.723059 0.389761 0.056 Uiso 0.833(7) 1 calc R U P C 2
N5 N 0.8306(3) 0.8293(2) 0.5782(2) 0.0214(10) Uani 1 1 d D U . . .
P5 P 0.81317(9) 0.76355(8) 0.54114(7) 0.0216(3) Uani 1 1 d D U . . .
C77 C 0.9043(16) 0.6919(18) 0.506(3) 0.0276(13) Uani 0.167(7) 1 d DG U P C 1
C78 C 0.914(2) 0.630(2) 0.466(3) 0.0428(16) Uani 0.167(7) 1 d DG U P C 1
H78 H 0.877025 0.62734 0.446971 0.051 Uiso 0.167(7) 1 calc DR U P C 1
C79 C 0.979(3) 0.572(2) 0.455(3) 0.051(2) Uani 0.167(7) 1 d DG U P C 1
H79 H 0.986226 0.530245 0.428043 0.061 Uiso 0.167(7) 1 calc R U P C 1
C80 C 1.034(2) 0.5766(19) 0.484(3) 0.045(2) Uani 0.167(7) 1 d DG U P C 1
H80 H 1.078359 0.537171 0.476025 0.054 Uiso 0.167(7) 1 calc R U P C 1
C81 C 1.0239(19) 0.638(2) 0.523(3) 0.0422(18) Uani 0.167(7) 1 d DG U P C 1
H81 H 1.061291 0.641192 0.542934 0.051 Uiso 0.167(7) 1 calc R U P C 1
C82 C 0.9590(18) 0.6961(19) 0.535(3) 0.0374(17) Uani 0.167(7) 1 d DG U P C 1
H82 H 0.95209 0.738288 0.561862 0.045 Uiso 0.167(7) 1 calc R U P C 1
C83 C 0.7819(16) 0.7927(11) 0.4674(11) 0.0296(12) Uani 0.167(7) 1 d DG U P C 1
C84 C 0.7690(16) 0.8639(11) 0.4545(13) 0.0392(15) Uani 0.167(7) 1 d DG U P C 1
H84 H 0.776994 0.896417 0.48366 0.047 Uiso 0.167(7) 1 calc R U P C 1
C85 C 0.7445(18) 0.8876(13) 0.3989(14) 0.0530(18) Uani 0.167(7) 1 d DG U P C 1
H85 H 0.735728 0.936306 0.390116 0.064 Uiso 0.167(7) 1 calc R U P C 1
C86 C 0.733(2) 0.8400(17) 0.3562(13) 0.066(2) Uani 0.167(7) 1 d DG U P C 1
H86 H 0.716119 0.856236 0.318268 0.08 Uiso 0.167(7) 1 calc R U P C 1
C87 C 0.7457(19) 0.7688(15) 0.3691(13) 0.062(2) Uani 0.167(7) 1 d DG U P C 1
H87 H 0.737777 0.736276 0.339963 0.074 Uiso 0.167(7) 1 calc R U P C 1
C88 C 0.7703(15) 0.7451(11) 0.4247(12) 0.0470(18) Uani 0.167(7) 1 d DG U P C 1
H88 H 0.779044 0.696385 0.433507 0.056 Uiso 0.167(7) 1 calc DR U P C 1
C89 C 0.8955(2) 0.8532(2) 0.5471(2) 0.0268(12) Uani 1 1 d DG U . . .
C90 C 0.9236(2) 0.8582(2) 0.47605(19) 0.0377(14) Uani 1 1 d DG U . . .
H90 H 0.899486 0.846166 0.445884 0.045 Uiso 1 1 calc R U . . .
C91 C 0.9869(2) 0.8810(3) 0.44908(17) 0.0418(15) Uani 1 1 d DG U . . .
H91 H 1.006041 0.884438 0.400497 0.05 Uiso 1 1 calc R U . . .
C92 C 1.0221(2) 0.8987(2) 0.4932(2) 0.0420(14) Uani 1 1 d DG U . . .
C93 C 0.9941(2) 0.8936(2) 0.5643(2) 0.0436(15) Uani 1 1 d DG U . . .
H93 H 1.01814 0.905669 0.594469 0.052 Uiso 1 1 calc R U . . .
C94 C 0.9308(2) 0.8709(2) 0.59127(16) 0.0351(13) Uani 1 1 d DG U . . .
H94 H 0.911586 0.867397 0.639858 0.042 Uiso 1 1 calc R U . . .
C95 C 1.0930(4) 0.9233(4) 0.4623(5) 0.061(2) Uani 1 1 d D U . . .
H95A H 1.110129 0.934741 0.499432 0.091 Uiso 1 1 d R U . . .
H95B H 1.132221 0.885871 0.42993 0.091 Uiso 1 1 d R U . . .
H95C H 1.079856 0.965157 0.438566 0.091 Uiso 1 1 d R U . . .
N6 N 0.7223(3) 0.9104(3) 0.7688(2) 0.0237(11) Uani 1 1 d D U . . .
P6 P 0.66469(9) 0.87073(8) 0.82199(8) 0.0222(3) Uani 1 1 d D U . . .
C96 C 0.7102(2) 0.8298(2) 0.8851(2) 0.0321(12) Uani 1 1 d DG U . . .
C97 C 0.7886(2) 0.8031(3) 0.8621(2) 0.0438(15) Uani 1 1 d DG U . . .
H97 H 0.816935 0.810414 0.816818 0.053 Uiso 1 1 calc R U . . .
C98 C 0.8255(2) 0.7655(3) 0.9055(3) 0.064(2) Uani 1 1 d DG U . . .
H98 H 0.879082 0.747246 0.889825 0.076 Uiso 1 1 calc R U . . .
C99 C 0.7840(3) 0.7548(3) 0.9718(3) 0.071(2) Uani 1 1 d DG U . . .
H99 H 0.809233 0.729121 1.001441 0.085 Uiso 1 1 calc R U . . .
C100 C 0.7056(3) 0.7815(3) 0.99474(19) 0.0611(19) Uani 1 1 d DG U . . .
H100 H 0.677237 0.774164 1.040049 0.073 Uiso 1 1 calc R U . . .
C101 C 0.6687(2) 0.8190(3) 0.9514(2) 0.0463(16) Uani 1 1 d DG U . . .
H101 H 0.615088 0.837332 0.967042 0.056 Uiso 1 1 calc R U . . .
C102 C 0.57404(18) 0.93743(19) 0.8698(2) 0.0274(11) Uani 1 1 d DG U . . .
C103 C 0.5590(2) 1.0075(2) 0.8527(2) 0.0360(13) Uani 1 1 d DG U . . .
H103 H 0.597969 1.02247 0.821189 0.043 Uiso 1 1 calc R U . . .
C104 C 0.4870(3) 1.05551(17) 0.8817(3) 0.0467(16) Uani 1 1 d DG U . . .
H104 H 0.476757 1.103373 0.869961 0.056 Uiso 1 1 calc R U . . .
C105 C 0.43003(19) 1.0335(2) 0.9277(3) 0.0531(17) Uani 1 1 d DG U . . .
H105 H 0.380823 1.066394 0.947542 0.064 Uiso 1 1 calc R U . . .
C106 C 0.4450(2) 0.9635(3) 0.9449(2) 0.0525(18) Uani 1 1 d DG U . . .
H106 H 0.4061 0.948512 0.97635 0.063 Uiso 1 1 calc R U . . .
C107 C 0.5170(2) 0.91547(18) 0.9159(2) 0.0385(14) Uani 1 1 d DG U . . .
H107 H 0.527311 0.867608 0.927578 0.046 Uiso 1 1 calc R U . . .
C108 C 0.7530(2) 0.9594(2) 0.79392(19) 0.0266(12) Uani 1 1 d DG U . . .
C109 C 0.8078(2) 0.9815(2) 0.74486(16) 0.0340(14) Uani 1 1 d DG U . . .
H109 H 0.822033 0.965861 0.696906 0.041 Uiso 1 1 calc R U . . .
C110 C 0.8418(2) 1.0264(2) 0.7660(2) 0.0423(15) Uani 1 1 d DG U . . .
H110 H 0.879253 1.041489 0.73243 0.051 Uiso 1 1 calc R U . . .
C111 C 0.8210(3) 1.0493(2) 0.8361(2) 0.0428(16) Uani 1 1 d DG U . . .
C112 C 0.7662(3) 1.0272(2) 0.88518(17) 0.0382(14) Uani 1 1 d DG U . . .
H112 H 0.751956 1.042797 0.933133 0.046 Uiso 1 1 calc R U . . .
C113 C 0.7322(2) 0.9823(2) 0.86408(18) 0.0310(13) Uani 1 1 d DG U . . .
H113 H 0.694736 0.967169 0.89761 0.037 Uiso 1 1 calc R U . . .
C114 C 0.8610(6) 1.0967(5) 0.8605(5) 0.070(3) Uani 1 1 d D U . . .
H11A H 0.840265 1.107356 0.91033 0.105 Uiso 1 1 d R U . . .
H11B H 0.914009 1.072596 0.847969 0.105 Uiso 1 1 d R U . . .
H11C H 0.852687 1.14047 0.838623 0.105 Uiso 1 1 d R U . . .
Fe1 Fe 0.38824(5) 0.75186(5) 0.76268(5) 0.0228(2) Uani 0.946(2) 1 d D U P D 1
C115 C 0.3204(4) 0.6910(4) 0.7514(4) 0.0370(16) Uani 0.946(2) 1 d D U P D 1
N7A N 0.2803(4) 0.6568(4) 0.7648(4) 0.064(2) Uani 0.946(2) 1 d D U P D 1
C116 C 0.2323(5) 0.6111(5) 0.7823(4) 0.088(3) Uani 0.946(2) 1 d D U P D 1
C117 C 0.2180(7) 0.5887(7) 0.7170(5) 0.098(3) Uani 0.946(2) 1 d D U P D 1
H11D H 0.185542 0.55784 0.728866 0.147 Uiso 0.946(2) 1 calc R U P D 1
H11E H 0.193083 0.631341 0.698369 0.147 Uiso 0.946(2) 1 calc R U P D 1
H11F H 0.26628 0.562733 0.681844 0.147 Uiso 0.946(2) 1 calc R U P D 1
C118 C 0.1605(6) 0.6516(7) 0.8417(6) 0.104(3) Uani 0.946(2) 1 d D U P D 1
H11G H 0.12675 0.621983 0.854731 0.157 Uiso 0.946(2) 1 calc R U P D 1
H11H H 0.17406 0.662645 0.881967 0.157 Uiso 0.946(2) 1 calc R U P D 1
H11I H 0.134778 0.696101 0.826191 0.157 Uiso 0.946(2) 1 calc R U P D 1
C119 C 0.2728(8) 0.5416(6) 0.8072(7) 0.119(4) Uani 0.946(2) 1 d D U P D 1
H11J H 0.239979 0.511098 0.818891 0.178 Uiso 0.946(2) 1 calc R U P D 1
H11K H 0.319773 0.516487 0.769979 0.178 Uiso 0.946(2) 1 calc R U P D 1
H11L H 0.284616 0.553111 0.848436 0.178 Uiso 0.946(2) 1 calc R U P D 1
Fe1B Fe 0.4226(7) 0.7705(8) 0.7723(8) 0.0228(2) Uani 0.054(2) 1 d D U P D 2
C129 C 0.3354(9) 0.736(2) 0.760(2) 0.0370(16) Uani 0.054(2) 1 d D U P D 2
N7B N 0.2766(8) 0.7296(17) 0.7708(19) 0.064(2) Uani 0.054(2) 1 d D U P D 2
C130 C 0.2004(8) 0.7250(10) 0.7905(10) 0.088(3) Uani 0.054(2) 1 d D U P D 2
C131 C 0.2024(17) 0.6519(11) 0.763(2) 0.098(3) Uani 0.054(2) 1 d D U P D 2
H13A H 0.150827 0.648763 0.77629 0.147 Uiso 0.054(2) 1 calc R U P D 2
H13B H 0.224683 0.645683 0.71209 0.147 Uiso 0.054(2) 1 calc R U P D 2
H13C H 0.232907 0.614316 0.782867 0.147 Uiso 0.054(2) 1 calc R U P D 2
C132 C 0.1533(16) 0.7884(14) 0.7636(19) 0.104(3) Uani 0.054(2) 1 d D U P D 2
H13D H 0.101261 0.786747 0.776132 0.157 Uiso 0.054(2) 1 calc R U P D 2
H13E H 0.153456 0.833106 0.784601 0.157 Uiso 0.054(2) 1 calc R U P D 2
H13F H 0.175072 0.785811 0.712816 0.157 Uiso 0.054(2) 1 calc R U P D 2
C133 C 0.166(2) 0.730(3) 0.8704(10) 0.119(4) Uani 0.054(2) 1 d D U P D 2
H13G H 0.114951 0.726564 0.883165 0.178 Uiso 0.054(2) 1 calc R U P D 2
H13H H 0.197561 0.690328 0.887926 0.178 Uiso 0.054(2) 1 calc R U P D 2
H13I H 0.165223 0.775326 0.890807 0.178 Uiso 0.054(2) 1 calc R U P D 2
C120 C 0.719(3) 0.3841(17) 0.711(2) 0.036(3) Uani 0.616(10) 1 d D U P A 1
N8A N 0.7163(11) 0.3332(7) 0.7390(9) 0.041(3) Uani 0.616(10) 1 d D U P A 1
C121 C 0.7144(8) 0.2644(7) 0.7666(7) 0.055(3) Uani 0.616(10) 1 d D U P A 1
C122 C 0.6469(10) 0.2479(11) 0.7580(11) 0.073(4) Uani 0.616(10) 1 d D U P A 1
H12A H 0.644406 0.202172 0.776085 0.109 Uiso 0.616(10) 1 calc R U P A 1
H12B H 0.60062 0.285795 0.783802 0.109 Uiso 0.616(10) 1 calc R U P A 1
H12C H 0.651749 0.245034 0.708506 0.109 Uiso 0.616(10) 1 calc R U P A 1
C123 C 0.7114(13) 0.2722(11) 0.8424(8) 0.077(4) Uani 0.616(10) 1 d D U P A 1
H12D H 0.71004 0.227309 0.862894 0.116 Uiso 0.616(10) 1 calc R U P A 1
H12E H 0.756255 0.283683 0.844209 0.116 Uiso 0.616(10) 1 calc R U P A 1
H12F H 0.66589 0.310656 0.868679 0.116 Uiso 0.616(10) 1 calc R U P A 1
C124 C 0.7885(9) 0.2100(9) 0.7206(9) 0.070(4) Uani 0.616(10) 1 d D U P A 1
H12G H 0.791214 0.162405 0.736112 0.105 Uiso 0.616(10) 1 calc R U P A 1
H12H H 0.789819 0.209517 0.672008 0.105 Uiso 0.616(10) 1 calc R U P A 1
H12I H 0.831564 0.223512 0.724458 0.105 Uiso 0.616(10) 1 calc R U P A 1
Fe2 Fe 0.75123(5) 0.47164(5) 0.66724(4) 0.0261(2) Uani 1 1 d D U . . .
C134 C 0.726(4) 0.382(3) 0.714(4) 0.036(3) Uani 0.384(10) 1 d D U P A 2
N8B N 0.7069(18) 0.3321(11) 0.7269(16) 0.041(3) Uani 0.384(10) 1 d D U P A 2
C135 C 0.7025(12) 0.2612(10) 0.7474(11) 0.055(3) Uani 0.384(10) 1 d D U P A 2
C136 C 0.6285(14) 0.2562(19) 0.7415(19) 0.073(4) Uani 0.384(10) 1 d D U P A 2
H13J H 0.622572 0.209805 0.754591 0.109 Uiso 0.384(10) 1 calc R U P A 2
H13K H 0.586275 0.294434 0.77268 0.109 Uiso 0.384(10) 1 calc R U P A 2
H13L H 0.628957 0.261287 0.69338 0.109 Uiso 0.384(10) 1 calc R U P A 2
C137 C 0.708(2) 0.2561(17) 0.8201(12) 0.077(4) Uani 0.384(10) 1 d D U P A 2
H13M H 0.705542 0.209418 0.835272 0.116 Uiso 0.384(10) 1 calc R U P A 2
H13N H 0.756494 0.261865 0.819624 0.116 Uiso 0.384(10) 1 calc R U P A 2
H13O H 0.666533 0.293878 0.852338 0.116 Uiso 0.384(10) 1 calc R U P A 2
C138 C 0.7700(15) 0.2074(14) 0.6922(13) 0.070(4) Uani 0.384(10) 1 d D U P A 2
H13P H 0.770522 0.158653 0.702702 0.105 Uiso 0.384(10) 1 calc R U P A 2
H13Q H 0.765 0.21472 0.646003 0.105 Uiso 0.384(10) 1 calc R U P A 2
H13R H 0.817171 0.214683 0.692834 0.105 Uiso 0.384(10) 1 calc R U P A 2
C125 C 0.6594(5) 1.0339(4) 0.6727(4) 0.0499(18) Uani 1 1 d . U . . .
H12J H 0.668057 1.050202 0.714566 0.06 Uiso 1 1 calc R U . . .
H12K H 0.612594 1.019901 0.687473 0.06 Uiso 1 1 calc R U . . .
C126 C 0.6536(6) 1.0926(5) 0.6235(5) 0.067(2) Uani 1 1 d . U . . .
H12L H 0.600182 1.120708 0.631918 0.081 Uiso 1 1 calc R U . . .
H12M H 0.681586 1.125301 0.629838 0.081 Uiso 1 1 calc R U . . .
C127 C 0.6869(6) 1.0555(5) 0.5546(5) 0.074(3) Uani 1 1 d . U . . .
H12N H 0.707158 1.086156 0.519967 0.089 Uiso 1 1 calc R U . . .
H12O H 0.649671 1.03928 0.540638 0.089 Uiso 1 1 calc R U . . .
C128 C 0.7497(5) 0.9927(4) 0.5618(4) 0.057(2) Uani 1 1 d . U . . .
H12P H 0.759938 0.951793 0.528078 0.068 Uiso 1 1 calc R U . . .
H12Q H 0.796659 1.005797 0.553337 0.068 Uiso 1 1 calc R U . . .
Fe3 Fe 0.75009(5) 0.86566(4) 0.67121(4) 0.02242(18) Uani 1 1 d . U . . .
Co1 Co 0.56027(4) 0.77380(4) 0.67090(4) 0.01650(16) Uani 1 1 d . . . . .
Co2 Co 0.56103(4) 0.68981(4) 0.78218(4) 0.01719(16) Uani 1 1 d . . . . .
Co3 Co 0.65108(4) 0.62305(4) 0.63956(4) 0.01649(15) Uani 1 1 d . . . . .
Co4 Co 0.72572(4) 0.64013(4) 0.73390(4) 0.01808(16) Uani 1 1 d . . . . .
Co5 Co 0.72605(4) 0.73540(4) 0.62147(4) 0.01781(16) Uani 1 1 d . . . . .
Co6 Co 0.64745(4) 0.79317(4) 0.75863(4) 0.01741(16) Uani 1 1 d . . . . .
Se1 Se 0.51581(3) 0.81300(3) 0.78908(3) 0.01844(12) Uani 1 1 d . . . . .
Se2 Se 0.51787(3) 0.67433(3) 0.68896(3) 0.01818(12) Uani 1 1 d . . . . .
Se3 Se 0.64291(3) 0.57177(3) 0.74637(3) 0.01993(12) Uani 1 1 d . . . . .
Se4 Se 0.77810(3) 0.61001(3) 0.61378(3) 0.01813(12) Uani 1 1 d . . . . .
Se5 Se 0.77854(3) 0.73593(3) 0.71093(3) 0.02012(12) Uani 1 1 d . . . . .
Se6 Se 0.63571(3) 0.85166(3) 0.65801(3) 0.02043(12) Uani 1 1 d . . . . .
Se7 Se 0.64706(3) 0.71294(3) 0.56525(3) 0.01784(12) Uani 1 1 d . . . . .
Se8 Se 0.64324(3) 0.70676(3) 0.83683(3) 0.01947(12) Uani 1 1 d . . . . .
O1 O 0.7233(3) 0.9748(2) 0.6324(2) 0.0329(10) Uani 1 1 d . U . . .
P7A P 0.6176(6) 0.7154(6) 0.2101(5) 0.0515(9) Uani 0.466(11) 1 d D U P E 1
F1A F 0.6808(13) 0.6678(11) 0.1511(10) 0.160(7) Uani 0.466(11) 1 d D U P E 1
F2A F 0.6193(12) 0.6486(8) 0.2506(10) 0.105(5) Uani 0.466(11) 1 d D U P E 1
F3A F 0.5474(10) 0.7648(9) 0.2676(8) 0.128(6) Uani 0.466(11) 1 d D U P E 1
F4A F 0.6224(12) 0.7790(8) 0.1669(8) 0.119(6) Uani 0.466(11) 1 d D U P E 1
F5A F 0.6675(14) 0.7362(14) 0.2481(12) 0.150(7) Uani 0.466(11) 1 d D U P E 1
F6A F 0.5577(12) 0.7015(13) 0.1818(11) 0.145(6) Uani 0.466(11) 1 d D U P E 1
P7B P 0.6287(6) 0.7070(5) 0.2046(5) 0.0515(9) Uani 0.534(11) 1 d D U P E 2
F1B F 0.6900(11) 0.7298(13) 0.1532(7) 0.143(5) Uani 0.534(11) 1 d D U P E 2
F2B F 0.6965(9) 0.6503(8) 0.2144(7) 0.127(5) Uani 0.534(11) 1 d D U P E 2
F3B F 0.5722(11) 0.6753(11) 0.2576(8) 0.149(6) Uani 0.534(11) 1 d D U P E 2
F4B F 0.5685(12) 0.7686(10) 0.1893(10) 0.156(6) Uani 0.534(11) 1 d D U P E 2
F5B F 0.6211(11) 0.7541(7) 0.2694(6) 0.096(4) Uani 0.534(11) 1 d D U P E 2
F6B F 0.6270(10) 0.6588(8) 0.1446(7) 0.106(5) Uani 0.534(11) 1 d D U P E 2

loop_
_atom_site_aniso_label
_atom_site_aniso_U_11
_atom_site_aniso_U_22
_atom_site_aniso_U_33
_atom_site_aniso_U_23
_atom_site_aniso_U_13
_atom_site_aniso_U_12
N1 0.023(3) 0.020(2) 0.020(2) 0.0063(19) -0.008(2) -0.003(2)
P1 0.0240(8) 0.0155(6) 0.0177(7) 0.0043(5) -0.0078(6) -0.0053(6)
C1 0.023(3) 0.019(2) 0.032(2) 0.0064(17) -0.012(2) -0.005(2)
C2 0.049(4) 0.019(2) 0.036(2) 0.002(2) -0.017(3) -0.005(3)
C3 0.050(4) 0.023(3) 0.051(3) -0.002(2) -0.022(3) -0.006(3)
C4 0.070(5) 0.027(3) 0.062(3) 0.009(2) -0.030(4) -0.016(3)
C5 0.073(5) 0.030(3) 0.053(3) 0.020(3) -0.027(3) -0.024(3)
C6 0.062(5) 0.025(3) 0.038(3) 0.016(2) -0.015(3) -0.016(3)
C7 0.020(3) 0.022(3) 0.0205(19) 0.0040(19) -0.0054(18) -0.003(2)
C8 0.026(3) 0.019(3) 0.0192(19) 0.009(2) -0.0076(19) -0.002(2)
C9 0.044(3) 0.025(3) 0.020(2) 0.005(2) -0.006(2) -0.002(3)
C10 0.056(4) 0.040(4) 0.026(2) -0.002(3) -0.017(2) -0.010(3)
C11 0.052(4) 0.052(4) 0.036(3) -0.006(3) -0.016(3) -0.021(3)
C12 0.032(3) 0.038(3) 0.027(2) 0.001(2) -0.010(2) -0.015(3)
C13 0.028(3) 0.019(3) 0.027(3) -0.002(2) -0.005(2) -0.005(2)
C14 0.035(3) 0.037(3) 0.033(3) 0.007(2) -0.014(3) -0.006(3)
C15 0.039(3) 0.034(3) 0.047(4) 0.002(3) -0.021(2) -0.005(3)
C16 0.035(2) 0.030(3) 0.048(4) -0.004(3) -0.016(2) 0.002(3)
C17 0.031(3) 0.046(4) 0.053(4) 0.006(3) -0.014(3) -0.007(3)
C18 0.026(3) 0.039(3) 0.040(3) 0.008(3) -0.010(2) -0.011(2)
C19 0.040(3) 0.049(5) 0.084(6) 0.010(4) -0.026(4) 0.002(4)
N2 0.023(3) 0.024(2) 0.019(2) 0.0060(19) -0.003(2) -0.007(2)
P2 0.0251(8) 0.0195(7) 0.0149(7) 0.0055(5) -0.0042(6) -0.0073(6)
C20 0.036(3) 0.019(2) 0.021(3) 0.0048(18) 0.001(2) -0.010(2)
C21 0.110(6) 0.036(3) 0.052(4) 0.011(3) -0.040(4) -0.034(4)
C22 0.119(7) 0.041(3) 0.048(4) 0.000(3) -0.026(4) -0.041(4)
C23 0.068(5) 0.030(3) 0.045(4) 0.005(3) 0.015(3) -0.015(3)
C24 0.084(6) 0.035(3) 0.103(6) 0.031(4) -0.044(5) -0.015(4)
C25 0.077(5) 0.036(3) 0.095(6) 0.034(3) -0.052(5) -0.024(4)
C26 0.032(3) 0.022(2) 0.016(2) 0.0056(16) -0.005(2) -0.008(2)
C27 0.027(3) 0.028(3) 0.029(3) -0.002(2) -0.006(2) -0.006(2)
C28 0.041(4) 0.035(3) 0.033(3) -0.008(2) -0.005(3) -0.011(2)
C29 0.049(4) 0.048(3) 0.023(3) -0.001(2) -0.009(3) -0.025(3)
C30 0.044(4) 0.043(3) 0.023(3) 0.013(2) -0.013(3) -0.020(2)
C31 0.034(3) 0.028(3) 0.022(3) 0.007(2) -0.008(2) -0.006(2)
C32 0.024(3) 0.031(3) 0.020(3) 0.006(2) -0.004(2) -0.010(2)
C33 0.037(3) 0.037(3) 0.035(3) 0.011(3) -0.008(2) -0.003(2)
C34 0.032(3) 0.049(4) 0.042(4) 0.006(3) -0.008(2) 0.002(3)
C35 0.027(3) 0.057(4) 0.039(4) 0.000(3) -0.007(2) -0.013(2)
C36 0.035(3) 0.049(3) 0.037(4) 0.015(3) 0.000(3) -0.021(2)
C37 0.030(3) 0.035(3) 0.032(3) 0.013(3) -0.001(2) -0.008(2)
C38 0.035(3) 0.082(6) 0.056(5) -0.002(4) 0.002(3) -0.017(3)
N3 0.031(3) 0.017(2) 0.025(3) -0.0020(19) -0.009(2) -0.005(2)
P3A 0.0260(8) 0.0166(7) 0.0211(11) -0.0030(7) -0.0090(7) -0.0052(6)
C39A 0.027(2) 0.032(4) 0.022(4) -0.004(3) -0.008(2) -0.010(2)
C40A 0.031(2) 0.040(4) 0.041(5) 0.001(3) -0.016(3) -0.010(3)
C41A 0.030(2) 0.041(5) 0.044(5) -0.002(3) -0.014(3) -0.007(3)
C42A 0.040(3) 0.044(5) 0.045(5) -0.004(3) -0.016(4) -0.018(3)
C43A 0.038(4) 0.034(4) 0.037(5) -0.003(3) -0.007(3) -0.015(3)
C44A 0.037(3) 0.033(4) 0.037(5) 0.000(3) -0.010(3) -0.015(3)
C45A 0.032(3) 0.024(3) 0.0186(19) -0.0045(19) -0.010(2) -0.012(3)
C46A 0.035(4) 0.036(4) 0.027(3) 0.003(3) -0.012(3) -0.010(4)
C47A 0.041(4) 0.048(4) 0.026(3) 0.006(3) -0.015(4) -0.010(4)
C48A 0.042(5) 0.040(5) 0.026(3) 0.003(3) -0.009(3) -0.012(4)
C49A 0.035(4) 0.035(5) 0.026(3) -0.001(3) -0.004(3) -0.004(4)
C50A 0.034(3) 0.032(4) 0.026(3) 0.001(2) -0.008(2) -0.008(3)
C51 0.028(3) 0.020(2) 0.031(3) 0.000(2) -0.006(2) -0.011(2)
C52 0.038(4) 0.026(3) 0.041(4) -0.008(2) -0.016(3) -0.004(2)
C53 0.041(4) 0.033(3) 0.049(4) -0.012(3) -0.018(3) -0.007(2)
C54 0.039(4) 0.030(3) 0.050(4) -0.016(3) -0.011(3) -0.003(2)
C55 0.051(4) 0.026(3) 0.062(4) -0.009(3) -0.026(3) 0.002(3)
C56 0.040(4) 0.027(3) 0.041(4) -0.004(2) -0.015(3) -0.004(2)
C57 0.081(7) 0.036(3) 0.096(7) -0.032(4) -0.043(6) 0.005(4)
P3B 0.0260(8) 0.0166(7) 0.0211(11) -0.0030(7) -0.0090(7) -0.0052(6)
C39B 0.027(2) 0.032(4) 0.022(4) -0.004(3) -0.008(2) -0.010(2)
C40B 0.031(2) 0.040(4) 0.041(5) 0.001(3) -0.016(3) -0.010(3)
C41B 0.030(2) 0.041(5) 0.044(5) -0.002(3) -0.014(3) -0.007(3)
C42B 0.040(3) 0.044(5) 0.045(5) -0.004(3) -0.016(4) -0.018(3)
C43B 0.038(4) 0.034(4) 0.037(5) -0.003(3) -0.007(3) -0.015(3)
C44B 0.037(3) 0.033(4) 0.037(5) 0.000(3) -0.010(3) -0.015(3)
C45B 0.032(3) 0.024(3) 0.0186(19) -0.0045(19) -0.010(2) -0.012(3)
C46B 0.035(4) 0.036(4) 0.027(3) 0.003(3) -0.012(3) -0.010(4)
C47B 0.041(4) 0.048(4) 0.026(3) 0.006(3) -0.015(4) -0.010(4)
C48B 0.042(5) 0.040(5) 0.026(3) 0.003(3) -0.009(3) -0.012(4)
C49B 0.035(4) 0.035(5) 0.026(3) -0.001(3) -0.004(3) -0.004(4)
C50B 0.034(3) 0.032(4) 0.026(3) 0.001(2) -0.008(2) -0.008(3)
N4A 0.021(5) 0.017(2) 0.019(3) 0.001(2) -0.006(3) -0.002(3)
P4A 0.0267(13) 0.0201(8) 0.0198(9) 0.0010(7) -0.0116(8) -0.0001(9)
C58A 0.039(3) 0.027(4) 0.0220(17) 0.006(2) -0.012(2) 0.002(3)
C59A 0.035(4) 0.032(4) 0.027(3) 0.006(3) -0.006(3) 0.000(3)
C60A 0.044(4) 0.037(5) 0.029(4) 0.008(3) -0.009(3) -0.005(4)
C61A 0.040(5) 0.043(5) 0.027(3) 0.006(3) -0.011(3) -0.002(4)
C62A 0.046(5) 0.042(5) 0.024(2) 0.004(3) -0.014(3) -0.004(3)
C63A 0.042(5) 0.036(4) 0.022(2) 0.003(3) -0.013(3) 0.000(3)
C64A 0.035(3) 0.032(4) 0.040(3) -0.003(3) -0.019(2) -0.009(3)
C65A 0.049(3) 0.047(6) 0.048(3) -0.002(3) -0.029(3) -0.014(3)
C66A 0.059(4) 0.063(7) 0.062(3) -0.004(4) -0.038(3) -0.023(5)
C67A 0.048(4) 0.063(7) 0.077(4) 0.003(5) -0.033(3) -0.021(5)
C68A 0.034(4) 0.049(7) 0.061(3) 0.004(4) -0.016(3) -0.011(5)
C69A 0.026(3) 0.043(5) 0.045(3) 0.000(3) -0.011(2) -0.004(3)
C70A 0.030(3) 0.025(2) 0.030(3) 0.0038(19) -0.009(2) -0.004(2)
C71A 0.033(4) 0.024(3) 0.027(4) 0.003(3) -0.004(3) -0.005(3)
C72A 0.043(4) 0.026(3) 0.034(4) 0.003(3) -0.005(3) -0.001(2)
C73A 0.034(5) 0.032(3) 0.040(4) 0.008(2) -0.006(3) 0.000(3)
C74A 0.025(5) 0.035(4) 0.038(3) 0.010(3) -0.012(3) -0.007(3)
C75A 0.039(5) 0.031(3) 0.032(3) 0.006(3) -0.014(3) -0.005(3)
C76A 0.062(7) 0.041(4) 0.052(8) 0.010(4) -0.010(5) 0.016(5)
N4B 0.021(5) 0.017(2) 0.019(3) 0.001(2) -0.006(3) -0.002(3)
P4B 0.0267(13) 0.0201(8) 0.0198(9) 0.0010(7) -0.0116(8) -0.0001(9)
C58B 0.039(3) 0.027(4) 0.0220(17) 0.006(2) -0.012(2) 0.002(3)
C59B 0.035(4) 0.032(4) 0.027(3) 0.006(3) -0.006(3) 0.000(3)
C60B 0.044(4) 0.037(5) 0.029(4) 0.008(3) -0.009(3) -0.005(4)
C61B 0.040(5) 0.043(5) 0.027(3) 0.006(3) -0.011(3) -0.002(4)
C62B 0.046(5) 0.042(5) 0.024(2) 0.004(3) -0.014(3) -0.004(3)
C63B 0.042(5) 0.036(4) 0.022(2) 0.003(3) -0.013(3) 0.000(3)
C64B 0.035(3) 0.032(4) 0.040(3) -0.003(3) -0.019(2) -0.009(3)
C65B 0.049(3) 0.047(6) 0.048(3) -0.002(3) -0.029(3) -0.014(3)
C66B 0.059(4) 0.063(7) 0.062(3) -0.004(4) -0.038(3) -0.023(5)
C67B 0.048(4) 0.063(7) 0.077(4) 0.003(5) -0.033(3) -0.021(5)
C68B 0.034(4) 0.049(7) 0.061(3) 0.004(4) -0.016(3) -0.011(5)
C69B 0.026(3) 0.043(5) 0.045(3) 0.000(3) -0.011(2) -0.004(3)
C70B 0.030(3) 0.025(2) 0.030(3) 0.0038(19) -0.009(2) -0.004(2)
C71B 0.033(4) 0.024(3) 0.027(4) 0.003(3) -0.004(3) -0.005(3)
C72B 0.043(4) 0.026(3) 0.034(4) 0.003(3) -0.005(3) -0.001(2)
C73B 0.034(5) 0.032(3) 0.040(4) 0.008(2) -0.006(3) 0.000(3)
C74B 0.025(5) 0.035(4) 0.038(3) 0.010(3) -0.012(3) -0.007(3)
C75B 0.039(5) 0.031(3) 0.032(3) 0.006(3) -0.014(3) -0.005(3)
C76B 0.062(7) 0.041(4) 0.052(8) 0.010(4) -0.010(5) 0.016(5)
C177 0.027(2) 0.021(2) 0.025(3) 0.0041(19) 0.007(2) -0.0092(16)
C178 0.042(3) 0.030(3) 0.043(4) -0.009(2) -0.001(3) -0.007(2)
C179 0.056(4) 0.029(3) 0.051(5) -0.010(3) -0.004(3) -0.003(2)
C180 0.039(3) 0.027(3) 0.049(5) 0.004(3) 0.007(3) -0.004(3)
C181 0.039(3) 0.028(4) 0.048(4) 0.008(3) -0.007(3) -0.001(2)
C182 0.034(3) 0.028(3) 0.039(4) 0.002(3) -0.006(3) 0.000(2)
C183 0.033(3) 0.036(3) 0.025(2) 0.0089(19) -0.009(2) -0.020(2)
C184 0.035(3) 0.044(3) 0.038(3) 0.023(2) -0.008(2) -0.016(2)
C185 0.048(4) 0.065(4) 0.050(3) 0.034(3) -0.018(3) -0.021(3)
C186 0.069(4) 0.090(4) 0.049(3) 0.026(3) -0.030(3) -0.026(3)
C187 0.076(5) 0.079(4) 0.034(3) 0.004(3) -0.028(3) -0.021(3)
C188 0.060(4) 0.054(3) 0.027(2) -0.003(2) -0.018(2) -0.013(3)
N5 0.023(3) 0.021(2) 0.021(2) 0.0006(19) -0.004(2) -0.011(2)
P5 0.0250(8) 0.0202(7) 0.0184(7) 0.0009(6) -0.0032(6) -0.0094(6)
C77 0.027(2) 0.021(2) 0.025(3) 0.0041(19) 0.007(2) -0.0092(16)
C78 0.042(3) 0.030(3) 0.043(4) -0.009(2) -0.001(3) -0.007(2)
C79 0.056(4) 0.029(3) 0.051(5) -0.010(3) -0.004(3) -0.003(2)
C80 0.039(3) 0.027(3) 0.049(5) 0.004(3) 0.007(3) -0.004(3)
C81 0.039(3) 0.028(4) 0.048(4) 0.008(3) -0.007(3) -0.001(2)
C82 0.034(3) 0.028(3) 0.039(4) 0.002(3) -0.006(3) 0.000(2)
C83 0.033(3) 0.036(3) 0.025(2) 0.0089(19) -0.009(2) -0.020(2)
C84 0.035(3) 0.044(3) 0.038(3) 0.023(2) -0.008(2) -0.016(2)
C85 0.048(4) 0.065(4) 0.050(3) 0.034(3) -0.018(3) -0.021(3)
C86 0.069(4) 0.090(4) 0.049(3) 0.026(3) -0.030(3) -0.026(3)
C87 0.076(5) 0.079(4) 0.034(3) 0.004(3) -0.028(3) -0.021(3)
C88 0.060(4) 0.054(3) 0.027(2) -0.003(2) -0.018(2) -0.013(3)
C89 0.025(3) 0.019(3) 0.034(3) -0.001(2) -0.004(2) -0.008(2)
C90 0.036(3) 0.042(4) 0.034(2) 0.002(3) -0.002(3) -0.020(3)
C91 0.034(3) 0.034(3) 0.046(3) 0.000(3) 0.006(2) -0.015(3)
C92 0.026(3) 0.026(3) 0.066(3) 0.000(3) -0.002(3) -0.010(3)
C93 0.035(3) 0.035(4) 0.063(3) -0.003(3) -0.015(3) -0.015(3)
C94 0.037(3) 0.028(3) 0.041(3) 0.001(3) -0.012(2) -0.012(3)
C95 0.033(4) 0.037(4) 0.101(6) 0.003(4) -0.001(4) -0.018(3)
N6 0.025(3) 0.024(2) 0.022(2) -0.003(2) -0.004(2) -0.011(2)
P6 0.0285(8) 0.0209(7) 0.0168(7) -0.0017(6) -0.0053(6) -0.0094(6)
C96 0.048(3) 0.029(3) 0.030(2) -0.001(2) -0.023(2) -0.016(2)
C97 0.046(3) 0.040(4) 0.052(3) 0.001(3) -0.029(2) -0.008(3)
C98 0.068(4) 0.061(5) 0.071(4) 0.005(4) -0.047(3) -0.007(4)
C99 0.104(4) 0.067(5) 0.060(4) 0.009(4) -0.059(4) -0.018(4)
C100 0.103(4) 0.054(5) 0.040(3) 0.012(3) -0.039(3) -0.028(4)
C101 0.073(4) 0.042(4) 0.026(3) 0.002(3) -0.020(2) -0.018(3)
C102 0.030(2) 0.026(2) 0.026(3) -0.010(2) -0.0062(19) -0.0115(17)
C103 0.039(3) 0.026(2) 0.044(4) -0.008(2) -0.016(3) -0.010(2)
C104 0.046(3) 0.032(3) 0.059(4) -0.014(3) -0.021(3) -0.004(2)
C105 0.039(3) 0.052(3) 0.062(5) -0.029(3) -0.011(3) -0.009(3)
C106 0.044(3) 0.059(3) 0.040(4) -0.019(3) 0.008(3) -0.017(3)
C107 0.040(3) 0.045(3) 0.025(3) -0.010(3) 0.001(2) -0.017(2)
C108 0.025(3) 0.019(3) 0.032(3) -0.003(2) -0.008(2) -0.004(2)
C109 0.034(3) 0.032(3) 0.037(3) -0.001(3) -0.009(2) -0.015(3)
C110 0.046(4) 0.036(4) 0.051(3) 0.004(3) -0.013(3) -0.023(3)
C111 0.042(4) 0.039(4) 0.055(3) -0.005(3) -0.019(3) -0.020(3)
C112 0.037(4) 0.036(4) 0.044(3) -0.008(3) -0.017(3) -0.012(3)
C113 0.028(3) 0.031(3) 0.033(2) -0.005(3) -0.010(2) -0.009(2)
C114 0.077(6) 0.068(6) 0.087(6) -0.005(5) -0.035(5) -0.048(5)
Fe1 0.0256(5) 0.0216(5) 0.0195(4) 0.0060(3) -0.0069(4) -0.0051(4)
C115 0.032(3) 0.036(3) 0.049(4) 0.008(3) -0.021(3) -0.012(3)
N7A 0.061(4) 0.072(5) 0.065(4) 0.004(4) -0.026(4) -0.025(4)
C116 0.069(5) 0.103(5) 0.108(5) -0.002(4) -0.025(3) -0.057(4)
C117 0.083(7) 0.114(5) 0.110(6) -0.014(5) -0.021(5) -0.060(6)
C118 0.098(7) 0.118(6) 0.098(5) -0.002(5) -0.019(5) -0.048(5)
C119 0.147(9) 0.096(6) 0.109(5) -0.003(4) -0.031(5) -0.042(5)
Fe1B 0.0256(5) 0.0216(5) 0.0195(4) 0.0060(3) -0.0069(4) -0.0051(4)
C129 0.032(3) 0.036(3) 0.049(4) 0.008(3) -0.021(3) -0.012(3)
N7B 0.061(4) 0.072(5) 0.065(4) 0.004(4) -0.026(4) -0.025(4)
C130 0.069(5) 0.103(5) 0.108(5) -0.002(4) -0.025(3) -0.057(4)
C131 0.083(7) 0.114(5) 0.110(6) -0.014(5) -0.021(5) -0.060(6)
C132 0.098(7) 0.118(6) 0.098(5) -0.002(5) -0.019(5) -0.048(5)
C133 0.147(9) 0.096(6) 0.109(5) -0.003(4) -0.031(5) -0.042(5)
C120 0.038(7) 0.031(3) 0.036(4) 0.005(3) -0.007(4) -0.010(4)
N8A 0.043(5) 0.035(3) 0.040(6) 0.006(3) -0.007(4) -0.014(3)
C121 0.062(5) 0.041(4) 0.056(5) 0.020(4) -0.009(4) -0.021(3)
C122 0.072(6) 0.059(7) 0.085(9) 0.001(6) -0.013(5) -0.031(6)
C123 0.108(8) 0.067(8) 0.062(6) 0.027(5) -0.024(6) -0.039(6)
C124 0.073(6) 0.043(5) 0.074(7) 0.021(6) -0.010(6) -0.005(5)
Fe2 0.0311(5) 0.0214(4) 0.0229(4) 0.0001(3) -0.0098(4) -0.0030(4)
C134 0.038(7) 0.031(3) 0.036(4) 0.005(3) -0.007(4) -0.010(4)
N8B 0.043(5) 0.035(3) 0.040(6) 0.006(3) -0.007(4) -0.014(3)
C135 0.062(5) 0.041(4) 0.056(5) 0.020(4) -0.009(4) -0.021(3)
C136 0.072(6) 0.059(7) 0.085(9) 0.001(6) -0.013(5) -0.031(6)
C137 0.108(8) 0.067(8) 0.062(6) 0.027(5) -0.024(6) -0.039(6)
C138 0.073(6) 0.043(5) 0.074(7) 0.021(6) -0.010(6) -0.005(5)
C125 0.056(4) 0.028(3) 0.052(3) 0.002(3) -0.012(3) 0.001(3)
C126 0.081(6) 0.036(3) 0.073(4) 0.016(3) -0.026(4) -0.001(3)
C127 0.089(6) 0.061(5) 0.062(3) 0.025(3) -0.028(4) -0.002(4)
C128 0.058(4) 0.047(4) 0.051(3) 0.027(3) -0.002(3) -0.010(3)
Fe3 0.0238(4) 0.0214(4) 0.0198(4) -0.0005(3) -0.0042(4) -0.0068(3)
Co1 0.0195(4) 0.0142(3) 0.0161(4) 0.0021(3) -0.0067(3) -0.0046(3)
Co2 0.0212(4) 0.0154(3) 0.0136(4) 0.0026(3) -0.0039(3) -0.0055(3)
Co3 0.0196(4) 0.0147(3) 0.0152(4) 0.0003(3) -0.0053(3) -0.0057(3)
Co4 0.0212(4) 0.0166(4) 0.0160(4) 0.0023(3) -0.0069(3) -0.0043(3)
Co5 0.0192(4) 0.0183(4) 0.0151(4) 0.0014(3) -0.0035(3) -0.0068(3)
Co6 0.0215(4) 0.0158(4) 0.0148(4) 0.0003(3) -0.0057(3) -0.0058(3)
Se1 0.0208(3) 0.0155(3) 0.0165(3) 0.0005(2) -0.0041(2) -0.0040(2)
Se2 0.0192(3) 0.0162(3) 0.0190(3) 0.0015(2) -0.0055(2) -0.0060(2)
Se3 0.0236(3) 0.0150(3) 0.0193(3) 0.0037(2) -0.0057(2) -0.0044(2)
Se4 0.0189(3) 0.0170(3) 0.0164(3) 0.0006(2) -0.0043(2) -0.0041(2)
Se5 0.0205(3) 0.0196(3) 0.0212(3) 0.0008(2) -0.0084(2) -0.0060(2)
Se6 0.0237(3) 0.0174(3) 0.0216(3) 0.0052(2) -0.0067(2) -0.0092(2)
Se7 0.0208(3) 0.0178(3) 0.0144(3) 0.0008(2) -0.0056(2) -0.0054(2)
Se8 0.0242(3) 0.0187(3) 0.0144(3) 0.0017(2) -0.0065(2) -0.0047(2)
O1 0.037(3) 0.0243(19) 0.034(2) 0.0028(16) -0.0079(19) -0.0089(17)
P7A 0.078(2) 0.054(2) 0.0246(14) 0.0059(12) -0.0232(15) -0.0161(17)
F1A 0.147(10) 0.119(10) 0.119(10) -0.021(7) 0.039(8) 0.012(10)
F2A 0.151(13) 0.089(7) 0.118(10) 0.063(7) -0.082(8) -0.060(7)
F3A 0.129(9) 0.111(9) 0.079(8) -0.002(6) 0.042(6) -0.023(7)
F4A 0.129(12) 0.107(8) 0.082(8) 0.062(7) 0.001(7) -0.019(7)
F5A 0.188(12) 0.180(14) 0.181(13) 0.066(9) -0.131(10) -0.128(11)
F6A 0.168(11) 0.171(14) 0.164(12) 0.041(8) -0.137(10) -0.065(9)
P7B 0.078(2) 0.054(2) 0.0246(14) 0.0059(12) -0.0232(15) -0.0161(17)
F1B 0.155(9) 0.198(14) 0.088(7) 0.016(7) -0.001(6) -0.114(9)
F2B 0.123(8) 0.134(9) 0.087(8) -0.033(6) -0.065(7) 0.048(6)
F3B 0.169(10) 0.167(13) 0.095(7) -0.022(8) 0.034(8) -0.113(9)
F4B 0.165(10) 0.125(8) 0.167(13) -0.014(7) -0.119(10) 0.040(8)
F5B 0.156(12) 0.069(7) 0.065(5) -0.019(5) -0.048(6) -0.025(6)
F6B 0.135(11) 0.126(9) 0.071(6) -0.027(6) -0.056(6) -0.037(7)


#----------------------------------------------------------------------------#
#                   MOLECULAR GEOMETRY                                       #
#----------------------------------------------------------------------------#

_geom_special_details            
;
 All esds (except the esd in the dihedral angle between two l.s. planes)
 are estimated using the full covariance matrix.  The cell esds are taken
 into account individually in the estimation of esds in distances, angles
 and torsion angles; correlations between esds in cell parameters are only
 used when they are defined by crystal symmetry.  An approximate (isotropic)
 treatment of cell esds is used for estimating esds involving l.s. planes.
;
loop_
_geom_bond_atom_site_label_1
_geom_bond_atom_site_label_2
_geom_bond_distance
_geom_bond_site_symmetry_2
_geom_bond_publ_flag
N1 C13 1.468(5) . ?
N1 P1 1.670(4) . ?
N1 Fe1 1.993(4) . ?
N1 Fe1B 2.085(15) . ?
P1 C1 1.839(3) . ?
P1 C7 1.850(3) . ?
P1 Co1 2.1728(16) . ?
C1 C2 1.39 . ?
C1 C6 1.39 . ?
C2 C3 1.39 . ?
C2 H2 0.95 . ?
C3 C4 1.39 . ?
C3 H3 0.95 . ?
C4 C5 1.39 . ?
C4 H4 0.95 . ?
C5 C6 1.39 . ?
C5 H5 0.95 . ?
C6 H6 0.95 . ?
C7 C8 1.39 . ?
C7 C12 1.39 . ?
C8 C9 1.39 . ?
C8 H8 0.95 . ?
C9 C10 1.39 . ?
C9 H9 0.95 . ?
C10 C11 1.39 . ?
C10 H10 0.95 . ?
C11 C12 1.39 . ?
C11 H11 0.95 . ?
C12 H12 0.95 . ?
C13 C14 1.39 . ?
C13 C18 1.39 . ?
C14 C15 1.39 . ?
C14 H14 0.95 . ?
C15 C16 1.39 . ?
C15 H15 0.95 . ?
C16 C17 1.39 . ?
C16 C19 1.539(7) . ?
C17 C18 1.39 . ?
C17 H17 0.95 . ?
C18 H18 0.95 . ?
C19 H19A 0.9782 . ?
C19 H19B 0.9822 . ?
C19 H19C 0.9778 . ?
N2 C32 1.444(5) . ?
N2 P2 1.665(5) . ?
N2 Fe1B 1.969(15) . ?
N2 Fe1 1.981(5) . ?
P2 C26 1.844(3) . ?
P2 C20 1.849(3) . ?
P2 Co2 2.1669(17) . ?
P2 Fe1B 2.798(15) . ?
C20 C21 1.39 . ?
C20 C25 1.39 . ?
C21 C22 1.39 . ?
C21 H21 0.95 . ?
C22 C23 1.39 . ?
C22 H22 0.95 . ?
C23 C24 1.39 . ?
C23 H23 0.95 . ?
C24 C25 1.39 . ?
C24 H24 0.95 . ?
C25 H25 0.95 . ?
C26 C27 1.39 . ?
C26 C31 1.39 . ?
C27 C28 1.39 . ?
C27 H27 0.95 . ?
C28 C29 1.39 . ?
C28 H28 0.95 . ?
C29 C30 1.39 . ?
C29 H29 0.95 . ?
C30 C31 1.39 . ?
C30 H30 0.95 . ?
C31 H31 0.95 . ?
C32 C33 1.39 . ?
C32 C37 1.39 . ?
C33 C34 1.39 . ?
C33 H33 0.95 . ?
C34 C35 1.39 . ?
C34 H34 0.95 . ?
C35 C36 1.39 . ?
C35 C38 1.539(7) . ?
C36 C37 1.39 . ?
C36 H36 0.95 . ?
C37 H37 0.95 . ?
C38 H38A 0.98 . ?
C38 H38B 0.98 . ?
C38 H38C 0.98 . ?
N3 C51 1.455(5) . ?
N3 P3B 1.65(2) . ?
N3 P3A 1.676(12) . ?
N3 Fe2 2.014(5) . ?
P3A C39A 1.839(8) . ?
P3A C45A 1.858(7) . ?
P3A Co3 2.167(15) . ?
C39A C40A 1.39 . ?
C39A C44A 1.39 . ?
C40A C41A 1.39 . ?
C40A H40A 0.95 . ?
C41A C42A 1.39 . ?
C41A H41A 0.95 . ?
C42A C43A 1.39 . ?
C42A H42A 0.95 . ?
C43A C44A 1.39 . ?
C43A H43A 0.95 . ?
C44A H44A 0.95 . ?
C45A C46A 1.39 . ?
C45A C50A 1.39 . ?
C46A C47A 1.39 . ?
C46A H46A 0.95 . ?
C47A C48A 1.39 . ?
C47A H47A 0.95 . ?
C48A C49A 1.39 . ?
C48A H48A 0.95 . ?
C49A C50A 1.39 . ?
C49A H49A 0.95 . ?
C50A H50A 0.95 . ?
C51 C52 1.39 . ?
C51 C56 1.39 . ?
C52 C53 1.39 . ?
C52 H52 0.95 . ?
C53 C54 1.39 . ?
C53 H53 0.95 . ?
C54 C55 1.39 . ?
C54 C57 1.550(7) . ?
C55 C56 1.39 . ?
C55 H55 0.95 . ?
C56 H56 0.95 . ?
C57 H57A 0.98 . ?
C57 H57B 0.98 . ?
C57 H57C 0.98 . ?
P3B C39B 1.840(11) . ?
P3B C45B 1.845(11) . ?
P3B Co3 2.14(2) . ?
C39B C40B 1.39 . ?
C39B C44B 1.39 . ?
C40B C41B 1.39 . ?
C40B H40B 0.95 . ?
C41B C42B 1.39 . ?
C41B H41B 0.95 . ?
C42B C43B 1.39 . ?
C42B H42B 0.95 . ?
C43B C44B 1.39 . ?
C43B H43B 0.95 . ?
C44B H44B 0.95 . ?
C45B C46B 1.39 . ?
C45B C50B 1.39 . ?
C46B C47B 1.39 . ?
C46B H46B 0.95 . ?
C47B C48B 1.39 . ?
C47B H47B 0.95 . ?
C48B C49B 1.39 . ?
C48B H48B 0.95 . ?
C49B C50B 1.39 . ?
C49B H49B 0.95 . ?
C50B H50B 0.95 . ?
N4A C70A 1.449(9) . ?
N4A P4A 1.671(8) . ?
N4A Fe2 2.078(14) . ?
P4A C58A 1.842(7) . ?
P4A C64A 1.854(7) . ?
P4A Co4 2.196(14) . ?
C58A C59A 1.39 . ?
C58A C63A 1.39 . ?
C59A C60A 1.39 . ?
C59A H59A 0.95 . ?
C60A C61A 1.39 . ?
C60A H60A 0.95 . ?
C61A C62A 1.39 . ?
C61A H61A 0.95 . ?
C62A C63A 1.39 . ?
C62A H62A 0.95 . ?
C63A H63A 0.95 . ?
C64A C65A 1.39 . ?
C64A C69A 1.39 . ?
C65A C66A 1.39 . ?
C65A H65A 0.95 . ?
C66A C67A 1.39 . ?
C66A H66A 0.95 . ?
C67A C68A 1.39 . ?
C67A H67A 0.95 . ?
C68A C69A 1.39 . ?
C68A H68A 0.95 . ?
C69A H69A 0.95 . ?
C70A C71A 1.39 . ?
C70A C75A 1.39 . ?
C71A C72A 1.39 . ?
C71A H71A 0.95 . ?
C72A C73A 1.39 . ?
C72A H72A 0.95 . ?
C73A C74A 1.39 . ?
C73A C76A 1.543(9) . ?
C74A C75A 1.39 . ?
C74A H74A 0.95 . ?
C75A H75A 0.95 . ?
C76A H76A 0.98 . ?
C76A H76B 0.98 . ?
C76A H76C 0.98 . ?
N4B C70B 1.453(12) . ?
N4B P4B 1.668(12) . ?
N4B Fe2 1.95(2) . ?
P4B C58B 1.838(11) . ?
P4B C64B 1.841(10) . ?
P4B Co4 2.12(2) . ?
C58B C59B 1.39 . ?
C58B C63B 1.39 . ?
C59B C60B 1.39 . ?
C59B H59B 0.95 . ?
C60B C61B 1.39 . ?
C60B H60B 0.95 . ?
C61B C62B 1.39 . ?
C61B H61B 0.95 . ?
C62B C63B 1.39 . ?
C62B H62B 0.95 . ?
C63B H63B 0.95 . ?
C64B C65B 1.39 . ?
C64B C69B 1.39 . ?
C65B C66B 1.39 . ?
C65B H65B 0.95 . ?
C66B C67B 1.39 . ?
C66B H66B 0.95 . ?
C67B C68B 1.39 . ?
C67B H67B 0.95 . ?
C68B C69B 1.39 . ?
C68B H68B 0.95 . ?
C69B H69B 0.95 . ?
C70B C71B 1.39 . ?
C70B C75B 1.39 . ?
C71B C72B 1.39 . ?
C71B H71B 0.95 . ?
C72B C73B 1.39 . ?
C72B H72B 0.95 . ?
C73B C74B 1.39 . ?
C73B C76B 1.541(12) . ?
C74B C75B 1.39 . ?
C74B H74B 0.95 . ?
C75B H75B 0.95 . ?
C76B H76D 0.9786 . ?
C76B H76E 0.9839 . ?
C76B H76F 0.981 . ?
C177 C178 1.39 . ?
C177 C182 1.39 . ?
C177 P5 1.838(3) . ?
C178 C179 1.39 . ?
C178 H178 0.95 . ?
C179 C180 1.39 . ?
C179 H179 0.95 . ?
C180 C181 1.39 . ?
C180 H180 0.95 . ?
C181 C182 1.39 . ?
C181 H181 0.95 . ?
C182 H182 0.95 . ?
C183 C184 1.39 . ?
C183 C188 1.39 . ?
C183 P5 1.854(3) . ?
C184 C185 1.39 . ?
C184 H184 0.95 . ?
C185 C186 1.39 . ?
C185 H185 0.95 . ?
C186 C187 1.39 . ?
C186 H186 0.95 . ?
C187 C188 1.39 . ?
C187 H187 0.95 . ?
C188 H188 0.95 . ?
N5 C89 1.442(5) . ?
N5 P5 1.667(4) . ?
N5 Fe3 2.012(4) . ?
P5 C83 1.822(10) . ?
P5 C77 1.848(12) . ?
P5 Co5 2.1633(17) . ?
C77 C78 1.39 . ?
C77 C82 1.39 . ?
C78 C79 1.39 . ?
C78 H78 0.95 . ?
C79 C80 1.39 . ?
C79 H79 0.95 . ?
C80 C81 1.39 . ?
C80 H80 0.95 . ?
C81 C82 1.39 . ?
C81 H81 0.95 . ?
C82 H82 0.95 . ?
C83 C84 1.39 . ?
C83 C88 1.39 . ?
C84 C85 1.39 . ?
C84 H84 0.95 . ?
C85 C86 1.39 . ?
C85 H85 0.95 . ?
C86 C87 1.39 . ?
C86 H86 0.95 . ?
C87 C88 1.39 . ?
C87 H87 0.95 . ?
C88 H88 0.95 . ?
C89 C90 1.39 . ?
C89 C94 1.39 . ?
C90 C91 1.39 . ?
C90 H90 0.95 . ?
C91 C92 1.39 . ?
C91 H91 0.95 . ?
C92 C93 1.39 . ?
C92 C95 1.549(7) . ?
C93 C94 1.39 . ?
C93 H93 0.95 . ?
C94 H94 0.95 . ?
C95 H95A 0.9674 . ?
C95 H95B 0.9596 . ?
C95 H95C 0.9645 . ?
N6 C108 1.443(5) . ?
N6 P6 1.672(5) . ?
N6 Fe3 2.014(5) . ?
P6 C102 1.839(3) . ?
P6 C96 1.839(3) . ?
P6 Co6 2.1639(16) . ?
C96 C97 1.39 . ?
C96 C101 1.39 . ?
C97 C98 1.39 . ?
C97 H97 0.95 . ?
C98 C99 1.39 . ?
C98 H98 0.95 . ?
C99 C100 1.39 . ?
C99 H99 0.95 . ?
C100 C101 1.39 . ?
C100 H100 0.95 . ?
C101 H101 0.95 . ?
C102 C103 1.39 . ?
C102 C107 1.39 . ?
C103 C104 1.39 . ?
C103 H103 0.95 . ?
C104 C105 1.39 . ?
C104 H104 0.95 . ?
C105 C106 1.39 . ?
C105 H105 0.95 . ?
C106 C107 1.39 . ?
C106 H106 0.95 . ?
C107 H107 0.95 . ?
C108 C109 1.39 . ?
C108 C113 1.39 . ?
C109 C110 1.39 . ?
C109 H109 0.95 . ?
C110 C111 1.39 . ?
C110 H110 0.95 . ?
C111 C112 1.39 . ?
C111 C114 1.551(7) . ?
C112 C113 1.39 . ?
C112 H112 0.95 . ?
C113 H113 0.95 . ?
C114 H11A 0.9628 . ?
C114 H11B 0.956 . ?
C114 H11C 0.9636 . ?
Fe1 C115 2.091(7) . ?
Fe1 Se2 2.5252(11) . ?
C115 N7A 1.148(9) . ?
N7A C116 1.449(10) . ?
C116 C117 1.531(5) . ?
C116 C118 1.533(5) . ?
C116 C119 1.540(5) . ?
C117 H11D 0.98 . ?
C117 H11E 0.98 . ?
C117 H11F 0.98 . ?
C118 H11G 0.98 . ?
C118 H11H 0.98 . ?
C118 H11I 0.98 . ?
C119 H11J 0.98 . ?
C119 H11K 0.98 . ?
C119 H11L 0.98 . ?
Fe1B C129 2.091(7) . ?
Fe1B Se1 2.329(14) . ?
Fe1B Se2 2.429(15) . ?
Fe1B Co2 2.782(14) . ?
Fe1B Co1 2.851(14) . ?
C129 N7B 1.149(9) . ?
N7B C130 1.449(10) . ?
C130 C131 1.531(5) . ?
C130 C132 1.533(5) . ?
C130 C133 1.539(5) . ?
C131 H13A 0.98 . ?
C131 H13B 0.98 . ?
C131 H13C 0.98 . ?
C132 H13D 0.98 . ?
C132 H13E 0.98 . ?
C132 H13F 0.98 . ?
C133 H13G 0.98 . ?
C133 H13H 0.98 . ?
C133 H13I 0.98 . ?
C120 N8A 1.155(14) . ?
C120 Fe2 2.107(10) . ?
N8A C121 1.469(11) . ?
C121 C122 1.511(14) . ?
C121 C123 1.530(14) . ?
C121 C124 1.539(13) . ?
C122 H12A 0.98 . ?
C122 H12B 0.98 . ?
C122 H12C 0.98 . ?
C123 H12D 0.98 . ?
C123 H12E 0.98 . ?
C123 H12F 0.98 . ?
C124 H12G 0.98 . ?
C124 H12H 0.98 . ?
C124 H12I 0.98 . ?
Fe2 C134 2.106(13) . ?
Fe2 Se3 2.5295(11) . ?
C134 N8B 1.158(18) . ?
N8B C135 1.475(14) . ?
C135 C137 1.518(16) . ?
C135 C136 1.523(16) . ?
C135 C138 1.543(15) . ?
C136 H13J 0.98 . ?
C136 H13K 0.98 . ?
C136 H13L 0.98 . ?
C137 H13M 0.98 . ?
C137 H13N 0.98 . ?
C137 H13O 0.98 . ?
C138 H13P 0.98 . ?
C138 H13Q 0.98 . ?
C138 H13R 0.98 . ?
C125 O1 1.449(9) . ?
C125 C126 1.529(11) . ?
C125 H12J 0.99 . ?
C125 H12K 0.99 . ?
C126 C127 1.439(13) . ?
C126 H12L 0.99 . ?
C126 H12M 0.99 . ?
C127 C128 1.512(12) . ?
C127 H12N 0.99 . ?
C127 H12O 0.99 . ?
C128 O1 1.446(9) . ?
C128 H12P 0.99 . ?
C128 H12Q 0.99 . ?
Fe3 O1 2.259(4) . ?
Fe3 Se6 2.4295(11) . ?
Fe3 Se5 2.6312(10) . ?
Fe3 Co6 2.9407(12) . ?
Fe3 Co5 2.9704(12) . ?
Co1 Se2 2.3254(9) . ?
Co1 Se1 2.3287(9) . ?
Co1 Se7 2.3373(10) . ?
Co1 Se6 2.3817(9) . ?
Co1 Co2 2.8000(10) . ?
Co1 Co6 2.9215(11) . ?
Co1 Co3 2.9302(11) . ?
Co1 Co5 2.9398(11) . ?
Co2 Se1 2.3132(9) . ?
Co2 Se8 2.3185(10) . ?
Co2 Se2 2.3574(9) . ?
Co2 Se3 2.3659(10) . ?
Co2 Co4 2.9149(12) . ?
Co2 Co3 2.9477(11) . ?
Co2 Co6 2.9531(11) . ?
Co3 Se4 2.3105(10) . ?
Co3 Se7 2.3237(9) . ?
Co3 Se3 2.3717(9) . ?
Co3 Se2 2.3780(10) . ?
Co3 Co4 2.8245(11) . ?
Co3 Co5 2.9540(11) . ?
Co4 Se8 2.3143(10) . ?
Co4 Se4 2.3325(9) . ?
Co4 Se3 2.3484(10) . ?
Co4 Se5 2.3814(10) . ?
Co4 Co6 2.9155(11) . ?
Co4 Co5 2.9527(11) . ?
Co5 Se7 2.3251(9) . ?
Co5 Se5 2.3548(9) . ?
Co5 Se4 2.3634(9) . ?
Co5 Se6 2.3949(10) . ?
Co5 Co6 2.7797(11) . ?
Co6 Se8 2.3266(9) . ?
Co6 Se5 2.3566(10) . ?
Co6 Se1 2.3649(10) . ?
Co6 Se6 2.3860(9) . ?
P7A F1A 1.498(14) . ?
P7A F4A 1.536(13) . ?
P7A F2A 1.548(13) . ?
P7A F6A 1.548(13) . ?
P7A F3A 1.553(14) . ?
P7A F5A 1.557(13) . ?
P7B F1B 1.503(14) . ?
P7B F4B 1.533(12) . ?
P7B F2B 1.534(12) . ?
P7B F5B 1.553(11) . ?
P7B F3B 1.556(14) . ?
P7B F6B 1.560(12) . ?

loop_
_geom_angle_atom_site_label_1
_geom_angle_atom_site_label_2
_geom_angle_atom_site_label_3
_geom_angle
_geom_angle_site_symmetry_1
_geom_angle_site_symmetry_3
_geom_angle_publ_flag
C13 N1 P1 121.6(3) . . ?
C13 N1 Fe1 122.2(3) . . ?
P1 N1 Fe1 115.6(2) . . ?
C13 N1 Fe1B 138.5(5) . . ?
P1 N1 Fe1B 98.3(4) . . ?
N1 P1 C1 106.4(2) . . ?
N1 P1 C7 107.2(2) . . ?
C1 P1 C7 109.21(17) . . ?
N1 P1 Co1 113.76(16) . . ?
C1 P1 Co1 108.83(16) . . ?
C7 P1 Co1 111.20(14) . . ?
C2 C1 C6 120 . . ?
C2 C1 P1 115.5(2) . . ?
C6 C1 P1 124.3(2) . . ?
C3 C2 C1 120 . . ?
C3 C2 H2 120 . . ?
C1 C2 H2 120 . . ?
C2 C3 C4 120 . . ?
C2 C3 H3 120 . . ?
C4 C3 H3 120 . . ?
C5 C4 C3 120 . . ?
C5 C4 H4 120 . . ?
C3 C4 H4 120 . . ?
C4 C5 C6 120 . . ?
C4 C5 H5 120 . . ?
C6 C5 H5 120 . . ?
C5 C6 C1 120 . . ?
C5 C6 H6 120 . . ?
C1 C6 H6 120 . . ?
C8 C7 C12 120 . . ?
C8 C7 P1 120.49(19) . . ?
C12 C7 P1 119.03(19) . . ?
C7 C8 C9 120 . . ?
C7 C8 H8 120 . . ?
C9 C8 H8 120 . . ?
C10 C9 C8 120 . . ?
C10 C9 H9 120 . . ?
C8 C9 H9 120 . . ?
C9 C10 C11 120 . . ?
C9 C10 H10 120 . . ?
C11 C10 H10 120 . . ?
C10 C11 C12 120 . . ?
C10 C11 H11 120 . . ?
C12 C11 H11 120 . . ?
C11 C12 C7 120 . . ?
C11 C12 H12 120 . . ?
C7 C12 H12 120 . . ?
C14 C13 C18 120 . . ?
C14 C13 N1 123.5(3) . . ?
C18 C13 N1 116.5(3) . . ?
C13 C14 C15 120 . . ?
C13 C14 H14 120 . . ?
C15 C14 H14 120 . . ?
C16 C15 C14 120 . . ?
C16 C15 H15 120 . . ?
C14 C15 H15 120 . . ?
C15 C16 C17 120 . . ?
C15 C16 C19 120.0(4) . . ?
C17 C16 C19 120.0(4) . . ?
C18 C17 C16 120 . . ?
C18 C17 H17 120 . . ?
C16 C17 H17 120 . . ?
C17 C18 C13 120 . . ?
C17 C18 H18 120 . . ?
C13 C18 H18 120 . . ?
C16 C19 H19A 109.3 . . ?
C16 C19 H19B 109.6 . . ?
H19A C19 H19B 109.3 . . ?
C16 C19 H19C 110.1 . . ?
H19A C19 H19C 109.1 . . ?
H19B C19 H19C 109.3 . . ?
C32 N2 P2 123.7(3) . . ?
C32 N2 Fe1B 134.5(5) . . ?
P2 N2 Fe1B 100.4(5) . . ?
C32 N2 Fe1 118.1(3) . . ?
P2 N2 Fe1 117.4(2) . . ?
N2 P2 C26 107.4(2) . . ?
N2 P2 C20 108.6(2) . . ?
C26 P2 C20 109.25(19) . . ?
N2 P2 Co2 110.44(17) . . ?
C26 P2 Co2 112.28(15) . . ?
C20 P2 Co2 108.77(17) . . ?
N2 P2 Fe1B 43.8(3) . . ?
C26 P2 Fe1B 122.1(4) . . ?
C20 P2 Fe1B 126.3(4) . . ?
Co2 P2 Fe1B 66.7(3) . . ?
C21 C20 C25 120 . . ?
C21 C20 P2 115.9(3) . . ?
C25 C20 P2 123.5(3) . . ?
C22 C21 C20 120 . . ?
C22 C21 H21 120 . . ?
C20 C21 H21 120 . . ?
C23 C22 C21 120 . . ?
C23 C22 H22 120 . . ?
C21 C22 H22 120 . . ?
C22 C23 C24 120 . . ?
C22 C23 H23 120 . . ?
C24 C23 H23 120 . . ?
C25 C24 C23 120 . . ?
C25 C24 H24 120 . . ?
C23 C24 H24 120 . . ?
C24 C25 C20 120 . . ?
C24 C25 H25 120 . . ?
C20 C25 H25 120 . . ?
C27 C26 C31 120 . . ?
C27 C26 P2 118.9(2) . . ?
C31 C26 P2 120.8(2) . . ?
C28 C27 C26 120 . . ?
C28 C27 H27 120 . . ?
C26 C27 H27 120 . . ?
C27 C28 C29 120 . . ?
C27 C28 H28 120 . . ?
C29 C28 H28 120 . . ?
C28 C29 C30 120 . . ?
C28 C29 H29 120 . . ?
C30 C29 H29 120 . . ?
C31 C30 C29 120 . . ?
C31 C30 H30 120 . . ?
C29 C30 H30 120 . . ?
C30 C31 C26 120 . . ?
C30 C31 H31 120 . . ?
C26 C31 H31 120 . . ?
C33 C32 C37 120 . . ?
C33 C32 N2 116.4(3) . . ?
C37 C32 N2 123.5(3) . . ?
C32 C33 C34 120 . . ?
C32 C33 H33 120 . . ?
C34 C33 H33 120 . . ?
C35 C34 C33 120 . . ?
C35 C34 H34 120 . . ?
C33 C34 H34 120 . . ?
C34 C35 C36 120 . . ?
C34 C35 C38 119.9(5) . . ?
C36 C35 C38 120.0(5) . . ?
C35 C36 C37 120 . . ?
C35 C36 H36 120 . . ?
C37 C36 H36 120 . . ?
C36 C37 C32 120 . . ?
C36 C37 H37 120 . . ?
C32 C37 H37 120 . . ?
C35 C38 H38A 109.5 . . ?
C35 C38 H38B 109.5 . . ?
H38A C38 H38B 109.5 . . ?
C35 C38 H38C 109.5 . . ?
H38A C38 H38C 109.5 . . ?
H38B C38 H38C 109.5 . . ?
C51 N3 P3A 120.0(6) . . ?
C51 N3 Fe2 127.7(3) . . ?
P3B N3 Fe2 110.1(8) . . ?
P3A N3 Fe2 111.6(5) . . ?
N3 P3A C39A 111.0(7) . . ?
N3 P3A C45A 105.4(7) . . ?
C39A P3A C45A 108.7(6) . . ?
N3 P3A Co3 111.1(6) . . ?
C39A P3A Co3 107.4(7) . . ?
C45A P3A Co3 113.3(8) . . ?
C40A C39A C44A 120 . . ?
C40A C39A P3A 121.5(5) . . ?
C44A C39A P3A 118.0(5) . . ?
C41A C40A C39A 120 . . ?
C41A C40A H40A 120 . . ?
C39A C40A H40A 120 . . ?
C42A C41A C40A 120 . . ?
C42A C41A H41A 120 . . ?
C40A C41A H41A 120 . . ?
C41A C42A C43A 120 . . ?
C41A C42A H42A 120 . . ?
C43A C42A H42A 120 . . ?
C42A C43A C44A 120 . . ?
C42A C43A H43A 120 . . ?
C44A C43A H43A 120 . . ?
C43A C44A C39A 120 . . ?
C43A C44A H44A 120 . . ?
C39A C44A H44A 120 . . ?
C46A C45A C50A 120 . . ?
C46A C45A P3A 123.5(6) . . ?
C50A C45A P3A 116.4(5) . . ?
C47A C46A C45A 120 . . ?
C47A C46A H46A 120 . . ?
C45A C46A H46A 120 . . ?
C48A C47A C46A 120 . . ?
C48A C47A H47A 120 . . ?
C46A C47A H47A 120 . . ?
C47A C48A C49A 120 . . ?
C47A C48A H48A 120 . . ?
C49A C48A H48A 120 . . ?
C50A C49A C48A 120 . . ?
C50A C49A H49A 120 . . ?
C48A C49A H49A 120 . . ?
C49A C50A C45A 120 . . ?
C49A C50A H50A 120 . . ?
C45A C50A H50A 120 . . ?
C52 C51 C56 120 . . ?
C52 C51 N3 123.1(3) . . ?
C56 C51 N3 116.9(3) . . ?
C53 C52 C51 120 . . ?
C53 C52 H52 120 . . ?
C51 C52 H52 120 . . ?
C54 C53 C52 120 . . ?
C54 C53 H53 120 . . ?
C52 C53 H53 120 . . ?
C53 C54 C55 120 . . ?
C53 C54 C57 118.8(4) . . ?
C55 C54 C57 121.2(4) . . ?
C54 C55 C56 120 . . ?
C54 C55 H55 120 . . ?
C56 C55 H55 120 . . ?
C55 C56 C51 120 . . ?
C55 C56 H56 120 . . ?
C51 C56 H56 120 . . ?
C54 C57 H57A 109.5 . . ?
C54 C57 H57B 109.5 . . ?
H57A C57 H57B 109.5 . . ?
C54 C57 H57C 109.5 . . ?
H57A C57 H57C 109.5 . . ?
H57B C57 H57C 109.5 . . ?
N3 P3B C39B 103.7(10) . . ?
N3 P3B C45B 107.4(12) . . ?
C39B P3B C45B 110.3(10) . . ?
N3 P3B Co3 113.4(9) . . ?
C39B P3B Co3 107.8(11) . . ?
C45B P3B Co3 113.7(14) . . ?
C40B C39B C44B 120 . . ?
C40B C39B P3B 120.7(8) . . ?
C44B C39B P3B 119.1(8) . . ?
C39B C40B C41B 120 . . ?
C39B C40B H40B 120 . . ?
C41B C40B H40B 120 . . ?
C40B C41B C42B 120 . . ?
C40B C41B H41B 120 . . ?
C42B C41B H41B 120 . . ?
C43B C42B C41B 120 . . ?
C43B C42B H42B 120 . . ?
C41B C42B H42B 120 . . ?
C44B C43B C42B 120 . . ?
C44B C43B H43B 120 . . ?
C42B C43B H43B 120 . . ?
C43B C44B C39B 120 . . ?
C43B C44B H44B 120 . . ?
C39B C44B H44B 120 . . ?
C46B C45B C50B 120 . . ?
C46B C45B P3B 121.5(9) . . ?
C50B C45B P3B 117.8(9) . . ?
C45B C46B C47B 120 . . ?
C45B C46B H46B 120 . . ?
C47B C46B H46B 120 . . ?
C48B C47B C46B 120 . . ?
C48B C47B H47B 120 . . ?
C46B C47B H47B 120 . . ?
C47B C48B C49B 120 . . ?
C47B C48B H48B 120 . . ?
C49B C48B H48B 120 . . ?
C50B C49B C48B 120 . . ?
C50B C49B H49B 120 . . ?
C48B C49B H49B 120 . . ?
C49B C50B C45B 120 . . ?
C49B C50B H50B 120 . . ?
C45B C50B H50B 120 . . ?
C70A N4A P4A 122.7(9) . . ?
C70A N4A Fe2 117.6(9) . . ?
P4A N4A Fe2 115.4(7) . . ?
N4A P4A C58A 109.3(8) . . ?
N4A P4A C64A 107.0(8) . . ?
C58A P4A C64A 108.0(7) . . ?
N4A P4A Co4 109.7(7) . . ?
C58A P4A Co4 110.1(8) . . ?
C64A P4A Co4 112.6(8) . . ?
C59A C58A C63A 120 . . ?
C59A C58A P4A 118.5(6) . . ?
C63A C58A P4A 121.5(6) . . ?
C60A C59A C58A 120 . . ?
C60A C59A H59A 120 . . ?
C58A C59A H59A 120 . . ?
C59A C60A C61A 120 . . ?
C59A C60A H60A 120 . . ?
C61A C60A H60A 120 . . ?
C62A C61A C60A 120 . . ?
C62A C61A H61A 120 . . ?
C60A C61A H61A 120 . . ?
C63A C62A C61A 120 . . ?
C63A C62A H62A 120 . . ?
C61A C62A H62A 120 . . ?
C62A C63A C58A 120 . . ?
C62A C63A H63A 120 . . ?
C58A C63A H63A 120 . . ?
C65A C64A C69A 120 . . ?
C65A C64A P4A 124.2(6) . . ?
C69A C64A P4A 115.5(6) . . ?
C66A C65A C64A 120 . . ?
C66A C65A H65A 120 . . ?
C64A C65A H65A 120 . . ?
C65A C66A C67A 120 . . ?
C65A C66A H66A 120 . . ?
C67A C66A H66A 120 . . ?
C68A C67A C66A 120 . . ?
C68A C67A H67A 120 . . ?
C66A C67A H67A 120 . . ?
C69A C68A C67A 120 . . ?
C69A C68A H68A 120 . . ?
C67A C68A H68A 120 . . ?
C68A C69A C64A 120 . . ?
C68A C69A H69A 120 . . ?
C64A C69A H69A 120 . . ?
C71A C70A C75A 120 . . ?
C71A C70A N4A 116.3(7) . . ?
C75A C70A N4A 123.7(7) . . ?
C70A C71A C72A 120 . . ?
C70A C71A H71A 120 . . ?
C72A C71A H71A 120 . . ?
C73A C72A C71A 120 . . ?
C73A C72A H72A 120 . . ?
C71A C72A H72A 120 . . ?
C72A C73A C74A 120 . . ?
C72A C73A C76A 119.4(8) . . ?
C74A C73A C76A 120.3(7) . . ?
C75A C74A C73A 120 . . ?
C75A C74A H74A 120 . . ?
C73A C74A H74A 120 . . ?
C74A C75A C70A 120 . . ?
C74A C75A H75A 120 . . ?
C70A C75A H75A 120 . . ?
C73A C76A H76A 109.5 . . ?
C73A C76A H76B 109.5 . . ?
H76A C76A H76B 109.5 . . ?
C73A C76A H76C 109.5 . . ?
H76A C76A H76C 109.5 . . ?
H76B C76A H76C 109.5 . . ?
C70B N4B P4B 122.9(15) . . ?
C70B N4B Fe2 119.4(13) . . ?
P4B N4B Fe2 117.7(12) . . ?
N4B P4B C58B 108.3(13) . . ?
N4B P4B C64B 108.9(13) . . ?
C58B P4B C64B 101.8(11) . . ?
N4B P4B Co4 112.5(12) . . ?
C58B P4B Co4 110.5(13) . . ?
C64B P4B Co4 114.2(12) . . ?
C59B C58B C63B 120 . . ?
C59B C58B P4B 120.3(9) . . ?
C63B C58B P4B 119.7(9) . . ?
C60B C59B C58B 120 . . ?
C60B C59B H59B 120 . . ?
C58B C59B H59B 120 . . ?
C61B C60B C59B 120 . . ?
C61B C60B H60B 120 . . ?
C59B C60B H60B 120 . . ?
C60B C61B C62B 120 . . ?
C60B C61B H61B 120 . . ?
C62B C61B H61B 120 . . ?
C61B C62B C63B 120 . . ?
C61B C62B H62B 120 . . ?
C63B C62B H62B 120 . . ?
C62B C63B C58B 120 . . ?
C62B C63B H63B 120 . . ?
C58B C63B H63B 120 . . ?
C65B C64B C69B 120 . . ?
C65B C64B P4B 120.6(10) . . ?
C69B C64B P4B 119.4(10) . . ?
C64B C65B C66B 120 . . ?
C64B C65B H65B 120 . . ?
C66B C65B H65B 120 . . ?
C67B C66B C65B 120 . . ?
C67B C66B H66B 120 . . ?
C65B C66B H66B 120 . . ?
C66B C67B C68B 120 . . ?
C66B C67B H67B 120 . . ?
C68B C67B H67B 120 . . ?
C69B C68B C67B 120 . . ?
C69B C68B H68B 120 . . ?
C67B C68B H68B 120 . . ?
C68B C69B C64B 120 . . ?
C68B C69B H69B 120 . . ?
C64B C69B H69B 120 . . ?
C71B C70B C75B 120 . . ?
C71B C70B N4B 115.8(11) . . ?
C75B C70B N4B 122.0(13) . . ?
C70B C71B C72B 120 . . ?
C70B C71B H71B 120 . . ?
C72B C71B H71B 120 . . ?
C73B C72B C71B 120 . . ?
C73B C72B H72B 120 . . ?
C71B C72B H72B 120 . . ?
C72B C73B C74B 120 . . ?
C72B C73B C76B 119.8(11) . . ?
C74B C73B C76B 120.2(11) . . ?
C75B C74B C73B 120 . . ?
C75B C74B H74B 120 . . ?
C73B C74B H74B 120 . . ?
C74B C75B C70B 120 . . ?
C74B C75B H75B 120 . . ?
C70B C75B H75B 120 . . ?
C73B C76B H76D 103.5 . . ?
C73B C76B H76E 112.3 . . ?
H76D C76B H76E 109.5 . . ?
C73B C76B H76F 112.6 . . ?
H76D C76B H76F 109.8 . . ?
H76E C76B H76F 109 . . ?
C178 C177 C182 120 . . ?
C178 C177 P5 117.7(3) . . ?
C182 C177 P5 122.2(3) . . ?
C179 C178 C177 120 . . ?
C179 C178 H178 120 . . ?
C177 C178 H178 120 . . ?
C178 C179 C180 120 . . ?
C178 C179 H179 120 . . ?
C180 C179 H179 120 . . ?
C181 C180 C179 120 . . ?
C181 C180 H180 120 . . ?
C179 C180 H180 120 . . ?
C180 C181 C182 120 . . ?
C180 C181 H181 120 . . ?
C182 C181 H181 120 . . ?
C181 C182 C177 120 . . ?
C181 C182 H182 120 . . ?
C177 C182 H182 120 . . ?
C184 C183 C188 120 . . ?
C184 C183 P5 117.9(3) . . ?
C188 C183 P5 122.0(3) . . ?
C183 C184 C185 120 . . ?
C183 C184 H184 120 . . ?
C185 C184 H184 120 . . ?
C184 C185 C186 120 . . ?
C184 C185 H185 120 . . ?
C186 C185 H185 120 . . ?
C187 C186 C185 120 . . ?
C187 C186 H186 120 . . ?
C185 C186 H186 120 . . ?
C188 C187 C186 120 . . ?
C188 C187 H187 120 . . ?
C186 C187 H187 120 . . ?
C187 C188 C183 120 . . ?
C187 C188 H188 120 . . ?
C183 C188 H188 120 . . ?
C89 N5 P5 123.5(3) . . ?
C89 N5 Fe3 126.9(3) . . ?
P5 N5 Fe3 109.6(2) . . ?
N5 P5 C83 110.8(7) . . ?
N5 P5 C177 107.5(3) . . ?
N5 P5 C77 106.5(11) . . ?
C83 P5 C77 107.0(13) . . ?
N5 P5 C183 109.2(2) . . ?
C177 P5 C183 107.4(3) . . ?
N5 P5 Co5 106.00(17) . . ?
C83 P5 Co5 111.0(9) . . ?
C177 P5 Co5 112.1(4) . . ?
C77 P5 Co5 115.5(19) . . ?
C183 P5 Co5 114.4(2) . . ?
C78 C77 C82 120 . . ?
C78 C77 P5 123.9(13) . . ?
C82 C77 P5 114.7(12) . . ?
C79 C78 C77 120 . . ?
C79 C78 H78 120 . . ?
C77 C78 H78 120 . . ?
C78 C79 C80 120 . . ?
C78 C79 H79 120 . . ?
C80 C79 H79 120 . . ?
C81 C80 C79 120 . . ?
C81 C80 H80 120 . . ?
C79 C80 H80 120 . . ?
C82 C81 C80 120 . . ?
C82 C81 H81 120 . . ?
C80 C81 H81 120 . . ?
C81 C82 C77 120 . . ?
C81 C82 H82 120 . . ?
C77 C82 H82 120 . . ?
C84 C83 C88 120 . . ?
C84 C83 P5 118.9(10) . . ?
C88 C83 P5 121.1(10) . . ?
C83 C84 C85 120 . . ?
C83 C84 H84 120 . . ?
C85 C84 H84 120 . . ?
C84 C85 C86 120 . . ?
C84 C85 H85 120 . . ?
C86 C85 H85 120 . . ?
C87 C86 C85 120 . . ?
C87 C86 H86 120 . . ?
C85 C86 H86 120 . . ?
C88 C87 C86 120 . . ?
C88 C87 H87 120 . . ?
C86 C87 H87 120 . . ?
C87 C88 C83 120 . . ?
C87 C88 H88 120 . . ?
C83 C88 H88 120 . . ?
C90 C89 C94 120 . . ?
C90 C89 N5 122.6(3) . . ?
C94 C89 N5 117.4(3) . . ?
C91 C90 C89 120 . . ?
C91 C90 H90 120 . . ?
C89 C90 H90 120 . . ?
C90 C91 C92 120 . . ?
C90 C91 H91 120 . . ?
C92 C91 H91 120 . . ?
C93 C92 C91 120 . . ?
C93 C92 C95 120.6(5) . . ?
C91 C92 C95 119.4(5) . . ?
C92 C93 C94 120 . . ?
C92 C93 H93 120 . . ?
C94 C93 H93 120 . . ?
C93 C94 C89 120 . . ?
C93 C94 H94 120 . . ?
C89 C94 H94 120 . . ?
C92 C95 H95A 109.6 . . ?
C92 C95 H95B 109.4 . . ?
H95A C95 H95B 109.8 . . ?
C92 C95 H95C 108.8 . . ?
H95A C95 H95C 109.6 . . ?
H95B C95 H95C 109.6 . . ?
C108 N6 P6 122.9(3) . . ?
C108 N6 Fe3 129.0(3) . . ?
P6 N6 Fe3 107.5(2) . . ?
N6 P6 C102 110.1(2) . . ?
N6 P6 C96 107.3(2) . . ?
C102 P6 C96 108.6(2) . . ?
N6 P6 Co6 107.72(17) . . ?
C102 P6 Co6 110.37(15) . . ?
C96 P6 Co6 112.75(16) . . ?
C97 C96 C101 120 . . ?
C97 C96 P6 117.6(3) . . ?
C101 C96 P6 122.1(3) . . ?
C96 C97 C98 120 . . ?
C96 C97 H97 120 . . ?
C98 C97 H97 120 . . ?
C99 C98 C97 120 . . ?
C99 C98 H98 120 . . ?
C97 C98 H98 120 . . ?
C100 C99 C98 120 . . ?
C100 C99 H99 120 . . ?
C98 C99 H99 120 . . ?
C99 C100 C101 120 . . ?
C99 C100 H100 120 . . ?
C101 C100 H100 120 . . ?
C100 C101 C96 120 . . ?
C100 C101 H101 120 . . ?
C96 C101 H101 120 . . ?
C103 C102 C107 120 . . ?
C103 C102 P6 119.9(2) . . ?
C107 C102 P6 119.5(2) . . ?
C104 C103 C102 120 . . ?
C104 C103 H103 120 . . ?
C102 C103 H103 120 . . ?
C103 C104 C105 120 . . ?
C103 C104 H104 120 . . ?
C105 C104 H104 120 . . ?
C106 C105 C104 120 . . ?
C106 C105 H105 120 . . ?
C104 C105 H105 120 . . ?
C105 C106 C107 120 . . ?
C105 C106 H106 120 . . ?
C107 C106 H106 120 . . ?
C106 C107 C102 120 . . ?
C106 C107 H107 120 . . ?
C102 C107 H107 120 . . ?
C109 C108 C113 120 . . ?
C109 C108 N6 117.1(3) . . ?
C113 C108 N6 122.8(3) . . ?
C110 C109 C108 120 . . ?
C110 C109 H109 120 . . ?
C108 C109 H109 120 . . ?
C111 C110 C109 120 . . ?
C111 C110 H110 120 . . ?
C109 C110 H110 120 . . ?
C110 C111 C112 120 . . ?
C110 C111 C114 120.4(5) . . ?
C112 C111 C114 119.6(5) . . ?
C113 C112 C111 120 . . ?
C113 C112 H112 120 . . ?
C111 C112 H112 120 . . ?
C112 C113 C108 120 . . ?
C112 C113 H113 120 . . ?
C108 C113 H113 120 . . ?
C111 C114 H11A 109.7 . . ?
C111 C114 H11B 110.4 . . ?
H11A C114 H11B 108.9 . . ?
C111 C114 H11C 108.4 . . ?
H11A C114 H11C 109.5 . . ?
H11B C114 H11C 109.9 . . ?
N2 Fe1 N1 145.0(2) . . ?
N2 Fe1 C115 94.7(3) . . ?
N1 Fe1 C115 109.6(2) . . ?
N2 Fe1 Se2 102.24(14) . . ?
N1 Fe1 Se2 97.26(12) . . ?
C115 Fe1 Se2 101.5(2) . . ?
N7A C115 Fe1 160.7(7) . . ?
C115 N7A C116 177.4(9) . . ?
N7A C116 C117 109.5(7) . . ?
N7A C116 C118 107.5(8) . . ?
C117 C116 C118 114.3(8) . . ?
N7A C116 C119 110.1(8) . . ?
C117 C116 C119 106.2(9) . . ?
C118 C116 C119 109.2(9) . . ?
C116 C117 H11D 109.5 . . ?
C116 C117 H11E 109.5 . . ?
H11D C117 H11E 109.5 . . ?
C116 C117 H11F 109.5 . . ?
H11D C117 H11F 109.5 . . ?
H11E C117 H11F 109.5 . . ?
C116 C118 H11G 109.5 . . ?
C116 C118 H11H 109.5 . . ?
H11G C118 H11H 109.5 . . ?
C116 C118 H11I 109.5 . . ?
H11G C118 H11I 109.5 . . ?
H11H C118 H11I 109.5 . . ?
C116 C119 H11J 109.5 . . ?
C116 C119 H11K 109.5 . . ?
H11J C119 H11K 109.5 . . ?
C116 C119 H11L 109.5 . . ?
H11J C119 H11L 109.5 . . ?
H11K C119 H11L 109.5 . . ?
N2 Fe1B N1 138.5(7) . . ?
N2 Fe1B C129 74.2(15) . . ?
N1 Fe1B C129 71.6(15) . . ?
N2 Fe1B Se1 105.3(7) . . ?
N1 Fe1B Se1 107.9(6) . . ?
C129 Fe1B Se1 177.5(9) . . ?
N2 Fe1B Se2 106.1(6) . . ?
N1 Fe1B Se2 97.8(6) . . ?
C129 Fe1B Se2 91.7(7) . . ?
Se1 Fe1B Se2 90.9(5) . . ?
N2 Fe1B Co2 81.4(5) . . ?
N1 Fe1B Co2 139.3(6) . . ?
C129 Fe1B Co2 129.1(13) . . ?
Se1 Fe1B Co2 52.9(3) . . ?
Se2 Fe1B Co2 53.3(3) . . ?
N2 Fe1B P2 35.8(3) . . ?
N1 Fe1B P2 173.0(7) . . ?
C129 Fe1B P2 101.4(15) . . ?
Se1 Fe1B P2 79.1(4) . . ?
Se2 Fe1B P2 82.5(4) . . ?
Co2 Fe1B P2 45.7(2) . . ?
N2 Fe1B Co1 141.1(7) . . ?
N1 Fe1B Co1 80.1(5) . . ?
C129 Fe1B Co1 129.6(10) . . ?
Se1 Fe1B Co1 52.3(3) . . ?
Se2 Fe1B Co1 51.5(3) . . ?
Co2 Fe1B Co1 59.6(3) . . ?
P2 Fe1B Co1 105.3(4) . . ?
N7B C129 Fe1B 160.5(9) . . ?
C129 N7B C130 174.7(17) . . ?
N7B C130 C131 109.5(7) . . ?
N7B C130 C132 107.5(8) . . ?
C131 C130 C132 114.3(8) . . ?
N7B C130 C133 110.1(8) . . ?
C131 C130 C133 106.2(9) . . ?
C132 C130 C133 109.3(9) . . ?
C130 C131 H13A 109.5 . . ?
C130 C131 H13B 109.5 . . ?
H13A C131 H13B 109.5 . . ?
C130 C131 H13C 109.5 . . ?
H13A C131 H13C 109.5 . . ?
H13B C131 H13C 109.5 . . ?
C130 C132 H13D 109.5 . . ?
C130 C132 H13E 109.5 . . ?
H13D C132 H13E 109.5 . . ?
C130 C132 H13F 109.5 . . ?
H13D C132 H13F 109.5 . . ?
H13E C132 H13F 109.5 . . ?
C130 C133 H13G 109.5 . . ?
C130 C133 H13H 109.5 . . ?
H13G C133 H13H 109.5 . . ?
C130 C133 H13I 109.5 . . ?
H13G C133 H13I 109.5 . . ?
H13H C133 H13I 109.5 . . ?
N8A C120 Fe2 164(4) . . ?
C120 N8A C121 174(3) . . ?
N8A C121 C122 108.0(11) . . ?
N8A C121 C123 106.8(11) . . ?
C122 C121 C123 113.8(12) . . ?
N8A C121 C124 104.8(10) . . ?
C122 C121 C124 110.7(12) . . ?
C123 C121 C124 112.2(12) . . ?
C121 C122 H12A 109.5 . . ?
C121 C122 H12B 109.5 . . ?
H12A C122 H12B 109.5 . . ?
C121 C122 H12C 109.5 . . ?
H12A C122 H12C 109.5 . . ?
H12B C122 H12C 109.5 . . ?
C121 C123 H12D 109.5 . . ?
C121 C123 H12E 109.5 . . ?
H12D C123 H12E 109.5 . . ?
C121 C123 H12F 109.5 . . ?
H12D C123 H12F 109.5 . . ?
H12E C123 H12F 109.5 . . ?
C121 C124 H12G 109.5 . . ?
C121 C124 H12H 109.5 . . ?
H12G C124 H12H 109.5 . . ?
C121 C124 H12I 109.5 . . ?
H12G C124 H12I 109.5 . . ?
H12H C124 H12I 109.5 . . ?
N4B Fe2 N3 154.8(9) . . ?
N3 Fe2 N4A 149.5(5) . . ?
N4B Fe2 C134 92(2) . . ?
N3 Fe2 C134 100(2) . . ?
N3 Fe2 C120 96.4(13) . . ?
N4A Fe2 C120 100.4(14) . . ?
N4B Fe2 Se3 91.2(6) . . ?
N3 Fe2 Se3 108.06(14) . . ?
N4A Fe2 Se3 94.3(4) . . ?
C134 Fe2 Se3 100(2) . . ?
C120 Fe2 Se3 99.0(14) . . ?
N8B C134 Fe2 164(6) . . ?
C134 N8B C135 164(4) . . ?
N8B C135 C137 107.5(16) . . ?
N8B C135 C136 105.9(16) . . ?
C137 C135 C136 114.8(16) . . ?
N8B C135 C138 105.1(15) . . ?
C137 C135 C138 112.7(17) . . ?
C136 C135 C138 110.1(16) . . ?
C135 C136 H13J 109.5 . . ?
C135 C136 H13K 109.5 . . ?
H13J C136 H13K 109.5 . . ?
C135 C136 H13L 109.5 . . ?
H13J C136 H13L 109.5 . . ?
H13K C136 H13L 109.5 . . ?
C135 C137 H13M 109.5 . . ?
C135 C137 H13N 109.5 . . ?
H13M C137 H13N 109.5 . . ?
C135 C137 H13O 109.5 . . ?
H13M C137 H13O 109.5 . . ?
H13N C137 H13O 109.5 . . ?
C135 C138 H13P 109.5 . . ?
C135 C138 H13Q 109.5 . . ?
H13P C138 H13Q 109.5 . . ?
C135 C138 H13R 109.5 . . ?
H13P C138 H13R 109.5 . . ?
H13Q C138 H13R 109.5 . . ?
O1 C125 C126 104.9(7) . . ?
O1 C125 H12J 110.8 . . ?
C126 C125 H12J 110.8 . . ?
O1 C125 H12K 110.8 . . ?
C126 C125 H12K 110.8 . . ?
H12J C125 H12K 108.8 . . ?
C127 C126 C125 105.0(7) . . ?
C127 C126 H12L 110.8 . . ?
C125 C126 H12L 110.8 . . ?
C127 C126 H12M 110.8 . . ?
C125 C126 H12M 110.8 . . ?
H12L C126 H12M 108.8 . . ?
C126 C127 C128 103.2(8) . . ?
C126 C127 H12N 111.1 . . ?
C128 C127 H12N 111.1 . . ?
C126 C127 H12O 111.1 . . ?
C128 C127 H12O 111.1 . . ?
H12N C127 H12O 109.1 . . ?
O1 C128 C127 105.9(7) . . ?
O1 C128 H12P 110.6 . . ?
C127 C128 H12P 110.6 . . ?
O1 C128 H12Q 110.6 . . ?
C127 C128 H12Q 110.6 . . ?
H12P C128 H12Q 108.7 . . ?
N5 Fe3 N6 147.60(18) . . ?
N5 Fe3 O1 88.23(17) . . ?
N6 Fe3 O1 90.61(18) . . ?
N5 Fe3 Se6 105.26(12) . . ?
N6 Fe3 Se6 107.12(14) . . ?
O1 Fe3 Se6 89.64(12) . . ?
N5 Fe3 Se5 90.40(13) . . ?
N6 Fe3 Se5 92.17(14) . . ?
O1 Fe3 Se5 176.68(12) . . ?
Se6 Fe3 Se5 87.81(3) . . ?
N5 Fe3 Co6 128.32(12) . . ?
N6 Fe3 Co6 75.20(13) . . ?
O1 Fe3 Co6 129.60(12) . . ?
Se6 Fe3 Co6 51.69(3) . . ?
Se5 Fe3 Co6 49.66(3) . . ?
N5 Fe3 Co5 73.35(11) . . ?
N6 Fe3 Co5 130.09(13) . . ?
O1 Fe3 Co5 127.43(12) . . ?
Se6 Fe3 Co5 51.47(3) . . ?
Se5 Fe3 Co5 49.26(2) . . ?
Co6 Fe3 Co5 56.10(3) . . ?
P1 Co1 Se2 93.03(5) . . ?
P1 Co1 Se1 97.10(5) . . ?
Se2 Co1 Se1 93.50(3) . . ?
P1 Co1 Se7 105.71(5) . . ?
Se2 Co1 Se7 87.60(3) . . ?
Se1 Co1 Se7 157.08(4) . . ?
P1 Co1 Se6 104.01(5) . . ?
Se2 Co1 Se6 162.91(4) . . ?
Se1 Co1 Se6 85.83(3) . . ?
Se7 Co1 Se6 86.50(3) . . ?
P1 Co1 Co2 126.50(5) . . ?
Se2 Co1 Co2 53.80(3) . . ?
Se1 Co1 Co2 52.65(3) . . ?
Se7 Co1 Co2 112.24(3) . . ?
Se6 Co1 Co2 114.36(3) . . ?
P1 Co1 Fe1B 67.6(3) . . ?
Se2 Co1 Fe1B 54.8(3) . . ?
Se1 Co1 Fe1B 52.3(3) . . ?
Se7 Co1 Fe1B 140.0(3) . . ?
Se6 Co1 Fe1B 133.4(3) . . ?
Co2 Co1 Fe1B 59.0(3) . . ?
P1 Co1 Co6 137.39(5) . . ?
Se2 Co1 Co6 114.80(3) . . ?
Se1 Co1 Co6 52.06(3) . . ?
Se7 Co1 Co6 107.00(3) . . ?
Se6 Co1 Co6 52.28(2) . . ?
Co2 Co1 Co6 62.10(3) . . ?
Fe1B Co1 Co6 101.7(3) . . ?
P1 Co1 Co3 133.14(5) . . ?
Se2 Co1 Co3 52.27(3) . . ?
Se1 Co1 Co3 113.41(3) . . ?
Se7 Co1 Co3 50.84(2) . . ?
Se6 Co1 Co3 112.54(4) . . ?
Co2 Co1 Co3 61.87(3) . . ?
Fe1B Co1 Co3 103.4(3) . . ?
Co6 Co1 Co3 89.09(3) . . ?
P1 Co1 Co5 141.84(5) . . ?
Se2 Co1 Co5 112.49(3) . . ?
Se1 Co1 Co5 108.56(3) . . ?
Se7 Co1 Co5 50.73(3) . . ?
Se6 Co1 Co5 52.22(3) . . ?
Co2 Co1 Co5 91.66(3) . . ?
Fe1B Co1 Co5 150.4(3) . . ?
Co6 Co1 Co5 56.62(3) . . ?
Co3 Co1 Co5 60.43(3) . . ?
P2 Co2 Se1 94.29(5) . . ?
P2 Co2 Se8 102.93(5) . . ?
Se1 Co2 Se8 86.20(3) . . ?
P2 Co2 Se2 99.59(5) . . ?
Se1 Co2 Se2 93.07(3) . . ?
Se8 Co2 Se2 157.47(4) . . ?
P2 Co2 Se3 105.37(5) . . ?
Se1 Co2 Se3 160.23(4) . . ?
Se8 Co2 Se3 87.38(3) . . ?
Se2 Co2 Se3 85.81(3) . . ?
P2 Co2 Fe1B 67.6(3) . . ?
Se1 Co2 Fe1B 53.4(3) . . ?
Se8 Co2 Fe1B 135.7(3) . . ?
Se2 Co2 Fe1B 55.7(3) . . ?
Se3 Co2 Fe1B 136.8(3) . . ?
P2 Co2 Co1 128.92(5) . . ?
Se1 Co2 Co1 53.15(3) . . ?
Se8 Co2 Co1 111.31(3) . . ?
Se2 Co2 Co1 52.75(3) . . ?
Se3 Co2 Co1 112.76(3) . . ?
Fe1B Co2 Co1 61.4(3) . . ?
P2 Co2 Co4 139.74(5) . . ?
Se1 Co2 Co4 111.05(3) . . ?
Se8 Co2 Co4 50.94(3) . . ?
Se2 Co2 Co4 109.30(3) . . ?
Se3 Co2 Co4 51.54(3) . . ?
Fe1B Co2 Co4 152.6(3) . . ?
Co1 Co2 Co4 91.22(3) . . ?
P2 Co2 Co3 139.25(5) . . ?
Se1 Co2 Co3 113.29(3) . . ?
Se8 Co2 Co3 108.07(4) . . ?
Se2 Co2 Co3 51.82(3) . . ?
Se3 Co2 Co3 51.61(2) . . ?
Fe1B Co2 Co3 104.7(3) . . ?
Co1 Co2 Co3 61.24(3) . . ?
Co4 Co2 Co3 57.60(3) . . ?
P2 Co2 Co6 132.40(5) . . ?
Se1 Co2 Co6 51.64(3) . . ?
Se8 Co2 Co6 50.65(3) . . ?
Se2 Co2 Co6 112.66(3) . . ?
Se3 Co2 Co6 110.84(4) . . ?
Fe1B Co2 Co6 102.6(3) . . ?
Co1 Co2 Co6 60.97(3) . . ?
Co4 Co2 Co6 59.58(3) . . ?
Co3 Co2 Co6 88.15(3) . . ?
P3B Co3 Se4 94.1(4) . . ?
P3A Co3 Se4 93.8(2) . . ?
P3B Co3 Se7 99.2(4) . . ?
P3A Co3 Se7 97.6(3) . . ?
Se4 Co3 Se7 87.22(3) . . ?
P3B Co3 Se3 103.6(4) . . ?
P3A Co3 Se3 105.1(3) . . ?
Se4 Co3 Se3 92.84(3) . . ?
Se7 Co3 Se3 157.15(4) . . ?
P3B Co3 Se2 106.5(4) . . ?
P3A Co3 Se2 106.7(2) . . ?
Se4 Co3 Se2 159.16(4) . . ?
Se7 Co3 Se2 86.68(3) . . ?
Se3 Co3 Se2 85.22(3) . . ?
P3B Co3 Co4 131.5(4) . . ?
P3A Co3 Co4 132.3(3) . . ?
Se4 Co3 Co4 52.89(3) . . ?
Se7 Co3 Co4 111.53(3) . . ?
Se3 Co3 Co4 52.87(3) . . ?
Se2 Co3 Co4 111.68(3) . . ?
P3B Co3 Co1 137.6(4) . . ?
P3A Co3 Co1 136.6(3) . . ?
Se4 Co3 Co1 111.19(3) . . ?
Se7 Co3 Co1 51.26(3) . . ?
Se3 Co3 Co1 108.25(3) . . ?
Se2 Co3 Co1 50.66(2) . . ?
Co4 Co3 Co1 90.42(3) . . ?
P3B Co3 Co2 142.5(4) . . ?
P3A Co3 Co2 143.8(2) . . ?
Se4 Co3 Co2 112.47(3) . . ?
Se7 Co3 Co2 107.72(3) . . ?
Se3 Co3 Co2 51.44(2) . . ?
Se2 Co3 Co2 51.19(2) . . ?
Co4 Co3 Co2 60.62(3) . . ?
Co1 Co3 Co2 56.90(3) . . ?
P3B Co3 Co5 129.0(4) . . ?
P3A Co3 Co5 127.7(2) . . ?
Se4 Co3 Co5 51.60(3) . . ?
Se7 Co3 Co5 50.57(3) . . ?
Se3 Co3 Co5 113.27(3) . . ?
Se2 Co3 Co5 110.41(3) . . ?
Co4 Co3 Co5 61.41(3) . . ?
Co1 Co3 Co5 59.95(3) . . ?
Co2 Co3 Co5 88.50(3) . . ?
P4B Co4 Se8 103.7(5) . . ?
P4A Co4 Se8 103.1(3) . . ?
P4B Co4 Se4 99.4(5) . . ?
P4A Co4 Se4 100.1(3) . . ?
Se8 Co4 Se4 156.88(4) . . ?
P4B Co4 Se3 88.0(5) . . ?
P4A Co4 Se3 89.5(3) . . ?
Se8 Co4 Se3 87.89(3) . . ?
Se4 Co4 Se3 92.88(3) . . ?
P4B Co4 Se5 110.5(5) . . ?
P4A Co4 Se5 108.9(3) . . ?
Se8 Co4 Se5 87.35(3) . . ?
Se4 Co4 Se5 84.66(3) . . ?
Se3 Co4 Se5 161.56(4) . . ?
P4B Co4 Co3 124.0(5) . . ?
P4A Co4 Co3 125.7(3) . . ?
Se8 Co4 Co3 112.34(4) . . ?
Se4 Co4 Co3 52.18(3) . . ?
Se3 Co4 Co3 53.62(3) . . ?
Se5 Co4 Co3 112.46(3) . . ?
P4B Co4 Co2 127.8(4) . . ?
P4A Co4 Co2 128.6(3) . . ?
Se8 Co4 Co2 51.07(3) . . ?
Se4 Co4 Co2 112.92(3) . . ?
Se3 Co4 Co2 52.08(3) . . ?
Se5 Co4 Co2 112.30(3) . . ?
Co3 Co4 Co2 61.78(3) . . ?
P4B Co4 Co6 144.3(5) . . ?
P4A Co4 Co6 142.7(3) . . ?
Se8 Co4 Co6 51.27(3) . . ?
Se4 Co4 Co6 107.94(3) . . ?
Se3 Co4 Co6 112.65(4) . . ?
Se5 Co4 Co6 51.64(3) . . ?
Co3 Co4 Co6 91.29(3) . . ?
Co2 Co4 Co6 60.86(3) . . ?
P4B Co4 Co5 142.0(4) . . ?
P4A Co4 Co5 141.6(3) . . ?
Se8 Co4 Co5 107.43(3) . . ?
Se4 Co4 Co5 51.51(3) . . ?
Se3 Co4 Co5 114.06(3) . . ?
Se5 Co4 Co5 51.03(2) . . ?
Co3 Co4 Co5 61.46(3) . . ?
Co2 Co4 Co5 89.15(3) . . ?
Co6 Co4 Co5 56.54(3) . . ?
P5 Co5 Se7 105.05(5) . . ?
P5 Co5 Se5 96.63(5) . . ?
Se7 Co5 Se5 157.69(4) . . ?
P5 Co5 Se4 101.66(5) . . ?
Se7 Co5 Se4 85.96(3) . . ?
Se5 Co5 Se4 84.57(3) . . ?
P5 Co5 Se6 99.02(5) . . ?
Se7 Co5 Se6 86.47(3) . . ?
Se5 Co5 Se6 95.38(3) . . ?
Se4 Co5 Se6 159.19(4) . . ?
P5 Co5 Co6 131.03(5) . . ?
Se7 Co5 Co6 112.07(4) . . ?
Se5 Co5 Co6 53.87(3) . . ?
Se4 Co5 Co6 111.51(3) . . ?
Se6 Co5 Co6 54.30(3) . . ?
P5 Co5 Co1 137.72(5) . . ?
Se7 Co5 Co1 51.09(3) . . ?
Se5 Co5 Co1 114.00(3) . . ?
Se4 Co5 Co1 109.29(3) . . ?
Se6 Co5 Co1 51.81(3) . . ?
Co6 Co5 Co1 61.36(3) . . ?
P5 Co5 Co4 134.49(5) . . ?
Se7 Co5 Co4 107.24(3) . . ?
Se5 Co5 Co4 51.84(3) . . ?
Se4 Co5 Co4 50.58(2) . . ?
Se6 Co5 Co4 114.06(3) . . ?
Co6 Co5 Co4 61.05(3) . . ?
Co1 Co5 Co4 87.77(3) . . ?
P5 Co5 Co3 137.45(5) . . ?
Se7 Co5 Co3 50.53(2) . . ?
Se5 Co5 Co3 108.95(3) . . ?
Se4 Co5 Co3 50.01(3) . . ?
Se6 Co5 Co3 111.33(3) . . ?
Co6 Co5 Co3 91.38(3) . . ?
Co1 Co5 Co3 59.62(3) . . ?
Co4 Co5 Co3 57.13(3) . . ?
P5 Co5 Fe3 69.83(5) . . ?
Se7 Co5 Fe3 135.18(4) . . ?
Se5 Co5 Fe3 57.85(3) . . ?
Se4 Co5 Fe3 138.80(4) . . ?
Se6 Co5 Fe3 52.53(3) . . ?
Co6 Co5 Fe3 61.41(3) . . ?
Co1 Co5 Fe3 101.72(3) . . ?
Co4 Co5 Fe3 105.99(3) . . ?
Co3 Co5 Fe3 152.72(4) . . ?
P6 Co6 Se8 97.34(5) . . ?
P6 Co6 Se5 91.55(5) . . ?
Se8 Co6 Se5 87.65(3) . . ?
P6 Co6 Se1 107.76(5) . . ?
Se8 Co6 Se1 84.84(3) . . ?
Se5 Co6 Se1 160.00(4) . . ?
P6 Co6 Se6 104.09(5) . . ?
Se8 Co6 Se6 158.21(4) . . ?
Se5 Co6 Se6 95.57(3) . . ?
Se1 Co6 Se6 84.93(3) . . ?
P6 Co6 Co5 130.62(5) . . ?
Se8 Co6 Co5 112.88(3) . . ?
Se5 Co6 Co5 53.81(3) . . ?
Se1 Co6 Co5 112.85(3) . . ?
Se6 Co6 Co5 54.60(3) . . ?
P6 Co6 Co4 126.82(5) . . ?
Se8 Co6 Co4 50.89(3) . . ?
Se5 Co6 Co4 52.41(3) . . ?
Se1 Co6 Co4 109.49(3) . . ?
Se6 Co6 Co4 115.67(3) . . ?
Co5 Co6 Co4 62.40(3) . . ?
P6 Co6 Co1 144.35(5) . . ?
Se8 Co6 Co1 107.06(3) . . ?
Se5 Co6 Co1 114.59(3) . . ?
Se1 Co6 Co1 50.95(3) . . ?
Se6 Co6 Co1 52.14(3) . . ?
Co5 Co6 Co1 62.02(3) . . ?
Co4 Co6 Co1 88.82(3) . . ?
P6 Co6 Fe3 69.54(5) . . ?
Se8 Co6 Fe3 141.91(4) . . ?
Se5 Co6 Fe3 58.32(3) . . ?
Se1 Co6 Fe3 132.92(4) . . ?
Se6 Co6 Fe3 53.04(3) . . ?
Co5 Co6 Fe3 62.49(3) . . ?
Co4 Co6 Fe3 107.74(3) . . ?
Co1 Co6 Fe3 102.88(3) . . ?
P6 Co6 Co2 136.67(5) . . ?
Se8 Co6 Co2 50.40(3) . . ?
Se5 Co6 Co2 111.77(3) . . ?
Se1 Co6 Co2 50.08(2) . . ?
Se6 Co6 Co2 109.05(3) . . ?
Co5 Co6 Co2 91.79(3) . . ?
Co4 Co6 Co2 59.56(3) . . ?
Co1 Co6 Co2 56.93(3) . . ?
Fe3 Co6 Co2 153.79(3) . . ?
Co2 Se1 Co1 74.20(3) . . ?
Co2 Se1 Fe1B 73.6(4) . . ?
Co1 Se1 Fe1B 75.5(4) . . ?
Co2 Se1 Co6 78.28(3) . . ?
Co1 Se1 Co6 76.99(3) . . ?
Fe1B Se1 Co6 144.9(4) . . ?
Co1 Se2 Co2 73.44(3) . . ?
Co1 Se2 Co3 77.06(3) . . ?
Co2 Se2 Co3 77.00(3) . . ?
Co1 Se2 Fe1B 73.7(3) . . ?
Co2 Se2 Fe1B 71.1(3) . . ?
Co3 Se2 Fe1B 141.5(3) . . ?
Co1 Se2 Fe1 90.61(3) . . ?
Co2 Se2 Fe1 88.07(3) . . ?
Co3 Se2 Fe1 162.78(4) . . ?
Co4 Se3 Co2 76.39(3) . . ?
Co4 Se3 Co3 73.51(3) . . ?
Co2 Se3 Co3 76.95(3) . . ?
Co4 Se3 Fe2 88.97(4) . . ?
Co2 Se3 Fe2 156.90(4) . . ?
Co3 Se3 Fe2 81.84(3) . . ?
Co3 Se4 Co4 74.94(3) . . ?
Co3 Se4 Co5 78.39(3) . . ?
Co4 Se4 Co5 77.92(3) . . ?
Co5 Se5 Co6 72.31(3) . . ?
Co5 Se5 Co4 77.13(3) . . ?
Co6 Se5 Co4 75.95(3) . . ?
Co5 Se5 Fe3 72.89(3) . . ?
Co6 Se5 Fe3 72.02(3) . . ?
Co4 Se5 Fe3 141.29(4) . . ?
Co1 Se6 Co6 75.58(3) . . ?
Co1 Se6 Co5 75.97(3) . . ?
Co6 Se6 Co5 71.10(3) . . ?
Co1 Se6 Fe3 144.66(4) . . ?
Co6 Se6 Fe3 75.27(3) . . ?
Co5 Se6 Fe3 76.00(3) . . ?
Co3 Se7 Co5 78.90(3) . . ?
Co3 Se7 Co1 77.90(3) . . ?
Co5 Se7 Co1 78.18(3) . . ?
Co4 Se8 Co2 77.98(3) . . ?
Co4 Se8 Co6 77.84(3) . . ?
Co2 Se8 Co6 78.95(3) . . ?
C128 O1 C125 108.6(5) . . ?
C128 O1 Fe3 127.5(4) . . ?
C125 O1 Fe3 121.8(4) . . ?
F1A P7A F4A 88.8(11) . . ?
F1A P7A F2A 87.3(13) . . ?
F4A P7A F2A 175.6(14) . . ?
F1A P7A F6A 91.6(13) . . ?
F4A P7A F6A 91.8(11) . . ?
F2A P7A F6A 90.3(11) . . ?
F1A P7A F3A 175.0(15) . . ?
F4A P7A F3A 90.0(10) . . ?
F2A P7A F3A 94.1(11) . . ?
F6A P7A F3A 83.6(13) . . ?
F1A P7A F5A 97.2(15) . . ?
F4A P7A F5A 88.9(12) . . ?
F2A P7A F5A 89.6(10) . . ?
F6A P7A F5A 171.2(15) . . ?
F3A P7A F5A 87.7(12) . . ?
F1B P7B F4B 90.2(12) . . ?
F1B P7B F2B 82.3(12) . . ?
F4B P7B F2B 172.4(15) . . ?
F1B P7B F5B 97.2(11) . . ?
F4B P7B F5B 89.0(9) . . ?
F2B P7B F5B 90.6(8) . . ?
F1B P7B F3B 173.5(14) . . ?
F4B P7B F3B 96.1(14) . . ?
F2B P7B F3B 91.5(11) . . ?
F5B P7B F3B 84.7(10) . . ?
F1B P7B F6B 89.3(10) . . ?
F4B P7B F6B 89.1(9) . . ?
F2B P7B F6B 92.2(9) . . ?
F5B P7B F6B 173.2(12) . . ?
F3B P7B F6B 89.1(10) . . ?


#----------------------------------------------------------------------------#
#                   SQUEEZE DETAILS                                          #
#----------------------------------------------------------------------------#

_shelx_fab_file                  
;
    1    0    0    250.99      0.00
    2    0    0     76.72      0.00
    3    0    0     20.26      0.00
    4    0    0     18.96      0.00
    5    0    0     12.12      0.00
    6    0    0      5.74      0.00
    7    0    0      4.25      0.00
    8    0    0     10.58      0.00
    9    0    0     12.74      0.00
   10    0    0      5.50      0.00
   11    0    0     -0.17      0.00
   12    0    0     -0.88      0.00
   13    0    0      1.17      0.00
   14    0    0      2.12      0.00
   15    0    0     -0.04      0.00
   16    0    0     -1.31      0.00
   17    0    0     -0.60      0.00
   18    0    0     -0.32      0.00
   19    0    0      0.11      0.00
   20    0    0      1.99      0.00
   21    0    0      4.97      0.00
   22    0    0      7.01      0.00
   23    0    0      7.10      0.00
   24    0    0      6.89      0.00
  -24    1    0     11.87      0.00
  -23    1    0      7.26      0.00
  -22    1    0      1.49      0.00
  -21    1    0     -2.17      0.00
  -20    1    0     -2.60      0.00
  -19    1    0     -2.37      0.00
  -18    1    0     -2.63      0.00
  -17    1    0     -2.85      0.00
  -16    1    0     -3.00      0.00
  -15    1    0     -0.79      0.00
  -14    1    0      2.24      0.00
  -13    1    0      2.27      0.00
  -12    1    0      1.54      0.00
  -11    1    0      1.62      0.00
  -10    1    0      2.38      0.00
   -9    1    0      5.05      0.00
   -8    1    0      5.46      0.00
   -7    1    0      6.44      0.00
   -6    1    0     18.44      0.00
   -5    1    0     37.44      0.00
   -4    1    0     50.51      0.00
   -3    1    0     43.81      0.00
   -2    1    0     43.19      0.00
   -1    1    0     83.37      0.00
    0    1    0     71.37      0.00
    1    1    0    -42.15      0.00
    2    1    0    -86.89      0.00
    3    1    0     -6.43      0.00
    4    1    0     47.13      0.00
    5    1    0     34.23      0.00
    6    1    0     16.69      0.00
    7    1    0      8.84      0.00
    8    1    0      4.89      0.00
    9    1    0     -2.56      0.00
   10    1    0     -9.65      0.00
   11    1    0     -5.76      0.00
   12    1    0      1.69      0.00
   13    1    0      4.39      0.00
   14    1    0      2.67      0.00
   15    1    0     -0.13      0.00
   16    1    0     -0.90      0.00
   17    1    0     -0.81      0.00
   18    1    0     -0.70      0.00
   19    1    0     -0.89      0.00
   20    1    0     -1.89      0.00
   21    1    0     -1.73      0.00
   22    1    0     -0.87      0.00
   23    1    0     -0.03      0.00
   24    1    0      2.57      0.00
  -24    2    0     -2.26      0.00
  -23    2    0      0.61      0.00
  -22    2    0      2.44      0.00
  -21    2    0      1.59      0.00
  -20    2    0      0.63      0.00
  -19    2    0     -0.26      0.00
  -18    2    0     -0.99      0.00
  -17    2    0     -0.33      0.00
  -16    2    0     -0.22      0.00
  -15    2    0      0.30      0.00
  -14    2    0      1.35      0.00
  -13    2    0     -0.74      0.00
  -12    2    0     -3.15      0.00
  -11    2    0     -1.22      0.00
  -10    2    0      4.33      0.00
   -9    2    0     10.51      0.00
   -8    2    0     10.38      0.00
   -7    2    0      4.14      0.00
   -6    2    0      1.79      0.00
   -5    2    0     -4.36      0.00
   -4    2    0    -25.85      0.00
   -3    2    0    -44.22      0.00
   -2    2    0    -22.58      0.00
   -1    2    0     38.92      0.00
    0    2    0     52.04      0.00
    1    2    0    -20.20      0.00
    2    2    0    -54.79      0.00
    3    2    0    -11.43      0.00
    4    2    0      5.25      0.00
    5    2    0    -13.67      0.00
    6    2    0    -16.59      0.00
    7    2    0    -10.60      0.00
    8    2    0     -7.07      0.00
    9    2    0     -7.04      0.00
   10    2    0     -7.48      0.00
   11    2    0     -3.35      0.00
   12    2    0     -0.94      0.00
   13    2    0     -1.66      0.00
   14    2    0     -2.46      0.00
   15    2    0     -1.95      0.00
   16    2    0     -0.21      0.00
   17    2    0     -0.23      0.00
   18    2    0     -0.05      0.00
   19    2    0      0.20      0.00
   20    2    0     -1.97      0.00
   21    2    0     -2.05      0.00
   22    2    0     -0.52      0.00
   23    2    0     -0.94      0.00
   24    2    0      0.44      0.00
   25    2    0      1.64      0.00
  -22    3    0     -4.72      0.00
  -21    3    0     -8.87      0.00
  -20    3    0     -5.49      0.00
  -19    3    0     -0.34      0.00
  -18    3    0     -0.09      0.00
  -17    3    0     -0.43      0.00
  -16    3    0      0.80      0.00
  -15    3    0      2.29      0.00
  -14    3    0      3.23      0.00
  -13    3    0      0.71      0.00
  -12    3    0     -1.77      0.00
  -11    3    0      0.68      0.00
  -10    3    0      3.40      0.00
   -9    3    0      1.82      0.00
   -8    3    0     -4.09      0.00
   -7    3    0     -9.30      0.00
   -6    3    0     -4.08      0.00
   -5    3    0      4.52      0.00
   -4    3    0      4.20      0.00
   -3    3    0      7.67      0.00
   -2    3    0     20.74      0.00
   -1    3    0     20.56      0.00
    0    3    0    -18.39      0.00
    1    3    0    -75.66      0.00
    2    3    0    -78.47      0.00
    3    3    0    -29.64      0.00
    4    3    0    -13.21      0.00
    5    3    0    -27.97      0.00
    6    3    0    -25.50      0.00
    7    3    0    -14.54      0.00
    8    3    0    -11.49      0.00
    9    3    0    -14.24      0.00
   10    3    0    -14.34      0.00
   11    3    0     -7.83      0.00
   12    3    0     -2.66      0.00
   13    3    0     -0.91      0.00
   14    3    0     -1.53      0.00
   15    3    0     -2.65      0.00
   16    3    0     -1.72      0.00
   17    3    0     -2.14      0.00
   18    3    0     -1.95      0.00
   19    3    0     -1.37      0.00
   20    3    0     -4.17      0.00
   21    3    0     -3.54      0.00
   22    3    0     -0.16      0.00
   23    3    0     -1.31      0.00
   24    3    0     -1.28      0.00
   25    3    0      1.38      0.00
   26    3    0      0.43      0.00
  -24    4    0     -7.47      0.00
  -22    4    0     -9.40      0.00
  -21    4    0     -9.04      0.00
  -20    4    0     -7.20      0.00
  -19    4    0     -4.17      0.00
  -18    4    0     -3.33      0.00
  -17    4    0      0.69      0.00
  -16    4    0      6.38      0.00
  -15    4    0      6.00      0.00
  -14    4    0      2.57      0.00
  -13    4    0     -0.07      0.00
  -12    4    0     -0.37      0.00
  -11    4    0      2.29      0.00
  -10    4    0      2.26      0.00
   -9    4    0     -1.54      0.00
   -8    4    0     -3.68      0.00
   -7    4    0     -1.66      0.00
   -6    4    0      5.18      0.00
   -5    4    0      8.30      0.00
   -4    4    0     -0.56      0.00
   -3    4    0     -6.59      0.00
   -2    4    0     -4.64      0.00
   -1    4    0    -12.41      0.00
    0    4    0    -30.62      0.00
    1    4    0    -43.53      0.00
    2    4    0    -32.61      0.00
    3    4    0     -5.47      0.00
    4    4    0     -1.14      0.00
    5    4    0    -14.76      0.00
    6    4    0    -13.23      0.00
    7    4    0     -4.00      0.00
    8    4    0     -1.81      0.00
    9    4    0     -2.98      0.00
   10    4    0     -1.02      0.00
   11    4    0      3.29      0.00
   12    4    0      3.66      0.00
   13    4    0      1.97      0.00
   14    4    0     -0.04      0.00
   15    4    0     -1.21      0.00
   16    4    0      0.45      0.00
   17    4    0     -0.54      0.00
   18    4    0     -1.37      0.00
   19    4    0      0.93      0.00
   20    4    0     -0.02      0.00
   21    4    0     -0.81      0.00
   22    4    0     -0.55      0.00
   23    4    0     -4.53      0.00
   24    4    0     -5.68      0.00
   25    4    0     -2.32      0.00
   26    4    0     -2.98      0.00
  -23    5    0      4.38      0.00
  -22    5    0      5.39      0.00
  -21    5    0      1.47      0.00
  -20    5    0      0.30      0.00
  -19    5    0      4.16      0.00
  -18    5    0      3.61      0.00
  -17    5    0      1.59      0.00
  -16    5    0      1.93      0.00
  -15    5    0     -0.11      0.00
  -14    5    0     -0.75      0.00
  -13    5    0      1.27      0.00
  -12    5    0      1.83      0.00
  -11    5    0      2.40      0.00
  -10    5    0      2.04      0.00
   -9    5    0     -0.37      0.00
   -8    5    0     -1.87      0.00
   -7    5    0     -1.94      0.00
   -6    5    0     -1.35      0.00
   -5    5    0     -2.52      0.00
   -4    5    0     -5.97      0.00
   -3    5    0     -1.43      0.00
   -2    5    0     10.09      0.00
   -1    5    0     12.01      0.00
    0    5    0      8.57      0.00
    1    5    0     11.75      0.00
    2    5    0     19.04      0.00
    3    5    0     23.83      0.00
    4    5    0     14.91      0.00
    5    5    0      0.84      0.00
    6    5    0      2.96      0.00
    7    5    0     11.06      0.00
    8    5    0      9.39      0.00
    9    5    0      3.98      0.00
   10    5    0      3.20      0.00
   11    5    0      5.39      0.00
   12    5    0      4.64      0.00
   13    5    0      2.77      0.00
   14    5    0      1.09      0.00
   15    5    0      0.00      0.00
   16    5    0      2.05      0.00
   17    5    0      1.49      0.00
   18    5    0     -0.90      0.00
   19    5    0     -0.51      0.00
   20    5    0     -2.27      0.00
   21    5    0     -2.77      0.00
   22    5    0      0.89      0.00
   23    5    0      1.37      0.00
   24    5    0      1.18      0.00
   25    5    0      3.81      0.00
   26    5    0      3.32      0.00
  -23    6    0      2.90      0.00
  -22    6    0      6.30      0.00
  -21    6    0      4.86      0.00
  -20    6    0      5.18      0.00
  -19    6    0      7.62      0.00
  -18    6    0      2.53      0.00
  -17    6    0     -2.96      0.00
  -16    6    0     -1.22      0.00
  -15    6    0     -0.95      0.00
  -14    6    0     -2.27      0.00
  -13    6    0     -1.08      0.00
  -12    6    0     -0.03      0.00
  -11    6    0      0.79      0.00
  -10    6    0      0.02      0.00
   -9    6    0     -2.57      0.00
   -8    6    0     -2.23      0.00
   -7    6    0      1.55      0.00
   -6    6    0      3.75      0.00
   -5    6    0      1.53      0.00
   -4    6    0     -2.14      0.00
   -3    6    0     -2.33      0.00
   -2    6    0     -0.92      0.00
   -1    6    0     -4.59      0.00
    0    6    0     -7.97      0.00
    1    6    0     -2.67      0.00
    2    6    0      4.49      0.00
    3    6    0      6.56      0.00
    4    6    0      3.89      0.00
    5    6    0      2.38      0.00
    6    6    0      7.39      0.00
    7    6    0     10.65      0.00
    8    6    0      8.15      0.00
    9    6    0      6.85      0.00
   10    6    0      7.93      0.00
   11    6    0      7.93      0.00
   12    6    0      4.90      0.00
   13    6    0      2.43      0.00
   14    6    0      1.59      0.00
   15    6    0      0.10      0.00
   16    6    0     -0.20      0.00
   17    6    0     -2.36      0.00
   18    6    0     -4.91      0.00
   19    6    0     -1.55      0.00
   20    6    0      1.15      0.00
   21    6    0      0.80      0.00
   22    6    0      2.87      0.00
   23    6    0      4.80      0.00
   24    6    0      5.75      0.00
   25    6    0      7.34      0.00
   26    6    0      5.72      0.00
  -22    7    0      2.02      0.00
  -21    7    0     -1.84      0.00
  -20    7    0     -1.22      0.00
  -19    7    0      3.75      0.00
  -18    7    0      2.88      0.00
  -17    7    0      0.52      0.00
  -16    7    0      2.23      0.00
  -15    7    0      0.68      0.00
  -14    7    0     -2.22      0.00
  -13    7    0     -0.60      0.00
  -12    7    0      0.84      0.00
  -11    7    0      0.12      0.00
  -10    7    0     -0.65      0.00
   -9    7    0     -0.44      0.00
   -8    7    0      1.35      0.00
   -7    7    0      3.25      0.00
   -6    7    0      1.98      0.00
   -5    7    0     -2.67      0.00
   -4    7    0     -4.99      0.00
   -3    7    0     -2.99      0.00
   -2    7    0     -0.13      0.00
   -1    7    0      0.78      0.00
    0    7    0     -0.56      0.00
    1    7    0      1.37      0.00
    2    7    0      6.74      0.00
    3    7    0      7.91      0.00
    4    7    0      4.99      0.00
    5    7    0      3.21      0.00
    6    7    0      2.53      0.00
    7    7    0      0.89      0.00
    8    7    0      0.37      0.00
    9    7    0      1.04      0.00
   10    7    0      0.48      0.00
   11    7    0      0.28      0.00
   12    7    0     -0.01      0.00
   13    7    0     -0.42      0.00
   14    7    0     -0.07      0.00
   15    7    0     -0.52      0.00
   16    7    0      0.35      0.00
   17    7    0      0.34      0.00
   18    7    0     -2.20      0.00
   19    7    0     -1.33      0.00
   20    7    0     -0.06      0.00
   21    7    0     -0.59      0.00
   22    7    0      3.06      0.00
   23    7    0      6.79      0.00
   24    7    0      4.79      0.00
   25    7    0      2.09      0.00
   26    7    0      2.05      0.00
  -22    8    0      0.99      0.00
  -21    8    0      1.90      0.00
  -20    8    0      5.73      0.00
  -19    8    0      7.12      0.00
  -18    8    0      0.47      0.00
  -17    8    0     -5.16      0.00
  -16    8    0     -3.72      0.00
  -15    8    0     -2.69      0.00
  -14    8    0     -3.32      0.00
  -13    8    0     -0.83      0.00
  -12    8    0      1.49      0.00
  -11    8    0      0.81      0.00
  -10    8    0     -0.85      0.00
   -9    8    0     -2.16      0.00
   -8    8    0     -2.88      0.00
   -7    8    0     -2.16      0.00
   -6    8    0     -0.79      0.00
   -5    8    0     -0.45      0.00
   -4    8    0      2.92      0.00
   -3    8    0      8.28      0.00
   -2    8    0      8.90      0.00
   -1    8    0      6.55      0.00
    0    8    0      3.07      0.00
    1    8    0      0.92      0.00
    2    8    0      2.73      0.00
    3    8    0      1.58      0.00
    4    8    0     -2.16      0.00
    5    8    0     -2.37      0.00
    6    8    0     -2.94      0.00
    7    8    0     -4.98      0.00
    8    8    0     -4.38      0.00
    9    8    0     -3.60      0.00
   10    8    0     -4.17      0.00
   11    8    0     -2.95      0.00
   12    8    0     -1.82      0.00
   13    8    0     -1.39      0.00
   14    8    0      0.15      0.00
   15    8    0     -0.30      0.00
   16    8    0     -2.10      0.00
   17    8    0     -4.24      0.00
   18    8    0     -6.56      0.00
   19    8    0     -4.34      0.00
   20    8    0     -1.22      0.00
   21    8    0     -1.28      0.00
   22    8    0      1.24      0.00
   23    8    0      4.20      0.00
   24    8    0      1.38      0.00
   25    8    0     -1.89      0.00
   26    8    0     -0.58      0.00
  -21    9    0     -5.55      0.00
  -20    9    0     -8.86      0.00
  -19    9    0    -10.23      0.00
  -18    9    0    -10.68      0.00
  -17    9    0     -7.26      0.00
  -16    9    0     -2.39      0.00
  -15    9    0     -1.26      0.00
  -14    9    0     -1.91      0.00
  -13    9    0      0.01      0.00
  -12    9    0      1.37      0.00
  -11    9    0     -0.53      0.00
  -10    9    0     -1.59      0.00
   -9    9    0      0.01      0.00
   -8    9    0      0.89      0.00
   -7    9    0      0.73      0.00
   -6    9    0      1.36      0.00
   -5    9    0      0.87      0.00
   -4    9    0      1.21      0.00
   -3    9    0      2.76      0.00
   -2    9    0      0.73      0.00
   -1    9    0     -0.29      0.00
    0    9    0      0.49      0.00
    1    9    0     -1.19      0.00
    2    9    0     -0.03      0.00
    3    9    0      2.55      0.00
    4    9    0      1.66      0.00
    5    9    0     -0.29      0.00
    6    9    0     -2.81      0.00
    7    9    0     -3.59      0.00
    8    9    0     -2.04      0.00
    9    9    0     -3.01      0.00
   10    9    0     -4.69      0.00
   11    9    0     -3.25      0.00
   12    9    0     -1.84      0.00
   13    9    0     -1.36      0.00
   14    9    0     -0.06      0.00
   15    9    0      0.38      0.00
   16    9    0      0.57      0.00
   17    9    0      0.66      0.00
   18    9    0     -0.48      0.00
   19    9    0     -0.05      0.00
   20    9    0      0.46      0.00
   21    9    0     -0.56      0.00
   22    9    0      0.24      0.00
   23    9    0     -0.25      0.00
   24    9    0     -4.83      0.00
   25    9    0     -6.28      0.00
   26    9    0     -1.21      0.00
  -21   10    0     -2.24      0.00
  -20   10    0     -2.51      0.00
  -19   10    0     -1.28      0.00
  -18   10    0     -2.57      0.00
  -17   10    0     -3.25      0.00
  -16   10    0     -2.65      0.00
  -15   10    0     -2.03      0.00
  -14   10    0     -1.52      0.00
  -13   10    0     -0.51      0.00
  -12   10    0      0.53      0.00
  -11   10    0      0.15      0.00
  -10   10    0     -0.29      0.00
   -9   10    0     -0.33      0.00
   -8   10    0     -1.63      0.00
   -7   10    0     -1.94      0.00
   -6   10    0      0.63      0.00
   -5   10    0      1.13      0.00
   -4   10    0     -0.31      0.00
   -3   10    0      0.47      0.00
   -2   10    0      0.51      0.00
   -1   10    0      1.76      0.00
    0   10    0      4.30      0.00
    1   10    0      1.60      0.00
    2   10    0     -0.29      0.00
    3   10    0      1.94      0.00
    4   10    0      1.36      0.00
    5   10    0     -0.71      0.00
    6   10    0     -0.55      0.00
    7   10    0      0.85      0.00
    8   10    0      0.64      0.00
    9   10    0     -0.80      0.00
   10   10    0      0.63      0.00
   11   10    0      2.81      0.00
   12   10    0      2.12      0.00
   13   10    0      1.15      0.00
   14   10    0      1.22      0.00
   15   10    0      0.95      0.00
   16   10    0      0.15      0.00
   17   10    0     -1.71      0.00
   18   10    0     -3.43      0.00
   19   10    0     -2.72      0.00
   20   10    0     -1.32      0.00
   21   10    0      0.93      0.00
   22   10    0      4.67      0.00
   23   10    0      5.28      0.00
   24   10    0      2.86      0.00
   25   10    0      2.62      0.00
   26   10    0      4.69      0.00
  -20   11    0     -6.37      0.00
  -19   11    0     -3.64      0.00
  -18   11    0     -2.96      0.00
  -17   11    0     -1.32      0.00
  -16   11    0      0.63      0.00
  -15   11    0      0.71      0.00
  -14   11    0      0.18      0.00
  -13   11    0      0.20      0.00
  -12   11    0      1.04      0.00
  -11   11    0      0.23      0.00
  -10   11    0     -1.77      0.00
   -9   11    0     -1.78      0.00
   -8   11    0     -0.79      0.00
   -7   11    0     -0.02      0.00
   -6   11    0      0.92      0.00
   -5   11    0      0.03      0.00
   -4   11    0     -1.70      0.00
   -3   11    0     -0.79      0.00
   -2   11    0     -0.42      0.00
   -1   11    0     -0.51      0.00
    0   11    0      1.32      0.00
    1   11    0      0.01      0.00
    2   11    0     -1.44      0.00
    3   11    0      1.03      0.00
    4   11    0      1.12      0.00
    5   11    0     -0.19      0.00
    6   11    0      2.35      0.00
    7   11    0      5.37      0.00
    8   11    0      4.29      0.00
    9   11    0      2.69      0.00
   10   11    0      4.58      0.00
   11   11    0      5.22      0.00
   12   11    0      3.17      0.00
   13   11    0      1.74      0.00
   14   11    0      0.04      0.00
   15   11    0     -0.71      0.00
   16   11    0     -0.20      0.00
   17   11    0     -1.60      0.00
   18   11    0     -1.76      0.00
   19   11    0      1.52      0.00
   20   11    0      4.10      0.00
   21   11    0      6.15      0.00
   22   11    0      6.97      0.00
   23   11    0      2.75      0.00
   24   11    0     -1.34      0.00
   25   11    0     -1.16      0.00
   26   11    0     -0.49      0.00
  -19   12    0     10.14      0.00
  -18   12    0      5.52      0.00
  -17   12    0     -0.30      0.00
  -16   12    0     -2.52      0.00
  -15   12    0     -3.38      0.00
  -14   12    0     -2.39      0.00
  -13   12    0     -1.06      0.00
  -12   12    0     -0.21      0.00
  -11   12    0     -1.08      0.00
  -10   12    0     -2.91      0.00
   -9   12    0     -1.80      0.00
   -8   12    0      0.56      0.00
   -7   12    0      1.07      0.00
   -6   12    0      0.76      0.00
   -5   12    0     -0.21      0.00
   -4   12    0     -2.00      0.00
   -3   12    0     -1.78      0.00
   -2   12    0      0.19      0.00
   -1   12    0      2.06      0.00
    0   12    0      4.07      0.00
    1   12    0      2.67      0.00
    2   12    0     -1.53      0.00
    3   12    0     -3.08      0.00
    4   12    0     -2.86      0.00
    5   12    0     -1.42      0.00
    6   12    0      1.89      0.00
    7   12    0      2.99      0.00
    8   12    0      0.39      0.00
    9   12    0     -0.05      0.00
   10   12    0      3.46      0.00
   11   12    0      3.94      0.00
   12   12    0      1.74      0.00
   13   12    0      1.37      0.00
   14   12    0      0.72      0.00
   15   12    0      1.49      0.00
   16   12    0      3.27      0.00
   17   12    0      1.33      0.00
   18   12    0      0.48      0.00
   19   12    0      2.34      0.00
   20   12    0      1.10      0.00
   21   12    0      0.08      0.00
   22   12    0      0.69      0.00
   23   12    0     -2.13      0.00
   24   12    0     -3.65      0.00
   25   12    0     -1.12      0.00
   26   12    0     -0.33      0.00
  -19   13    0     -1.23      0.00
  -18   13    0     -5.79      0.00
  -17   13    0     -4.30      0.00
  -16   13    0      1.29      0.00
  -15   13    0      2.43      0.00
  -14   13    0      1.40      0.00
  -13   13    0     -0.12      0.00
  -12   13    0     -1.13      0.00
  -11   13    0     -1.50      0.00
  -10   13    0     -1.87      0.00
   -9   13    0      0.17      0.00
   -8   13    0      1.69      0.00
   -7   13    0     -0.59      0.00
   -6   13    0     -2.84      0.00
   -5   13    0     -2.51      0.00
   -4   13    0     -1.50      0.00
   -3   13    0     -0.37      0.00
   -2   13    0      0.88      0.00
   -1   13    0      0.40      0.00
    0   13    0     -0.63      0.00
    1   13    0     -1.10      0.00
    2   13    0     -2.36      0.00
    3   13    0     -2.36      0.00
    4   13    0      0.55      0.00
    5   13    0      3.61      0.00
    6   13    0      4.20      0.00
    7   13    0      2.30      0.00
    8   13    0     -0.68      0.00
    9   13    0     -1.51      0.00
   10   13    0      0.65      0.00
   11   13    0      1.03      0.00
   12   13    0      0.59      0.00
   13   13    0      2.18      0.00
   14   13    0      1.78      0.00
   15   13    0      1.39      0.00
   16   13    0      2.31      0.00
   17   13    0     -0.05      0.00
   18   13    0     -1.05      0.00
   19   13    0      0.87      0.00
   20   13    0     -0.37      0.00
   21   13    0     -0.85      0.00
   22   13    0      1.15      0.00
   23   13    0     -0.67      0.00
   24   13    0     -2.32      0.00
   25   13    0     -0.68      0.00
   26   13    0     -1.91      0.00
  -18   14    0     -0.93      0.00
  -17   14    0     -0.55      0.00
  -16   14    0      1.87      0.00
  -15   14    0      1.56      0.00
  -14   14    0      1.62      0.00
  -13   14    0      1.54      0.00
  -12   14    0      0.96      0.00
  -11   14    0      0.87      0.00
  -10   14    0      0.26      0.00
   -9   14    0      1.42      0.00
   -8   14    0      2.17      0.00
   -7   14    0     -0.04      0.00
   -6   14    0     -1.34      0.00
   -5   14    0     -1.06      0.00
   -4   14    0     -1.50      0.00
   -3   14    0     -1.84      0.00
   -2   14    0     -0.22      0.00
   -1   14    0      1.34      0.00
    0   14    0      1.28      0.00
    1   14    0      1.35      0.00
    2   14    0      0.03      0.00
    3   14    0     -2.32      0.00
    4   14    0     -0.99      0.00
    5   14    0      2.00      0.00
    6   14    0      2.12      0.00
    7   14    0      1.16      0.00
    8   14    0      0.21      0.00
    9   14    0     -0.65      0.00
   10   14    0      0.20      0.00
   11   14    0     -0.17      0.00
   12   14    0     -1.62      0.00
   13   14    0     -0.99      0.00
   14   14    0     -1.98      0.00
   15   14    0     -3.17      0.00
   16   14    0     -1.68      0.00
   17   14    0     -1.82      0.00
   18   14    0     -1.42      0.00
   19   14    0      0.75      0.00
   20   14    0      0.02      0.00
   21   14    0     -0.03      0.00
   22   14    0      1.69      0.00
   23   14    0     -0.88      0.00
   24   14    0     -3.49      0.00
   25   14    0     -1.23      0.00
   26   14    0     -0.24      0.00
  -17   15    0     -3.50      0.00
  -16   15    0     -2.43      0.00
  -15   15    0     -3.29      0.00
  -14   15    0     -3.24      0.00
  -13   15    0     -2.36      0.00
  -12   15    0     -1.28      0.00
  -11   15    0     -0.11      0.00
  -10   15    0     -0.37      0.00
   -9   15    0      0.71      0.00
   -8   15    0      1.52      0.00
   -7   15    0     -0.50      0.00
   -6   15    0     -1.49      0.00
   -5   15    0     -1.35      0.00
   -4   15    0     -1.24      0.00
   -3   15    0     -0.24      0.00
   -2   15    0      1.13      0.00
   -1   15    0      1.32      0.00
    0   15    0     -0.58      0.00
    1   15    0     -1.55      0.00
    2   15    0     -1.22      0.00
    3   15    0     -1.81      0.00
    4   15    0     -0.79      0.00
    5   15    0      0.55      0.00
    6   15    0     -1.42      0.00
    7   15    0     -3.13      0.00
    8   15    0     -3.35      0.00
    9   15    0     -4.02      0.00
   10   15    0     -3.18      0.00
   11   15    0     -2.25      0.00
   12   15    0     -1.73      0.00
   13   15    0      0.28      0.00
   14   15    0     -0.68      0.00
   15   15    0     -2.38      0.00
   16   15    0      1.03      0.00
   17   15    0      4.00      0.00
   18   15    0      3.42      0.00
   19   15    0      1.25      0.00
   20   15    0     -1.92      0.00
   21   15    0     -3.03      0.00
   22   15    0     -3.31      0.00
   23   15    0     -6.32      0.00
   24   15    0     -6.74      0.00
   25   15    0     -1.55      0.00
   26   15    0      1.58      0.00
  -16   16    0     -2.49      0.00
  -15   16    0     -0.19      0.00
  -14   16    0      2.41      0.00
  -13   16    0      2.88      0.00
  -12   16    0      1.89      0.00
  -11   16    0      1.22      0.00
  -10   16    0      0.48      0.00
   -9   16    0      1.13      0.00
   -8   16    0      1.38      0.00
   -7   16    0      0.04      0.00
   -6   16    0      0.82      0.00
   -5   16    0      1.72      0.00
   -4   16    0      1.40      0.00
   -3   16    0      1.44      0.00
   -2   16    0      0.67      0.00
   -1   16    0     -0.05      0.00
    0   16    0     -0.57      0.00
    1   16    0     -0.25      0.00
    2   16    0      1.67      0.00
    3   16    0      1.30      0.00
    4   16    0     -0.88      0.00
    5   16    0     -2.03      0.00
    6   16    0     -3.09      0.00
    7   16    0     -2.94      0.00
    8   16    0     -1.91      0.00
    9   16    0     -1.80      0.00
   10   16    0     -0.63      0.00
   11   16    0      0.26      0.00
   12   16    0     -0.05      0.00
   13   16    0      1.09      0.00
   14   16    0      0.86      0.00
   15   16    0     -0.22      0.00
   16   16    0      1.13      0.00
   17   16    0     -0.10      0.00
   18   16    0     -4.22      0.00
   19   16    0     -5.23      0.00
   20   16    0     -2.25      0.00
   21   16    0      1.16      0.00
   22   16    0      0.70      0.00
   23   16    0     -1.15      0.00
   24   16    0      1.35      0.00
   25   16    0      5.26      0.00
  -15   17    0      3.05      0.00
  -14   17    0      6.06      0.00
  -13   17    0      4.43      0.00
  -12   17    0      0.11      0.00
  -11   17    0     -3.89      0.00
  -10   17    0     -5.68      0.00
   -9   17    0     -4.13      0.00
   -8   17    0     -1.38      0.00
   -7   17    0      0.31      0.00
   -6   17    0      1.81      0.00
   -5   17    0      0.90      0.00
   -4   17    0     -0.95      0.00
   -3   17    0      0.04      0.00
   -2   17    0      1.30      0.00
   -1   17    0      2.52      0.00
    0   17    0      2.99      0.00
    1   17    0      1.60      0.00
    2   17    0      2.27      0.00
    3   17    0      3.07      0.00
    4   17    0      1.27      0.00
    5   17    0      0.08      0.00
    6   17    0     -0.37      0.00
    7   17    0     -0.57      0.00
    8   17    0      0.10      0.00
    9   17    0      0.25      0.00
   10   17    0     -0.06      0.00
   11   17    0     -0.90      0.00
   12   17    0     -1.39      0.00
   13   17    0      0.05      0.00
   14   17    0     -0.33      0.00
   15   17    0     -2.03      0.00
   16   17    0      0.34      0.00
   17   17    0      3.55      0.00
   18   17    0      3.03      0.00
   19   17    0      0.55      0.00
   20   17    0     -0.16      0.00
   21   17    0      0.70      0.00
   22   17    0     -0.95      0.00
   23   17    0     -1.95      0.00
   24   17    0      1.02      0.00
   25   17    0      2.28      0.00
  -14   18    0      4.19      0.00
  -13   18    0     -2.83      0.00
  -12   18    0     -6.86      0.00
  -11   18    0     -6.08      0.00
  -10   18    0     -2.96      0.00
   -9   18    0     -0.98      0.00
   -8   18    0     -0.57      0.00
   -7   18    0     -0.32      0.00
   -6   18    0      0.70      0.00
   -5   18    0      0.70      0.00
   -4   18    0      0.50      0.00
   -3   18    0      1.94      0.00
   -2   18    0      1.38      0.00
   -1   18    0     -0.37      0.00
    0   18    0     -0.93      0.00
    1   18    0     -1.34      0.00
    2   18    0      1.07      0.00
    3   18    0      3.25      0.00
    4   18    0      0.12      0.00
    5   18    0     -3.16      0.00
    6   18    0     -3.29      0.00
    7   18    0     -2.12      0.00
    8   18    0     -0.42      0.00
    9   18    0      0.04      0.00
   10   18    0     -0.75      0.00
   11   18    0     -0.99      0.00
   12   18    0     -0.07      0.00
   13   18    0      1.85      0.00
   14   18    0      2.12      0.00
   15   18    0      0.92      0.00
   16   18    0      0.90      0.00
   17   18    0     -1.71      0.00
   18   18    0     -8.72      0.00
   19   18    0    -13.16      0.00
   20   18    0     -9.34      0.00
   21   18    0     -3.01      0.00
   22   18    0     -3.61      0.00
   23   18    0     -5.07      0.00
   24   18    0     -0.37      0.00
   25   18    0      2.43      0.00
  -13   19    0     -0.06      0.00
  -12   19    0     -1.24      0.00
  -11   19    0     -3.02      0.00
  -10   19    0     -3.18      0.00
   -9   19    0     -1.76      0.00
   -8   19    0      0.83      0.00
   -7   19    0      2.81      0.00
   -6   19    0      2.49      0.00
   -5   19    0      0.68      0.00
   -4   19    0     -0.52      0.00
   -3   19    0     -0.21      0.00
   -2   19    0     -0.89      0.00
   -1   19    0     -1.56      0.00
    0   19    0     -0.30      0.00
    1   19    0      0.12      0.00
    2   19    0      0.72      0.00
    3   19    0      1.24      0.00
    4   19    0     -1.43      0.00
    5   19    0     -3.28      0.00
    6   19    0     -2.05      0.00
    7   19    0     -0.77      0.00
    8   19    0     -0.06      0.00
    9   19    0     -0.09      0.00
   10   19    0     -0.64      0.00
   11   19    0     -0.71      0.00
   12   19    0     -0.45      0.00
   13   19    0      0.28      0.00
   14   19    0      0.35      0.00
   15   19    0     -0.53      0.00
   16   19    0     -0.64      0.00
   17   19    0     -2.43      0.00
   18   19    0     -6.35      0.00
   19   19    0     -6.77      0.00
   20   19    0     -2.27      0.00
   21   19    0      0.52      0.00
   22   19    0     -3.44      0.00
   23   19    0     -5.60      0.00
   24   19    0     -0.40      0.00
  -12   20    0     -2.70      0.00
  -11   20    0     -1.43      0.00
  -10   20    0      2.42      0.00
   -9   20    0      3.15      0.00
   -8   20    0      0.57      0.00
   -7   20    0     -1.82      0.00
   -6   20    0     -2.32      0.00
   -5   20    0     -0.95      0.00
   -4   20    0      0.03      0.00
   -3   20    0     -0.19      0.00
   -2   20    0     -0.70      0.00
   -1   20    0     -0.46      0.00
    0   20    0      0.38      0.00
    1   20    0     -1.01      0.00
    2   20    0     -3.31      0.00
    3   20    0     -3.56      0.00
    4   20    0     -3.62      0.00
    5   20    0     -3.47      0.00
    6   20    0     -1.96      0.00
    7   20    0     -0.47      0.00
    8   20    0      0.26      0.00
    9   20    0     -0.05      0.00
   10   20    0     -0.96      0.00
   11   20    0     -1.37      0.00
   12   20    0     -0.86      0.00
   13   20    0      0.38      0.00
   14   20    0      0.38      0.00
   15   20    0     -0.79      0.00
   16   20    0     -0.99      0.00
   17   20    0     -2.67      0.00
   18   20    0     -5.05      0.00
   19   20    0     -2.19      0.00
   20   20    0      3.84      0.00
   21   20    0      5.86      0.00
   22   20    0      1.73      0.00
   23   20    0     -1.76      0.00
   24   20    0      0.42      0.00
  -11   21    0      0.94      0.00
  -10   21    0      2.53      0.00
   -9   21    0      1.14      0.00
   -8   21    0     -0.41      0.00
   -7   21    0     -0.07      0.00
   -6   21    0      0.23      0.00
   -5   21    0     -0.43      0.00
   -4   21    0     -1.52      0.00
   -3   21    0     -1.57      0.00
   -2   21    0      0.04      0.00
   -1   21    0      1.00      0.00
    0   21    0      0.47      0.00
    1   21    0     -0.66      0.00
    2   21    0     -0.96      0.00
    3   21    0      0.44      0.00
    4   21    0      0.84      0.00
    5   21    0     -0.88      0.00
    6   21    0     -1.51      0.00
    7   21    0     -0.37      0.00
    8   21    0      0.13      0.00
    9   21    0     -0.07      0.00
   10   21    0      0.28      0.00
   11   21    0      0.19      0.00
   12   21    0     -0.22      0.00
   13   21    0      0.71      0.00
   14   21    0      2.02      0.00
   15   21    0      3.28      0.00
   16   21    0      4.29      0.00
   17   21    0      2.41      0.00
   18   21    0      1.53      0.00
   19   21    0      6.05      0.00
   20   21    0      7.84      0.00
   21   21    0      2.22      0.00
   22   21    0     -4.07      0.00
   23   21    0     -4.85      0.00
   -9   22    0     -3.92      0.00
   -8   22    0     -5.63      0.00
   -7   22    0     -5.35      0.00
   -6   22    0     -3.54      0.00
   -5   22    0     -1.14      0.00
   -4   22    0      0.58      0.00
   -3   22    0      0.56      0.00
   -2   22    0      0.13      0.00
   -1   22    0      0.59      0.00
    0   22    0      2.06      0.00
    1   22    0      3.46      0.00
    2   22    0      2.83      0.00
    3   22    0      1.26      0.00
    4   22    0      0.31      0.00
    5   22    0     -0.40      0.00
    6   22    0      0.08      0.00
    7   22    0      1.41      0.00
    8   22    0      1.31      0.00
    9   22    0      1.30      0.00
   10   22    0      2.14      0.00
   11   22    0      0.91      0.00
   12   22    0     -0.49      0.00
   13   22    0      0.32      0.00
   14   22    0      0.07      0.00
   15   22    0     -0.81      0.00
   16   22    0      0.25      0.00
   17   22    0      1.09      0.00
   18   22    0      2.33      0.00
   19   22    0      4.48      0.00
   20   22    0      2.45      0.00
   21   22    0     -0.70      0.00
   22   22    0      1.45      0.00
   -8   23    0     -1.02      0.00
   -7   23    0      0.73      0.00
   -6   23    0      2.39      0.00
   -5   23    0      2.14      0.00
   -4   23    0      0.63      0.00
   -3   23    0     -0.65      0.00
   -2   23    0     -0.50      0.00
   -1   23    0      0.57      0.00
    0   23    0     -0.04      0.00
    1   23    0     -2.09      0.00
    2   23    0     -3.21      0.00
    3   23    0     -2.29      0.00
    4   23    0     -0.49      0.00
    5   23    0      0.20      0.00
    6   23    0      1.01      0.00
    7   23    0      2.44      0.00
    8   23    0      2.03      0.00
    9   23    0      1.45      0.00
   10   23    0      2.03      0.00
   11   23    0      0.93      0.00
   12   23    0      0.22      0.00
   13   23    0      1.31      0.00
   14   23    0      0.56      0.00
   15   23    0     -0.28      0.00
   16   23    0      0.15      0.00
   17   23    0     -1.83      0.00
   18   23    0     -3.93      0.00
   19   23    0     -2.75      0.00
   20   23    0     -1.84      0.00
   21   23    0     -1.93      0.00
   -6   24    0      0.02      0.00
   -5   24    0      0.40      0.00
   -4   24    0      0.93      0.00
   -3   24    0      0.68      0.00
   -2   24    0     -0.59      0.00
   -1   24    0     -0.35      0.00
    0   24    0      0.77      0.00
    1   24    0      1.56      0.00
    2   24    0      2.38      0.00
    3   24    0      2.20      0.00
    4   24    0      1.14      0.00
    5   24    0      0.53      0.00
    6   24    0      0.28      0.00
    7   24    0     -1.16      0.00
    8   24    0     -3.37      0.00
    9   24    0     -1.90      0.00
   10   24    0      2.19      0.00
   11   24    0      2.53      0.00
   12   24    0      1.32      0.00
   13   24    0      2.04      0.00
   14   24    0      1.69      0.00
   15   24    0      1.11      0.00
   16   24    0      1.12      0.00
   17   24    0     -0.60      0.00
   18   24    0     -2.05      0.00
   19   24    0     -1.84      0.00
   20   24    0     -2.38      0.00
   -5   25    0     -0.28      0.00
   -4   25    0     -0.73      0.00
   -3   25    0     -0.88      0.00
   -2   25    0     -0.45      0.00
   -1   25    0      1.48      0.00
    0   25    0      1.81      0.00
    1   25    0     -0.84      0.00
    2   25    0     -1.99      0.00
    3   25    0     -1.22      0.00
    4   25    0     -0.99      0.00
    5   25    0     -1.29      0.00
    6   25    0     -2.07      0.00
    7   25    0     -3.13      0.00
    8   25    0     -2.71      0.00
    9   25    0      0.26      0.00
   10   25    0      2.23      0.00
   11   25    0      0.34      0.00
   12   25    0     -0.63      0.00
   13   25    0      0.89      0.00
   14   25    0      0.42      0.00
   15   25    0     -0.65      0.00
   16   25    0     -0.48      0.00
   17   25    0     -1.31      0.00
   18   25    0     -2.33      0.00
   19   25    0     -2.12      0.00
   -3   26    0     -0.98      0.00
   -2   26    0     -1.40      0.00
   -1   26    0     -0.84      0.00
    0   26    0      0.38      0.00
    1   26    0      1.03      0.00
    2   26    0      3.22      0.00
    3   26    0      4.76      0.00
    4   26    0      2.55      0.00
    5   26    0     -0.50      0.00
    6   26    0     -2.41      0.00
    7   26    0     -3.13      0.00
    8   26    0     -1.07      0.00
    9   26    0      2.97      0.00
   10   26    0      4.29      0.00
   11   26    0      1.27      0.00
   12   26    0     -1.30      0.00
   13   26    0     -0.70      0.00
   14   26    0      1.10      0.00
   15   26    0      3.47      0.00
   16   26    0      4.63      0.00
   17   26    0      2.83      0.00
    0   27    0      2.93      0.00
    1   27    0      1.49      0.00
    2   27    0      0.32      0.00
    3   27    0     -0.01      0.00
    4   27    0     -1.78      0.00
    5   27    0     -2.95      0.00
    6   27    0     -2.04      0.00
    7   27    0      0.34      0.00
    8   27    0      3.77      0.00
    9   27    0      5.00      0.00
   10   27    0      1.72      0.00
   11   27    0     -2.07      0.00
   12   27    0     -1.86      0.00
   13   27    0      0.56      0.00
   14   27    0      1.13      0.00
   15   27    0     -0.11      0.00
    4   28    0     -1.33      0.00
    5   28    0     -3.23      0.00
    6   28    0     -2.81      0.00
    7   28    0     -0.72      0.00
    8   28    0      1.36      0.00
    9   28    0      1.07      0.00
   10   28    0     -1.05      0.00
   11   28    0     -1.42      0.00
   12   28    0     -0.24      0.00
  -12  -28    1      0.46      0.00
  -11  -28    1     -0.41      0.00
  -10  -28    1     -1.00      0.00
   -9  -28    1      0.06      0.00
   -8  -28    1      1.64      0.00
   -7  -28    1      1.26      0.00
   -6  -28    1     -0.56      0.00
   -5  -28    1     -1.43      0.00
   -4  -28    1     -0.27      0.00
   -3  -28    1      1.14      0.00
  -15  -27    1     -2.45      0.00
  -14  -27    1      1.09      0.00
  -13  -27    1      2.34      0.00
  -12  -27    1     -0.68      0.00
  -11  -27    1     -2.93      0.00
  -10  -27    1     -0.85      0.00
   -9  -27    1      2.95      0.00
   -8  -27    1      4.24      0.00
   -7  -27    1      1.95      0.00
   -6  -27    1     -1.45      0.00
   -5  -27    1     -3.48      0.00
   -4  -27    1     -2.97      0.00
   -3  -27    1     -0.85      0.00
   -2  -27    1      0.22      0.00
   -1  -27    1      0.94      0.00
    0  -27    1      2.37      0.00
  -17  -26    1      4.48      0.00
  -16  -26    1      4.86      0.00
  -15  -26    1      5.54      0.00
  -14  -26    1      5.03      0.00
  -13  -26    1      1.76      0.00
  -12  -26    1     -2.73      0.00
  -11  -26    1     -3.12      0.00
  -10  -26    1      0.17      0.00
   -9  -26    1      1.00      0.00
   -8  -26    1     -1.62      0.00
   -7  -26    1     -4.14      0.00
   -6  -26    1     -4.59      0.00
   -5  -26    1     -2.92      0.00
   -4  -26    1      0.65      0.00
   -3  -26    1      4.19      0.00
   -2  -26    1      4.11      0.00
   -1  -26    1      1.57      0.00
    0  -26    1      0.39      0.00
    1  -26    1     -0.21      0.00
    2  -26    1     -0.64      0.00
    3  -26    1     -0.32      0.00
  -19  -25    1     -1.10      0.00
  -18  -25    1     -1.59      0.00
  -17  -25    1     -1.97      0.00
  -16  -25    1     -1.94      0.00
  -15  -25    1     -0.83      0.00
  -14  -25    1      0.75      0.00
  -13  -25    1      0.67      0.00
  -12  -25    1     -1.61      0.00
  -11  -25    1     -0.96      0.00
  -10  -25    1      2.58      0.00
   -9  -25    1      2.38      0.00
   -8  -25    1     -1.07      0.00
   -7  -25    1     -2.97      0.00
   -6  -25    1     -2.45      0.00
   -5  -25    1     -0.90      0.00
   -4  -25    1      0.26      0.00
   -3  -25    1     -0.03      0.00
   -2  -25    1     -1.85      0.00
   -1  -25    1     -2.67      0.00
    0  -25    1     -0.70      0.00
    1  -25    1      0.63      0.00
    2  -25    1     -0.10      0.00
    3  -25    1     -0.43      0.00
    4  -25    1     -0.31      0.00
    5  -25    1      0.40      0.00
  -20  -24    1      1.98      0.00
  -19  -24    1      2.02      0.00
  -18  -24    1      1.18      0.00
  -17  -24    1      0.12      0.00
  -16  -24    1     -0.04      0.00
  -15  -24    1      0.54      0.00
  -14  -24    1      1.34      0.00
  -13  -24    1      1.51      0.00
  -12  -24    1      0.86      0.00
  -11  -24    1      2.58      0.00
  -10  -24    1      4.58      0.00
   -9  -24    1      1.87      0.00
   -8  -24    1     -1.31      0.00
   -7  -24    1     -0.72      0.00
   -6  -24    1      0.79      0.00
   -5  -24    1      1.37      0.00
   -4  -24    1      1.40      0.00
   -3  -24    1      1.22      0.00
   -2  -24    1      0.76      0.00
   -1  -24    1     -0.01      0.00
    0  -24    1     -0.16      0.00
    1  -24    1     -0.04      0.00
    2  -24    1      0.04      0.00
    3  -24    1      0.56      0.00
    4  -24    1      0.25      0.00
    5  -24    1     -0.58      0.00
    6  -24    1     -1.21      0.00
    7  -24    1     -2.21      0.00
  -21  -23    1      2.73      0.00
  -20  -23    1      2.73      0.00
  -19  -23    1      0.80      0.00
  -18  -23    1     -1.85      0.00
  -17  -23    1     -1.97      0.00
  -16  -23    1     -0.42      0.00
  -15  -23    1      0.12      0.00
  -14  -23    1      0.25      0.00
  -13  -23    1     -0.01      0.00
  -12  -23    1     -1.32      0.00
  -11  -23    1     -0.86      0.00
  -10  -23    1      0.87      0.00
   -9  -23    1      0.48      0.00
   -8  -23    1     -0.15      0.00
   -7  -23    1      0.21      0.00
   -6  -23    1      0.24      0.00
   -5  -23    1      0.49      0.00
   -4  -23    1     -0.24      0.00
   -3  -23    1     -2.86      0.00
   -2  -23    1     -4.47      0.00
   -1  -23    1     -3.42      0.00
    0  -23    1     -1.01      0.00
    1  -23    1      0.44      0.00
    2  -23    1     -0.40      0.00
    3  -23    1     -1.78      0.00
    4  -23    1     -1.65      0.00
    5  -23    1      0.08      0.00
    6  -23    1      1.60      0.00
    7  -23    1      1.20      0.00
    8  -23    1      0.65      0.00
  -22  -22    1      5.23      0.00
  -21  -22    1      4.55      0.00
  -20  -22    1      5.08      0.00
  -19  -22    1      5.48      0.00
  -18  -22    1      3.13      0.00
  -17  -22    1      1.54      0.00
  -16  -22    1      1.21      0.00
  -15  -22    1      0.63      0.00
  -14  -22    1      0.48      0.00
  -13  -22    1     -0.38      0.00
  -12  -22    1     -1.94      0.00
  -11  -22    1     -1.36      0.00
  -10  -22    1      0.06      0.00
   -9  -22    1     -0.25      0.00
   -8  -22    1     -0.56      0.00
   -7  -22    1     -0.38      0.00
   -6  -22    1     -0.94      0.00
   -5  -22    1     -1.80      0.00
   -4  -22    1     -2.81      0.00
   -3  -22    1     -2.91      0.00
   -2  -22    1     -0.47      0.00
   -1  -22    1      2.04      0.00
    0  -22    1      1.82      0.00
    1  -22    1      0.47      0.00
    2  -22    1     -0.45      0.00
    3  -22    1     -0.93      0.00
    4  -22    1     -0.94      0.00
    5  -22    1     -1.44      0.00
    6  -22    1     -2.75      0.00
    7  -22    1     -3.77      0.00
    8  -22    1     -3.30      0.00
    9  -22    1     -1.52      0.00
   10  -22    1      0.17      0.00
  -23  -21    1     -0.98      0.00
  -22  -21    1     -2.70      0.00
  -21  -21    1     -0.76      0.00
  -20  -21    1      2.49      0.00
  -19  -21    1      2.14      0.00
  -18  -21    1     -1.32      0.00
  -17  -21    1     -0.88      0.00
  -16  -21    1      1.95      0.00
  -15  -21    1      2.44      0.00
  -14  -21    1      1.60      0.00
  -13  -21    1      0.27      0.00
  -12  -21    1     -0.50      0.00
  -11  -21    1      0.05      0.00
  -10  -21    1      0.04      0.00
   -9  -21    1     -0.55      0.00
   -8  -21    1     -0.67      0.00
   -7  -21    1     -1.31      0.00
   -6  -21    1     -2.13      0.00
   -5  -21    1     -1.79      0.00
   -4  -21    1     -0.98      0.00
   -3  -21    1     -0.84      0.00
   -2  -21    1     -1.38      0.00
   -1  -21    1     -1.86      0.00
    0  -21    1     -1.87      0.00
    1  -21    1     -1.34      0.00
    2  -21    1     -1.36      0.00
    3  -21    1     -2.34      0.00
    4  -21    1     -1.96      0.00
    5  -21    1      0.02      0.00
    6  -21    1      1.63      0.00
    7  -21    1      2.30      0.00
    8  -21    1      1.93      0.00
    9  -21    1      1.85      0.00
   10  -21    1      2.56      0.00
   11  -21    1      2.04      0.00
  -23  -20    1     -0.16      0.00
  -22  -20    1     -0.88      0.00
  -21  -20    1      1.86      0.00
  -20  -20    1      1.72      0.00
  -19  -20    1     -2.85      0.00
  -18  -20    1     -7.14      0.00
  -17  -20    1     -6.23      0.00
  -16  -20    1     -3.30      0.00
  -15  -20    1     -1.66      0.00
  -14  -20    1      0.03      0.00
  -13  -20    1      0.43      0.00
  -12  -20    1     -0.47      0.00
  -11  -20    1     -1.06      0.00
  -10  -20    1     -1.42      0.00
   -9  -20    1     -0.63      0.00
   -8  -20    1      0.49      0.00
   -7  -20    1      0.19      0.00
   -6  -20    1     -0.52      0.00
   -5  -20    1     -1.35      0.00
   -4  -20    1     -2.24      0.00
   -3  -20    1     -2.56      0.00
   -2  -20    1     -3.10      0.00
   -1  -20    1     -2.85      0.00
    0  -20    1     -1.58      0.00
    1  -20    1     -1.16      0.00
    2  -20    1     -0.99      0.00
    3  -20    1     -0.16      0.00
    4  -20    1      0.95      0.00
    5  -20    1      0.78      0.00
    6  -20    1     -1.22      0.00
    7  -20    1     -2.18      0.00
    8  -20    1     -1.01      0.00
    9  -20    1      0.79      0.00
   10  -20    1      0.83      0.00
   11  -20    1     -2.59      0.00
   12  -20    1     -5.39      0.00
  -24  -19    1      0.63      0.00
  -23  -19    1     -4.17      0.00
  -22  -19    1     -5.85      0.00
  -21  -19    1     -1.02      0.00
  -20  -19    1      0.51      0.00
  -19  -19    1     -2.22      0.00
  -18  -19    1     -3.54      0.00
  -17  -19    1     -1.33      0.00
  -16  -19    1      0.87      0.00
  -15  -19    1      0.93      0.00
  -14  -19    1      0.91      0.00
  -13  -19    1      0.44      0.00
  -12  -19    1     -0.29      0.00
  -11  -19    1     -0.33      0.00
  -10  -19    1     -0.57      0.00
   -9  -19    1     -0.08      0.00
   -8  -19    1      0.72      0.00
   -7  -19    1      0.49      0.00
   -6  -19    1      0.15      0.00
   -5  -19    1     -0.63      0.00
   -4  -19    1     -0.49      0.00
   -3  -19    1      1.77      0.00
   -2  -19    1      2.41      0.00
   -1  -19    1      1.93      0.00
    0  -19    1      2.40      0.00
    1  -19    1      1.51      0.00
    2  -19    1      0.83      0.00
    3  -19    1      1.45      0.00
    4  -19    1      1.14      0.00
    5  -19    1      0.60      0.00
    6  -19    1      0.78      0.00
    7  -19    1      1.37      0.00
    8  -19    1      0.42      0.00
    9  -19    1     -2.87      0.00
   10  -19    1     -5.15      0.00
   11  -19    1     -4.27      0.00
   12  -19    1     -0.92      0.00
   13  -19    1      1.80      0.00
  -24  -18    1      4.85      0.00
  -23  -18    1     -0.91      0.00
  -22  -18    1     -3.96      0.00
  -21  -18    1     -1.24      0.00
  -20  -18    1     -3.38      0.00
  -19  -18    1     -8.42      0.00
  -18  -18    1     -8.61      0.00
  -17  -18    1     -4.15      0.00
  -16  -18    1     -0.29      0.00
  -15  -18    1      0.48      0.00
  -14  -18    1      0.96      0.00
  -13  -18    1      0.94      0.00
  -12  -18    1     -0.58      0.00
  -11  -18    1     -1.74      0.00
  -10  -18    1     -2.11      0.00
   -9  -18    1     -1.18      0.00
   -8  -18    1      0.06      0.00
   -7  -18    1     -0.33      0.00
   -6  -18    1     -1.28      0.00
   -5  -18    1     -2.01      0.00
   -4  -18    1     -0.57      0.00
   -3  -18    1      3.36      0.00
   -2  -18    1      3.63      0.00
   -1  -18    1      0.84      0.00
    0  -18    1      0.39      0.00
    1  -18    1      0.46      0.00
    2  -18    1      1.14      0.00
    3  -18    1      2.55      0.00
    4  -18    1      1.56      0.00
    5  -18    1      0.64      0.00
    6  -18    1      1.01      0.00
    7  -18    1      1.14      0.00
    8  -18    1      1.21      0.00
    9  -18    1      0.31      0.00
   10  -18    1     -1.04      0.00
   11  -18    1     -2.59      0.00
   12  -18    1     -4.94      0.00
   13  -18    1     -5.49      0.00
   14  -18    1     -1.22      0.00
  -25  -17    1      1.31      0.00
  -24  -17    1      2.64      0.00
  -23  -17    1     -1.35      0.00
  -22  -17    1     -3.12      0.00
  -21  -17    1      1.46      0.00
  -20  -17    1      3.60      0.00
  -19  -17    1      2.52      0.00
  -18  -17    1      1.92      0.00
  -17  -17    1      1.66      0.00
  -16  -17    1      0.67      0.00
  -15  -17    1     -1.02      0.00
  -14  -17    1     -0.65      0.00
  -13  -17    1     -0.14      0.00
  -12  -17    1     -1.74      0.00
  -11  -17    1     -2.10      0.00
  -10  -17    1     -1.25      0.00
   -9  -17    1     -0.53      0.00
   -8  -17    1      0.30      0.00
   -7  -17    1      0.18      0.00
   -6  -17    1     -0.33      0.00
   -5  -17    1     -1.08      0.00
   -4  -17    1     -1.39      0.00
   -3  -17    1      0.39      0.00
   -2  -17    1      0.70      0.00
   -1  -17    1     -0.55      0.00
    0  -17    1      0.96      0.00
    1  -17    1      2.00      0.00
    2  -17    1      1.06      0.00
    3  -17    1      0.14      0.00
    4  -17    1     -1.60      0.00
    5  -17    1     -1.36      0.00
    6  -17    1      0.57      0.00
    7  -17    1      0.93      0.00
    8  -17    1      0.61      0.00
    9  -17    1     -1.43      0.00
   10  -17    1     -3.38      0.00
   11  -17    1     -2.18      0.00
   12  -17    1     -0.49      0.00
   13  -17    1      1.48      0.00
   14  -17    1      5.21      0.00
   15  -17    1      6.44      0.00
  -25  -16    1      5.71      0.00
  -24  -16    1      6.16      0.00
  -23  -16    1      1.32      0.00
  -22  -16    1     -0.10      0.00
  -21  -16    1      3.54      0.00
  -20  -16    1      2.64      0.00
  -19  -16    1     -3.00      0.00
  -18  -16    1     -5.95      0.00
  -17  -16    1     -3.22      0.00
  -16  -16    1      0.70      0.00
  -15  -16    1      0.38      0.00
  -14  -16    1     -0.74      0.00
  -13  -16    1     -0.66      0.00
  -12  -16    1     -1.24      0.00
  -11  -16    1     -0.77      0.00
  -10  -16    1     -0.75      0.00
   -9  -16    1     -1.68      0.00
   -8  -16    1     -0.99      0.00
   -7  -16    1     -0.90      0.00
   -6  -16    1     -2.05      0.00
   -5  -16    1     -2.70      0.00
   -4  -16    1     -2.69      0.00
   -3  -16    1     -0.71      0.00
   -2  -16    1      0.69      0.00
   -1  -16    1     -0.83      0.00
    0  -16    1     -1.00      0.00
    1  -16    1     -0.07      0.00
    2  -16    1     -0.44      0.00
    3  -16    1     -0.60      0.00
    4  -16    1     -0.81      0.00
    5  -16    1     -0.07      0.00
    6  -16    1      0.89      0.00
    7  -16    1      0.61      0.00
    8  -16    1      1.57      0.00
    9  -16    1      1.65      0.00
   10  -16    1      1.04      0.00
   11  -16    1      2.77      0.00
   12  -16    1      3.38      0.00
   13  -16    1      3.36      0.00
   14  -16    1      4.67      0.00
   15  -16    1      2.86      0.00
   16  -16    1     -2.53      0.00
  -25  -15    1      1.20      0.00
  -24  -15    1     -3.22      0.00
  -23  -15    1     -7.57      0.00
  -22  -15    1     -5.32      0.00
  -21  -15    1     -0.63      0.00
  -20  -15    1      0.08      0.00
  -19  -15    1     -0.80      0.00
  -18  -15    1      0.10      0.00
  -17  -15    1      2.22      0.00
  -16  -15    1      2.37      0.00
  -15  -15    1     -1.05      0.00
  -14  -15    1     -2.13      0.00
  -13  -15    1     -0.36      0.00
  -12  -15    1     -0.89      0.00
  -11  -15    1     -1.74      0.00
  -10  -15    1     -2.16      0.00
   -9  -15    1     -2.45      0.00
   -8  -15    1     -0.94      0.00
   -7  -15    1     -0.18      0.00
   -6  -15    1      0.13      0.00
   -5  -15    1      1.53      0.00
   -4  -15    1      0.93      0.00
   -3  -15    1     -0.34      0.00
   -2  -15    1     -0.23      0.00
   -1  -15    1     -0.97      0.00
    0  -15    1     -0.71      0.00
    1  -15    1      0.94      0.00
    2  -15    1      0.46      0.00
    3  -15    1     -0.82      0.00
    4  -15    1     -1.17      0.00
    5  -15    1     -0.99      0.00
    6  -15    1     -1.07      0.00
    7  -15    1     -1.05      0.00
    8  -15    1      0.98      0.00
    9  -15    1      1.78      0.00
   10  -15    1      1.14      0.00
   11  -15    1      1.99      0.00
   12  -15    1      0.64      0.00
   13  -15    1     -1.42      0.00
   14  -15    1     -0.67      0.00
   15  -15    1     -0.20      0.00
   16  -15    1     -0.67      0.00
   17  -15    1     -1.03      0.00
  -26  -14    1     -1.81      0.00
  -25  -14    1     -0.32      0.00
  -24  -14    1     -2.73      0.00
  -23  -14    1     -3.49      0.00
  -22  -14    1      0.71      0.00
  -21  -14    1      2.65      0.00
  -20  -14    1      0.92      0.00
  -19  -14    1      0.35      0.00
  -18  -14    1      0.52      0.00
  -17  -14    1      1.19      0.00
  -16  -14    1      2.18      0.00
  -15  -14    1      0.26      0.00
  -14  -14    1     -1.33      0.00
  -13  -14    1     -0.56      0.00
  -12  -14    1     -0.80      0.00
  -11  -14    1     -0.06      0.00
  -10  -14    1      1.72      0.00
   -9  -14    1      2.40      0.00
   -8  -14    1      3.20      0.00
   -7  -14    1      3.03      0.00
   -6  -14    1      2.47      0.00
   -5  -14    1      2.38      0.00
   -4  -14    1     -0.05      0.00
   -3  -14    1     -2.48      0.00
   -2  -14    1     -1.26      0.00
   -1  -14    1      0.23      0.00
    0  -14    1      0.46      0.00
    1  -14    1      0.72      0.00
    2  -14    1     -0.65      0.00
    3  -14    1     -2.17      0.00
    4  -14    1     -1.39      0.00
    5  -14    1     -0.45      0.00
    6  -14    1     -0.86      0.00
    7  -14    1     -0.84      0.00
    8  -14    1      0.76      0.00
    9  -14    1      0.71      0.00
   10  -14    1     -0.81      0.00
   11  -14    1     -0.18      0.00
   12  -14    1      0.34      0.00
   13  -14    1      1.07      0.00
   14  -14    1      2.78      0.00
   15  -14    1      2.40      0.00
   16  -14    1      1.43      0.00
   17  -14    1      0.46      0.00
   18  -14    1      0.57      0.00
  -26  -13    1     -2.29      0.00
  -25  -13    1      1.94      0.00
  -24  -13    1      0.76      0.00
  -23  -13    1     -0.12      0.00
  -22  -13    1      3.38      0.00
  -21  -13    1      3.40      0.00
  -20  -13    1      1.02      0.00
  -19  -13    1      1.43      0.00
  -18  -13    1      1.05      0.00
  -17  -13    1      0.46      0.00
  -16  -13    1      2.13      0.00
  -15  -13    1      1.61      0.00
  -14  -13    1      0.54      0.00
  -13  -13    1      2.01      0.00
  -12  -13    1      2.43      0.00
  -11  -13    1      2.87      0.00
  -10  -13    1      3.76      0.00
   -9  -13    1      2.17      0.00
   -8  -13    1      0.18      0.00
   -7  -13    1     -0.08      0.00
   -6  -13    1      1.42      0.00
   -5  -13    1      3.10      0.00
   -4  -13    1      1.97      0.00
   -3  -13    1     -0.87      0.00
   -2  -13    1     -2.07      0.00
   -1  -13    1     -1.89      0.00
    0  -13    1     -1.74      0.00
    1  -13    1     -0.73      0.00
    2  -13    1      0.29      0.00
    3  -13    1      0.12      0.00
    4  -13    1     -0.12      0.00
    5  -13    1     -0.93      0.00
    6  -13    1     -2.10      0.00
    7  -13    1     -1.26      0.00
    8  -13    1      1.21      0.00
    9  -13    1      1.71      0.00
   10  -13    1      0.17      0.00
   11  -13    1     -0.35      0.00
   12  -13    1     -0.97      0.00
   14  -13    1     -0.29      0.00
   15  -13    1      0.44      0.00
   16  -13    1      0.44      0.00
   17  -13    1     -2.25      0.00
   18  -13    1     -4.31      0.00
   19  -13    1     -0.68      0.00
  -26  -12    1      2.44      0.00
  -25  -12    1      4.50      0.00
  -24  -12    1      0.76      0.00
  -23  -12    1     -1.89      0.00
  -22  -12    1      0.85      0.00
  -21  -12    1      0.77      0.00
  -20  -12    1     -0.84      0.00
  -19  -12    1      0.47      0.00
  -18  -12    1     -0.14      0.00
  -17  -12    1     -1.05      0.00
  -16  -12    1      1.31      0.00
  -15  -12    1      1.59      0.00
  -14  -12    1      0.17      0.00
  -13  -12    1      1.00      0.00
  -12  -12    1      1.95      0.00
  -11  -12    1      3.69      0.00
  -10  -12    1      5.11      0.00
   -9  -12    1      2.46      0.00
   -8  -12    1     -0.17      0.00
   -7  -12    1      0.80      0.00
   -6  -12    1      2.53      0.00
   -5  -12    1      2.16      0.00
   -4  -12    1     -0.13      0.00
   -3  -12    1     -2.81      0.00
   -2  -12    1     -3.72      0.00
   -1  -12    1     -0.71      0.00
    0  -12    1      2.71      0.00
    1  -12    1      2.63      0.00
    2  -12    1      0.89      0.00
    3  -12    1     -0.96      0.00
    4  -12    1     -1.64      0.00
    5  -12    1     -0.77      0.00
    6  -12    1     -0.06      0.00
    7  -12    1      0.60      0.00
    8  -12    1      1.37      0.00
    9  -12    1      0.58      0.00
   10  -12    1     -1.43      0.00
   11  -12    1     -1.73      0.00
   12  -12    1     -0.50      0.00
   13  -12    1      0.35      0.00
   14  -12    1      0.12      0.00
   15  -12    1     -1.46      0.00
   16  -12    1     -1.92      0.00
   17  -12    1     -0.62      0.00
   18  -12    1      3.51      0.00
   19  -12    1      9.61      0.00
   20  -12    1      7.80      0.00
  -26  -11    1     -0.20      0.00
  -25  -11    1      0.10      0.00
  -24  -11    1     -2.96      0.00
  -23  -11    1     -2.77      0.00
  -22  -11    1      2.86      0.00
  -21  -11    1      5.13      0.00
  -20  -11    1      4.22      0.00
  -19  -11    1      3.93      0.00
  -18  -11    1      1.56      0.00
  -17  -11    1     -0.33      0.00
  -16  -11    1      0.78      0.00
  -15  -11    1      0.67      0.00
  -14  -11    1     -0.07      0.00
  -13  -11    1      1.15      0.00
  -12  -11    1      2.61      0.00
  -11  -11    1      4.35      0.00
  -10  -11    1      4.65      0.00
   -9  -11    1      1.75      0.00
   -8  -11    1      0.31      0.00
   -7  -11    1      1.47      0.00
   -6  -11    1      1.54      0.00
   -5  -11    1      0.19      0.00
   -4  -11    1     -0.28      0.00
   -3  -11    1     -0.35      0.00
   -2  -11    1     -1.50      0.00
   -1  -11    1      0.14      0.00
    0  -11    1      3.33      0.00
    1  -11    1      2.47      0.00
    2  -11    1      1.07      0.00
    3  -11    1      0.62      0.00
    4  -11    1     -0.93      0.00
    5  -11    1     -1.10      0.00
    6  -11    1     -0.22      0.00
    7  -11    1     -0.25      0.00
    8  -11    1     -0.66      0.00
    9  -11    1     -1.20      0.00
   10  -11    1     -1.40      0.00
   11  -11    1      0.05      0.00
   12  -11    1      1.87      0.00
   13  -11    1      1.25      0.00
   14  -11    1     -1.05      0.00
   15  -11    1     -2.53      0.00
   16  -11    1     -2.00      0.00
   17  -11    1     -1.46      0.00
   18  -11    1     -1.56      0.00
   19  -11    1     -0.76      0.00
   20  -11    1     -2.81      0.00
  -26  -10    1      3.96      0.00
  -25  -10    1      3.16      0.00
  -24  -10    1      0.76      0.00
  -23  -10    1      1.96      0.00
  -22  -10    1      5.45      0.00
  -21  -10    1      4.84      0.00
  -20  -10    1      1.98      0.00
  -19  -10    1     -0.18      0.00
  -18  -10    1     -2.89      0.00
  -17  -10    1     -3.64      0.00
  -16  -10    1     -1.72      0.00
  -15  -10    1     -0.21      0.00
  -14  -10    1     -0.01      0.00
  -13  -10    1     -0.51      0.00
  -12  -10    1     -0.33      0.00
  -11  -10    1      0.43      0.00
  -10  -10    1     -1.58      0.00
   -9  -10    1     -5.31      0.00
   -8  -10    1     -5.91      0.00
   -7  -10    1     -4.58      0.00
   -6  -10    1     -3.65      0.00
   -5  -10    1     -2.55      0.00
   -4  -10    1     -1.07      0.00
   -3  -10    1      0.03      0.00
   -2  -10    1     -1.05      0.00
   -1  -10    1      0.00      0.00
    0  -10    1      4.32      0.00
    1  -10    1      4.09      0.00
    2  -10    1      1.73      0.00
    3  -10    1      1.41      0.00
    4  -10    1      0.13      0.00
    5  -10    1     -0.46      0.00
    6  -10    1     -0.90      0.00
    7  -10    1     -3.05      0.00
    8  -10    1     -3.26      0.00
    9  -10    1     -1.05      0.00
   10  -10    1     -0.06      0.00
   11  -10    1     -0.80      0.00
   12  -10    1     -1.14      0.00
   13  -10    1     -1.59      0.00
   14  -10    1     -2.86      0.00
   15  -10    1     -3.40      0.00
   16  -10    1     -2.55      0.00
   17  -10    1     -1.69      0.00
   18  -10    1     -1.32      0.00
   19  -10    1     -0.76      0.00
   20  -10    1     -2.62      0.00
   21  -10    1     -4.80      0.00
  -26   -9    1      3.99      0.00
  -25   -9    1     -0.57      0.00
  -24   -9    1     -2.96      0.00
  -23   -9    1     -0.33      0.00
  -22   -9    1      1.41      0.00
  -21   -9    1     -0.78      0.00
  -20   -9    1     -2.00      0.00
  -19   -9    1     -1.83      0.00
  -18   -9    1     -2.60      0.00
  -17   -9    1     -2.41      0.00
  -16   -9    1     -1.58      0.00
  -15   -9    1     -0.74      0.00
  -14   -9    1     -0.14      0.00
  -13   -9    1     -1.03      0.00
  -12   -9    1     -1.51      0.00
  -11   -9    1     -2.15      0.00
  -10   -9    1     -4.79      0.00
   -9   -9    1     -5.79      0.00
   -8   -9    1     -4.59      0.00
   -7   -9    1     -4.66      0.00
   -6   -9    1     -3.52      0.00
   -5   -9    1     -0.20      0.00
   -4   -9    1      1.65      0.00
   -3   -9    1      2.69      0.00
   -2   -9    1      2.14      0.00
   -1   -9    1      1.03      0.00
    0   -9    1      2.42      0.00
    1   -9    1      1.17      0.00
    2   -9    1     -0.92      0.00
    3   -9    1      1.15      0.00
    4   -9    1      1.66      0.00
    5   -9    1      0.52      0.00
    6   -9    1      0.97      0.00
    7   -9    1      1.52      0.00
    8   -9    1      2.12      0.00
    9   -9    1      1.74      0.00
   10   -9    1     -0.35      0.00
   11   -9    1     -1.38      0.00
   12   -9    1      0.29      0.00
   13   -9    1      0.84      0.00
   14   -9    1     -1.69      0.00
   15   -9    1     -2.10      0.00
   16   -9    1      0.02      0.00
   17   -9    1     -1.28      0.00
   18   -9    1     -6.19      0.00
   19   -9    1    -10.12      0.00
   20   -9    1    -12.13      0.00
   21   -9    1    -10.86      0.00
  -26   -8    1      4.53      0.00
  -25   -8    1      2.59      0.00
  -24   -8    1      2.66      0.00
  -23   -8    1      5.04      0.00
  -22   -8    1      4.41      0.00
  -21   -8    1      1.45      0.00
  -20   -8    1      0.86      0.00
  -19   -8    1     -0.96      0.00
  -18   -8    1     -5.19      0.00
  -17   -8    1     -5.40      0.00
  -16   -8    1     -2.44      0.00
  -15   -8    1      0.08      0.00
  -14   -8    1      0.86      0.00
  -13   -8    1     -0.63      0.00
  -12   -8    1     -0.44      0.00
  -11   -8    1      0.92      0.00
  -10   -8    1      0.63      0.00
   -9   -8    1      1.31      0.00
   -8   -8    1      2.43      0.00
   -7   -8    1      2.56      0.00
   -6   -8    1      3.69      0.00
   -5   -8    1      3.19      0.00
   -4   -8    1     -0.30      0.00
   -3   -8    1     -0.30      0.00
   -2   -8    1      1.32      0.00
   -1   -8    1     -1.21      0.00
    0   -8    1     -2.22      0.00
    1   -8    1     -0.07      0.00
    2   -8    1      2.67      0.00
    3   -8    1      5.95      0.00
    4   -8    1      4.66      0.00
    5   -8    1      0.20      0.00
    6   -8    1     -1.27      0.00
    7   -8    1     -1.53      0.00
    8   -8    1     -2.53      0.00
    9   -8    1     -3.06      0.00
   10   -8    1     -2.36      0.00
   11   -8    1     -1.10      0.00
   12   -8    1      0.40      0.00
   13   -8    1      0.67      0.00
   14   -8    1     -1.29      0.00
   15   -8    1     -0.77      0.00
   16   -8    1      1.30      0.00
   17   -8    1     -0.17      0.00
   18   -8    1     -0.19      0.00
   19   -8    1      3.70      0.00
   20   -8    1      4.90      0.00
   21   -8    1      3.79      0.00
   22   -8    1      4.79      0.00
  -26   -7    1      3.88      0.00
  -25   -7    1      3.68      0.00
  -24   -7    1      5.22      0.00
  -23   -7    1      7.59      0.00
  -22   -7    1      5.99      0.00
  -21   -7    1      1.56      0.00
  -20   -7    1      0.69      0.00
  -19   -7    1      0.41      0.00
  -18   -7    1     -2.24      0.00
  -17   -7    1     -1.68      0.00
  -16   -7    1     -0.04      0.00
  -15   -7    1     -0.64      0.00
  -14   -7    1     -0.46      0.00
  -13   -7    1      0.35      0.00
  -12   -7    1      2.12      0.00
  -11   -7    1      4.25      0.00
  -10   -7    1      5.27      0.00
   -9   -7    1      6.45      0.00
   -8   -7    1      6.89      0.00
   -7   -7    1      7.02      0.00
   -6   -7    1      7.37      0.00
   -5   -7    1      5.99      0.00
   -4   -7    1      5.11      0.00
   -3   -7    1      7.66      0.00
   -2   -7    1      8.67      0.00
   -1   -7    1      3.00      0.00
    0   -7    1     -2.16      0.00
    1   -7    1     -1.68      0.00
    2   -7    1     -1.22      0.00
    3   -7    1     -2.62      0.00
    4   -7    1     -4.82      0.00
    5   -7    1     -5.64      0.00
    6   -7    1     -1.74      0.00
    7   -7    1      3.08      0.00
    8   -7    1      3.48      0.00
    9   -7    1      1.19      0.00
   10   -7    1      0.50      0.00
   11   -7    1      1.01      0.00
   12   -7    1      1.41      0.00
   13   -7    1      0.90      0.00
   14   -7    1     -1.75      0.00
   15   -7    1     -1.03      0.00
   16   -7    1      2.69      0.00
   17   -7    1      2.05      0.00
   18   -7    1      1.86      0.00
   19   -7    1      3.79      0.00
   20   -7    1      1.82      0.00
   21   -7    1      1.74      0.00
   22   -7    1      6.77      0.00
   23   -7    1      7.20      0.00
  -26   -6    1      0.69      0.00
  -25   -6    1      2.42      0.00
  -24   -6    1      1.52      0.00
  -23   -6    1      0.97      0.00
  -22   -6    1      1.86      0.00
  -21   -6    1      1.08      0.00
  -20   -6    1      0.69      0.00
  -19   -6    1     -0.84      0.00
  -18   -6    1     -5.17      0.00
  -17   -6    1     -4.38      0.00
  -16   -6    1     -0.15      0.00
  -15   -6    1      0.74      0.00
  -14   -6    1      1.51      0.00
  -13   -6    1      2.73      0.00
  -12   -6    1      4.37      0.00
  -11   -6    1      7.45      0.00
  -10   -6    1      8.07      0.00
   -9   -6    1      5.34      0.00
   -8   -6    1      4.26      0.00
   -7   -6    1      7.91      0.00
   -6   -6    1      8.47      0.00
   -5   -6    1      2.17      0.00
   -4   -6    1     -0.93      0.00
   -3   -6    1      1.59      0.00
   -2   -6    1      3.30      0.00
   -1   -6    1      0.08      0.00
    0   -6    1     -4.86      0.00
    1   -6    1     -3.35      0.00
    2   -6    1      0.23      0.00
    3   -6    1     -1.22      0.00
    4   -6    1     -2.75      0.00
    5   -6    1     -0.87      0.00
    6   -6    1      2.40      0.00
    7   -6    1      3.67      0.00
    8   -6    1      0.55      0.00
    9   -6    1     -2.58      0.00
   10   -6    1     -0.99      0.00
   11   -6    1      0.72      0.00
   12   -6    1     -0.12      0.00
   13   -6    1     -0.36      0.00
   14   -6    1     -1.08      0.00
   15   -6    1     -0.71      0.00
   16   -6    1      0.16      0.00
   17   -6    1     -3.22      0.00
   18   -6    1     -3.47      0.00
   19   -6    1      0.16      0.00
   20   -6    1     -1.03      0.00
   21   -6    1     -0.39      0.00
   22   -6    1      4.40      0.00
   23   -6    1      2.91      0.00
  -26   -5    1     -0.54      0.00
  -25   -5    1      1.53      0.00
  -24   -5    1      0.25      0.00
  -23   -5    1     -0.62      0.00
  -22   -5    1      0.87      0.00
  -21   -5    1     -1.57      0.00
  -20   -5    1     -3.42      0.00
  -19   -5    1     -1.06      0.00
  -18   -5    1     -0.78      0.00
  -17   -5    1      0.20      0.00
  -16   -5    1      1.96      0.00
  -15   -5    1     -0.77      0.00
  -14   -5    1     -2.60      0.00
  -13   -5    1     -2.33      0.00
  -12   -5    1     -2.48      0.00
  -11   -5    1     -2.56      0.00
  -10   -5    1     -5.71      0.00
   -9   -5    1     -9.03      0.00
   -8   -5    1     -5.67      0.00
   -7   -5    1     -0.60      0.00
   -6   -5    1     -7.92      0.00
   -5   -5    1    -21.37      0.00
   -4   -5    1    -18.06      0.00
   -3   -5    1     -4.65      0.00
   -2   -5    1     -0.07      0.00
   -1   -5    1     -2.85      0.00
    0   -5    1     -5.33      0.00
    1   -5    1      0.25      0.00
    2   -5    1      6.89      0.00
    3   -5    1      1.97      0.00
    4   -5    1     -3.73      0.00
    5   -5    1     -2.21      0.00
    6   -5    1     -0.60      0.00
    7   -5    1     -0.09      0.00
    8   -5    1     -0.34      0.00
    9   -5    1     -0.86      0.00
   10   -5    1      1.64      0.00
   11   -5    1      3.88      0.00
   12   -5    1      3.49      0.00
   13   -5    1      3.42      0.00
   14   -5    1      1.69      0.00
   15   -5    1      0.22      0.00
   16   -5    1      2.13      0.00
   17   -5    1      1.89      0.00
   18   -5    1      1.11      0.00
   19   -5    1      0.35      0.00
   20   -5    1     -4.65      0.00
   21   -5    1     -4.57      0.00
   22   -5    1      1.61      0.00
   23   -5    1      1.83      0.00
   24   -5    1     -1.12      0.00
  -26   -4    1     -4.32      0.00
  -25   -4    1     -2.82      0.00
  -24   -4    1     -5.11      0.00
  -23   -4    1     -6.19      0.00
  -22   -4    1     -1.11      0.00
  -21   -4    1      0.39      0.00
  -20   -4    1     -0.98      0.00
  -19   -4    1      0.83      0.00
  -18   -4    1      0.35      0.00
  -17   -4    1     -0.21      0.00
  -16   -4    1      1.32      0.00
  -15   -4    1     -0.99      0.00
  -14   -4    1     -3.15      0.00
  -13   -4    1     -2.77      0.00
  -12   -4    1     -2.12      0.00
  -11   -4    1     -1.63      0.00
  -10   -4    1     -5.42      0.00
   -9   -4    1     -9.91      0.00
   -8   -4    1     -8.94      0.00
   -7   -4    1     -8.19      0.00
   -6   -4    1    -18.37      0.00
   -5   -4    1    -31.72      0.00
   -4   -4    1    -25.96      0.00
   -3   -4    1    -16.34      0.00
   -2   -4    1    -28.95      0.00
   -1   -4    1    -44.22      0.00
    0   -4    1    -41.77      0.00
    1   -4    1    -26.71      0.00
    2   -4    1    -13.45      0.00
    3   -4    1    -11.55      0.00
    4   -4    1     -6.50      0.00
    5   -4    1      6.58      0.00
    6   -4    1     10.62      0.00
    7   -4    1      5.80      0.00
    8   -4    1      0.92      0.00
    9   -4    1     -1.75      0.00
   10   -4    1      0.38      0.00
   11   -4    1      2.42      0.00
   12   -4    1      0.00      0.00
   13   -4    1     -0.77      0.00
   14   -4    1      1.76      0.00
   15   -4    1      5.33      0.00
   16   -4    1      8.44      0.00
   17   -4    1      5.39      0.00
   18   -4    1     -0.46      0.00
   19   -4    1     -3.00      0.00
   20   -4    1     -5.45      0.00
   21   -4    1     -5.39      0.00
   22   -4    1     -3.63      0.00
   23   -4    1     -6.81      0.00
   24   -4    1     -8.71      0.00
  -26   -3    1     -0.99      0.00
  -25   -3    1      2.06      0.00
  -24   -3    1      1.65      0.00
  -23   -3    1      0.35      0.00
  -22   -3    1      3.19      0.00
  -21   -3    1      1.83      0.00
  -20   -3    1     -2.21      0.00
  -19   -3    1     -0.74      0.00
  -18   -3    1      0.01      0.00
  -17   -3    1     -1.11      0.00
  -16   -3    1      0.24      0.00
  -15   -3    1      0.42      0.00
  -14   -3    1      0.61      0.00
  -13   -3    1      1.64      0.00
  -12   -3    1      0.63      0.00
  -11   -3    1     -3.62      0.00
  -10   -3    1    -11.28      0.00
   -9   -3    1    -13.37      0.00
   -8   -3    1     -7.34      0.00
   -7   -3    1     -3.84      0.00
   -6   -3    1    -10.46      0.00
   -5   -3    1    -17.49      0.00
   -4   -3    1     -2.24      0.00
   -3   -3    1      6.95      0.00
   -2   -3    1    -31.41      0.00
   -1   -3    1    -63.59      0.00
    0   -3    1    -36.89      0.00
    1   -3    1      8.85      0.00
    2   -3    1     28.36      0.00
    3   -3    1     21.86      0.00
    4   -3    1     14.22      0.00
    5   -3    1     14.28      0.00
    6   -3    1      7.02      0.00
    7   -3    1     -3.46      0.00
    8   -3    1     -4.49      0.00
    9   -3    1     -0.51      0.00
   10   -3    1      3.31      0.00
   11   -3    1      3.32      0.00
   12   -3    1     -0.97      0.00
   13   -3    1     -1.80      0.00
   14   -3    1      0.55      0.00
   15   -3    1      0.11      0.00
   16   -3    1     -1.06      0.00
   17   -3    1     -1.86      0.00
   18   -3    1     -1.81      0.00
   19   -3    1      0.22      0.00
   20   -3    1     -0.49      0.00
   21   -3    1     -1.79      0.00
   22   -3    1      1.34      0.00
   23   -3    1      5.45      0.00
   24   -3    1      9.05      0.00
  -25   -2    1      3.24      0.00
  -24   -2    1      3.80      0.00
  -23   -2    1      1.77      0.00
  -22   -2    1      2.71      0.00
  -21   -2    1      1.54      0.00
  -20   -2    1     -2.12      0.00
  -19   -2    1     -1.17      0.00
  -18   -2    1      0.73      0.00
  -17   -2    1      0.71      0.00
  -16   -2    1      1.59      0.00
  -15   -2    1      0.81      0.00
  -14   -2    1     -1.33      0.00
  -13   -2    1     -1.55      0.00
  -12   -2    1      0.65      0.00
  -11   -2    1      2.33      0.00
  -10   -2    1      0.74      0.00
   -9   -2    1      1.77      0.00
   -8   -2    1      4.19      0.00
   -7   -2    1      2.34      0.00
   -6   -2    1     -2.20      0.00
   -5   -2    1     -1.71      0.00
   -4   -2    1     26.11      0.00
   -3   -2    1     54.46      0.00
   -2   -2    1     38.08      0.00
   -1   -2    1     44.30      0.00
    0   -2    1    108.20      0.00
    1   -2    1    125.69      0.00
    2   -2    1     65.37      0.00
    3   -2    1      7.25      0.00
    4   -2    1     -7.58      0.00
    5   -2    1      1.14      0.00
    6   -2    1      4.27      0.00
    7   -2    1      2.36      0.00
    8   -2    1      7.82      0.00
    9   -2    1     12.33      0.00
   10   -2    1      9.50      0.00
   11   -2    1      3.91      0.00
   12   -2    1     -0.87      0.00
   13   -2    1     -0.66      0.00
   14   -2    1      1.93      0.00
   15   -2    1      0.69      0.00
   16   -2    1     -1.06      0.00
   17   -2    1     -1.11      0.00
   18   -2    1     -1.47      0.00
   19   -2    1      0.27      0.00
   20   -2    1      2.76      0.00
   21   -2    1      3.94      0.00
   22   -2    1      5.03      0.00
   23   -2    1      3.95      0.00
   24   -2    1      1.72      0.00
   25   -2    1      0.63      0.00
  -24   -1    1      4.96      0.00
  -23   -1    1      1.78      0.00
  -22   -1    1      0.24      0.00
  -21   -1    1     -0.21      0.00
  -20   -1    1     -2.26      0.00
  -19   -1    1     -2.26      0.00
  -18   -1    1     -0.88      0.00
  -17   -1    1     -0.88      0.00
  -16   -1    1     -0.81      0.00
  -15   -1    1     -0.19      0.00
  -14   -1    1      1.51      0.00
  -13   -1    1      5.17      0.00
  -12   -1    1      8.15      0.00
  -11   -1    1      4.96      0.00
  -10   -1    1     -1.94      0.00
   -9   -1    1     -0.19      0.00
   -8   -1    1      6.84      0.00
   -7   -1    1     10.58      0.00
   -6   -1    1     18.64      0.00
   -5   -1    1     40.28      0.00
   -4   -1    1     79.12      0.00
   -3   -1    1     79.96      0.00
   -2   -1    1     -1.35      0.00
   -1   -1    1    -39.36      0.00
    0   -1    1     40.00      0.00
    1   -1    1     94.23      0.00
    2   -1    1     68.98      0.00
    3   -1    1     51.36      0.00
    4   -1    1     52.99      0.00
    5   -1    1     43.92      0.00
    6   -1    1     25.20      0.00
    7   -1    1      8.23      0.00
    8   -1    1      2.86      0.00
    9   -1    1      2.41      0.00
   10   -1    1      0.25      0.00
   11   -1    1     -0.08      0.00
   12   -1    1      0.35      0.00
   13   -1    1      1.45      0.00
   14   -1    1      2.72      0.00
   15   -1    1      0.41      0.00
   16   -1    1     -2.08      0.00
   17   -1    1     -1.96      0.00
   18   -1    1     -2.16      0.00
   19   -1    1     -1.80      0.00
   20   -1    1     -1.89      0.00
   21   -1    1     -3.95      0.00
   22   -1    1     -3.19      0.00
   23   -1    1      1.27      0.00
   24   -1    1      6.30      0.00
   25   -1    1      8.27      0.00
  -23    0    1      4.51      0.00
  -22    0    1      6.44      0.00
  -21    0    1      7.00      0.00
  -20    0    1      3.48      0.00
  -19    0    1      0.16      0.00
  -18    0    1     -0.27      0.00
  -17    0    1     -0.83      0.00
  -16    0    1     -2.19      0.00
  -15    0    1     -1.39      0.00
  -14    0    1      1.01      0.00
  -13    0    1      1.69      0.00
  -12    0    1      0.59      0.00
  -11    0    1     -0.60      0.00
  -10    0    1      1.89      0.00
   -9    0    1     10.58      0.00
   -8    0    1     13.74      0.00
   -7    0    1      6.53      0.00
   -6    0    1      2.94      0.00
   -5    0    1      4.05      0.00
   -4    0    1      4.90      0.00
   -3    0    1     -9.74      0.00
   -2    0    1    -22.32      0.00
   -1    0    1     73.83      0.00
    0    0    1    238.63      0.00
    1    0    1    244.79      0.00
    2    0    1     98.95      0.00
    3    0    1      5.25      0.00
    4    0    1     -6.05      0.00
    5    0    1     -3.86      0.00
    6    0    1     -4.62      0.00
    7    0    1     -6.29      0.00
    8    0    1     -0.90      0.00
    9    0    1      6.08      0.00
   10    0    1      3.31      0.00
   11    0    1     -2.07      0.00
   12    0    1     -3.95      0.00
   13    0    1     -2.08      0.00
   14    0    1      0.90      0.00
   15    0    1      0.42      0.00
   16    0    1     -0.52      0.00
   17    0    1      0.40      0.00
   18    0    1      0.36      0.00
   19    0    1      0.69      0.00
   20    0    1      1.26      0.00
   21    0    1      0.33      0.00
   22    0    1      1.01      0.00
   23    0    1      3.52      0.00
   24    0    1      5.73      0.00
   25    0    1      5.83      0.00
  -24    1    1      8.56      0.00
  -23    1    1      5.51      0.00
  -22    1    1      0.19      0.00
  -21    1    1     -2.96      0.00
  -20    1    1     -3.76      0.00
  -19    1    1     -3.32      0.00
  -18    1    1     -2.36      0.00
  -17    1    1     -1.92      0.00
  -16    1    1     -1.89      0.00
  -15    1    1     -0.07      0.00
  -14    1    1      2.08      0.00
  -13    1    1      1.58      0.00
  -12    1    1      0.54      0.00
  -11    1    1      0.01      0.00
  -10    1    1     -0.39      0.00
   -9    1    1      1.92      0.00
   -8    1    1      2.54      0.00
   -7    1    1     -0.73      0.00
   -6    1    1      3.52      0.00
   -5    1    1     15.16      0.00
   -4    1    1     22.37      0.00
   -3    1    1      8.93      0.00
   -2    1    1    -20.36      0.00
   -1    1    1     -4.19      0.00
    0    1    1     29.46      0.00
    1    1    1    -40.74      0.00
    2    1    1   -137.66      0.00
    3    1    1   -109.77      0.00
    4    1    1    -31.68      0.00
    5    1    1     -5.28      0.00
    6    1    1     -5.44      0.00
    7    1    1     -5.61      0.00
    8    1    1     -3.27      0.00
    9    1    1     -4.13      0.00
   10    1    1    -11.57      0.00
   11    1    1    -12.55      0.00
   12    1    1     -6.37      0.00
   13    1    1     -1.50      0.00
   14    1    1     -0.25      0.00
   15    1    1     -2.18      0.00
   16    1    1     -2.98      0.00
   17    1    1     -2.45      0.00
   18    1    1     -2.81      0.00
   19    1    1     -2.18      0.00
   20    1    1     -2.48      0.00
   21    1    1     -4.82      0.00
   22    1    1     -4.84      0.00
   23    1    1     -2.61      0.00
   24    1    1     -0.01      0.00
   25    1    1      1.51      0.00
   26    1    1     -0.73      0.00
  -24    2    1     -7.06      0.00
  -22    2    1     -4.00      0.00
  -21    2    1     -3.31      0.00
  -20    2    1     -3.16      0.00
  -19    2    1     -2.79      0.00
  -18    2    1     -1.96      0.00
  -17    2    1     -0.43      0.00
  -16    2    1      0.33      0.00
  -15    2    1      0.62      0.00
  -14    2    1      1.20      0.00
  -13    2    1      0.11      0.00
  -12    2    1     -1.94      0.00
  -11    2    1     -2.61      0.00
  -10    2    1     -0.62      0.00
   -9    2    1      5.01      0.00
   -8    2    1      8.17      0.00
   -7    2    1      4.01      0.00
   -6    2    1      2.19      0.00
   -5    2    1      1.08      0.00
   -4    2    1    -16.52      0.00
   -3    2    1    -47.38      0.00
   -2    2    1    -61.04      0.00
   -1    2    1    -24.20      0.00
    0    2    1     18.39      0.00
    1    2    1    -22.69      0.00
    2    2    1    -84.54      0.00
    3    2    1    -59.23      0.00
    4    2    1    -12.77      0.00
    5    2    1    -12.65      0.00
    6    2    1    -19.58      0.00
    7    2    1    -16.50      0.00
    8    2    1    -11.60      0.00
    9    2    1     -8.49      0.00
   10    2    1     -9.29      0.00
   11    2    1     -5.96      0.00
   12    2    1     -1.33      0.00
   13    2    1     -0.84      0.00
   14    2    1     -1.83      0.00
   15    2    1     -3.12      0.00
   16    2    1     -2.32      0.00
   17    2    1     -1.40      0.00
   18    2    1     -1.35      0.00
   19    2    1      0.58      0.00
   20    2    1     -0.23      0.00
   21    2    1     -3.99      0.00
   22    2    1     -4.02      0.00
   23    2    1     -1.77      0.00
   24    2    1      0.44      0.00
   25    2    1      2.39      0.00
   26    2    1      0.70      0.00
  -24    3    1      7.66      0.00
  -22    3    1     -1.07      0.00
  -21    3    1     -7.35      0.00
  -20    3    1     -6.30      0.00
  -19    3    1     -0.84      0.00
  -18    3    1      1.19      0.00
  -17    3    1      0.49      0.00
  -16    3    1      0.95      0.00
  -15    3    1      2.30      0.00
  -14    3    1      3.47      0.00
  -13    3    1      2.06      0.00
  -12    3    1     -1.10      0.00
  -11    3    1     -1.41      0.00
  -10    3    1      1.18      0.00
   -9    3    1      2.83      0.00
   -8    3    1     -0.78      0.00
   -7    3    1     -8.86      0.00
   -6    3    1     -9.56      0.00
   -5    3    1     -2.05      0.00
   -4    3    1     -1.33      0.00
   -3    3    1     -0.76      0.00
   -2    3    1     15.73      0.00
   -1    3    1     39.24      0.00
    0    3    1     39.60      0.00
    1    3    1     -3.13      0.00
    2    3    1    -37.63      0.00
    3    3    1    -12.27      0.00
    4    3    1     15.54      0.00
    5    3    1      3.77      0.00
    6    3    1     -7.00      0.00
    7    3    1     -3.73      0.00
    8    3    1     -0.99      0.00
    9    3    1     -2.59      0.00
   10    3    1     -5.82      0.00
   11    3    1     -2.89      0.00
   12    3    1      1.45      0.00
   13    3    1      2.20      0.00
   14    3    1      1.80      0.00
   15    3    1     -0.03      0.00
   16    3    1     -0.02      0.00
   17    3    1      0.27      0.00
   18    3    1     -0.79      0.00
   19    3    1      0.01      0.00
   20    3    1     -1.65      0.00
   21    3    1     -4.09      0.00
   22    3    1     -1.00      0.00
   23    3    1      1.30      0.00
   24    3    1      0.68      0.00
   25    3    1      2.43      0.00
   26    3    1      3.26      0.00
  -23    4    1     -2.45      0.00
  -22    4    1     -4.03      0.00
  -21    4    1     -4.07      0.00
  -20    4    1     -2.26      0.00
  -19    4    1      0.40      0.00
  -18    4    1     -0.33      0.00
  -17    4    1     -0.84      0.00
  -16    4    1      2.71      0.00
  -15    4    1      4.10      0.00
  -14    4    1      1.78      0.00
  -13    4    1     -0.30      0.00
  -12    4    1     -0.59      0.00
  -11    4    1      1.59      0.00
  -10    4    1      3.32      0.00
   -9    4    1      1.55      0.00
   -8    4    1     -2.12      0.00
   -7    4    1     -4.23      0.00
   -6    4    1      0.27      0.00
   -5    4    1      7.34      0.00
   -4    4    1      3.93      0.00
   -3    4    1     -2.00      0.00
   -2    4    1      2.92      0.00
   -1    4    1      5.60      0.00
    0    4    1     -2.94      0.00
    1    4    1    -16.65      0.00
    2    4    1    -20.31      0.00
    3    4    1      0.31      0.00
    4    4    1     17.62      0.00
    5    4    1      9.45      0.00
    6    4    1      2.02      0.00
    7    4    1      5.87      0.00
    8    4    1      9.04      0.00
    9    4    1      7.88      0.00
   10    4    1      5.17      0.00
   11    4    1      6.18      0.00
   12    4    1      6.88      0.00
   13    4    1      5.17      0.00
   14    4    1      4.06      0.00
   15    4    1      1.89      0.00
   16    4    1      1.53      0.00
   17    4    1      1.05      0.00
   18    4    1     -1.40      0.00
   19    4    1      0.31      0.00
   20    4    1      2.02      0.00
   21    4    1      1.37      0.00
   22    4    1      3.44      0.00
   23    4    1      3.77      0.00
   24    4    1      1.86      0.00
   25    4    1      3.08      0.00
  -23    5    1      5.84      0.00
  -22    5    1      7.37      0.00
  -21    5    1      5.35      0.00
  -20    5    1      2.93      0.00
  -19    5    1      5.39      0.00
  -18    5    1      5.93      0.00
  -17    5    1      2.39      0.00
  -16    5    1      1.28      0.00
  -15    5    1      0.38      0.00
  -14    5    1     -0.90      0.00
  -13    5    1      0.38      0.00
  -12    5    1      1.16      0.00
  -11    5    1      0.88      0.00
  -10    5    1      0.81      0.00
   -9    5    1     -0.34      0.00
   -8    5    1     -2.38      0.00
   -7    5    1     -3.62      0.00
   -6    5    1     -2.46      0.00
   -5    5    1     -2.07      0.00
   -4    5    1     -7.25      0.00
   -3    5    1     -8.36      0.00
   -2    5    1      2.90      0.00
   -1    5    1     11.26      0.00
    0    5    1     10.66      0.00
    1    5    1     11.37      0.00
    2    5    1     14.18      0.00
    3    5    1     20.74      0.00
    4    5    1     24.33      0.00
    5    5    1     15.42      0.00
    6    5    1      9.29      0.00
    7    5    1     12.76      0.00
    8    5    1     13.64      0.00
    9    5    1      8.87      0.00
   10    5    1      4.46      0.00
   11    5    1      5.36      0.00
   12    5    1      6.52      0.00
   13    5    1      5.03      0.00
   14    5    1      4.00      0.00
   15    5    1      1.86      0.00
   16    5    1      1.52      0.00
   17    5    1      1.93      0.00
   18    5    1     -0.79      0.00
   19    5    1     -0.65      0.00
   20    5    1      0.75      0.00
   21    5    1      0.34      0.00
   22    5    1      2.83      0.00
   23    5    1      4.04      0.00
   24    5    1      1.66      0.00
   25    5    1      2.24      0.00
   26    5    1      3.44      0.00
  -23    6    1      0.76      0.00
  -22    6    1      2.86      0.00
  -21    6    1      2.69      0.00
  -20    6    1      2.72      0.00
  -19    6    1      7.37      0.00
  -18    6    1      6.72      0.00
  -17    6    1     -1.20      0.00
  -16    6    1     -3.94      0.00
  -15    6    1     -2.69      0.00
  -14    6    1     -3.19      0.00
  -13    6    1     -2.36      0.00
  -12    6    1     -0.56      0.00
  -11    6    1      0.59      0.00
  -10    6    1      0.66      0.00
   -9    6    1     -1.13      0.00
   -8    6    1     -2.41      0.00
   -7    6    1     -0.45      0.00
   -6    6    1      3.33      0.00
   -5    6    1      3.76      0.00
   -4    6    1     -0.02      0.00
   -3    6    1     -1.49      0.00
   -2    6    1      1.21      0.00
   -1    6    1      0.30      0.00
    0    6    1     -3.55      0.00
    1    6    1     -0.83      0.00
    2    6    1      4.79      0.00
    3    6    1      6.67      0.00
    4    6    1      4.84      0.00
    5    6    1     -0.39      0.00
    6    6    1     -2.60      0.00
    7    6    1     -0.75      0.00
    8    6    1     -0.61      0.00
    9    6    1     -1.06      0.00
   10    6    1     -0.06      0.00
   11    6    1      2.29      0.00
   12    6    1      2.33      0.00
   13    6    1     -0.16      0.00
   14    6    1     -0.90      0.00
   15    6    1     -2.65      0.00
   16    6    1     -4.05      0.00
   17    6    1     -3.53      0.00
   18    6    1     -4.80      0.00
   19    6    1     -2.90      0.00
   20    6    1      0.94      0.00
   21    6    1     -0.18      0.00
   22    6    1     -1.19      0.00
   23    6    1      0.46      0.00
   24    6    1      1.75      0.00
   25    6    1      4.01      0.00
   26    6    1      4.93      0.00
   27    6    1      1.61      0.00
  -22    7    1     -2.17      0.00
  -21    7    1     -6.11      0.00
  -20    7    1     -8.27      0.00
  -19    7    1     -1.34      0.00
  -18    7    1      3.44      0.00
  -17    7    1      0.34      0.00
  -16    7    1     -0.42      0.00
  -15    7    1      0.98      0.00
  -14    7    1     -0.76      0.00
  -13    7    1     -1.21      0.00
  -12    7    1      0.07      0.00
  -11    7    1     -0.55      0.00
  -10    7    1     -2.14      0.00
   -9    7    1     -2.39      0.00
   -8    7    1     -1.14      0.00
   -7    7    1      0.89      0.00
   -6    7    1      2.66      0.00
   -5    7    1      0.62      0.00
   -4    7    1     -3.51      0.00
   -3    7    1     -3.55      0.00
   -2    7    1      0.04      0.00
   -1    7    1      2.95      0.00
    0    7    1      1.94      0.00
    1    7    1     -0.56      0.00
    2    7    1     -0.15      0.00
    3    7    1      0.87      0.00
    4    7    1      0.38      0.00
    5    7    1     -0.47      0.00
    6    7    1     -1.91      0.00
    7    7    1     -4.43      0.00
    8    7    1     -5.46      0.00
    9    7    1     -4.07      0.00
   10    7    1     -3.77      0.00
   11    7    1     -3.48      0.00
   12    7    1     -2.64      0.00
   13    7    1     -2.51      0.00
   14    7    1     -0.84      0.00
   15    7    1     -0.36      0.00
   16    7    1     -0.09      0.00
   17    7    1      2.34      0.00
   18    7    1      1.02      0.00
   19    7    1     -0.73      0.00
   20    7    1      0.60      0.00
   21    7    1     -0.64      0.00
   22    7    1     -1.20      0.00
   23    7    1      1.37      0.00
   24    7    1      0.66      0.00
   25    7    1     -2.17      0.00
   26    7    1     -2.21      0.00
   27    7    1     -1.34      0.00
  -21    8    1     -1.58      0.00
  -20    8    1      2.92      0.00
  -19    8    1     10.73      0.00
  -18    8    1      9.25      0.00
  -17    8    1     -0.82      0.00
  -16    8    1     -4.96      0.00
  -15    8    1     -2.13      0.00
  -14    8    1     -1.15      0.00
  -13    8    1     -0.82      0.00
  -12    8    1      1.29      0.00
  -11    8    1      1.72      0.00
  -10    8    1     -0.01      0.00
   -9    8    1     -1.17      0.00
   -8    8    1     -1.91      0.00
   -7    8    1     -2.37      0.00
   -6    8    1     -0.80      0.00
   -5    8    1     -0.22      0.00
   -4    8    1      0.13      0.00
   -3    8    1      5.09      0.00
   -2    8    1      9.41      0.00
   -1    8    1      9.33      0.00
    0    8    1      5.65      0.00
    1    8    1     -0.17      0.00
    2    8    1     -1.08      0.00
    3    8    1      1.08      0.00
    4    8    1      0.54      0.00
    5    8    1      0.65      0.00
    6    8    1      0.32      0.00
    7    8    1     -2.69      0.00
    8    8    1     -2.93      0.00
    9    8    1     -0.79      0.00
   10    8    1     -1.30      0.00
   11    8    1     -1.62      0.00
   12    8    1     -0.30      0.00
   13    8    1      0.46      0.00
   14    8    1      2.22      0.00
   15    8    1      2.12      0.00
   16    8    1      0.07      0.00
   17    8    1     -0.22      0.00
   18    8    1     -2.80      0.00
   19    8    1     -5.06      0.00
   20    8    1     -2.88      0.00
   21    8    1     -2.57      0.00
   22    8    1     -2.23      0.00
   23    8    1      2.07      0.00
   24    8    1      3.11      0.00
   25    8    1     -0.25      0.00
   26    8    1     -1.00      0.00
   27    8    1      0.28      0.00
  -21    9    1     -3.48      0.00
  -20    9    1     -5.91      0.00
  -19    9    1     -5.79      0.00
  -18    9    1     -7.71      0.00
  -17    9    1     -9.50      0.00
  -16    9    1     -6.21      0.00
  -15    9    1     -0.86      0.00
  -14    9    1      0.57      0.00
  -13    9    1      0.38      0.00
  -12    9    1      2.16      0.00
  -11    9    1      2.35      0.00
  -10    9    1      0.60      0.00
   -9    9    1      1.19      0.00
   -8    9    1      2.32      0.00
   -7    9    1      1.34      0.00
   -6    9    1      1.62      0.00
   -5    9    1      1.59      0.00
   -4    9    1     -0.05      0.00
   -3    9    1      1.33      0.00
   -2    9    1      1.50      0.00
   -1    9    1     -0.89      0.00
    0    9    1     -1.89      0.00
    1    9    1     -4.75      0.00
    2    9    1     -4.87      0.00
    3    9    1      0.51      0.00
    4    9    1      2.87      0.00
    5    9    1      1.68      0.00
    6    9    1     -0.23      0.00
    7    9    1     -0.89      0.00
    8    9    1      2.19      0.00
    9    9    1      3.50      0.00
   10    9    1      0.28      0.00
   11    9    1     -1.34      0.00
   12    9    1     -0.72      0.00
   13    9    1     -0.89      0.00
   14    9    1     -0.59      0.00
   15    9    1     -0.75      0.00
   16    9    1     -0.97      0.00
   17    9    1      0.53      0.00
   18    9    1     -0.33      0.00
   19    9    1     -1.36      0.00
   20    9    1      1.51      0.00
   21    9    1      2.82      0.00
   22    9    1      2.38      0.00
   23    9    1      3.11      0.00
   24    9    1      0.88      0.00
   25    9    1     -3.13      0.00
   26    9    1     -2.00      0.00
   27    9    1      2.10      0.00
  -20   10    1     -1.89      0.00
  -19   10    1     -1.11      0.00
  -18   10    1     -3.38      0.00
  -17   10    1     -6.59      0.00
  -16   10    1     -6.36      0.00
  -15   10    1     -3.07      0.00
  -14   10    1     -0.51      0.00
  -13   10    1     -0.10      0.00
  -12   10    1      1.05      0.00
  -11   10    1      1.63      0.00
  -10   10    1      0.34      0.00
   -9   10    1      0.28      0.00
   -8   10    1      0.41      0.00
   -7   10    1     -0.42      0.00
   -6   10    1      1.63      0.00
   -5   10    1      3.40      0.00
   -4   10    1      0.76      0.00
   -3   10    1     -0.16      0.00
   -2   10    1      0.11      0.00
   -1   10    1     -0.36      0.00
    0   10    1      2.15      0.00
    1   10    1      1.62      0.00
    2   10    1     -0.85      0.00
    3   10    1      2.21      0.00
    4   10    1      3.69      0.00
    5   10    1      0.55      0.00
    6   10    1     -0.95      0.00
    7   10    1      0.89      0.00
    8   10    1      3.03      0.00
    9   10    1      2.31      0.00
   10   10    1      1.82      0.00
   11   10    1      3.57      0.00
   12   10    1      3.48      0.00
   13   10    1      1.82      0.00
   14   10    1      1.13      0.00
   15   10    1      0.37      0.00
   16   10    1      0.02      0.00
   17   10    1      0.44      0.00
   18   10    1     -0.66      0.00
   19   10    1     -1.26      0.00
   20   10    1      0.24      0.00
   21   10    1      1.00      0.00
   22   10    1      1.99      0.00
   23   10    1      3.72      0.00
   24   10    1      2.97      0.00
   25   10    1      0.55      0.00
   26   10    1      0.68      0.00
   27   10    1      2.98      0.00
  -20   11    1     -6.57      0.00
  -19   11    1     -4.34      0.00
  -18   11    1     -2.57      0.00
  -17   11    1     -0.52      0.00
  -16   11    1      3.04      0.00
  -15   11    1      5.04      0.00
  -14   11    1      4.18      0.00
  -13   11    1      1.01      0.00
  -12   11    1     -0.34      0.00
  -11   11    1     -0.08      0.00
  -10   11    1     -1.57      0.00
   -9   11    1     -2.25      0.00
   -8   11    1     -1.43      0.00
   -7   11    1     -1.23      0.00
   -6   11    1      0.31      0.00
   -5   11    1      1.77      0.00
   -4   11    1      0.26      0.00
   -3   11    1      0.40      0.00
   -2   11    1      1.46      0.00
   -1   11    1     -0.15      0.00
    0   11    1      0.04      0.00
    1   11    1     -0.68      0.00
    2   11    1     -3.10      0.00
    3   11    1      0.02      0.00
    4   11    1      2.50      0.00
    5   11    1     -0.41      0.00
    6   11    1     -0.30      0.00
    7   11    1      4.20      0.00
    8   11    1      5.49      0.00
    9   11    1      2.33      0.00
   10   11    1      1.61      0.00
   11   11    1      3.16      0.00
   12   11    1      2.38      0.00
   13   11    1      1.62      0.00
   14   11    1      1.02      0.00
   15   11    1     -0.40      0.00
   16   11    1      0.15      0.00
   17   11    1      0.36      0.00
   18   11    1     -1.38      0.00
   19   11    1     -0.75      0.00
   20   11    1      1.66      0.00
   21   11    1      2.79      0.00
   22   11    1      3.24      0.00
   23   11    1      1.93      0.00
   24   11    1     -1.05      0.00
   25   11    1     -3.37      0.00
   26   11    1     -4.53      0.00
   27   11    1     -3.76      0.00
  -19   12    1     10.09      0.00
  -18   12    1      8.87      0.00
  -17   12    1      2.53      0.00
  -16   12    1     -0.86      0.00
  -15   12    1     -2.78      0.00
  -14   12    1     -2.85      0.00
  -13   12    1     -1.68      0.00
  -12   12    1      0.34      0.00
  -11   12    1      1.78      0.00
  -10   12    1     -0.54      0.00
   -9   12    1     -2.45      0.00
   -8   12    1     -1.16      0.00
   -7   12    1     -0.17      0.00
   -6   12    1      0.41      0.00
   -5   12    1      0.77      0.00
   -4   12    1     -0.88      0.00
   -3   12    1     -1.43      0.00
   -2   12    1      0.54      0.00
   -1   12    1      1.74      0.00
    0   12    1      3.81      0.00
    1   12    1      5.10      0.00
    2   12    1      2.32      0.00
    3   12    1      0.50      0.00
    4   12    1     -0.51      0.00
    5   12    1     -2.78      0.00
    6   12    1     -1.40      0.00
    7   12    1      2.01      0.00
    8   12    1      0.59      0.00
    9   12    1     -3.08      0.00
   10   12    1     -1.52      0.00
   11   12    1      1.31      0.00
   12   12    1      0.04      0.00
   13   12    1     -0.47      0.00
   14   12    1     -0.18      0.00
   15   12    1     -0.23      0.00
   16   12    1      2.33      0.00
   17   12    1      2.60      0.00
   18   12    1      0.00      0.00
   19   12    1      0.82      0.00
   20   12    1      1.44      0.00
   21   12    1     -0.72      0.00
   22   12    1     -1.27      0.00
   23   12    1     -2.04      0.00
   24   12    1     -3.96      0.00
   25   12    1     -4.16      0.00
   26   12    1     -3.62      0.00
   27   12    1     -1.79      0.00
  -18   13    1     -8.44      0.00
  -17   13    1     -9.29      0.00
  -16   13    1     -2.08      0.00
  -15   13    1      2.01      0.00
  -14   13    1      2.14      0.00
  -13   13    1      1.32      0.00
  -12   13    1     -0.19      0.00
  -11   13    1     -1.04      0.00
  -10   13    1     -2.30      0.00
   -9   13    1     -1.40      0.00
   -8   13    1      1.60      0.00
   -7   13    1      1.00      0.00
   -6   13    1     -1.76      0.00
   -5   13    1     -2.45      0.00
   -4   13    1     -2.12      0.00
   -3   13    1     -1.38      0.00
   -2   13    1      0.39      0.00
   -1   13    1      0.77      0.00
    0   13    1      0.34      0.00
    1   13    1      0.99      0.00
    2   13    1      0.01      0.00
    3   13    1     -1.49      0.00
    4   13    1     -0.48      0.00
    5   13    1      1.53      0.00
    6   13    1      3.04      0.00
    7   13    1      2.95      0.00
    8   13    1     -0.33      0.00
    9   13    1     -4.12      0.00
   10   13    1     -3.26      0.00
   11   13    1     -1.04      0.00
   12   13    1     -1.43      0.00
   13   13    1      0.07      0.00
   14   13    1      1.51      0.00
   15   13    1      0.59      0.00
   16   13    1      1.53      0.00
   17   13    1      0.22      0.00
   18   13    1     -3.10      0.00
   19   13    1     -1.54      0.00
   20   13    1     -1.01      0.00
   21   13    1     -4.13      0.00
   22   13    1     -3.37      0.00
   23   13    1     -1.47      0.00
   24   13    1     -2.06      0.00
   25   13    1     -1.42      0.00
   26   13    1     -0.65      0.00
  -17   14    1     -1.29      0.00
  -16   14    1      2.57      0.00
  -15   14    1      2.26      0.00
  -14   14    1      0.41      0.00
  -13   14    1      0.53      0.00
  -12   14    1     -0.05      0.00
  -11   14    1     -0.01      0.00
  -10   14    1      0.09      0.00
   -9   14    1      1.00      0.00
   -8   14    1      2.71      0.00
   -7   14    1      1.43      0.00
   -6   14    1     -0.35      0.00
   -5   14    1     -0.17      0.00
   -4   14    1     -0.66      0.00
   -3   14    1     -1.68      0.00
   -2   14    1     -0.75      0.00
   -1   14    1      0.64      0.00
    0   14    1      0.50      0.00
    1   14    1      0.87      0.00
    2   14    1      0.51      0.00
    3   14    1     -2.25      0.00
    4   14    1     -2.68      0.00
    5   14    1     -0.17      0.00
    6   14    1      0.61      0.00
    7   14    1     -0.18      0.00
    8   14    1     -1.18      0.00
    9   14    1     -2.66      0.00
   10   14    1     -1.60      0.00
   11   14    1      0.30      0.00
   12   14    1     -1.01      0.00
   13   14    1     -1.20      0.00
   14   14    1     -1.03      0.00
   15   14    1     -3.48      0.00
   16   14    1     -3.97      0.00
   17   14    1     -4.51      0.00
   18   14    1     -5.29      0.00
   19   14    1     -1.42      0.00
   20   14    1     -0.19      0.00
   21   14    1     -3.52      0.00
   22   14    1     -2.15      0.00
   23   14    1      0.21      0.00
   24   14    1     -1.74      0.00
   25   14    1     -1.45      0.00
   26   14    1      1.11      0.00
  -17   15    1     -3.02      0.00
  -16   15    1      0.01      0.00
  -15   15    1     -1.31      0.00
  -14   15    1     -3.66      0.00
  -13   15    1     -2.91      0.00
  -12   15    1     -2.60      0.00
  -11   15    1     -2.74      0.00
  -10   15    1     -3.15      0.00
   -9   15    1     -2.39      0.00
   -8   15    1     -0.03      0.00
   -7   15    1     -0.01      0.00
   -6   15    1     -0.74      0.00
   -5   15    1     -0.68      0.00
   -4   15    1     -1.02      0.00
   -3   15    1     -0.14      0.00
   -2   15    1      1.85      0.00
   -1   15    1      2.42      0.00
    0   15    1      0.58      0.00
    1   15    1     -0.55      0.00
    2   15    1      0.04      0.00
    3   15    1     -0.90      0.00
    4   15    1     -1.00      0.00
    5   15    1      0.88      0.00
    6   15    1     -0.29      0.00
    7   15    1     -2.82      0.00
    8   15    1     -3.22      0.00
    9   15    1     -3.79      0.00
   10   15    1     -3.22      0.00
   11   15    1     -1.57      0.00
   12   15    1     -1.90      0.00
   13   15    1     -0.69      0.00
   14   15    1      0.37      0.00
   15   15    1     -2.29      0.00
   16   15    1     -1.38      0.00
   17   15    1      3.17      0.00
   18   15    1      5.60      0.00
   19   15    1      5.88      0.00
   20   15    1      1.55      0.00
   21   15    1     -3.68      0.00
   22   15    1     -2.16      0.00
   23   15    1     -0.86      0.00
   24   15    1     -4.71      0.00
   25   15    1     -4.68      0.00
   26   15    1     -0.70      0.00
  -16   16    1      2.04      0.00
  -15   16    1      1.23      0.00
  -14   16    1      1.06      0.00
  -13   16    1      2.29      0.00
  -12   16    1      1.24      0.00
  -11   16    1     -0.90      0.00
  -10   16    1     -1.60      0.00
   -9   16    1     -0.60      0.00
   -8   16    1      0.53      0.00
   -7   16    1     -0.63      0.00
   -6   16    1     -0.70      0.00
   -5   16    1      0.97      0.00
   -4   16    1      1.70      0.00
   -3   16    1      2.73      0.00
   -2   16    1      2.66      0.00
   -1   16    1      1.07      0.00
    0   16    1      0.17      0.00
    1   16    1      0.82      0.00
    2   16    1      3.12      0.00
    3   16    1      3.56      0.00
    4   16    1      1.67      0.00
    5   16    1      0.49      0.00
    6   16    1     -1.28      0.00
    7   16    1     -2.53      0.00
    8   16    1     -1.33      0.00
    9   16    1     -0.64      0.00
   10   16    1      0.16      0.00
   11   16    1      1.48      0.00
   12   16    1      0.74      0.00
   13   16    1      1.27      0.00
   14   16    1      2.39      0.00
   15   16    1      0.20      0.00
   16   16    1     -0.22      0.00
   17   16    1      1.04      0.00
   18   16    1     -0.85      0.00
   19   16    1     -3.12      0.00
   20   16    1     -3.92      0.00
   21   16    1     -2.83      0.00
   22   16    1     -0.19      0.00
   23   16    1     -0.62      0.00
   24   16    1     -2.28      0.00
   25   16    1      1.16      0.00
   26   16    1      4.65      0.00
  -15   17    1     -1.75      0.00
  -14   17    1      1.81      0.00
  -13   17    1      4.17      0.00
  -12   17    1      2.00      0.00
  -11   17    1     -2.81      0.00
  -10   17    1     -5.07      0.00
   -9   17    1     -3.80      0.00
   -8   17    1     -1.52      0.00
   -7   17    1     -0.42      0.00
   -6   17    1      1.03      0.00
   -5   17    1      1.53      0.00
   -4   17    1     -0.51      0.00
   -3   17    1     -0.91      0.00
   -2   17    1     -0.38      0.00
   -1   17    1     -0.26      0.00
    0   17    1      0.69      0.00
    1   17    1      0.21      0.00
    2   17    1     -0.04      0.00
    3   17    1      0.94      0.00
    4   17    1      0.43      0.00
    5   17    1     -0.16      0.00
    6   17    1     -0.54      0.00
    7   17    1     -1.25      0.00
    8   17    1     -0.73      0.00
    9   17    1     -0.10      0.00
   10   17    1      0.13      0.00
   11   17    1      0.20      0.00
   12   17    1     -0.56      0.00
   13   17    1      0.16      0.00
   14   17    1      0.31      0.00
   15   17    1     -3.25      0.00
   16   17    1     -3.70      0.00
   17   17    1      0.87      0.00
   18   17    1      2.53      0.00
   19   17    1     -1.17      0.00
   20   17    1     -5.43      0.00
   21   17    1     -4.95      0.00
   22   17    1     -1.56      0.00
   23   17    1     -0.36      0.00
   24   17    1      0.48      0.00
   25   17    1      2.81      0.00
  -14   18    1      6.87      0.00
  -13   18    1      2.80      0.00
  -12   18    1     -2.50      0.00
  -11   18    1     -4.84      0.00
  -10   18    1     -2.27      0.00
   -9   18    1      0.70      0.00
   -8   18    1      0.28      0.00
   -7   18    1     -1.30      0.00
   -6   18    1     -0.84      0.00
   -5   18    1     -0.10      0.00
   -4   18    1     -1.00      0.00
   -3   18    1     -0.38      0.00
   -2   18    1      0.17      0.00
   -1   18    1     -1.37      0.00
    0   18    1     -2.25      0.00
    1   18    1     -3.61      0.00
    2   18    1     -3.54      0.00
    3   18    1     -0.57      0.00
    4   18    1     -0.78      0.00
    5   18    1     -3.82      0.00
    6   18    1     -5.16      0.00
    7   18    1     -4.76      0.00
    8   18    1     -2.82      0.00
    9   18    1     -0.81      0.00
   10   18    1     -0.23      0.00
   11   18    1     -0.22      0.00
   12   18    1      0.03      0.00
   13   18    1      1.46      0.00
   14   18    1      2.29      0.00
   15   18    1      0.78      0.00
   16   18    1      0.97      0.00
   17   18    1      1.81      0.00
   18   18    1     -3.15      0.00
   19   18    1    -10.87      0.00
   20   18    1    -11.91      0.00
   21   18    1     -5.33      0.00
   22   18    1     -1.75      0.00
   23   18    1     -4.83      0.00
   24   18    1     -4.98      0.00
   25   18    1     -1.02      0.00
  -13   19    1     -0.15      0.00
  -12   19    1     -0.31      0.00
  -11   19    1     -1.21      0.00
  -10   19    1     -0.93      0.00
   -9   19    1     -0.07      0.00
   -8   19    1      0.31      0.00
   -7   19    1      1.38      0.00
   -6   19    1      2.31      0.00
   -5   19    1      1.63      0.00
   -4   19    1      0.17      0.00
   -3   19    1      0.57      0.00
   -2   19    1      1.02      0.00
   -1   19    1     -0.47      0.00
    0   19    1     -0.57      0.00
    1   19    1     -0.18      0.00
    2   19    1      0.08      0.00
    3   19    1      1.82      0.00
    4   19    1      0.88      0.00
    5   19    1     -2.18      0.00
    6   19    1     -2.38      0.00
    7   19    1     -1.12      0.00
    8   19    1     -0.42      0.00
    9   19    1     -0.14      0.00
   10   19    1     -0.29      0.00
   11   19    1     -0.48      0.00
   12   19    1     -0.56      0.00
   13   19    1      0.18      0.00
   14   19    1      0.99      0.00
   15   19    1      0.59      0.00
   16   19    1      1.16      0.00
   17   19    1      1.53      0.00
   18   19    1     -1.75      0.00
   19   19    1     -4.94      0.00
   20   19    1     -3.24      0.00
   21   19    1      0.52      0.00
   22   19    1     -0.99      0.00
   23   19    1     -5.84      0.00
   24   19    1     -4.17      0.00
  -12   20    1     -0.28      0.00
  -11   20    1     -2.02      0.00
  -10   20    1     -0.48      0.00
   -9   20    1      0.89      0.00
   -8   20    1     -1.08      0.00
   -7   20    1     -3.39      0.00
   -6   20    1     -3.46      0.00
   -5   20    1     -1.51      0.00
   -4   20    1      0.28      0.00
   -3   20    1      0.68      0.00
   -2   20    1      0.40      0.00
   -1   20    1      0.44      0.00
    0   20    1      2.32      0.00
    1   20    1      3.26      0.00
    2   20    1      1.29      0.00
    3   20    1      0.54      0.00
    4   20    1      0.72      0.00
    5   20    1     -0.32      0.00
    6   20    1     -0.40      0.00
    7   20    1      0.58      0.00
    8   20    1      1.16      0.00
    9   20    1      1.31      0.00
   10   20    1      1.02      0.00
   11   20    1      0.09      0.00
   12   20    1     -0.73      0.00
   13   20    1     -0.36      0.00
   14   20    1     -0.40      0.00
   15   20    1     -1.52      0.00
   16   20    1     -0.86      0.00
   17   20    1     -0.61      0.00
   18   20    1     -3.27      0.00
   19   20    1     -3.19      0.00
   20   20    1      1.64      0.00
   21   20    1      5.93      0.00
   22   20    1      4.90      0.00
   23   20    1      0.23      0.00
   24   20    1     -0.32      0.00
  -10   21    1     -0.19      0.00
   -9   21    1     -0.18      0.00
   -8   21    1     -2.16      0.00
   -7   21    1     -2.40      0.00
   -6   21    1     -0.80      0.00
   -5   21    1      0.09      0.00
   -4   21    1     -0.49      0.00
   -3   21    1     -1.08      0.00
   -2   21    1      0.27      0.00
   -1   21    1      2.03      0.00
    0   21    1      2.45      0.00
    1   21    1      1.62      0.00
    2   21    1      0.35      0.00
    3   21    1      1.36      0.00
    4   21    1      3.05      0.00
    5   21    1      1.47      0.00
    6   21    1     -0.38      0.00
    7   21    1      0.69      0.00
    8   21    1      1.87      0.00
    9   21    1      1.80      0.00
   10   21    1      2.17      0.00
   11   21    1      1.85      0.00
   12   21    1      0.32      0.00
   13   21    1      0.20      0.00
   14   21    1      1.08      0.00
   15   21    1      2.11      0.00
   16   21    1      3.83      0.00
   17   21    1      2.80      0.00
   18   21    1      1.05      0.00
   19   21    1      5.66      0.00
   20   21    1      9.75      0.00
   21   21    1      4.59      0.00
   22   21    1     -4.05      0.00
   23   21    1     -8.43      0.00
   -9   22    1     -2.60      0.00
   -8   22    1     -4.14      0.00
   -7   22    1     -3.82      0.00
   -6   22    1     -1.44      0.00
   -5   22    1      1.28      0.00
   -4   22    1      2.94      0.00
   -3   22    1      2.46      0.00
   -2   22    1      0.76      0.00
   -1   22    1     -0.19      0.00
    0   22    1      0.43      0.00
    1   22    1      2.26      0.00
    2   22    1      3.13      0.00
    3   22    1      3.05      0.00
    4   22    1      3.13      0.00
    5   22    1      1.73      0.00
    6   22    1      0.30      0.00
    7   22    1      1.28      0.00
    8   22    1      1.94      0.00
    9   22    1      1.83      0.00
   10   22    1      3.04      0.00
   11   22    1      2.46      0.00
   12   22    1      0.18      0.00
   13   22    1      0.63      0.00
   14   22    1      0.92      0.00
   15   22    1     -0.86      0.00
   16   22    1     -1.10      0.00
   17   22    1     -1.42      0.00
   18   22    1     -1.91      0.00
   19   22    1     -0.46      0.00
   20   22    1     -4.00      0.00
   21   22    1    -11.49      0.00
   22   22    1    -10.41      0.00
   -8   23    1     -0.45      0.00
   -7   23    1      0.97      0.00
   -6   23    1      3.51      0.00
   -5   23    1      4.20      0.00
   -4   23    1      2.63      0.00
   -3   23    1      0.64      0.00
   -2   23    1     -0.24      0.00
   -1   23    1      0.64      0.00
    0   23    1      1.02      0.00
    1   23    1     -0.19      0.00
    2   23    1     -1.29      0.00
    3   23    1     -1.15      0.00
    4   23    1     -0.36      0.00
    5   23    1     -0.96      0.00
    6   23    1     -1.43      0.00
    7   23    1      0.82      0.00
    8   23    1      2.11      0.00
    9   23    1      1.03      0.00
   10   23    1      0.79      0.00
   11   23    1     -0.03      0.00
   12   23    1     -0.80      0.00
   13   23    1      1.22      0.00
   14   23    1      1.24      0.00
   15   23    1     -1.19      0.00
   16   23    1     -1.41      0.00
   17   23    1     -2.91      0.00
   18   23    1     -6.09      0.00
   19   23    1     -6.19      0.00
   20   23    1     -7.03      0.00
   21   23    1     -8.89      0.00
   -6   24    1      0.86      0.00
   -5   24    1      0.41      0.00
   -4   24    1      0.12      0.00
   -3   24    1      0.05      0.00
   -2   24    1     -1.15      0.00
   -1   24    1     -1.20      0.00
    0   24    1      0.71      0.00
    1   24    1      2.46      0.00
    2   24    1      3.55      0.00
    3   24    1      2.96      0.00
    4   24    1      0.83      0.00
    5   24    1     -0.64      0.00
    6   24    1     -0.58      0.00
    7   24    1     -0.34      0.00
    8   24    1     -1.85      0.00
    9   24    1     -2.36      0.00
   10   24    1      0.75      0.00
   11   24    1      2.27      0.00
   12   24    1      1.25      0.00
   13   24    1      1.87      0.00
   14   24    1      1.37      0.00
   15   24    1     -0.34      0.00
   16   24    1      0.24      0.00
   17   24    1     -0.58      0.00
   18   24    1     -3.03      0.00
   19   24    1     -3.16      0.00
   20   24    1     -3.70      0.00
   -4   25    1     -0.46      0.00
   -3   25    1     -0.48      0.00
   -2   25    1     -0.45      0.00
   -1   25    1      1.06      0.00
    0   25    1      2.71      0.00
    1   25    1      0.88      0.00
    2   25    1     -1.51      0.00
    3   25    1     -1.90      0.00
    4   25    1     -1.82      0.00
    5   25    1     -1.30      0.00
    6   25    1     -0.69      0.00
    7   25    1     -0.83      0.00
    8   25    1     -0.82      0.00
    9   25    1      0.71      0.00
   10   25    1      2.39      0.00
   11   25    1      1.33      0.00
   12   25    1      0.44      0.00
   13   25    1      2.12      0.00
   14   25    1      1.10      0.00
   15   25    1     -1.86      0.00
   16   25    1     -1.52      0.00
   17   25    1     -1.19      0.00
   18   25    1     -2.63      0.00
   19   25    1     -2.76      0.00
   -2   26    1     -1.05      0.00
   -1   26    1     -0.97      0.00
    0   26    1      0.59      0.00
    1   26    1      1.24      0.00
    2   26    1      2.15      0.00
    3   26    1      3.63      0.00
    4   26    1      2.39      0.00
    5   26    1      0.01      0.00
    6   26    1     -1.37      0.00
    7   26    1     -2.52      0.00
    8   26    1     -1.78      0.00
    9   26    1      1.80      0.00
   10   26    1      4.51      0.00
   11   26    1      3.41      0.00
   12   26    1      1.06      0.00
   13   26    1     -0.39      0.00
   14   26    1     -1.96      0.00
   15   26    1     -1.14      0.00
   16   26    1      2.50      0.00
   17   26    1      2.78      0.00
   18   26    1      0.04      0.00
    0   27    1      2.83      0.00
    1   27    1      1.53      0.00
    2   27    1     -0.48      0.00
    3   27    1     -0.51      0.00
    4   27    1     -0.89      0.00
    5   27    1     -1.68      0.00
    6   27    1     -1.51      0.00
    7   27    1     -1.11      0.00
    8   27    1      0.83      0.00
    9   27    1      3.09      0.00
   10   27    1      1.06      0.00
   11   27    1     -3.48      0.00
   12   27    1     -4.82      0.00
   13   27    1     -3.45      0.00
   14   27    1     -2.75      0.00
   15   27    1     -1.63      0.00
   16   27    1      0.11      0.00
    4   28    1      0.20      0.00
    5   28    1     -2.43      0.00
    6   28    1     -3.33      0.00
    7   28    1     -2.17      0.00
    8   28    1      0.19      0.00
    9   28    1      1.36      0.00
   10   28    1     -0.91      0.00
   11   28    1     -2.65      0.00
   12   28    1     -1.12      0.00
   13   28    1     -0.31      0.00
  -11  -28    2     -0.67      0.00
  -10  -28    2     -1.63      0.00
   -9  -28    2     -2.24      0.00
   -8  -28    2     -0.80      0.00
   -7  -28    2      0.75      0.00
   -6  -28    2      0.05      0.00
   -5  -28    2     -0.84      0.00
   -4  -28    2     -0.12      0.00
   -3  -28    2      1.07      0.00
  -15  -27    2     -4.50      0.00
  -14  -27    2     -1.28      0.00
  -13  -27    2      2.69      0.00
  -12  -27    2      1.32      0.00
  -11  -27    2     -2.03      0.00
  -10  -27    2     -2.25      0.00
   -9  -27    2      0.02      0.00
   -8  -27    2      2.53      0.00
   -7  -27    2      2.88      0.00
   -6  -27    2      0.23      0.00
   -5  -27    2     -2.68      0.00
   -4  -27    2     -3.46      0.00
   -3  -27    2     -2.41      0.00
   -2  -27    2     -1.10      0.00
   -1  -27    2     -0.17      0.00
    0  -27    2      0.99      0.00
  -17  -26    2      6.03      0.00
  -16  -26    2      4.23      0.00
  -15  -26    2      3.61      0.00
  -14  -26    2      5.56      0.00
  -13  -26    2      5.59      0.00
  -12  -26    2      1.07      0.00
  -11  -26    2     -2.20      0.00
  -10  -26    2     -0.48      0.00
   -9  -26    2      1.42      0.00
   -8  -26    2      0.92      0.00
   -7  -26    2     -0.61      0.00
   -6  -26    2     -2.59      0.00
   -5  -26    2     -3.55      0.00
   -4  -26    2     -1.82      0.00
   -3  -26    2      1.49      0.00
   -2  -26    2      3.13      0.00
   -1  -26    2      1.93      0.00
    0  -26    2      0.51      0.00
    1  -26    2     -0.01      0.00
    2  -26    2     -0.03      0.00
    3  -26    2      0.57      0.00
  -18  -25    2     -2.22      0.00
  -17  -25    2     -2.68      0.00
  -16  -25    2     -4.31      0.00
  -15  -25    2     -3.25      0.00
  -14  -25    2      0.56      0.00
  -13  -25    2      2.31      0.00
  -12  -25    2     -0.38      0.00
  -11  -25    2     -1.77      0.00
  -10  -25    2      1.56      0.00
   -9  -25    2      3.26      0.00
   -8  -25    2      0.77      0.00
   -7  -25    2     -1.90      0.00
   -6  -25    2     -2.89      0.00
   -5  -25    2     -1.93      0.00
   -4  -25    2      0.17      0.00
   -3  -25    2      1.11      0.00
   -2  -25    2     -0.11      0.00
   -1  -25    2     -1.87      0.00
    0  -25    2     -1.84      0.00
    1  -25    2     -0.95      0.00
    2  -25    2     -0.81      0.00
    3  -25    2     -0.52      0.00
    4  -25    2     -0.56      0.00
    5  -25    2     -0.30      0.00
  -19  -24    2      2.65      0.00
  -18  -24    2      3.17      0.00
  -17  -24    2      2.65      0.00
  -16  -24    2      0.55      0.00
  -15  -24    2      0.10      0.00
  -14  -24    2      1.21      0.00
  -13  -24    2      1.09      0.00
  -12  -24    2     -0.76      0.00
  -11  -24    2     -0.43      0.00
  -10  -24    2      2.45      0.00
   -9  -24    2      2.27      0.00
   -8  -24    2     -0.16      0.00
   -7  -24    2     -0.42      0.00
   -6  -24    2      0.30      0.00
   -5  -24    2      0.72      0.00
   -4  -24    2      1.15      0.00
   -3  -24    2      1.03      0.00
   -2  -24    2      0.38      0.00
   -1  -24    2     -0.42      0.00
    0  -24    2     -0.70      0.00
    1  -24    2     -0.17      0.00
    2  -24    2      0.64      0.00
    3  -24    2      1.08      0.00
    4  -24    2     -0.21      0.00
    5  -24    2     -1.77      0.00
    6  -24    2     -1.48      0.00
    7  -24    2     -2.06      0.00
  -20  -23    2      3.55      0.00
  -19  -23    2      2.05      0.00
  -18  -23    2      0.34      0.00
  -17  -23    2     -0.57      0.00
  -16  -23    2     -0.77      0.00
  -15  -23    2     -0.01      0.00
  -14  -23    2      1.04      0.00
  -13  -23    2      0.35      0.00
  -12  -23    2     -2.19      0.00
  -11  -23    2     -2.97      0.00
  -10  -23    2     -1.09      0.00
   -9  -23    2     -0.24      0.00
   -8  -23    2     -0.82      0.00
   -7  -23    2     -1.54      0.00
   -6  -23    2     -2.15      0.00
   -5  -23    2     -1.10      0.00
   -4  -23    2     -0.09      0.00
   -3  -23    2     -2.08      0.00
   -2  -23    2     -4.26      0.00
   -1  -23    2     -3.56      0.00
    0  -23    2     -1.25      0.00
    1  -23    2      0.40      0.00
    2  -23    2      0.24      0.00
    3  -23    2     -1.28      0.00
    4  -23    2     -2.46      0.00
    5  -23    2     -1.22      0.00
    6  -23    2      1.78      0.00
    7  -23    2      2.55      0.00
    8  -23    2      1.82      0.00
    9  -23    2      2.62      0.00
  -21  -22    2      5.05      0.00
  -20  -22    2      4.00      0.00
  -19  -22    2      3.03      0.00
  -18  -22    2      0.85      0.00
  -17  -22    2     -0.98      0.00
  -16  -22    2     -1.05      0.00
  -15  -22    2     -0.02      0.00
  -14  -22    2      1.02      0.00
  -13  -22    2     -0.24      0.00
  -12  -22    2     -2.80      0.00
  -11  -22    2     -2.74      0.00
  -10  -22    2     -0.87      0.00
   -9  -22    2     -0.27      0.00
   -8  -22    2     -0.28      0.00
   -7  -22    2     -0.44      0.00
   -6  -22    2     -0.70      0.00
   -5  -22    2     -0.09      0.00
   -4  -22    2     -0.58      0.00
   -3  -22    2     -2.39      0.00
   -2  -22    2     -1.58      0.00
   -1  -22    2      1.12      0.00
    0  -22    2      1.43      0.00
    1  -22    2     -0.14      0.00
    2  -22    2     -1.10      0.00
    3  -22    2     -1.75      0.00
    4  -22    2     -2.18      0.00
    5  -22    2     -1.68      0.00
    6  -22    2     -1.19      0.00
    7  -22    2     -1.94      0.00
    8  -22    2     -2.35      0.00
    9  -22    2     -0.79      0.00
   10  -22    2      0.46      0.00
  -22  -21    2     -1.09      0.00
  -21  -21    2     -1.11      0.00
  -20  -21    2     -0.79      0.00
  -19  -21    2     -0.63      0.00
  -18  -21    2     -2.21      0.00
  -17  -21    2     -2.01      0.00
  -16  -21    2      0.66      0.00
  -15  -21    2      2.02      0.00
  -14  -21    2      1.67      0.00
  -13  -21    2     -0.05      0.00
  -12  -21    2     -1.17      0.00
  -11  -21    2      0.26      0.00
  -10  -21    2      1.26      0.00
   -9  -21    2      0.90      0.00
   -8  -21    2      1.02      0.00
   -7  -21    2      0.30      0.00
   -6  -21    2     -0.68      0.00
   -5  -21    2      0.26      0.00
   -4  -21    2      0.84      0.00
   -3  -21    2     -0.03      0.00
   -2  -21    2     -0.33      0.00
   -1  -21    2     -0.55      0.00
    0  -21    2     -1.61      0.00
    1  -21    2     -2.01      0.00
    2  -21    2     -1.44      0.00
    3  -21    2     -1.50      0.00
    4  -21    2     -1.16      0.00
    5  -21    2      0.93      0.00
    6  -21    2      2.65      0.00
    7  -21    2      2.54      0.00
    8  -21    2      1.33      0.00
    9  -21    2      0.38      0.00
   10  -21    2      0.27      0.00
   11  -21    2      0.08      0.00
  -23  -20    2      3.06      0.00
  -22  -20    2      0.66      0.00
  -21  -20    2      0.78      0.00
  -20  -20    2      0.51      0.00
  -19  -20    2     -1.68      0.00
  -18  -20    2     -5.00      0.00
  -17  -20    2     -5.96      0.00
  -16  -20    2     -4.12      0.00
  -15  -20    2     -2.56      0.00
  -14  -20    2     -1.10      0.00
  -13  -20    2     -0.68      0.00
  -12  -20    2     -1.20      0.00
  -11  -20    2     -0.73      0.00
  -10  -20    2     -0.86      0.00
   -9  -20    2     -0.93      0.00
   -8  -20    2      0.44      0.00
   -7  -20    2      0.42      0.00
   -6  -20    2     -0.35      0.00
   -5  -20    2      0.21      0.00
   -4  -20    2      0.33      0.00
   -3  -20    2      0.11      0.00
   -2  -20    2     -0.02      0.00
   -1  -20    2     -0.94      0.00
    0  -20    2     -1.32      0.00
    1  -20    2     -0.62      0.00
    2  -20    2      0.23      0.00
    3  -20    2      1.03      0.00
    4  -20    2      2.14      0.00
    5  -20    2      2.75      0.00
    6  -20    2      0.75      0.00
    7  -20    2     -2.18      0.00
    8  -20    2     -2.80      0.00
    9  -20    2     -1.36      0.00
   10  -20    2     -0.24      0.00
   11  -20    2     -2.14      0.00
   12  -20    2     -5.14      0.00
   13  -20    2     -4.60      0.00
  -23  -19    2     -3.04      0.00
  -22  -19    2     -7.19      0.00
  -21  -19    2     -4.65      0.00
  -20  -19    2     -0.75      0.00
  -19  -19    2      0.37      0.00
  -18  -19    2      0.39      0.00
  -17  -19    2      1.11      0.00
  -16  -19    2      2.54      0.00
  -15  -19    2      2.60      0.00
  -14  -19    2      2.01      0.00
  -13  -19    2      1.00      0.00
  -12  -19    2     -0.23      0.00
  -11  -19    2     -0.03      0.00
  -10  -19    2     -0.16      0.00
   -9  -19    2     -0.38      0.00
   -8  -19    2      0.80      0.00
   -7  -19    2      1.01      0.00
   -6  -19    2      0.59      0.00
   -5  -19    2      0.77      0.00
   -4  -19    2      0.50      0.00
   -3  -19    2      1.04      0.00
   -2  -19    2      1.45      0.00
   -1  -19    2      0.61      0.00
    0  -19    2      1.33      0.00
    1  -19    2      2.21      0.00
    2  -19    2      1.59      0.00
    3  -19    2      1.68      0.00
    4  -19    2      1.80      0.00
    5  -19    2      0.83      0.00
    6  -19    2     -0.58      0.00
    7  -19    2     -0.87      0.00
    8  -19    2     -0.03      0.00
    9  -19    2     -1.14      0.00
   10  -19    2     -3.67      0.00
   11  -19    2     -3.98      0.00
   12  -19    2     -0.71      0.00
   13  -19    2      3.53      0.00
   14  -19    2      4.35      0.00
  -24  -18    2      8.03      0.00
  -23  -18    2      5.42      0.00
  -22  -18    2     -1.27      0.00
  -21  -18    2     -0.70      0.00
  -20  -18    2      0.49      0.00
  -19  -18    2     -2.51      0.00
  -18  -18    2     -4.78      0.00
  -17  -18    2     -4.46      0.00
  -16  -18    2     -2.43      0.00
  -15  -18    2     -1.47      0.00
  -14  -18    2     -1.45      0.00
  -13  -18    2     -1.37      0.00
  -12  -18    2     -2.10      0.00
  -11  -18    2     -2.40      0.00
  -10  -18    2     -2.49      0.00
   -9  -18    2     -2.25      0.00
   -8  -18    2     -0.49      0.00
   -7  -18    2      0.28      0.00
   -6  -18    2     -0.58      0.00
   -5  -18    2     -1.52      0.00
   -4  -18    2     -1.72      0.00
   -3  -18    2      0.47      0.00
   -2  -18    2      1.92      0.00
   -1  -18    2      0.15      0.00
    0  -18    2     -0.23      0.00
    1  -18    2      0.31      0.00
    2  -18    2     -0.22      0.00
    3  -18    2      0.65      0.00
    4  -18    2      0.85      0.00
    5  -18    2     -0.20      0.00
    6  -18    2     -0.03      0.00
    7  -18    2      1.02      0.00
    8  -18    2      2.55      0.00
    9  -18    2      2.62      0.00
   10  -18    2      1.12      0.00
   11  -18    2      0.64      0.00
   12  -18    2     -0.19      0.00
   13  -18    2     -2.66      0.00
   14  -18    2     -3.41      0.00
   15  -18    2      0.08      0.00
  -24  -17    2      3.97      0.00
  -23  -17    2      2.82      0.00
  -22  -17    2     -1.91      0.00
  -21  -17    2      1.01      0.00
  -20  -17    2      5.66      0.00
  -19  -17    2      4.98      0.00
  -18  -17    2      2.08      0.00
  -17  -17    2     -1.22      0.00
  -16  -17    2     -2.83      0.00
  -15  -17    2     -2.90      0.00
  -14  -17    2     -2.05      0.00
  -13  -17    2     -0.84      0.00
  -12  -17    2     -1.73      0.00
  -11  -17    2     -2.44      0.00
  -10  -17    2     -1.65      0.00
   -9  -17    2     -1.07      0.00
   -8  -17    2      0.26      0.00
   -7  -17    2      1.43      0.00
   -6  -17    2      1.18      0.00
   -5  -17    2      0.21      0.00
   -4  -17    2     -1.11      0.00
   -3  -17    2     -0.60      0.00
   -2  -17    2      0.42      0.00
   -1  -17    2     -0.64      0.00
    0  -17    2     -0.11      0.00
    1  -17    2      1.26      0.00
    2  -17    2      0.41      0.00
    3  -17    2      0.07      0.00
    4  -17    2     -0.75      0.00
    5  -17    2     -1.93      0.00
    6  -17    2     -0.78      0.00
    7  -17    2      0.57      0.00
    8  -17    2      1.71      0.00
    9  -17    2      1.36      0.00
   10  -17    2     -0.90      0.00
   11  -17    2     -0.51      0.00
   12  -17    2      0.61      0.00
   13  -17    2     -0.29      0.00
   14  -17    2      1.56      0.00
   15  -17    2      6.21      0.00
   16  -17    2      6.21      0.00
  -24  -16    2      5.98      0.00
  -23  -16    2      3.79      0.00
  -22  -16    2     -1.91      0.00
  -21  -16    2      0.60      0.00
  -20  -16    2      4.48      0.00
  -19  -16    2      1.14      0.00
  -18  -16    2     -3.60      0.00
  -17  -16    2     -3.98      0.00
  -16  -16    2     -0.03      0.00
  -15  -16    2      2.34      0.00
  -14  -16    2      0.87      0.00
  -13  -16    2     -0.51      0.00
  -12  -16    2     -1.30      0.00
  -11  -16    2     -0.74      0.00
  -10  -16    2      0.25      0.00
   -9  -16    2     -0.49      0.00
   -8  -16    2      0.19      0.00
   -7  -16    2      1.82      0.00
   -6  -16    2      1.25      0.00
   -5  -16    2     -0.27      0.00
   -4  -16    2     -1.49      0.00
   -3  -16    2     -0.77      0.00
   -2  -16    2      0.91      0.00
   -1  -16    2     -0.27      0.00
    0  -16    2     -1.18      0.00
    1  -16    2      0.14      0.00
    2  -16    2      0.09      0.00
    3  -16    2     -0.50      0.00
    4  -16    2     -1.14      0.00
    5  -16    2     -1.46      0.00
    6  -16    2     -0.05      0.00
    7  -16    2      0.49      0.00
    8  -16    2      0.83      0.00
    9  -16    2      0.73      0.00
   10  -16    2     -0.88      0.00
   11  -16    2      0.74      0.00
   12  -16    2      3.08      0.00
   13  -16    2      2.71      0.00
   14  -16    2      4.52      0.00
   15  -16    2      6.22      0.00
   16  -16    2      1.96      0.00
   17  -16    2     -3.01      0.00
  -25  -15    2      1.58      0.00
  -22  -15    2     -7.64      0.00
  -21  -15    2     -1.77      0.00
  -20  -15    2      3.20      0.00
  -19  -15    2      1.31      0.00
  -18  -15    2     -0.75      0.00
  -17  -15    2      0.29      0.00
  -16  -15    2      2.25      0.00
  -15  -15    2      1.33      0.00
  -14  -15    2     -1.20      0.00
  -13  -15    2     -0.65      0.00
  -12  -15    2      0.47      0.00
  -11  -15    2      0.34      0.00
  -10  -15    2     -0.24      0.00
   -9  -15    2     -1.34      0.00
   -8  -15    2     -0.34      0.00
   -7  -15    2      1.17      0.00
   -6  -15    2      0.73      0.00
   -5  -15    2      0.75      0.00
   -4  -15    2      0.52      0.00
   -3  -15    2     -0.20      0.00
   -2  -15    2      0.36      0.00
   -1  -15    2     -0.18      0.00
    0  -15    2     -0.76      0.00
    1  -15    2      0.81      0.00
    2  -15    2      0.69      0.00
    3  -15    2     -0.91      0.00
    4  -15    2     -1.09      0.00
    5  -15    2     -0.42      0.00
    6  -15    2      0.18      0.00
    7  -15    2     -0.37      0.00
    8  -15    2      0.03      0.00
    9  -15    2      1.15      0.00
   10  -15    2      0.74      0.00
   11  -15    2      1.97      0.00
   12  -15    2      1.90      0.00
   13  -15    2     -1.58      0.00
   14  -15    2     -1.47      0.00
   15  -15    2      0.81      0.00
   16  -15    2      0.23      0.00
   17  -15    2     -0.78      0.00
  -23  -14    2     -2.42      0.00
  -22  -14    2     -1.76      0.00
  -21  -14    2      2.46      0.00
  -20  -14    2      2.47      0.00
  -19  -14    2     -0.87      0.00
  -18  -14    2     -1.67      0.00
  -17  -14    2     -0.03      0.00
  -16  -14    2      2.40      0.00
  -15  -14    2      2.66      0.00
  -14  -14    2      0.32      0.00
  -13  -14    2     -0.25      0.00
  -12  -14    2      0.06      0.00
  -11  -14    2     -0.07      0.00
  -10  -14    2      0.76      0.00
   -9  -14    2      1.78      0.00
   -8  -14    2      3.13      0.00
   -7  -14    2      3.24      0.00
   -6  -14    2      1.70      0.00
   -5  -14    2      1.34      0.00
   -4  -14    2      0.35      0.00
   -3  -14    2     -1.80      0.00
   -2  -14    2     -1.58      0.00
   -1  -14    2     -0.70      0.00
    0  -14    2     -0.79      0.00
    1  -14    2     -0.17      0.00
    2  -14    2     -0.82      0.00
    3  -14    2     -2.31      0.00
    4  -14    2     -1.07      0.00
    5  -14    2      0.91      0.00
    6  -14    2      0.93      0.00
    7  -14    2     -0.19      0.00
    8  -14    2     -0.15      0.00
    9  -14    2      0.12      0.00
   10  -14    2     -1.33      0.00
   11  -14    2     -1.14      0.00
   12  -14    2     -0.16      0.00
   13  -14    2     -0.22      0.00
   14  -14    2      1.95      0.00
   15  -14    2      3.12      0.00
   16  -14    2      1.29      0.00
   17  -14    2      0.07      0.00
   18  -14    2      0.43      0.00
  -25  -13    2      0.81      0.00
  -24  -13    2      2.11      0.00
  -23  -13    2     -0.47      0.00
  -22  -13    2      1.26      0.00
  -21  -13    2      4.14      0.00
  -20  -13    2      2.35      0.00
  -19  -13    2      0.42      0.00
  -18  -13    2      0.73      0.00
  -17  -13    2      0.88      0.00
  -16  -13    2      2.10      0.00
  -15  -13    2      2.65      0.00
  -14  -13    2      0.65      0.00
  -13  -13    2      0.66      0.00
  -12  -13    2      2.21      0.00
  -11  -13    2      2.61      0.00
  -10  -13    2      3.21      0.00
   -9  -13    2      3.00      0.00
   -8  -13    2      1.27      0.00
   -7  -13    2     -0.92      0.00
   -6  -13    2     -1.57      0.00
   -5  -13    2      0.52      0.00
   -4  -13    2      1.74      0.00
   -3  -13    2      0.46      0.00
   -2  -13    2     -0.41      0.00
   -1  -13    2     -0.56      0.00
    0  -13    2     -0.74      0.00
    1  -13    2      0.31      0.00
    2  -13    2      1.64      0.00
    3  -13    2      1.80      0.00
    4  -13    2      2.02      0.00
    5  -13    2      1.54      0.00
    6  -13    2     -0.31      0.00
    7  -13    2     -1.12      0.00
    8  -13    2      0.28      0.00
    9  -13    2      2.11      0.00
   10  -13    2      2.39      0.00
   11  -13    2      2.32      0.00
   12  -13    2      1.39      0.00
   13  -13    2     -0.92      0.00
   14  -13    2     -1.21      0.00
   15  -13    2     -0.46      0.00
   16  -13    2     -0.34      0.00
   17  -13    2     -1.11      0.00
   18  -13    2     -2.78      0.00
   19  -13    2     -0.73      0.00
  -26  -12    2     -0.20      0.00
  -25  -12    2      3.37      0.00
  -24  -12    2      2.29      0.00
  -23  -12    2     -2.19      0.00
  -22  -12    2     -0.90      0.00
  -21  -12    2      1.60      0.00
  -20  -12    2     -0.05      0.00
  -19  -12    2     -0.61      0.00
  -18  -12    2     -0.34      0.00
  -17  -12    2     -1.41      0.00
  -16  -12    2     -0.02      0.00
  -15  -12    2      1.67      0.00
  -14  -12    2      0.00      0.00
  -13  -12    2     -0.83      0.00
  -12  -12    2     -0.05      0.00
  -11  -12    2      0.54      0.00
  -10  -12    2      1.77      0.00
   -9  -12    2      1.09      0.00
   -8  -12    2     -1.98      0.00
   -7  -12    2     -3.61      0.00
   -6  -12    2     -1.89      0.00
   -5  -12    2      1.43      0.00
   -4  -12    2      2.30      0.00
   -3  -12    2     -0.24      0.00
   -2  -12    2     -3.25      0.00
   -1  -12    2     -3.17      0.00
    0  -12    2     -0.04      0.00
    1  -12    2      2.12      0.00
    2  -12    2      1.67      0.00
    3  -12    2      0.00      0.00
    4  -12    2     -0.97      0.00
    5  -12    2     -0.91      0.00
    6  -12    2     -1.21      0.00
    7  -12    2     -1.20      0.00
    8  -12    2      0.18      0.00
    9  -12    2      1.72      0.00
   10  -12    2      1.26      0.00
   11  -12    2     -0.53      0.00
   12  -12    2     -1.27      0.00
   13  -12    2     -0.74      0.00
   14  -12    2      0.34      0.00
   15  -12    2      0.03      0.00
   16  -12    2     -1.18      0.00
   17  -12    2     -1.19      0.00
   18  -12    2      0.96      0.00
   19  -12    2      7.02      0.00
   20  -12    2      9.92      0.00
  -26  -11    2     -0.56      0.00
  -25  -11    2      1.56      0.00
  -24  -11    2      0.20      0.00
  -23  -11    2     -3.15      0.00
  -22  -11    2     -0.97      0.00
  -21  -11    2      2.33      0.00
  -20  -11    2      2.06      0.00
  -19  -11    2      2.32      0.00
  -18  -11    2      1.90      0.00
  -17  -11    2     -0.21      0.00
  -16  -11    2     -0.25      0.00
  -15  -11    2     -0.07      0.00
  -14  -11    2     -1.68      0.00
  -13  -11    2     -1.76      0.00
  -12  -11    2     -0.45      0.00
  -11  -11    2      0.63      0.00
  -10  -11    2      1.39      0.00
   -9  -11    2     -0.24      0.00
   -8  -11    2     -2.82      0.00
   -7  -11    2     -3.09      0.00
   -6  -11    2     -1.66      0.00
   -5  -11    2     -0.31      0.00
   -4  -11    2     -0.48      0.00
   -3  -11    2     -1.93      0.00
   -2  -11    2     -3.56      0.00
   -1  -11    2     -2.57      0.00
    0  -11    2      1.74      0.00
    1  -11    2      3.48      0.00
    2  -11    2      2.07      0.00
    3  -11    2      1.13      0.00
    4  -11    2     -0.20      0.00
    5  -11    2     -1.50      0.00
    6  -11    2     -1.66      0.00
    7  -11    2     -1.32      0.00
    8  -11    2     -0.81      0.00
    9  -11    2     -0.35      0.00
   10  -11    2     -0.21      0.00
   11  -11    2      0.23      0.00
   12  -11    2      1.64      0.00
   13  -11    2      1.81      0.00
   14  -11    2     -0.67      0.00
   15  -11    2     -3.57      0.00
   16  -11    2     -4.45      0.00
   17  -11    2     -3.89      0.00
   18  -11    2     -3.46      0.00
   19  -11    2     -1.62      0.00
   20  -11    2     -1.52      0.00
   21  -11    2     -5.28      0.00
  -26  -10    2      4.11      0.00
  -25  -10    2      6.09      0.00
  -24  -10    2      4.36      0.00
  -23  -10    2      1.71      0.00
  -22  -10    2      3.79      0.00
  -21  -10    2      6.59      0.00
  -20  -10    2      5.60      0.00
  -19  -10    2      3.25      0.00
  -18  -10    2     -0.21      0.00
  -17  -10    2     -3.11      0.00
  -16  -10    2     -2.85      0.00
  -15  -10    2     -1.80      0.00
  -14  -10    2     -1.89      0.00
  -13  -10    2     -2.54      0.00
  -12  -10    2     -2.48      0.00
  -11  -10    2     -0.73      0.00
  -10  -10    2      0.05      0.00
   -9  -10    2     -2.49      0.00
   -8  -10    2     -4.64      0.00
   -7  -10    2     -4.39      0.00
   -6  -10    2     -3.16      0.00
   -5  -10    2     -1.07      0.00
   -4  -10    2      0.35      0.00
   -3  -10    2      0.25      0.00
   -2  -10    2     -1.40      0.00
   -1  -10    2     -2.15      0.00
    0  -10    2      1.72      0.00
    1  -10    2      4.38      0.00
    2  -10    2      2.70      0.00
    3  -10    2      1.81      0.00
    4  -10    2      1.05      0.00
    5  -10    2     -0.34      0.00
    6  -10    2     -1.29      0.00
    7  -10    2     -2.90      0.00
    8  -10    2     -3.35      0.00
    9  -10    2     -1.24      0.00
   10  -10    2      0.50      0.00
   11  -10    2     -0.61      0.00
   12  -10    2     -2.15      0.00
   13  -10    2     -1.99      0.00
   14  -10    2     -1.46      0.00
   15  -10    2     -0.86      0.00
   16  -10    2     -0.07      0.00
   17  -10    2      0.04      0.00
   18  -10    2     -0.29      0.00
   19  -10    2      0.35      0.00
   20  -10    2     -0.80      0.00
   21  -10    2     -4.91      0.00
  -26   -9    2      5.96      0.00
  -25   -9    2      5.12      0.00
  -24   -9    2      3.05      0.00
  -23   -9    2      2.44      0.00
  -22   -9    2      3.11      0.00
  -21   -9    2      1.52      0.00
  -20   -9    2     -1.55      0.00
  -19   -9    2     -2.72      0.00
  -18   -9    2     -3.31      0.00
  -17   -9    2     -3.55      0.00
  -16   -9    2     -3.00      0.00
  -15   -9    2     -2.17      0.00
  -14   -9    2     -0.57      0.00
  -13   -9    2      0.06      0.00
  -12   -9    2      0.22      0.00
  -11   -9    2      1.56      0.00
  -10   -9    2      1.20      0.00
   -9   -9    2     -0.39      0.00
   -8   -9    2      0.19      0.00
   -7   -9    2      0.79      0.00
   -6   -9    2      1.01      0.00
   -5   -9    2      3.40      0.00
   -4   -9    2      4.53      0.00
   -3   -9    2      3.11      0.00
   -2   -9    2      1.14      0.00
   -1   -9    2     -0.82      0.00
    0   -9    2      0.31      0.00
    1   -9    2      0.54      0.00
    2   -9    2     -3.27      0.00
    3   -9    2     -3.52      0.00
    4   -9    2     -1.14      0.00
    5   -9    2     -1.00      0.00
    6   -9    2     -0.81      0.00
    7   -9    2      0.53      0.00
    8   -9    2      2.27      0.00
    9   -9    2      2.78      0.00
   10   -9    2      0.96      0.00
   11   -9    2     -1.33      0.00
   12   -9    2     -1.10      0.00
   13   -9    2      0.94      0.00
   14   -9    2      0.67      0.00
   15   -9    2     -0.08      0.00
   16   -9    2      2.12      0.00
   17   -9    2      4.01      0.00
   18   -9    2      2.93      0.00
   19   -9    2      0.11      0.00
   20   -9    2     -4.25      0.00
   21   -9    2     -7.93      0.00
   22   -9    2     -5.31      0.00
  -26   -8    2      4.75      0.00
  -25   -8    2      3.92      0.00
  -24   -8    2      2.52      0.00
  -23   -8    2      1.74      0.00
  -22   -8    2      0.89      0.00
  -21   -8    2     -0.59      0.00
  -20   -8    2     -0.71      0.00
  -19   -8    2     -0.20      0.00
  -18   -8    2     -2.52      0.00
  -17   -8    2     -4.21      0.00
  -16   -8    2     -2.39      0.00
  -15   -8    2      0.35      0.00
  -14   -8    2      2.20      0.00
  -13   -8    2      1.39      0.00
  -12   -8    2      1.08      0.00
  -11   -8    2      4.32      0.00
  -10   -8    2      6.43      0.00
   -9   -8    2      6.62      0.00
   -8   -8    2      7.58      0.00
   -7   -8    2      8.10      0.00
   -6   -8    2      8.58      0.00
   -5   -8    2      8.85      0.00
   -4   -8    2      5.56      0.00
   -3   -8    2      2.17      0.00
   -2   -8    2      2.05      0.00
   -1   -8    2     -0.06      0.00
    0   -8    2     -2.59      0.00
    1   -8    2     -2.31      0.00
    2   -8    2     -1.96      0.00
    3   -8    2      0.78      0.00
    4   -8    2      3.47      0.00
    5   -8    2      1.03      0.00
    6   -8    2     -1.40      0.00
    7   -8    2     -0.66      0.00
    8   -8    2      0.01      0.00
    9   -8    2     -1.09      0.00
   10   -8    2     -2.08      0.00
   11   -8    2     -2.06      0.00
   12   -8    2     -1.47      0.00
   13   -8    2      0.03      0.00
   14   -8    2      0.15      0.00
   15   -8    2      0.08      0.00
   16   -8    2      2.26      0.00
   17   -8    2      2.70      0.00
   18   -8    2      2.24      0.00
   19   -8    2      4.06      0.00
   20   -8    2      4.26      0.00
   21   -8    2      3.20      0.00
   22   -8    2      5.90      0.00
  -26   -7    2     -0.14      0.00
  -25   -7    2     -1.24      0.00
  -24   -7    2     -0.12      0.00
  -23   -7    2      2.12      0.00
  -22   -7    2      3.38      0.00
  -21   -7    2      2.77      0.00
  -20   -7    2      3.31      0.00
  -19   -7    2      4.85      0.00
  -18   -7    2      2.47      0.00
  -17   -7    2     -0.53      0.00
  -16   -7    2     -0.66      0.00
  -15   -7    2     -1.38      0.00
  -14   -7    2     -2.06      0.00
  -13   -7    2     -1.75      0.00
  -12   -7    2     -0.37      0.00
  -11   -7    2      2.46      0.00
  -10   -7    2      3.53      0.00
   -9   -7    2      2.99      0.00
   -8   -7    2      2.85      0.00
   -7   -7    2      2.74      0.00
   -6   -7    2      2.29      0.00
   -5   -7    2      0.70      0.00
   -4   -7    2     -1.04      0.00
   -3   -7    2      0.17      0.00
   -2   -7    2      3.11      0.00
   -1   -7    2      1.70      0.00
    0   -7    2     -1.94      0.00
    1   -7    2     -1.46      0.00
    2   -7    2     -0.70      0.00
    3   -7    2     -1.82      0.00
    4   -7    2     -3.22      0.00
    5   -7    2     -5.87      0.00
    6   -7    2     -5.48      0.00
    7   -7    2      0.11      0.00
    8   -7    2      3.89      0.00
    9   -7    2      2.34      0.00
   10   -7    2      0.90      0.00
   11   -7    2      1.98      0.00
   12   -7    2      2.80      0.00
   13   -7    2      3.23      0.00
   14   -7    2      1.52      0.00
   15   -7    2     -0.64      0.00
   16   -7    2      0.74      0.00
   17   -7    2      0.50      0.00
   18   -7    2     -1.01      0.00
   19   -7    2     -0.32      0.00
   20   -7    2     -2.30      0.00
   21   -7    2     -2.85      0.00
   22   -7    2      3.88      0.00
   23   -7    2      7.96      0.00
  -26   -6    2     -3.16      0.00
  -25   -6    2     -1.53      0.00
  -24   -6    2      0.08      0.00
  -23   -6    2      0.32      0.00
  -22   -6    2      2.42      0.00
  -21   -6    2      4.18      0.00
  -20   -6    2      3.82      0.00
  -19   -6    2      2.26      0.00
  -18   -6    2     -2.68      0.00
  -17   -6    2     -5.71      0.00
  -16   -6    2     -2.58      0.00
  -15   -6    2     -0.59      0.00
  -14   -6    2     -0.73      0.00
  -13   -6    2     -0.52      0.00
  -12   -6    2     -0.72      0.00
  -11   -6    2      0.68      0.00
  -10   -6    2      1.36      0.00
   -9   -6    2     -2.41      0.00
   -8   -6    2     -6.90      0.00
   -7   -6    2     -6.28      0.00
   -6   -6    2     -4.29      0.00
   -5   -6    2     -8.35      0.00
   -4   -6    2    -13.65      0.00
   -3   -6    2    -14.03      0.00
   -2   -6    2    -10.59      0.00
   -1   -6    2     -6.78      0.00
    0   -6    2     -5.30      0.00
    1   -6    2     -2.14      0.00
    2   -6    2      2.26      0.00
    3   -6    2      2.04      0.00
    4   -6    2      0.37      0.00
    5   -6    2      0.63      0.00
    6   -6    2      2.56      0.00
    7   -6    2      5.67      0.00
    8   -6    2      5.01      0.00
    9   -6    2      0.02      0.00
   10   -6    2     -1.32      0.00
   11   -6    2      1.04      0.00
   12   -6    2      1.05      0.00
   13   -6    2      1.16      0.00
   14   -6    2      1.91      0.00
   15   -6    2      1.56      0.00
   16   -6    2      2.01      0.00
   17   -6    2     -0.34      0.00
   18   -6    2     -2.80      0.00
   19   -6    2     -1.74      0.00
   20   -6    2     -4.76      0.00
   21   -6    2     -6.39      0.00
   22   -6    2      0.38      0.00
   23   -6    2      2.93      0.00
  -26   -5    2     -1.19      0.00
  -25   -5    2      1.15      0.00
  -24   -5    2      2.86      0.00
  -23   -5    2      2.17      0.00
  -22   -5    2      3.99      0.00
  -21   -5    2      3.92      0.00
  -20   -5    2      0.08      0.00
  -19   -5    2     -0.41      0.00
  -18   -5    2     -0.14      0.00
  -17   -5    2     -0.18      0.00
  -16   -5    2      2.95      0.00
  -15   -5    2      2.96      0.00
  -14   -5    2     -0.11      0.00
  -13   -5    2     -1.91      0.00
  -12   -5    2     -4.48      0.00
  -11   -5    2     -6.49      0.00
  -10   -5    2     -9.65      0.00
   -9   -5    2    -15.21      0.00
   -8   -5    2    -14.54      0.00
   -7   -5    2     -5.83      0.00
   -6   -5    2     -4.28      0.00
   -5   -5    2    -16.81      0.00
   -4   -5    2    -24.52      0.00
   -3   -5    2    -18.84      0.00
   -2   -5    2    -12.30      0.00
   -1   -5    2    -10.00      0.00
    0   -5    2    -11.50      0.00
    1   -5    2    -10.05      0.00
    2   -5    2     -2.45      0.00
    3   -5    2     -0.90      0.00
    4   -5    2     -3.86      0.00
    5   -5    2     -1.93      0.00
    6   -5    2      0.99      0.00
    7   -5    2      2.93      0.00
    8   -5    2      3.36      0.00
    9   -5    2      0.46      0.00
   10   -5    2     -0.07      0.00
   11   -5    2      2.59      0.00
   12   -5    2      2.74      0.00
   13   -5    2      2.34      0.00
   14   -5    2      1.62      0.00
   15   -5    2     -0.81      0.00
   16   -5    2      0.08      0.00
   17   -5    2      1.93      0.00
   18   -5    2      2.49      0.00
   19   -5    2      2.71      0.00
   20   -5    2     -2.29      0.00
   21   -5    2     -3.86      0.00
   22   -5    2      4.37      0.00
   23   -5    2      6.92      0.00
   24   -5    2      1.51      0.00
  -25   -4    2     -0.80      0.00
  -24   -4    2     -0.14      0.00
  -23   -4    2     -2.04      0.00
  -22   -4    2      0.71      0.00
  -21   -4    2      2.53      0.00
  -20   -4    2     -1.38      0.00
  -19   -4    2     -1.43      0.00
  -18   -4    2      0.86      0.00
  -17   -4    2      1.04      0.00
  -16   -4    2      3.17      0.00
  -15   -4    2      2.71      0.00
  -14   -4    2     -1.14      0.00
  -13   -4    2     -3.07      0.00
  -12   -4    2     -3.68      0.00
  -11   -4    2     -1.95      0.00
  -10   -4    2     -1.91      0.00
   -9   -4    2     -5.88      0.00
   -8   -4    2     -5.37      0.00
   -7   -4    2     -0.45      0.00
   -6   -4    2     -3.63      0.00
   -5   -4    2    -16.98      0.00
   -4   -4    2    -19.59      0.00
   -3   -4    2     -5.79      0.00
   -2   -4    2      1.93      0.00
   -1   -4    2     -0.48      0.00
    0   -4    2     -3.89      0.00
    1   -4    2     -4.61      0.00
    2   -4    2     -1.28      0.00
    3   -4    2     -3.07      0.00
    4   -4    2     -5.11      0.00
    5   -4    2      4.46      0.00
    6   -4    2     13.09      0.00
    7   -4    2     12.68      0.00
    8   -4    2      8.71      0.00
    9   -4    2      2.92      0.00
   10   -4    2      0.76      0.00
   11   -4    2      2.89      0.00
   12   -4    2      1.52      0.00
   13   -4    2     -1.25      0.00
   14   -4    2     -1.00      0.00
   15   -4    2      0.48      0.00
   16   -4    2      3.63      0.00
   17   -4    2      4.52      0.00
   18   -4    2      1.18      0.00
   19   -4    2     -1.45      0.00
   20   -4    2     -4.75      0.00
   21   -4    2     -4.78      0.00
   22   -4    2      0.93      0.00
   23   -4    2      0.35      0.00
   24   -4    2     -4.44      0.00
  -25   -3    2      1.99      0.00
  -24   -3    2      3.55      0.00
  -23   -3    2      1.26      0.00
  -22   -3    2      2.33      0.00
  -21   -3    2      2.90      0.00
  -20   -3    2     -2.11      0.00
  -19   -3    2     -2.95      0.00
  -18   -3    2     -0.74      0.00
  -17   -3    2     -2.10      0.00
  -16   -3    2     -1.49      0.00
  -15   -3    2      0.20      0.00
  -14   -3    2      0.31      0.00
  -13   -3    2      2.00      0.00
  -12   -3    2      4.39      0.00
  -11   -3    2      5.15      0.00
  -10   -3    2     -0.11      0.00
   -9   -3    2     -6.34      0.00
   -8   -3    2     -2.52      0.00
   -7   -3    2      5.25      0.00
   -6   -3    2      6.22      0.00
   -5   -3    2      3.42      0.00
   -4   -3    2     17.76      0.00
   -3   -3    2     46.64      0.00
   -2   -3    2     44.28      0.00
   -1   -3    2     12.42      0.00
    0   -3    2      2.04      0.00
    1   -3    2     19.97      0.00
    2   -3    2     37.86      0.00
    3   -3    2     36.40      0.00
    4   -3    2     24.26      0.00
    5   -3    2     20.56      0.00
    6   -3    2     16.30      0.00
    7   -3    2      4.17      0.00
    8   -3    2     -3.24      0.00
    9   -3    2     -3.57      0.00
   10   -3    2     -0.07      0.00
   11   -3    2      3.79      0.00
   12   -3    2      1.63      0.00
   13   -3    2     -2.22      0.00
   14   -3    2     -2.04      0.00
   15   -3    2     -2.18      0.00
   16   -3    2     -3.11      0.00
   17   -3    2     -3.62      0.00
   18   -3    2     -4.84      0.00
   19   -3    2     -4.38      0.00
   20   -3    2     -4.26      0.00
   21   -3    2     -3.79      0.00
   22   -3    2      1.04      0.00
   23   -3    2      4.05      0.00
   24   -3    2      4.75      0.00
   25   -3    2      7.08      0.00
  -25   -2    2      1.62      0.00
  -24   -2    2      3.97      0.00
  -23   -2    2      2.93      0.00
  -22   -2    2      3.12      0.00
  -21   -2    2      2.93      0.00
  -20   -2    2     -2.03      0.00
  -19   -2    2     -3.38      0.00
  -18   -2    2     -0.21      0.00
  -17   -2    2      0.05      0.00
  -16   -2    2      0.32      0.00
  -15   -2    2      1.18      0.00
  -14   -2    2     -0.74      0.00
  -13   -2    2     -2.50      0.00
  -12   -2    2     -0.56      0.00
  -11   -2    2      4.06      0.00
  -10   -2    2      5.60      0.00
   -9   -2    2      6.76      0.00
   -8   -2    2     11.37      0.00
   -7   -2    2     11.21      0.00
   -6   -2    2      5.61      0.00
   -5   -2    2     -0.19      0.00
   -4   -2    2     11.43      0.00
   -3   -2    2     45.85      0.00
   -2   -2    2     57.50      0.00
   -1   -2    2     51.40      0.00
    0   -2    2     81.42      0.00
    1   -2    2    108.87      0.00
    2   -2    2     79.83      0.00
    3   -2    2     27.91      0.00
    4   -2    2     -0.45      0.00
    5   -2    2      0.21      0.00
    6   -2    2      4.50      0.00
    7   -2    2     -0.62      0.00
    8   -2    2     -0.62      0.00
    9   -2    2      4.92      0.00
   10   -2    2      5.94      0.00
   11   -2    2      3.56      0.00
   12   -2    2     -0.08      0.00
   13   -2    2     -1.25      0.00
   14   -2    2      1.70      0.00
   15   -2    2      2.28      0.00
   16   -2    2      0.36      0.00
   17   -2    2     -0.05      0.00
   18   -2    2     -0.55      0.00
   19   -2    2      0.57      0.00
   20   -2    2      3.09      0.00
   21   -2    2      3.42      0.00
   22   -2    2      3.17      0.00
   23   -2    2      1.35      0.00
   24   -2    2     -1.12      0.00
   25   -2    2     -0.79      0.00
  -25   -1    2     -1.11      0.00
  -24   -1    2      3.32      0.00
  -23   -1    2      2.47      0.00
  -22   -1    2     -0.05      0.00
  -21   -1    2     -0.44      0.00
  -20   -1    2     -2.46      0.00
  -19   -1    2     -3.55      0.00
  -18   -1    2     -1.50      0.00
  -17   -1    2     -0.68      0.00
  -16   -1    2     -0.29      0.00
  -15   -1    2      0.87      0.00
  -14   -1    2      0.48      0.00
  -13   -1    2      1.01      0.00
  -12   -1    2      5.35      0.00
  -11   -1    2      7.67      0.00
  -10   -1    2      1.68      0.00
   -9   -1    2     -2.25      0.00
   -8   -1    2      2.38      0.00
   -7   -1    2      3.96      0.00
   -6   -1    2      4.11      0.00
   -5   -1    2     12.59      0.00
   -4   -1    2     39.24      0.00
   -3   -1    2     65.22      0.00
   -2   -1    2     20.79      0.00
   -1   -1    2    -60.89      0.00
    0   -1    2    -58.58      0.00
    1   -1    2     -5.68      0.00
    2   -1    2      6.46      0.00
    3   -1    2      3.55      0.00
    4   -1    2     13.25      0.00
    5   -1    2     19.99      0.00
    6   -1    2     15.93      0.00
    7   -1    2      2.92      0.00
    8   -1    2     -4.64      0.00
    9   -1    2     -3.70      0.00
   10   -1    2     -3.77      0.00
   11   -1    2     -3.39      0.00
   12   -1    2     -2.22      0.00
   13   -1    2     -1.60      0.00
   14   -1    2      0.38      0.00
   15   -1    2      0.39      0.00
   16   -1    2     -1.12      0.00
   17   -1    2     -0.52      0.00
   18   -1    2     -0.65      0.00
   19   -1    2     -0.80      0.00
   20   -1    2     -0.20      0.00
   21   -1    2     -3.10      0.00
   22   -1    2     -5.59      0.00
   23   -1    2     -3.86      0.00
   24   -1    2     -0.43      0.00
   25   -1    2      2.46      0.00
  -24    0    2     -2.08      0.00
  -23    0    2     -0.88      0.00
  -22    0    2      0.00      0.00
  -21    0    2      2.65      0.00
  -20    0    2      2.71      0.00
  -19    0    2      0.70      0.00
  -18    0    2      0.91      0.00
  -17    0    2      0.80      0.00
  -16    0    2     -1.30      0.00
  -15    0    2     -1.46      0.00
  -14    0    2      0.35      0.00
  -13    0    2      1.34      0.00
  -12    0    2      1.64      0.00
  -11    0    2      0.33      0.00
  -10    0    2     -2.11      0.00
   -9    0    2      2.25      0.00
   -8    0    2      9.41      0.00
   -7    0    2      5.05      0.00
   -6    0    2     -2.07      0.00
   -5    0    2     -3.41      0.00
   -4    0    2     -5.40      0.00
   -3    0    2    -19.54      0.00
   -2    0    2    -62.88      0.00
   -1    0    2    -66.66      0.00
    0    0    2     41.18      0.00
    1    0    2    125.41      0.00
    2    0    2     70.54      0.00
    3    0    2    -10.86      0.00
    4    0    2    -32.35      0.00
    5    0    2    -26.66      0.00
    6    0    2    -20.51      0.00
    7    0    2    -20.41      0.00
    8    0    2    -15.96      0.00
    9    0    2     -3.46      0.00
   10    0    2      0.85      0.00
   11    0    2     -2.30      0.00
   12    0    2     -4.61      0.00
   13    0    2     -4.71      0.00
   14    0    2     -2.25      0.00
   15    0    2     -1.39      0.00
   16    0    2     -1.77      0.00
   17    0    2     -0.09      0.00
   18    0    2      0.29      0.00
   19    0    2      0.22      0.00
   20    0    2      0.76      0.00
   21    0    2     -2.76      0.00
   22    0    2     -5.66      0.00
   23    0    2     -2.14      0.00
   24    0    2      3.55      0.00
   25    0    2      7.08      0.00
   26    0    2      5.54      0.00
  -24    1    2      5.44      0.00
  -23    1    2      4.24      0.00
  -22    1    2     -0.97      0.00
  -21    1    2     -3.22      0.00
  -20    1    2     -2.25      0.00
  -19    1    2     -1.46      0.00
  -18    1    2     -0.56      0.00
  -17    1    2      0.11      0.00
  -16    1    2     -0.09      0.00
  -15    1    2      1.42      0.00
  -14    1    2      3.37      0.00
  -13    1    2      2.17      0.00
  -12    1    2      0.69      0.00
  -11    1    2      0.25      0.00
  -10    1    2     -1.74      0.00
   -9    1    2     -1.37      0.00
   -8    1    2      0.64      0.00
   -7    1    2     -3.73      0.00
   -6    1    2     -5.80      0.00
   -5    1    2      1.57      0.00
   -4    1    2      7.26      0.00
   -3    1    2     -0.57      0.00
   -2    1    2    -31.99      0.00
   -1    1    2    -44.19      0.00
    0    1    2      2.22      0.00
    1    1    2      8.41      0.00
    2    1    2    -68.36      0.00
    3    1    2    -97.91      0.00
    4    1    2    -51.90      0.00
    5    1    2    -17.55      0.00
    6    1    2    -10.09      0.00
    7    1    2     -9.91      0.00
    8    1    2     -6.66      0.00
    9    1    2     -0.01      0.00
   10    1    2     -2.59      0.00
   11    1    2     -6.92      0.00
   12    1    2     -4.51      0.00
   13    1    2     -1.54      0.00
   14    1    2      0.01      0.00
   15    1    2     -0.62      0.00
   16    1    2     -1.37      0.00
   17    1    2     -0.58      0.00
   18    1    2     -1.79      0.00
   19    1    2     -2.17      0.00
   20    1    2     -0.79      0.00
   21    1    2     -3.38      0.00
   22    1    2     -5.78      0.00
   23    1    2     -3.21      0.00
   24    1    2     -0.21      0.00
   25    1    2      1.38      0.00
   26    1    2      0.85      0.00
  -23    2    2     -3.28      0.00
  -22    2    2     -2.60      0.00
  -21    2    2     -0.81      0.00
  -20    2    2      1.09      0.00
  -19    2    2      1.00      0.00
  -18    2    2      0.22      0.00
  -17    2    2      0.53      0.00
  -16    2    2      0.62      0.00
  -15    2    2      0.62      0.00
  -14    2    2      0.97      0.00
  -13    2    2      0.12      0.00
  -12    2    2     -0.77      0.00
  -11    2    2     -1.05      0.00
  -10    2    2     -1.70      0.00
   -9    2    2      1.11      0.00
   -8    2    2      5.95      0.00
   -7    2    2      3.90      0.00
   -6    2    2      1.48      0.00
   -5    2    2      6.41      0.00
   -4    2    2      3.12      0.00
   -3    2    2    -16.90      0.00
   -2    2    2    -38.87      0.00
   -1    2    2    -29.15      0.00
    0    2    2     18.71      0.00
    1    2    2     25.77      0.00
    2    2    2    -28.87      0.00
    3    2    2    -42.04      0.00
    4    2    2     -4.52      0.00
    5    2    2      7.89      0.00
    6    2    2     -1.06      0.00
    7    2    2     -5.73      0.00
    8    2    2     -4.09      0.00
    9    2    2      0.87      0.00
   10    2    2     -1.28      0.00
   11    2    2     -3.50      0.00
   12    2    2     -0.09      0.00
   13    2    2      1.31      0.00
   14    2    2      1.22      0.00
   15    2    2      0.20      0.00
   16    2    2     -0.52      0.00
   17    2    2      0.03      0.00
   18    2    2     -0.69      0.00
   19    2    2      1.28      0.00
   20    2    2      4.18      0.00
   21    2    2      0.97      0.00
   22    2    2     -1.71      0.00
   23    2    2      1.79      0.00
   24    2    2      5.76      0.00
   25    2    2      7.43      0.00
   26    2    2      5.48      0.00
  -23    3    2      8.43      0.00
  -22    3    2      5.44      0.00
  -21    3    2      0.71      0.00
  -20    3    2     -0.11      0.00
  -19    3    2      1.85      0.00
  -18    3    2      2.24      0.00
  -17    3    2      1.02      0.00
  -16    3    2      0.80      0.00
  -15    3    2      2.30      0.00
  -14    3    2      4.28      0.00
  -13    3    2      4.07      0.00
  -12    3    2      1.48      0.00
  -11    3    2     -0.60      0.00
  -10    3    2     -0.79      0.00
   -9    3    2      1.04      0.00
   -8    3    2      1.35      0.00
   -7    3    2     -4.89      0.00
   -6    3    2     -9.40      0.00
   -5    3    2     -3.61      0.00
   -4    3    2     -1.17      0.00
   -3    3    2     -5.37      0.00
   -2    3    2      2.81      0.00
   -1    3    2     27.51      0.00
    0    3    2     51.82      0.00
    1    3    2     43.34      0.00
    2    3    2      6.70      0.00
    3    3    2      1.85      0.00
    4    3    2     25.25      0.00
    5    3    2     25.27      0.00
    6    3    2     13.45      0.00
    7    3    2     11.10      0.00
    8    3    2     12.02      0.00
    9    3    2     10.96      0.00
   10    3    2      4.09      0.00
   11    3    2      0.66      0.00
   12    3    2      3.57      0.00
   13    3    2      4.25      0.00
   14    3    2      4.45      0.00
   15    3    2      3.78      0.00
   16    3    2      2.53      0.00
   17    3    2      2.55      0.00
   18    3    2      0.89      0.00
   19    3    2      1.17      0.00
   20    3    2      2.60      0.00
   21    3    2      0.58      0.00
   23    3    2      5.74      0.00
   24    3    2      5.84      0.00
   25    3    2      4.88      0.00
   26    3    2      5.14      0.00
  -23    4    2      1.75      0.00
  -22    4    2     -0.17      0.00
  -21    4    2     -0.66      0.00
  -20    4    2      0.52      0.00
  -19    4    2      1.63      0.00
  -18    4    2      0.40      0.00
  -17    4    2     -1.59      0.00
  -16    4    2     -0.32      0.00
  -15    4    2      1.66      0.00
  -14    4    2      0.92      0.00
  -13    4    2     -0.83      0.00
  -12    4    2     -1.43      0.00
  -11    4    2     -0.07      0.00
  -10    4    2      1.82      0.00
   -9    4    2      2.40      0.00
   -8    4    2      0.98      0.00
   -7    4    2     -2.80      0.00
   -6    4    2     -3.56      0.00
   -5    4    2      2.19      0.00
   -4    4    2      2.44      0.00
   -3    4    2     -4.57      0.00
   -2    4    2     -2.19      0.00
   -1    4    2      5.54      0.00
    0    4    2      6.77      0.00
    1    4    2      2.09      0.00
    2    4    2     -6.86      0.00
    3    4    2     -4.02      0.00
    4    4    2     10.54      0.00
    5    4    2     11.50      0.00
    6    4    2      4.30      0.00
    7    4    2      4.03      0.00
    8    4    2      7.21      0.00
    9    4    2      8.73      0.00
   10    4    2      4.90      0.00
   11    4    2      2.46      0.00
   12    4    2      3.73      0.00
   13    4    2      2.71      0.00
   14    4    2      2.41      0.00
   15    4    2      1.53      0.00
   16    4    2     -0.25      0.00
   17    4    2     -0.09      0.00
   18    4    2     -1.69      0.00
   19    4    2     -1.49      0.00
   20    4    2      1.27      0.00
   21    4    2      0.67      0.00
   22    4    2      0.92      0.00
   23    4    2      3.13      0.00
   24    4    2      2.66      0.00
   25    4    2      2.68      0.00
   26    4    2      2.93      0.00
   27    4    2     -0.82      0.00
  -23    5    2      3.79      0.00
  -22    5    2      5.68      0.00
  -21    5    2      5.40      0.00
  -20    5    2      1.86      0.00
  -19    5    2      0.44      0.00
  -18    5    2      1.50      0.00
  -17    5    2      0.17      0.00
  -16    5    2     -1.36      0.00
  -15    5    2     -1.61      0.00
  -14    5    2     -2.04      0.00
  -13    5    2     -1.28      0.00
  -12    5    2     -0.48      0.00
  -11    5    2     -0.80      0.00
  -10    5    2     -0.79      0.00
   -9    5    2     -0.43      0.00
   -8    5    2     -1.06      0.00
   -7    5    2     -3.13      0.00
   -6    5    2     -3.41      0.00
   -5    5    2     -1.35      0.00
   -4    5    2     -4.48      0.00
   -3    5    2    -10.04      0.00
   -2    5    2     -3.76      0.00
   -1    5    2      7.44      0.00
    0    5    2      9.74      0.00
    1    5    2      8.66      0.00
    2    5    2      5.20      0.00
    3    5    2      2.45      0.00
    4    5    2      7.87      0.00
    5    5    2      9.90      0.00
    6    5    2      5.34      0.00
    7    5    2      4.00      0.00
    8    5    2      4.87      0.00
    9    5    2      3.27      0.00
   10    5    2     -1.66      0.00
   11    5    2     -2.75      0.00
   12    5    2      0.90      0.00
   13    5    2      1.72      0.00
   14    5    2      2.00      0.00
   15    5    2      1.32      0.00
   16    5    2     -0.66      0.00
   17    5    2      0.02      0.00
   18    5    2     -1.24      0.00
   19    5    2     -2.62      0.00
   20    5    2     -0.33      0.00
   21    5    2      0.61      0.00
   22    5    2      1.33      0.00
   23    5    2      1.99      0.00
   24    5    2     -1.20      0.00
   25    5    2     -3.06      0.00
   26    5    2     -0.96      0.00
   27    5    2     -0.58      0.00
  -22    6    2      0.79      0.00
  -21    6    2      1.46      0.00
  -20    6    2     -0.22      0.00
  -19    6    2      2.52      0.00
  -18    6    2      7.31      0.00
  -17    6    2      4.35      0.00
  -16    6    2     -1.02      0.00
  -15    6    2     -1.67      0.00
  -14    6    2     -1.60      0.00
  -13    6    2     -2.16      0.00
  -12    6    2     -1.99      0.00
  -11    6    2     -1.42      0.00
  -10    6    2     -1.16      0.00
   -9    6    2     -1.97      0.00
   -8    6    2     -2.88      0.00
   -7    6    2     -2.10      0.00
   -6    6    2      1.69      0.00
   -5    6    2      5.47      0.00
   -4    6    2      4.31      0.00
   -3    6    2      1.30      0.00
   -2    6    2      2.29      0.00
   -1    6    2      2.52      0.00
    0    6    2     -2.30      0.00
    1    6    2     -3.56      0.00
    2    6    2     -0.19      0.00
    3    6    2      1.11      0.00
    4    6    2      2.21      0.00
    5    6    2      1.48      0.00
    6    6    2     -2.45      0.00
    7    6    2     -4.96      0.00
    8    6    2     -5.69      0.00
    9    6    2     -5.56      0.00
   10    6    2     -5.32      0.00
   11    6    2     -2.72      0.00
   12    6    2      1.16      0.00
   13    6    2      0.60      0.00
   14    6    2     -0.38      0.00
   15    6    2     -1.45      0.00
   16    6    2     -4.44      0.00
   17    6    2     -3.63      0.00
   18    6    2     -2.35      0.00
   19    6    2     -1.89      0.00
   20    6    2      1.50      0.00
   21    6    2      1.71      0.00
   22    6    2     -1.66      0.00
   23    6    2     -2.78      0.00
   24    6    2     -2.29      0.00
   25    6    2     -0.19      0.00
   26    6    2      2.84      0.00
   27    6    2      2.07      0.00
  -22    7    2     -2.67      0.00
  -21    7    2     -5.99      0.00
  -20    7    2    -12.94      0.00
  -19    7    2     -9.92      0.00
  -18    7    2      0.88      0.00
  -17    7    2      3.95      0.00
  -15    7    2      1.62      0.00
  -14    7    2      2.12      0.00
  -13    7    2      0.82      0.00
  -12    7    2      0.72      0.00
  -11    7    2      0.71      0.00
  -10    7    2     -0.79      0.00
   -9    7    2     -1.93      0.00
   -8    7    2     -1.30      0.00
   -7    7    2     -0.22      0.00
   -6    7    2      1.81      0.00
   -5    7    2      2.99      0.00
   -4    7    2      0.14      0.00
   -3    7    2     -2.45      0.00
   -2    7    2     -0.91      0.00
   -1    7    2      2.58      0.00
    0    7    2      3.10      0.00
    1    7    2     -0.99      0.00
    2    7    2     -4.82      0.00
    3    7    2     -5.91      0.00
    4    7    2     -4.78      0.00
    5    7    2     -2.00      0.00
    6    7    2     -0.63      0.00
    7    7    2     -2.38      0.00
    8    7    2     -3.81      0.00
    9    7    2     -2.18      0.00
   10    7    2     -1.54      0.00
   11    7    2     -1.97      0.00
   12    7    2     -1.00      0.00
   13    7    2     -1.48      0.00
   14    7    2     -0.65      0.00
   15    7    2      0.98      0.00
   16    7    2      0.18      0.00
   17    7    2      2.52      0.00
   18    7    2      3.96      0.00
   19    7    2      0.74      0.00
   20    7    2      0.69      0.00
   21    7    2      1.59      0.00
   22    7    2      0.08      0.00
   23    7    2      0.57      0.00
   24    7    2      1.13      0.00
   25    7    2     -0.28      0.00
   26    7    2     -0.16      0.00
   27    7    2      0.65      0.00
  -21    8    2     -5.30      0.00
  -20    8    2     -6.41      0.00
  -19    8    2      2.34      0.00
  -18    8    2     10.94      0.00
  -16    8    2     -2.96      0.00
  -14    8    2      1.00      0.00
  -13    8    2      1.32      0.00
  -12    8    2      1.79      0.00
  -11    8    2      3.28      0.00
  -10    8    2      2.74      0.00
   -9    8    2      1.81      0.00
   -8    8    2      1.84      0.00
   -7    8    2      0.52      0.00
   -6    8    2      0.07      0.00
   -5    8    2      0.70      0.00
   -4    8    2     -0.95      0.00
   -3    8    2     -0.03      0.00
   -2    8    2      4.54      0.00
   -1    8    2      7.86      0.00
    0    8    2      7.58      0.00
    1    8    2      1.47      0.00
    2    8    2     -3.43      0.00
    3    8    2     -1.26      0.00
    4    8    2      1.90      0.00
    5    8    2      4.77      0.00
    6    8    2      6.53      0.00
    7    8    2      3.01      0.00
    8    8    2      0.07      0.00
    9    8    2      2.51      0.00
   10    8    2      3.71      0.00
   11    8    2      2.40      0.00
   12    8    2      2.60      0.00
   13    8    2      2.67      0.00
   14    8    2      3.69      0.00
   15    8    2      4.18      0.00
   16    8    2      1.19      0.00
   17    8    2      1.39      0.00
   18    8    2      2.24      0.00
   19    8    2     -1.43      0.00
   20    8    2     -1.73      0.00
   21    8    2      0.29      0.00
   22    8    2     -0.27      0.00
   23    8    2      1.51      0.00
   24    8    2      4.28      0.00
   25    8    2      3.22      0.00
   26    8    2      1.84      0.00
   27    8    2      2.04      0.00
  -21    9    2     -3.95      0.00
  -20    9    2     -6.12      0.00
  -19    9    2     -2.51      0.00
  -18    9    2      0.61      0.00
  -17    9    2     -2.45      0.00
  -14    9    2      1.44      0.00
  -13    9    2      0.26      0.00
  -12    9    2     -0.10      0.00
  -11    9    2      2.17      0.00
  -10    9    2      2.38      0.00
   -9    9    2      2.59      0.00
   -8    9    2      4.33      0.00
   -7    9    2      3.39      0.00
   -6    9    2      2.38      0.00
   -5    9    2      3.27      0.00
   -4    9    2      1.16      0.00
   -3    9    2     -0.04      0.00
   -2    9    2      1.26      0.00
   -1    9    2      0.24      0.00
    0    9    2     -1.22      0.00
    1    9    2     -4.98      0.00
    2    9    2     -8.10      0.00
    3    9    2     -2.83      0.00
    4    9    2      3.02      0.00
    5    9    2      3.47      0.00
    6    9    2      1.52      0.00
    7    9    2     -0.94      0.00
    8    9    2      1.04      0.00
    9    9    2      5.46      0.00
   10    9    2      4.33      0.00
   11    9    2      1.05      0.00
   12    9    2      1.07      0.00
   13    9    2      1.35      0.00
   14    9    2      1.10      0.00
   15    9    2      0.24      0.00
   16    9    2     -1.57      0.00
   17    9    2      0.06      0.00
   18    9    2      1.32      0.00
   19    9    2     -1.65      0.00
   20    9    2     -0.48      0.00
   21    9    2      3.74      0.00
   22    9    2      3.54      0.00
   23    9    2      2.08      0.00
   24    9    2      1.03      0.00
   25    9    2     -1.92      0.00
   26    9    2     -3.48      0.00
   27    9    2     -1.60      0.00
  -20   10    2      0.62      0.00
  -19   10    2      3.03      0.00
  -18   10    2      2.30      0.00
  -17   10    2     -2.96      0.00
  -16   10    2     -6.91      0.00
  -15   10    2     -5.20      0.00
  -14   10    2     -0.55      0.00
  -13   10    2      0.78      0.00
  -12   10    2      1.22      0.00
  -11   10    2      2.80      0.00
  -10   10    2      1.35      0.00
   -9   10    2     -0.69      0.00
   -8   10    2     -0.49      0.00
   -7   10    2     -1.31      0.00
   -6   10    2     -0.46      0.00
   -5   10    2      3.33      0.00
   -4   10    2      2.74      0.00
   -3   10    2      0.68      0.00
   -2   10    2      1.26      0.00
   -1   10    2      0.19      0.00
    0   10    2      0.74      0.00
    1   10    2      1.10      0.00
    2   10    2     -1.96      0.00
    3   10    2      0.30      0.00
    4   10    2      4.48      0.00
    5   10    2      2.29      0.00
    6   10    2     -1.57      0.00
    7   10    2     -2.45      0.00
    8   10    2     -0.20      0.00
    9   10    2      1.38      0.00
   10   10    2      0.64      0.00
   11   10    2      1.49      0.00
   12   10    2      2.75      0.00
   13   10    2      1.74      0.00
   14   10    2      0.54      0.00
   15   10    2     -0.73      0.00
   16   10    2     -2.06      0.00
   17   10    2     -0.76      0.00
   18   10    2      0.52      0.00
   19   10    2     -0.35      0.00
   20   10    2      0.99      0.00
   21   10    2      2.87      0.00
   22   10    2      1.08      0.00
   23   10    2     -1.19      0.00
   24   10    2     -1.85      0.00
   25   10    2     -3.06      0.00
   26   10    2     -4.20      0.00
   27   10    2     -2.51      0.00
  -19   11    2     -3.95      0.00
  -18   11    2     -2.08      0.00
  -17   11    2      0.18      0.00
  -16   11    2      4.25      0.00
  -15   11    2      7.53      0.00
  -14   11    2      8.72      0.00
  -13   11    2      5.61      0.00
  -12   11    2      1.37      0.00
  -11   11    2      0.70      0.00
  -10   11    2     -0.24      0.00
   -9   11    2     -1.89      0.00
   -8   11    2     -2.05      0.00
   -7   11    2     -3.26      0.00
   -6   11    2     -3.28      0.00
   -5   11    2      0.13      0.00
   -4   11    2      1.21      0.00
   -3   11    2      1.19      0.00
   -2   11    2      3.36      0.00
   -1   11    2      2.54      0.00
    0   11    2      1.37      0.00
    1   11    2      1.12      0.00
    2   11    2     -2.31      0.00
    3   11    2     -0.93      0.00
    4   11    2      4.25      0.00
    5   11    2      2.47      0.00
    6   11    2     -1.17      0.00
    7   11    2      0.74      0.00
    8   11    2      3.79      0.00
    9   11    2      1.98      0.00
   10   11    2     -1.12      0.00
   11   11    2     -0.43      0.00
   12   11    2      0.36      0.00
   13   11    2      0.00      0.00
   14   11    2      0.06      0.00
   15   11    2     -1.18      0.00
   16   11    2     -1.37      0.00
   17   11    2      0.89      0.00
   18   11    2      1.22      0.00
   19   11    2     -0.15      0.00
   20   11    2     -0.01      0.00
   21   11    2     -0.17      0.00
   22   11    2     -1.97      0.00
   23   11    2     -3.22      0.00
   24   11    2     -2.33      0.00
   25   11    2     -1.18      0.00
   26   11    2     -2.50      0.00
   27   11    2     -3.21      0.00
  -19   12    2      8.43      0.00
  -18   12    2     10.18      0.00
  -17   12    2      5.24      0.00
  -16   12    2      0.71      0.00
  -15   12    2     -3.43      0.00
  -14   12    2     -4.96      0.00
  -13   12    2     -3.48      0.00
  -12   12    2     -1.14      0.00
  -11   12    2      2.58      0.00
  -10   12    2      3.05      0.00
   -9   12    2      0.04      0.00
   -8   12    2     -0.95      0.00
   -7   12    2     -0.88      0.00
   -6   12    2     -0.47      0.00
   -5   12    2      1.17      0.00
   -4   12    2      0.47      0.00
   -3   12    2     -1.51      0.00
   -2   12    2     -0.57      0.00
   -1   12    2      0.02      0.00
    0   12    2      0.74      0.00
    1   12    2      3.40      0.00
    2   12    2      3.01      0.00
    3   12    2      2.46      0.00
    4   12    2      3.30      0.00
    5   12    2     -0.41      0.00
    6   12    2     -3.74      0.00
    7   12    2     -1.17      0.00
    8   12    2      0.69      0.00
    9   12    2     -2.49      0.00
   10   12    2     -4.02      0.00
   11   12    2     -0.97      0.00
   12   12    2     -0.34      0.00
   13   12    2     -1.63      0.00
   14   12    2     -1.39      0.00
   15   12    2     -1.86      0.00
   16   12    2     -0.35      0.00
   17   12    2      2.11      0.00
   18   12    2      0.10      0.00
   19   12    2     -1.97      0.00
   20   12    2     -1.54      0.00
   21   12    2     -2.76      0.00
   22   12    2     -4.12      0.00
   23   12    2     -3.29      0.00
   24   12    2     -1.40      0.00
   25   12    2      0.22      0.00
   26   12    2     -0.35      0.00
   27   12    2     -0.09      0.00
  -18   13    2     -8.09      0.00
  -17   13    2    -11.14      0.00
  -16   13    2     -5.03      0.00
  -15   13    2      0.16      0.00
  -14   13    2      1.38      0.00
  -13   13    2      2.23      0.00
  -12   13    2      0.59      0.00
  -11   13    2     -1.35      0.00
  -10   13    2     -2.91      0.00
   -9   13    2     -3.53      0.00
   -8   13    2     -0.50      0.00
   -7   13    2      1.57      0.00
   -6   13    2      0.37      0.00
   -5   13    2     -0.29      0.00
   -4   13    2     -0.61      0.00
   -3   13    2     -1.62      0.00
   -2   13    2     -1.42      0.00
   -1   13    2     -1.46      0.00
    0   13    2     -2.06      0.00
    1   13    2     -0.27      0.00
    2   13    2      0.83      0.00
    3   13    2     -0.29      0.00
    4   13    2     -0.38      0.00
    5   13    2     -0.40      0.00
    6   13    2     -0.37      0.00
    7   13    2      0.98      0.00
    8   13    2      0.57      0.00
    9   13    2     -3.23      0.00
   10   13    2     -4.94      0.00
   11   13    2     -2.47      0.00
   12   13    2     -2.08      0.00
   13   13    2     -2.59      0.00
   14   13    2     -1.15      0.00
   15   13    2     -1.55      0.00
   16   13    2     -0.80      0.00
   17   13    2      0.61      0.00
   18   13    2     -2.26      0.00
   19   13    2     -2.74      0.00
   20   13    2     -0.22      0.00
   21   13    2     -2.22      0.00
   22   13    2     -3.86      0.00
   23   13    2     -1.10      0.00
   24   13    2      0.77      0.00
   25   13    2      0.44      0.00
   26   13    2     -0.94      0.00
   27   13    2     -1.06      0.00
  -17   14    2      1.37      0.00
  -16   14    2      5.61      0.00
  -15   14    2      6.09      0.00
  -14   14    2      3.10      0.00
  -13   14    2      2.77      0.00
  -12   14    2      0.78      0.00
  -11   14    2     -1.76      0.00
  -10   14    2     -1.97      0.00
   -9   14    2     -1.19      0.00
   -8   14    2      0.99      0.00
   -7   14    2      1.63      0.00
   -6   14    2      0.67      0.00
   -5   14    2      1.27      0.00
   -4   14    2      1.29      0.00
   -3   14    2     -0.41      0.00
   -2   14    2     -0.67      0.00
   -1   14    2      0.73      0.00
    0   14    2      1.11      0.00
    1   14    2      1.78      0.00
    2   14    2      2.55      0.00
    3   14    2      0.17      0.00
    4   14    2     -2.29      0.00
    5   14    2     -1.78      0.00
    6   14    2     -1.10      0.00
    7   14    2     -0.79      0.00
    8   14    2      0.03      0.00
    9   14    2     -0.87      0.00
   10   14    2     -1.54      0.00
   11   14    2      0.55      0.00
   12   14    2      0.13      0.00
   13   14    2     -1.84      0.00
   14   14    2     -1.15      0.00
   15   14    2     -1.80      0.00
   16   14    2     -2.53      0.00
   17   14    2     -2.62      0.00
   18   14    2     -4.79      0.00
   19   14    2     -2.21      0.00
   20   14    2      2.35      0.00
   21   14    2     -1.26      0.00
   22   14    2     -4.61      0.00
   23   14    2     -1.41      0.00
   24   14    2     -0.29      0.00
   25   14    2     -1.42      0.00
   26   14    2     -0.35      0.00
  -16   15    2      1.84      0.00
  -15   15    2      2.82      0.00
  -14   15    2     -0.89      0.00
  -13   15    2     -1.59      0.00
  -12   15    2     -2.18      0.00
  -11   15    2     -3.70      0.00
  -10   15    2     -3.87      0.00
   -9   15    2     -3.68      0.00
   -8   15    2     -2.04      0.00
   -7   15    2     -0.68      0.00
   -6   15    2     -0.35      0.00
   -5   15    2      0.20      0.00
   -4   15    2     -0.41      0.00
   -3   15    2     -0.42      0.00
   -2   15    2      1.78      0.00
   -1   15    2      3.48      0.00
    0   15    2      2.20      0.00
    1   15    2      0.43      0.00
    2   15    2      0.95      0.00
    3   15    2      0.22      0.00
    4   15    2     -1.32      0.00
    5   15    2      0.37      0.00
    6   15    2      1.35      0.00
    7   15    2     -0.11      0.00
    8   15    2     -0.21      0.00
    9   15    2     -0.84      0.00
   10   15    2     -2.12      0.00
   11   15    2     -0.88      0.00
   12   15    2     -0.90      0.00
   13   15    2     -1.68      0.00
   14   15    2      0.11      0.00
   15   15    2     -0.90      0.00
   16   15    2     -2.72      0.00
   17   15    2     -0.29      0.00
   18   15    2      2.50      0.00
   19   15    2      5.07      0.00
   20   15    2      4.05      0.00
   21   15    2     -3.13      0.00
   22   15    2     -4.07      0.00
   23   15    2      2.47      0.00
   24   15    2      2.02      0.00
   25   15    2     -2.67      0.00
   26   15    2     -1.91      0.00
  -15   16    2      2.58      0.00
  -14   16    2     -0.59      0.00
  -13   16    2      0.24      0.00
  -12   16    2      0.78      0.00
  -11   16    2     -1.46      0.00
  -10   16    2     -2.23      0.00
   -9   16    2     -1.06      0.00
   -8   16    2      0.58      0.00
   -7   16    2      0.36      0.00
   -6   16    2     -0.78      0.00
   -5   16    2     -0.64      0.00
   -4   16    2     -0.77      0.00
   -3   16    2      0.19      0.00
   -2   16    2      1.54      0.00
   -1   16    2      0.44      0.00
    0   16    2     -1.31      0.00
    1   16    2     -1.32      0.00
    2   16    2      1.18      0.00
    3   16    2      2.67      0.00
    4   16    2      1.10      0.00
    5   16    2      0.40      0.00
    6   16    2     -0.31      0.00
    7   16    2     -2.14      0.00
    8   16    2     -1.46      0.00
    9   16    2     -0.29      0.00
   10   16    2     -0.17      0.00
   11   16    2      1.41      0.00
   12   16    2      1.45      0.00
   13   16    2      0.55      0.00
   14   16    2      2.24      0.00
   15   16    2      1.37      0.00
   16   16    2     -1.53      0.00
   17   16    2     -1.11      0.00
   18   16    2     -0.40      0.00
   19   16    2     -0.36      0.00
   20   16    2     -1.09      0.00
   21   16    2     -3.51      0.00
   22   16    2     -2.24      0.00
   23   16    2      0.65      0.00
   24   16    2     -1.79      0.00
   25   16    2     -2.40      0.00
   26   16    2      3.10      0.00
  -15   17    2     -3.85      0.00
  -14   17    2     -3.14      0.00
  -13   17    2      0.59      0.00
  -12   17    2      2.69      0.00
  -11   17    2      0.41      0.00
  -10   17    2     -1.05      0.00
   -9   17    2      0.38      0.00
   -8   17    2      1.84      0.00
   -7   17    2      1.44      0.00
   -6   17    2      0.80      0.00
   -5   17    2      0.95      0.00
   -4   17    2     -0.24      0.00
   -3   17    2     -0.61      0.00
   -2   17    2     -0.05      0.00
   -1   17    2     -1.21      0.00
    0   17    2     -1.61      0.00
    1   17    2     -1.76      0.00
    2   17    2     -2.54      0.00
    3   17    2     -2.54      0.00
    4   17    2     -3.01      0.00
    5   17    2     -2.54      0.00
    6   17    2     -1.22      0.00
    7   17    2     -1.49      0.00
    8   17    2     -1.48      0.00
    9   17    2     -1.08      0.00
   10   17    2     -1.09      0.00
   11   17    2      0.03      0.00
   12   17    2      0.63      0.00
   13   17    2      1.06      0.00
   14   17    2      2.43      0.00
   15   17    2     -0.09      0.00
   16   17    2     -3.72      0.00
   17   17    2     -0.76      0.00
   18   17    2      3.79      0.00
   19   17    2      2.18      0.00
   20   17    2     -4.56      0.00
   21   17    2     -9.17      0.00
   22   17    2     -6.16      0.00
   23   17    2     -1.18      0.00
   24   17    2     -0.53      0.00
   25   17    2      0.19      0.00
  -13   18    2      7.18      0.00
  -12   18    2      4.43      0.00
  -11   18    2      0.03      0.00
  -10   18    2     -0.74      0.00
   -9   18    2      1.57      0.00
   -8   18    2      1.10      0.00
   -7   18    2     -1.73      0.00
   -6   18    2     -2.54      0.00
   -5   18    2     -1.04      0.00
   -4   18    2     -0.79      0.00
   -3   18    2     -0.58      0.00
   -2   18    2      0.45      0.00
   -1   18    2     -0.30      0.00
    0   18    2     -0.74      0.00
    1   18    2     -1.47      0.00
    2   18    2     -3.06      0.00
    3   18    2     -1.41      0.00
    4   18    2      0.56      0.00
    5   18    2     -0.19      0.00
    6   18    2     -1.42      0.00
    7   18    2     -2.70      0.00
    8   18    2     -2.84      0.00
    9   18    2     -1.56      0.00
   10   18    2     -0.63      0.00
   11   18    2      0.08      0.00
   12   18    2      0.36      0.00
   13   18    2      0.67      0.00
   14   18    2      1.47      0.00
   15   18    2      0.38      0.00
   16   18    2     -0.19      0.00
   17   18    2      2.72      0.00
   18   18    2      2.48      0.00
   19   18    2     -4.36      0.00
   20   18    2     -9.87      0.00
   21   18    2     -7.17      0.00
   22   18    2     -1.32      0.00
   23   18    2     -1.58      0.00
   24   18    2     -5.04      0.00
   25   18    2     -3.85      0.00
  -12   19    2     -0.84      0.00
  -11   19    2     -1.37      0.00
  -10   19    2     -1.33      0.00
   -9   19    2     -0.60      0.00
   -8   19    2     -1.51      0.00
   -7   19    2     -2.20      0.00
   -6   19    2     -1.02      0.00
   -5   19    2      0.22      0.00
   -4   19    2      0.12      0.00
   -3   19    2      0.72      0.00
   -2   19    2      2.56      0.00
   -1   19    2      2.34      0.00
    0   19    2      1.73      0.00
    1   19    2      2.08      0.00
    2   19    2      2.02      0.00
    3   19    2      3.90      0.00
    4   19    2      5.17      0.00
    5   19    2      2.86      0.00
    6   19    2      1.03      0.00
    7   19    2      0.67      0.00
    8   19    2      0.20      0.00
    9   19    2      0.02      0.00
   10   19    2      0.26      0.00
   11   19    2      0.61      0.00
   12   19    2      0.15      0.00
   13   19    2     -0.50      0.00
   14   19    2     -0.28      0.00
   15   19    2     -0.37      0.00
   16   19    2      0.34      0.00
   17   19    2      2.50      0.00
   18   19    2      2.07      0.00
   19   19    2     -0.94      0.00
   20   19    2     -1.96      0.00
   21   19    2     -0.15      0.00
   22   19    2      0.06      0.00
   23   19    2     -3.98      0.00
   24   19    2     -5.86      0.00
   25   19    2     -2.40      0.00
  -11   20    2     -0.65      0.00
  -10   20    2     -2.48      0.00
   -9   20    2     -2.02      0.00
   -8   20    2     -2.46      0.00
   -7   20    2     -3.74      0.00
   -6   20    2     -3.33      0.00
   -5   20    2     -0.94      0.00
   -4   20    2      1.42      0.00
   -3   20    2      1.68      0.00
   -2   20    2      0.60      0.00
   -1   20    2     -0.74      0.00
    0   20    2     -0.15      0.00
    1   20    2      2.13      0.00
    2   20    2      2.06      0.00
    3   20    2      1.54      0.00
    4   20    2      2.54      0.00
    5   20    2      2.21      0.00
    6   20    2      1.26      0.00
    7   20    2      1.18      0.00
    8   20    2      1.34      0.00
    9   20    2      1.85      0.00
   10   20    2      2.70      0.00
   11   20    2      2.70      0.00
   12   20    2      1.24      0.00
   13   20    2      0.02      0.00
   14   20    2     -0.88      0.00
   15   20    2     -2.65      0.00
   16   20    2     -2.77      0.00
   17   20    2     -2.20      0.00
   18   20    2     -5.30      0.00
   19   20    2     -8.42      0.00
   20   20    2     -7.25      0.00
   21   20    2     -3.83      0.00
   22   20    2     -0.97      0.00
   23   20    2     -1.26      0.00
   24   20    2     -1.99      0.00
  -10   21    2      0.20      0.00
   -9   21    2      1.72      0.00
   -8   21    2      1.42      0.00
   -7   21    2      0.66      0.00
   -6   21    2      1.67      0.00
   -5   21    2      2.97      0.00
   -4   21    2      2.32      0.00
   -3   21    2      0.00      0.00
   -2   21    2     -0.78      0.00
   -1   21    2      0.39      0.00
    0   21    2      1.22      0.00
    1   21    2      1.35      0.00
    2   21    2      0.23      0.00
    3   21    2     -0.16      0.00
    4   21    2      1.77      0.00
    5   21    2      1.81      0.00
    6   21    2     -0.46      0.00
    7   21    2     -0.64      0.00
    8   21    2      0.71      0.00
    9   21    2      1.10      0.00
   10   21    2      1.80      0.00
   11   21    2      2.39      0.00
   12   21    2      0.77      0.00
   13   21    2     -0.71      0.00
   14   21    2     -0.71      0.00
   15   21    2     -0.33      0.00
   16   21    2      1.29      0.00
   17   21    2      0.66      0.00
   18   21    2     -2.64      0.00
   19   21    2      0.64      0.00
   20   21    2      7.13      0.00
   21   21    2      4.53      0.00
   22   21    2     -3.42      0.00
   23   21    2     -8.59      0.00
   -9   22    2      0.57      0.00
   -8   22    2      0.29      0.00
   -7   22    2     -0.40      0.00
   -6   22    2      0.35      0.00
   -5   22    2      2.41      0.00
   -4   22    2      3.90      0.00
   -3   22    2      3.34      0.00
   -2   22    2      1.29      0.00
   -1   22    2     -0.33      0.00
    0   22    2     -0.77      0.00
    1   22    2      0.58      0.00
    2   22    2      1.92      0.00
    3   22    2      1.84      0.00
    4   22    2      2.42      0.00
    5   22    2      2.20      0.00
    6   22    2     -0.21      0.00
    7   22    2     -1.05      0.00
    8   22    2     -0.24      0.00
    9   22    2      0.01      0.00
   10   22    2      1.52      0.00
   11   22    2      2.39      0.00
   12   22    2     -0.10      0.00
   13   22    2     -1.11      0.00
   14   22    2     -0.07      0.00
   15   22    2     -0.82      0.00
   16   22    2     -1.04      0.00
   17   22    2     -1.60      0.00
   18   22    2     -3.29      0.00
   19   22    2     -1.12      0.00
   20   22    2     -2.48      0.00
   21   22    2    -13.15      0.00
   22   22    2    -17.17      0.00
   -7   23    2     -1.29      0.00
   -6   23    2      0.82      0.00
   -5   23    2      3.20      0.00
   -4   23    2      2.81      0.00
   -3   23    2      0.87      0.00
   -2   23    2     -0.45      0.00
   -1   23    2      0.09      0.00
    0   23    2      0.86      0.00
    1   23    2      0.29      0.00
    2   23    2     -0.61      0.00
    3   23    2     -1.09      0.00
    4   23    2     -0.59      0.00
    5   23    2     -0.68      0.00
    6   23    2     -2.19      0.00
    7   23    2     -1.01      0.00
    8   23    2      2.09      0.00
    9   23    2      2.36      0.00
   10   23    2      1.43      0.00
   11   23    2      0.19      0.00
   12   23    2     -1.90      0.00
   13   23    2     -0.90      0.00
   14   23    2      0.42      0.00
   15   23    2     -2.32      0.00
   16   23    2     -4.08      0.00
   17   23    2     -5.02      0.00
   18   23    2     -7.31      0.00
   19   23    2     -5.91      0.00
   20   23    2     -5.74      0.00
   21   23    2    -10.82      0.00
   22   23    2     -8.61      0.00
   -6   24    2      0.84      0.00
   -5   24    2      0.69      0.00
   -4   24    2     -0.40      0.00
   -3   24    2     -0.78      0.00
   -2   24    2     -1.35      0.00
   -1   24    2     -1.60      0.00
    0   24    2      0.17      0.00
    1   24    2      2.49      0.00
    2   24    2      4.12      0.00
    3   24    2      3.47      0.00
    4   24    2      0.59      0.00
    5   24    2     -1.52      0.00
    6   24    2     -1.87      0.00
    7   24    2     -0.94      0.00
    8   24    2     -0.45      0.00
    9   24    2     -1.07      0.00
   10   24    2      0.41      0.00
   11   24    2      2.22      0.00
   12   24    2      1.09      0.00
   13   24    2      0.86      0.00
   14   24    2      0.89      0.00
   15   24    2     -1.48      0.00
   16   24    2     -1.47      0.00
   17   24    2     -0.35      0.00
   18   24    2     -1.54      0.00
   19   24    2     -0.85      0.00
   20   24    2     -0.61      0.00
   21   24    2     -3.36      0.00
   -4   25    2      1.03      0.00
   -3   25    2      1.46      0.00
   -2   25    2      1.78      0.00
   -1   25    2      2.28      0.00
    0   25    2      3.61      0.00
    1   25    2      2.46      0.00
    2   25    2     -0.59      0.00
    3   25    2     -2.29      0.00
    4   25    2     -2.69      0.00
    5   25    2     -1.66      0.00
    6   25    2     -0.28      0.00
    7   25    2     -0.12      0.00
    8   25    2     -0.21      0.00
    9   25    2      0.15      0.00
   10   25    2      0.30      0.00
   11   25    2     -1.28      0.00
   12   25    2     -2.78      0.00
   13   25    2     -0.38      0.00
   14   25    2      1.31      0.00
   15   25    2     -1.25      0.00
   16   25    2     -1.41      0.00
   17   25    2      0.88      0.00
   18   25    2      0.61      0.00
   19   25    2     -0.13      0.00
   -2   26    2     -1.51      0.00
   -1   26    2     -2.06      0.00
    0   26    2     -0.79      0.00
    1   26    2      0.66      0.00
    2   26    2      1.56      0.00
    3   26    2      3.19      0.00
    4   26    2      3.13      0.00
    5   26    2      1.58      0.00
    6   26    2      0.44      0.00
    7   26    2     -1.40      0.00
    8   26    2     -2.70      0.00
    9   26    2     -1.51      0.00
   10   26    2      0.16      0.00
   11   26    2      0.03      0.00
   12   26    2     -0.61      0.00
   13   26    2     -0.47      0.00
   14   26    2     -2.02      0.00
   15   26    2     -3.63      0.00
   16   26    2     -0.22      0.00
   17   26    2      3.47      0.00
   18   26    2      1.95      0.00
    1   27    2      1.15      0.00
    2   27    2     -1.06      0.00
    3   27    2     -1.36      0.00
    4   27    2     -0.33      0.00
    5   27    2      0.19      0.00
    6   27    2      0.60      0.00
    7   27    2     -0.20      0.00
    8   27    2     -0.28      0.00
    9   27    2      2.09      0.00
   10   27    2      2.29      0.00
   11   27    2     -1.17      0.00
   12   27    2     -3.17      0.00
   13   27    2     -2.64      0.00
   14   27    2     -3.21      0.00
   15   27    2     -3.47      0.00
   16   27    2     -0.40      0.00
    5   28    2     -0.43      0.00
    6   28    2     -2.76      0.00
    7   28    2     -3.00      0.00
    8   28    2     -1.06      0.00
    9   28    2      1.84      0.00
   10   28    2      1.43      0.00
   11   28    2     -0.99      0.00
   12   28    2     -0.06      0.00
   13   28    2      1.84      0.00
  -11  -28    3      0.65      0.00
  -10  -28    3      0.80      0.00
   -9  -28    3     -0.52      0.00
   -8  -28    3     -0.84      0.00
   -7  -28    3      1.00      0.00
   -6  -28    3      1.23      0.00
   -5  -28    3      0.20      0.00
   -4  -28    3      0.49      0.00
   -3  -28    3      0.92      0.00
  -14  -27    3     -1.46      0.00
  -13  -27    3      3.42      0.00
  -12  -27    3      4.94      0.00
  -11  -27    3      2.54      0.00
  -10  -27    3      1.13      0.00
   -9  -27    3      0.86      0.00
   -8  -27    3      1.48      0.00
   -7  -27    3      2.94      0.00
   -6  -27    3      2.20      0.00
   -5  -27    3     -0.29      0.00
   -4  -27    3     -1.69      0.00
   -3  -27    3     -2.24      0.00
   -2  -27    3     -2.09      0.00
   -1  -27    3     -0.93      0.00
    0  -27    3      0.20      0.00
    1  -27    3      0.26      0.00
  -16  -26    3      5.79      0.00
  -15  -26    3      2.75      0.00
  -14  -26    3      2.94      0.00
  -13  -26    3      5.08      0.00
  -12  -26    3      3.26      0.00
  -11  -26    3     -0.85      0.00
  -10  -26    3     -1.41      0.00
   -9  -26    3     -0.26      0.00
   -8  -26    3      0.23      0.00
   -7  -26    3      1.10      0.00
   -6  -26    3      0.39      0.00
   -5  -26    3     -2.16      0.00
   -4  -26    3     -3.09      0.00
   -3  -26    3     -1.61      0.00
   -2  -26    3      0.45      0.00
   -1  -26    3      1.46      0.00
    0  -26    3      1.10      0.00
    1  -26    3      0.28      0.00
    2  -26    3     -0.13      0.00
    3  -26    3      0.49      0.00
  -18  -25    3     -2.42      0.00
  -17  -25    3     -1.06      0.00
  -16  -25    3     -2.89      0.00
  -15  -25    3     -4.18      0.00
  -14  -25    3     -0.84      0.00
  -13  -25    3      3.03      0.00
  -12  -25    3      1.75      0.00
  -11  -25    3     -1.53      0.00
  -10  -25    3     -0.32      0.00
   -9  -25    3      1.73      0.00
   -8  -25    3      0.15      0.00
   -7  -25    3     -2.26      0.00
   -6  -25    3     -3.95      0.00
   -5  -25    3     -4.42      0.00
   -4  -25    3     -2.54      0.00
   -3  -25    3     -0.11      0.00
   -2  -25    3      0.79      0.00
   -1  -25    3      0.54      0.00
    0  -25    3      0.08      0.00
    1  -25    3     -0.54      0.00
    2  -25    3     -1.14      0.00
    3  -25    3     -0.49      0.00
    4  -25    3     -0.02      0.00
    5  -25    3     -0.93      0.00
  -19  -24    3      1.19      0.00
  -18  -24    3      2.60      0.00
  -17  -24    3      4.97      0.00
  -16  -24    3      3.16      0.00
  -15  -24    3      0.39      0.00
  -14  -24    3      0.33      0.00
  -13  -24    3      0.47      0.00
  -12  -24    3     -1.48      0.00
  -11  -24    3     -2.61      0.00
  -10  -24    3     -0.39      0.00
   -9  -24    3      0.79      0.00
   -8  -24    3     -0.36      0.00
   -7  -24    3      0.06      0.00
   -6  -24    3      0.96      0.00
   -5  -24    3      0.80      0.00
   -4  -24    3      1.38      0.00
   -3  -24    3      2.39      0.00
   -2  -24    3      2.54      0.00
   -1  -24    3      1.87      0.00
    0  -24    3      0.89      0.00
    1  -24    3      0.31      0.00
    2  -24    3      0.64      0.00
    3  -24    3      1.52      0.00
    4  -24    3      0.38      0.00
    5  -24    3     -2.47      0.00
    6  -24    3     -2.13      0.00
    7  -24    3     -0.56      0.00
  -20  -23    3      2.63      0.00
  -19  -23    3      1.22      0.00
  -18  -23    3      1.27      0.00
  -17  -23    3      1.87      0.00
  -16  -23    3      0.22      0.00
  -15  -23    3     -1.19      0.00
  -14  -23    3      0.33      0.00
  -13  -23    3      1.37      0.00
  -12  -23    3     -0.69      0.00
  -11  -23    3     -2.58      0.00
  -10  -23    3     -1.40      0.00
   -9  -23    3      0.36      0.00
   -8  -23    3      1.18      0.00
   -7  -23    3      1.22      0.00
   -6  -23    3     -0.15      0.00
   -5  -23    3     -0.13      0.00
   -4  -23    3      1.91      0.00
   -3  -23    3      1.44      0.00
   -2  -23    3     -1.41      0.00
   -1  -23    3     -2.47      0.00
    0  -23    3     -1.40      0.00
    1  -23    3     -0.53      0.00
    2  -23    3     -0.52      0.00
    3  -23    3     -0.72      0.00
    4  -23    3     -1.40      0.00
    5  -23    3     -1.36      0.00
    6  -23    3      1.74      0.00
    7  -23    3      4.10      0.00
    8  -23    3      2.36      0.00
    9  -23    3      1.53      0.00
  -21  -22    3      5.20      0.00
  -20  -22    3      3.58      0.00
  -19  -22    3      1.38      0.00
  -18  -22    3     -0.51      0.00
  -17  -22    3     -2.53      0.00
  -16  -22    3     -3.89      0.00
  -15  -22    3     -3.21      0.00
  -14  -22    3     -0.38      0.00
  -13  -22    3      0.27      0.00
  -12  -22    3     -2.35      0.00
  -11  -22    3     -3.06      0.00
  -10  -22    3     -1.07      0.00
   -9  -22    3      0.03      0.00
   -8  -22    3      0.39      0.00
   -7  -22    3      0.21      0.00
   -6  -22    3     -0.83      0.00
   -5  -22    3      0.29      0.00
   -4  -22    3      2.07      0.00
   -3  -22    3      0.58      0.00
   -2  -22    3     -0.89      0.00
   -1  -22    3      0.44      0.00
    0  -22    3      1.20      0.00
    1  -22    3      0.04      0.00
    2  -22    3     -0.59      0.00
    3  -22    3     -0.37      0.00
    4  -22    3     -1.04      0.00
    5  -22    3     -1.72      0.00
    6  -22    3     -0.84      0.00
    7  -22    3     -0.78      0.00
    8  -22    3     -2.77      0.00
    9  -22    3     -2.68      0.00
   10  -22    3     -0.32      0.00
  -22  -21    3     -2.84      0.00
  -21  -21    3     -1.89      0.00
  -20  -21    3     -2.63      0.00
  -19  -21    3     -2.72      0.00
  -18  -21    3     -2.36      0.00
  -17  -21    3     -1.76      0.00
  -16  -21    3      0.23      0.00
  -15  -21    3      1.81      0.00
  -14  -21    3      2.42      0.00
  -13  -21    3      1.14      0.00
  -12  -21    3     -1.08      0.00
  -11  -21    3     -0.10      0.00
  -10  -21    3      1.92      0.00
   -9  -21    3      1.79      0.00
   -8  -21    3      2.01      0.00
   -7  -21    3      1.84      0.00
   -6  -21    3      0.31      0.00
   -5  -21    3      1.30      0.00
   -4  -21    3      2.87      0.00
   -3  -21    3      1.19      0.00
   -2  -21    3     -0.19      0.00
   -1  -21    3      0.32      0.00
    0  -21    3     -0.05      0.00
    1  -21    3     -0.98      0.00
    2  -21    3     -0.69      0.00
    3  -21    3     -0.12      0.00
    4  -21    3     -0.21      0.00
    5  -21    3      0.55      0.00
    6  -21    3      2.08      0.00
    7  -21    3      2.00      0.00
    8  -21    3      0.06      0.00
    9  -21    3     -1.08      0.00
   10  -21    3     -0.25      0.00
   11  -21    3      0.18      0.00
   12  -21    3     -0.01      0.00
  -22  -20    3      2.70      0.00
  -21  -20    3      2.23      0.00
  -20  -20    3      1.09      0.00
  -19  -20    3     -0.13      0.00
  -18  -20    3     -1.21      0.00
  -17  -20    3     -2.50      0.00
  -16  -20    3     -2.26      0.00
  -15  -20    3     -1.85      0.00
  -14  -20    3     -1.50      0.00
  -13  -20    3     -1.53      0.00
  -12  -20    3     -2.29      0.00
  -11  -20    3     -1.04      0.00
  -10  -20    3      0.26      0.00
   -9  -20    3     -0.34      0.00
   -8  -20    3      0.46      0.00
   -7  -20    3      0.92      0.00
   -6  -20    3     -0.81      0.00
   -5  -20    3     -0.80      0.00
   -4  -20    3      0.14      0.00
   -3  -20    3     -0.12      0.00
   -2  -20    3      0.25      0.00
   -1  -20    3      0.16      0.00
    0  -20    3     -1.05      0.00
    1  -20    3     -1.06      0.00
    2  -20    3      0.16      0.00
    3  -20    3      1.18      0.00
    4  -20    3      1.81      0.00
    5  -20    3      2.54      0.00
    6  -20    3      2.00      0.00
    7  -20    3     -0.74      0.00
    8  -20    3     -2.91      0.00
    9  -20    3     -2.10      0.00
   10  -20    3      0.50      0.00
   11  -20    3      0.47      0.00
   12  -20    3     -2.78      0.00
   13  -20    3     -3.78      0.00
  -23  -19    3      0.01      0.00
  -22  -19    3     -3.85      0.00
  -21  -19    3     -4.37      0.00
  -20  -19    3     -2.33      0.00
  -19  -19    3     -0.72      0.00
  -18  -19    3      0.79      0.00
  -17  -19    3      1.02      0.00
  -16  -19    3      1.40      0.00
  -15  -19    3      1.71      0.00
  -14  -19    3      1.49      0.00
  -13  -19    3      1.12      0.00
  -12  -19    3     -0.10      0.00
  -11  -19    3     -0.22      0.00
  -10  -19    3     -0.03      0.00
   -9  -19    3     -1.02      0.00
   -8  -19    3     -0.22      0.00
   -7  -19    3      0.94      0.00
   -6  -19    3      0.14      0.00
   -5  -19    3      0.18      0.00
   -4  -19    3      0.85      0.00
   -3  -19    3      0.95      0.00
   -2  -19    3      1.04      0.00
   -1  -19    3     -0.04      0.00
    0  -19    3     -0.37      0.00
    1  -19    3      1.18      0.00
    2  -19    3      1.38      0.00
    3  -19    3      0.82      0.00
    4  -19    3      0.86      0.00
    5  -19    3      0.45      0.00
    6  -19    3     -0.68      0.00
    7  -19    3     -1.48      0.00
    8  -19    3     -0.37      0.00
    9  -19    3      0.99      0.00
   10  -19    3     -0.02      0.00
   11  -19    3     -2.31      0.00
   12  -19    3     -2.29      0.00
   13  -19    3      1.73      0.00
   14  -19    3      4.90      0.00
  -23  -18    3      8.96      0.00
  -22  -18    3      2.19      0.00
  -21  -18    3     -1.02      0.00
  -20  -18    3      0.34      0.00
  -19  -18    3     -0.14      0.00
  -18  -18    3     -0.91      0.00
  -17  -18    3     -1.84      0.00
  -16  -18    3     -1.89      0.00
  -15  -18    3     -1.31      0.00
  -14  -18    3     -1.80      0.00
  -13  -18    3     -2.07      0.00
  -12  -18    3     -2.64      0.00
  -11  -18    3     -2.90      0.00
  -10  -18    3     -2.37      0.00
   -9  -18    3     -2.41      0.00
   -8  -18    3     -1.04      0.00
   -7  -18    3      0.98      0.00
   -6  -18    3      0.64      0.00
   -5  -18    3     -0.21      0.00
   -4  -18    3     -0.13      0.00
   -3  -18    3      0.83      0.00
   -2  -18    3      1.70      0.00
   -1  -18    3      0.24      0.00
    0  -18    3     -0.51      0.00
    1  -18    3      0.69      0.00
    2  -18    3     -0.04      0.00
    3  -18    3     -0.56      0.00
    4  -18    3      0.34      0.00
    5  -18    3      0.17      0.00
    6  -18    3      0.28      0.00
    7  -18    3      1.14      0.00
    8  -18    3      2.47      0.00
    9  -18    3      3.31      0.00
   10  -18    3      1.78      0.00
   11  -18    3      0.20      0.00
   12  -18    3      0.33      0.00
   13  -18    3     -0.02      0.00
   14  -18    3     -1.86      0.00
   15  -18    3     -2.21      0.00
  -24  -17    3      1.37      0.00
  -23  -17    3      3.51      0.00
  -22  -17    3     -0.73      0.00
  -21  -17    3     -0.66      0.00
  -20  -17    3      5.07      0.00
  -19  -17    3      6.72      0.00
  -18  -17    3      4.70      0.00
  -17  -17    3      0.36      0.00
  -16  -17    3     -3.29      0.00
  -15  -17    3     -3.46      0.00
  -14  -17    3     -2.36      0.00
  -13  -17    3     -0.74      0.00
  -12  -17    3     -0.80      0.00
  -11  -17    3     -2.06      0.00
  -10  -17    3     -1.58      0.00
   -9  -17    3     -1.22      0.00
   -8  -17    3     -0.59      0.00
   -7  -17    3      1.17      0.00
   -6  -17    3      1.42      0.00
   -5  -17    3      0.52      0.00
   -4  -17    3     -0.39      0.00
   -3  -17    3     -0.58      0.00
   -2  -17    3      0.35      0.00
   -1  -17    3      0.27      0.00
    0  -17    3      0.64      0.00
    1  -17    3      2.10      0.00
    2  -17    3      1.20      0.00
    3  -17    3      0.62      0.00
    4  -17    3      1.26      0.00
    5  -17    3      0.03      0.00
    6  -17    3     -0.40      0.00
    7  -17    3      0.30      0.00
    8  -17    3      1.11      0.00
    9  -17    3      1.96      0.00
   10  -17    3      0.37      0.00
   11  -17    3     -0.71      0.00
   12  -17    3      0.39      0.00
   13  -17    3     -0.72      0.00
   14  -17    3     -1.97      0.00
   15  -17    3      1.32      0.00
   16  -17    3      5.13      0.00
  -23  -16    3      3.94      0.00
  -22  -16    3     -2.09      0.00
  -21  -16    3     -3.98      0.00
  -20  -16    3      1.75      0.00
  -19  -16    3      2.95      0.00
  -18  -16    3     -0.03      0.00
  -17  -16    3     -1.92      0.00
  -16  -16    3     -0.33      0.00
  -15  -16    3      3.23      0.00
  -14  -16    3      3.30      0.00
  -13  -16    3      1.36      0.00
  -12  -16    3     -0.03      0.00
  -11  -16    3     -0.26      0.00
  -10  -16    3      1.07      0.00
   -9  -16    3      0.51      0.00
   -8  -16    3     -0.44      0.00
   -7  -16    3      1.05      0.00
   -6  -16    3      1.53      0.00
   -5  -16    3      0.35      0.00
   -4  -16    3     -0.68      0.00
   -3  -16    3     -0.73      0.00
   -2  -16    3      0.52      0.00
   -1  -16    3     -0.06      0.00
    0  -16    3     -1.78      0.00
    1  -16    3     -1.09      0.00
    2  -16    3     -0.42      0.00
    3  -16    3     -0.25      0.00
    4  -16    3     -0.12      0.00
    5  -16    3     -1.42      0.00
    6  -16    3     -1.22      0.00
    7  -16    3     -0.41      0.00
    8  -16    3     -0.77      0.00
    9  -16    3     -0.98      0.00
   10  -16    3     -3.01      0.00
   11  -16    3     -3.39      0.00
   12  -16    3     -0.28      0.00
   13  -16    3      0.41      0.00
   14  -16    3      1.04      0.00
   15  -16    3      4.14      0.00
   16  -16    3      3.27      0.00
   17  -16    3     -1.58      0.00
  -25  -15    3      0.09      0.00
  -22  -15    3     -6.09      0.00
  -21  -15    3     -4.35      0.00
  -20  -15    3      3.65      0.00
  -19  -15    3      4.49      0.00
  -18  -15    3      0.68      0.00
  -17  -15    3     -0.65      0.00
  -16  -15    3      0.53      0.00
  -15  -15    3      1.84      0.00
  -14  -15    3      0.31      0.00
  -13  -15    3     -0.76      0.00
  -12  -15    3      0.64      0.00
  -11  -15    3      1.68      0.00
  -10  -15    3      1.62      0.00
   -9  -15    3     -0.19      0.00
   -8  -15    3     -1.11      0.00
   -7  -15    3      0.47      0.00
   -6  -15    3      0.63      0.00
   -5  -15    3     -0.36      0.00
   -4  -15    3     -1.02      0.00
   -3  -15    3     -1.67      0.00
   -2  -15    3     -0.72      0.00
   -1  -15    3     -0.21      0.00
    0  -15    3     -1.12      0.00
    1  -15    3      0.13      0.00
    2  -15    3      1.28      0.00
    3  -15    3      0.29      0.00
    4  -15    3     -0.12      0.00
    5  -15    3      0.28      0.00
    6  -15    3      1.40      0.00
    7  -15    3      1.45      0.00
    8  -15    3      0.08      0.00
    9  -15    3      0.03      0.00
   10  -15    3     -0.60      0.00
   11  -15    3     -0.29      0.00
   12  -15    3      1.34      0.00
   13  -15    3     -1.14      0.00
   14  -15    3     -2.84      0.00
   15  -15    3     -0.13      0.00
   16  -15    3      0.58      0.00
   17  -15    3     -0.82      0.00
   18  -15    3     -0.66      0.00
  -22  -14    3     -2.29      0.00
  -21  -14    3      0.43      0.00
  -20  -14    3      3.92      0.00
  -19  -14    3      0.73      0.00
  -18  -14    3     -3.06      0.00
  -17  -14    3     -2.42      0.00
  -16  -14    3      0.15      0.00
  -15  -14    3      2.40      0.00
  -14  -14    3      1.41      0.00
  -13  -14    3     -0.50      0.00
  -12  -14    3     -0.40      0.00
  -11  -14    3     -0.64      0.00
  -10  -14    3     -1.27      0.00
   -9  -14    3     -1.29      0.00
   -8  -14    3     -0.02      0.00
   -7  -14    3      1.44      0.00
   -6  -14    3      0.76      0.00
   -5  -14    3      0.27      0.00
   -4  -14    3      0.51      0.00
   -3  -14    3     -0.35      0.00
   -2  -14    3     -0.14      0.00
   -1  -14    3      0.45      0.00
    0  -14    3     -0.37      0.00
    1  -14    3      0.14      0.00
    2  -14    3      0.64      0.00
    3  -14    3     -0.84      0.00
    4  -14    3     -0.54      0.00
    5  -14    3      1.55      0.00
    6  -14    3      2.35      0.00
    7  -14    3      1.21      0.00
    8  -14    3     -0.23      0.00
    9  -14    3     -0.18      0.00
   10  -14    3     -0.93      0.00
   11  -14    3     -1.51      0.00
   12  -14    3     -0.17      0.00
   13  -14    3     -0.36      0.00
   14  -14    3      0.48      0.00
   15  -14    3      2.81      0.00
   16  -14    3      1.92      0.00
   17  -14    3      0.64      0.00
   18  -14    3      1.30      0.00
   19  -14    3      2.37      0.00
  -25  -13    3     -1.66      0.00
  -24  -13    3      1.39      0.00
  -22  -13    3     -0.50      0.00
  -21  -13    3      2.39      0.00
  -20  -13    3      3.18      0.00
  -19  -13    3     -0.19      0.00
  -18  -13    3     -2.24      0.00
  -17  -13    3     -1.84      0.00
  -16  -13    3     -0.66      0.00
  -15  -13    3      0.99      0.00
  -14  -13    3     -0.03      0.00
  -13  -13    3     -1.79      0.00
  -12  -13    3     -0.70      0.00
  -11  -13    3      0.00      0.00
  -10  -13    3     -0.46      0.00
   -9  -13    3     -0.22      0.00
   -8  -13    3      0.11      0.00
   -7  -13    3     -0.65      0.00
   -6  -13    3     -1.92      0.00
   -5  -13    3     -1.02      0.00
   -4  -13    3      0.57      0.00
   -3  -13    3      0.16      0.00
   -2  -13    3     -0.20      0.00
   -1  -13    3     -0.10      0.00
    0  -13    3     -0.57      0.00
    1  -13    3      0.37      0.00
    2  -13    3      2.12      0.00
    3  -13    3      2.09      0.00
    4  -13    3      1.81      0.00
    5  -13    3      1.64      0.00
    6  -13    3      0.09      0.00
    7  -13    3     -1.41      0.00
    8  -13    3     -1.27      0.00
    9  -13    3      0.72      0.00
   10  -13    3      2.77      0.00
   11  -13    3      3.96      0.00
   12  -13    3      4.05      0.00
   13  -13    3      0.94      0.00
   14  -13    3     -2.10      0.00
   15  -13    3     -2.38      0.00
   16  -13    3     -2.13      0.00
   17  -13    3     -1.60      0.00
   18  -13    3     -2.13      0.00
   19  -13    3     -1.91      0.00
  -25  -12    3      3.13      0.00
  -24  -12    3      4.43      0.00
  -23  -12    3      1.02      0.00
  -21  -12    3      2.60      0.00
  -20  -12    3      2.29      0.00
  -19  -12    3     -0.57      0.00
  -18  -12    3     -2.08      0.00
  -17  -12    3     -2.85      0.00
  -16  -12    3     -2.04      0.00
  -15  -12    3      0.34      0.00
  -14  -12    3     -0.35      0.00
  -13  -12    3     -2.67      0.00
  -12  -12    3     -2.47      0.00
  -11  -12    3     -1.87      0.00
  -10  -12    3     -1.30      0.00
   -9  -12    3     -0.37      0.00
   -8  -12    3     -1.43      0.00
   -7  -12    3     -4.10      0.00
   -6  -12    3     -4.94      0.00
   -5  -12    3     -1.80      0.00
   -4  -12    3      1.83      0.00
   -3  -12    3      1.76      0.00
   -2  -12    3     -0.94      0.00
   -1  -12    3     -3.19      0.00
    0  -12    3     -2.61      0.00
    1  -12    3     -0.16      0.00
    2  -12    3      0.85      0.00
    3  -12    3     -0.43      0.00
    4  -12    3     -1.56      0.00
    5  -12    3     -1.41      0.00
    6  -12    3     -1.72      0.00
    7  -12    3     -2.36      0.00
    8  -12    3     -1.59      0.00
    9  -12    3      0.88      0.00
   10  -12    3      2.68      0.00
   11  -12    3      1.50      0.00
   12  -12    3     -0.61      0.00
   13  -12    3     -1.41      0.00
   14  -12    3     -0.28      0.00
   15  -12    3      1.30      0.00
   16  -12    3      0.76      0.00
   17  -12    3     -1.08      0.00
   18  -12    3     -2.60      0.00
   19  -12    3     -0.21      0.00
   20  -12    3      5.21      0.00
  -25  -11    3      3.80      0.00
  -24  -11    3      5.32      0.00
  -23  -11    3      2.71      0.00
  -22  -11    3      0.90      0.00
  -21  -11    3      1.91      0.00
  -20  -11    3      1.28      0.00
  -19  -11    3      0.49      0.00
  -18  -11    3      0.69      0.00
  -17  -11    3     -0.04      0.00
  -16  -11    3     -0.19      0.00
  -15  -11    3     -0.01      0.00
  -14  -11    3     -1.90      0.00
  -13  -11    3     -3.37      0.00
  -12  -11    3     -2.35      0.00
  -11  -11    3     -1.29      0.00
  -10  -11    3     -0.52      0.00
   -9  -11    3     -0.13      0.00
   -8  -11    3     -0.97      0.00
   -7  -11    3     -1.57      0.00
   -6  -11    3     -0.56      0.00
   -5  -11    3      2.02      0.00
   -4  -11    3      3.36      0.00
   -3  -11    3      1.37      0.00
   -2  -11    3     -2.07      0.00
   -1  -11    3     -3.66      0.00
    0  -11    3     -1.12      0.00
    1  -11    3      1.90      0.00
    2  -11    3      1.42      0.00
    3  -11    3     -0.01      0.00
    4  -11    3     -0.86      0.00
    5  -11    3     -1.70      0.00
    6  -11    3     -2.32      0.00
    7  -11    3     -2.52      0.00
    8  -11    3     -2.12      0.00
    9  -11    3     -1.35      0.00
   10  -11    3     -0.75      0.00
   11  -11    3     -0.69      0.00
   12  -11    3      0.22      0.00
   13  -11    3      1.59      0.00
   14  -11    3      1.01      0.00
   15  -11    3     -0.55      0.00
   16  -11    3     -1.24      0.00
   17  -11    3     -1.35      0.00
   18  -11    3     -1.91      0.00
   19  -11    3     -0.89      0.00
   20  -11    3      1.12      0.00
   21  -11    3     -1.77      0.00
  -25  -10    3      5.84      0.00
  -24  -10    3      6.61      0.00
  -23  -10    3      3.17      0.00
  -22  -10    3      0.61      0.00
  -21  -10    3      2.46      0.00
  -20  -10    3      3.96      0.00
  -19  -10    3      3.40      0.00
  -18  -10    3      1.37      0.00
  -17  -10    3     -0.84      0.00
  -16  -10    3     -0.89      0.00
  -15  -10    3     -0.48      0.00
  -14  -10    3     -1.27      0.00
  -13  -10    3     -2.12      0.00
  -12  -10    3     -2.16      0.00
  -11  -10    3     -0.09      0.00
  -10  -10    3      3.47      0.00
   -9  -10    3      4.83      0.00
   -8  -10    3      3.86      0.00
   -7  -10    3      2.95      0.00
   -6  -10    3      2.36      0.00
   -5  -10    3      3.26      0.00
   -4  -10    3      4.65      0.00
   -3  -10    3      3.77      0.00
   -2  -10    3      0.67      0.00
   -1  -10    3     -2.64      0.00
    0  -10    3     -1.61      0.00
    1  -10    3      2.07      0.00
    2  -10    3      2.17      0.00
    3  -10    3      1.11      0.00
    4  -10    3      1.15      0.00
    5  -10    3      0.73      0.00
    6  -10    3      0.16      0.00
    7  -10    3     -0.92      0.00
    8  -10    3     -1.56      0.00
    9  -10    3     -0.17      0.00
   10  -10    3      1.49      0.00
   11  -10    3      0.37      0.00
   12  -10    3     -2.30      0.00
   13  -10    3     -2.87      0.00
   14  -10    3     -1.29      0.00
   15  -10    3      1.45      0.00
   16  -10    3      3.75      0.00
   17  -10    3      3.29      0.00
   18  -10    3      1.64      0.00
   19  -10    3      2.77      0.00
   20  -10    3      4.92      0.00
   21  -10    3      2.30      0.00
  -25   -9    3      1.51      0.00
  -24   -9    3      1.69      0.00
  -23   -9    3      1.19      0.00
  -22   -9    3      0.45      0.00
  -21   -9    3      0.51      0.00
  -20   -9    3     -0.52      0.00
  -19   -9    3     -1.69      0.00
  -18   -9    3     -2.06      0.00
  -17   -9    3     -1.94      0.00
  -16   -9    3     -1.54      0.00
  -15   -9    3     -1.82      0.00
  -14   -9    3     -0.78      0.00
  -13   -9    3      1.38      0.00
  -12   -9    3      2.29      0.00
  -11   -9    3      4.00      0.00
  -10   -9    3      5.69      0.00
   -9   -9    3      4.46      0.00
   -8   -9    3      3.14      0.00
   -7   -9    3      2.81      0.00
   -6   -9    3      1.70      0.00
   -5   -9    3      2.57      0.00
   -4   -9    3      4.56      0.00
   -3   -9    3      3.44      0.00
   -2   -9    3      0.52      0.00
   -1   -9    3     -2.16      0.00
    0   -9    3     -1.55      0.00
    1   -9    3      0.53      0.00
    2   -9    3     -2.87      0.00
    3   -9    3     -6.47      0.00
    4   -9    3     -4.62      0.00
    5   -9    3     -2.50      0.00
    6   -9    3     -1.84      0.00
    7   -9    3     -0.72      0.00
    8   -9    3      1.53      0.00
    9   -9    3      3.34      0.00
   10   -9    3      2.65      0.00
   11   -9    3      0.34      0.00
   12   -9    3     -0.96      0.00
   13   -9    3      0.12      0.00
   14   -9    3      0.80      0.00
   15   -9    3      0.20      0.00
   16   -9    3      0.75      0.00
   17   -9    3      1.59      0.00
   18   -9    3      2.52      0.00
   19   -9    3      4.65      0.00
   20   -9    3      4.48      0.00
   21   -9    3     -0.12      0.00
   22   -9    3     -2.30      0.00
  -25   -8    3      0.62      0.00
  -24   -8    3      1.94      0.00
  -23   -8    3      1.88      0.00
  -22   -8    3     -0.09      0.00
  -21   -8    3     -1.23      0.00
  -20   -8    3     -0.93      0.00
  -19   -8    3      0.18      0.00
  -18   -8    3     -0.15      0.00
  -17   -8    3     -1.91      0.00
  -16   -8    3     -2.34      0.00
  -15   -8    3     -1.69      0.00
  -14   -8    3     -0.11      0.00
  -13   -8    3      0.12      0.00
  -12   -8    3     -1.80      0.00
  -11   -8    3     -0.29      0.00
  -10   -8    3      3.24      0.00
   -9   -8    3      3.42      0.00
   -8   -8    3      2.39      0.00
   -7   -8    3      1.65      0.00
   -6   -8    3      0.35      0.00
   -5   -8    3      0.32      0.00
   -4   -8    3      0.22      0.00
   -3   -8    3     -1.40      0.00
   -2   -8    3     -1.31      0.00
   -1   -8    3     -1.18      0.00
    0   -8    3     -1.89      0.00
    1   -8    3     -0.85      0.00
    2   -8    3     -1.49      0.00
    3   -8    3     -1.58      0.00
    4   -8    3      2.09      0.00
    5   -8    3      2.60      0.00
    6   -8    3     -0.30      0.00
    7   -8    3     -0.46      0.00
    8   -8    3      1.68      0.00
    9   -8    3      2.04      0.00
   10   -8    3      0.49      0.00
   11   -8    3     -0.34      0.00
   12   -8    3     -0.51      0.00
   13   -8    3      0.47      0.00
   14   -8    3      1.80      0.00
   15   -8    3      1.97      0.00
   16   -8    3      2.53      0.00
   17   -8    3      2.07      0.00
   18   -8    3      1.58      0.00
   19   -8    3      4.07      0.00
   20   -8    3      4.24      0.00
   21   -8    3      0.62      0.00
   22   -8    3      1.24      0.00
   23   -8    3      5.22      0.00
  -25   -7    3     -4.09      0.00
  -24   -7    3     -2.29      0.00
  -23   -7    3      0.46      0.00
  -22   -7    3      1.85      0.00
  -21   -7    3      3.02      0.00
  -20   -7    3      4.92      0.00
  -19   -7    3      7.64      0.00
  -18   -7    3      7.45      0.00
  -17   -7    3      3.65      0.00
  -16   -7    3      1.18      0.00
  -15   -7    3     -0.24      0.00
  -14   -7    3     -1.69      0.00
  -13   -7    3     -2.86      0.00
  -12   -7    3     -4.29      0.00
  -11   -7    3     -3.46      0.00
  -10   -7    3     -2.29      0.00
   -9   -7    3     -4.19      0.00
   -8   -7    3     -5.88      0.00
   -7   -7    3     -5.53      0.00
   -6   -7    3     -5.39      0.00
   -5   -7    3     -6.28      0.00
   -4   -7    3     -7.15      0.00
   -3   -7    3     -7.09      0.00
   -2   -7    3     -5.69      0.00
   -1   -7    3     -5.23      0.00
    0   -7    3     -5.89      0.00
    1   -7    3     -3.51      0.00
    2   -7    3     -1.09      0.00
    3   -7    3     -1.14      0.00
    4   -7    3     -0.10      0.00
    5   -7    3     -0.82      0.00
    6   -7    3     -3.07      0.00
    7   -7    3     -0.48      0.00
    8   -7    3      4.06      0.00
    9   -7    3      3.38      0.00
   10   -7    3      0.25      0.00
   11   -7    3      0.56      0.00
   12   -7    3      2.14      0.00
   13   -7    3      3.32      0.00
   14   -7    3      3.85      0.00
   15   -7    3      2.54      0.00
   16   -7    3      2.32      0.00
   17   -7    3      1.54      0.00
   18   -7    3     -0.25      0.00
   19   -7    3      0.89      0.00
   20   -7    3     -0.57      0.00
   21   -7    3     -3.89      0.00
   22   -7    3      0.72      0.00
   23   -7    3      6.90      0.00
  -25   -6    3     -2.24      0.00
  -24   -6    3      1.96      0.00
  -23   -6    3      4.15      0.00
  -22   -6    3      4.59      0.00
  -21   -6    3      5.38      0.00
  -20   -6    3      4.93      0.00
  -19   -6    3      3.93      0.00
  -18   -6    3      1.02      0.00
  -17   -6    3     -3.28      0.00
  -16   -6    3     -2.62      0.00
  -15   -6    3      0.20      0.00
  -14   -6    3      0.49      0.00
  -13   -6    3     -0.21      0.00
  -12   -6    3     -2.47      0.00
  -11   -6    3     -3.53      0.00
  -10   -6    3     -2.18      0.00
   -9   -6    3     -3.94      0.00
   -8   -6    3     -8.65      0.00
   -7   -6    3    -10.30      0.00
   -6   -6    3     -8.83      0.00
   -5   -6    3     -9.97      0.00
   -4   -6    3    -13.35      0.00
   -3   -6    3    -15.57      0.00
   -2   -6    3    -15.63      0.00
   -1   -6    3    -11.99      0.00
    0   -6    3     -7.31      0.00
    1   -6    3     -3.16      0.00
    2   -6    3      1.04      0.00
    3   -6    3      2.54      0.00
    4   -6    3      3.26      0.00
    5   -6    3      4.65      0.00
    6   -6    3      5.31      0.00
    7   -6    3      7.77      0.00
    8   -6    3      9.24      0.00
    9   -6    3      4.43      0.00
   10   -6    3     -0.59      0.00
   11   -6    3     -0.03      0.00
   12   -6    3      0.51      0.00
   13   -6    3      0.00      0.00
   14   -6    3      1.25      0.00
   15   -6    3      1.48      0.00
   16   -6    3      1.24      0.00
   17   -6    3     -0.16      0.00
   18   -6    3     -1.69      0.00
   19   -6    3      0.75      0.00
   20   -6    3     -1.50      0.00
   21   -6    3     -7.26      0.00
   22   -6    3     -2.65      0.00
   23   -6    3      3.85      0.00
   24   -6    3      1.04      0.00
  -25   -5    3      2.45      0.00
  -24   -5    3      4.57      0.00
  -23   -5    3      3.78      0.00
  -22   -5    3      3.19      0.00
  -21   -5    3      3.88      0.00
  -20   -5    3      1.15      0.00
  -19   -5    3     -1.12      0.00
  -18   -5    3     -1.46      0.00
  -17   -5    3     -2.85      0.00
  -16   -5    3     -0.59      0.00
  -15   -5    3      2.58      0.00
  -14   -5    3      1.41      0.00
  -13   -5    3     -0.03      0.00
  -12   -5    3     -1.73      0.00
  -11   -5    3     -2.90      0.00
  -10   -5    3     -3.35      0.00
   -9   -5    3     -8.53      0.00
   -8   -5    3    -12.63      0.00
   -7   -5    3     -6.06      0.00
   -6   -5    3      3.06      0.00
   -5   -5    3      1.66      0.00
   -4   -5    3     -3.13      0.00
   -3   -5    3     -0.64      0.00
   -2   -5    3      4.73      0.00
   -1   -5    3      9.86      0.00
    0   -5    3     11.01      0.00
    1   -5    3      6.99      0.00
    2   -5    3      6.22      0.00
    3   -5    3      5.57      0.00
    4   -5    3      1.38      0.00
    5   -5    3      0.48      0.00
    6   -5    3      2.03      0.00
    7   -5    3      4.08      0.00
    8   -5    3      6.22      0.00
    9   -5    3      4.01      0.00
   10   -5    3      1.04      0.00
   11   -5    3      2.39      0.00
   12   -5    3      2.82      0.00
   13   -5    3      1.05      0.00
   14   -5    3     -0.30      0.00
   15   -5    3     -3.30      0.00
   16   -5    3     -4.73      0.00
   17   -5    3     -3.47      0.00
   18   -5    3     -2.18      0.00
   19   -5    3      0.13      0.00
   20   -5    3     -3.14      0.00
   21   -5    3     -7.67      0.00
   22   -5    3      0.19      0.00
   23   -5    3      7.36      0.00
   24   -5    3      2.56      0.00
  -25   -4    3     -1.62      0.00
  -24   -4    3     -0.16      0.00
  -23   -4    3     -0.72      0.00
  -22   -4    3     -0.12      0.00
  -21   -4    3      1.35      0.00
  -20   -4    3     -2.82      0.00
  -19   -4    3     -5.32      0.00
  -18   -4    3     -1.94      0.00
  -17   -4    3     -0.47      0.00
  -16   -4    3      1.01      0.00
  -15   -4    3      2.55      0.00
  -14   -4    3      0.09      0.00
  -13   -4    3     -1.90      0.00
  -12   -4    3     -2.34      0.00
  -11   -4    3      0.31      0.00
  -10   -4    3      5.15      0.00
   -9   -4    3      3.98      0.00
   -8   -4    3      1.72      0.00
   -7   -4    3      6.14      0.00
   -6   -4    3      9.06      0.00
   -5   -4    3      2.56      0.00
   -4   -4    3     -2.62      0.00
   -3   -4    3      5.24      0.00
   -2   -4    3     18.06      0.00
   -1   -4    3     27.90      0.00
    0   -4    3     30.08      0.00
    1   -4    3     21.06      0.00
    2   -4    3     12.63      0.00
    3   -4    3      6.88      0.00
    4   -4    3     -0.24      0.00
    5   -4    3      1.58      0.00
    6   -4    3      9.09      0.00
    7   -4    3     11.50      0.00
    8   -4    3     10.01      0.00
    9   -4    3      4.76      0.00
   10   -4    3     -0.38      0.00
   11   -4    3      0.43      0.00
   12   -4    3      1.54      0.00
   13   -4    3     -0.41      0.00
   14   -4    3     -1.50      0.00
   15   -4    3     -1.94      0.00
   16   -4    3     -0.77      0.00
   17   -4    3      1.11      0.00
   18   -4    3      0.38      0.00
   19   -4    3     -0.48      0.00
   20   -4    3     -4.78      0.00
   21   -4    3    -10.39      0.00
   22   -4    3     -6.56      0.00
   23   -4    3     -3.25      0.00
   24   -4    3     -7.29      0.00
  -25   -3    3     -0.51      0.00
  -24   -3    3      1.73      0.00
  -23   -3    3      1.04      0.00
  -22   -3    3      0.72      0.00
  -21   -3    3      2.02      0.00
  -20   -3    3     -1.79      0.00
  -19   -3    3     -4.60      0.00
  -18   -3    3     -2.00      0.00
  -17   -3    3     -2.51      0.00
  -16   -3    3     -3.31      0.00
  -15   -3    3     -0.96      0.00
  -14   -3    3     -0.70      0.00
  -13   -3    3     -0.53      0.00
  -12   -3    3      2.04      0.00
  -11   -3    3      6.47      0.00
  -10   -3    3      6.97      0.00
   -9   -3    3     -0.63      0.00
   -8   -3    3     -3.08      0.00
   -7   -3    3      4.22      0.00
   -6   -3    3      8.63      0.00
   -5   -3    3      6.24      0.00
   -4   -3    3      9.74      0.00
   -3   -3    3     29.33      0.00
   -2   -3    3     42.67      0.00
   -1   -3    3     29.39      0.00
    0   -3    3      8.92      0.00
    1   -3    3      2.23      0.00
    2   -3    3     11.22      0.00
    3   -3    3     20.32      0.00
    4   -3    3     16.60      0.00
    5   -3    3     14.14      0.00
    6   -3    3     15.72      0.00
    7   -3    3      8.26      0.00
    8   -3    3     -2.06      0.00
    9   -3    3     -6.90      0.00
   10   -3    3     -6.19      0.00
   11   -3    3     -0.95      0.00
   12   -3    3      1.42      0.00
   13   -3    3     -1.37      0.00
   14   -3    3     -2.75      0.00
   15   -3    3     -2.31      0.00
   16   -3    3     -1.76      0.00
   17   -3    3     -1.13      0.00
   18   -3    3     -2.43      0.00
   19   -3    3     -3.60      0.00
   20   -3    3     -5.32      0.00
   21   -3    3     -7.00      0.00
   22   -3    3     -1.39      0.00
   23   -3    3      4.02      0.00
   24   -3    3      2.33      0.00
   25   -3    3      2.40      0.00
  -25   -2    3     -0.44      0.00
  -24   -2    3      1.45      0.00
  -23   -2    3      2.80      0.00
  -22   -2    3      3.69      0.00
  -21   -2    3      4.58      0.00
  -20   -2    3      0.45      0.00
  -19   -2    3     -2.85      0.00
  -18   -2    3      0.24      0.00
  -17   -2    3      1.23      0.00
  -16   -2    3      0.06      0.00
  -15   -2    3      1.48      0.00
  -14   -2    3      1.00      0.00
  -13   -2    3     -1.97      0.00
  -12   -2    3     -3.05      0.00
  -11   -2    3      0.35      0.00
  -10   -2    3      3.43      0.00
   -9   -2    3      3.16      0.00
   -8   -2    3      7.52      0.00
   -7   -2    3     12.01      0.00
   -6   -2    3      8.21      0.00
   -5   -2    3     -0.19      0.00
   -4   -2    3     -5.55      0.00
   -3   -2    3      6.06      0.00
   -2   -2    3     20.03      0.00
   -1   -2    3     14.80      0.00
    0   -2    3     16.50      0.00
    1   -2    3     30.23      0.00
    2   -2    3     25.20      0.00
    3   -2    3      2.59      0.00
    4   -2    3    -16.25      0.00
    5   -2    3    -16.34      0.00
    6   -2    3     -6.02      0.00
    7   -2    3     -5.75      0.00
    8   -2    3     -8.32      0.00
    9   -2    3     -3.73      0.00
   10   -2    3     -0.35      0.00
   11   -2    3     -0.52      0.00
   12   -2    3     -1.94      0.00
   13   -2    3     -3.26      0.00
   14   -2    3     -1.41      0.00
   15   -2    3      0.73      0.00
   16   -2    3      0.27      0.00
   17   -2    3     -0.08      0.00
   18   -2    3     -0.36      0.00
   19   -2    3      0.79      0.00
   20   -2    3      3.76      0.00
   21   -2    3      4.28      0.00
   22   -2    3      4.36      0.00
   23   -2    3      3.56      0.00
   24   -2    3      0.15      0.00
   25   -2    3      0.07      0.00
  -23   -1    3      3.53      0.00
  -22   -1    3      2.42      0.00
  -21   -1    3      1.33      0.00
  -20   -1    3     -0.70      0.00
  -19   -1    3     -2.62      0.00
  -18   -1    3     -0.74      0.00
  -17   -1    3      0.82      0.00
  -16   -1    3      1.32      0.00
  -15   -1    3      3.59      0.00
  -14   -1    3      3.33      0.00
  -13   -1    3      0.06      0.00
  -12   -1    3      0.57      0.00
  -11   -1    3      5.00      0.00
  -10   -1    3      3.01      0.00
   -9   -1    3     -4.65      0.00
   -8   -1    3     -4.04      0.00
   -7   -1    3     -0.89      0.00
   -6   -1    3     -3.98      0.00
   -5   -1    3     -5.55      0.00
   -4   -1    3      1.90      0.00
   -3   -1    3     23.07      0.00
   -2   -1    3     19.43      0.00
   -1   -1    3    -39.72      0.00
    0   -1    3    -81.81      0.00
    1   -1    3    -64.05      0.00
    2   -1    3    -39.13      0.00
    3   -1    3    -25.66      0.00
    4   -1    3    -12.58      0.00
    5   -1    3     -2.07      0.00
    6   -1    3      4.54      0.00
    7   -1    3     -0.41      0.00
    8   -1    3     -8.89      0.00
    9   -1    3     -7.24      0.00
   10   -1    3     -3.44      0.00
   11   -1    3     -1.71      0.00
   12   -1    3     -0.14      0.00
   13   -1    3     -0.69      0.00
   14   -1    3     -0.74      0.00
   15   -1    3      0.04      0.00
   16   -1    3     -0.30      0.00
   17   -1    3      0.39      0.00
   18   -1    3      0.50      0.00
   19   -1    3     -0.10      0.00
   20   -1    3      0.91      0.00
   21   -1    3     -1.23      0.00
   22   -1    3     -5.13      0.00
   23   -1    3     -5.37      0.00
   24   -1    3     -4.00      0.00
   25   -1    3     -1.50      0.00
   26   -1    3     -0.31      0.00
  -24    0    3     -0.72      0.00
  -22    0    3     -0.20      0.00
  -21    0    3      0.31      0.00
  -20    0    3      2.02      0.00
  -19    0    3      2.21      0.00
  -18    0    3      3.13      0.00
  -17    0    3      3.43      0.00
  -16    0    3      0.68      0.00
  -15    0    3     -1.07      0.00
  -14    0    3     -0.52      0.00
  -13    0    3     -0.34      0.00
  -12    0    3      0.55      0.00
  -11    0    3      1.99      0.00
  -10    0    3     -0.54      0.00
   -9    0    3     -2.26      0.00
   -8    0    3      3.90      0.00
   -7    0    3      4.76      0.00
   -6    0    3     -3.65      0.00
   -5    0    3     -6.22      0.00
   -4    0    3     -3.73      0.00
   -3    0    3     -3.22      0.00
   -2    0    3    -25.12      0.00
   -1    0    3    -61.87      0.00
    0    0    3    -33.53      0.00
    1    0    3     45.70      0.00
    2    0    3     61.15      0.00
    3    0    3     19.67      0.00
    4    0    3     -7.21      0.00
    5    0    3    -13.66      0.00
    6    0    3    -12.76      0.00
    7    0    3    -16.20      0.00
    8    0    3    -18.97      0.00
    9    0    3     -7.50      0.00
   10    0    3      2.59      0.00
   11    0    3      1.89      0.00
   12    0    3     -0.38      0.00
   13    0    3     -1.68      0.00
   14    0    3     -1.18      0.00
   15    0    3     -0.42      0.00
   16    0    3     -1.00      0.00
   17    0    3      0.51      0.00
   18    0    3      1.81      0.00
   19    0    3      1.56      0.00
   20    0    3      2.41      0.00
   21    0    3     -1.14      0.00
   22    0    3     -7.30      0.00
   23    0    3     -5.70      0.00
   24    0    3      1.24      0.00
   25    0    3      7.07      0.00
   26    0    3      8.23      0.00
  -24    1    3      4.09      0.00
  -23    1    3      5.56      0.00
  -22    1    3      1.57      0.00
  -21    1    3     -1.37      0.00
  -20    1    3      0.57      0.00
  -19    1    3      2.35      0.00
  -18    1    3      2.48      0.00
  -17    1    3      2.36      0.00
  -16    1    3      1.39      0.00
  -15    1    3      2.01      0.00
  -14    1    3      4.44      0.00
  -13    1    3      4.04      0.00
  -12    1    3      2.38      0.00
  -11    1    3      2.78      0.00
  -10    1    3      0.99      0.00
   -9    1    3     -1.71      0.00
   -8    1    3      0.63      0.00
   -7    1    3      0.11      0.00
   -6    1    3     -4.47      0.00
   -5    1    3     -0.02      0.00
   -4    1    3      8.18      0.00
   -3    1    3      8.55      0.00
   -2    1    3     -9.15      0.00
   -1    1    3    -34.37      0.00
    0    1    3    -13.15      0.00
    1    1    3     29.36      0.00
    2    1    3      8.14      0.00
    3    1    3    -33.59      0.00
    4    1    3    -28.15      0.00
    5    1    3     -8.38      0.00
    6    1    3      0.08      0.00
    7    1    3     -0.06      0.00
    8    1    3     -1.61      0.00
    9    1    3      5.67      0.00
   10    1    3      7.90      0.00
   11    1    3      1.66      0.00
   12    1    3      0.26      0.00
   13    1    3      1.35      0.00
   14    1    3      1.93      0.00
   15    1    3      2.08      0.00
   16    1    3      1.45      0.00
   17    1    3      2.34      0.00
   18    1    3      1.30      0.00
   19    1    3     -0.67      0.00
   20    1    3      1.95      0.00
   21    1    3      2.94      0.00
   22    1    3      0.59      0.00
   23    1    3      2.33      0.00
   24    1    3      4.67      0.00
   25    1    3      4.08      0.00
   26    1    3      2.94      0.00
  -22    2    3     -1.13      0.00
  -21    2    3     -0.15      0.00
  -20    2    3      3.68      0.00
  -19    2    3      5.05      0.00
  -18    2    3      2.98      0.00
  -17    2    3      1.65      0.00
  -16    2    3      1.18      0.00
  -15    2    3      1.21      0.00
  -14    2    3      2.25      0.00
  -13    2    3      1.61      0.00
  -12    2    3      0.00      0.00
  -11    2    3     -0.22      0.00
  -10    2    3     -1.77      0.00
   -9    2    3     -2.63      0.00
   -8    2    3      1.83      0.00
   -7    2    3      3.30      0.00
   -6    2    3     -0.95      0.00
   -5    2    3      2.56      0.00
   -4    2    3      8.71      0.00
   -3    2    3      1.82      0.00
   -2    2    3    -15.19      0.00
   -1    2    3    -23.59      0.00
    0    2    3      2.75      0.00
    1    2    3     33.28      0.00
    2    2    3     10.95      0.00
    3    2    3    -18.43      0.00
    4    2    3     -4.00      0.00
    5    2    3     12.16      0.00
    6    2    3      9.65      0.00
    7    2    3      3.66      0.00
    8    2    3      1.34      0.00
    9    2    3      7.04      0.00
   10    2    3      6.73      0.00
   11    2    3     -0.75      0.00
   12    2    3     -1.32      0.00
   13    2    3      0.31      0.00
   14    2    3      0.83      0.00
   15    2    3      1.18      0.00
   16    2    3      0.22      0.00
   17    2    3      0.32      0.00
   18    2    3     -0.81      0.00
   19    2    3     -0.72      0.00
   20    2    3      4.43      0.00
   21    2    3      5.42      0.00
   22    2    3      1.38      0.00
   23    2    3      2.61      0.00
   24    2    3      6.82      0.00
   25    2    3      8.51      0.00
   26    2    3      7.47      0.00
  -23    3    3      3.60      0.00
  -22    3    3      3.77      0.00
  -21    3    3      2.13      0.00
  -20    3    3      2.64      0.00
  -19    3    3      2.98      0.00
  -18    3    3      0.63      0.00
  -17    3    3     -1.84      0.00
  -16    3    3     -2.42      0.00
  -15    3    3     -0.94      0.00
  -14    3    3      2.04      0.00
  -13    3    3      3.35      0.00
  -12    3    3      1.75      0.00
  -11    3    3      0.02      0.00
  -10    3    3     -1.07      0.00
   -9    3    3     -0.78      0.00
   -8    3    3      1.29      0.00
   -7    3    3     -1.32      0.00
   -6    3    3     -8.49      0.00
   -5    3    3     -7.35      0.00
   -4    3    3     -2.51      0.00
   -3    3    3     -7.08      0.00
   -2    3    3     -8.27      0.00
   -1    3    3      6.24      0.00
    0    3    3     30.22      0.00
    1    3    3     42.12      0.00
    2    3    3     21.64      0.00
    3    3    3      0.86      0.00
    4    3    3      8.69      0.00
    5    3    3     14.45      0.00
    6    3    3      8.36      0.00
    7    3    3      6.07      0.00
    8    3    3      7.30      0.00
    9    3    3      9.78      0.00
   10    3    3      5.08      0.00
   11    3    3     -2.65      0.00
   12    3    3     -1.68      0.00
   13    3    3      0.20      0.00
   14    3    3      0.77      0.00
   15    3    3      1.97      0.00
   16    3    3      1.11      0.00
   17    3    3      0.98      0.00
   18    3    3     -0.26      0.00
   19    3    3     -1.48      0.00
   20    3    3      1.00      0.00
   21    3    3      0.68      0.00
   22    3    3     -1.68      0.00
   23    3    3      0.18      0.00
   24    3    3      1.29      0.00
   25    3    3      0.19      0.00
   26    3    3      1.34      0.00
   27    3    3      1.99      0.00
  -23    4    3      0.39      0.00
  -22    4    3     -0.20      0.00
  -21    4    3     -0.19      0.00
  -20    4    3      1.45      0.00
  -19    4    3      1.64      0.00
  -18    4    3     -0.70      0.00
  -17    4    3     -2.57      0.00
  -16    4    3     -1.67      0.00
  -15    4    3      0.33      0.00
  -14    4    3      0.62      0.00
  -13    4    3     -1.09      0.00
  -12    4    3     -3.04      0.00
  -11    4    3     -3.05      0.00
  -10    4    3     -1.58      0.00
   -9    4    3     -0.04      0.00
   -8    4    3      1.66      0.00
   -7    4    3      0.84      0.00
   -6    4    3     -2.43      0.00
   -5    4    3     -0.64      0.00
   -4    4    3      2.12      0.00
   -3    4    3     -4.37      0.00
   -2    4    3     -8.52      0.00
   -1    4    3     -3.51      0.00
    0    4    3     -0.39      0.00
    1    4    3      0.23      0.00
    2    4    3     -3.25      0.00
    3    4    3     -7.65      0.00
    4    4    3     -2.11      0.00
    5    4    3      2.03      0.00
    6    4    3     -1.13      0.00
    7    4    3     -2.30      0.00
    8    4    3     -0.67      0.00
    9    4    3      2.62      0.00
   10    4    3      1.31      0.00
   11    4    3     -2.49      0.00
   12    4    3     -0.59      0.00
   13    4    3      0.20      0.00
   14    4    3     -0.35      0.00
   15    4    3      0.16      0.00
   16    4    3     -1.64      0.00
   17    4    3     -1.61      0.00
   18    4    3     -1.02      0.00
   19    4    3     -1.03      0.00
   20    4    3      1.66      0.00
   21    4    3      1.53      0.00
   22    4    3     -1.67      0.00
   23    4    3     -2.25      0.00
   24    4    3     -2.46      0.00
   25    4    3     -2.41      0.00
   26    4    3     -0.50      0.00
   27    4    3     -1.27      0.00
  -22    5    3      4.86      0.00
  -21    5    3      7.17      0.00
  -20    5    3      5.37      0.00
  -19    5    3      1.05      0.00
  -18    5    3     -0.49      0.00
  -17    5    3      0.08      0.00
  -16    5    3     -0.11      0.00
  -15    5    3     -0.80      0.00
  -14    5    3     -1.42      0.00
  -13    5    3     -1.41      0.00
  -12    5    3     -1.63      0.00
  -11    5    3     -2.49      0.00
  -10    5    3     -2.55      0.00
   -9    5    3     -1.44      0.00
   -8    5    3     -0.09      0.00
   -7    5    3     -0.44      0.00
   -6    5    3     -1.50      0.00
   -5    5    3      1.02      0.00
   -4    5    3      2.80      0.00
   -3    5    3     -2.35      0.00
   -2    5    3     -3.59      0.00
   -1    5    3      4.18      0.00
    0    5    3      7.00      0.00
    1    5    3      4.09      0.00
    2    5    3     -0.36      0.00
    3    5    3     -7.66      0.00
    4    5    3     -7.51      0.00
    5    5    3     -0.64      0.00
    6    5    3      1.81      0.00
    7    5    3      1.01      0.00
    8    5    3      0.57      0.00
    9    5    3      0.92      0.00
   10    5    3     -2.14      0.00
   11    5    3     -5.90      0.00
   12    5    3     -2.98      0.00
   13    5    3     -0.24      0.00
   14    5    3      0.63      0.00
   15    5    3      2.07      0.00
   16    5    3      0.38      0.00
   17    5    3     -0.03      0.00
   18    5    3      0.20      0.00
   19    5    3     -2.21      0.00
   20    5    3     -1.93      0.00
   21    5    3     -0.34      0.00
   22    5    3      0.16      0.00
   23    5    3      1.16      0.00
   24    5    3      0.06      0.00
   25    5    3     -1.55      0.00
   26    5    3      0.31      0.00
   27    5    3      1.85      0.00
  -21    6    3      1.61      0.00
  -20    6    3     -0.93      0.00
  -19    6    3     -3.09      0.00
  -18    6    3      0.99      0.00
  -17    6    3      4.66      0.00
  -16    6    3      2.79      0.00
  -15    6    3      1.17      0.00
  -14    6    3      1.71      0.00
  -13    6    3      1.62      0.00
  -12    6    3      0.61      0.00
  -11    6    3      0.17      0.00
  -10    6    3      0.54      0.00
   -9    6    3     -0.11      0.00
   -8    6    3     -1.48      0.00
   -7    6    3     -2.02      0.00
   -6    6    3     -0.18      0.00
   -5    6    3      4.57      0.00
   -4    6    3      7.96      0.00
   -3    6    3      6.93      0.00
   -2    6    3      5.87      0.00
   -1    6    3      6.14      0.00
    0    6    3      1.74      0.00
    1    6    3     -3.85      0.00
    2    6    3     -3.95      0.00
    3    6    3     -3.24      0.00
    4    6    3     -1.82      0.00
    5    6    3      2.01      0.00
    6    6    3      2.98      0.00
    7    6    3      0.33      0.00
    8    6    3     -2.84      0.00
    9    6    3     -3.67      0.00
   10    6    3     -3.91      0.00
   11    6    3     -3.46      0.00
   12    6    3      1.23      0.00
   13    6    3      3.56      0.00
   14    6    3      2.52      0.00
   15    6    3      2.14      0.00
   16    6    3     -1.37      0.00
   17    6    3     -2.87      0.00
   18    6    3     -0.25      0.00
   19    6    3      0.55      0.00
   20    6    3      2.66      0.00
   21    6    3      5.27      0.00
   22    6    3      3.93      0.00
   23    6    3      2.01      0.00
   24    6    3      1.51      0.00
   25    6    3      2.45      0.00
   26    6    3      5.07      0.00
   27    6    3      5.50      0.00
  -21    7    3     -3.80      0.00
  -20    7    3    -13.21      0.00
  -19    7    3    -17.97      0.00
  -18    7    3     -8.41      0.00
  -17    7    3      2.82      0.00
  -16    7    3      3.99      0.00
  -15    7    3      2.28      0.00
  -14    7    3      2.69      0.00
  -13    7    3      2.02      0.00
  -12    7    3      1.01      0.00
  -11    7    3      1.73      0.00
  -10    7    3      2.42      0.00
   -9    7    3      1.78      0.00
   -8    7    3      1.74      0.00
   -7    7    3      2.09      0.00
   -6    7    3      2.48      0.00
   -5    7    3      3.87      0.00
   -4    7    3      3.15      0.00
   -3    7    3     -0.28      0.00
   -2    7    3     -2.22      0.00
   -1    7    3     -0.07      0.00
    0    7    3      3.30      0.00
    1    7    3      2.30      0.00
    2    7    3     -0.87      0.00
    3    7    3     -1.96      0.00
    4    7    3     -1.62      0.00
    5    7    3      0.56      0.00
    6    7    3      3.22      0.00
    7    7    3      2.39      0.00
    8    7    3     -0.31      0.00
    9    7    3      0.69      0.00
   10    7    3      2.69      0.00
   11    7    3      2.16      0.00
   12    7    3      3.09      0.00
   13    7    3      2.92      0.00
   14    7    3      1.52      0.00
   15    7    3      2.67      0.00
   16    7    3      1.58      0.00
   17    7    3      1.89      0.00
   18    7    3      5.66      0.00
   19    7    3      4.29      0.00
   20    7    3      2.01      0.00
   21    7    3      3.34      0.00
   22    7    3      2.91      0.00
   23    7    3      1.46      0.00
   24    7    3      0.76      0.00
   25    7    3     -0.48      0.00
   26    7    3     -0.49      0.00
   27    7    3      0.61      0.00
  -21    8    3     -3.35      0.00
  -20    8    3     -9.81      0.00
  -19    8    3     -7.57      0.00
  -18    8    3      4.48      0.00
  -17    8    3      9.88      0.00
  -16    8    3      2.43      0.00
  -15    8    3     -3.29      0.00
  -14    8    3     -0.74      0.00
  -13    8    3      1.08      0.00
  -12    8    3      0.40      0.00
  -11    8    3      1.47      0.00
  -10    8    3      2.47      0.00
   -9    8    3      2.20      0.00
   -8    8    3      3.24      0.00
   -7    8    3      3.47      0.00
   -6    8    3      2.00      0.00
   -5    8    3      1.97      0.00
   -4    8    3      0.44      0.00
   -3    8    3     -2.43      0.00
   -2    8    3     -2.17      0.00
   -1    8    3      1.11      0.00
    0    8    3      5.43      0.00
    1    8    3      4.25      0.00
    2    8    3     -1.48      0.00
    3    8    3     -1.81      0.00
    4    8    3      1.30      0.00
    5    8    3      4.54      0.00
    6    8    3      8.49      0.00
    7    8    3      6.56      0.00
    8    8    3      0.53      0.00
    9    8    3      0.95      0.00
   10    8    3      4.78      0.00
   11    8    3      4.73      0.00
   12    8    3      4.14      0.00
   13    8    3      3.57      0.00
   14    8    3      2.99      0.00
   15    8    3      3.69      0.00
   16    8    3      0.69      0.00
   17    8    3     -1.09      0.00
   18    8    3      2.49      0.00
   19    8    3      1.59      0.00
   20    8    3     -1.28      0.00
   21    8    3      0.32      0.00
   22    8    3      0.93      0.00
   23    8    3      0.23      0.00
   24    8    3      0.72      0.00
   25    8    3      0.17      0.00
   26    8    3     -0.38      0.00
   27    8    3      0.37      0.00
  -20    9    3     -6.89      0.00
  -19    9    3     -2.81      0.00
  -18    9    3      6.15      0.00
  -17    9    3      8.97      0.00
  -14    9    3      3.53      0.00
  -13    9    3      2.79      0.00
  -12    9    3     -0.80      0.00
  -11    9    3     -0.34      0.00
  -10    9    3      0.97      0.00
   -9    9    3      0.56      0.00
   -8    9    3      1.54      0.00
   -7    9    3      1.35      0.00
   -6    9    3     -0.40      0.00
   -5    9    3      1.22      0.00
   -4    9    3      1.79      0.00
   -3    9    3     -0.40      0.00
   -2    9    3     -0.09      0.00
   -1    9    3      0.66      0.00
    0    9    3      0.92      0.00
    1    9    3     -2.04      0.00
    2    9    3     -8.81      0.00
    3    9    3     -8.11      0.00
    4    9    3     -1.52      0.00
    5    9    3      1.36      0.00
    6    9    3      1.35      0.00
    7    9    3     -1.49      0.00
    8    9    3     -2.90      0.00
    9    9    3      2.04      0.00
   10    9    3      4.77      0.00
   11    9    3      1.32      0.00
   12    9    3     -0.43      0.00
   13    9    3      0.40      0.00
   14    9    3      0.57      0.00
   15    9    3      0.23      0.00
   16    9    3     -1.84      0.00
   17    9    3     -1.25      0.00
   18    9    3      2.74      0.00
   19    9    3      0.81      0.00
   20    9    3     -2.80      0.00
   21    9    3     -0.17      0.00
   22    9    3      1.86      0.00
   23    9    3     -0.05      0.00
   24    9    3     -2.01      0.00
   25    9    3     -3.37      0.00
   26    9    3     -3.83      0.00
   27    9    3     -2.84      0.00
  -20   10    3      1.23      0.00
  -19   10    3      5.35      0.00
  -17   10    3      3.29      0.00
  -16   10    3     -3.65      0.00
  -14   10    3     -4.43      0.00
  -13   10    3     -1.19      0.00
  -12   10    3     -0.10      0.00
  -11   10    3      2.55      0.00
  -10   10    3      2.85      0.00
   -9   10    3     -0.59      0.00
   -8   10    3     -2.19      0.00
   -7   10    3     -3.32      0.00
   -6   10    3     -4.53      0.00
   -5   10    3     -1.21      0.00
   -4   10    3      1.23      0.00
   -3   10    3     -0.30      0.00
   -2   10    3      0.35      0.00
   -1   10    3      0.69      0.00
    0   10    3      0.68      0.00
    1   10    3      1.66      0.00
    2   10    3     -1.46      0.00
    3   10    3     -1.57      0.00
    4   10    3      3.96      0.00
    5   10    3      4.72      0.00
    6   10    3      0.86      0.00
    7   10    3     -2.77      0.00
    8   10    3     -3.19      0.00
    9   10    3     -0.35      0.00
   10   10    3      0.13      0.00
   11   10    3     -1.05      0.00
   12   10    3     -0.10      0.00
   13   10    3      0.60      0.00
   14   10    3      0.12      0.00
   15   10    3     -0.52      0.00
   16   10    3     -2.16      0.00
   17   10    3     -2.21      0.00
   18   10    3     -0.12      0.00
   19   10    3     -0.96      0.00
   20   10    3     -2.06      0.00
   21   10    3      0.64      0.00
   22   10    3      1.51      0.00
   23   10    3     -1.85      0.00
   24   10    3     -4.47      0.00
   25   10    3     -4.02      0.00
   26   10    3     -2.55      0.00
   27   10    3     -1.12      0.00
  -19   11    3     -2.93      0.00
  -18   11    3     -3.73      0.00
  -17   11    3     -3.16      0.00
  -13   11    3      6.21      0.00
  -12   11    3      2.69      0.00
  -11   11    3      0.93      0.00
  -10   11    3      0.77      0.00
   -9   11    3     -0.49      0.00
   -8   11    3     -0.74      0.00
   -7   11    3     -2.23      0.00
   -6   11    3     -4.80      0.00
   -5   11    3     -2.72      0.00
   -4   11    3      0.26      0.00
   -3   11    3      0.14      0.00
   -2   11    3      1.68      0.00
   -1   11    3      2.23      0.00
    0   11    3      1.06      0.00
    1   11    3      1.83      0.00
    2   11    3     -0.98      0.00
    3   11    3     -2.53      0.00
    4   11    3      3.39      0.00
    5   11    3      5.37      0.00
    6   11    3      0.81      0.00
    7   11    3     -1.43      0.00
    8   11    3      0.42      0.00
    9   11    3      1.24      0.00
   10   11    3     -1.71      0.00
   11   11    3     -3.20      0.00
   12   11    3     -1.76      0.00
   13   11    3     -1.19      0.00
   14   11    3     -1.32      0.00
   15   11    3     -2.41      0.00
   16   11    3     -3.89      0.00
   17   11    3     -2.23      0.00
   18   11    3      0.91      0.00
   19   11    3      1.28      0.00
   20   11    3      0.22      0.00
   21   11    3     -0.11      0.00
   22   11    3     -1.33      0.00
   23   11    3     -3.61      0.00
   24   11    3     -3.08      0.00
   25   11    3      1.30      0.00
   26   11    3      3.42      0.00
   27   11    3      1.48      0.00
  -18   12    3     11.15      0.00
  -17   12    3      8.99      0.00
  -16   12    3      6.30      0.00
  -15   12    3      0.48      0.00
  -14   12    3     -5.03      0.00
  -13   12    3     -4.62      0.00
  -12   12    3     -2.87      0.00
  -11   12    3     -0.13      0.00
  -10   12    3      2.64      0.00
   -9   12    3      1.65      0.00
   -8   12    3      0.23      0.00
   -7   12    3     -0.28      0.00
   -6   12    3     -0.50      0.00
   -5   12    3      1.64      0.00
   -4   12    3      2.78      0.00
   -3   12    3      0.29      0.00
   -2   12    3     -0.71      0.00
   -1   12    3     -0.75      0.00
    0   12    3     -1.64      0.00
    1   12    3      0.05      0.00
    2   12    3      0.31      0.00
    3   12    3     -0.50      0.00
    4   12    3      2.39      0.00
    5   12    3      1.13      0.00
    6   12    3     -4.90      0.00
    7   12    3     -5.48      0.00
    8   12    3     -1.23      0.00
    9   12    3     -0.14      0.00
   10   12    3     -2.50      0.00
   11   12    3     -1.80      0.00
   12   12    3      0.18      0.00
   13   12    3     -0.78      0.00
   14   12    3     -1.31      0.00
   15   12    3     -1.40      0.00
   16   12    3     -0.82      0.00
   17   12    3      2.38      0.00
   18   12    3      3.50      0.00
   19   12    3      1.28      0.00
   20   12    3     -0.25      0.00
   21   12    3     -1.40      0.00
   22   12    3     -2.87      0.00
   23   12    3     -3.32      0.00
   24   12    3     -1.45      0.00
   25   12    3      2.62      0.00
   26   12    3      3.69      0.00
   27   12    3      1.00      0.00
  -18   13    3     -8.39      0.00
  -17   13    3    -11.67      0.00
  -16   13    3     -5.01      0.00
  -15   13    3      0.80      0.00
  -14   13    3      1.09      0.00
  -13   13    3      3.28      0.00
  -12   13    3      3.32      0.00
  -11   13    3      0.09      0.00
  -10   13    3     -2.10      0.00
   -9   13    3     -3.80      0.00
   -8   13    3     -2.79      0.00
   -7   13    3     -0.05      0.00
   -6   13    3      0.80      0.00
   -5   13    3      1.66      0.00
   -4   13    3      2.65      0.00
   -3   13    3      1.67      0.00
   -2   13    3      0.48      0.00
   -1   13    3     -0.60      0.00
    0   13    3     -2.47      0.00
    1   13    3     -1.78      0.00
    2   13    3      0.09      0.00
    3   13    3     -0.01      0.00
    4   13    3      0.52      0.00
    5   13    3      0.27      0.00
    6   13    3     -1.51      0.00
    7   13    3     -0.53      0.00
    8   13    3      1.96      0.00
    9   13    3      0.84      0.00
   10   13    3     -2.68      0.00
   11   13    3     -2.56      0.00
   12   13    3     -1.21      0.00
   13   13    3     -2.54      0.00
   14   13    3     -2.59      0.00
   15   13    3     -2.36      0.00
   16   13    3     -2.26      0.00
   17   13    3      0.14      0.00
   18   13    3     -0.53      0.00
   19   13    3     -3.03      0.00
   20   13    3     -1.69      0.00
   21   13    3     -1.16      0.00
   22   13    3     -2.23      0.00
   23   13    3     -0.21      0.00
   24   13    3      2.66      0.00
   25   13    3      3.02      0.00
   26   13    3     -0.13      0.00
   27   13    3     -4.06      0.00
  -17   14    3      1.67      0.00
  -16   14    3      5.96      0.00
  -15   14    3      6.74      0.00
  -14   14    3      3.50      0.00
  -13   14    3      5.26      0.00
  -12   14    3      5.32      0.00
  -11   14    3      0.03      0.00
  -10   14    3     -2.57      0.00
   -9   14    3     -2.27      0.00
   -8   14    3     -0.59      0.00
   -7   14    3      1.05      0.00
   -6   14    3      1.17      0.00
   -5   14    3      2.20      0.00
   -4   14    3      2.99      0.00
   -3   14    3      1.16      0.00
   -2   14    3     -0.71      0.00
   -1   14    3     -0.17      0.00
    0   14    3      0.88      0.00
    1   14    3      2.02      0.00
    2   14    3      3.94      0.00
    3   14    3      3.59      0.00
    4   14    3      1.05      0.00
    5   14    3     -0.67      0.00
    6   14    3     -1.66      0.00
    7   14    3     -1.55      0.00
    8   14    3      0.58      0.00
    9   14    3      1.52      0.00
   10   14    3     -0.32      0.00
   11   14    3     -0.07      0.00
   12   14    3      0.92      0.00
   13   14    3     -1.38      0.00
   14   14    3     -2.16      0.00
   15   14    3     -1.50      0.00
   16   14    3     -1.74      0.00
   17   14    3     -1.33      0.00
   18   14    3     -3.48      0.00
   19   14    3     -3.73      0.00
   20   14    3      2.42      0.00
   21   14    3      3.36      0.00
   22   14    3     -1.95      0.00
   23   14    3     -2.22      0.00
   24   14    3      0.07      0.00
   25   14    3     -0.10      0.00
   26   14    3     -0.02      0.00
   27   14    3      0.73      0.00
  -16   15    3      0.33      0.00
  -15   15    3      3.95      0.00
  -14   15    3      0.87      0.00
  -13   15    3     -0.56      0.00
  -12   15    3     -1.18      0.00
  -11   15    3     -3.49      0.00
  -10   15    3     -2.34      0.00
   -9   15    3     -0.33      0.00
   -8   15    3      0.03      0.00
   -7   15    3      0.07      0.00
   -6   15    3      0.01      0.00
   -5   15    3      0.55      0.00
   -4   15    3     -0.10      0.00
   -3   15    3     -1.30      0.00
   -2   15    3     -0.01      0.00
   -1   15    3      2.50      0.00
    0   15    3      2.62      0.00
    1   15    3      0.33      0.00
    2   15    3     -0.27      0.00
    3   15    3     -0.49      0.00
    4   15    3     -2.96      0.00
    5   15    3     -3.16      0.00
    6   15    3     -0.83      0.00
    7   15    3      0.12      0.00
    8   15    3      1.21      0.00
    9   15    3      1.81      0.00
   10   15    3     -0.32      0.00
   11   15    3     -0.52      0.00
   12   15    3      1.06      0.00
   13   15    3      0.23      0.00
   14   15    3      0.92      0.00
   15   15    3      2.02      0.00
   16   15    3      0.02      0.00
   17   15    3     -0.52      0.00
   18   15    3      0.11      0.00
   19   15    3      1.76      0.00
   20   15    3      4.04      0.00
   21   15    3     -0.95      0.00
   22   15    3     -6.26      0.00
   23   15    3     -0.25      0.00
   24   15    3      5.14      0.00
   25   15    3      1.47      0.00
   26   15    3     -0.88      0.00
  -15   16    3      3.73      0.00
  -14   16    3     -0.56      0.00
  -13   16    3     -0.27      0.00
  -12   16    3      2.36      0.00
  -11   16    3      0.99      0.00
  -10   16    3     -0.29      0.00
   -9   16    3      0.26      0.00
   -8   16    3      0.87      0.00
   -7   16    3      1.17      0.00
   -6   16    3      0.71      0.00
   -5   16    3      0.21      0.00
   -4   16    3     -1.30      0.00
   -3   16    3     -1.99      0.00
   -2   16    3     -0.28      0.00
   -1   16    3     -0.08      0.00
    0   16    3     -2.08      0.00
    1   16    3     -3.78      0.00
    2   16    3     -2.40      0.00
    3   16    3      0.50      0.00
    4   16    3      0.08      0.00
    5   16    3     -0.57      0.00
    6   16    3      0.53      0.00
    7   16    3     -0.28      0.00
    8   16    3     -0.73      0.00
    9   16    3      0.17      0.00
   10   16    3     -0.55      0.00
   11   16    3     -0.01      0.00
   12   16    3      1.50      0.00
   13   16    3      0.38      0.00
   14   16    3      0.71      0.00
   15   16    3      1.72      0.00
   16   16    3     -1.17      0.00
   17   16    3     -3.40      0.00
   18   16    3     -2.97      0.00
   19   16    3     -1.00      0.00
   20   16    3      1.62      0.00
   21   16    3     -0.42      0.00
   22   16    3     -2.96      0.00
   23   16    3      0.32      0.00
   24   16    3      0.63      0.00
   25   16    3     -2.96      0.00
   26   16    3     -0.03      0.00
  -14   17    3     -3.79      0.00
  -13   17    3     -2.24      0.00
  -12   17    3      1.12      0.00
  -11   17    3      1.12      0.00
  -10   17    3      0.60      0.00
   -9   17    3      2.52      0.00
   -8   17    3      3.82      0.00
   -7   17    3      3.07      0.00
   -6   17    3      1.38      0.00
   -5   17    3      0.27      0.00
   -4   17    3     -1.01      0.00
   -3   17    3     -1.04      0.00
   -2   17    3      0.88      0.00
   -1   17    3      0.50      0.00
    0   17    3     -0.79      0.00
    1   17    3     -0.76      0.00
    2   17    3     -0.59      0.00
    3   17    3     -0.05      0.00
    4   17    3     -0.98      0.00
    5   17    3     -1.53      0.00
    6   17    3      0.68      0.00
    7   17    3      1.16      0.00
    8   17    3     -0.23      0.00
    9   17    3     -1.00      0.00
   10   17    3     -2.09      0.00
   11   17    3     -1.58      0.00
   12   17    3      0.31      0.00
   13   17    3      0.77      0.00
   14   17    3      1.78      0.00
   15   17    3      1.44      0.00
   16   17    3     -2.72      0.00
   17   17    3     -2.97      0.00
   18   17    3      2.73      0.00
   19   17    3      5.88      0.00
   20   17    3      1.99      0.00
   21   17    3     -5.61      0.00
   22   17    3     -7.82      0.00
   23   17    3     -2.74      0.00
   24   17    3     -0.46      0.00
   25   17    3     -2.17      0.00
   26   17    3     -0.37      0.00
  -13   18    3      7.58      0.00
  -12   18    3      8.35      0.00
  -11   18    3      4.25      0.00
   -9   18    3      0.25      0.00
   -8   18    3      0.16      0.00
   -7   18    3     -2.37      0.00
   -6   18    3     -3.94      0.00
   -5   18    3     -2.88      0.00
   -4   18    3     -1.59      0.00
   -3   18    3     -0.85      0.00
   -2   18    3      0.49      0.00
   -1   18    3      0.30      0.00
    0   18    3      0.10      0.00
    1   18    3      0.75      0.00
    2   18    3     -0.45      0.00
    3   18    3     -0.40      0.00
    4   18    3      1.26      0.00
    5   18    3      1.88      0.00
    6   18    3      2.53      0.00
    7   18    3      1.59      0.00
    8   18    3     -0.55      0.00
    9   18    3     -0.94      0.00
   10   18    3     -0.65      0.00
   11   18    3     -0.03      0.00
   12   18    3      0.77      0.00
   13   18    3      0.31      0.00
   14   18    3     -0.28      0.00
   15   18    3     -1.38      0.00
   16   18    3     -3.03      0.00
   17   18    3     -1.11      0.00
   18   18    3      1.61      0.00
   19   18    3     -2.07      0.00
   20   18    3     -9.01      0.00
   21   18    3    -10.74      0.00
   22   18    3     -6.21      0.00
   23   18    3     -2.70      0.00
   24   18    3     -4.32      0.00
   25   18    3     -5.14      0.00
  -12   19    3     -1.79      0.00
  -11   19    3     -2.24      0.00
  -10   19    3     -1.64      0.00
   -9   19    3      0.26      0.00
   -8   19    3      0.11      0.00
   -7   19    3     -1.55      0.00
   -6   19    3     -1.39      0.00
   -5   19    3     -0.23      0.00
   -4   19    3     -0.11      0.00
   -3   19    3     -0.42      0.00
   -2   19    3      0.65      0.00
   -1   19    3      1.08      0.00
    0   19    3      0.51      0.00
    1   19    3      0.80      0.00
    2   19    3      0.63      0.00
    3   19    3      1.83      0.00
    4   19    3      4.21      0.00
    5   19    3      3.98      0.00
    6   19    3      3.02      0.00
    7   19    3      2.15      0.00
    8   19    3      0.27      0.00
    9   19    3     -0.75      0.00
   10   19    3     -0.22      0.00
   11   19    3      1.20      0.00
   12   19    3      1.86      0.00
   13   19    3      0.58      0.00
   14   19    3     -0.95      0.00
   15   19    3     -2.07      0.00
   16   19    3     -2.52      0.00
   17   19    3     -1.03      0.00
   18   19    3     -0.04      0.00
   19   19    3     -1.43      0.00
   20   19    3     -2.36      0.00
   21   19    3     -1.56      0.00
   22   19    3     -1.15      0.00
   23   19    3     -3.04      0.00
   24   19    3     -4.98      0.00
   25   19    3     -3.33      0.00
  -11   20    3      3.01      0.00
  -10   20    3      1.18      0.00
   -9   20    3      0.55      0.00
   -8   20    3      0.65      0.00
   -7   20    3      0.04      0.00
   -6   20    3     -0.11      0.00
   -5   20    3      0.81      0.00
   -4   20    3      2.48      0.00
   -3   20    3      2.78      0.00
   -2   20    3      1.22      0.00
   -1   20    3     -1.13      0.00
    0   20    3     -2.69      0.00
    1   20    3     -1.55      0.00
    2   20    3     -0.55      0.00
    3   20    3     -0.85      0.00
    4   20    3     -0.16      0.00
    5   20    3      0.31      0.00
    6   20    3     -0.01      0.00
    7   20    3     -0.53      0.00
    8   20    3     -1.19      0.00
    9   20    3     -0.70      0.00
   10   20    3      1.14      0.00
   11   20    3      2.89      0.00
   12   20    3      2.83      0.00
   13   20    3      1.45      0.00
   14   20    3      0.11      0.00
   15   20    3     -1.61      0.00
   16   20    3     -1.76      0.00
   17   20    3     -0.31      0.00
   18   20    3     -2.53      0.00
   19   20    3     -7.15      0.00
   20   20    3     -8.97      0.00
   21   20    3     -8.88      0.00
   22   20    3     -7.37      0.00
   23   20    3     -4.76      0.00
   24   20    3     -3.28      0.00
  -10   21    3      2.29      0.00
   -9   21    3      2.68      0.00
   -8   21    3      3.01      0.00
   -7   21    3      2.55      0.00
   -6   21    3      2.58      0.00
   -5   21    3      3.37      0.00
   -4   21    3      3.44      0.00
   -3   21    3      1.37      0.00
   -2   21    3     -0.86      0.00
   -1   21    3     -0.76      0.00
    0   21    3     -0.20      0.00
    1   21    3      0.11      0.00
    2   21    3     -0.25      0.00
    3   21    3     -1.65      0.00
    4   21    3     -1.25      0.00
    5   21    3      0.13      0.00
    6   21    3     -0.43      0.00
    7   21    3     -1.22      0.00
    8   21    3     -0.63      0.00
    9   21    3     -0.07      0.00
   10   21    3      0.44      0.00
   11   21    3      1.48      0.00
   12   21    3      0.75      0.00
   13   21    3     -1.46      0.00
   14   21    3     -2.68      0.00
   15   21    3     -2.96      0.00
   16   21    3     -0.97      0.00
   17   21    3      0.54      0.00
   18   21    3     -2.40      0.00
   19   21    3     -0.72      0.00
   20   21    3      7.91      0.00
   21   21    3      8.87      0.00
   23   21    3     -3.10      0.00
   -8   22    3      0.03      0.00
   -7   22    3      0.28      0.00
   -6   22    3     -0.77      0.00
   -5   22    3     -0.49      0.00
   -4   22    3      1.07      0.00
   -3   22    3      1.67      0.00
   -2   22    3      0.48      0.00
   -1   22    3     -0.73      0.00
    0   22    3     -1.39      0.00
    1   22    3     -0.63      0.00
    2   22    3      1.24      0.00
    3   22    3      1.05      0.00
    4   22    3      0.44      0.00
    5   22    3      1.19      0.00
    6   22    3      0.06      0.00
    7   22    3     -2.12      0.00
    8   22    3     -2.37      0.00
    9   22    3     -1.91      0.00
   10   22    3     -0.56      0.00
   11   22    3      1.70      0.00
   12   22    3      0.73      0.00
   13   22    3     -1.88      0.00
   14   22    3     -2.22      0.00
   15   22    3     -2.38      0.00
   16   22    3     -1.54      0.00
   17   22    3     -0.42      0.00
   18   22    3     -2.18      0.00
   19   22    3      0.46      0.00
   20   22    3      4.72      0.00
   21   22    3     -3.42      0.00
   22   22    3    -12.71      0.00
   23   22    3     -8.08      0.00
   -7   23    3     -3.38      0.00
   -6   23    3     -3.35      0.00
   -5   23    3     -0.34      0.00
   -4   23    3      1.95      0.00
   -3   23    3      1.80      0.00
   -2   23    3      0.89      0.00
   -1   23    3      1.16      0.00
    0   23    3      1.77      0.00
    1   23    3      0.90      0.00
    2   23    3     -0.41      0.00
    3   23    3     -1.96      0.00
    4   23    3     -2.75      0.00
    5   23    3     -1.90      0.00
    6   23    3     -2.41      0.00
    7   23    3     -2.82      0.00
    8   23    3      0.20      0.00
    9   23    3      2.52      0.00
   10   23    3      2.07      0.00
   11   23    3      1.04      0.00
   12   23    3     -1.28      0.00
   13   23    3     -2.27      0.00
   14   23    3     -0.57      0.00
   15   23    3     -1.43      0.00
   16   23    3     -3.34      0.00
   17   23    3     -4.30      0.00
   18   23    3     -6.95      0.00
   19   23    3     -5.46      0.00
   20   23    3     -2.53      0.00
   21   23    3     -9.53      0.00
   22   23    3    -13.90      0.00
   -5   24    3      2.20      0.00
   -4   24    3      1.25      0.00
   -3   24    3     -0.04      0.00
   -2   24    3     -0.94      0.00
   -1   24    3     -1.71      0.00
    0   24    3     -0.80      0.00
    1   24    3      1.43      0.00
    2   24    3      4.00      0.00
    3   24    3      4.67      0.00
    4   24    3      2.08      0.00
    5   24    3     -0.09      0.00
    6   24    3     -0.67      0.00
    7   24    3     -0.91      0.00
    8   24    3     -0.61      0.00
    9   24    3     -1.37      0.00
   10   24    3     -2.09      0.00
   11   24    3     -0.88      0.00
   12   24    3     -1.11      0.00
   13   24    3     -1.80      0.00
   14   24    3     -0.42      0.00
   15   24    3     -0.48      0.00
   16   24    3     -0.25      0.00
   17   24    3      1.88      0.00
   18   24    3      1.63      0.00
   19   24    3      2.11      0.00
   20   24    3      2.85      0.00
   21   24    3     -2.41      0.00
   -3   25    3      0.85      0.00
   -2   25    3      1.39      0.00
   -1   25    3      1.66      0.00
    0   25    3      2.72      0.00
    1   25    3      2.62      0.00
    2   25    3      0.36      0.00
    3   25    3     -1.47      0.00
    4   25    3     -2.29      0.00
    5   25    3     -1.14      0.00
    6   25    3      0.91      0.00
    7   25    3      0.74      0.00
    8   25    3     -0.01      0.00
    9   25    3      0.03      0.00
   10   25    3     -0.58      0.00
   11   25    3     -2.40      0.00
   12   25    3     -4.71      0.00
   13   25    3     -3.74      0.00
   14   25    3      0.02      0.00
   15   25    3      0.28      0.00
   16   25    3     -0.39      0.00
   17   25    3      2.33      0.00
   18   25    3      3.88      0.00
   19   25    3      3.61      0.00
   20   25    3      2.39      0.00
   -1   26    3     -3.58      0.00
    0   26    3     -3.37      0.00
    1   26    3     -1.98      0.00
    2   26    3     -0.91      0.00
    3   26    3      1.00      0.00
    4   26    3      2.14      0.00
    5   26    3      1.93      0.00
    6   26    3      2.09      0.00
    7   26    3      1.11      0.00
    8   26    3     -0.43      0.00
    9   26    3     -0.23      0.00
   10   26    3      0.36      0.00
   11   26    3      0.16      0.00
   12   26    3      0.15      0.00
   13   26    3      1.28      0.00
   14   26    3      1.42      0.00
   15   26    3     -1.29      0.00
   16   26    3     -1.75      0.00
   17   26    3      1.55      0.00
   18   26    3      1.98      0.00
    1   27    3      0.65      0.00
    2   27    3     -1.43      0.00
    3   27    3     -2.70      0.00
    4   27    3     -1.76      0.00
    5   27    3     -0.43      0.00
    6   27    3      0.86      0.00
    7   27    3      0.27      0.00
    8   27    3     -1.16      0.00
    9   27    3      0.48      0.00
   10   27    3      2.78      0.00
   11   27    3      2.14      0.00
   12   27    3      1.08      0.00
   13   27    3      1.56      0.00
   14   27    3      0.76      0.00
   15   27    3     -1.82      0.00
   16   27    3     -1.48      0.00
    5   28    3      0.27      0.00
    6   28    3     -2.57      0.00
    7   28    3     -4.17      0.00
    8   28    3     -3.61      0.00
    9   28    3     -0.38      0.00
   10   28    3      1.67      0.00
   11   28    3      0.14      0.00
   12   28    3     -0.23      0.00
   13   28    3      1.70      0.00
  -10  -28    4      1.47      0.00
   -9  -28    4      1.48      0.00
   -8  -28    4      0.21      0.00
   -7  -28    4      1.24      0.00
   -6  -28    4      2.13      0.00
   -5  -28    4      1.23      0.00
   -4  -28    4      1.77      0.00
  -13  -27    4      3.85      0.00
  -12  -27    4      6.24      0.00
  -11  -27    4      5.19      0.00
  -10  -27    4      4.20      0.00
   -9  -27    4      3.15      0.00
   -8  -27    4      1.01      0.00
   -7  -27    4      0.73      0.00
   -6  -27    4      1.01      0.00
   -5  -27    4     -0.09      0.00
   -4  -27    4     -0.41      0.00
   -3  -27    4     -1.02      0.00
   -2  -27    4     -2.69      0.00
   -1  -27    4     -2.36      0.00
    0  -27    4     -0.61      0.00
  -16  -26    4      7.68      0.00
  -15  -26    4      4.99      0.00
  -14  -26    4      1.39      0.00
  -13  -26    4      1.09      0.00
  -12  -26    4      1.05      0.00
  -11  -26    4     -1.59      0.00
  -10  -26    4     -2.98      0.00
   -9  -26    4     -2.91      0.00
   -8  -26    4     -3.46      0.00
   -7  -26    4     -2.10      0.00
   -6  -26    4     -0.39      0.00
   -5  -26    4     -1.81      0.00
   -4  -26    4     -3.52      0.00
   -3  -26    4     -3.37      0.00
   -2  -26    4     -2.15      0.00
   -1  -26    4      0.21      0.00
    0  -26    4      2.19      0.00
    1  -26    4      2.14      0.00
    2  -26    4      0.92      0.00
    3  -26    4      0.35      0.00
  -17  -25    4      0.36      0.00
  -16  -25    4      0.12      0.00
  -15  -25    4     -3.04      0.00
  -14  -25    4     -2.89      0.00
  -13  -25    4      0.92      0.00
  -12  -25    4      2.49      0.00
  -11  -25    4      0.04      0.00
  -10  -25    4     -0.22      0.00
   -9  -25    4      1.77      0.00
   -8  -25    4      0.76      0.00
   -7  -25    4     -1.34      0.00
   -6  -25    4     -2.27      0.00
   -5  -25    4     -2.94      0.00
   -4  -25    4     -1.96      0.00
   -3  -25    4      0.33      0.00
   -2  -25    4      1.70      0.00
   -1  -25    4      2.46      0.00
    0  -25    4      2.69      0.00
    1  -25    4      1.21      0.00
    2  -25    4     -1.16      0.00
    3  -25    4     -1.32      0.00
    4  -25    4      0.59      0.00
    5  -25    4      0.43      0.00
  -18  -24    4      0.58      0.00
  -17  -24    4      4.52      0.00
  -16  -24    4      5.16      0.00
  -15  -24    4      1.43      0.00
  -14  -24    4     -0.96      0.00
  -13  -24    4     -1.03      0.00
  -12  -24    4     -1.51      0.00
  -11  -24    4     -2.28      0.00
  -10  -24    4     -0.60      0.00
   -9  -24    4      1.05      0.00
   -8  -24    4      0.06      0.00
   -7  -24    4      0.58      0.00
   -6  -24    4      2.72      0.00
   -5  -24    4      2.82      0.00
   -4  -24    4      2.41      0.00
   -3  -24    4      3.16      0.00
   -2  -24    4      3.59      0.00
   -1  -24    4      2.92      0.00
    0  -24    4      1.69      0.00
    1  -24    4      0.47      0.00
    2  -24    4     -0.01      0.00
    3  -24    4      1.20      0.00
    4  -24    4      1.96      0.00
    5  -24    4     -0.76      0.00
    6  -24    4     -2.35      0.00
    7  -24    4      0.31      0.00
  -20  -23    4      0.79      0.00
  -19  -23    4     -1.18      0.00
  -18  -23    4     -0.89      0.00
  -17  -23    4      1.72      0.00
  -16  -23    4      1.11      0.00
  -15  -23    4     -2.34      0.00
  -14  -23    4     -2.20      0.00
  -13  -23    4      0.94      0.00
  -12  -23    4      1.56      0.00
  -11  -23    4     -0.35      0.00
  -10  -23    4     -0.82      0.00
   -9  -23    4     -0.06      0.00
   -8  -23    4      0.66      0.00
   -7  -23    4      1.86      0.00
   -6  -23    4      1.61      0.00
   -5  -23    4      0.74      0.00
   -4  -23    4      2.30      0.00
   -3  -23    4      3.33      0.00
   -2  -23    4      1.19      0.00
   -1  -23    4     -1.09      0.00
    0  -23    4     -1.14      0.00
    1  -23    4     -0.67      0.00
    2  -23    4     -1.25      0.00
    3  -23    4     -1.13      0.00
    4  -23    4     -0.27      0.00
    5  -23    4     -0.88      0.00
    6  -23    4     -0.14      0.00
    7  -23    4      3.00      0.00
    8  -23    4      2.57      0.00
    9  -23    4     -0.06      0.00
  -21  -22    4      4.62      0.00
  -20  -22    4      3.99      0.00
  -19  -22    4      1.69      0.00
  -18  -22    4      0.59      0.00
  -17  -22    4     -0.42      0.00
  -16  -22    4     -2.41      0.00
  -15  -22    4     -3.90      0.00
  -14  -22    4     -1.73      0.00
  -13  -22    4      1.13      0.00
  -12  -22    4     -0.20      0.00
  -11  -22    4     -2.09      0.00
  -10  -22    4     -0.94      0.00
   -9  -22    4      0.13      0.00
   -8  -22    4      0.23      0.00
   -7  -22    4      0.33      0.00
   -6  -22    4     -1.17      0.00
   -5  -22    4     -1.46      0.00
   -4  -22    4      1.18      0.00
   -3  -22    4      1.47      0.00
   -2  -22    4     -0.86      0.00
   -1  -22    4     -1.41      0.00
    0  -22    4     -0.46      0.00
    1  -22    4     -0.21      0.00
    2  -22    4     -0.14      0.00
    3  -22    4      1.03      0.00
    4  -22    4      1.41      0.00
    5  -22    4     -0.73      0.00
    6  -22    4     -2.03      0.00
    7  -22    4     -1.27      0.00
    8  -22    4     -2.73      0.00
    9  -22    4     -4.76      0.00
   10  -22    4     -2.43      0.00
  -21  -21    4     -2.07      0.00
  -20  -21    4     -2.11      0.00
  -19  -21    4     -2.90      0.00
  -18  -21    4     -2.01      0.00
  -17  -21    4     -1.31      0.00
  -16  -21    4     -0.35      0.00
  -15  -21    4      0.66      0.00
  -14  -21    4      1.89      0.00
  -13  -21    4      2.23      0.00
  -12  -21    4     -0.25      0.00
  -11  -21    4     -1.18      0.00
  -10  -21    4      0.98      0.00
   -9  -21    4      1.54      0.00
   -8  -21    4      1.41      0.00
   -7  -21    4      1.79      0.00
   -6  -21    4      0.14      0.00
   -5  -21    4      0.06      0.00
   -4  -21    4      2.55      0.00
   -3  -21    4      1.52      0.00
   -2  -21    4     -1.14      0.00
   -1  -21    4     -0.50      0.00
    0  -21    4      1.13      0.00
    1  -21    4      1.36      0.00
    2  -21    4      1.04      0.00
    3  -21    4      1.05      0.00
    4  -21    4      0.63      0.00
    5  -21    4     -0.49      0.00
    6  -21    4     -0.40      0.00
    7  -21    4      0.66      0.00
    8  -21    4     -0.13      0.00
    9  -21    4     -1.72      0.00
   10  -21    4     -0.39      0.00
   11  -21    4      1.61      0.00
   12  -21    4      1.03      0.00
  -22  -20    4      3.05      0.00
  -21  -20    4      3.22      0.00
  -20  -20    4      2.14      0.00
  -19  -20    4      0.39      0.00
  -18  -20    4      0.69      0.00
  -17  -20    4      0.51      0.00
  -16  -20    4      0.51      0.00
  -15  -20    4      0.75      0.00
  -14  -20    4      0.14      0.00
  -13  -20    4     -0.64      0.00
  -12  -20    4     -2.17      0.00
  -11  -20    4     -1.72      0.00
  -10  -20    4      0.84      0.00
   -9  -20    4      0.77      0.00
   -8  -20    4      0.26      0.00
   -7  -20    4      1.14      0.00
   -6  -20    4     -0.12      0.00
   -5  -20    4     -0.94      0.00
   -4  -20    4      0.45      0.00
   -3  -20    4      0.29      0.00
   -2  -20    4      0.23      0.00
   -1  -20    4      1.27      0.00
    0  -20    4      0.41      0.00
    1  -20    4     -0.95      0.00
    2  -20    4     -0.85      0.00
    3  -20    4     -0.01      0.00
    4  -20    4      0.75      0.00
    5  -20    4      1.31      0.00
    6  -20    4      2.03      0.00
    7  -20    4      1.74      0.00
    8  -20    4     -0.28      0.00
    9  -20    4     -1.51      0.00
   10  -20    4      0.63      0.00
   11  -20    4      2.43      0.00
   12  -20    4     -0.78      0.00
   13  -20    4     -4.11      0.00
  -23  -19    4      1.28      0.00
  -22  -19    4     -0.35      0.00
  -21  -19    4     -1.41      0.00
  -20  -19    4     -1.38      0.00
  -19  -19    4     -2.13      0.00
  -18  -19    4     -1.01      0.00
  -17  -19    4     -0.55      0.00
  -16  -19    4     -0.56      0.00
  -15  -19    4      0.49      0.00
  -14  -19    4      0.76      0.00
  -13  -19    4      0.96      0.00
  -12  -19    4      0.38      0.00
  -11  -19    4     -0.58      0.00
  -10  -19    4     -0.66      0.00
   -9  -19    4     -2.09      0.00
   -8  -19    4     -2.61      0.00
   -7  -19    4     -0.50      0.00
   -6  -19    4     -0.16      0.00
   -5  -19    4     -0.78      0.00
   -4  -19    4      0.20      0.00
   -3  -19    4      0.77      0.00
   -2  -19    4      1.08      0.00
   -1  -19    4      0.87      0.00
    0  -19    4      0.00      0.00
    1  -19    4      1.04      0.00
    2  -19    4      2.13      0.00
    3  -19    4      1.49      0.00
    4  -19    4      0.98      0.00
    5  -19    4      0.54      0.00
    6  -19    4      0.06      0.00
    7  -19    4     -0.07      0.00
    8  -19    4      0.31      0.00
    9  -19    4      1.47      0.00
   10  -19    4      1.99      0.00
   11  -19    4     -0.27      0.00
   12  -19    4     -4.11      0.00
   13  -19    4     -3.58      0.00
   14  -19    4      1.18      0.00
  -23  -18    4      7.17      0.00
  -22  -18    4      2.95      0.00
  -21  -18    4     -2.58      0.00
  -20  -18    4     -3.04      0.00
  -19  -18    4     -2.61      0.00
  -18  -18    4     -0.68      0.00
  -17  -18    4      0.64      0.00
  -16  -18    4      0.58      0.00
  -15  -18    4      1.35      0.00
  -14  -18    4      0.40      0.00
  -13  -18    4     -0.94      0.00
  -12  -18    4     -1.56      0.00
  -11  -18    4     -2.58      0.00
  -10  -18    4     -2.37      0.00
   -9  -18    4     -2.26      0.00
   -8  -18    4     -1.93      0.00
   -7  -18    4      0.44      0.00
   -6  -18    4      1.11      0.00
   -5  -18    4     -0.20      0.00
   -4  -18    4      0.18      0.00
   -3  -18    4      1.69      0.00
   -2  -18    4      2.53      0.00
   -1  -18    4      1.33      0.00
    0  -18    4     -0.12      0.00
    1  -18    4      1.05      0.00
    2  -18    4      1.13      0.00
    3  -18    4     -0.50      0.00
    4  -18    4     -0.19      0.00
    5  -18    4      0.22      0.00
    6  -18    4      0.27      0.00
    7  -18    4      0.89      0.00
    8  -18    4      1.04      0.00
    9  -18    4      1.38      0.00
   10  -18    4      1.00      0.00
   11  -18    4     -0.91      0.00
   12  -18    4     -2.14      0.00
   13  -18    4     -1.31      0.00
   14  -18    4     -0.81      0.00
   15  -18    4     -2.61      0.00
  -23  -17    4      0.58      0.00
  -22  -17    4     -0.66      0.00
  -21  -17    4     -1.95      0.00
  -20  -17    4      3.39      0.00
  -19  -17    4      7.02      0.00
  -18  -17    4      6.96      0.00
  -17  -17    4      3.97      0.00
  -16  -17    4     -0.65      0.00
  -15  -17    4     -1.83      0.00
  -14  -17    4     -1.46      0.00
  -13  -17    4     -0.58      0.00
  -12  -17    4      0.41      0.00
  -11  -17    4     -0.90      0.00
  -10  -17    4     -1.16      0.00
   -9  -17    4     -0.51      0.00
   -8  -17    4     -0.84      0.00
   -7  -17    4      0.27      0.00
   -6  -17    4      0.85      0.00
   -5  -17    4     -0.75      0.00
   -4  -17    4     -1.73      0.00
   -3  -17    4     -1.84      0.00
   -2  -17    4     -1.72      0.00
   -1  -17    4     -1.72      0.00
    0  -17    4     -1.12      0.00
    1  -17    4      0.92      0.00
    2  -17    4      0.82      0.00
    3  -17    4     -0.28      0.00
    4  -17    4      1.34      0.00
    5  -17    4      1.69      0.00
    6  -17    4      0.75      0.00
    7  -17    4      0.95      0.00
    8  -17    4      0.57      0.00
    9  -17    4      0.70      0.00
   10  -17    4      0.23      0.00
   11  -17    4     -1.69      0.00
   12  -17    4     -1.83      0.00
   13  -17    4     -1.69      0.00
   14  -17    4     -3.19      0.00
   15  -17    4     -3.02      0.00
   16  -17    4      0.11      0.00
  -23  -16    4      1.49      0.00
  -22  -16    4      0.17      0.00
  -21  -16    4     -4.47      0.00
  -20  -16    4     -1.06      0.00
  -19  -16    4      2.35      0.00
  -18  -16    4      1.68      0.00
  -17  -16    4      0.48      0.00
  -16  -16    4     -0.08      0.00
  -15  -16    4      2.21      0.00
  -14  -16    4      3.24      0.00
  -13  -16    4      1.57      0.00
  -12  -16    4      0.57      0.00
  -11  -16    4     -0.04      0.00
  -10  -16    4      1.09      0.00
   -9  -16    4      1.89      0.00
   -8  -16    4      0.03      0.00
   -7  -16    4     -0.18      0.00
   -6  -16    4      0.53      0.00
[truncated: 9,681,134 more chars]
