# Supplementary material for: Caught in the Act of Substitution: Interadsorbate Effects on an Atomically Precise Fe/Co/Se Nanocluster
Source: ACS Cent Sci. 2024 May 31;10(6):1276–82. doi: 10.1021/acscentsci.4c00210 (PMC11212139; doi:10.1021/acscentsci.4c00210)
Supplement: Supplementary file 3 — oc4c00210_si_003.zip [file oc4c00210_si_003.zip › cif files/[Fe3(CNtBu)2(THF)Co6Se8L6][PF6]_2.cif]

####################################################################### 
# 
# This file contains crystal structure data downloaded from the 
# Cambridge Structural Database (CSD) hosted by the Cambridge 
# Crystallographic Data Centre (CCDC).
# 
# Full information about CCDC data access policies and citation 
# guidelines are available at http://www.ccdc.cam.ac.uk/access/V1 
# 
# Audit and citation data items may have been added by the CCDC. 
# Please retain this information to preserve the provenance of 
# this file and to allow appropriate attribution of the data. 
# 
#######################################################################

data_global

#------------------ AUDIT DETAILS -------------------------------------------#

_audit_creation_date             2023-01-20
_audit_creation_method           'WinGX routine CIF_UPDATE'
_audit_conform_dict_name         cif_core.dic
_audit_conform_dict_version      2.4
_audit_conform_dict_location     ftp://ftp.iucr.org/pub/cif_core.dic
_audit_update_record             ?

#------------------ AUTHOR DETAILS -------------------------------------------#

# Name and address of author for correspondence

_publ_contact_author_name        'Werner Kaminsky'
_publ_contact_author_address     
;
Department of Chemistry
University of Washington
Seattle
Washington, 98195, USA
;
_publ_contact_author_email       kaminsky@chem.washington.edu
_publ_contact_author_fax         00(206)6858665
_publ_contact_author_phone       00(206)5437585


_publ_requested_journal          'Journal title here'
_publ_section_title              
;
title here
;

loop_
_publ_author_name
_publ_author_address
'Daniel Zhou'
;
Department of Chemistry Univ. of Washington Seattle, WA 98195 USA
;
'Sebastian Krajewski'
;
Department of Chemistry Univ. of Washington Seattle, WA 98195 USA
;
'Werner Kaminsky'
;
Department of Chemistry Univ. of Washington Seattle, WA 98195 USA
;
'Alexandra Velian'
;
Department of Chemistry Univ. of Washington Seattle, WA 98195 USA
;

_publ_section_abstract           
;
Abstract here
;
_publ_section_comment            
;
Details and comments here
;

_publ_section_exptl_prep         
;
details of preparation here
;

_publ_section_exptl_refinement   
;
 All H atoms were initially located in a difference Fourier map and were
 refined with a riding  model. H atoms were placed in geometrically
 idealised positions and constrained to ride on their parent atoms with
 C---H distances in the range 0.95-1.00 \%A. U~iso~ values were fixed
 such that they were 1.2U~eq~ of their parent atom U~eq~ for CH's and
 1.5U~eq~ of their parent atom U~eq~ in case of methyl groups.
;


# Insert blank lines between references


_publ_section_references         
;
Blessing, R. H. (1995) Acta Cryst., A51, 33-38.

Blessing, R. H. (1987) Cryst. Rev. 1, 3-58.

Blessing, R. H. (1989) J. Appl. Cryst. 22, 396-397.

Bruker (2012) APEX2 (Version 2012.10-0), SAINT (version 8.27B), SADABS
(version 2012/1), BrukerAXS Inc, Madison, Wisconsin, USA.

ABSCOR: Higashi, T. (1995). ABSCOR. Rigaku Corporation, Tokyo, Japan.

CAD-4 Software: Enraf-Nonius (1989). CAD-4 Software (or CAD-4 EXPRESS).
Enraf-Nonius, Delft, The Netherlands.

Cambridge Structural Database: Allen, F. R. (2002). Acta Cryst. B58, 380-388.

CAMERON: Watkin, D. J., Prout, C. K. & Pearce, L. J. (1996). CAMERON.
Chemical Crystallography Laboratory, Oxford, England.

CrysAlis CCD, CrysAlis RED and associated programs: Oxford Diffraction (2006).
Program name(s). Oxford Diffraction Ltd, Abingdon, England.

CRYSTALS: Betteridge, P. W., Carruthers, J. R., Cooper, R. I., Prout, K. &
Watkin, D. J. (2003). J. Appl. Cryst. 36, 1487.

COLLECT: Nonius (1998). COLLECT. Nonius BV, Delft, The Netherlands.

DENZO/SCALEPACK:  Otwinowski, Z. & Minor, W. (1997). Methods in Enzymology,
Vol. 276, Macromolecular Crystallography, Part A, edited by C. W. Carter Jr
& R. M. Sweet, pp. 307-326. New York: Academic Press.

DIAMOND: Brandenburg, K.(2006). DIAMOND. Crystal Impact GbR, Bonn, Germany.

DIF4 and REDU4: Stoe & Cie (1991). Program name(s). Stoe & Cie, Darmstadt,
Germany.

DIFABS: Walker, N. &  Stuart, D. (1983). Acta Cryst., A39, 158 - 166.

DIRAX: Duisenberg, A. J. M. (1992). J. Appl. Cryst. 25, 92-96.

DIRDIF-2008: Beurskens, P.T., Beurskens, G., de Gelder, R., Garci\'ia-Granda,
S., Gould, R.O. & Smits, J.M.M. (2008) The DIRDIF-2008 program
system, Crystallography Laboratory, Radboud University  Nijmegen,
The Netherlands.

Dolomanov, O.V., Bourhis, L.J., Gildea, R.J, Howard, J.A.K. & Puschmann, H.
 (2009), J. Appl. Cryst. 42, 339-341.

EDMA: Palatinus, L., Prathapa, S. J. & van Smaalen, S. (2012) J. Appl. Cryst.
45, 575-580.

enCIFer: Allen, F. H., Johnson, O., Shields, G. P., Smith, B. R. & Towler,
M. (2004). J. Appl. Cryst. 37, 335-338.

EVALCCD: Duisenberg, A. J. M., Kroon-Batenburg, L. M. J. & Schreurs,
A. M. M. (2003). J. Appl. Cryst. 36, 220-229.

JANA2000: Petricek, V. & Dusek, M. (2000). JANA2000. Institute of Physics,
Czech Academy of Sciences, Prague, Czech Republic.

MERCURY: Macrae, C. F., Bruno, I. J., Chisholm, J. A., Edgington,
P. R., McCabe, P., Pidcock, E., Rodriguez-Monge, L., Taylor, R.,
van de Streek, J. & Wood, P. A. (2008). J. Appl. Cryst. 41, 466-470.

MOGUL: Bruno, I. J., Cole, J. C., Kessler, M., Luo, J., Motherwell,
W. D. S., Purkis, L. H., Smith, B. R., Taylor, R., Cooper, R. I., Harris,
S. E. & Orpen, A. G. (2004). J. Chem. Inf. Comput. Sci. 44, 2133-2144.

ORTEPII: Johnson, C. K. (1976). ORTEPII. Report ORNL-5138. Oak Ridge
National Laboratory, Tennessee, USA.

ORTEPIII:  Burnett, M. N. & Johnson, C. K. (1996). ORTEPIII.
Report ORNL-6895. Oak Ridge National Laboratory, Tennessee, USA.

ORTEP-3: Farrugia, L. J. (2012). J. Appl. Cryst. 45, 849-854.

PARST: Nardelli, M. (1995). J. Appl. Cryst. 28, 659.

PLATON: Spek, A. L. (2009). Acta. Cryst. D65, 148-155.

PROCESS: Rigaku (1996). PROCESS. Rigaku Corporation, Tokyo, Japan.

PROCESS-AUTO: Rigaku (1998). PROCESS-AUTO. Rigaku Corporation, Tokyo, Japan.

PublCIF: Westrip, S. P. (2010). J. Appl. Cryst. 43, 920-925.

SCHAKAL: Keller, E. (1999) University of Freiburg, Germany.

SHELX: Sheldrick, G. M. (2008). Acta Cryst. A64, 112-122.

SHELXT: Sheldrick, G.M. (2015). Acta Cryst. A71, 3-8.

SHELXL: Sheldrick, G.M. (2015). Acta Cryst. C71, 3-8.

SHELXD: Schneider, T. R. & Sheldrick, G. M. (2002) Acta Cryst. D58, 1772-1779.

SIR92: Altomare, A., Cascarano, G., Giacovazzo, C., Guagliardi, A., Burla,
M. C., Polidori, G. & Camalli, M. (1994). J. Appl. Cryst. 27, 435.

SIR97: Altomare, A., Burla, M. C., Camalli, M., Cascarano, G. L.,
Giacovazzo, C., Guagliardi, A., Moliterni, A. G. G., Polidori, G. &
Spagna, R. (1999). J. Appl. Cryst. 32, 115-119.

SIR2002: Burla, M. C., Camalli, M., Carrozzini, B., Cascarano, G. L.,
Giacovazzo, C., Polidori, G. & Spagna, R. (2003). J. Appl. Cryst. 36, 1103.

SIR2004: Burla, M. C., Caliandro, R., Camalli, M., Carrozzini, B.,
Cascarano, G. L., De Caro, L., Giacovazzo, C., Polidori, G. & Spagna, R.
(2005). J. Appl. Cryst. 38, 381-388.

SIR2008 & IL MILIONE: Burla, M. C., Caliandro, R., Camalli, M., Carrozzini, B.,
Cascarano, G. L., De Caro, L., Giacovazzo, C., Polidori, G., Siliqi, D.,
& Spagna, R. (2007). J. Appl. Cryst. 40, 609-613.

SIR2011: Burla, M. C., Caliandro, R., Camalli, M., Carrozzini, B.,
Cascarano, G. L., Giacovazzo, C., Mallamo, M., Mazzone, A., Polidori, G.
& Spagna, R. (2012). J. Appl. Cryst. 45, 357-361.

SUPERFLIP: Palatinus, L. & Chapuis, G. (2007) J. Appl. Cryst. 40, 786-790.

TEXSAN: Molecular Structure Corporation & Rigaku (2000). TEXSAN. MSC,
The Woodlands, Texas, USA, and Rigaku Corporation, Tokyo, Japan.

WinGX: Farrugia, L. J. (2012). J. Appl. Cryst. 45, 849-854.

X-AREA, X-RED, X-RED32, X-SHAPE:  Stoe & Cie (2002). Program name(s).
Stoe & Cie GmbH, Darmstadt, Germany.

XCAD4: Harms, K. & Wocadlo, S. (1995). XCAD4. University of Marburg, Germany.

XSCANS: Siemens (1994). XSCANS. Siemens Analytical X-ray Instruments Inc.,
Madison, Wisconsin, USA.
;

#------------------  SECTION 2. COMPOUND(S) DETAILS -------------------------#

data_DZ425
_database_code_depnum_ccdc_archive 'CCDC 2097609'
loop_
_audit_author_name
_audit_author_address
'Werner Kaminsky'
;University of Washington, Department of Chemistry
United States of America
;
_audit_update_record             
;
2023-12-19 deposited with the CCDC.	2023-12-28 downloaded from the CCDC.
;

_audit_creation_date             2023-01-20T12:21:49-00:00
_audit_creation_method           'WinGX routine CIF_UPDATE'
_audit_conform_dict_name         cif_core.dic
_audit_conform_dict_version      2.4.5
_audit_conform_dict_location     ftp://ftp.iucr.org/pub/cif_core.dic
_publ_requested_category         FM

#----------------------------------------------------------------------------#
#                   CHEMICAL INFORMATION                                     #
#----------------------------------------------------------------------------#

_chemical_formula_moiety         
'C114 H108 Co6 Fe3 N6 P6 Se8, 2(C4 H6 N), C4 H8 O, F6 P'
_chemical_formula_sum            'C128 H128 Co6 F6 Fe3 N8 O P7 Se8'
_chemical_formula_weight         3277.98

#----------------------------------------------------------------------------#
#                   UNIT CELL INFORMATION                                    #
#----------------------------------------------------------------------------#

_symmetry_cell_setting           triclinic
_symmetry_space_group_name_H-M   'P -1'
_symmetry_space_group_name_Hall  '-P 1'
_symmetry_Int_Tables_number      2
loop_
_symmetry_equiv_pos_as_xyz
'x, y, z'
'-x, -y, -z'

_cell_length_a                   19.480(2)
_cell_length_b                   19.724(2)
_cell_length_c                   20.296(2)
_cell_angle_alpha                89.548(3)
_cell_angle_beta                 71.860(3)
_cell_angle_gamma                72.506(3)
_cell_volume                     7036.4(13)
_cell_formula_units_Z            2
_cell_measurement_temperature    100(2)
_cell_measurement_reflns_used    9699
_cell_measurement_theta_min      2.18
_cell_measurement_theta_max      30.1
_cell_measurement_wavelength     0.71073

#----------------------------------------------------------------------------#
#                   CRYSTAL INFORMATION                                      #
#----------------------------------------------------------------------------#

_exptl_crystal_description       plate
_exptl_crystal_colour            brown
_exptl_crystal_size_max          0.6
_exptl_crystal_size_mid          0.42
_exptl_crystal_size_min          0.09
_exptl_crystal_density_diffrn    1.547
_exptl_crystal_density_method    'not measured'
_exptl_crystal_F_000             3262

#----------------------------------------------------------------------------#
#                   ABSORPTION CORRECTION                                    #
#----------------------------------------------------------------------------#

_exptl_absorpt_coefficient_mu    3.193
_exptl_absorpt_correction_type   multi-scan
_exptl_absorpt_process_details   
;
        SADABS-2012/1 - Bruker AXS area detector scaling and absorption correcti
;
_exptl_absorpt_correction_T_min  0.459
_exptl_absorpt_correction_T_max  0.746
_shelx_estimated_absorpt_T_min   0.25
_shelx_estimated_absorpt_T_max   0.762

#----------------------------------------------------------------------------#
#                   DATA COLLECTION                                          #
#----------------------------------------------------------------------------#

_diffrn_source                   'sealed x-ray tube'
_diffrn_ambient_temperature      100(2)
_diffrn_radiation_wavelength     0.71073
_diffrn_radiation_type           MoK\a
_diffrn_radiation_monochromator  graphite
_diffrn_radiation_probe          x-ray
_diffrn_detector                 'APEX-II CCD'
_diffrn_orient_matrix_ub_11      0.037173
_diffrn_orient_matrix_ub_12      0.015268
_diffrn_orient_matrix_ub_13      -0.026113
_diffrn_orient_matrix_ub_21      -0.041697
_diffrn_orient_matrix_ub_22      -0.021942
_diffrn_orient_matrix_ub_23      -0.044842
_diffrn_orient_matrix_ub_31      -0.011396
_diffrn_orient_matrix_ub_32      0.046495
_diffrn_orient_matrix_ub_33      -0.0066
_diffrn_measurement_device       '\k-geometry diffractometer'
_diffrn_measurement_device_type  'Bruker APEX-II'
_diffrn_measurement_method       '\f or \w oscillation scans'
_diffrn_standards_number         0
_diffrn_standards_interval_time  .
_diffrn_standards_interval_count .
_diffrn_standards_decay_%        ?
_diffrn_reflns_av_R_equivalents  0.0579
_diffrn_reflns_av_unetI/netI     0.1158
_diffrn_reflns_number            60498
_diffrn_reflns_limit_h_min       -25
_diffrn_reflns_limit_h_max       25
_diffrn_reflns_limit_k_min       -26
_diffrn_reflns_limit_k_max       26
_diffrn_reflns_limit_l_min       -27
_diffrn_reflns_limit_l_max       27
_diffrn_reflns_theta_min         1.293
_diffrn_reflns_theta_max         28.282
_diffrn_reflns_theta_full        25
_diffrn_measured_fraction_theta_full 0.96
_diffrn_measured_fraction_theta_max 0.914
_diffrn_reflns_Laue_measured_fraction_full 0.96
_diffrn_reflns_Laue_measured_fraction_max 0.914
_diffrn_reflns_point_group_measured_fraction_full 0.96
_diffrn_reflns_point_group_measured_fraction_max 0.914
_reflns_Friedel_coverage         0
_reflns_number_total             60498
_reflns_number_gt                37181
_reflns_threshold_expression     'I > 2\s(I)'

#----------------------------------------------------------------------------#
#                   COMPUTER PROGRAMS USED                                   #
#----------------------------------------------------------------------------#

_computing_data_collection       'Bruker APEX2 software'
_computing_cell_refinement       'SAINT V8.34A integration software'
_computing_data_reduction        'SORTAV (Blessing, 1995)'
_computing_structure_solution    'SHELXS-2013 (Sheldrick, 2008)'
_computing_structure_refinement  'SHELXL-2018/3 (Sheldrick, 2018)'
_computing_molecular_graphics    'ORTEP-3 for Windows (Farrugia, 2012)'
_computing_publication_material  'WinGX publication routines (Farrugia, 2012)'

#----------------------------------------------------------------------------#
#                   STRUCTURE SOLUTION                                       #
#----------------------------------------------------------------------------#

_atom_sites_solution_primary     dual
_atom_sites_solution_secondary   difmap
_atom_sites_solution_hydrogens   geom

#----------------------------------------------------------------------------#
#                   REFINEMENT INFORMATION                                   #
#----------------------------------------------------------------------------#

_shelx_SHELXL_version_number     2018/3
_refine_special_details          
;
 Refined as a 2-component twin.
;
_refine_ls_structure_factor_coef Fsqd
_refine_ls_matrix_type           full
_refine_ls_weighting_scheme      calc
_refine_ls_weighting_details     
'w=1/[\s^2^(Fo^2^)+(0.0257P)^2^+122.4044P] where P=(Fo^2^+2Fc^2^)/3'
_refine_ls_hydrogen_treatment    constr
_refine_ls_extinction_method     none
_refine_ls_number_reflns         60498
_refine_ls_number_parameters     1631
_refine_ls_number_restraints     2829
_refine_ls_number_constraints    0
_refine_ls_R_factor_all          0.1587
_refine_ls_R_factor_gt           0.0836
_refine_ls_wR_factor_ref         0.1887
_refine_ls_wR_factor_gt          0.1546
_refine_ls_goodness_of_fit_ref   1.063
_refine_ls_restrained_S_all      1.066
_refine_ls_shift/su_max          0.06
_refine_ls_shift/su_mean         0.002
_refine_diff_density_max         2.345
_refine_diff_density_min         -1.265
_refine_diff_density_rms         0.194

#----------------------------------------------------------------------------#
#                   CONSTRAINTS AND RESTRAINTS                               #
#----------------------------------------------------------------------------#


#----------------------------------------------------------------------------#
#                   ATOMIC TYPES, COORDINATES AND THERMAL PARAMETERS         #
#----------------------------------------------------------------------------#

loop_
_atom_type_symbol
_atom_type_description
_atom_type_scat_dispersion_real
_atom_type_scat_dispersion_imag
_atom_type_scat_source
C C 0.0033 0.0016 'International Tables Vol C Tables 4.2.6.8 and 6.1.1.4'
H H 0 0 'International Tables Vol C Tables 4.2.6.8 and 6.1.1.4'
Co Co 0.3494 0.9721 'International Tables Vol C Tables 4.2.6.8 and 6.1.1.4'
F F 0.0171 0.0103 'International Tables Vol C Tables 4.2.6.8 and 6.1.1.4'
Fe Fe 0.3463 0.8444 'International Tables Vol C Tables 4.2.6.8 and 6.1.1.4'
N N 0.0061 0.0033 'International Tables Vol C Tables 4.2.6.8 and 6.1.1.4'
O O 0.0106 0.006 'International Tables Vol C Tables 4.2.6.8 and 6.1.1.4'
P P 0.1023 0.0942 'International Tables Vol C Tables 4.2.6.8 and 6.1.1.4'
Se Se -0.0929 2.2259 'International Tables Vol C Tables 4.2.6.8 and 6.1.1.4'

loop_
_atom_site_label
_atom_site_type_symbol
_atom_site_fract_x
_atom_site_fract_y
_atom_site_fract_z
_atom_site_U_iso_or_equiv
_atom_site_adp_type
_atom_site_occupancy
_atom_site_site_symmetry_order
_atom_site_calc_flag
_atom_site_refinement_flags_posn
_atom_site_refinement_flags_adp
_atom_site_refinement_flags_occupancy
_atom_site_disorder_assembly
_atom_site_disorder_group
N1 N 0.3783(3) 0.8339(4) 0.7025(3) 0.0218(17) Uani 1 1 d D U . . .
P1 P 0.46031(15) 0.83783(12) 0.64669(12) 0.0182(5) Uani 1 1 d D U . . .
C1 C 0.4560(4) 0.9325(2) 0.6514(3) 0.024(2) Uani 1 1 d DG U . . .
C2 C 0.4243(4) 0.9688(3) 0.7176(3) 0.032(2) Uani 1 1 d DG U . . .
H2 H 0.402151 0.946173 0.756284 0.038 Uiso 1 1 calc R U . . .
C3 C 0.4251(5) 1.0382(3) 0.7272(3) 0.040(3) Uani 1 1 d DG U . . .
H3 H 0.403469 1.063059 0.772403 0.049 Uiso 1 1 calc R U . . .
C4 C 0.4576(5) 1.0714(2) 0.6705(4) 0.044(3) Uani 1 1 d DG U . . .
H4 H 0.458135 1.118833 0.677074 0.053 Uiso 1 1 calc R U . . .
C5 C 0.4893(5) 1.0351(3) 0.6043(3) 0.046(3) Uani 1 1 d DG U . . .
H5 H 0.511484 1.057722 0.565626 0.055 Uiso 1 1 calc R U . . .
C6 C 0.4885(4) 0.9656(3) 0.5948(3) 0.033(3) Uani 1 1 d DG U . . .
H6 H 0.510166 0.940837 0.549506 0.04 Uiso 1 1 calc R U . . .
C7 C 0.4634(3) 0.8092(3) 0.5593(2) 0.0198(19) Uani 1 1 d DG U . . .
C8 C 0.5233(3) 0.8109(3) 0.5009(3) 0.022(2) Uani 1 1 d DG U . . .
H8 H 0.559243 0.832856 0.505008 0.026 Uiso 1 1 calc R U . . .
C9 C 0.5307(4) 0.7806(4) 0.4365(2) 0.033(2) Uani 1 1 d DG U . . .
H9 H 0.57162 0.78184 0.396542 0.04 Uiso 1 1 calc R U . . .
C10 C 0.4781(4) 0.7485(4) 0.4305(2) 0.038(3) Uani 1 1 d DG U . . .
H10 H 0.48313 0.727833 0.386447 0.045 Uiso 1 1 calc R U . . .
C11 C 0.4182(4) 0.7468(4) 0.4889(3) 0.041(3) Uani 1 1 d DG U . . .
H11 H 0.382263 0.724842 0.484817 0.049 Uiso 1 1 calc R U . . .
C12 C 0.4108(3) 0.7771(4) 0.5533(3) 0.032(2) Uani 1 1 d DG U . . .
H12 H 0.369885 0.775858 0.593283 0.038 Uiso 1 1 calc R U . . .
C13 C 0.3044(3) 0.8767(4) 0.7006(3) 0.025(2) Uani 1 1 d DG U . . .
C14 C 0.2966(3) 0.9254(4) 0.6515(3) 0.036(3) Uani 1 1 d DG U . . .
H14 H 0.340497 0.931322 0.618026 0.044 Uiso 1 1 calc R U . . .
C15 C 0.2245(4) 0.9655(4) 0.6512(4) 0.038(3) Uani 1 1 d DG U . . .
H15 H 0.219187 0.998748 0.617624 0.046 Uiso 1 1 calc R U . . .
C16 C 0.1603(3) 0.9568(4) 0.7001(4) 0.038(2) Uani 1 1 d DG U . . .
C17 C 0.1681(3) 0.9081(4) 0.7493(4) 0.042(3) Uani 1 1 d DG U . . .
H17 H 0.124234 0.902234 0.782689 0.051 Uiso 1 1 calc R U . . .
C18 C 0.2402(3) 0.8681(4) 0.7495(3) 0.038(3) Uani 1 1 d DG U . . .
H18 H 0.245544 0.834808 0.783092 0.045 Uiso 1 1 calc R U . . .
C19 C 0.0805(5) 0.9995(7) 0.6989(7) 0.057(4) Uani 1 1 d D U . . .
H19A H 0.053175 0.966396 0.694116 0.085 Uiso 1 1 calc R U . . .
H19B H 0.08497 1.028716 0.659514 0.085 Uiso 1 1 calc R U . . .
H19C H 0.052403 1.030499 0.742472 0.085 Uiso 1 1 calc R U . . .
N2 N 0.3839(3) 0.7274(4) 0.8584(3) 0.0234(17) Uani 1 1 d D U . . .
P2 P 0.46554(15) 0.68111(13) 0.86938(12) 0.0199(6) Uani 1 1 d D U . . .
C20 C 0.4701(5) 0.5867(3) 0.8721(4) 0.029(2) Uani 1 1 d D U . . .
C21 C 0.4430(9) 0.5591(4) 0.8263(7) 0.062(4) Uani 1 1 d D U . . .
H21 H 0.41693 0.590429 0.799902 0.075 Uiso 1 1 calc R U . . .
C22 C 0.4534(9) 0.4864(5) 0.8183(7) 0.070(4) Uani 1 1 d D U . . .
H22 H 0.434475 0.468449 0.786684 0.084 Uiso 1 1 calc R U . . .
C23 C 0.4914(8) 0.4400(4) 0.8564(7) 0.065(4) Uani 1 1 d D U . . .
H23 H 0.497663 0.3904 0.851928 0.078 Uiso 1 1 calc R U . . .
C24 C 0.5201(9) 0.4669(4) 0.9012(8) 0.073(4) Uani 1 1 d D U . . .
H24 H 0.547857 0.435255 0.926148 0.087 Uiso 1 1 calc R U . . .
C25 C 0.5085(8) 0.5397(4) 0.9098(7) 0.062(4) Uani 1 1 d D U . . .
H25 H 0.526996 0.557622 0.941748 0.074 Uiso 1 1 calc R U . . .
C26 C 0.4643(4) 0.7155(4) 0.9539(3) 0.0216(19) Uani 1 1 d D U . . .
C27 C 0.4124(5) 0.7812(4) 0.9858(4) 0.028(2) Uani 1 1 d D U . . .
H27 H 0.37407 0.805262 0.96657 0.033 Uiso 1 1 calc R U . . .
C28 C 0.4161(6) 0.8121(5) 1.0455(5) 0.038(3) Uani 1 1 d D U . . .
H28 H 0.379917 0.856688 1.066964 0.046 Uiso 1 1 calc R U . . .
C29 C 0.4723(6) 0.7779(5) 1.0737(4) 0.036(2) Uani 1 1 d D U . . .
H29 H 0.474573 0.798697 1.114676 0.043 Uiso 1 1 calc R U . . .
C30 C 0.5250(6) 0.7133(5) 1.0415(4) 0.035(2) Uani 1 1 d D U . . .
H30 H 0.563434 0.689554 1.060765 0.042 Uiso 1 1 calc R U . . .
C31 C 0.5222(5) 0.6828(4) 0.9811(4) 0.027(2) Uani 1 1 d D U . . .
H31 H 0.560069 0.639543 0.958261 0.032 Uiso 1 1 calc R U . . .
C32 C 0.3102(3) 0.7389(4) 0.9098(5) 0.029(2) Uani 1 1 d D U . . .
C33 C 0.2542(4) 0.8035(4) 0.9133(5) 0.037(2) Uani 1 1 d D U . . .
H33 H 0.266695 0.839342 0.884887 0.044 Uiso 1 1 calc R U . . .
C34 C 0.1803(4) 0.8161(5) 0.9579(6) 0.045(3) Uani 1 1 d D U . . .
H34 H 0.142399 0.860045 0.95891 0.054 Uiso 1 1 calc R U . . .
C35 C 0.1617(4) 0.7647(5) 1.0010(5) 0.041(3) Uani 1 1 d D U . . .
C36 C 0.2183(4) 0.7018(5) 0.9999(5) 0.042(3) Uani 1 1 d D U . . .
H36 H 0.206648 0.667133 1.030459 0.05 Uiso 1 1 calc R U . . .
C37 C 0.2920(4) 0.6887(4) 0.9545(5) 0.035(2) Uani 1 1 d D U . . .
H37 H 0.330197 0.645143 0.954115 0.042 Uiso 1 1 calc R U . . .
C38 C 0.0801(5) 0.7794(7) 1.0506(7) 0.060(4) Uani 1 1 d D U . . .
H38A H 0.049635 0.82817 1.047436 0.091 Uiso 1 1 calc R U . . .
H38B H 0.080856 0.774146 1.098421 0.091 Uiso 1 1 calc R U . . .
H38C H 0.057824 0.745382 1.037509 0.091 Uiso 1 1 calc R U . . .
N3 N 0.7297(4) 0.4607(3) 0.5783(4) 0.0252(17) Uani 1 1 d D U . . .
P3A P 0.6724(5) 0.5372(5) 0.5634(6) 0.0191(10) Uani 0.565(12) 1 d D U P A 1
C39A C 0.5804(5) 0.5241(7) 0.5720(8) 0.030(3) Uani 0.565(12) 1 d DG U P A 1
C40A C 0.5253(6) 0.5778(7) 0.5550(8) 0.037(3) Uani 0.565(12) 1 d DG U P A 1
H40A H 0.537693 0.617365 0.533402 0.045 Uiso 0.565(12) 1 calc R U P A 1
C41A C 0.4522(6) 0.5735(8) 0.5697(9) 0.044(4) Uani 0.565(12) 1 d DG U P A 1
H41A H 0.414601 0.610201 0.558058 0.053 Uiso 0.565(12) 1 calc R U P A 1
C42A C 0.4342(6) 0.5156(9) 0.6013(9) 0.046(4) Uani 0.565(12) 1 d DG U P A 1
H42A H 0.384183 0.512644 0.611303 0.055 Uiso 0.565(12) 1 calc R U P A 1
C43A C 0.4892(7) 0.4619(7) 0.6183(8) 0.043(4) Uani 0.565(12) 1 d DG U P A 1
H43A H 0.476858 0.422251 0.639893 0.051 Uiso 0.565(12) 1 calc R U P A 1
C44A C 0.5623(6) 0.4661(6) 0.6036(8) 0.036(4) Uani 0.565(12) 1 d DG U P A 1
H44A H 0.599951 0.429414 0.615237 0.043 Uiso 0.565(12) 1 calc R U P A 1
C45A C 0.7178(6) 0.5511(13) 0.4723(9) 0.022(3) Uani 0.565(12) 1 d D U P A 1
C46A C 0.6774(8) 0.5944(12) 0.4339(8) 0.028(3) Uani 0.565(12) 1 d D U P A 1
H46A H 0.623583 0.613661 0.452766 0.034 Uiso 0.565(12) 1 calc R U P A 1
C47A C 0.7151(10) 0.6099(13) 0.3680(9) 0.039(4) Uani 0.565(12) 1 d D U P A 1
H47A H 0.686925 0.639658 0.342112 0.047 Uiso 0.565(12) 1 calc R U P A 1
C48A C 0.7936(10) 0.5820(12) 0.3401(8) 0.035(4) Uani 0.565(12) 1 d D U P A 1
H48A H 0.819254 0.592124 0.294894 0.042 Uiso 0.565(12) 1 calc R U P A 1
C49A C 0.8345(8) 0.5392(14) 0.3783(9) 0.034(3) Uani 0.565(12) 1 d D U P A 1
H49A H 0.888172 0.519291 0.358991 0.041 Uiso 0.565(12) 1 calc R U P A 1
C50A C 0.7971(7) 0.5255(17) 0.4449(9) 0.026(3) Uani 0.565(12) 1 d D U P A 1
H50A H 0.825621 0.498408 0.471993 0.032 Uiso 0.565(12) 1 calc R U P A 1
C51 C 0.7520(5) 0.3949(3) 0.5350(4) 0.026(2) Uani 1 1 d D U . . .
C52 C 0.7200(6) 0.3896(4) 0.4837(5) 0.039(3) Uani 1 1 d D U . . .
H52 H 0.68289 0.430155 0.476319 0.046 Uiso 1 1 calc R U . . .
C53 C 0.7416(6) 0.3254(4) 0.4429(5) 0.042(3) Uani 1 1 d D U . . .
H53 H 0.71988 0.323073 0.407426 0.05 Uiso 1 1 calc R U . . .
C54 C 0.7945(7) 0.2649(4) 0.4535(6) 0.046(3) Uani 1 1 d D U . . .
C55 C 0.8268(7) 0.2704(4) 0.5045(6) 0.048(3) Uani 1 1 d D U . . .
H55 H 0.863812 0.229772 0.511958 0.057 Uiso 1 1 calc R U . . .
C56 C 0.8057(6) 0.3345(4) 0.5449(5) 0.037(3) Uani 1 1 d D U . . .
H56 H 0.828338 0.337039 0.579645 0.044 Uiso 1 1 calc R U . . .
C57 C 0.8167(9) 0.1942(5) 0.4092(8) 0.071(5) Uani 1 1 d D U . . .
H57A H 0.859797 0.191575 0.367279 0.106 Uiso 1 1 calc R U . . .
H57B H 0.773395 0.191579 0.395707 0.106 Uiso 1 1 calc R U . . .
H57C H 0.831236 0.154169 0.436291 0.106 Uiso 1 1 calc R U . . .
N4A N 0.8305(9) 0.4783(7) 0.7181(6) 0.018(3) Uani 0.61(2) 1 d D U P B 1
P4A P 0.8032(6) 0.5533(5) 0.7696(5) 0.0261(7) Uani 0.61(2) 1 d D U P B 1
C58A C 0.7596(9) 0.5362(8) 0.8601(5) 0.0261(7) Uani 0.61(2) 1 d D U P B 1
C59A C 0.728(2) 0.4811(13) 0.8717(7) 0.034(3) Uani 0.61(2) 1 d D U P B 1
H59A H 0.732512 0.450716 0.833418 0.041 Uiso 0.61(2) 1 calc R U P B 1
C60A C 0.6895(16) 0.4700(12) 0.9392(8) 0.041(4) Uani 0.61(2) 1 d D U P B 1
H60A H 0.66973 0.431003 0.94707 0.049 Uiso 0.61(2) 1 calc R U P B 1
C61A C 0.6801(14) 0.5160(12) 0.9950(7) 0.042(4) Uani 0.61(2) 1 d D U P B 1
H61A H 0.655276 0.507777 1.041199 0.05 Uiso 0.61(2) 1 calc R U P B 1
C62A C 0.7071(15) 0.5740(12) 0.9831(6) 0.039(4) Uani 0.61(2) 1 d D U P B 1
H62A H 0.699749 0.606172 1.021097 0.046 Uiso 0.61(2) 1 calc R U P B 1
C63A C 0.7449(19) 0.5853(12) 0.9156(6) 0.034(3) Uani 0.61(2) 1 d D U P B 1
H63A H 0.760724 0.626584 0.90739 0.041 Uiso 0.61(2) 1 calc R U P B 1
C64A C 0.8893(9) 0.5763(11) 0.7656(7) 0.028(3) Uani 0.61(2) 1 d D U P B 1
C65A C 0.9159(11) 0.5723(15) 0.8220(8) 0.044(5) Uani 0.61(2) 1 d D U P B 1
H65A H 0.889578 0.55692 0.864162 0.053 Uiso 0.61(2) 1 calc R U P B 1
C66A C 0.9808(11) 0.5906(15) 0.8171(10) 0.056(5) Uani 0.61(2) 1 d D U P B 1
H66A H 1.000456 0.585033 0.854904 0.067 Uiso 0.61(2) 1 calc R U P B 1
C67A C 1.0169(12) 0.6171(16) 0.7572(10) 0.058(5) Uani 0.61(2) 1 d D U P B 1
H67A H 1.057607 0.634704 0.755718 0.07 Uiso 0.61(2) 1 calc R U P B 1
C68A C 0.9930(11) 0.6177(14) 0.6996(9) 0.048(5) Uani 0.61(2) 1 d D U P B 1
H68A H 1.020169 0.632034 0.657265 0.058 Uiso 0.61(2) 1 calc R U P B 1
C69A C 0.9295(13) 0.5973(18) 0.7036(8) 0.035(4) Uani 0.61(2) 1 d D U P B 1
H69A H 0.913523 0.597654 0.663859 0.042 Uiso 0.61(2) 1 calc R U P B 1
C70A C 0.8833(12) 0.4117(7) 0.7258(8) 0.030(3) Uani 0.61(2) 1 d DG U P B 1
C71A C 0.9050(15) 0.3549(8) 0.6757(9) 0.032(3) Uani 0.61(2) 1 d DG U P B 1
H71A H 0.887116 0.361257 0.63682 0.038 Uiso 0.61(2) 1 calc R U P B 1
C72A C 0.9527(15) 0.2888(7) 0.6825(10) 0.039(3) Uani 0.61(2) 1 d DG U P B 1
H72A H 0.967522 0.249998 0.648282 0.047 Uiso 0.61(2) 1 calc R U P B 1
C73A C 0.9789(12) 0.2795(7) 0.7394(9) 0.039(4) Uani 0.61(2) 1 d DG U P B 1
C74A C 0.9572(10) 0.3363(8) 0.7895(8) 0.036(4) Uani 0.61(2) 1 d DG U P B 1
H74A H 0.975101 0.329896 0.828336 0.043 Uiso 0.61(2) 1 calc R U P B 1
C75A C 0.9095(10) 0.4024(7) 0.7827(7) 0.031(4) Uani 0.61(2) 1 d DG U P B 1
H75A H 0.894695 0.441155 0.816875 0.037 Uiso 0.61(2) 1 calc R U P B 1
C76A C 1.025(2) 0.2043(9) 0.7497(16) 0.052(7) Uani 0.61(2) 1 d D U P B 1
H76A H 0.990719 0.180088 0.778086 0.077 Uiso 0.61(2) 1 calc R U P B 1
H76B H 1.060958 0.208164 0.773365 0.077 Uiso 0.61(2) 1 calc R U P B 1
H76C H 1.053601 0.176848 0.704265 0.077 Uiso 0.61(2) 1 calc R U P B 1
N5 N 0.8298(4) 0.8300(3) 0.5780(3) 0.0219(17) Uani 1 1 d D U . . .
P5 P 0.81311(15) 0.76383(13) 0.54146(12) 0.0203(6) Uani 1 1 d D U . . .
C77 C 0.9026(3) 0.6894(3) 0.5102(4) 0.027(2) Uani 1 1 d D U . . .
C78 C 0.9075(5) 0.6337(4) 0.4661(6) 0.048(3) Uani 1 1 d D U . . .
H78 H 0.866119 0.636043 0.449828 0.057 Uiso 1 1 calc R U . . .
C79 C 0.9725(6) 0.5742(5) 0.4453(6) 0.059(3) Uani 1 1 d D U . . .
H79 H 0.976113 0.536862 0.413901 0.07 Uiso 1 1 calc R U . . .
C80 C 1.0319(5) 0.5697(5) 0.4707(6) 0.055(3) Uani 1 1 d D U . . .
H80 H 1.076456 0.529327 0.456633 0.066 Uiso 1 1 calc R U . . .
C81 C 1.0260(5) 0.6244(5) 0.5166(6) 0.049(3) Uani 1 1 d D U . . .
H81 H 1.065999 0.620585 0.53514 0.059 Uiso 1 1 calc R U . . .
C82 C 0.9622(4) 0.6846(5) 0.5356(5) 0.040(3) Uani 1 1 d D U . . .
H82 H 0.95928 0.722478 0.566044 0.048 Uiso 1 1 calc R U . . .
C83 C 0.7855(5) 0.7944(4) 0.4649(3) 0.033(2) Uani 1 1 d D U . . .
C84 C 0.7193(6) 0.8508(6) 0.4744(4) 0.055(4) Uani 1 1 d D U . . .
H84 H 0.690323 0.873874 0.519771 0.066 Uiso 1 1 calc R U . . .
C85 C 0.6947(6) 0.8739(7) 0.4183(5) 0.061(4) Uani 1 1 d D U . . .
H85 H 0.64956 0.912836 0.425423 0.073 Uiso 1 1 calc R U . . .
C86 C 0.7362(7) 0.8400(7) 0.3520(5) 0.069(4) Uani 1 1 d D U . . .
H86 H 0.719153 0.855281 0.313716 0.082 Uiso 1 1 calc R U . . .
C87 C 0.8025(8) 0.7839(8) 0.3419(5) 0.082(5) Uani 1 1 d D U . . .
H87 H 0.830301 0.759778 0.296777 0.098 Uiso 1 1 calc R U . . .
C88 C 0.8286(7) 0.7625(7) 0.3978(4) 0.064(4) Uani 1 1 d D U . . .
H88 H 0.875952 0.726151 0.39004 0.076 Uiso 1 1 calc R U . . .
C89 C 0.8957(4) 0.8529(5) 0.5479(3) 0.025(2) Uani 1 1 d D U . . .
C90 C 0.9242(5) 0.8577(6) 0.4767(4) 0.033(2) Uani 1 1 d D U . . .
H90 H 0.900068 0.845545 0.446603 0.04 Uiso 1 1 calc R U . . .
C91 C 0.9878(5) 0.8801(6) 0.4493(4) 0.040(3) Uani 1 1 d D U . . .
H91 H 1.007007 0.882337 0.400453 0.048 Uiso 1 1 calc R U . . .
C92 C 1.0237(5) 0.8993(6) 0.4921(4) 0.041(3) Uani 1 1 d D U . . .
C93 C 0.9948(5) 0.8951(7) 0.5633(4) 0.044(3) Uani 1 1 d D U . . .
H93 H 1.018372 0.908133 0.593472 0.052 Uiso 1 1 calc R U . . .
C94 C 0.9319(5) 0.8719(6) 0.5907(4) 0.034(2) Uani 1 1 d D U . . .
H94 H 0.91323 0.869023 0.639452 0.041 Uiso 1 1 calc R U . . .
C95 C 1.0940(6) 0.9236(7) 0.4615(7) 0.057(4) Uani 1 1 d D U . . .
H95A H 1.091794 0.962443 0.492658 0.085 Uiso 1 1 calc R U . . .
H95B H 1.09522 0.940361 0.415719 0.085 Uiso 1 1 calc R U . . .
H95C H 1.140055 0.883354 0.456585 0.085 Uiso 1 1 calc R U . . .
N6 N 0.7225(4) 0.9103(4) 0.7705(3) 0.0234(18) Uani 1 1 d D U . . .
P6 P 0.66615(15) 0.86974(13) 0.82305(13) 0.0217(6) Uani 1 1 d D U . . .
C96 C 0.7132(4) 0.8276(5) 0.8856(4) 0.034(2) Uani 1 1 d D U . . .
C97 C 0.7920(4) 0.8011(6) 0.8621(5) 0.043(3) Uani 1 1 d D U . . .
H97 H 0.819757 0.809282 0.816822 0.052 Uiso 1 1 calc R U . . .
C98 C 0.8305(5) 0.7626(7) 0.9045(5) 0.058(3) Uani 1 1 d D U . . .
H98 H 0.884409 0.743313 0.887947 0.07 Uiso 1 1 calc R U . . .
C99 C 0.7897(6) 0.7525(7) 0.9711(5) 0.066(4) Uani 1 1 d D U . . .
H99 H 0.81593 0.726694 1.000465 0.079 Uiso 1 1 calc R U . . .
C100 C 0.7111(6) 0.7799(7) 0.9953(5) 0.061(4) Uani 1 1 d D U . . .
H100 H 0.683509 0.772999 1.041061 0.074 Uiso 1 1 calc R U . . .
C101 C 0.6724(5) 0.8175(6) 0.9524(4) 0.044(3) Uani 1 1 d D U . . .
H101 H 0.618492 0.836136 0.968751 0.053 Uiso 1 1 calc R U . . .
C102 C 0.5756(3) 0.9366(3) 0.8718(4) 0.025(2) Uani 1 1 d D U . . .
C103 C 0.5586(4) 1.0068(4) 0.8551(5) 0.033(2) Uani 1 1 d D U . . .
H103 H 0.597243 1.022232 0.823532 0.04 Uiso 1 1 calc R U . . .
C104 C 0.4858(5) 1.0549(4) 0.8839(6) 0.040(3) Uani 1 1 d D U . . .
H104 H 0.474943 1.102811 0.87204 0.048 Uiso 1 1 calc R U . . .
C105 C 0.4292(5) 1.0327(5) 0.9299(6) 0.049(3) Uani 1 1 d D U . . .
H105 H 0.379242 1.065205 0.949233 0.059 Uiso 1 1 calc R U . . .
C106 C 0.4457(5) 0.9632(5) 0.9474(6) 0.046(3) Uani 1 1 d D U . . .
H106 H 0.407157 0.948302 0.979744 0.055 Uiso 1 1 calc R U . . .
C107 C 0.5182(4) 0.9148(4) 0.9182(5) 0.036(2) Uani 1 1 d D U . . .
H107 H 0.528605 0.866838 0.9297 0.044 Uiso 1 1 calc R U . . .
C108 C 0.7547(5) 0.9581(5) 0.7948(3) 0.026(2) Uani 1 1 d D U . . .
C109 C 0.8087(5) 0.9822(5) 0.7468(4) 0.032(2) Uani 1 1 d D U . . .
H109 H 0.821923 0.968589 0.698524 0.039 Uiso 1 1 calc R U . . .
C110 C 0.8435(6) 1.0257(6) 0.7682(4) 0.040(3) Uani 1 1 d D U . . .
H110 H 0.881991 1.039702 0.734768 0.047 Uiso 1 1 calc R U . . .
C111 C 0.8226(6) 1.0491(6) 0.8382(4) 0.038(3) Uani 1 1 d D U . . .
C112 C 0.7679(6) 1.0261(6) 0.8861(4) 0.034(3) Uani 1 1 d D U . . .
H112 H 0.753478 1.041056 0.934146 0.041 Uiso 1 1 calc R U . . .
C113 C 0.7339(5) 0.9814(5) 0.8648(4) 0.029(2) Uani 1 1 d D U . . .
H113 H 0.696237 0.966614 0.898406 0.035 Uiso 1 1 calc R U . . .
C114 C 0.8625(8) 1.0959(8) 0.8619(7) 0.064(4) Uani 1 1 d D U . . .
H11A H 0.873983 1.128827 0.826762 0.096 Uiso 1 1 calc R U . . .
H11B H 0.90993 1.065464 0.867668 0.096 Uiso 1 1 calc R U . . .
H11C H 0.829099 1.123282 0.906351 0.096 Uiso 1 1 calc R U . . .
O1 O 0.7232(5) 0.9757(4) 0.6340(4) 0.0320(18) Uani 1 1 d . . . . .
C125 C 0.6599(8) 1.0349(6) 0.6738(7) 0.042(3) Uani 1 1 d . U . . .
H12A H 0.66905 1.050229 0.715722 0.051 Uiso 1 1 calc R U . . .
H12B H 0.61265 1.021457 0.68861 0.051 Uiso 1 1 calc R U . . .
C126 C 0.6532(10) 1.0939(7) 0.6263(7) 0.059(4) Uani 1 1 d . U . . .
H12C H 0.5994 1.122804 0.635656 0.071 Uiso 1 1 calc R U . . .
H12D H 0.682291 1.125505 0.63226 0.071 Uiso 1 1 calc R U . . .
C127 C 0.6860(10) 1.0559(9) 0.5556(8) 0.066(4) Uani 1 1 d . U . . .
H12E H 0.706243 1.086175 0.520563 0.079 Uiso 1 1 calc R U . . .
H12F H 0.647752 1.040477 0.542444 0.079 Uiso 1 1 calc R U . . .
C128 C 0.7481(8) 0.9934(7) 0.5629(7) 0.048(3) Uani 1 1 d . U . . .
H12G H 0.7574 0.95251 0.529852 0.057 Uiso 1 1 calc R U . . .
H12H H 0.79581 1.005647 0.553305 0.057 Uiso 1 1 calc R U . . .
Fe1 Fe 0.38743(11) 0.75297(9) 0.76368(9) 0.0215(5) Uani 0.853(3) 1 d . . P C 1
N7A N 0.2808(8) 0.6560(8) 0.7631(8) 0.066(3) Uani 0.853(3) 1 d D U P C 1
C115 C 0.3175(8) 0.6926(7) 0.7531(7) 0.038(3) Uani 0.853(3) 1 d D U P C 1
C116 C 0.2304(9) 0.6113(9) 0.7815(9) 0.081(3) Uani 0.853(3) 1 d D U P C 1
C117 C 0.2193(12) 0.5868(12) 0.7189(10) 0.109(5) Uani 0.853(3) 1 d D U P C 1
H11D H 0.185698 0.557131 0.731617 0.164 Uiso 0.853(3) 1 calc R U P C 1
H11E H 0.196187 0.628155 0.697158 0.164 Uiso 0.853(3) 1 calc R U P C 1
H11F H 0.268552 0.558695 0.686065 0.164 Uiso 0.853(3) 1 calc R U P C 1
C118 C 0.1574(10) 0.6591(11) 0.8357(9) 0.086(4) Uani 0.853(3) 1 d D U P C 1
H11G H 0.169492 0.673261 0.875842 0.129 Uiso 0.853(3) 1 calc R U P C 1
H11H H 0.135454 0.701791 0.81491 0.129 Uiso 0.853(3) 1 calc R U P C 1
H11I H 0.120764 0.632688 0.850868 0.129 Uiso 0.853(3) 1 calc R U P C 1
C119 C 0.2706(13) 0.5464(10) 0.8126(13) 0.119(5) Uani 0.853(3) 1 d D U P C 1
H11J H 0.278293 0.56232 0.854605 0.179 Uiso 0.853(3) 1 calc R U P C 1
H11K H 0.239181 0.51466 0.824673 0.179 Uiso 0.853(3) 1 calc R U P C 1
H11L H 0.319961 0.52065 0.778453 0.179 Uiso 0.853(3) 1 calc R U P C 1
N8A N 0.7194(17) 0.3326(9) 0.7409(13) 0.043(5) Uani 0.58(4) 1 d D U P B 1
C120 C 0.728(2) 0.3836(13) 0.7184(17) 0.030(6) Uani 0.58(4) 1 d D U P B 1
C121 C 0.7165(13) 0.2632(9) 0.7667(12) 0.050(4) Uani 0.58(4) 1 d D U P B 1
C122 C 0.6511(16) 0.2477(15) 0.7576(18) 0.067(5) Uani 0.58(4) 1 d D U P B 1
H12I H 0.649243 0.201459 0.774828 0.1 Uiso 0.58(4) 1 calc R U P B 1
H12J H 0.604254 0.285138 0.783812 0.1 Uiso 0.58(4) 1 calc R U P B 1
H12K H 0.655904 0.245916 0.708083 0.1 Uiso 0.58(4) 1 calc R U P B 1
C123 C 0.7134(19) 0.2710(16) 0.8428(13) 0.069(5) Uani 0.58(4) 1 d D U P B 1
H12L H 0.758919 0.281343 0.844722 0.103 Uiso 0.58(4) 1 calc R U P B 1
H12M H 0.66797 0.310164 0.868634 0.103 Uiso 0.58(4) 1 calc R U P B 1
H12N H 0.711205 0.226439 0.863807 0.103 Uiso 0.58(4) 1 calc R U P B 1
C124 C 0.7902(15) 0.2081(12) 0.7216(17) 0.061(5) Uani 0.58(4) 1 d D U P B 1
H12O H 0.833918 0.218725 0.72791 0.092 Uiso 0.58(4) 1 calc R U P B 1
H12P H 0.790748 0.160248 0.735489 0.092 Uiso 0.58(4) 1 calc R U P B 1
H12Q H 0.793249 0.209849 0.672559 0.092 Uiso 0.58(4) 1 calc R U P B 1
Fe1B Fe 0.4188(6) 0.7750(6) 0.7702(5) 0.0215(5) Uani 0.147(3) 1 d . . P C 2
P3B P 0.6668(7) 0.5328(7) 0.5712(9) 0.0191(10) Uani 0.435(12) 1 d . U P A 2
C39B C 0.5790(9) 0.5125(11) 0.5909(11) 0.030(3) Uani 0.435(12) 1 d G U P A 2
C40B C 0.5156(11) 0.5555(10) 0.5761(11) 0.037(3) Uani 0.435(12) 1 d G U P A 2
H40B H 0.518181 0.596911 0.552496 0.045 Uiso 0.435(12) 1 calc R U P A 2
C41B C 0.4485(9) 0.5380(11) 0.5959(12) 0.044(4) Uani 0.435(12) 1 d G U P A 2
H41B H 0.405212 0.567417 0.585753 0.053 Uiso 0.435(12) 1 calc R U P A 2
C42B C 0.4448(9) 0.4774(12) 0.6305(12) 0.046(4) Uani 0.435(12) 1 d G U P A 2
H42B H 0.398917 0.465455 0.643954 0.055 Uiso 0.435(12) 1 calc R U P A 2
C43B C 0.5081(12) 0.4344(9) 0.6453(11) 0.043(4) Uani 0.435(12) 1 d G U P A 2
H43B H 0.505592 0.392987 0.668897 0.051 Uiso 0.435(12) 1 calc R U P A 2
C44B C 0.5753(9) 0.4519(10) 0.6255(11) 0.036(4) Uani 0.435(12) 1 d G U P A 2
H44B H 0.618562 0.42248 0.63564 0.043 Uiso 0.435(12) 1 calc R U P A 2
C45B C 0.6988(16) 0.552(2) 0.4792(16) 0.022(3) Uani 0.435(12) 1 d . U P A 2
C46B C 0.6504(18) 0.5926(18) 0.4491(15) 0.028(3) Uani 0.435(12) 1 d . U P A 2
H46B H 0.597144 0.608028 0.472724 0.034 Uiso 0.435(12) 1 calc R U P A 2
C47B C 0.6808(19) 0.6120(19) 0.3806(16) 0.039(4) Uani 0.435(12) 1 d . U P A 2
H47B H 0.647496 0.640671 0.358363 0.047 Uiso 0.435(12) 1 calc R U P A 2
C48B C 0.756(2) 0.5899(18) 0.3476(16) 0.035(4) Uani 0.435(12) 1 d . U P A 2
H48B H 0.775202 0.603128 0.301974 0.042 Uiso 0.435(12) 1 calc R U P A 2
C49B C 0.8059(18) 0.549(2) 0.3770(16) 0.034(3) Uani 0.435(12) 1 d . U P A 2
H49B H 0.859234 0.535223 0.353616 0.041 Uiso 0.435(12) 1 calc R U P A 2
C50B C 0.7754(17) 0.529(2) 0.4441(17) 0.026(3) Uani 0.435(12) 1 d . U P A 2
H50B H 0.808787 0.499037 0.465374 0.032 Uiso 0.435(12) 1 calc R U P A 2
N4B N 0.8135(13) 0.4754(10) 0.7270(10) 0.018(3) Uani 0.39(2) 1 d D U P B 2
P4B P 0.8010(9) 0.5531(8) 0.7681(8) 0.0261(7) Uani 0.39(2) 1 d D U P B 2
C58B C 0.7501(12) 0.5525(11) 0.8615(8) 0.0261(7) Uani 0.39(2) 1 d D U P B 2
C59B C 0.728(3) 0.4932(18) 0.8827(10) 0.034(3) Uani 0.39(2) 1 d D U P B 2
H59B H 0.735988 0.455684 0.849208 0.041 Uiso 0.39(2) 1 calc R U P B 2
C60B C 0.693(3) 0.4887(18) 0.9531(11) 0.041(4) Uani 0.39(2) 1 d D U P B 2
H60B H 0.671825 0.451378 0.967354 0.049 Uiso 0.39(2) 1 calc R U P B 2
C61B C 0.690(2) 0.5390(19) 1.0024(9) 0.042(4) Uani 0.39(2) 1 d D U P B 2
H61B H 0.665427 0.53662 1.050439 0.05 Uiso 0.39(2) 1 calc R U P B 2
C62B C 0.722(2) 0.5927(18) 0.9815(9) 0.039(4) Uani 0.39(2) 1 d D U P B 2
H62B H 0.722505 0.625406 1.015362 0.046 Uiso 0.39(2) 1 calc R U P B 2
C63B C 0.754(3) 0.598(2) 0.9111(10) 0.034(3) Uani 0.39(2) 1 d D U P B 2
H63B H 0.778309 0.633752 0.896705 0.041 Uiso 0.39(2) 1 calc R U P B 2
C64B C 0.8959(12) 0.5577(15) 0.7620(9) 0.028(3) Uani 0.39(2) 1 d D U P B 2
C65B C 0.9195(15) 0.551(2) 0.8204(12) 0.044(5) Uani 0.39(2) 1 d D U P B 2
H65B H 0.888446 0.540298 0.862699 0.053 Uiso 0.39(2) 1 calc R U P B 2
C66B C 0.9883(16) 0.561(2) 0.8173(14) 0.056(5) Uani 0.39(2) 1 d D U P B 2
H66B H 1.005624 0.553735 0.856426 0.067 Uiso 0.39(2) 1 calc R U P B 2
C67B C 1.0314(15) 0.581(2) 0.7569(16) 0.058(5) Uani 0.39(2) 1 d D U P B 2
H67B H 1.079035 0.586654 0.754122 0.07 Uiso 0.39(2) 1 calc R U P B 2
C68B C 1.0051(15) 0.593(2) 0.7005(15) 0.048(5) Uani 0.39(2) 1 d D U P B 2
H68B H 1.033825 0.609017 0.659791 0.058 Uiso 0.39(2) 1 calc R U P B 2
C69B C 0.9367(18) 0.583(3) 0.7033(14) 0.035(4) Uani 0.39(2) 1 d D U P B 2
H69B H 0.917883 0.593224 0.66522 0.042 Uiso 0.39(2) 1 calc R U P B 2
C70B C 0.8730(19) 0.4100(10) 0.7263(10) 0.030(3) Uani 0.39(2) 1 d DG U P B 2
C71B C 0.901(2) 0.3602(13) 0.6687(11) 0.032(3) Uani 0.39(2) 1 d DG U P B 2
H71B H 0.888667 0.373289 0.627444 0.038 Uiso 0.39(2) 1 calc R U P B 2
C72B C 0.946(2) 0.2914(12) 0.6713(14) 0.039(3) Uani 0.39(2) 1 d DG U P B 2
H72B H 0.964784 0.257365 0.631841 0.047 Uiso 0.39(2) 1 calc R U P B 2
C73B C 0.9634(18) 0.2723(11) 0.7316(14) 0.039(4) Uani 0.39(2) 1 d DG U P B 2
C74B C 0.9357(16) 0.3221(12) 0.7893(12) 0.036(4) Uani 0.39(2) 1 d DG U P B 2
H74B H 0.947737 0.309015 0.83046 0.043 Uiso 0.39(2) 1 calc R U P B 2
C75B C 0.8905(16) 0.3909(11) 0.7866(10) 0.031(4) Uani 0.39(2) 1 d DG U P B 2
H75B H 0.871619 0.42494 0.826065 0.037 Uiso 0.39(2) 1 calc R U P B 2
C76B C 1.010(3) 0.1951(14) 0.735(2) 0.052(7) Uani 0.39(2) 1 d D U P B 2
H76D H 1.054542 0.179342 0.692594 0.077 Uiso 0.39(2) 1 calc R U P B 2
H76E H 0.97891 0.163817 0.73935 0.077 Uiso 0.39(2) 1 calc R U P B 2
H76F H 1.028005 0.192893 0.775639 0.077 Uiso 0.39(2) 1 calc R U P B 2
N7B N 0.235(4) 0.699(3) 0.808(3) 0.066(3) Uani 0.147(3) 1 d D U P C 2
C129 C 0.257(4) 0.729(4) 0.840(4) 0.038(3) Uani 0.147(3) 1 d D U P C 2
C130 C 0.209(3) 0.652(3) 0.773(3) 0.081(3) Uani 0.147(3) 1 d D U P C 2
C131 C 0.273(4) 0.607(4) 0.716(4) 0.109(5) Uani 0.147(3) 1 d D U P C 2
H13A H 0.25561 0.575204 0.692197 0.164 Uiso 0.147(3) 1 calc R U P C 2
H13B H 0.294575 0.637033 0.682092 0.164 Uiso 0.147(3) 1 calc R U P C 2
H13C H 0.312227 0.577825 0.734093 0.164 Uiso 0.147(3) 1 calc R U P C 2
C132 C 0.146(4) 0.702(4) 0.750(4) 0.086(4) Uani 0.147(3) 1 d D U P C 2
H13D H 0.104845 0.730371 0.790824 0.129 Uiso 0.147(3) 1 calc R U P C 2
H13E H 0.166123 0.734545 0.718309 0.129 Uiso 0.147(3) 1 calc R U P C 2
H13F H 0.12499 0.674491 0.725593 0.129 Uiso 0.147(3) 1 calc R U P C 2
C133 C 0.179(6) 0.604(4) 0.827(5) 0.119(5) Uani 0.147(3) 1 d D U P C 2
H13G H 0.136064 0.634441 0.865674 0.179 Uiso 0.147(3) 1 calc R U P C 2
H13H H 0.162352 0.570622 0.806067 0.179 Uiso 0.147(3) 1 calc R U P C 2
H13I H 0.219679 0.578018 0.845411 0.179 Uiso 0.147(3) 1 calc R U P C 2
N8B N 0.710(2) 0.3320(11) 0.7287(19) 0.043(5) Uani 0.42(4) 1 d D U P B 2
C134 C 0.718(3) 0.3831(18) 0.707(2) 0.030(6) Uani 0.42(4) 1 d D U P B 2
C135 C 0.7046(16) 0.2613(10) 0.7487(16) 0.050(4) Uani 0.42(4) 1 d D U P B 2
C136 C 0.6322(19) 0.255(2) 0.747(2) 0.067(5) Uani 0.42(4) 1 d D U P B 2
H13J H 0.628988 0.207704 0.760688 0.1 Uiso 0.42(4) 1 calc R U P B 2
H13K H 0.590132 0.291996 0.780194 0.1 Uiso 0.42(4) 1 calc R U P B 2
H13L H 0.628963 0.260336 0.700277 0.1 Uiso 0.42(4) 1 calc R U P B 2
C137 C 0.715(3) 0.257(2) 0.8208(18) 0.069(5) Uani 0.42(4) 1 d D U P B 2
H13M H 0.76415 0.261907 0.817471 0.103 Uiso 0.42(4) 1 calc R U P B 2
H13N H 0.674096 0.295874 0.853195 0.103 Uiso 0.42(4) 1 calc R U P B 2
H13O H 0.711794 0.211086 0.837726 0.103 Uiso 0.42(4) 1 calc R U P B 2
C138 C 0.770(2) 0.2067(16) 0.694(2) 0.061(5) Uani 0.42(4) 1 d D U P B 2
H13P H 0.818803 0.21117 0.694764 0.092 Uiso 0.42(4) 1 calc R U P B 2
H13Q H 0.768766 0.158428 0.703836 0.092 Uiso 0.42(4) 1 calc R U P B 2
H13R H 0.765622 0.215588 0.647563 0.092 Uiso 0.42(4) 1 calc R U P B 2
P7A P 0.6135(7) 0.7160(7) 0.2115(5) 0.045(5) Uani 0.578(19) 1 d D . P D 1
F1A F 0.6856(15) 0.6757(17) 0.1540(14) 0.168(13) Uani 0.578(19) 1 d D U P D 1
F2A F 0.6151(15) 0.6511(10) 0.2559(11) 0.092(8) Uani 0.578(19) 1 d D U P D 1
F3A F 0.5423(13) 0.7687(11) 0.2683(10) 0.121(9) Uani 0.578(19) 1 d D U P D 1
F4A F 0.6073(15) 0.7796(9) 0.1668(10) 0.095(8) Uani 0.578(19) 1 d D U P D 1
F5A F 0.6633(17) 0.7405(16) 0.2474(14) 0.139(12) Uani 0.578(19) 1 d D U P D 1
F6A F 0.5593(18) 0.6928(16) 0.1809(13) 0.153(12) Uani 0.578(19) 1 d D U P D 1
P7B P 0.6264(10) 0.7075(8) 0.2057(7) 0.052(8) Uani 0.422(19) 1 d D . P D 2
F1B F 0.675(2) 0.747(3) 0.1580(16) 0.167(17) Uani 0.422(19) 1 d D U P D 2
F2B F 0.6959(16) 0.6487(15) 0.2149(14) 0.124(13) Uani 0.422(19) 1 d D U P D 2
F3B F 0.5659(16) 0.6787(17) 0.2592(14) 0.124(14) Uani 0.422(19) 1 d D U P D 2
F4B F 0.5569(18) 0.7621(18) 0.1941(17) 0.163(17) Uani 0.422(19) 1 d D U P D 2
F5B F 0.6220(18) 0.7549(10) 0.2689(11) 0.070(9) Uani 0.422(19) 1 d D U P D 2
F6B F 0.6294(16) 0.6565(11) 0.1461(10) 0.069(8) Uani 0.422(19) 1 d D U P D 2
Se1 Se 0.51481(6) 0.81418(5) 0.79027(5) 0.0164(2) Uani 1 1 d . . . . .
Se2 Se 0.51679(6) 0.67510(5) 0.68986(5) 0.0172(2) Uani 1 1 d . . . . .
Se3 Se 0.64331(6) 0.57193(5) 0.74726(5) 0.0192(2) Uani 1 1 d . . . . .
Se4 Se 0.77855(6) 0.60988(5) 0.61427(5) 0.0163(2) Uani 1 1 d . . . . .
Se5 Se 0.77934(6) 0.73575(5) 0.71133(5) 0.0195(2) Uani 1 1 d . . . . .
Se6 Se 0.63531(6) 0.85233(5) 0.65904(5) 0.0187(2) Uani 1 1 d . . . . .
Se7 Se 0.64599(6) 0.71380(5) 0.56602(5) 0.0161(2) Uani 1 1 d . . . . .
Se8 Se 0.64373(6) 0.70663(5) 0.83786(5) 0.0175(2) Uani 1 1 d . . . . .
Co1 Co 0.55934(8) 0.77481(7) 0.67177(6) 0.0152(3) Uani 1 1 d . . . . .
Co2 Co 0.56070(8) 0.69044(7) 0.78307(6) 0.0156(3) Uani 1 1 d . . . . .
Co3 Co 0.65069(8) 0.62352(7) 0.64061(6) 0.0159(3) Uani 1 1 d . . . . .
Co4 Co 0.72651(8) 0.64000(7) 0.73457(6) 0.0178(3) Uani 1 1 d . . . . .
Co5 Co 0.72587(8) 0.73558(7) 0.62210(7) 0.0169(3) Uani 1 1 d . . . . .
Co6 Co 0.64753(8) 0.79347(7) 0.75970(6) 0.0165(3) Uani 1 1 d . . . . .
Fe2 Fe 0.75277(10) 0.47141(8) 0.66799(8) 0.0275(4) Uani 1 1 d D . . . .
Fe3 Fe 0.75057(9) 0.86672(8) 0.67171(7) 0.0228(3) Uani 1 1 d . . . . .

loop_
_atom_site_aniso_label
_atom_site_aniso_U_11
_atom_site_aniso_U_22
_atom_site_aniso_U_33
_atom_site_aniso_U_23
_atom_site_aniso_U_13
_atom_site_aniso_U_12
N1 0.019(4) 0.022(4) 0.018(4) 0.005(3) 0.001(3) -0.005(3)
P1 0.0210(15) 0.0176(12) 0.0158(12) 0.0047(10) -0.0084(11) -0.0037(11)
C1 0.029(6) 0.016(4) 0.027(4) 0.006(3) -0.013(4) -0.002(4)
C2 0.037(7) 0.025(4) 0.033(4) 0.001(4) -0.018(5) -0.003(5)
C3 0.051(8) 0.029(5) 0.046(5) -0.001(4) -0.026(5) -0.008(5)
C4 0.058(8) 0.021(5) 0.057(6) 0.004(4) -0.031(6) -0.004(5)
C5 0.073(9) 0.030(5) 0.047(5) 0.018(4) -0.031(6) -0.024(6)
C6 0.041(7) 0.019(4) 0.034(5) 0.004(4) -0.006(5) -0.006(5)
C7 0.022(5) 0.020(4) 0.016(3) 0.005(3) -0.011(3) -0.001(4)
C8 0.027(5) 0.015(4) 0.021(4) 0.011(3) -0.010(4) -0.003(4)
C9 0.042(6) 0.030(6) 0.019(4) 0.008(4) -0.009(4) 0.000(5)
C10 0.051(7) 0.038(6) 0.022(4) -0.003(4) -0.019(4) -0.002(5)
C11 0.045(7) 0.042(6) 0.041(5) -0.005(5) -0.020(5) -0.016(5)
C12 0.029(6) 0.041(6) 0.028(4) 0.003(4) -0.011(4) -0.014(5)
C13 0.026(4) 0.024(5) 0.023(5) 0.001(4) -0.009(4) -0.002(4)
C14 0.037(5) 0.040(6) 0.036(6) 0.013(4) -0.019(5) -0.010(5)
C15 0.042(5) 0.033(6) 0.045(6) 0.007(5) -0.025(5) -0.006(5)
C16 0.038(5) 0.026(5) 0.048(6) -0.003(4) -0.019(4) -0.003(4)
C17 0.026(5) 0.055(7) 0.048(7) 0.010(5) -0.015(5) -0.012(5)
C18 0.025(4) 0.051(7) 0.044(6) 0.015(5) -0.018(4) -0.017(5)
C19 0.041(6) 0.050(8) 0.080(10) 0.006(7) -0.032(7) -0.002(6)
N2 0.031(4) 0.030(4) 0.011(4) 0.010(3) -0.004(3) -0.014(3)
P2 0.0251(15) 0.0203(13) 0.0131(12) 0.0049(10) -0.0050(11) -0.0068(12)
C20 0.032(6) 0.019(4) 0.026(5) 0.003(3) 0.002(4) -0.007(4)
C21 0.106(10) 0.039(5) 0.057(8) 0.008(5) -0.037(7) -0.034(6)
C22 0.119(11) 0.046(6) 0.053(8) 0.001(5) -0.022(7) -0.043(7)
C23 0.080(9) 0.034(6) 0.057(8) 0.006(5) 0.012(6) -0.018(6)
C24 0.080(10) 0.034(5) 0.105(10) 0.032(6) -0.035(7) -0.013(6)
C25 0.070(9) 0.034(5) 0.093(9) 0.030(6) -0.041(7) -0.016(6)
C26 0.020(5) 0.027(4) 0.014(4) 0.005(3) -0.003(3) -0.006(4)
C27 0.024(6) 0.028(5) 0.026(5) 0.001(4) -0.007(4) -0.001(4)
C28 0.041(6) 0.039(6) 0.031(5) -0.005(4) -0.008(5) -0.009(5)
C29 0.042(7) 0.046(6) 0.019(5) 0.001(4) -0.007(4) -0.017(5)
C30 0.042(6) 0.043(5) 0.025(5) 0.011(4) -0.016(5) -0.016(4)
C31 0.029(6) 0.025(5) 0.019(4) 0.009(3) -0.005(4) 0.000(4)
C32 0.025(4) 0.037(5) 0.022(5) 0.006(4) -0.001(3) -0.009(4)
C33 0.034(5) 0.039(5) 0.034(6) 0.009(4) -0.010(4) -0.008(4)
C34 0.031(5) 0.053(6) 0.039(6) 0.004(5) -0.005(4) -0.002(5)
C35 0.029(5) 0.057(6) 0.035(6) 0.000(5) -0.007(4) -0.015(4)
C36 0.036(5) 0.054(6) 0.035(6) 0.016(5) -0.003(4) -0.021(4)
C37 0.030(5) 0.041(6) 0.031(5) 0.013(4) -0.005(4) -0.014(4)
C38 0.039(6) 0.079(10) 0.048(8) 0.001(7) 0.004(6) -0.017(6)
N3 0.035(4) 0.021(3) 0.018(4) -0.004(3) -0.008(4) -0.005(3)
P3A 0.0236(18) 0.0188(15) 0.017(2) -0.0004(13) -0.0099(16) -0.0067(13)
C39A 0.023(4) 0.039(6) 0.023(8) -0.008(5) 0.000(4) -0.009(4)
C40A 0.032(5) 0.045(7) 0.040(8) -0.003(5) -0.015(6) -0.016(5)
C41A 0.034(5) 0.056(7) 0.051(8) -0.005(6) -0.020(6) -0.020(6)
C42A 0.037(6) 0.058(8) 0.049(8) -0.008(6) -0.012(6) -0.026(5)
C43A 0.038(6) 0.046(7) 0.043(8) -0.010(5) -0.005(6) -0.021(5)
C44A 0.036(5) 0.040(6) 0.035(8) -0.003(5) -0.008(5) -0.019(5)
C45A 0.024(6) 0.022(5) 0.020(4) -0.003(4) -0.008(4) -0.007(6)
C46A 0.030(7) 0.032(6) 0.026(5) 0.005(5) -0.015(5) -0.009(6)
C47A 0.041(7) 0.047(7) 0.029(6) 0.010(5) -0.015(6) -0.010(7)
C48A 0.042(7) 0.041(7) 0.023(5) 0.004(5) -0.009(5) -0.014(7)
C49A 0.031(7) 0.040(7) 0.025(5) -0.002(5) -0.003(5) -0.007(7)
C50A 0.025(6) 0.026(5) 0.026(4) 0.002(4) -0.005(5) -0.007(7)
C51 0.024(6) 0.020(3) 0.032(5) -0.004(4) -0.006(4) -0.009(3)
C52 0.041(7) 0.035(5) 0.042(6) -0.010(4) -0.019(5) -0.008(5)
C53 0.043(7) 0.038(5) 0.046(7) -0.012(4) -0.020(5) -0.008(5)
C54 0.050(7) 0.032(5) 0.057(7) -0.010(5) -0.020(6) -0.009(5)
C55 0.048(8) 0.031(5) 0.056(7) -0.010(5) -0.021(6) 0.004(5)
C56 0.041(7) 0.026(4) 0.041(6) -0.003(4) -0.015(5) -0.005(4)
C57 0.073(11) 0.043(7) 0.094(11) -0.030(7) -0.038(9) -0.002(7)
N4A 0.017(7) 0.019(3) 0.015(4) 0.007(3) -0.001(4) -0.007(4)
P4A 0.0323(17) 0.0235(13) 0.0178(12) 0.0017(10) -0.0137(12) 0.0037(12)
C58A 0.0323(17) 0.0235(13) 0.0178(12) 0.0017(10) -0.0137(12) 0.0037(12)
C59A 0.037(6) 0.036(7) 0.028(5) 0.007(4) -0.014(5) -0.004(5)
C60A 0.050(7) 0.041(8) 0.029(6) 0.012(5) -0.016(6) -0.007(6)
C61A 0.047(8) 0.045(9) 0.027(5) 0.009(5) -0.018(5) 0.000(6)
C62A 0.042(9) 0.047(8) 0.023(4) 0.000(5) -0.016(5) -0.001(6)
C63A 0.042(8) 0.031(7) 0.024(4) 0.000(4) -0.017(4) 0.004(5)
C64A 0.036(5) 0.013(8) 0.032(5) -0.010(5) -0.016(4) 0.002(5)
C65A 0.045(6) 0.047(11) 0.041(5) 0.000(6) -0.026(5) -0.004(6)
C66A 0.052(7) 0.065(11) 0.058(6) -0.003(7) -0.036(6) -0.010(7)
C67A 0.047(8) 0.070(11) 0.070(7) -0.001(7) -0.033(5) -0.019(8)
C68A 0.036(7) 0.054(11) 0.057(6) 0.001(7) -0.020(5) -0.012(7)
C69A 0.029(6) 0.038(11) 0.033(5) -0.007(5) -0.013(4) -0.001(7)
C70A 0.032(7) 0.026(4) 0.030(5) 0.007(3) -0.013(4) -0.002(4)
C71A 0.030(6) 0.027(4) 0.029(5) 0.004(4) -0.007(4) -0.001(4)
C72A 0.043(7) 0.030(4) 0.033(6) 0.004(4) -0.007(5) 0.002(4)
C73A 0.037(9) 0.033(5) 0.037(6) 0.010(4) -0.008(5) 0.000(5)
C74A 0.032(9) 0.038(6) 0.032(5) 0.011(4) -0.012(6) -0.001(5)
C75A 0.031(9) 0.031(5) 0.025(5) 0.008(4) -0.007(5) -0.003(5)
C76A 0.053(14) 0.040(6) 0.044(12) 0.009(6) -0.013(8) 0.008(8)
N5 0.023(5) 0.025(4) 0.019(4) 0.002(3) -0.007(3) -0.009(3)
P5 0.0240(15) 0.0211(13) 0.0154(12) 0.0024(10) -0.0038(11) -0.0092(11)
C77 0.019(4) 0.024(4) 0.029(5) 0.003(3) 0.011(4) -0.013(3)
C78 0.049(6) 0.031(5) 0.053(7) -0.005(4) -0.003(5) -0.013(4)
C79 0.061(7) 0.036(6) 0.057(8) -0.009(5) 0.010(6) -0.015(5)
C80 0.040(6) 0.032(5) 0.063(8) 0.012(5) 0.017(5) -0.004(5)
C81 0.039(6) 0.039(6) 0.059(7) 0.023(5) -0.008(5) -0.004(4)
C82 0.031(5) 0.036(5) 0.044(6) 0.006(5) -0.003(5) -0.008(4)
C83 0.041(6) 0.040(6) 0.026(4) 0.010(4) -0.015(4) -0.022(4)
C84 0.058(7) 0.059(7) 0.042(5) 0.024(5) -0.018(5) -0.007(5)
C85 0.055(8) 0.078(8) 0.053(6) 0.036(6) -0.023(5) -0.020(6)
C86 0.074(8) 0.094(9) 0.050(5) 0.028(6) -0.035(6) -0.029(6)
C87 0.101(10) 0.099(10) 0.041(6) 0.005(7) -0.038(7) -0.010(7)
C88 0.078(9) 0.076(8) 0.030(4) 0.009(5) -0.022(5) -0.010(6)
C89 0.025(5) 0.016(5) 0.032(4) 0.003(4) -0.008(4) -0.007(4)
C90 0.031(6) 0.035(6) 0.033(4) 0.005(5) -0.008(4) -0.012(5)
C91 0.039(6) 0.032(6) 0.041(5) 0.002(5) 0.000(4) -0.015(5)
C92 0.030(6) 0.025(5) 0.063(6) -0.002(5) -0.005(5) -0.011(5)
C93 0.034(6) 0.041(6) 0.059(5) -0.009(5) -0.016(5) -0.016(5)
C94 0.031(6) 0.035(6) 0.036(5) -0.006(5) -0.009(4) -0.009(5)
C95 0.034(7) 0.035(7) 0.093(10) 0.000(7) -0.005(6) -0.013(6)
N6 0.026(4) 0.020(4) 0.026(4) -0.001(3) -0.009(3) -0.009(3)
P6 0.0273(16) 0.0235(13) 0.0164(12) -0.0021(10) -0.0074(11) -0.0106(12)
C96 0.050(5) 0.036(6) 0.028(5) 0.004(4) -0.024(4) -0.020(4)
C97 0.050(5) 0.045(7) 0.047(6) 0.001(5) -0.031(4) -0.017(5)
C98 0.065(7) 0.053(8) 0.065(7) 0.004(6) -0.042(5) -0.008(6)
C99 0.094(7) 0.063(8) 0.054(6) 0.004(6) -0.053(6) -0.015(7)
C100 0.096(7) 0.067(8) 0.033(6) 0.013(6) -0.036(5) -0.027(7)
C101 0.065(6) 0.045(7) 0.023(4) -0.001(4) -0.018(4) -0.014(6)
C102 0.021(4) 0.032(4) 0.024(5) -0.008(4) -0.008(3) -0.012(3)
C103 0.033(5) 0.033(4) 0.039(6) 0.001(4) -0.019(4) -0.010(4)
C104 0.039(6) 0.035(5) 0.048(7) -0.012(5) -0.022(5) -0.008(4)
C105 0.039(6) 0.051(5) 0.051(7) -0.024(5) -0.010(5) -0.009(5)
C106 0.032(5) 0.060(6) 0.037(6) -0.015(5) 0.006(5) -0.021(5)
C107 0.039(5) 0.043(5) 0.029(6) -0.009(4) -0.006(4) -0.022(4)
C108 0.021(5) 0.025(5) 0.031(5) -0.004(4) -0.009(4) -0.007(4)
C109 0.031(6) 0.032(6) 0.036(5) -0.001(4) -0.009(4) -0.015(5)
C110 0.037(7) 0.036(6) 0.047(5) 0.002(5) -0.008(5) -0.021(5)
C111 0.035(6) 0.033(6) 0.052(5) -0.004(5) -0.017(5) -0.016(5)
C112 0.032(6) 0.038(6) 0.037(5) -0.005(4) -0.014(4) -0.014(5)
C113 0.025(6) 0.033(6) 0.033(4) -0.002(4) -0.011(4) -0.012(4)
C114 0.069(10) 0.072(10) 0.068(9) -0.005(7) -0.018(8) -0.051(8)
O1 0.038(5) 0.028(4) 0.026(4) 0.003(3) -0.007(4) -0.009(4)
C125 0.046(7) 0.028(6) 0.044(6) 0.001(5) -0.014(6) -0.001(5)
C126 0.075(9) 0.040(6) 0.058(7) 0.015(5) -0.022(7) -0.011(6)
C127 0.070(9) 0.067(8) 0.051(5) 0.018(6) -0.022(7) -0.004(6)
C128 0.055(7) 0.044(6) 0.044(7) 0.017(5) -0.015(6) -0.017(5)
Fe1 0.0264(11) 0.0222(9) 0.0179(8) 0.0074(7) -0.0097(7) -0.0079(8)
N7A 0.074(6) 0.070(6) 0.067(6) 0.003(4) -0.027(4) -0.038(5)
C115 0.037(6) 0.036(6) 0.036(6) 0.004(4) -0.015(5) -0.003(4)
C116 0.083(6) 0.081(6) 0.092(6) -0.004(4) -0.025(4) -0.048(4)
C117 0.091(9) 0.125(12) 0.117(7) -0.049(7) -0.022(5) -0.053(6)
C118 0.083(6) 0.119(10) 0.069(7) -0.001(5) -0.020(4) -0.054(6)
C119 0.118(11) 0.090(8) 0.160(11) 0.039(8) -0.035(6) -0.059(5)
N8A 0.044(7) 0.039(4) 0.040(7) 0.006(4) -0.008(6) -0.013(4)
C120 0.032(9) 0.030(4) 0.026(9) 0.000(5) -0.013(6) -0.003(5)
C121 0.055(6) 0.044(5) 0.050(6) 0.013(5) -0.014(5) -0.020(4)
C122 0.066(7) 0.062(9) 0.078(11) 0.006(8) -0.016(7) -0.036(7)
C123 0.097(11) 0.059(11) 0.053(6) 0.021(6) -0.026(7) -0.026(9)
C124 0.066(7) 0.041(5) 0.066(10) 0.017(8) -0.017(8) -0.006(6)
Fe1B 0.0264(11) 0.0222(9) 0.0179(8) 0.0074(7) -0.0097(7) -0.0079(8)
P3B 0.0236(18) 0.0188(15) 0.017(2) -0.0004(13) -0.0099(16) -0.0067(13)
C39B 0.023(4) 0.039(6) 0.023(8) -0.008(5) 0.000(4) -0.009(4)
C40B 0.032(5) 0.045(7) 0.040(8) -0.003(5) -0.015(6) -0.016(5)
C41B 0.034(5) 0.056(7) 0.051(8) -0.005(6) -0.020(6) -0.020(6)
C42B 0.037(6) 0.058(8) 0.049(8) -0.008(6) -0.012(6) -0.026(5)
C43B 0.038(6) 0.046(7) 0.043(8) -0.010(5) -0.005(6) -0.021(5)
C44B 0.036(5) 0.040(6) 0.035(8) -0.003(5) -0.008(5) -0.019(5)
C45B 0.024(6) 0.022(5) 0.020(4) -0.003(4) -0.008(4) -0.007(6)
C46B 0.030(7) 0.032(6) 0.026(5) 0.005(5) -0.015(5) -0.009(6)
C47B 0.041(7) 0.047(7) 0.029(6) 0.010(5) -0.015(6) -0.010(7)
C48B 0.042(7) 0.041(7) 0.023(5) 0.004(5) -0.009(5) -0.014(7)
C49B 0.031(7) 0.040(7) 0.025(5) -0.002(5) -0.003(5) -0.007(7)
C50B 0.025(6) 0.026(5) 0.026(4) 0.002(4) -0.005(5) -0.007(7)
N4B 0.017(7) 0.019(3) 0.015(4) 0.007(3) -0.001(4) -0.007(4)
P4B 0.0323(17) 0.0235(13) 0.0178(12) 0.0017(10) -0.0137(12) 0.0037(12)
C58B 0.0323(17) 0.0235(13) 0.0178(12) 0.0017(10) -0.0137(12) 0.0037(12)
C59B 0.037(6) 0.036(7) 0.028(5) 0.007(4) -0.014(5) -0.004(5)
C60B 0.050(7) 0.041(8) 0.029(6) 0.012(5) -0.016(6) -0.007(6)
C61B 0.047(8) 0.045(9) 0.027(5) 0.009(5) -0.018(5) 0.000(6)
C62B 0.042(9) 0.047(8) 0.023(4) 0.000(5) -0.016(5) -0.001(6)
C63B 0.042(8) 0.031(7) 0.024(4) 0.000(4) -0.017(4) 0.004(5)
C64B 0.036(5) 0.013(8) 0.032(5) -0.010(5) -0.016(4) 0.002(5)
C65B 0.045(6) 0.047(11) 0.041(5) 0.000(6) -0.026(5) -0.004(6)
C66B 0.052(7) 0.065(11) 0.058(6) -0.003(7) -0.036(6) -0.010(7)
C67B 0.047(8) 0.070(11) 0.070(7) -0.001(7) -0.033(5) -0.019(8)
C68B 0.036(7) 0.054(11) 0.057(6) 0.001(7) -0.020(5) -0.012(7)
C69B 0.029(6) 0.038(11) 0.033(5) -0.007(5) -0.013(4) -0.001(7)
C70B 0.032(7) 0.026(4) 0.030(5) 0.007(3) -0.013(4) -0.002(4)
C71B 0.030(6) 0.027(4) 0.029(5) 0.004(4) -0.007(4) -0.001(4)
C72B 0.043(7) 0.030(4) 0.033(6) 0.004(4) -0.007(5) 0.002(4)
C73B 0.037(9) 0.033(5) 0.037(6) 0.010(4) -0.008(5) 0.000(5)
C74B 0.032(9) 0.038(6) 0.032(5) 0.011(4) -0.012(6) -0.001(5)
C75B 0.031(9) 0.031(5) 0.025(5) 0.008(4) -0.007(5) -0.003(5)
C76B 0.053(14) 0.040(6) 0.044(12) 0.009(6) -0.013(8) 0.008(8)
N7B 0.074(6) 0.070(6) 0.067(6) 0.003(4) -0.027(4) -0.038(5)
C129 0.037(6) 0.036(6) 0.036(6) 0.004(4) -0.015(5) -0.003(4)
C130 0.083(6) 0.081(6) 0.092(6) -0.004(4) -0.025(4) -0.048(4)
C131 0.091(9) 0.125(12) 0.117(7) -0.049(7) -0.022(5) -0.053(6)
C132 0.083(6) 0.119(10) 0.069(7) -0.001(5) -0.020(4) -0.054(6)
C133 0.118(11) 0.090(8) 0.160(11) 0.039(8) -0.035(6) -0.059(5)
N8B 0.044(7) 0.039(4) 0.040(7) 0.006(4) -0.008(6) -0.013(4)
C134 0.032(9) 0.030(4) 0.026(9) 0.000(5) -0.013(6) -0.003(5)
C135 0.055(6) 0.044(5) 0.050(6) 0.013(5) -0.014(5) -0.020(4)
C136 0.066(7) 0.062(9) 0.078(11) 0.006(8) -0.016(7) -0.036(7)
C137 0.097(11) 0.059(11) 0.053(6) 0.021(6) -0.026(7) -0.026(9)
C138 0.066(7) 0.041(5) 0.066(10) 0.017(8) -0.017(8) -0.006(6)
P7A 0.069(8) 0.049(6) 0.023(6) 0.010(4) -0.022(5) -0.020(6)
F1A 0.123(19) 0.14(2) 0.15(2) -0.004(17) 0.021(17) 0.030(16)
F2A 0.135(19) 0.077(12) 0.111(15) 0.059(11) -0.080(14) -0.058(12)
F3A 0.134(18) 0.108(15) 0.080(14) -0.011(11) 0.014(12) -0.030(13)
F4A 0.099(15) 0.087(12) 0.076(12) 0.060(10) -0.019(11) -0.008(11)
F5A 0.14(2) 0.17(2) 0.17(2) 0.038(17) -0.094(17) -0.102(17)
F6A 0.18(2) 0.19(2) 0.16(2) 0.029(16) -0.141(18) -0.070(17)
P7B 0.078(13) 0.066(12) 0.018(8) 0.010(7) -0.027(8) -0.022(9)
F1B 0.18(3) 0.21(3) 0.12(2) 0.06(2) -0.022(19) -0.11(2)
F2B 0.11(2) 0.14(2) 0.087(18) -0.021(15) -0.060(16) 0.035(16)
F3B 0.13(2) 0.14(2) 0.085(18) -0.016(16) 0.033(16) -0.082(19)
F4B 0.15(3) 0.17(3) 0.16(3) -0.01(2) -0.10(2) 0.01(2)
F5B 0.12(2) 0.048(12) 0.042(11) -0.014(9) -0.037(13) -0.011(13)
F6B 0.077(16) 0.087(15) 0.038(11) -0.019(9) -0.034(11) -0.003(12)
Se1 0.0189(6) 0.0180(5) 0.0127(5) 0.0024(4) -0.0056(4) -0.0059(4)
Se2 0.0192(6) 0.0183(5) 0.0146(5) 0.0024(4) -0.0054(4) -0.0069(4)
Se3 0.0244(6) 0.0159(5) 0.0162(5) 0.0043(4) -0.0069(4) -0.0044(4)
Se4 0.0188(6) 0.0170(5) 0.0126(5) 0.0010(4) -0.0060(4) -0.0038(4)
Se5 0.0206(6) 0.0226(5) 0.0161(5) -0.0003(4) -0.0075(4) -0.0063(4)
Se6 0.0221(6) 0.0180(5) 0.0175(5) 0.0043(4) -0.0065(4) -0.0082(4)
Se7 0.0190(6) 0.0173(5) 0.0117(4) 0.0010(4) -0.0060(4) -0.0044(4)
Se8 0.0209(6) 0.0196(5) 0.0115(4) 0.0017(4) -0.0069(4) -0.0038(4)
Co1 0.0182(8) 0.0163(6) 0.0125(6) 0.0029(5) -0.0071(5) -0.0051(6)
Co2 0.0189(8) 0.0167(6) 0.0103(6) 0.0024(5) -0.0044(5) -0.0047(6)
Co3 0.0213(8) 0.0159(6) 0.0117(6) 0.0017(5) -0.0067(6) -0.0062(6)
Co4 0.0229(8) 0.0172(6) 0.0124(6) 0.0017(5) -0.0079(6) -0.0030(6)
Co5 0.0185(8) 0.0193(7) 0.0129(6) 0.0021(5) -0.0051(5) -0.0058(6)
Co6 0.0198(8) 0.0179(6) 0.0126(6) 0.0005(5) -0.0064(6) -0.0058(6)
Fe2 0.0358(10) 0.0216(8) 0.0206(8) 0.0004(6) -0.0093(7) -0.0023(7)
Fe3 0.0236(9) 0.0258(8) 0.0172(7) 0.0006(6) -0.0046(6) -0.0073(7)


#----------------------------------------------------------------------------#
#                   MOLECULAR GEOMETRY                                       #
#----------------------------------------------------------------------------#

_geom_special_details            
;
 All esds (except the esd in the dihedral angle between two l.s. planes)
 are estimated using the full covariance matrix.  The cell esds are taken
 into account individually in the estimation of esds in distances, angles
 and torsion angles; correlations between esds in cell parameters are only
 used when they are defined by crystal symmetry.  An approximate (isotropic)
 treatment of cell esds is used for estimating esds involving l.s. planes.
;
loop_
_geom_bond_atom_site_label_1
_geom_bond_atom_site_label_2
_geom_bond_distance
_geom_bond_site_symmetry_2
_geom_bond_publ_flag
N1 C13 1.445(5) . ?
N1 P1 1.669(5) . ?
N1 Fe1B 1.990(12) . ?
N1 Fe1 2.015(6) . ?
P1 C7 1.842(4) . ?
P1 C1 1.846(4) . ?
P1 Co1 2.165(3) . ?
P1 Fe1B 2.787(10) . ?
C1 C2 1.39 . ?
C1 C6 1.39 . ?
C2 C3 1.39 . ?
C2 H2 0.95 . ?
C3 C4 1.39 . ?
C3 H3 0.95 . ?
C4 C5 1.39 . ?
C4 H4 0.95 . ?
C5 C6 1.39 . ?
C5 H5 0.95 . ?
C6 H6 0.95 . ?
C7 C8 1.39 . ?
C7 C12 1.39 . ?
C8 C9 1.39 . ?
C8 H8 0.95 . ?
C9 C10 1.39 . ?
C9 H9 0.95 . ?
C10 C11 1.39 . ?
C10 H10 0.95 . ?
C11 C12 1.39 . ?
C11 H11 0.95 . ?
C12 H12 0.95 . ?
C13 C14 1.39 . ?
C13 C18 1.39 . ?
C14 C15 1.39 . ?
C14 H14 0.95 . ?
C15 C16 1.39 . ?
C15 H15 0.95 . ?
C16 C17 1.39 . ?
C16 C19 1.537(7) . ?
C17 C18 1.39 . ?
C17 H17 0.95 . ?
C18 H18 0.95 . ?
C19 H19A 0.98 . ?
C19 H19B 0.98 . ?
C19 H19C 0.98 . ?
N2 C32 1.441(6) . ?
N2 P2 1.661(5) . ?
N2 Fe1 1.969(6) . ?
N2 Fe1B 2.037(12) . ?
P2 C20 1.839(5) . ?
P2 C26 1.841(5) . ?
P2 Co2 2.172(3) . ?
C20 C25 1.388(5) . ?
C20 C21 1.389(5) . ?
C21 C22 1.390(5) . ?
C21 H21 0.95 . ?
C22 C23 1.386(5) . ?
C22 H22 0.95 . ?
C23 C24 1.385(5) . ?
C23 H23 0.95 . ?
C24 C25 1.390(5) . ?
C24 H24 0.95 . ?
C25 H25 0.95 . ?
C26 C31 1.391(6) . ?
C26 C27 1.392(5) . ?
C27 C28 1.390(6) . ?
C27 H27 0.95 . ?
C28 C29 1.386(6) . ?
C28 H28 0.95 . ?
C29 C30 1.383(6) . ?
C29 H29 0.95 . ?
C30 C31 1.393(6) . ?
C30 H30 0.95 . ?
C31 H31 0.95 . ?
C32 C37 1.387(5) . ?
C32 C33 1.391(5) . ?
C32 C129 2.04(5) . ?
C33 C34 1.389(5) . ?
C33 H33 0.95 . ?
C34 C35 1.391(5) . ?
C34 H34 0.95 . ?
C35 C36 1.386(5) . ?
C35 C38 1.534(7) . ?
C36 C37 1.391(5) . ?
C36 H36 0.95 . ?
C37 H37 0.95 . ?
C38 H38A 0.98 . ?
C38 H38B 0.98 . ?
C38 H38C 0.98 . ?
N3 C51 1.445(6) . ?
N3 P3B 1.613(16) . ?
N3 P3A 1.675(6) . ?
N3 Fe2 2.033(7) . ?
P3A C45A 1.843(6) . ?
P3A C39A 1.842(5) . ?
P3A Co3 2.175(12) . ?
C39A C40A 1.39 . ?
C39A C44A 1.39 . ?
C40A C41A 1.39 . ?
C40A H40A 0.95 . ?
C41A C42A 1.39 . ?
C41A H41A 0.95 . ?
C42A C43A 1.39 . ?
C42A H42A 0.95 . ?
C43A C44A 1.39 . ?
C43A H43A 0.95 . ?
C44A H44A 0.95 . ?
C45A C46A 1.386(6) . ?
C45A C50A 1.396(6) . ?
C46A C47A 1.393(6) . ?
C46A H46A 0.95 . ?
C47A C48A 1.387(6) . ?
C47A H47A 0.95 . ?
C48A C49A 1.385(6) . ?
C48A H48A 0.95 . ?
C49A C50A 1.390(6) . ?
C49A H49A 0.95 . ?
C50A H50A 0.95 . ?
C51 C52 1.389(5) . ?
C51 C56 1.390(5) . ?
C52 C53 1.394(5) . ?
C52 H52 0.95 . ?
C53 C54 1.388(5) . ?
C53 H53 0.95 . ?
C54 C55 1.389(5) . ?
C54 C57 1.536(7) . ?
C55 C56 1.390(5) . ?
C55 H55 0.95 . ?
C56 H56 0.95 . ?
C57 H57A 0.98 . ?
C57 H57B 0.98 . ?
C57 H57C 0.98 . ?
N4A C70A 1.447(6) . ?
N4A P4A 1.664(5) . ?
N4A Fe2 2.105(14) . ?
P4A C64A 1.842(5) . ?
P4A C58A 1.844(5) . ?
P4A Co4 2.184(11) . ?
C58A C59A 1.387(5) . ?
C58A C63A 1.394(5) . ?
C59A C60A 1.393(5) . ?
C59A H59A 0.95 . ?
C60A C61A 1.388(6) . ?
C60A H60A 0.95 . ?
C61A C62A 1.387(6) . ?
C61A H61A 0.95 . ?
C62A C63A 1.389(5) . ?
C62A H62A 0.95 . ?
C63A H63A 0.95 . ?
C64A C65A 1.389(6) . ?
C64A C69A 1.394(6) . ?
C65A C66A 1.393(6) . ?
C65A H65A 0.95 . ?
C66A C67A 1.386(6) . ?
C66A H66A 0.95 . ?
C67A C68A 1.384(6) . ?
C67A H67A 0.95 . ?
C68A C69A 1.392(6) . ?
C68A H68A 0.95 . ?
C69A H69A 0.95 . ?
C70A C71A 1.39 . ?
C70A C75A 1.39 . ?
C71A C72A 1.39 . ?
C71A H71A 0.95 . ?
C72A C73A 1.39 . ?
C72A H72A 0.95 . ?
C73A C74A 1.39 . ?
C73A C76A 1.538(7) . ?
C74A C75A 1.39 . ?
C74A H74A 0.95 . ?
C75A H75A 0.95 . ?
C76A H76A 0.98 . ?
C76A H76B 0.98 . ?
C76A H76C 0.98 . ?
N5 C89 1.444(6) . ?
N5 P5 1.666(5) . ?
N5 Fe3 2.012(6) . ?
P5 C83 1.839(5) . ?
P5 C77 1.839(5) . ?
P5 Co5 2.168(3) . ?
C77 C78 1.385(5) . ?
C77 C82 1.389(5) . ?
C78 C79 1.393(5) . ?
C78 H78 0.95 . ?
C79 C80 1.386(5) . ?
C79 H79 0.95 . ?
C80 C81 1.385(5) . ?
C80 H80 0.95 . ?
C81 C82 1.388(5) . ?
C81 H81 0.95 . ?
C82 H82 0.95 . ?
C83 C84 1.387(6) . ?
C83 C88 1.393(6) . ?
C84 C85 1.389(6) . ?
C84 H84 0.95 . ?
C85 C86 1.386(6) . ?
C85 H85 0.95 . ?
C86 C87 1.384(6) . ?
C86 H86 0.95 . ?
C87 C88 1.394(6) . ?
C87 H87 0.95 . ?
C88 H88 0.95 . ?
C89 C90 1.390(5) . ?
C89 C94 1.392(5) . ?
C90 C91 1.391(5) . ?
C90 H90 0.95 . ?
C91 C92 1.389(5) . ?
C91 H91 0.95 . ?
C92 C93 1.389(5) . ?
C92 C95 1.534(7) . ?
C93 C94 1.389(5) . ?
C93 H93 0.95 . ?
C94 H94 0.95 . ?
C95 H95A 0.98 . ?
C95 H95B 0.98 . ?
C95 H95C 0.98 . ?
N6 C108 1.443(6) . ?
N6 P6 1.665(5) . ?
N6 Fe3 2.030(6) . ?
P6 C102 1.834(5) . ?
P6 C96 1.841(5) . ?
P6 Co6 2.167(3) . ?
C96 C97 1.387(5) . ?
C96 C101 1.390(5) . ?
C97 C98 1.389(5) . ?
C97 H97 0.95 . ?
C98 C99 1.386(5) . ?
C98 H98 0.95 . ?
C99 C100 1.385(5) . ?
C99 H99 0.95 . ?
C100 C101 1.390(5) . ?
C100 H100 0.95 . ?
C101 H101 0.95 . ?
C102 C103 1.389(6) . ?
C102 C107 1.397(6) . ?
C103 C104 1.392(6) . ?
C103 H103 0.95 . ?
C104 C105 1.387(6) . ?
C104 H104 0.95 . ?
C105 C106 1.382(6) . ?
C105 H105 0.95 . ?
C106 C107 1.390(6) . ?
C106 H106 0.95 . ?
C107 H107 0.95 . ?
C108 C113 1.390(5) . ?
C108 C109 1.392(5) . ?
C109 C110 1.389(5) . ?
C109 H109 0.95 . ?
C110 C111 1.390(5) . ?
C110 H110 0.95 . ?
C111 C112 1.388(5) . ?
C111 C114 1.536(7) . ?
C112 C113 1.392(5) . ?
C112 H112 0.95 . ?
C113 H113 0.95 . ?
C114 H11A 0.98 . ?
C114 H11B 0.98 . ?
C114 H11C 0.98 . ?
O1 C125 1.437(14) . ?
O1 C128 1.447(14) . ?
O1 Fe3 2.243(7) . ?
C125 C126 1.505(17) . ?
C125 H12A 0.99 . ?
C125 H12B 0.99 . ?
C126 C127 1.48(2) . ?
C126 H12C 0.99 . ?
C126 H12D 0.99 . ?
C127 C128 1.489(19) . ?
C127 H12E 0.99 . ?
C127 H12F 0.99 . ?
C128 H12G 0.99 . ?
C128 H12H 0.99 . ?
Fe1 C115 2.117(13) . ?
Fe1 Se2 2.513(2) . ?
N7A C115 1.136(12) . ?
N7A C116 1.471(14) . ?
C116 C117 1.462(18) . ?
C116 C119 1.531(19) . ?
C116 C118 1.535(19) . ?
C117 H11D 0.98 . ?
C117 H11E 0.98 . ?
C117 H11F 0.98 . ?
C118 H11G 0.98 . ?
C118 H11H 0.98 . ?
C118 H11I 0.98 . ?
C119 H11J 0.98 . ?
C119 H11K 0.98 . ?
C119 H11L 0.98 . ?
N8A C120 1.134(12) . ?
N8A C121 1.473(14) . ?
C120 Fe2 2.112(11) . ?
C121 C122 1.462(18) . ?
C121 C124 1.530(19) . ?
C121 C123 1.534(19) . ?
C122 H12I 0.98 . ?
C122 H12J 0.98 . ?
C122 H12K 0.98 . ?
C123 H12L 0.98 . ?
C123 H12M 0.98 . ?
C123 H12N 0.98 . ?
C124 H12O 0.98 . ?
C124 H12P 0.98 . ?
C124 H12Q 0.98 . ?
Fe1B Se1 2.370(13) . ?
Fe1B Se2 2.457(11) . ?
Fe1B Co1 2.842(11) . ?
Fe1B Co2 2.858(11) . ?
P3B C39B 1.798(17) . ?
P3B C45B 1.85(3) . ?
P3B Co3 2.170(17) . ?
C39B C40B 1.39 . ?
C39B C44B 1.39 . ?
C40B C41B 1.39 . ?
C40B H40B 0.95 . ?
C41B C42B 1.39 . ?
C41B H41B 0.95 . ?
C42B C43B 1.39 . ?
C42B H42B 0.95 . ?
C43B C44B 1.39 . ?
C43B H43B 0.95 . ?
C44B H44B 0.95 . ?
C45B C46B 1.34(4) . ?
C45B C50B 1.37(4) . ?
C46B C47B 1.43(4) . ?
C46B H46B 0.95 . ?
C47B C48B 1.34(4) . ?
C47B H47B 0.95 . ?
C48B C49B 1.35(4) . ?
C48B H48B 0.95 . ?
C49B C50B 1.41(4) . ?
C49B H49B 0.95 . ?
C50B H50B 0.95 . ?
N4B C70B 1.449(6) . ?
N4B P4B 1.665(6) . ?
N4B Fe2 1.944(19) . ?
P4B C64B 1.844(6) . ?
P4B C58B 1.847(6) . ?
P4B Co4 2.147(16) . ?
C58B C59B 1.388(6) . ?
C58B C63B 1.395(6) . ?
C59B C60B 1.393(6) . ?
C59B H59B 0.95 . ?
C60B C61B 1.388(6) . ?
C60B H60B 0.95 . ?
C61B C62B 1.388(6) . ?
C61B H61B 0.95 . ?
C62B C63B 1.389(5) . ?
C62B H62B 0.95 . ?
C63B H63B 0.95 . ?
C64B C65B 1.390(6) . ?
C64B C69B 1.393(6) . ?
C65B C66B 1.391(6) . ?
C65B H65B 0.95 . ?
C66B C67B 1.386(6) . ?
C66B H66B 0.95 . ?
C67B C68B 1.384(6) . ?
C67B H67B 0.95 . ?
C68B C69B 1.392(6) . ?
C68B H68B 0.95 . ?
C69B H69B 0.95 . ?
C70B C71B 1.39 . ?
C70B C75B 1.39 . ?
C71B C72B 1.39 . ?
C71B H71B 0.95 . ?
C72B C73B 1.39 . ?
C72B H72B 0.95 . ?
C73B C74B 1.39 . ?
C73B C76B 1.538(7) . ?
C74B C75B 1.39 . ?
C74B H74B 0.95 . ?
C75B H75B 0.95 . ?
C76B H76D 0.98 . ?
C76B H76E 0.98 . ?
C76B H76F 0.98 . ?
N7B C129 1.135(13) . ?
N7B C130 1.473(15) . ?
C130 C131 1.462(19) . ?
C130 C133 1.531(19) . ?
C130 C132 1.534(19) . ?
C131 H13A 0.98 . ?
C131 H13B 0.98 . ?
C131 H13C 0.98 . ?
C132 H13D 0.98 . ?
C132 H13E 0.98 . ?
C132 H13F 0.98 . ?
C133 H13G 0.98 . ?
C133 H13H 0.98 . ?
C133 H13I 0.98 . ?
N8B C134 1.135(12) . ?
N8B C135 1.473(14) . ?
C134 Fe2 2.113(12) . ?
C135 C136 1.462(18) . ?
C135 C138 1.531(19) . ?
C135 C137 1.533(19) . ?
C136 H13J 0.98 . ?
C136 H13K 0.98 . ?
C136 H13L 0.98 . ?
C137 H13M 0.98 . ?
C137 H13N 0.98 . ?
C137 H13O 0.98 . ?
C138 H13P 0.98 . ?
C138 H13Q 0.98 . ?
C138 H13R 0.98 . ?
P7A F1A 1.51(2) . ?
P7A F4A 1.539(15) . ?
P7A F6A 1.554(15) . ?
P7A F2A 1.558(16) . ?
P7A F5A 1.559(14) . ?
P7A F3A 1.58(2) . ?
P7B F1B 1.51(2) . ?
P7B F4B 1.538(16) . ?
P7B F6B 1.555(15) . ?
P7B F2B 1.557(16) . ?
P7B F5B 1.559(14) . ?
P7B F3B 1.58(2) . ?
Se1 Co2 2.3216(16) . ?
Se1 Co1 2.3378(15) . ?
Se1 Co6 2.3678(17) . ?
Se2 Co1 2.3384(16) . ?
Se2 Co2 2.3612(16) . ?
Se2 Co3 2.3738(18) . ?
Se3 Co4 2.3532(17) . ?
Se3 Co3 2.3667(15) . ?
Se3 Co2 2.3704(16) . ?
Se3 Fe2 2.5375(19) . ?
Se4 Co3 2.3090(17) . ?
Se4 Co4 2.3371(16) . ?
Se4 Co5 2.3665(16) . ?
Se5 Co5 2.3538(17) . ?
Se5 Co6 2.3543(18) . ?
Se5 Co4 2.3876(17) . ?
Se5 Fe3 2.6479(18) . ?
Se6 Co6 2.3828(16) . ?
Se6 Co1 2.3900(16) . ?
Se6 Co5 2.3955(17) . ?
Se6 Fe3 2.4355(19) . ?
Se7 Co5 2.3269(17) . ?
Se7 Co3 2.3272(15) . ?
Se7 Co1 2.3382(16) . ?
Se8 Co4 2.3210(16) . ?
Se8 Co2 2.3216(17) . ?
Se8 Co6 2.3273(15) . ?
Co1 Co2 2.7972(17) . ?
Co1 Co6 2.9278(18) . ?
Co1 Co5 2.934(2) . ?
Co1 Co3 2.9338(18) . ?
Co2 Co4 2.915(2) . ?
Co2 Co3 2.9477(18) . ?
Co2 Co6 2.9610(18) . ?
Co3 Co4 2.8241(18) . ?
Co3 Co5 2.9599(18) . ?
Co4 Co6 2.9200(18) . ?
Co4 Co5 2.9497(17) . ?
Co5 Co6 2.7893(18) . ?
Co6 Fe3 2.962(2) . ?

loop_
_geom_angle_atom_site_label_1
_geom_angle_atom_site_label_2
_geom_angle_atom_site_label_3
_geom_angle
_geom_angle_site_symmetry_1
_geom_angle_site_symmetry_3
_geom_angle_publ_flag
C13 N1 P1 123.7(4) . . ?
C13 N1 Fe1B 136.3(5) . . ?
P1 N1 Fe1B 98.8(4) . . ?
C13 N1 Fe1 120.2(3) . . ?
P1 N1 Fe1 115.3(3) . . ?
N1 P1 C7 106.8(3) . . ?
N1 P1 C1 106.2(3) . . ?
C7 P1 C1 110.0(3) . . ?
N1 P1 Co1 113.5(2) . . ?
C7 P1 Co1 111.7(2) . . ?
C1 P1 Co1 108.5(3) . . ?
N1 P1 Fe1B 44.9(3) . . ?
C7 P1 Fe1B 128.2(3) . . ?
C1 P1 Fe1B 118.9(3) . . ?
Co1 P1 Fe1B 68.7(2) . . ?
C2 C1 C6 120 . . ?
C2 C1 P1 115.9(3) . . ?
C6 C1 P1 123.8(3) . . ?
C1 C2 C3 120 . . ?
C1 C2 H2 120 . . ?
C3 C2 H2 120 . . ?
C4 C3 C2 120 . . ?
C4 C3 H3 120 . . ?
C2 C3 H3 120 . . ?
C3 C4 C5 120 . . ?
C3 C4 H4 120 . . ?
C5 C4 H4 120 . . ?
C6 C5 C4 120 . . ?
C6 C5 H5 120 . . ?
C4 C5 H5 120 . . ?
C5 C6 C1 120 . . ?
C5 C6 H6 120 . . ?
C1 C6 H6 120 . . ?
C8 C7 C12 120 . . ?
C8 C7 P1 120.3(3) . . ?
C12 C7 P1 119.1(3) . . ?
C7 C8 C9 120 . . ?
C7 C8 H8 120 . . ?
C9 C8 H8 120 . . ?
C8 C9 C10 120 . . ?
C8 C9 H9 120 . . ?
C10 C9 H9 120 . . ?
C9 C10 C11 120 . . ?
C9 C10 H10 120 . . ?
C11 C10 H10 120 . . ?
C12 C11 C10 120 . . ?
C12 C11 H11 120 . . ?
C10 C11 H11 120 . . ?
C11 C12 C7 120 . . ?
C11 C12 H12 120 . . ?
C7 C12 H12 120 . . ?
C14 C13 C18 120 . . ?
C14 C13 N1 121.7(4) . . ?
C18 C13 N1 118.3(4) . . ?
C13 C14 C15 120 . . ?
C13 C14 H14 120 . . ?
C15 C14 H14 120 . . ?
C16 C15 C14 120 . . ?
C16 C15 H15 120 . . ?
C14 C15 H15 120 . . ?
C15 C16 C17 120 . . ?
C15 C16 C19 120.3(5) . . ?
C17 C16 C19 119.7(5) . . ?
C16 C17 C18 120 . . ?
C16 C17 H17 120 . . ?
C18 C17 H17 120 . . ?
C17 C18 C13 120 . . ?
C17 C18 H18 120 . . ?
C13 C18 H18 120 . . ?
C16 C19 H19A 109.5 . . ?
C16 C19 H19B 109.5 . . ?
H19A C19 H19B 109.5 . . ?
C16 C19 H19C 109.5 . . ?
H19A C19 H19C 109.5 . . ?
H19B C19 H19C 109.5 . . ?
C32 N2 P2 124.2(5) . . ?
C32 N2 Fe1 117.7(5) . . ?
P2 N2 Fe1 117.1(3) . . ?
C32 N2 Fe1B 132.0(5) . . ?
P2 N2 Fe1B 102.6(4) . . ?
N2 P2 C20 108.5(4) . . ?
N2 P2 C26 107.0(3) . . ?
C20 P2 C26 109.2(3) . . ?
N2 P2 Co2 110.2(2) . . ?
C20 P2 Co2 109.0(3) . . ?
C26 P2 Co2 112.9(3) . . ?
C25 C20 C21 118.4(5) . . ?
C25 C20 P2 123.6(5) . . ?
C21 C20 P2 117.4(5) . . ?
C20 C21 C22 121.1(6) . . ?
C20 C21 H21 119.4 . . ?
C22 C21 H21 119.4 . . ?
C23 C22 C21 120.1(6) . . ?
C23 C22 H22 120 . . ?
C21 C22 H22 120 . . ?
C24 C23 C22 119.1(6) . . ?
C24 C23 H23 120.4 . . ?
C22 C23 H23 120.4 . . ?
C23 C24 C25 120.5(6) . . ?
C23 C24 H24 119.7 . . ?
C25 C24 H24 119.7 . . ?
C20 C25 C24 120.7(6) . . ?
C20 C25 H25 119.6 . . ?
C24 C25 H25 119.6 . . ?
C31 C26 C27 118.6(5) . . ?
C31 C26 P2 120.7(5) . . ?
C27 C26 P2 119.8(4) . . ?
C28 C27 C26 120.9(6) . . ?
C28 C27 H27 119.6 . . ?
C26 C27 H27 119.6 . . ?
C29 C28 C27 120.1(6) . . ?
C29 C28 H28 119.9 . . ?
C27 C28 H28 119.9 . . ?
C30 C29 C28 119.4(6) . . ?
C30 C29 H29 120.3 . . ?
C28 C29 H29 120.3 . . ?
C29 C30 C31 120.6(6) . . ?
C29 C30 H30 119.7 . . ?
C31 C30 H30 119.7 . . ?
C26 C31 C30 120.3(6) . . ?
C26 C31 H31 119.8 . . ?
C30 C31 H31 119.8 . . ?
C37 C32 C33 118.8(5) . . ?
C37 C32 N2 123.5(5) . . ?
C33 C32 N2 117.6(5) . . ?
C37 C32 C129 101(2) . . ?
C33 C32 C129 72(2) . . ?
N2 C32 C129 95(2) . . ?
C34 C33 C32 120.8(6) . . ?
C34 C33 H33 119.6 . . ?
C32 C33 H33 119.6 . . ?
C33 C34 C35 120.2(6) . . ?
C33 C34 H34 119.9 . . ?
C35 C34 H34 119.9 . . ?
C36 C35 C34 119.0(5) . . ?
C36 C35 C38 121.1(6) . . ?
C34 C35 C38 119.9(6) . . ?
C35 C36 C37 120.8(6) . . ?
C35 C36 H36 119.6 . . ?
C37 C36 H36 119.6 . . ?
C32 C37 C36 120.3(6) . . ?
C32 C37 H37 119.8 . . ?
C36 C37 H37 119.8 . . ?
C35 C38 H38A 109.5 . . ?
C35 C38 H38B 109.5 . . ?
H38A C38 H38B 109.5 . . ?
C35 C38 H38C 109.5 . . ?
H38A C38 H38C 109.5 . . ?
H38B C38 H38C 109.5 . . ?
C51 N3 P3B 123.3(9) . . ?
C51 N3 P3A 122.1(6) . . ?
C51 N3 Fe2 125.9(4) . . ?
P3B N3 Fe2 109.4(7) . . ?
P3A N3 Fe2 111.6(5) . . ?
N3 P3A C45A 105.6(5) . . ?
N3 P3A C39A 107.8(5) . . ?
C45A P3A C39A 109.2(6) . . ?
N3 P3A Co3 111.1(6) . . ?
C45A P3A Co3 115.6(10) . . ?
C39A P3A Co3 107.3(7) . . ?
C40A C39A C44A 120 . . ?
C40A C39A P3A 118.9(5) . . ?
C44A C39A P3A 120.6(5) . . ?
C39A C40A C41A 120 . . ?
C39A C40A H40A 120 . . ?
C41A C40A H40A 120 . . ?
C42A C41A C40A 120 . . ?
C42A C41A H41A 120 . . ?
C40A C41A H41A 120 . . ?
C41A C42A C43A 120 . . ?
C41A C42A H42A 120 . . ?
C43A C42A H42A 120 . . ?
C44A C43A C42A 120 . . ?
C44A C43A H43A 120 . . ?
C42A C43A H43A 120 . . ?
C43A C44A C39A 120 . . ?
C43A C44A H44A 120 . . ?
C39A C44A H44A 120 . . ?
C46A C45A C50A 119.0(6) . . ?
C46A C45A P3A 122.3(7) . . ?
C50A C45A P3A 118.1(6) . . ?
C45A C46A C47A 120.5(7) . . ?
C45A C46A H46A 119.8 . . ?
C47A C46A H46A 119.8 . . ?
C48A C47A C46A 120.1(7) . . ?
C48A C47A H47A 119.9 . . ?
C46A C47A H47A 119.9 . . ?
C49A C48A C47A 119.7(7) . . ?
C49A C48A H48A 120.1 . . ?
C47A C48A H48A 120.1 . . ?
C48A C49A C50A 120.1(7) . . ?
C48A C49A H49A 119.9 . . ?
C50A C49A H49A 119.9 . . ?
C49A C50A C45A 120.4(7) . . ?
C49A C50A H50A 119.8 . . ?
C45A C50A H50A 119.8 . . ?
C52 C51 C56 118.3(5) . . ?
C52 C51 N3 121.6(5) . . ?
C56 C51 N3 120.1(5) . . ?
C51 C52 C53 120.8(6) . . ?
C51 C52 H52 119.6 . . ?
C53 C52 H52 119.6 . . ?
C54 C53 C52 120.8(6) . . ?
C54 C53 H53 119.6 . . ?
C52 C53 H53 119.6 . . ?
C53 C54 C55 118.3(5) . . ?
C53 C54 C57 120.4(6) . . ?
C55 C54 C57 121.3(6) . . ?
C54 C55 C56 120.9(6) . . ?
C54 C55 H55 119.6 . . ?
C56 C55 H55 119.6 . . ?
C55 C56 C51 120.9(6) . . ?
C55 C56 H56 119.6 . . ?
C51 C56 H56 119.6 . . ?
C54 C57 H57A 109.5 . . ?
C54 C57 H57B 109.5 . . ?
H57A C57 H57B 109.5 . . ?
C54 C57 H57C 109.5 . . ?
H57A C57 H57C 109.5 . . ?
H57B C57 H57C 109.5 . . ?
C70A N4A P4A 124.4(6) . . ?
C70A N4A Fe2 116.8(8) . . ?
P4A N4A Fe2 114.4(7) . . ?
N4A P4A C64A 107.7(5) . . ?
N4A P4A C58A 108.7(5) . . ?
C64A P4A C58A 107.6(5) . . ?
N4A P4A Co4 110.6(6) . . ?
C64A P4A Co4 109.6(7) . . ?
C58A P4A Co4 112.4(7) . . ?
C59A C58A C63A 119.2(6) . . ?
C59A C58A P4A 118.8(6) . . ?
C63A C58A P4A 120.8(6) . . ?
C58A C59A C60A 120.4(6) . . ?
C58A C59A H59A 119.8 . . ?
C60A C59A H59A 119.8 . . ?
C61A C60A C59A 119.9(7) . . ?
C61A C60A H60A 120.1 . . ?
C59A C60A H60A 120.1 . . ?
C62A C61A C60A 119.8(7) . . ?
C62A C61A H61A 120.1 . . ?
C60A C61A H61A 120.1 . . ?
C61A C62A C63A 120.2(7) . . ?
C61A C62A H62A 119.9 . . ?
C63A C62A H62A 119.9 . . ?
C62A C63A C58A 120.1(6) . . ?
C62A C63A H63A 120 . . ?
C58A C63A H63A 120 . . ?
C65A C64A C69A 119.1(6) . . ?
C65A C64A P4A 122.1(6) . . ?
C69A C64A P4A 118.8(6) . . ?
C64A C65A C66A 120.4(7) . . ?
C64A C65A H65A 119.8 . . ?
C66A C65A H65A 119.8 . . ?
C67A C66A C65A 120.1(7) . . ?
C67A C66A H66A 120 . . ?
C65A C66A H66A 120 . . ?
C68A C67A C66A 119.5(7) . . ?
C68A C67A H67A 120.2 . . ?
C66A C67A H67A 120.2 . . ?
C67A C68A C69A 120.2(7) . . ?
C67A C68A H68A 119.9 . . ?
C69A C68A H68A 119.9 . . ?
C68A C69A C64A 120.3(7) . . ?
C68A C69A H69A 119.9 . . ?
C64A C69A H69A 119.9 . . ?
C71A C70A C75A 120 . . ?
C71A C70A N4A 117.8(5) . . ?
C75A C70A N4A 122.2(5) . . ?
C70A C71A C72A 120 . . ?
C70A C71A H71A 120 . . ?
C72A C71A H71A 120 . . ?
C73A C72A C71A 120 . . ?
C73A C72A H72A 120 . . ?
C71A C72A H72A 120 . . ?
C72A C73A C74A 120 . . ?
C72A C73A C76A 119.2(6) . . ?
C74A C73A C76A 120.6(6) . . ?
C75A C74A C73A 120 . . ?
C75A C74A H74A 120 . . ?
C73A C74A H74A 120 . . ?
C74A C75A C70A 120 . . ?
C74A C75A H75A 120 . . ?
C70A C75A H75A 120 . . ?
C73A C76A H76A 109.5 . . ?
C73A C76A H76B 109.5 . . ?
H76A C76A H76B 109.5 . . ?
C73A C76A H76C 109.5 . . ?
H76A C76A H76C 109.5 . . ?
H76B C76A H76C 109.5 . . ?
C89 N5 P5 123.7(5) . . ?
C89 N5 Fe3 125.5(4) . . ?
P5 N5 Fe3 110.6(3) . . ?
N5 P5 C83 108.8(4) . . ?
N5 P5 C77 108.2(3) . . ?
C83 P5 C77 107.3(3) . . ?
N5 P5 Co5 106.1(2) . . ?
C83 P5 Co5 114.0(3) . . ?
C77 P5 Co5 112.3(3) . . ?
C78 C77 C82 119.4(5) . . ?
C78 C77 P5 119.2(5) . . ?
C82 C77 P5 121.1(5) . . ?
C77 C78 C79 120.6(6) . . ?
C77 C78 H78 119.7 . . ?
C79 C78 H78 119.7 . . ?
C80 C79 C78 119.8(6) . . ?
C80 C79 H79 120.1 . . ?
C78 C79 H79 120.1 . . ?
C81 C80 C79 119.7(6) . . ?
C81 C80 H80 120.2 . . ?
C79 C80 H80 120.2 . . ?
C80 C81 C82 120.6(6) . . ?
C80 C81 H81 119.7 . . ?
C82 C81 H81 119.7 . . ?
C81 C82 C77 119.9(6) . . ?
C81 C82 H82 120 . . ?
C77 C82 H82 120 . . ?
C84 C83 C88 119.0(5) . . ?
C84 C83 P5 118.9(5) . . ?
C88 C83 P5 122.1(5) . . ?
C83 C84 C85 120.8(6) . . ?
C83 C84 H84 119.6 . . ?
C85 C84 H84 119.6 . . ?
C86 C85 C84 120.0(7) . . ?
C86 C85 H85 120 . . ?
C84 C85 H85 120 . . ?
C87 C86 C85 119.7(7) . . ?
C87 C86 H86 120.2 . . ?
C85 C86 H86 120.2 . . ?
C86 C87 C88 120.3(7) . . ?
C86 C87 H87 119.9 . . ?
C88 C87 H87 119.9 . . ?
C83 C88 C87 120.1(6) . . ?
C83 C88 H88 120 . . ?
C87 C88 H88 120 . . ?
C90 C89 C94 118.2(5) . . ?
C90 C89 N5 121.9(5) . . ?
C94 C89 N5 119.9(5) . . ?
C89 C90 C91 120.6(6) . . ?
C89 C90 H90 119.7 . . ?
C91 C90 H90 119.7 . . ?
C92 C91 C90 121.1(6) . . ?
C92 C91 H91 119.5 . . ?
C90 C91 H91 119.5 . . ?
C91 C92 C93 118.3(5) . . ?
C91 C92 C95 120.8(6) . . ?
C93 C92 C95 120.8(6) . . ?
C94 C93 C92 120.7(6) . . ?
C94 C93 H93 119.6 . . ?
C92 C93 H93 119.6 . . ?
C93 C94 C89 121.1(6) . . ?
C93 C94 H94 119.5 . . ?
C89 C94 H94 119.5 . . ?
C92 C95 H95A 109.5 . . ?
C92 C95 H95B 109.5 . . ?
H95A C95 H95B 109.5 . . ?
C92 C95 H95C 109.5 . . ?
H95A C95 H95C 109.5 . . ?
H95B C95 H95C 109.5 . . ?
C108 N6 P6 123.7(4) . . ?
C108 N6 Fe3 127.7(4) . . ?
P6 N6 Fe3 107.7(3) . . ?
N6 P6 C102 109.2(3) . . ?
N6 P6 C96 107.5(4) . . ?
C102 P6 C96 108.3(4) . . ?
N6 P6 Co6 108.2(2) . . ?
C102 P6 Co6 110.6(3) . . ?
C96 P6 Co6 112.9(3) . . ?
C97 C96 C101 120.1(5) . . ?
C97 C96 P6 117.5(5) . . ?
C101 C96 P6 122.2(5) . . ?
C96 C97 C98 120.2(6) . . ?
C96 C97 H97 119.9 . . ?
C98 C97 H97 119.9 . . ?
C99 C98 C97 119.6(6) . . ?
C99 C98 H98 120.2 . . ?
C97 C98 H98 120.2 . . ?
C100 C99 C98 120.4(6) . . ?
C100 C99 H99 119.8 . . ?
C98 C99 H99 119.8 . . ?
C99 C100 C101 120.0(6) . . ?
C99 C100 H100 120 . . ?
C101 C100 H100 120 . . ?
C96 C101 C100 119.6(6) . . ?
C96 C101 H101 120.2 . . ?
C100 C101 H101 120.2 . . ?
C103 C102 C107 118.8(5) . . ?
C103 C102 P6 120.7(5) . . ?
C107 C102 P6 119.6(5) . . ?
C102 C103 C104 120.9(6) . . ?
C102 C103 H103 119.5 . . ?
C104 C103 H103 119.5 . . ?
C105 C104 C103 119.8(6) . . ?
C105 C104 H104 120.1 . . ?
C103 C104 H104 120.1 . . ?
C106 C105 C104 119.7(6) . . ?
C106 C105 H105 120.1 . . ?
C104 C105 H105 120.1 . . ?
C105 C106 C107 120.6(6) . . ?
C105 C106 H106 119.7 . . ?
C107 C106 H106 119.7 . . ?
C106 C107 C102 120.1(6) . . ?
C106 C107 H107 119.9 . . ?
C102 C107 H107 119.9 . . ?
C113 C108 C109 118.3(5) . . ?
C113 C108 N6 122.6(5) . . ?
C109 C108 N6 119.2(5) . . ?
C110 C109 C108 121.0(6) . . ?
C110 C109 H109 119.5 . . ?
C108 C109 H109 119.5 . . ?
C109 C110 C111 120.6(6) . . ?
C109 C110 H110 119.7 . . ?
C111 C110 H110 119.7 . . ?
C112 C111 C110 118.4(5) . . ?
C112 C111 C114 121.1(6) . . ?
C110 C111 C114 120.5(6) . . ?
C111 C112 C113 121.1(6) . . ?
C111 C112 H112 119.5 . . ?
C113 C112 H112 119.5 . . ?
C108 C113 C112 120.5(5) . . ?
C108 C113 H113 119.7 . . ?
C112 C113 H113 119.7 . . ?
C111 C114 H11A 109.5 . . ?
C111 C114 H11B 109.5 . . ?
H11A C114 H11B 109.5 . . ?
C111 C114 H11C 109.5 . . ?
H11A C114 H11C 109.5 . . ?
H11B C114 H11C 109.5 . . ?
C125 O1 C128 108.2(9) . . ?
C125 O1 Fe3 122.5(7) . . ?
C128 O1 Fe3 127.0(7) . . ?
O1 C125 C126 106.1(11) . . ?
O1 C125 H12A 110.5 . . ?
C126 C125 H12A 110.5 . . ?
O1 C125 H12B 110.5 . . ?
C126 C125 H12B 110.5 . . ?
H12A C125 H12B 108.7 . . ?
C127 C126 C125 104.0(12) . . ?
C127 C126 H12C 111 . . ?
C125 C126 H12C 111 . . ?
C127 C126 H12D 111 . . ?
C125 C126 H12D 111 . . ?
H12C C126 H12D 109 . . ?
C126 C127 C128 102.5(12) . . ?
C126 C127 H12E 111.3 . . ?
C128 C127 H12E 111.3 . . ?
C126 C127 H12F 111.3 . . ?
C128 C127 H12F 111.3 . . ?
H12E C127 H12F 109.2 . . ?
O1 C128 C127 106.6(11) . . ?
O1 C128 H12G 110.4 . . ?
C127 C128 H12G 110.4 . . ?
O1 C128 H12H 110.4 . . ?
C127 C128 H12H 110.4 . . ?
H12G C128 H12H 108.6 . . ?
N2 Fe1 N1 144.7(3) . . ?
N2 Fe1 C115 94.3(4) . . ?
N1 Fe1 C115 109.7(4) . . ?
N2 Fe1 Se2 102.92(17) . . ?
N1 Fe1 Se2 97.30(17) . . ?
C115 Fe1 Se2 101.6(4) . . ?
C115 N7A C116 175.6(17) . . ?
N7A C115 Fe1 163.2(13) . . ?
C117 C116 N7A 110.0(13) . . ?
C117 C116 C119 108.9(14) . . ?
N7A C116 C119 106.9(11) . . ?
C117 C116 C118 114.3(13) . . ?
N7A C116 C118 104.6(11) . . ?
C119 C116 C118 111.8(14) . . ?
C116 C117 H11D 109.5 . . ?
C116 C117 H11E 109.5 . . ?
H11D C117 H11E 109.5 . . ?
C116 C117 H11F 109.5 . . ?
H11D C117 H11F 109.5 . . ?
H11E C117 H11F 109.5 . . ?
C116 C118 H11G 109.5 . . ?
C116 C118 H11H 109.5 . . ?
H11G C118 H11H 109.5 . . ?
C116 C118 H11I 109.5 . . ?
H11G C118 H11I 109.5 . . ?
H11H C118 H11I 109.5 . . ?
C116 C119 H11J 109.5 . . ?
C116 C119 H11K 109.5 . . ?
H11J C119 H11K 109.5 . . ?
C116 C119 H11L 109.5 . . ?
H11J C119 H11L 109.5 . . ?
H11K C119 H11L 109.5 . . ?
C120 N8A C121 175(3) . . ?
N8A C120 Fe2 174(3) . . ?
C122 C121 N8A 109.6(13) . . ?
C122 C121 C124 109.8(14) . . ?
N8A C121 C124 105.8(11) . . ?
C122 C121 C123 114.2(13) . . ?
N8A C121 C123 104.7(12) . . ?
C124 C121 C123 112.3(14) . . ?
C121 C122 H12I 109.5 . . ?
C121 C122 H12J 109.5 . . ?
H12I C122 H12J 109.5 . . ?
C121 C122 H12K 109.5 . . ?
H12I C122 H12K 109.5 . . ?
H12J C122 H12K 109.5 . . ?
C121 C123 H12L 109.5 . . ?
C121 C123 H12M 109.5 . . ?
H12L C123 H12M 109.5 . . ?
C121 C123 H12N 109.5 . . ?
H12L C123 H12N 109.5 . . ?
H12M C123 H12N 109.5 . . ?
C121 C124 H12O 109.5 . . ?
C121 C124 H12P 109.5 . . ?
H12O C124 H12P 109.5 . . ?
C121 C124 H12Q 109.5 . . ?
H12O C124 H12Q 109.5 . . ?
H12P C124 H12Q 109.5 . . ?
N1 Fe1B N2 141.1(7) . . ?
N1 Fe1B Se1 109.4(5) . . ?
N2 Fe1B Se1 101.8(5) . . ?
N1 Fe1B Se2 99.8(5) . . ?
N2 Fe1B Se2 102.8(5) . . ?
Se1 Fe1B Se2 90.0(4) . . ?
N1 Fe1B P1 36.3(2) . . ?
N2 Fe1B P1 176.6(6) . . ?
Se1 Fe1B P1 81.6(3) . . ?
Se2 Fe1B P1 77.0(3) . . ?
N1 Fe1B Co1 81.5(4) . . ?
N2 Fe1B Co1 137.1(5) . . ?
Se1 Fe1B Co1 52.4(2) . . ?
Se2 Fe1B Co1 51.8(2) . . ?
P1 Fe1B Co1 45.22(17) . . ?
N1 Fe1B Co2 139.8(5) . . ?
N2 Fe1B Co2 78.3(3) . . ?
Se1 Fe1B Co2 51.7(2) . . ?
Se2 Fe1B Co2 52.1(2) . . ?
P1 Fe1B Co2 103.9(4) . . ?
Co1 Fe1B Co2 58.8(2) . . ?
N3 P3B C39B 106.3(10) . . ?
N3 P3B C45B 106.3(12) . . ?
C39B P3B C45B 110.4(12) . . ?
N3 P3B Co3 114.0(9) . . ?
C39B P3B Co3 109.3(10) . . ?
C45B P3B Co3 110.6(15) . . ?
C40B C39B C44B 120 . . ?
C40B C39B P3B 123.3(11) . . ?
C44B C39B P3B 116.6(11) . . ?
C39B C40B C41B 120 . . ?
C39B C40B H40B 120 . . ?
C41B C40B H40B 120 . . ?
C40B C41B C42B 120 . . ?
C40B C41B H41B 120 . . ?
C42B C41B H41B 120 . . ?
C43B C42B C41B 120 . . ?
C43B C42B H42B 120 . . ?
C41B C42B H42B 120 . . ?
C42B C43B C44B 120 . . ?
C42B C43B H43B 120 . . ?
C44B C43B H43B 120 . . ?
C43B C44B C39B 120 . . ?
C43B C44B H44B 120 . . ?
C39B C44B H44B 120 . . ?
C46B C45B C50B 120(2) . . ?
C46B C45B P3B 122(2) . . ?
C50B C45B P3B 118(2) . . ?
C45B C46B C47B 119(3) . . ?
C45B C46B H46B 120.8 . . ?
C47B C46B H46B 120.7 . . ?
C48B C47B C46B 120(3) . . ?
C48B C47B H47B 119.8 . . ?
C46B C47B H47B 119.8 . . ?
C47B C48B C49B 122(3) . . ?
C47B C48B H48B 118.9 . . ?
C49B C48B H48B 118.9 . . ?
C48B C49B C50B 117(3) . . ?
C48B C49B H49B 121.4 . . ?
C50B C49B H49B 121.4 . . ?
C45B C50B C49B 122(3) . . ?
C45B C50B H50B 119.2 . . ?
C49B C50B H50B 119.2 . . ?
C70B N4B P4B 124.0(8) . . ?
C70B N4B Fe2 116.0(11) . . ?
P4B N4B Fe2 119.7(11) . . ?
N4B P4B C64B 107.4(6) . . ?
N4B P4B C58B 108.4(6) . . ?
C64B P4B C58B 106.6(5) . . ?
N4B P4B Co4 111.3(9) . . ?
C64B P4B Co4 118.2(10) . . ?
C58B P4B Co4 104.6(9) . . ?
C59B C58B C63B 119.0(8) . . ?
C59B C58B P4B 118.1(7) . . ?
C63B C58B P4B 120.2(7) . . ?
C58B C59B C60B 119.9(7) . . ?
C58B C59B H59B 120 . . ?
C60B C59B H59B 120 . . ?
C61B C60B C59B 119.7(7) . . ?
C61B C60B H60B 120.1 . . ?
C59B C60B H60B 120.1 . . ?
C60B C61B C62B 120.0(7) . . ?
C60B C61B H61B 120 . . ?
C62B C61B H61B 120 . . ?
C61B C62B C63B 120.0(7) . . ?
C61B C62B H62B 120 . . ?
C63B C62B H62B 120 . . ?
C62B C63B C58B 119.9(7) . . ?
C62B C63B H63B 120.1 . . ?
C58B C63B H63B 120.1 . . ?
C65B C64B C69B 119.1(7) . . ?
C65B C64B P4B 120.4(7) . . ?
C69B C64B P4B 118.9(7) . . ?
C64B C65B C66B 120.4(7) . . ?
C64B C65B H65B 119.8 . . ?
C66B C65B H65B 119.8 . . ?
C67B C66B C65B 119.8(7) . . ?
C67B C66B H66B 120.1 . . ?
C65B C66B H66B 120.1 . . ?
C68B C67B C66B 119.9(7) . . ?
C68B C67B H67B 120 . . ?
C66B C67B H67B 120 . . ?
C67B C68B C69B 120.3(7) . . ?
C67B C68B H68B 119.9 . . ?
C69B C68B H68B 119.9 . . ?
C68B C69B C64B 119.9(7) . . ?
C68B C69B H69B 120 . . ?
C64B C69B H69B 120 . . ?
C71B C70B C75B 120 . . ?
C71B C70B N4B 117.9(6) . . ?
C75B C70B N4B 120.8(7) . . ?
C70B C71B C72B 120 . . ?
C70B C71B H71B 120 . . ?
C72B C71B H71B 120 . . ?
C73B C72B C71B 120 . . ?
C73B C72B H72B 120 . . ?
C71B C72B H72B 120 . . ?
C72B C73B C74B 120 . . ?
C72B C73B C76B 119.6(6) . . ?
C74B C73B C76B 120.3(6) . . ?
C75B C74B C73B 120 . . ?
C75B C74B H74B 120 . . ?
C73B C74B H74B 120 . . ?
C74B C75B C70B 120 . . ?
C74B C75B H75B 120 . . ?
C70B C75B H75B 120 . . ?
C73B C76B H76D 109.5 . . ?
C73B C76B H76E 109.5 . . ?
H76D C76B H76E 109.5 . . ?
C73B C76B H76F 109.5 . . ?
H76D C76B H76F 109.5 . . ?
H76E C76B H76F 109.5 . . ?
C129 N7B C130 172(6) . . ?
N7B C129 C32 155(6) . . ?
C131 C130 N7B 109.6(14) . . ?
C131 C130 C133 109.4(15) . . ?
N7B C130 C133 106.2(12) . . ?
C131 C130 C132 114.5(14) . . ?
N7B C130 C132 104.5(13) . . ?
C133 C130 C132 112.2(15) . . ?
C130 C131 H13A 109.4 . . ?
C130 C131 H13B 109.5 . . ?
H13A C131 H13B 109.5 . . ?
C130 C131 H13C 109.6 . . ?
H13A C131 H13C 109.5 . . ?
H13B C131 H13C 109.5 . . ?
C130 C132 H13D 109.4 . . ?
C130 C132 H13E 109.6 . . ?
H13D C132 H13E 109.5 . . ?
C130 C132 H13F 109.5 . . ?
H13D C132 H13F 109.5 . . ?
H13E C132 H13F 109.5 . . ?
C130 C133 H13G 109.5 . . ?
C130 C133 H13H 109.6 . . ?
H13G C133 H13H 109.5 . . ?
C130 C133 H13I 109.4 . . ?
H13G C133 H13I 109.5 . . ?
H13H C133 H13I 109.5 . . ?
C134 N8B C135 173(4) . . ?
N8B C134 Fe2 170(5) . . ?
C136 C135 N8B 109.7(13) . . ?
C136 C135 C138 109.6(14) . . ?
N8B C135 C138 106.0(12) . . ?
C136 C135 C137 114.3(13) . . ?
N8B C135 C137 104.7(12) . . ?
C138 C135 C137 112.1(14) . . ?
C135 C136 H13J 109.5 . . ?
C135 C136 H13K 109.5 . . ?
H13J C136 H13K 109.5 . . ?
C135 C136 H13L 109.5 . . ?
H13J C136 H13L 109.5 . . ?
H13K C136 H13L 109.5 . . ?
C135 C137 H13M 109.5 . . ?
C135 C137 H13N 109.5 . . ?
H13M C137 H13N 109.5 . . ?
C135 C137 H13O 109.5 . . ?
H13M C137 H13O 109.5 . . ?
H13N C137 H13O 109.5 . . ?
C135 C138 H13P 109.5 . . ?
C135 C138 H13Q 109.5 . . ?
H13P C138 H13Q 109.5 . . ?
C135 C138 H13R 109.5 . . ?
H13P C138 H13R 109.5 . . ?
H13Q C138 H13R 109.5 . . ?
F1A P7A F4A 87.7(14) . . ?
F1A P7A F6A 95.2(15) . . ?
F4A P7A F6A 88.8(10) . . ?
F1A P7A F2A 93.6(18) . . ?
F4A P7A F2A 176.3(13) . . ?
F6A P7A F2A 87.6(11) . . ?
F1A P7A F5A 88.5(17) . . ?
F4A P7A F5A 92.8(13) . . ?
F6A P7A F5A 176.0(14) . . ?
F2A P7A F5A 90.6(10) . . ?
F1A P7A F3A 171.0(18) . . ?
F4A P7A F3A 84.9(14) . . ?
F6A P7A F3A 89.7(14) . . ?
F2A P7A F3A 94.1(12) . . ?
F5A P7A F3A 86.8(13) . . ?
F1B P7B F4B 87.7(15) . . ?
F1B P7B F6B 94.8(15) . . ?
F4B P7B F6B 88.9(11) . . ?
F1B P7B F2B 93.6(18) . . ?
F4B P7B F2B 176.5(15) . . ?
F6B P7B F2B 87.8(12) . . ?
F1B P7B F5B 88.7(17) . . ?
F4B P7B F5B 92.7(13) . . ?
F6B P7B F5B 176.2(15) . . ?
F2B P7B F5B 90.6(10) . . ?
F1B P7B F3B 171.0(19) . . ?
F4B P7B F3B 84.9(15) . . ?
F6B P7B F3B 90.2(14) . . ?
F2B P7B F3B 94.1(12) . . ?
F5B P7B F3B 86.5(14) . . ?
Co2 Se1 Co1 73.79(5) . . ?
Co2 Se1 Co6 78.30(5) . . ?
Co1 Se1 Co6 76.95(5) . . ?
Co2 Se1 Fe1B 75.0(3) . . ?
Co1 Se1 Fe1B 74.3(3) . . ?
Co6 Se1 Fe1B 145.1(3) . . ?
Co1 Se2 Co2 73.05(5) . . ?
Co1 Se2 Co3 77.01(5) . . ?
Co2 Se2 Co3 77.00(5) . . ?
Co1 Se2 Fe1B 72.7(3) . . ?
Co2 Se2 Fe1B 72.7(3) . . ?
Co3 Se2 Fe1B 142.0(3) . . ?
Co1 Se2 Fe1 90.31(6) . . ?
Co2 Se2 Fe1 87.58(6) . . ?
Co3 Se2 Fe1 162.29(7) . . ?
Co4 Se3 Co3 73.50(5) . . ?
Co4 Se3 Co2 76.20(5) . . ?
Co3 Se3 Co2 76.96(5) . . ?
Co4 Se3 Fe2 88.97(6) . . ?
Co3 Se3 Fe2 81.86(6) . . ?
Co2 Se3 Fe2 156.85(6) . . ?
Co3 Se4 Co4 74.87(5) . . ?
Co3 Se4 Co5 78.54(5) . . ?
Co4 Se4 Co5 77.67(5) . . ?
Co5 Se5 Co6 72.66(5) . . ?
Co5 Se5 Co4 76.94(5) . . ?
Co6 Se5 Co4 76.01(5) . . ?
Co5 Se5 Fe3 73.57(5) . . ?
Co6 Se5 Fe3 72.36(5) . . ?
Co4 Se5 Fe3 141.76(7) . . ?
Co6 Se6 Co1 75.68(5) . . ?
Co6 Se6 Co5 71.43(5) . . ?
Co1 Se6 Co5 75.62(5) . . ?
Co6 Se6 Fe3 75.87(6) . . ?
Co1 Se6 Fe3 145.36(6) . . ?
Co5 Se6 Fe3 76.91(6) . . ?
Co5 Se7 Co3 78.99(5) . . ?
Co5 Se7 Co1 77.93(5) . . ?
Co3 Se7 Co1 77.93(5) . . ?
Co4 Se8 Co2 77.77(6) . . ?
Co4 Se8 Co6 77.83(5) . . ?
Co2 Se8 Co6 79.13(5) . . ?
P1 Co1 Se1 97.34(8) . . ?
P1 Co1 Se7 105.18(8) . . ?
Se1 Co1 Se7 157.36(7) . . ?
P1 Co1 Se2 93.17(8) . . ?
Se1 Co1 Se2 93.79(5) . . ?
Se7 Co1 Se2 87.29(5) . . ?
P1 Co1 Se6 103.92(8) . . ?
Se1 Co1 Se6 85.54(5) . . ?
Se7 Co1 Se6 86.87(6) . . ?
Se2 Co1 Se6 162.85(7) . . ?
P1 Co1 Co2 126.80(9) . . ?
Se1 Co1 Co2 52.84(4) . . ?
Se7 Co1 Co2 112.27(6) . . ?
Se2 Co1 Co2 53.85(4) . . ?
Se6 Co1 Co2 114.27(6) . . ?
P1 Co1 Fe1B 66.0(2) . . ?
Se1 Co1 Fe1B 53.4(2) . . ?
Se7 Co1 Fe1B 139.6(3) . . ?
Se2 Co1 Fe1B 55.6(2) . . ?
Se6 Co1 Fe1B 133.3(2) . . ?
Co2 Co1 Fe1B 60.9(2) . . ?
P1 Co1 Co6 137.40(9) . . ?
Se1 Co1 Co6 51.98(4) . . ?
Se7 Co1 Co6 107.35(6) . . ?
Se2 Co1 Co6 114.98(6) . . ?
Se6 Co1 Co6 52.05(4) . . ?
Co2 Co1 Co6 62.24(4) . . ?
Fe1B Co1 Co6 103.1(2) . . ?
P1 Co1 Co5 141.38(9) . . ?
Se1 Co1 Co5 108.70(6) . . ?
Se7 Co1 Co5 50.86(4) . . ?
Se2 Co1 Co5 112.43(6) . . ?
Se6 Co1 Co5 52.28(4) . . ?
Co2 Co1 Co5 91.81(6) . . ?
Fe1B Co1 Co5 152.5(2) . . ?
Co6 Co1 Co5 56.83(4) . . ?
P1 Co1 Co3 132.88(9) . . ?
Se1 Co1 Co3 113.60(6) . . ?
Se7 Co1 Co3 50.87(4) . . ?
Se2 Co1 Co3 52.04(4) . . ?
Se6 Co1 Co3 112.75(6) . . ?
Co2 Co1 Co3 61.85(4) . . ?
Fe1B Co1 Co3 104.5(2) . . ?
Co6 Co1 Co3 89.38(5) . . ?
Co5 Co1 Co3 60.59(4) . . ?
P2 Co2 Se8 102.99(9) . . ?
P2 Co2 Se1 94.38(8) . . ?
Se8 Co2 Se1 85.93(5) . . ?
P2 Co2 Se2 99.35(9) . . ?
Se8 Co2 Se2 157.63(7) . . ?
Se1 Co2 Se2 93.61(6) . . ?
P2 Co2 Se3 105.17(8) . . ?
Se8 Co2 Se3 87.56(6) . . ?
Se1 Co2 Se3 160.33(7) . . ?
Se2 Co2 Se3 85.46(5) . . ?
P2 Co2 Co1 129.01(9) . . ?
Se8 Co2 Co1 111.26(6) . . ?
Se1 Co2 Co1 53.37(4) . . ?
Se2 Co2 Co1 53.10(4) . . ?
Se3 Co2 Co1 112.71(6) . . ?
P2 Co2 Fe1B 68.7(2) . . ?
Se8 Co2 Fe1B 135.9(2) . . ?
Se1 Co2 Fe1B 53.2(2) . . ?
Se2 Co2 Fe1B 55.2(2) . . ?
Se3 Co2 Fe1B 136.5(3) . . ?
Co1 Co2 Fe1B 60.3(2) . . ?
P2 Co2 Co4 139.81(9) . . ?
Se8 Co2 Co4 51.10(4) . . ?
Se1 Co2 Co4 110.97(6) . . ?
Se2 Co2 Co4 109.17(6) . . ?
Se3 Co2 Co4 51.64(4) . . ?
Co1 Co2 Co4 91.07(5) . . ?
Fe1B Co2 Co4 151.4(2) . . ?
P2 Co2 Co3 138.88(9) . . ?
Se8 Co2 Co3 108.25(6) . . ?
Se1 Co2 Co3 113.62(6) . . ?
Se2 Co2 Co3 51.69(4) . . ?
Se3 Co2 Co3 51.46(4) . . ?
Co1 Co2 Co3 61.35(4) . . ?
Fe1B Co2 Co3 103.8(2) . . ?
Co4 Co2 Co3 57.60(4) . . ?
P2 Co2 Co6 132.46(9) . . ?
Se8 Co2 Co6 50.52(4) . . ?
Se1 Co2 Co6 51.54(4) . . ?
Se2 Co2 Co6 113.07(6) . . ?
Se3 Co2 Co6 110.97(6) . . ?
Co1 Co2 Co6 61.04(4) . . ?
Fe1B Co2 Co6 101.9(2) . . ?
Co4 Co2 Co6 59.59(5) . . ?
Co3 Co2 Co6 88.48(5) . . ?
P3B Co3 Se4 95.5(4) . . ?
P3A Co3 Se4 92.7(2) . . ?
P3B Co3 Se7 101.1(4) . . ?
P3A Co3 Se7 96.6(2) . . ?
Se4 Co3 Se7 87.02(6) . . ?
P3B Co3 Se3 101.6(4) . . ?
P3A Co3 Se3 106.2(2) . . ?
Se4 Co3 Se3 93.04(6) . . ?
Se7 Co3 Se3 157.15(7) . . ?
P3B Co3 Se2 105.0(4) . . ?
P3A Co3 Se2 107.6(2) . . ?
Se4 Co3 Se2 159.35(7) . . ?
Se7 Co3 Se2 86.72(6) . . ?
Se3 Co3 Se2 85.26(5) . . ?
P3B Co3 Co4 131.5(3) . . ?
P3A Co3 Co4 132.3(2) . . ?
Se4 Co3 Co4 53.02(4) . . ?
Se7 Co3 Co4 111.32(6) . . ?
Se3 Co3 Co4 53.03(4) . . ?
Se2 Co3 Co4 111.80(6) . . ?
P3B Co3 Co1 138.2(3) . . ?
P3A Co3 Co1 136.5(2) . . ?
Se4 Co3 Co1 110.96(6) . . ?
Se7 Co3 Co1 51.20(4) . . ?
Se3 Co3 Co1 108.28(6) . . ?
Se2 Co3 Co1 50.96(4) . . ?
Co4 Co3 Co1 90.15(5) . . ?
P3B Co3 Co2 140.3(4) . . ?
P3A Co3 Co2 145.4(3) . . ?
Se4 Co3 Co2 112.59(6) . . ?
Se7 Co3 Co2 107.58(6) . . ?
Se3 Co3 Co2 51.58(4) . . ?
Se2 Co3 Co2 51.31(4) . . ?
Co4 Co3 Co2 60.61(5) . . ?
Co1 Co3 Co2 56.80(4) . . ?
P3B Co3 Co5 131.3(4) . . ?
P3A Co3 Co5 126.3(3) . . ?
Se4 Co3 Co5 51.59(4) . . ?
Se7 Co3 Co5 50.50(4) . . ?
Se3 Co3 Co5 113.30(6) . . ?
Se2 Co3 Co5 110.47(6) . . ?
Co4 Co3 Co5 61.27(4) . . ?
Co1 Co3 Co5 59.70(4) . . ?
Co2 Co3 Co5 88.36(5) . . ?
P4B Co4 Se8 103.7(4) . . ?
P4A Co4 Se8 103.1(3) . . ?
P4B Co4 Se4 99.3(4) . . ?
P4A Co4 Se4 99.9(3) . . ?
Se8 Co4 Se4 157.01(7) . . ?
P4B Co4 Se3 88.5(5) . . ?
P4A Co4 Se3 89.6(3) . . ?
Se8 Co4 Se3 87.98(6) . . ?
Se4 Co4 Se3 92.67(6) . . ?
P4B Co4 Se5 110.0(5) . . ?
P4A Co4 Se5 108.8(3) . . ?
Se8 Co4 Se5 87.31(6) . . ?
Se4 Co4 Se5 84.86(5) . . ?
Se3 Co4 Se5 161.58(7) . . ?
P4B Co4 Co3 124.3(5) . . ?
P4A Co4 Co3 125.5(3) . . ?
Se8 Co4 Co3 112.43(6) . . ?
Se4 Co4 Co3 52.12(5) . . ?
Se3 Co4 Co3 53.47(4) . . ?
Se5 Co4 Co3 112.63(6) . . ?
P4B Co4 Co2 128.2(4) . . ?
P4A Co4 Co2 128.8(3) . . ?
Se8 Co4 Co2 51.12(4) . . ?
Se4 Co4 Co2 112.87(6) . . ?
Se3 Co4 Co2 52.17(5) . . ?
Se5 Co4 Co2 112.24(6) . . ?
Co3 Co4 Co2 61.79(5) . . ?
P4B Co4 Co6 143.6(4) . . ?
P4A Co4 Co6 142.5(3) . . ?
Se8 Co4 Co6 51.18(4) . . ?
Se4 Co4 Co6 108.24(6) . . ?
Se3 Co4 Co6 112.89(6) . . ?
Se5 Co4 Co6 51.48(4) . . ?
Co3 Co4 Co6 91.71(5) . . ?
Co2 Co4 Co6 60.99(5) . . ?
P4B Co4 Co5 141.7(4) . . ?
P4A Co4 Co5 141.4(3) . . ?
Se8 Co4 Co5 107.52(6) . . ?
Se4 Co4 Co5 51.61(4) . . ?
Se3 Co4 Co5 114.09(6) . . ?
Se5 Co4 Co5 51.02(4) . . ?
Co3 Co4 Co5 61.64(4) . . ?
Co2 Co4 Co5 89.18(5) . . ?
Co6 Co4 Co5 56.74(4) . . ?
P5 Co5 Se7 105.05(9) . . ?
P5 Co5 Se5 96.54(9) . . ?
Se7 Co5 Se5 157.82(7) . . ?
P5 Co5 Se4 101.79(9) . . ?
Se7 Co5 Se4 85.70(5) . . ?
Se5 Co5 Se4 84.97(5) . . ?
P5 Co5 Se6 98.76(9) . . ?
Se7 Co5 Se6 87.00(6) . . ?
Se5 Co5 Se6 94.80(6) . . ?
Se4 Co5 Se6 159.34(7) . . ?
P5 Co5 Co6 130.75(9) . . ?
Se7 Co5 Co6 112.30(6) . . ?
Se5 Co5 Co6 53.68(5) . . ?
Se4 Co5 Co6 111.69(6) . . ?
Se6 Co5 Co6 54.07(4) . . ?
P5 Co5 Co1 137.63(9) . . ?
Se7 Co5 Co1 51.21(4) . . ?
Se5 Co5 Co1 113.95(6) . . ?
Se4 Co5 Co1 109.25(6) . . ?
Se6 Co5 Co1 52.11(4) . . ?
Co6 Co5 Co1 61.48(5) . . ?
P5 Co5 Co4 134.61(10) . . ?
Se7 Co5 Co4 107.19(6) . . ?
Se5 Co5 Co4 52.05(4) . . ?
Se4 Co5 Co4 50.72(4) . . ?
Se6 Co5 Co4 113.92(6) . . ?
Co6 Co5 Co4 61.09(4) . . ?
Co1 Co5 Co4 87.74(5) . . ?
P5 Co5 Co3 137.54(9) . . ?
Se7 Co5 Co3 50.51(4) . . ?
Se5 Co5 Co3 109.11(6) . . ?
Se4 Co5 Co3 49.87(4) . . ?
Se6 Co5 Co3 111.69(6) . . ?
Co6 Co5 Co3 91.57(5) . . ?
Co1 Co5 Co3 59.71(4) . . ?
Co4 Co5 Co3 57.09(4) . . ?
P6 Co6 Se8 97.21(8) . . ?
P6 Co6 Se5 91.27(9) . . ?
Se8 Co6 Se5 87.95(6) . . ?
P6 Co6 Se1 108.21(9) . . ?
Se8 Co6 Se1 84.75(5) . . ?
Se5 Co6 Se1 159.89(7) . . ?
P6 Co6 Se6 104.42(9) . . ?
Se8 Co6 Se6 158.05(7) . . ?
Se5 Co6 Se6 95.12(6) . . ?
Se1 Co6 Se6 85.04(6) . . ?
P6 Co6 Co5 130.66(9) . . ?
Se8 Co6 Co5 112.71(6) . . ?
Se5 Co6 Co5 53.66(5) . . ?
Se1 Co6 Co5 112.63(6) . . ?
Se6 Co6 Co5 54.50(4) . . ?
P6 Co6 Co4 126.50(9) . . ?
Se8 Co6 Co4 50.99(4) . . ?
Se5 Co6 Co4 52.51(4) . . ?
Se1 Co6 Co4 109.41(6) . . ?
Se6 Co6 Co4 115.38(6) . . ?
Co5 Co6 Co4 62.16(4) . . ?
P6 Co6 Co1 145.08(9) . . ?
Se8 Co6 Co1 106.79(6) . . ?
Se5 Co6 Co1 114.14(6) . . ?
Se1 Co6 Co1 51.07(4) . . ?
Se6 Co6 Co1 52.27(4) . . ?
Co5 Co6 Co1 61.69(5) . . ?
Co4 Co6 Co1 88.41(5) . . ?
P6 Co6 Co2 136.90(9) . . ?
Se8 Co6 Co2 50.35(4) . . ?
Se5 Co6 Co2 111.69(6) . . ?
Se1 Co6 Co2 50.16(4) . . ?
Se6 Co6 Co2 108.97(6) . . ?
Co5 Co6 Co2 91.39(5) . . ?
Co4 Co6 Co2 59.41(5) . . ?
Co1 Co6 Co2 56.72(4) . . ?
P6 Co6 Fe3 69.34(8) . . ?
Se8 Co6 Fe3 142.20(7) . . ?
Se5 Co6 Fe3 58.41(5) . . ?
Se1 Co6 Fe3 132.70(6) . . ?
Se6 Co6 Fe3 52.87(5) . . ?
Co5 Co6 Fe3 62.90(5) . . ?
Co4 Co6 Fe3 107.98(6) . . ?
Co1 Co6 Fe3 102.90(5) . . ?
Co2 Co6 Fe3 153.77(6) . . ?
N4B Fe2 N3 157.6(7) . . ?
N3 Fe2 N4A 149.3(5) . . ?
N3 Fe2 C120 101.4(10) . . ?
N4A Fe2 C120 95.6(11) . . ?
N4B Fe2 C134 98.6(16) . . ?
N3 Fe2 C134 92.4(15) . . ?
N4B Fe2 Se3 89.6(6) . . ?
N3 Fe2 Se3 107.7(2) . . ?
N4A Fe2 Se3 94.4(3) . . ?
C120 Fe2 Se3 99.2(10) . . ?
C134 Fe2 Se3 99.7(14) . . ?
N5 Fe3 N6 149.0(3) . . ?
N5 Fe3 O1 88.6(3) . . ?
N6 Fe3 O1 90.7(3) . . ?
N5 Fe3 Se6 104.15(18) . . ?
N6 Fe3 Se6 106.82(19) . . ?
O1 Fe3 Se6 90.5(2) . . ?
N5 Fe3 Se5 90.3(2) . . ?
N6 Fe3 Se5 91.81(19) . . ?
O1 Fe3 Se5 176.7(2) . . ?
Se6 Fe3 Se5 86.80(6) . . ?
N5 Fe3 Co6 127.41(17) . . ?
N6 Fe3 Co6 74.72(15) . . ?
O1 Fe3 Co6 129.7(2) . . ?
Se6 Fe3 Co6 51.26(4) . . ?
Se5 Fe3 Co6 49.23(4) . . ?


#----------------------------------------------------------------------------#
#                   SQUEEZE DETAILS                                          #
#----------------------------------------------------------------------------#

_shelx_fab_file                  
;
    9    1   27     -2.43      0.00
    8    1   27     -6.72      0.00
    7    1   27     -6.07      0.00
    9    0   27     -1.20      0.00
    8    0   27     -1.84      0.00
    7    0   27      1.31      0.00
    9    7   26     -2.53      0.00
   13    6   26     -3.50      0.00
   12    6   26     -1.22      0.00
   11    6   26     -3.26      0.00
   10    6   26     -5.37      0.00
    9    6   26     -3.94      0.00
    8    6   26     -1.96      0.00
    7    6   26      0.04      0.00
    6    6   26     -0.34      0.00
   14    4   26     -3.74      0.00
   13    4   26     -0.08      0.00
   12    4   26      5.12      0.00
   11    4   26      1.27      0.00
   10    4   26     -1.76      0.00
    9    4   26      1.31      0.00
    8    4   26      3.17      0.00
    7    4   26      3.85      0.00
    6    4   26      3.88      0.00
    5    4   26      1.86      0.00
    4    4   26     -0.37      0.00
   14    3   26      0.37      0.00
   13    3   26      2.15      0.00
   12    3   26      0.33      0.00
   11    3   26     -8.13      0.00
   10    3   26     -8.65      0.00
    9    3   26     -3.07      0.00
    8    3   26     -3.96      0.00
    7    3   26     -6.05      0.00
    6    3   26     -4.83      0.00
    5    3   26     -4.42      0.00
    3    3   26     -3.55      0.00
   14    2   26     -3.11      0.00
   13    2   26     -1.17      0.00
   12    2   26     -2.88      0.00
   11    2   26     -8.74      0.00
   10    2   26     -6.36      0.00
    9    2   26     -1.59      0.00
    8    2   26     -3.72      0.00
    7    2   26     -3.66      0.00
    6    2   26     -0.57      0.00
   14    1   26     -1.10      0.00
   13    1   26      0.62      0.00
   12    1   26     -2.89      0.00
   11    1   26     -6.77      0.00
   10    1   26     -1.27      0.00
    9    1   26      2.63      0.00
    8    1   26     -2.04      0.00
    7    1   26     -3.36      0.00
    6    1   26     -1.26      0.00
    5    1   26     -2.68      0.00
    4    1   26     -3.41      0.00
    3    1   26     -2.88      0.00
    2    1   26     -3.15      0.00
   13   -1   26      2.59      0.00
   12   -1   26      0.66      0.00
   11   -1   26      0.42      0.00
   10   -1   26      3.98      0.00
    9   -1   26      4.46      0.00
    8   -1   26      2.62      0.00
    7   -1   26      2.92      0.00
    6   -1   26      1.65      0.00
    5   -1   26     -0.79      0.00
    4   -1   26      0.10      0.00
    3   -1   26      0.08      0.00
    2   -1   26     -2.35      0.00
   11   -3   26      1.28      0.00
   10   -3   26      2.06      0.00
    9   -3   26      2.94      0.00
    8   -3   26      4.01      0.00
    7   -3   26      2.41      0.00
    6   -3   26      0.40      0.00
    5   -3   26      2.18      0.00
    4   -3   26      4.51      0.00
    3   -3   26      3.48      0.00
    2   -3   26      1.79      0.00
    1   -3   26      2.02      0.00
   11   -4   26     -0.26      0.00
   10   -4   26     -0.53      0.00
    9   -4   26      0.58      0.00
    8   -4   26     -0.75      0.00
    7   -4   26     -5.24      0.00
    6   -4   26     -4.07      0.00
    5   -4   26      3.32      0.00
    4   -4   26      5.75      0.00
    3   -4   26      1.40      0.00
    2   -4   26     -1.77      0.00
    2   -5   26     -4.09      0.00
    9   -6   26      3.37      0.00
    8   -6   26      3.06      0.00
    7   -6   26      0.44      0.00
    6   -6   26      2.60      0.00
    5   -6   26      4.08      0.00
    4   -6   26     -1.93      0.00
    3   -6   26     -5.80      0.00
   12   10   25      1.64      0.00
   11   10   25      0.61      0.00
   10   10   25      0.03      0.00
    9   10   25      0.87      0.00
   14    9   25     -2.93      0.00
   13    9   25     -4.60      0.00
   12    9   25     -3.18      0.00
   11    9   25     -1.95      0.00
   10    9   25     -0.46      0.00
    9    9   25      2.63      0.00
    8    9   25      2.85      0.00
    7    9   25      0.57      0.00
    6    9   25      0.23      0.00
   15    8   25     -0.11      0.00
   12    8   25     -4.10      0.00
   10    8   25     -4.46      0.00
    6    8   25     -1.54      0.00
    5    8   25     -1.40      0.00
   16    7   25     -0.91      0.00
   15    7   25     -0.55      0.00
   14    7   25     -2.16      0.00
   13    7   25     -3.91      0.00
   12    7   25     -1.24      0.00
   11    7   25      0.84      0.00
   10    7   25      0.60      0.00
    9    7   25     -0.17      0.00
    8    7   25     -3.74      0.00
    7    7   25     -6.05      0.00
    6    7   25     -4.19      0.00
    5    7   25     -4.84      0.00
    4    7   25     -7.46      0.00
    3    7   25     -6.22      0.00
   16    5   25     -0.67      0.00
   15    5   25      3.75      0.00
   14    5   25      2.87      0.00
   13    5   25     -0.34      0.00
   12    5   25      1.36      0.00
   11    5   25      0.89      0.00
   10    5   25     -1.54      0.00
    9    5   25      0.06      0.00
    8    5   25      1.17      0.00
    7    5   25      0.46      0.00
    6    5   25     -0.19      0.00
    5    5   25     -2.10      0.00
    4    5   25     -3.17      0.00
    3    5   25     -1.47      0.00
    2    5   25      2.70      0.00
   16    4   25     -0.45      0.00
   15    4   25      2.51      0.00
   14    4   25     -1.07      0.00
   13    4   25     -2.81      0.00
   12    4   25      2.38      0.00
   11    4   25      1.45      0.00
    9    4   25     -2.91      0.00
    8    4   25     -0.67      0.00
    7    4   25     -0.20      0.00
    6    4   25      0.56      0.00
    5    4   25     -0.18      0.00
    4    4   25     -1.82      0.00
    3    4   25     -2.78      0.00
    2    4   25     -1.12      0.00
    1    4   25      1.48      0.00
   16    3   25      2.36      0.00
   15    3   25      5.25      0.00
   14    3   25      2.46      0.00
   13    3   25      0.65      0.00
   12    3   25      0.86      0.00
   11    3   25     -6.03      0.00
   10    3   25    -10.71      0.00
    9    3   25     -5.53      0.00
    8    3   25     -3.49      0.00
    7    3   25     -6.24      0.00
    6    3   25     -6.04      0.00
    5    3   25     -5.53      0.00
    3    3   25     -6.87      0.00
    2    3   25     -3.28      0.00
   16    2   25      2.34      0.00
   15    2   25      3.52      0.00
   14    2   25     -0.61      0.00
   13    2   25     -1.76      0.00
   12    2   25     -0.54      0.00
   11    2   25     -4.92      0.00
   10    2   25     -5.56      0.00
    9    2   25      0.75      0.00
    8    2   25      0.96      0.00
    7    2   25     -1.47      0.00
    6    2   25      0.89      0.00
    5    2   25      0.93      0.00
    4    2   25     -1.79      0.00
    3    2   25     -2.22      0.00
    2    2   25     -0.44      0.00
    1    2   25      0.93      0.00
    0    2   25     -1.70      0.00
    5    1   25      1.09      0.00
    4    1   25     -1.83      0.00
    3    1   25     -2.86      0.00
   16    0   25      2.65      0.00
   15    0   25      2.29      0.00
   14    0   25      0.45      0.00
   13    0   25      1.34      0.00
   12    0   25      0.86      0.00
   11    0   25     -1.27      0.00
   10    0   25      2.42      0.00
    9    0   25      5.83      0.00
    8    0   25      1.11      0.00
    7    0   25     -0.76      0.00
    6    0   25      3.07      0.00
    5    0   25      1.88      0.00
    4    0   25     -1.14      0.00
    3    0   25     -1.08      0.00
    2    0   25     -1.80      0.00
    1    0   25     -1.50      0.00
    0    0   25     -0.27      0.00
   -1    0   25     -0.73      0.00
   13   -1   25      1.08      0.00
   12   -1   25      1.31      0.00
   11   -1   25     -0.22      0.00
   10   -1   25      1.91      0.00
    9   -1   25      2.88      0.00
    8   -1   25     -0.44      0.00
    7   -1   25     -0.44      0.00
    6   -1   25      1.55      0.00
    5   -1   25     -0.52      0.00
    4   -1   25     -0.93      0.00
    3   -1   25      1.16      0.00
    2   -1   25     -0.19      0.00
    1   -1   25     -0.54      0.00
    0   -1   25      2.48      0.00
   -1   -1   25      3.59      0.00
   11   -2   25     -2.30      0.00
   10   -2   25      0.32      0.00
    9   -2   25      1.71      0.00
    8   -2   25      0.17      0.00
    7   -2   25      0.47      0.00
    6   -2   25      1.40      0.00
    5   -2   25      1.05      0.00
    4   -2   25      2.44      0.00
    3   -2   25      3.00      0.00
    2   -2   25      0.00      0.00
    1   -2   25     -0.03      0.00
    0   -2   25      4.01      0.00
   15   -3   25     -0.04      0.00
   14   -3   25     -0.16      0.00
   13   -3   25     -1.71      0.00
   12   -3   25     -3.00      0.00
   11   -3   25     -1.43      0.00
   10   -3   25      0.15      0.00
    9   -3   25      0.16      0.00
    8   -3   25      1.18      0.00
    7   -3   25      2.50      0.00
    6   -3   25      1.45      0.00
    5   -3   25      0.71      0.00
    4   -3   25      2.53      0.00
    3   -3   25      3.01      0.00
    2   -3   25      0.83      0.00
    1   -3   25      0.16      0.00
    0   -3   25      1.21      0.00
   -1   -3   25     -0.56      0.00
    3   -4   25      1.53      0.00
    2   -4   25     -3.37      0.00
    1   -4   25     -4.55      0.00
    0   -4   25     -1.97      0.00
   -1   -4   25      0.20      0.00
   13   -5   25     -0.31      0.00
   11   -5   25     -1.01      0.00
   10   -5   25     -3.51      0.00
    9   -5   25     -3.50      0.00
    8   -5   25     -1.14      0.00
    7   -5   25     -1.85      0.00
    6   -5   25     -0.54      0.00
    5   -5   25      5.27      0.00
    4   -5   25      5.19      0.00
    3   -5   25     -1.72      0.00
    2   -5   25     -4.59      0.00
    1   -5   25     -2.15      0.00
    0   -5   25      0.39      0.00
   -1   -5   25      0.53      0.00
   11   -7   25      1.58      0.00
   10   -7   25     -0.55      0.00
    9   -7   25     -0.14      0.00
    8   -7   25      1.54      0.00
    7   -7   25      1.51      0.00
    6   -7   25      4.11      0.00
    5   -7   25      6.45      0.00
    4   -7   25      0.65      0.00
    3   -7   25     -4.10      0.00
    2   -7   25      0.61      0.00
    1   -7   25      3.66      0.00
    0   -7   25      1.11      0.00
   10   -8   25     -4.58      0.00
    9   -8   25     -0.97      0.00
    8   -8   25      0.62      0.00
    7   -8   25     -1.58      0.00
    6   -8   25     -2.03      0.00
    5   -8   25     -0.98      0.00
    4   -8   25     -4.18      0.00
    3   -8   25     -4.88      0.00
    2   -8   25      1.48      0.00
    1   -8   25      3.78      0.00
    4   -9   25     -1.52      0.00
    3   -9   25     -2.73      0.00
    2   -9   25      1.64      0.00
   15   11   24      2.52      0.00
   14   11   24      2.82      0.00
   13   11   24      2.81      0.00
   12   11   24      2.22      0.00
   11   11   24     -0.24      0.00
   10   11   24      0.58      0.00
    9   11   24      3.42      0.00
    8   11   24      2.24      0.00
    7   11   24     -0.02      0.00
    6   11   24     -1.32      0.00
   16   10   24     -0.04      0.00
   15   10   24      0.11      0.00
   14   10   24     -0.49      0.00
   13   10   24     -1.23      0.00
   12   10   24     -1.47      0.00
   11   10   24     -2.87      0.00
   10   10   24     -3.48      0.00
    9   10   24     -1.89      0.00
    8   10   24     -1.00      0.00
    7   10   24     -0.21      0.00
    6   10   24      1.90      0.00
    5   10   24      3.95      0.00
    4   10   24      3.83      0.00
   16    9   24     -2.54      0.00
   11    9   24     -4.66      0.00
    8    9   24      1.48      0.00
    7    9   24     -0.87      0.00
    6    9   24     -2.36      0.00
   17    8   24     -0.16      0.00
   16    8   24     -0.35      0.00
   15    8   24     -0.38      0.00
   14    8   24     -0.65      0.00
   13    8   24     -1.96      0.00
   12    8   24     -1.85      0.00
   11    8   24     -2.34      0.00
   10    8   24     -3.75      0.00
    9    8   24     -1.63      0.00
    8    8   24     -0.07      0.00
    7    8   24     -2.23      0.00
    6    8   24     -2.28      0.00
    5    8   24     -1.62      0.00
    4    8   24     -4.93      0.00
    3    8   24     -7.50      0.00
    2    8   24     -6.63      0.00
    6    7   24     -3.99      0.00
    5    7   24     -3.68      0.00
    4    7   24     -6.48      0.00
    3    7   24     -6.74      0.00
    2    7   24     -3.84      0.00
   18    6   24     -2.37      0.00
   17    6   24     -2.63      0.00
   16    6   24     -3.86      0.00
   15    6   24     -1.61      0.00
   14    6   24      0.87      0.00
   13    6   24     -0.07      0.00
   12    6   24      1.66      0.00
   11    6   24      3.28      0.00
   10    6   24     -0.06      0.00
    9    6   24     -2.32      0.00
    8    6   24     -2.28      0.00
    7    6   24     -1.24      0.00
    6    6   24      2.19      0.00
    5    6   24      2.77      0.00
    4    6   24     -1.36      0.00
    3    6   24     -4.25      0.00
    2    6   24     -3.78      0.00
    1    6   24     -0.50      0.00
    0    6   24      4.92      0.00
   18    5   24      1.60      0.00
   17    5   24      0.47      0.00
   16    5   24     -0.63      0.00
   15    5   24      4.40      0.00
   14    5   24      7.77      0.00
   13    5   24      3.60      0.00
   12    5   24      1.40      0.00
   11    5   24      0.86      0.00
   10    5   24     -2.37      0.00
    9    5   24     -2.50      0.00
    8    5   24     -0.82      0.00
    7    5   24     -1.22      0.00
    6    5   24     -1.82      0.00
    5    5   24     -4.03      0.00
    4    5   24     -7.18      0.00
    3    5   24     -7.02      0.00
    2    5   24     -1.97      0.00
    1    5   24      5.62      0.00
    0    5   24      8.02      0.00
   -1    5   24      2.20      0.00
   16    4   24     -0.46      0.00
   15    4   24      4.41      0.00
   14    4   24      4.14      0.00
   13    4   24     -1.20      0.00
   12    4   24      0.39      0.00
   11    4   24      2.61      0.00
    9    4   24     -3.67      0.00
    8    4   24     -1.93      0.00
    7    4   24     -1.97      0.00
    6    4   24     -2.05      0.00
    5    4   24     -2.54      0.00
    4    4   24     -3.71      0.00
    3    4   24     -4.43      0.00
    2    4   24     -3.26      0.00
    1    4   24      0.29      0.00
   18    3   24      0.35      0.00
   17    3   24     -0.06      0.00
   16    3   24      0.67      0.00
   15    3   24      4.97      0.00
   14    3   24      5.04      0.00
   13    3   24      1.01      0.00
   12    3   24      0.87      0.00
   11    3   24     -1.70      0.00
   10    3   24     -7.07      0.00
    9    3   24     -4.15      0.00
    8    3   24      0.38      0.00
    7    3   24     -1.33      0.00
    6    3   24     -2.48      0.00
    5    3   24     -2.11      0.00
    4    3   24     -3.53      0.00
    3    3   24     -5.76      0.00
    2    3   24     -4.89      0.00
    1    3   24      0.71      0.00
    0    3   24      2.33      0.00
   -1    3   24     -1.63      0.00
   -2    3   24     -1.69      0.00
    5    2   24      1.12      0.00
    4    2   24     -1.25      0.00
    3    2   24     -2.61      0.00
    2    2   24     -1.11      0.00
   18    1   24      0.89      0.00
   17    1   24      0.75      0.00
   16    1   24      2.06      0.00
   15    1   24      3.35      0.00
   14    1   24      1.08      0.00
   13    1   24     -0.36      0.00
   12    1   24      1.32      0.00
   11    1   24     -0.61      0.00
   10    1   24     -1.75      0.00
    9    1   24      3.67      0.00
    8    1   24      3.95      0.00
    7    1   24     -1.69      0.00
    6    1   24     -1.46      0.00
    5    1   24      0.29      0.00
    4    1   24     -1.29      0.00
    3    1   24     -2.22      0.00
    2    1   24     -3.06      0.00
    1    1   24     -2.47      0.00
    0    1   24     -0.81      0.00
   -1    1   24     -1.09      0.00
   -2    1   24      0.59      0.00
   -3    1   24      2.57      0.00
   14    0   24      4.69      0.00
   13    0   24      2.90      0.00
   12    0   24      1.21      0.00
   11    0   24     -2.43      0.00
   10    0   24     -2.15      0.00
    9    0   24      2.19      0.00
    8    0   24     -0.57      0.00
    7    0   24     -5.57      0.00
    6    0   24     -2.22      0.00
    5    0   24      0.69      0.00
    4    0   24     -1.20      0.00
    3    0   24     -1.45      0.00
    2    0   24     -1.57      0.00
    1    0   24     -0.79      0.00
    0    0   24      2.18      0.00
   -1    0   24      2.11      0.00
   -2    0   24      1.41      0.00
   -3    0   24      2.08      0.00
   17   -1   24      3.93      0.00
   16   -1   24      6.45      0.00
   15   -1   24      4.65      0.00
   14   -1   24      0.44      0.00
   13   -1   24     -0.25      0.00
   12   -1   24      0.57      0.00
   11   -1   24     -1.01      0.00
   10   -1   24     -0.87      0.00
    9   -1   24      0.58      0.00
    8   -1   24     -2.66      0.00
    7   -1   24     -4.48      0.00
    6   -1   24     -0.20      0.00
    5   -1   24      0.99      0.00
    4   -1   24     -0.69      0.00
    3   -1   24      0.99      0.00
    2   -1   24      1.13      0.00
    1   -1   24      0.19      0.00
    0   -1   24      2.90      0.00
   -1   -1   24      4.23      0.00
   -2   -1   24      3.04      0.00
   -3   -1   24      1.60      0.00
   17   -2   24      1.29      0.00
   16   -2   24      0.53      0.00
   15   -2   24     -0.88      0.00
   14   -2   24      0.24      0.00
   13   -2   24      2.47      0.00
   12   -2   24      0.05      0.00
   11   -2   24     -4.48      0.00
   10   -2   24     -3.63      0.00
    9   -2   24     -0.39      0.00
    8   -2   24     -1.16      0.00
    7   -2   24     -1.35      0.00
    6   -2   24      1.74      0.00
    5   -2   24      2.34      0.00
    4   -2   24      1.65      0.00
    3   -2   24      2.26      0.00
    2   -2   24     -0.21      0.00
    1   -2   24     -2.52      0.00
    0   -2   24      0.92      0.00
   -1   -2   24      3.56      0.00
   -2   -2   24      1.24      0.00
   -3   -2   24     -1.79      0.00
   -4   -2   24     -3.24      0.00
    4   -3   24     -0.10      0.00
    3   -3   24      0.76      0.00
    2   -3   24     -0.38      0.00
    1   -3   24     -1.80      0.00
    0   -3   24     -0.33      0.00
   -1   -3   24     -0.40      0.00
   -2   -3   24     -4.46      0.00
   -3   -3   24     -6.80      0.00
   16   -4   24     -0.52      0.00
   15   -4   24     -0.54      0.00
   14   -4   24      1.25      0.00
   13   -4   24      0.74      0.00
   12   -4   24     -1.88      0.00
   11   -4   24     -2.18      0.00
   10   -4   24     -1.29      0.00
    9   -4   24     -1.08      0.00
    8   -4   24     -0.36      0.00
    7   -4   24     -0.67      0.00
    6   -4   24     -2.79      0.00
    5   -4   24     -2.36      0.00
    4   -4   24      1.32      0.00
    3   -4   24      2.32      0.00
    2   -4   24     -0.90      0.00
    1   -4   24     -3.46      0.00
    0   -4   24     -2.44      0.00
   -1   -4   24     -0.40      0.00
   -2   -4   24     -0.79      0.00
   -3   -4   24     -1.28      0.00
   -4   -4   24      0.67      0.00
    0   -5   24     -0.65      0.00
   -3   -5   24     -3.16      0.00
   -4   -5   24     -2.25      0.00
   14   -6   24      2.77      0.00
   12   -6   24     -2.53      0.00
   11   -6   24     -2.87      0.00
   10   -6   24     -2.62      0.00
    9   -6   24      0.28      0.00
    8   -6   24      4.10      0.00
    7   -6   24      2.13      0.00
    6   -6   24     -0.01      0.00
    5   -6   24      4.64      0.00
    4   -6   24      5.61      0.00
    3   -6   24     -1.60      0.00
    2   -6   24     -4.12      0.00
    1   -6   24     -0.03      0.00
    0   -6   24      1.62      0.00
   -1   -6   24      0.72      0.00
   12   -7   24     -1.09      0.00
   11   -7   24     -0.46      0.00
   10   -7   24     -2.34      0.00
    9   -7   24     -2.75      0.00
    8   -7   24     -1.16      0.00
    7   -7   24     -1.76      0.00
    6   -7   24     -0.30      0.00
    5   -7   24      4.99      0.00
    4   -7   24      3.36      0.00
    3   -7   24     -3.29      0.00
    2   -7   24     -1.16      0.00
    1   -7   24      4.23      0.00
   -3   -7   24     -1.43      0.00
    6   -8   24     -4.58      0.00
    5   -8   24     -1.47      0.00
    4   -8   24     -1.89      0.00
    3   -8   24     -4.04      0.00
    2   -8   24      1.65      0.00
    1   -8   24      6.84      0.00
   -3   -8   24     -4.06      0.00
   11   -9   24     -0.27      0.00
   10   -9   24     -0.87      0.00
    9   -9   24     -1.62      0.00
    8   -9   24     -3.83      0.00
    7   -9   24     -5.24      0.00
    6   -9   24     -2.59      0.00
    5   -9   24      2.05      0.00
    4   -9   24      1.21      0.00
    3   -9   24     -2.27      0.00
    2   -9   24      0.71      0.00
    1   -9   24      3.35      0.00
    0   -9   24     -0.06      0.00
   -1   -9   24     -1.10      0.00
   -2   -9   24     -0.26      0.00
    8  -11   24     -1.40      0.00
    7  -11   24     -2.71      0.00
    6  -11   24     -2.95      0.00
    5  -11   24     -1.25      0.00
    4  -11   24      0.45      0.00
    3  -11   24     -0.55      0.00
    2  -11   24     -0.47      0.00
    1  -11   24     -0.18      0.00
    0  -11   24     -2.09      0.00
   11   14   23      2.95      0.00
   10   13   23      4.06      0.00
    9   13   23      6.05      0.00
    8   13   23      4.99      0.00
    7   13   23      2.00      0.00
    6   13   23      1.19      0.00
   16   12   23     -1.02      0.00
   15   12   23     -0.57      0.00
   14   12   23     -1.84      0.00
   13   12   23      0.92      0.00
   12   12   23      7.51      0.00
   11   12   23      6.08      0.00
   10   12   23      1.53      0.00
    9   12   23      2.49      0.00
    8   12   23      1.98      0.00
    7   12   23      1.11      0.00
    6   12   23      2.34      0.00
    5   12   23      0.96      0.00
    4   12   23      1.01      0.00
   17   11   23     -3.87      0.00
   16   11   23     -2.96      0.00
   15   11   23     -2.18      0.00
   14   11   23     -2.81      0.00
   13   11   23     -1.92      0.00
   12   11   23      0.22      0.00
   11   11   23     -2.08      0.00
   10   11   23     -3.15      0.00
    9   11   23      1.31      0.00
    8   11   23      2.01      0.00
    7   11   23     -1.09      0.00
    6   11   23     -3.08      0.00
    5   11   23     -4.35      0.00
    4   11   23     -1.39      0.00
   16   10   23     -0.25      0.00
   11   10   23     -2.07      0.00
   10   10   23     -4.23      0.00
    9   10   23     -3.08      0.00
    8   10   23     -2.66      0.00
    7   10   23     -3.11      0.00
    3   10   23     -0.09      0.00
   18    9   23      2.37      0.00
   17    9   23      1.68      0.00
   16    9   23     -0.29      0.00
   15    9   23     -1.97      0.00
   14    9   23     -2.33      0.00
   13    9   23     -2.23      0.00
   12    9   23     -1.36      0.00
   11    9   23     -0.54      0.00
   10    9   23     -0.19      0.00
    9    9   23      1.97      0.00
    8    9   23      3.28      0.00
    7    9   23      0.51      0.00
    6    9   23     -2.72      0.00
    5    9   23     -4.22      0.00
    4    9   23     -5.34      0.00
    3    9   23     -6.43      0.00
    2    9   23     -6.30      0.00
    1    9   23     -4.34      0.00
    0    9   23     -2.72      0.00
    9    8   23      0.42      0.00
    8    8   23      1.79      0.00
    7    8   23      0.03      0.00
    6    8   23     -1.44      0.00
    4    8   23     -1.97      0.00
    3    8   23     -4.85      0.00
    2    8   23     -5.25      0.00
   -1    8   23     -0.03      0.00
   19    7   23      1.69      0.00
   18    7   23      3.00      0.00
   17    7   23      3.04      0.00
   16    7   23      1.41      0.00
   15    7   23      0.94      0.00
   14    7   23      3.56      0.00
   13    7   23      4.07      0.00
   12    7   23      3.20      0.00
   11    7   23      4.04      0.00
   10    7   23      4.06      0.00
    9    7   23      4.55      0.00
    8    7   23      4.20      0.00
    7    7   23     -0.95      0.00
    6    7   23     -4.82      0.00
    5    7   23     -4.76      0.00
    4    7   23     -5.93      0.00
    3    7   23     -5.79      0.00
    2    7   23     -1.61      0.00
    1    7   23      1.57      0.00
    0    7   23      2.47      0.00
   -1    7   23      3.24      0.00
   19    6   23     -3.79      0.00
   18    6   23     -3.15      0.00
   17    6   23     -1.65      0.00
   16    6   23     -1.92      0.00
   15    6   23     -1.23      0.00
   14    6   23      2.17      0.00
   13    6   23      2.44      0.00
   12    6   23      2.15      0.00
   11    6   23      3.98      0.00
   10    6   23      1.83      0.00
    9    6   23     -2.17      0.00
    8    6   23     -4.12      0.00
    7    6   23     -5.66      0.00
    6    6   23     -3.88      0.00
    5    6   23     -0.13      0.00
    4    6   23     -0.34      0.00
    3    6   23     -2.61      0.00
    2    6   23     -3.82      0.00
    1    6   23     -3.72      0.00
    0    6   23     -0.58      0.00
   -1    6   23      4.31      0.00
   -2    6   23      5.01      0.00
   16    5   23      1.04      0.00
   15    5   23      3.24      0.00
   14    5   23      8.80      0.00
   13    5   23      7.22      0.00
   12    5   23      2.64      0.00
   11    5   23      1.60      0.00
   10    5   23     -0.92      0.00
    9    5   23     -2.92      0.00
    8    5   23     -1.76      0.00
    7    5   23     -1.44      0.00
    6    5   23     -1.17      0.00
    5    5   23     -1.68      0.00
    4    5   23     -5.37      0.00
    3    5   23     -8.42      0.00
    2    5   23     -6.70      0.00
    1    5   23      0.03      0.00
    0    5   23      5.80      0.00
   -1    5   23      4.08      0.00
   -2    5   23     -2.62      0.00
   -3    5   23     -7.15      0.00
   19    4   23      1.43      0.00
   18    4   23      1.82      0.00
   17    4   23      1.57      0.00
   16    4   23      0.78      0.00
   15    4   23      3.50      0.00
   14    4   23      5.89      0.00
   13    4   23      1.22      0.00
   12    4   23     -0.91      0.00
   11    4   23      2.81      0.00
   10    4   23      1.59      0.00
    9    4   23     -1.56      0.00
    8    4   23     -0.72      0.00
    7    4   23     -0.15      0.00
    6    4   23     -0.35      0.00
    5    4   23     -0.83      0.00
    4    4   23     -2.11      0.00
    3    4   23     -2.84      0.00
    2    4   23     -2.41      0.00
    1    4   23      0.74      0.00
    0    4   23      2.62      0.00
   -1    4   23     -0.83      0.00
   -2    4   23     -3.17      0.00
   -3    4   23     -1.80      0.00
    8    3   23      0.46      0.00
    7    3   23      0.99      0.00
    6    3   23     -0.34      0.00
    5    3   23      0.19      0.00
    4    3   23     -0.03      0.00
    3    3   23     -1.97      0.00
    2    3   23     -3.55      0.00
    1    3   23      0.20      0.00
   -2    3   23      1.70      0.00
   -3    3   23      3.62      0.00
   19    2   23      3.52      0.00
   18    2   23      2.85      0.00
   17    2   23      0.67      0.00
   16    2   23     -0.40      0.00
   15    2   23      3.17      0.00
   14    2   23      6.03      0.00
   13    2   23      3.19      0.00
   12    2   23      1.58      0.00
   11    2   23      1.94      0.00
   10    2   23      0.04      0.00
    9    2   23      1.61      0.00
    8    2   23      4.23      0.00
    7    2   23      0.76      0.00
    6    2   23     -1.90      0.00
    5    2   23     -1.38      0.00
    4    2   23     -2.71      0.00
    3    2   23     -4.28      0.00
    2    2   23     -3.78      0.00
    1    2   23      0.63      0.00
    0    2   23      4.93      0.00
   -1    2   23      2.51      0.00
   -2    2   23      0.42      0.00
   -3    2   23      2.13      0.00
   -4    2   23      1.25      0.00
   15    1   23      3.46      0.00
   14    1   23      3.95      0.00
   13    1   23      2.50      0.00
   12    1   23      2.69      0.00
   11    1   23      1.51      0.00
   10    1   23     -2.22      0.00
    9    1   23     -1.11      0.00
    8    1   23      0.49      0.00
    7    1   23     -3.77      0.00
    6    1   23     -4.97      0.00
    5    1   23     -2.01      0.00
    4    1   23     -1.52      0.00
    3    1   23     -1.61      0.00
    2    1   23     -2.14      0.00
    1    1   23     -1.89      0.00
    0    1   23      1.03      0.00
   -1    1   23      1.15      0.00
   -2    1   23      0.53      0.00
   -3    1   23      2.05      0.00
   -4    1   23      0.14      0.00
   -5    1   23     -2.51      0.00
   17    0   23     -1.31      0.00
   16    0   23     -0.88      0.00
   15    0   23      3.44      0.00
   14    0   23      6.55      0.00
   13    0   23      5.27      0.00
   12    0   23      1.46      0.00
   11    0   23     -3.92      0.00
   10    0   23     -6.58      0.00
    9    0   23     -2.52      0.00
    8    0   23     -0.91      0.00
    7    0   23     -5.37      0.00
    6    0   23     -4.49      0.00
    5    0   23      0.19      0.00
    4    0   23      0.29      0.00
    3    0   23     -0.34      0.00
    2    0   23     -0.90      0.00
    1    0   23     -1.09      0.00
    0    0   23      2.55      0.00
   -1    0   23      3.61      0.00
   -2    0   23      0.86      0.00
   -3    0   23      0.14      0.00
   -4    0   23     -1.19      0.00
   18   -1   23     -0.32      0.00
   17   -1   23     -0.05      0.00
   16   -1   23      3.11      0.00
   15   -1   23      4.97      0.00
   14   -1   23      2.31      0.00
   13   -1   23     -0.83      0.00
   12   -1   23     -1.50      0.00
   11   -1   23     -2.32      0.00
   10   -1   23     -2.23      0.00
    9   -1   23      0.55      0.00
    8   -1   23     -0.31      0.00
    7   -1   23     -4.07      0.00
    6   -1   23     -1.89      0.00
    5   -1   23      1.16      0.00
    4   -1   23     -0.83      0.00
    3   -1   23     -1.26      0.00
    2   -1   23     -0.72      0.00
    1   -1   23     -1.55      0.00
    0   -1   23      1.27      0.00
   -1   -1   23      3.62      0.00
   -2   -1   23      1.63      0.00
   -3   -1   23     -0.21      0.00
   -4   -1   23     -3.10      0.00
   12   -2   23     -1.33      0.00
   10   -2   23     -6.75      0.00
    9   -2   23     -2.20      0.00
    8   -2   23     -0.74      0.00
    7   -2   23     -2.51      0.00
    6   -2   23     -0.17      0.00
    5   -2   23      2.23      0.00
    4   -2   23      0.82      0.00
    3   -2   23      0.54      0.00
    2   -2   23     -0.27      0.00
    1   -2   23     -2.99      0.00
    0   -2   23     -1.41      0.00
   -1   -2   23      1.61      0.00
   -2   -2   23     -0.05      0.00
   -3   -2   23     -2.93      0.00
   -4   -2   23     -4.50      0.00
   17   -3   23     -0.72      0.00
   16   -3   23     -0.83      0.00
   15   -3   23     -0.24      0.00
   14   -3   23      0.85      0.00
   13   -3   23      1.65      0.00
   12   -3   23     -0.58      0.00
   11   -3   23     -3.63      0.00
   10   -3   23     -2.46      0.00
    9   -3   23      0.35      0.00
    8   -3   23     -0.59      0.00
    7   -3   23     -1.67      0.00
    6   -3   23      0.85      0.00
    5   -3   23      1.46      0.00
    4   -3   23     -0.81      0.00
    3   -3   23     -0.72      0.00
    2   -3   23     -0.20      0.00
    1   -3   23     -1.66      0.00
    0   -3   23     -1.13      0.00
   -1   -3   23      0.14      0.00
   -2   -3   23     -2.80      0.00
   -3   -3   23     -6.83      0.00
   -4   -3   23     -6.84      0.00
   -5   -3   23     -3.87      0.00
   -6   -3   23     -1.49      0.00
   10   -4   23     -2.00      0.00
    7   -4   23     -1.24      0.00
    6   -4   23     -1.05      0.00
    5   -4   23     -1.32      0.00
    4   -4   23     -0.59      0.00
    3   -4   23      1.26      0.00
    2   -4   23      1.11      0.00
    1   -4   23     -1.03      0.00
    0   -4   23     -1.94      0.00
   -1   -4   23     -1.36      0.00
   -2   -4   23     -2.33      0.00
   -3   -4   23     -3.97      0.00
   -4   -4   23     -2.36      0.00
   -5   -4   23      0.39      0.00
   -6   -4   23      0.23      0.00
   14   -5   23      0.73      0.00
   13   -5   23      1.33      0.00
   12   -5   23      0.46      0.00
   11   -5   23      0.21      0.00
   10   -5   23     -0.65      0.00
    9   -5   23     -2.30      0.00
    8   -5   23     -1.83      0.00
    7   -5   23     -0.50      0.00
    6   -5   23     -0.82      0.00
    5   -5   23     -0.11      0.00
    4   -5   23      2.73      0.00
    3   -5   23      3.31      0.00
    2   -5   23      0.74      0.00
    1   -5   23     -1.62      0.00
    0   -5   23     -2.63      0.00
   -1   -5   23     -1.81      0.00
   -2   -5   23     -1.00      0.00
   -3   -5   23     -2.41      0.00
   -4   -5   23     -2.38      0.00
   -5   -5   23     -0.35      0.00
   -6   -5   23     -0.35      0.00
   16   -6   23     -4.22      0.00
   15   -6   23     -4.46      0.00
   14   -6   23     -1.66      0.00
   13   -6   23     -1.32      0.00
   12   -6   23     -3.47      0.00
   11   -6   23     -5.04      0.00
   10   -6   23     -5.85      0.00
    9   -6   23     -3.89      0.00
    8   -6   23      0.55      0.00
    7   -6   23      0.84      0.00
    6   -6   23     -2.00      0.00
    5   -6   23      0.62      0.00
    4   -6   23      5.03      0.00
    3   -6   23      2.29      0.00
    2   -6   23     -1.68      0.00
    1   -6   23     -0.01      0.00
    0   -6   23      1.89      0.00
   -1   -6   23      1.65      0.00
   -2   -6   23      0.80      0.00
   -3   -6   23     -1.62      0.00
   -4   -6   23     -1.63      0.00
   -5   -6   23      1.36      0.00
   -6   -6   23      1.55      0.00
    7   -7   23     -3.59      0.00
    6   -7   23     -3.71      0.00
    5   -7   23      1.97      0.00
    4   -7   23      5.23      0.00
    3   -7   23      0.42      0.00
    2   -7   23     -0.74      0.00
    1   -7   23      4.60      0.00
   -3   -7   23      1.09      0.00
   -4   -7   23     -0.19      0.00
   -5   -7   23      1.22      0.00
   14   -8   23      1.31      0.00
   13   -8   23      1.41      0.00
   12   -8   23     -0.29      0.00
   11   -8   23     -3.15      0.00
   10   -8   23     -5.54      0.00
    9   -8   23     -3.15      0.00
    8   -8   23      0.57      0.00
    7   -8   23     -1.10      0.00
    6   -8   23     -4.05      0.00
    5   -8   23     -1.34      0.00
    4   -8   23      0.80      0.00
    3   -8   23     -1.67      0.00
    2   -8   23      0.96      0.00
    1   -8   23      7.15      0.00
    0   -8   23      5.47      0.00
   -1   -8   23      1.08      0.00
   -2   -8   23      0.07      0.00
   -3   -8   23     -2.66      0.00
   -4   -8   23     -3.66      0.00
   -5   -8   23     -0.29      0.00
   12  -10   23      1.24      0.00
   11  -10   23     -1.26      0.00
   10  -10   23     -3.78      0.00
    9  -10   23     -3.10      0.00
    8  -10   23     -1.59      0.00
    7  -10   23     -0.98      0.00
    6  -10   23     -1.33      0.00
    5  -10   23     -1.62      0.00
    4  -10   23     -1.71      0.00
    3  -10   23     -2.16      0.00
    2  -10   23      0.54      0.00
    1  -10   23      3.41      0.00
    0  -10   23     -0.17      0.00
   -1  -10   23     -3.91      0.00
   -2  -10   23     -3.50      0.00
   -3  -10   23     -3.04      0.00
   -4  -10   23     -0.50      0.00
    7  -11   23     -3.66      0.00
    6  -11   23     -4.04      0.00
    5  -11   23     -2.91      0.00
    4  -11   23     -0.25      0.00
    2  -11   23     -0.85      0.00
    7  -12   23     -2.77      0.00
    6  -12   23     -4.55      0.00
    5  -12   23     -5.65      0.00
    4  -12   23     -2.73      0.00
    3  -12   23     -0.01      0.00
    2  -12   23      1.11      0.00
    1  -12   23      2.69      0.00
    6  -13   23     -2.10      0.00
    5  -13   23     -1.98      0.00
    4  -13   23      1.56      0.00
    3  -13   23      2.37      0.00
    2  -13   23     -0.16      0.00
    1  -13   23     -0.47      0.00
    0  -13   23     -0.19      0.00
   14   15   22      2.93      0.00
   13   15   22     -0.68      0.00
   12   15   22      0.57      0.00
   11   15   22      2.71      0.00
   10   15   22      2.07      0.00
    9   15   22      1.53      0.00
    8   15   22      0.61      0.00
   15   14   22      0.01      0.00
   14   14   22     -1.03      0.00
   13   14   22     -4.12      0.00
   12   14   22      0.79      0.00
   11   14   22      4.91      0.00
   10   14   22      1.94      0.00
    9   14   22      0.72      0.00
    6   14   22      1.72      0.00
    5   14   22      0.95      0.00
   17   13   22     -6.79      0.00
   16   13   22     -5.33      0.00
   15   13   22     -0.84      0.00
   14   13   22     -1.14      0.00
   13   13   22     -3.99      0.00
   12   13   22      1.37      0.00
   11   13   22      5.34      0.00
   10   13   22      2.64      0.00
    9   13   22      4.35      0.00
    8   13   22      6.29      0.00
    7   13   22      3.62      0.00
    6   13   22      1.69      0.00
    5   13   22     -0.23      0.00
   18   12   22     -3.32      0.00
   17   12   22     -4.13      0.00
   16   12   22     -2.99      0.00
   15   12   22     -1.46      0.00
   14   12   22     -3.70      0.00
   13   12   22     -4.77      0.00
   12   12   22      2.58      0.00
   11   12   22      5.64      0.00
   10   12   22      0.12      0.00
    9   12   22     -0.41      0.00
    8   12   22      0.84      0.00
    7   12   22     -0.51      0.00
    6   12   22      0.82      0.00
    5   12   22      0.67      0.00
    4   12   22     -0.13      0.00
    3   12   22      1.28      0.00
    2   12   22     -0.62      0.00
   16   11   22     -2.83      0.00
   14   11   22     -2.43      0.00
   13   11   22     -2.78      0.00
   11   11   22      1.67      0.00
   10   11   22     -1.98      0.00
    9   11   22      0.92      0.00
    4   11   22     -6.95      0.00
    3   11   22     -2.65      0.00
   19   10   22     -4.30      0.00
   18   10   22     -4.51      0.00
   17   10   22     -1.32      0.00
   16   10   22      2.03      0.00
   15   10   22      2.59      0.00
   14   10   22      1.21      0.00
   13   10   22      1.92      0.00
   12   10   22      5.58      0.00
   11   10   22      5.72      0.00
   10   10   22      1.93      0.00
    9   10   22      1.24      0.00
    8   10   22      0.72      0.00
    7   10   22     -2.21      0.00
    6   10   22     -2.34      0.00
    5   10   22     -1.46      0.00
    4   10   22     -1.05      0.00
    3   10   22     -0.47      0.00
    2   10   22     -3.18      0.00
    1   10   22     -4.42      0.00
    0   10   22     -0.68      0.00
   10    9   22      3.21      0.00
    9    9   22      3.78      0.00
    8    9   22      4.48      0.00
    7    9   22      1.71      0.00
    5    9   22     -4.14      0.00
    4    9   22     -5.59      0.00
    3    9   22     -4.80      0.00
    2    9   22     -3.23      0.00
   -1    9   22      1.25      0.00
   20    8   22     -1.74      0.00
   19    8   22     -2.11      0.00
   18    8   22      0.36      0.00
   17    8   22      2.51      0.00
   16    8   22      3.63      0.00
   15    8   22      3.37      0.00
   14    8   22      3.81      0.00
   13    8   22      5.04      0.00
   12    8   22      5.72      0.00
   11    8   22      5.82      0.00
   10    8   22      3.26      0.00
    9    8   22     -0.11      0.00
    8    8   22     -1.15      0.00
    7    8   22     -2.83      0.00
    6    8   22     -4.36      0.00
    5    8   22     -2.90      0.00
    4    8   22     -1.53      0.00
    3    8   22     -1.36      0.00
    2    8   22     -0.94      0.00
    1    8   22     -0.78      0.00
    0    8   22     -0.12      0.00
   -1    8   22      1.80      0.00
   -2    8   22      2.08      0.00
   20    7   22     -3.54      0.00
   19    7   22     -1.17      0.00
   18    7   22      1.99      0.00
   17    7   22      3.04      0.00
   16    7   22      2.46      0.00
   15    7   22      1.49      0.00
   14    7   22      3.26      0.00
   13    7   22      4.79      0.00
   12    7   22      3.30      0.00
   11    7   22      2.79      0.00
   10    7   22      2.43      0.00
    9    7   22      1.39      0.00
    8    7   22      1.60      0.00
    7    7   22     -0.76      0.00
    6    7   22     -4.71      0.00
    5    7   22     -5.59      0.00
    4    7   22     -6.11      0.00
    3    7   22     -5.82      0.00
    2    7   22     -1.43      0.00
    1    7   22      2.74      0.00
    0    7   22      3.19      0.00
   -1    7   22      2.25      0.00
   -2    7   22      0.10      0.00
   -3    7   22     -2.81      0.00
   16    6   22      0.30      0.00
   15    6   22     -0.25      0.00
   14    6   22      1.19      0.00
   13    6   22      1.99      0.00
   12    6   22      0.86      0.00
   11    6   22      2.72      0.00
   10    6   22      3.31      0.00
    9    6   22     -0.26      0.00
    8    6   22     -2.69      0.00
    7    6   22     -4.49      0.00
    6    6   22     -5.04      0.00
    5    6   22     -1.60      0.00
    4    6   22      1.33      0.00
    3    6   22      1.48      0.00
    2    6   22      0.38      0.00
    1    6   22     -2.47      0.00
    0    6   22     -4.47      0.00
   -1    6   22     -1.90      0.00
   -2    6   22      1.85      0.00
   -3    6   22      1.55      0.00
   -4    6   22     -0.10      0.00
   20    5   22     -1.32      0.00
   19    5   22      1.50      0.00
   18    5   22      4.12      0.00
   17    5   22      5.54      0.00
   16    5   22      4.22      0.00
   15    5   22      2.61      0.00
   14    5   22      5.63      0.00
   13    5   22      6.47      0.00
   12    5   22      2.34      0.00
   11    5   22      1.25      0.00
   10    5   22      0.92      0.00
    9    5   22     -1.55      0.00
    8    5   22     -1.54      0.00
    7    5   22     -0.57      0.00
    6    5   22      0.34      0.00
    5    5   22      2.26      0.00
    4    5   22      1.33      0.00
    3    5   22     -2.45      0.00
    2    5   22     -4.40      0.00
    1    5   22     -1.84      0.00
    0    5   22      3.09      0.00
   -1    5   22      5.04      0.00
   -2    5   22      2.64      0.00
   -3    5   22     -1.57      0.00
   -4    5   22     -3.03      0.00
    8    4   22     -1.26      0.00
    7    4   22     -0.12      0.00
    6    4   22      0.34      0.00
    5    4   22      0.52      0.00
    4    4   22     -0.66      0.00
    3    4   22     -2.07      0.00
    2    4   22     -2.29      0.00
    1    4   22      0.10      0.00
    0    4   22      3.73      0.00
   -1    4   22      3.48      0.00
   -2    4   22      1.64      0.00
   20    3   22      3.19      0.00
   19    3   22      3.57      0.00
   18    3   22      3.22      0.00
   17    3   22      3.68      0.00
   16    3   22      2.46      0.00
   15    3   22      0.62      0.00
   14    3   22      1.59      0.00
   13    3   22      1.59      0.00
   12    3   22      0.90      0.00
   11    3   22      2.32      0.00
   10    3   22     -0.04      0.00
    9    3   22     -3.75      0.00
    8    3   22     -1.65      0.00
    7    3   22      0.40      0.00
    6    3   22     -0.48      0.00
    5    3   22     -0.28      0.00
    4    3   22      0.22      0.00
    3    3   22     -0.57      0.00
    2    3   22     -2.73      0.00
    1    3   22     -2.10      0.00
    0    3   22      2.68      0.00
   -1    3   22      3.89      0.00
   -2    3   22      2.63      0.00
   -3    3   22      3.83      0.00
   -4    3   22      3.77      0.00
   -5    3   22      2.55      0.00
   -6    3   22      0.80      0.00
   17    2   22      0.58      0.00
   16    2   22     -1.47      0.00
   15    2   22     -0.91      0.00
   14    2   22      3.11      0.00
   13    2   22      4.54      0.00
   12    2   22      3.12      0.00
   11    2   22      2.64      0.00
   10    2   22      0.92      0.00
    9    2   22      0.46      0.00
    8    2   22      3.08      0.00
    7    2   22      1.83      0.00
    6    2   22     -1.51      0.00
    5    2   22     -1.75      0.00
    4    2   22     -2.43      0.00
    3    2   22     -4.21      0.00
    2    2   22     -5.33      0.00
    1    2   22     -3.20      0.00
    0    2   22      2.80      0.00
   -1    2   22      3.99      0.00
   -2    2   22      0.58      0.00
   -3    2   22      0.12      0.00
   -4    2   22     -0.99      0.00
   -5    2   22     -3.30      0.00
   -6    2   22     -3.46      0.00
   18    1   22      0.01      0.00
   17    1   22      0.23      0.00
   16    1   22     -0.24      0.00
   15    1   22     -0.29      0.00
   14    1   22      1.42      0.00
   13    1   22      2.84      0.00
   12    1   22      3.39      0.00
   11    1   22      2.75      0.00
   10    1   22     -0.69      0.00
    9    1   22     -2.07      0.00
    8    1   22     -0.41      0.00
    7    1   22     -2.54      0.00
    6    1   22     -4.85      0.00
    5    1   22     -2.89      0.00
    4    1   22     -1.93      0.00
    3    1   22     -2.10      0.00
    2    1   22     -2.56      0.00
    1    1   22     -3.17      0.00
    0    1   22      0.14      0.00
   -1    1   22      2.21      0.00
   -2    1   22      0.13      0.00
   -3    1   22      0.15      0.00
   -4    1   22     -1.35      0.00
   -5    1   22     -5.80      0.00
   -6    1   22     -6.68      0.00
   20    0   22      0.74      0.00
   19    0   22      0.69      0.00
   18    0   22      1.11      0.00
   17    0   22     -0.75      0.00
   16    0   22     -3.26      0.00
   15    0   22     -2.17      0.00
   14    0   22      2.35      0.00
   13    0   22      4.75      0.00
   12    0   22      1.81      0.00
   11    0   22     -4.41      0.00
   10    0   22     -8.83      0.00
    9    0   22     -6.20      0.00
    8    0   22     -1.61      0.00
    7    0   22     -3.28      0.00
    6    0   22     -4.70      0.00
    5    0   22     -1.35      0.00
    4    0   22     -0.22      0.00
    3    0   22     -0.68      0.00
    2    0   22     -0.81      0.00
    1    0   22     -1.72      0.00
    0    0   22      1.26      0.00
   -1    0   22      3.85      0.00
   -2    0   22      0.43      0.00
   -3    0   22     -1.69      0.00
   -4    0   22     -2.30      0.00
   -5    0   22     -4.24      0.00
   -6    0   22     -3.36      0.00
   10   -1   22     -2.60      0.00
    9   -1   22      0.64      0.00
    8   -1   22      2.69      0.00
    7   -1   22     -0.65      0.00
    6   -1   22     -2.00      0.00
    5   -1   22      0.17      0.00
    4   -1   22     -1.26      0.00
    3   -1   22     -3.13      0.00
    2   -1   22     -2.86      0.00
    1   -1   22     -3.76      0.00
    0   -1   22     -1.50      0.00
   -1   -1   22      2.54      0.00
   -2   -1   22      1.50      0.00
   -3   -1   22     -0.49      0.00
   -4   -1   22     -2.42      0.00
   19   -2   22     -2.24      0.00
   18   -2   22     -1.60      0.00
   17   -2   22     -0.94      0.00
   16   -2   22     -0.24      0.00
   15   -2   22      0.02      0.00
   14   -2   22     -0.74      0.00
   13   -2   22     -0.37      0.00
   12   -2   22     -0.12      0.00
   11   -2   22     -3.47      0.00
   10   -2   22     -6.32      0.00
    9   -2   22     -2.76      0.00
    8   -2   22      0.87      0.00
    7   -2   22     -1.39      0.00
    6   -2   22     -2.16      0.00
    5   -2   22      0.51      0.00
    4   -2   22      0.30      0.00
    3   -2   22     -0.34      0.00
    2   -2   22      0.39      0.00
    1   -2   22     -1.17      0.00
    0   -2   22     -1.33      0.00
   -1   -2   22      0.79      0.00
   -2   -2   22     -0.62      0.00
   -3   -2   22     -3.35      0.00
   -4   -2   22     -4.27      0.00
   -5   -2   22     -4.57      0.00
   -6   -2   22     -2.79      0.00
   -7   -2   22      0.52      0.00
   13   -3   22      2.65      0.00
   12   -3   22      2.42      0.00
   11   -3   22     -0.71      0.00
   10   -3   22     -2.25      0.00
    9   -3   22      0.60      0.00
    8   -3   22      1.12      0.00
    7   -3   22     -2.53      0.00
    6   -3   22     -2.45      0.00
    5   -3   22      0.22      0.00
    4   -3   22     -0.68      0.00
    3   -3   22     -1.30      0.00
    2   -3   22      0.25      0.00
    1   -3   22     -0.52      0.00
    0   -3   22     -1.70      0.00
   -1   -3   22     -0.61      0.00
   -2   -3   22     -1.38      0.00
   -3   -3   22     -4.82      0.00
   -4   -3   22     -6.72      0.00
   -5   -3   22     -5.66      0.00
   -6   -3   22     -3.16      0.00
   -7   -3   22     -0.70      0.00
   15   -4   22     -1.83      0.00
   14   -4   22     -1.28      0.00
   13   -4   22     -0.39      0.00
   12   -4   22     -1.13      0.00
   11   -4   22     -4.22      0.00
   10   -4   22     -5.27      0.00
    9   -4   22     -2.56      0.00
    8   -4   22     -1.55      0.00
    7   -4   22     -3.27      0.00
    6   -4   22     -2.36      0.00
    5   -4   22     -0.14      0.00
    4   -4   22     -0.21      0.00
    3   -4   22      0.26      0.00
    2   -4   22      1.71      0.00
    1   -4   22      0.98      0.00
    0   -4   22     -0.93      0.00
   -1   -4   22     -1.49      0.00
   -2   -4   22     -2.21      0.00
   -3   -4   22     -4.21      0.00
   -4   -4   22     -3.93      0.00
   -5   -4   22     -0.38      0.00
   -6   -4   22      1.83      0.00
   -7   -4   22      1.89      0.00
   16   -5   22     -2.57      0.00
   15   -5   22     -2.07      0.00
   14   -5   22     -2.24      0.00
   13   -5   22     -2.93      0.00
   12   -5   22     -3.29      0.00
   11   -5   22     -3.21      0.00
   10   -5   22     -3.32      0.00
    9   -5   22     -3.49      0.00
    8   -5   22     -3.54      0.00
    7   -5   22     -3.10      0.00
    6   -5   22     -1.61      0.00
    5   -5   22     -0.27      0.00
    4   -5   22      0.58      0.00
    3   -5   22      2.03      0.00
    2   -5   22      2.59      0.00
    1   -5   22      0.79      0.00
    0   -5   22     -2.11      0.00
   -1   -5   22     -2.92      0.00
   -2   -5   22     -0.99      0.00
   -3   -5   22     -0.16      0.00
   -4   -5   22     -0.06      0.00
   -5   -5   22      2.10      0.00
   -6   -5   22      3.01      0.00
   -7   -5   22      1.89      0.00
   15   -6   22     -5.35      0.00
   14   -6   22     -4.69      0.00
    8   -6   22     -0.75      0.00
    7   -6   22      1.07      0.00
    6   -6   22     -0.54      0.00
    5   -6   22      0.14      0.00
    4   -6   22      3.82      0.00
    3   -6   22      4.73      0.00
    2   -6   22      2.26      0.00
    1   -6   22      1.51      0.00
    0   -6   22      2.29      0.00
   -1   -6   22      2.52      0.00
   -2   -6   22      3.17      0.00
   -3   -6   22      2.29      0.00
   -4   -6   22      0.78      0.00
   -5   -6   22      2.48      0.00
   -6   -6   22      3.42      0.00
   -7   -6   22      1.57      0.00
   16   -7   22      0.70      0.00
   15   -7   22     -1.16      0.00
   14   -7   22     -1.09      0.00
   13   -7   22     -1.15      0.00
   12   -7   22     -0.55      0.00
   11   -7   22      0.77      0.00
   10   -7   22     -0.71      0.00
    8   -7   22     -1.07      0.00
    7   -7   22     -1.69      0.00
    6   -7   22     -3.26      0.00
    5   -7   22      0.23      0.00
    4   -7   22      4.91      0.00
    3   -7   22      3.18      0.00
    2   -7   22      0.33      0.00
    1   -7   22      3.22      0.00
    0   -7   22      5.37      0.00
   -1   -7   22      3.26      0.00
   -2   -7   22      2.61      0.00
   -3   -7   22      1.93      0.00
   -4   -7   22     -0.47      0.00
   -5   -7   22     -0.18      0.00
   -6   -7   22      0.23      0.00
   -7   -7   22     -1.58      0.00
   14   -9   22     -0.67      0.00
   13   -9   22      0.41      0.00
   12   -9   22      0.81      0.00
   11   -9   22      1.83      0.00
   10   -9   22      1.20      0.00
    9   -9   22      0.45      0.00
    8   -9   22     -1.04      0.00
    7   -9   22     -5.08      0.00
    6   -9   22     -6.68      0.00
    5   -9   22     -2.14      0.00
    4   -9   22      2.06      0.00
    3   -9   22     -0.05      0.00
    2   -9   22     -1.80      0.00
    1   -9   22      0.97      0.00
    0   -9   22      0.45      0.00
   -1   -9   22     -2.90      0.00
   -2   -9   22     -2.87      0.00
   -3   -9   22     -3.47      0.00
   -4   -9   22     -4.32      0.00
   -5   -9   22     -0.56      0.00
   -6   -9   22      2.03      0.00
   -7   -9   22      0.94      0.00
   10  -10   22     -2.08      0.00
    9  -10   22     -3.77      0.00
    8  -10   22     -3.22      0.00
    7  -10   22     -2.48      0.00
    6  -10   22     -2.07      0.00
    5  -10   22     -1.83      0.00
    4  -10   22     -1.56      0.00
    3  -10   22     -1.78      0.00
    2  -10   22     -0.43      0.00
    1  -10   22      2.32      0.00
    0  -10   22      0.49      0.00
   -1  -10   22     -3.36      0.00
   -2  -10   22     -3.10      0.00
   -3  -10   22     -1.98      0.00
   -4  -10   22      0.21      0.00
   -5  -10   22      4.52      0.00
   -6  -10   22      4.38      0.00
   10  -11   22     -1.76      0.00
    7  -11   22     -1.62      0.00
    6  -11   22     -1.63      0.00
    5  -11   22     -1.76      0.00
    4  -11   22     -0.02      0.00
    2  -11   22     -0.31      0.00
   -5  -11   22      4.40      0.00
   -6  -11   22      2.28      0.00
   11  -12   22      0.03      0.00
   10  -12   22     -1.28      0.00
    9  -12   22     -2.59      0.00
    8  -12   22     -2.29      0.00
    7  -12   22     -1.01      0.00
    6  -12   22     -2.22      0.00
    5  -12   22     -5.50      0.00
    4  -12   22     -4.65      0.00
    3  -12   22     -1.20      0.00
    2  -12   22     -0.12      0.00
    1  -12   22      1.03      0.00
    0  -12   22      1.83      0.00
   -1  -12   22      0.79      0.00
   -2  -12   22      1.15      0.00
   -3  -12   22      2.57      0.00
    7  -14   22     -0.03      0.00
    6  -14   22     -1.67      0.00
    5  -14   22     -3.31      0.00
    4  -14   22     -0.73      0.00
    3  -14   22      1.17      0.00
    2  -14   22     -1.61      0.00
    1  -14   22     -2.94      0.00
    0  -14   22     -1.84      0.00
   -1  -14   22     -2.19      0.00
   -2  -14   22     -1.21      0.00
   15   16   21     -1.99      0.00
   14   16   21     -2.17      0.00
   13   16   21     -3.07      0.00
   12   16   21     -0.34      0.00
   11   16   21      1.30      0.00
   10   16   21      0.02      0.00
    9   16   21     -0.83      0.00
    8   16   21     -0.70      0.00
    7   16   21      1.22      0.00
   15   15   21     -2.38      0.00
   14   15   21      0.44      0.00
   13   15   21     -1.34      0.00
   12   15   21     -0.31      0.00
   11   15   21      2.50      0.00
   10   15   21      2.45      0.00
    9   15   21      2.60      0.00
    8   15   21      2.54      0.00
    7   15   21      1.58      0.00
    6   15   21     -0.16      0.00
    5   15   21     -2.59      0.00
   18   14   21     -3.21      0.00
   17   14   21     -4.80      0.00
   16   14   21     -5.37      0.00
   15   14   21     -2.95      0.00
   14   14   21     -1.38      0.00
   13   14   21     -4.56      0.00
   12   14   21     -2.46      0.00
   11   14   21      2.97      0.00
   10   14   21      1.52      0.00
    9   14   21     -0.89      0.00
    6   14   21      0.46      0.00
    5   14   21     -0.03      0.00
   19   13   21      0.20      0.00
   18   13   21     -3.43      0.00
   17   13   21     -6.18      0.00
   16   13   21     -6.43      0.00
   15   13   21     -2.63      0.00
   14   13   21     -0.28      0.00
   13   13   21     -4.01      0.00
   12   13   21     -2.38      0.00
   11   13   21      3.14      0.00
   10   13   21      1.25      0.00
    9   13   21      0.37      0.00
    8   13   21      2.96      0.00
    7   13   21      1.77      0.00
    6   13   21      0.11      0.00
    5   13   21     -1.54      0.00
    4   13   21     -2.19      0.00
    3   13   21      0.44      0.00
    2   13   21      0.17      0.00
    1   13   21     -2.05      0.00
   16   12   21     -3.19      0.00
   14   12   21      0.74      0.00
   13   12   21     -2.42      0.00
   12   12   21      1.62      0.00
   11   12   21      7.90      0.00
   10   12   21      3.87      0.00
    9   12   21      0.34      0.00
    5   12   21      1.38      0.00
    4   12   21     -0.17      0.00
    0   12   21     -0.97      0.00
   20   11   21      0.76      0.00
   19   11   21      0.51      0.00
   18   11   21     -1.51      0.00
   17   11   21     -1.98      0.00
   16   11   21      0.36      0.00
   15   11   21      3.75      0.00
   14   11   21      4.12      0.00
   13   11   21      1.69      0.00
   12   11   21      4.08      0.00
   11   11   21      7.01      0.00
   10   11   21      3.17      0.00
    9   11   21      2.86      0.00
    8   11   21      6.21      0.00
    7   11   21      2.89      0.00
    6   11   21     -1.62      0.00
    5   11   21     -5.02      0.00
    4   11   21     -8.11      0.00
    3   11   21     -5.57      0.00
    2   11   21     -3.84      0.00
    1   11   21     -5.17      0.00
    0   11   21     -1.46      0.00
   -1   11   21      2.50      0.00
   14   10   21      4.39      0.00
   13   10   21      2.61      0.00
   12   10   21      5.68      0.00
   11   10   21      8.49      0.00
   10   10   21      5.26      0.00
    9   10   21      2.74      0.00
    8   10   21      1.95      0.00
    7   10   21     -2.36      0.00
    6   10   21     -4.13      0.00
    5   10   21     -2.49      0.00
    4   10   21     -2.13      0.00
    3   10   21     -0.21      0.00
    2   10   21      0.34      0.00
   -1   10   21      4.47      0.00
   -2   10   21      2.06      0.00
   21    9   21      1.36      0.00
   20    9   21      0.58      0.00
   19    9   21     -1.33      0.00
   18    9   21      1.66      0.00
   17    9   21      6.24      0.00
   16    9   21      7.91      0.00
   15    9   21      6.43      0.00
   14    9   21      4.35      0.00
   13    9   21      3.93      0.00
   12    9   21      4.61      0.00
   11    9   21      4.33      0.00
   10    9   21      2.31      0.00
    9    9   21      1.50      0.00
    8    9   21      1.85      0.00
    7    9   21     -0.45      0.00
    6    9   21     -2.68      0.00
    5    9   21     -3.47      0.00
    4    9   21     -5.39      0.00
    3    9   21     -4.66      0.00
    2    9   21     -0.97      0.00
    1    9   21      1.41      0.00
    0    9   21      3.25      0.00
   -1    9   21      3.70      0.00
   -2    9   21      1.33      0.00
   -3    9   21     -0.69      0.00
   21    8   21      1.12      0.00
   20    8   21     -1.46      0.00
   19    8   21     -4.22      0.00
   18    8   21     -1.62      0.00
   17    8   21      1.77      0.00
   16    8   21      2.87      0.00
   15    8   21      1.99      0.00
   14    8   21      1.20      0.00
   13    8   21      2.09      0.00
   12    8   21      2.96      0.00
   11    8   21      3.65      0.00
   10    8   21      3.19      0.00
    9    8   21      0.27      0.00
    8    8   21     -2.56      0.00
    7    8   21     -4.88      0.00
    6    8   21     -6.01      0.00
    5    8   21     -4.15      0.00
    4    8   21     -2.08      0.00
    3    8   21     -0.28      0.00
    2    8   21      1.88      0.00
    1    8   21      1.30      0.00
    0    8   21     -0.63      0.00
   -1    8   21     -0.02      0.00
   -2    8   21      0.95      0.00
   -3    8   21     -0.61      0.00
   -4    8   21     -1.87      0.00
   16    7   21      1.21      0.00
   15    7   21     -0.09      0.00
   14    7   21      0.51      0.00
   13    7   21      2.35      0.00
   12    7   21      1.33      0.00
   11    7   21      0.47      0.00
   10    7   21      1.60      0.00
    9    7   21      0.91      0.00
    8    7   21      0.25      0.00
    7    7   21      0.25      0.00
    6    7   21     -0.92      0.00
    5    7   21     -1.28      0.00
    4    7   21     -2.18      0.00
    3    7   21     -3.36      0.00
    2    7   21     -0.55      0.00
    1    7   21      3.15      0.00
    0    7   21      3.36      0.00
   -1    7   21      2.16      0.00
   -2    7   21      0.49      0.00
   -3    7   21     -2.14      0.00
   -4    7   21     -1.94      0.00
   -5    7   21      1.30      0.00
   21    6   21      0.78      0.00
   20    6   21     -1.21      0.00
   19    6   21     -0.67      0.00
   18    6   21      1.27      0.00
   17    6   21      1.94      0.00
   16    6   21      2.78      0.00
   15    6   21      2.35      0.00
   14    6   21      1.56      0.00
   13    6   21      1.07      0.00
   12    6   21     -1.22      0.00
   11    6   21     -0.56      0.00
   10    6   21      2.67      0.00
    9    6   21      1.27      0.00
    8    6   21     -1.21      0.00
    7    6   21     -1.38      0.00
    6    6   21     -1.77      0.00
    5    6   21     -0.50      0.00
    4    6   21      2.04      0.00
    3    6   21      3.41      0.00
    2    6   21      4.13      0.00
    1    6   21      2.14      0.00
    0    6   21     -2.27      0.00
   -1    6   21     -3.31      0.00
   -2    6   21      0.04      0.00
   -3    6   21      2.10      0.00
   -4    6   21      1.57      0.00
   -5    6   21      1.39      0.00
    9    5   21      0.75      0.00
    8    5   21     -1.02      0.00
    7    5   21     -0.43      0.00
    6    5   21     -0.36      0.00
    5    5   21      1.01      0.00
    4    5   21      2.58      0.00
    3    5   21      1.05      0.00
    2    5   21     -1.42      0.00
    1    5   21     -1.79      0.00
    0    5   21      0.04      0.00
   -1    5   21      1.93      0.00
   -2    5   21      2.77      0.00
   -3    5   21      1.87      0.00
   -4    5   21     -0.29      0.00
   21    4   21     -3.99      0.00
   20    4   21     -1.74      0.00
   19    4   21      3.39      0.00
   18    4   21      4.76      0.00
   17    4   21      3.38      0.00
   16    4   21      2.94      0.00
   15    4   21      2.48      0.00
   14    4   21      2.94      0.00
   13    4   21      2.18      0.00
   12    4   21     -1.68      0.00
   11    4   21     -0.84      0.00
   10    4   21      3.30      0.00
    9    4   21      1.71      0.00
    8    4   21     -1.00      0.00
    7    4   21     -0.37      0.00
    6    4   21      0.14      0.00
    5    4   21      0.34      0.00
    4    4   21     -0.27      0.00
    3    4   21     -2.45      0.00
    2    4   21     -4.15      0.00
    1    4   21     -3.17      0.00
    0    4   21      0.34      0.00
   -1    4   21      2.13      0.00
   -2    4   21      1.87      0.00
   -3    4   21      1.56      0.00
   -4    4   21     -0.51      0.00
   -5    4   21     -1.27      0.00
   -6    4   21      0.26      0.00
   16    3   21     -0.40      0.00
   15    3   21     -0.83      0.00
   14    3   21     -1.48      0.00
   13    3   21     -0.69      0.00
   12    3   21      0.07      0.00
   11    3   21      2.65      0.00
   10    3   21      3.47      0.00
    9    3   21     -0.35      0.00
    8    3   21     -1.28      0.00
    7    3   21      0.83      0.00
    6    3   21      0.21      0.00
    5    3   21     -0.78      0.00
    4    3   21     -0.51      0.00
    3    3   21     -0.75      0.00
    2    3   21     -2.26      0.00
    1    3   21     -3.23      0.00
    0    3   21     -0.64      0.00
   -1    3   21      1.24      0.00
   -2    3   21      0.35      0.00
   -3    3   21      1.00      0.00
   -4    3   21      0.84      0.00
   -5    3   21     -0.74      0.00
   -6    3   21     -1.84      0.00
   -7    3   21     -4.16      0.00
   18    2   21     -2.11      0.00
   17    2   21     -2.51      0.00
   16    2   21     -2.56      0.00
   15    2   21     -3.41      0.00
   14    2   21     -2.20      0.00
   13    2   21      0.75      0.00
   12    2   21      1.59      0.00
   11    2   21      1.31      0.00
   10    2   21      0.38      0.00
    9    2   21     -0.63      0.00
    8    2   21      1.36      0.00
    7    2   21      2.13      0.00
    6    2   21     -0.95      0.00
    5    2   21     -2.31      0.00
    4    2   21     -2.17      0.00
    3    2   21     -2.99      0.00
    2    2   21     -4.08      0.00
    1    2   21     -4.08      0.00
    0    2   21      0.01      0.00
   -1    2   21      3.03      0.00
   -2    2   21     -0.01      0.00
   -3    2   21     -2.22      0.00
   -4    2   21     -2.86      0.00
   -5    2   21     -4.72      0.00
   -6    2   21     -4.90      0.00
   -7    2   21     -4.09      0.00
   21    1   21      0.45      0.00
   20    1   21      1.46      0.00
   19    1   21     -0.15      0.00
   18    1   21     -1.29      0.00
   17    1   21     -0.46      0.00
   16    1   21      0.25      0.00
   15    1   21     -1.09      0.00
   14    1   21     -1.82      0.00
   13    1   21      0.09      0.00
   12    1   21      1.91      0.00
   11    1   21      1.78      0.00
   10    1   21     -0.34      0.00
    9    1   21     -1.83      0.00
    8    1   21     -0.44      0.00
    7    1   21     -0.86      0.00
    6    1   21     -3.62      0.00
    5    1   21     -3.32      0.00
    4    1   21     -2.33      0.00
    3    1   21     -2.85      0.00
    2    1   21     -3.65      0.00
    1    1   21     -5.38      0.00
    0    1   21     -3.48      0.00
   -1    1   21      0.66      0.00
   -2    1   21     -0.04      0.00
   -3    1   21     -0.46      0.00
   -4    1   21      0.25      0.00
   -5    1   21     -3.61      0.00
   -6    1   21     -6.67      0.00
   -7    1   21     -5.18      0.00
   -8    1   21     -1.69      0.00
   12    0   21      3.80      0.00
   11    0   21     -1.35      0.00
   10    0   21     -6.40      0.00
    9    0   21     -5.80      0.00
    8    0   21     -1.53      0.00
    7    0   21     -1.33      0.00
    6    0   21     -3.70      0.00
    5    0   21     -2.25      0.00
    4    0   21     -0.64      0.00
    3    0   21     -0.71      0.00
    2    0   21      0.00      0.00
    1    0   21     -0.59      0.00
    0    0   21      0.85      0.00
   -1    0   21      4.10      0.00
   -2    0   21      1.38      0.00
   -3    0   21     -1.59      0.00
   -4    0   21     -0.32      0.00
   -5    0   21     -1.46      0.00
   20   -1   21      0.57      0.00
   19   -1   21      0.20      0.00
   18   -1   21      0.81      0.00
   17   -1   21     -0.82      0.00
   16   -1   21     -3.09      0.00
   15   -1   21     -2.09      0.00
   14   -1   21      1.14      0.00
   13   -1   21      3.28      0.00
   12   -1   21      2.77      0.00
   11   -1   21      0.78      0.00
   10   -1   21     -0.34      0.00
    9   -1   21      1.54      0.00
    8   -1   21      4.25      0.00
    7   -1   21      2.89      0.00
    6   -1   21      0.51      0.00
    5   -1   21      1.31      0.00
    4   -1   21      0.59      0.00
    3   -1   21     -1.61      0.00
    2   -1   21     -1.71      0.00
    1   -1   21     -2.95      0.00
    0   -1   21     -2.83      0.00
   -1   -1   21      1.24      0.00
   -2   -1   21      1.99      0.00
   -3   -1   21      0.69      0.00
   -4   -1   21      0.47      0.00
   -5   -1   21     -3.56      0.00
   -6   -1   21     -7.26      0.00
   -7   -1   21     -6.10      0.00
   -8   -1   21     -3.39      0.00
   14   -2   21     -0.77      0.00
   13   -2   21     -0.03      0.00
   12   -2   21      0.43      0.00
   11   -2   21     -1.59      0.00
   10   -2   21     -4.85      0.00
    9   -2   21     -3.42      0.00
    8   -2   21      1.16      0.00
    7   -2   21      0.92      0.00
    6   -2   21     -1.52      0.00
    5   -2   21     -0.47      0.00
    4   -2   21      0.09      0.00
    3   -2   21     -0.51      0.00
    2   -2   21      0.70      0.00
    1   -2   21      0.39      0.00
    0   -2   21     -0.74      0.00
   -1   -2   21      0.38      0.00
   -2   -2   21     -0.35      0.00
   -3   -2   21     -2.39      0.00
   -4   -2   21     -2.20      0.00
   -5   -2   21     -2.40      0.00
   -7   -2   21      0.62      0.00
   -8   -2   21      3.30      0.00
   -9   -2   21      4.80      0.00
   18   -3   21     -5.49      0.00
   17   -3   21     -3.87      0.00
   16   -3   21     -3.17      0.00
   15   -3   21     -0.79      0.00
   14   -3   21      0.77      0.00
   13   -3   21      0.72      0.00
   12   -3   21      0.98      0.00
   11   -3   21     -0.34      0.00
   10   -3   21     -3.19      0.00
    9   -3   21     -2.44      0.00
    8   -3   21     -0.22      0.00
    7   -3   21     -2.78      0.00
    6   -3   21     -5.01      0.00
    5   -3   21     -2.51      0.00
    4   -3   21     -1.47      0.00
    3   -3   21     -2.04      0.00
    2   -3   21     -0.26      0.00
    1   -3   21      0.18      0.00
    0   -3   21     -1.72      0.00
   -1   -3   21     -1.61      0.00
   -2   -3   21     -0.44      0.00
   -3   -3   21     -1.18      0.00
   -4   -3   21     -2.83      0.00
   -5   -3   21     -3.69      0.00
   -6   -3   21     -2.86      0.00
   -7   -3   21     -0.80      0.00
   -8   -3   21      1.95      0.00
   -9   -3   21      4.08      0.00
   18   -4   21      1.19      0.00
   16   -4   21     -1.78      0.00
   15   -4   21     -2.46      0.00
   14   -4   21     -2.26      0.00
   13   -4   21     -2.10      0.00
   12   -4   21     -1.64      0.00
   11   -4   21     -3.69      0.00
   10   -4   21     -7.27      0.00
    9   -4   21     -6.01      0.00
    8   -4   21     -2.35      0.00
    7   -4   21     -3.10      0.00
    6   -4   21     -3.38      0.00
    5   -4   21      0.37      0.00
    4   -4   21      1.79      0.00
    3   -4   21      1.03      0.00
    2   -4   21      2.15      0.00
    1   -4   21      2.49      0.00
    0   -4   21      0.56      0.00
   -1   -4   21     -0.57      0.00
   -2   -4   21     -0.14      0.00
   -3   -4   21     -0.68      0.00
   -4   -4   21     -1.55      0.00
   -5   -4   21      0.18      0.00
   -6   -4   21      2.63      0.00
   -7   -4   21      2.72      0.00
   -8   -4   21      2.57      0.00
   -9   -4   21      2.52      0.00
   15   -5   21      0.07      0.00
   12   -5   21     -3.99      0.00
    9   -5   21     -2.88      0.00
    8   -5   21     -1.35      0.00
    7   -5   21     -1.89      0.00
    6   -5   21     -1.14      0.00
    5   -5   21      1.60      0.00
    4   -5   21      1.50      0.00
    3   -5   21      0.83      0.00
    2   -5   21      2.61      0.00
    1   -5   21      2.94      0.00
    0   -5   21      0.12      0.00
   -1   -5   21     -2.05      0.00
   -2   -5   21     -0.57      0.00
   -3   -5   21      1.44      0.00
   -4   -5   21      1.16      0.00
   -5   -5   21      1.88      0.00
   -6   -5   21      3.12      0.00
   -7   -5   21      1.59      0.00
   -8   -5   21      0.58      0.00
   -9   -5   21      1.78      0.00
   17   -6   21      2.19      0.00
   16   -6   21      1.43      0.00
   15   -6   21     -1.03      0.00
   14   -6   21     -2.58      0.00
   13   -6   21     -3.60      0.00
   12   -6   21     -3.10      0.00
   11   -6   21     -1.68      0.00
   10   -6   21     -2.66      0.00
    9   -6   21     -2.85      0.00
    8   -6   21      0.79      0.00
    7   -6   21      2.93      0.00
    6   -6   21      2.03      0.00
    5   -6   21      2.10      0.00
    4   -6   21      3.29      0.00
    3   -6   21      4.39      0.00
    2   -6   21      4.53      0.00
    1   -6   21      3.39      0.00
    0   -6   21      2.27      0.00
   -1   -6   21      1.88      0.00
   -2   -6   21      2.86      0.00
   -3   -6   21      3.38      0.00
   -4   -6   21      1.49      0.00
   -5   -6   21      1.05      0.00
   -6   -6   21      2.16      0.00
   -7   -6   21      0.71      0.00
   -8   -6   21     -0.31      0.00
   -9   -6   21      0.99      0.00
    5   -7   21     -1.14      0.00
    4   -7   21      2.85      0.00
    3   -7   21      3.42      0.00
    2   -7   21      1.55      0.00
    1   -7   21      1.74      0.00
    0   -7   21      3.10      0.00
   -1   -7   21      2.06      0.00
   -2   -7   21      0.71      0.00
   -4   -7   21     -1.72      0.00
   -5   -7   21     -2.20      0.00
   -6   -7   21     -0.40      0.00
   -7   -7   21     -0.96      0.00
   16   -8   21      6.01      0.00
   15   -8   21      2.46      0.00
   14   -8   21      1.39      0.00
   13   -8   21      2.23      0.00
   12   -8   21      2.42      0.00
   11   -8   21      2.72      0.00
   10   -8   21     -0.09      0.00
    9   -8   21     -2.37      0.00
    8   -8   21      0.72      0.00
    7   -8   21      2.03      0.00
    6   -8   21     -1.26      0.00
    5   -8   21     -1.88      0.00
    4   -8   21      0.40      0.00
    3   -8   21      0.04      0.00
    2   -8   21     -1.07      0.00
    1   -8   21      1.13      0.00
    0   -8   21      2.57      0.00
   -1   -8   21     -0.30      0.00
   -2   -8   21     -2.24      0.00
   -3   -8   21     -1.62      0.00
   -4   -8   21     -2.08      0.00
   -5   -8   21     -1.33      0.00
   -6   -8   21      0.86      0.00
   -7   -8   21      0.33      0.00
   -8   -8   21     -0.42      0.00
   13   -9   21     -0.85      0.00
   12   -9   21     -0.13      0.00
   11   -9   21      2.19      0.00
   10   -9   21      3.13      0.00
    9   -9   21      2.33      0.00
    8   -9   21      1.92      0.00
    7   -9   21     -1.19      0.00
    6   -9   21     -4.63      0.00
    5   -9   21     -2.36      0.00
    4   -9   21      1.92      0.00
    3   -9   21      1.30      0.00
    2   -9   21     -1.28      0.00
    1   -9   21     -0.48      0.00
    0   -9   21     -0.02      0.00
   -1   -9   21     -2.45      0.00
   -2   -9   21     -3.00      0.00
   -3   -9   21     -2.27      0.00
   -4   -9   21     -2.77      0.00
   -5   -9   21     -0.48      0.00
   -6   -9   21      3.03      0.00
   -7   -9   21      2.61      0.00
   -8   -9   21      0.76      0.00
    7  -10   21     -1.56      0.00
    6  -10   21     -0.65      0.00
    5  -10   21     -0.15      0.00
    4  -10   21     -0.46      0.00
    3  -10   21     -1.23      0.00
    2  -10   21     -0.81      0.00
    1  -10   21      1.17      0.00
    0  -10   21      0.69      0.00
   -1  -10   21     -2.11      0.00
   -2  -10   21     -1.68      0.00
   -3  -10   21      0.33      0.00
   -4  -10   21      1.67      0.00
   -5  -10   21      4.78      0.00
   -6  -10   21      5.60      0.00
   -7  -10   21      1.94      0.00
   -8  -10   21     -0.42      0.00
   13  -11   21      1.15      0.00
   12  -11   21     -0.14      0.00
   11  -11   21     -0.22      0.00
   10  -11   21     -0.09      0.00
    9  -11   21     -1.57      0.00
    8  -11   21     -2.25      0.00
    7  -11   21     -1.36      0.00
    6  -11   21     -0.65      0.00
    5  -11   21     -1.17      0.00
    4  -11   21     -0.53      0.00
    3  -11   21      1.46      0.00
    2  -11   21      1.33      0.00
    1  -11   21      0.40      0.00
    0  -11   21      0.65      0.00
   -1  -11   21      1.72      0.00
   -2  -11   21      3.73      0.00
   -3  -11   21      3.90      0.00
   -4  -11   21      2.94      0.00
   -6  -11   21      3.27      0.00
   -7  -11   21     -0.52      0.00
   -3  -12   21      0.81      0.00
   11  -13   21     -1.25      0.00
   10  -13   21     -0.80      0.00
    9  -13   21     -0.48      0.00
    8  -13   21      0.86      0.00
    7  -13   21      2.90      0.00
    6  -13   21      0.95      0.00
    5  -13   21     -3.80      0.00
    4  -13   21     -3.07      0.00
    3  -13   21      1.88      0.00
    2  -13   21      1.38      0.00
    1  -13   21     -2.01      0.00
    0  -13   21     -1.61      0.00
   -1  -13   21     -0.49      0.00
   -2  -13   21     -0.45      0.00
   -3  -13   21     -0.12      0.00
   -4  -13   21      0.26      0.00
   -5  -13   21      0.54      0.00
   -6  -13   21     -0.57      0.00
    4  -14   21     -1.22      0.00
    3  -14   21      1.95      0.00
    2  -14   21     -0.22      0.00
    1  -14   21     -3.34      0.00
    0  -14   21     -2.34      0.00
   -2  -14   21     -2.44      0.00
   -3  -14   21     -0.40      0.00
   -4  -14   21      1.23      0.00
   -5  -14   21      0.83      0.00
    6  -15   21     -1.99      0.00
    5  -15   21     -4.94      0.00
    4  -15   21     -2.33      0.00
    3  -15   21      1.17      0.00
    2  -15   21     -0.46      0.00
    1  -15   21     -1.74      0.00
    0  -15   21      0.83      0.00
   -1  -15   21      1.47      0.00
   -3  -15   21      1.15      0.00
   -4  -15   21      0.40      0.00
    4  -16   21     -0.39      0.00
    3  -16   21      0.57      0.00
    2  -16   21     -1.39      0.00
    1  -16   21     -1.24      0.00
    0  -16   21      0.54      0.00
   -1  -16   21     -1.00      0.00
   15   17   20     -1.75      0.00
   14   17   20     -0.93      0.00
   13   17   20     -3.95      0.00
   12   17   20     -3.39      0.00
   11   17   20     -1.46      0.00
   10   17   20     -0.64      0.00
    9   17   20      0.47      0.00
    8   17   20      0.04      0.00
    7   17   20      0.29      0.00
   15   16   20     -3.62      0.00
   14   16   20     -3.99      0.00
   13   16   20     -6.05      0.00
   12   16   20     -3.07      0.00
   11   16   20      0.94      0.00
   10   16   20      0.41      0.00
    9   16   20     -0.69      0.00
    8   16   20     -1.06      0.00
    7   16   20      0.40      0.00
    6   16   20      2.20      0.00
    5   16   20      0.38      0.00
    4   16   20     -1.11      0.00
   18   15   20     -0.01      0.00
   17   15   20     -3.67      0.00
   16   15   20     -4.56      0.00
   15   15   20     -2.84      0.00
   14   15   20     -0.83      0.00
   13   15   20     -2.08      0.00
   12   15   20     -1.32      0.00
   11   15   20      1.60      0.00
   10   15   20      1.09      0.00
    9   15   20      0.63      0.00
    8   15   20      0.98      0.00
    7   15   20      0.35      0.00
    6   15   20     -0.44      0.00
    5   15   20     -3.06      0.00
    4   15   20     -4.28      0.00
    2   15   20     -1.76      0.00
   19   14   20      1.08      0.00
   18   14   20     -2.37      0.00
   17   14   20     -4.51      0.00
   16   14   20     -4.06      0.00
   15   14   20     -2.44      0.00
   14   14   20     -0.12      0.00
   13   14   20     -1.69      0.00
   12   14   20     -1.85      0.00
   11   14   20      2.34      0.00
   10   14   20      1.86      0.00
    9   14   20     -1.11      0.00
    8   14   20     -1.86      0.00
    7   14   20     -2.37      0.00
    6   14   20     -1.22      0.00
    5   14   20     -0.87      0.00
    4   14   20     -1.48      0.00
    3   14   20      0.52      0.00
    1   14   20     -0.09      0.00
   20   13   20      0.21      0.00
   14   13   20      2.53      0.00
   13   13   20      1.19      0.00
   12   13   20     -0.03      0.00
   11   13   20      4.34      0.00
   10   13   20      4.05      0.00
    9   13   20      1.14      0.00
    8   13   20      2.03      0.00
    7   13   20      1.24      0.00
    6   13   20      0.22      0.00
    5   13   20     -0.52      0.00
    4   13   20     -2.36      0.00
    3   13   20     -0.55      0.00
    1   13   20     -2.36      0.00
    0   13   20     -2.26      0.00
   -1   13   20     -0.23      0.00
   21   12   20      0.21      0.00
   20   12   20      0.70      0.00
   19   12   20      1.34      0.00
   18   12   20     -0.53      0.00
   17   12   20     -1.62      0.00
   16   12   20     -0.55      0.00
   15   12   20      1.89      0.00
   14   12   20      4.40      0.00
   13   12   20      2.27      0.00
   12   12   20      1.90      0.00
   11   12   20      7.62      0.00
   10   12   20      6.80      0.00
    9   12   20      1.87      0.00
    8   12   20      2.23      0.00
    7   12   20      1.82      0.00
    6   12   20      1.88      0.00
    5   12   20      3.42      0.00
    4   12   20      1.75      0.00
    3   12   20      2.25      0.00
    2   12   20      2.69      0.00
    1   12   20     -1.19      0.00
    0   12   20     -1.13      0.00
   -1   12   20      2.09      0.00
   -2   12   20      1.86      0.00
   21   11   20     -0.06      0.00
   15   11   20      6.23      0.00
   14   11   20      8.25      0.00
   13   11   20      5.32      0.00
   12   11   20      3.18      0.00
   11   11   20      5.56      0.00
   10   11   20      3.60      0.00
    9   11   20      1.03      0.00
    8   11   20      4.25      0.00
    7   11   20      3.48      0.00
    6   11   20     -0.43      0.00
    5   11   20     -2.43      0.00
    4   11   20     -6.02      0.00
    3   11   20     -5.83      0.00
    2   11   20     -3.06      0.00
   -1   11   20      3.58      0.00
   -2   11   20      4.16      0.00
   -3   11   20      2.38      0.00
   22   10   20     -1.04      0.00
   21   10   20     -0.45      0.00
   20   10   20      2.03      0.00
   19   10   20      1.17      0.00
   18   10   20     -0.70      0.00
   17   10   20      0.33      0.00
   16   10   20      3.37      0.00
   15   10   20      5.08      0.00
   14   10   20      3.24      0.00
   13   10   20     -0.57      0.00
   12   10   20     -0.35      0.00
   11   10   20      3.94      0.00
   10   10   20      3.82      0.00
    9   10   20      1.03      0.00
    8   10   20      0.51      0.00
    7   10   20     -3.38      0.00
    6   10   20     -6.96      0.00
    5   10   20     -4.61      0.00
    4   10   20     -3.02      0.00
    3   10   20     -1.32      0.00
    2   10   20      1.46      0.00
    1   10   20      0.54      0.00
    0   10   20      1.39      0.00
   -1   10   20      4.81      0.00
   -2   10   20      3.49      0.00
   -3   10   20     -0.05      0.00
   -4   10   20     -0.59      0.00
   20    9   20      0.98      0.00
   19    9   20     -1.67      0.00
   18    9   20     -2.19      0.00
   17    9   20      1.27      0.00
   16    9   20      3.90      0.00
   15    9   20      3.67      0.00
   14    9   20      1.76      0.00
   13    9   20      0.71      0.00
   12    9   20      1.45      0.00
   11    9   20      2.35      0.00
   10    9   20      1.37      0.00
    9    9   20      0.39      0.00
    8    9   20      1.10      0.00
    7    9   20     -0.29      0.00
    6    9   20     -1.76      0.00
    5    9   20      0.02      0.00
    4    9   20     -1.08      0.00
    3    9   20     -3.48      0.00
    2    9   20     -1.26      0.00
    1    9   20      1.09      0.00
    0    9   20      1.76      0.00
   -1    9   20      2.29      0.00
   -2    9   20      0.79      0.00
   -3    9   20     -1.02      0.00
   -4    9   20     -0.12      0.00
   -5    9   20      1.21      0.00
   19    8   20     -2.65      0.00
   18    8   20     -2.36      0.00
   17    8   20      0.90      0.00
   16    8   20      1.98      0.00
   15    8   20      0.70      0.00
   14    8   20     -1.04      0.00
   13    8   20     -0.81      0.00
   12    8   20      0.34      0.00
   11    8   20      1.06      0.00
   10    8   20      1.93      0.00
    9    8   20      1.35      0.00
    8    8   20     -0.76      0.00
    7    8   20     -3.27      0.00
    6    8   20     -4.42      0.00
    5    8   20     -2.14      0.00
    4    8   20     -0.50      0.00
    3    8   20     -0.38      0.00
    2    8   20      2.28      0.00
    1    8   20      3.09      0.00
    0    8   20     -0.38      0.00
   -1    8   20     -1.61      0.00
   -2    8   20      0.30      0.00
   -3    8   20      0.57      0.00
   -4    8   20     -0.35      0.00
   -5    8   20      0.05      0.00
   22    7   20     -2.56      0.00
   21    7   20      0.81      0.00
   20    7   20      1.85      0.00
   19    7   20     -0.07      0.00
   18    7   20      1.47      0.00
   17    7   20      3.28      0.00
   16    7   20      2.20      0.00
   15    7   20      0.47      0.00
   14    7   20     -0.02      0.00
   13    7   20      1.37      0.00
   12    7   20      0.82      0.00
   11    7   20     -1.31      0.00
   10    7   20     -0.03      0.00
    9    7   20      1.19      0.00
    8    7   20     -0.05      0.00
    7    7   20     -0.55      0.00
    6    7   20     -0.10      0.00
    5    7   20      1.16      0.00
    4    7   20      0.84      0.00
    3    7   20     -1.75      0.00
    2    7   20     -0.69      0.00
    1    7   20      2.71      0.00
    0    7   20      2.63      0.00
   -1    7   20      1.63      0.00
   -2    7   20      1.75      0.00
   -3    7   20      0.16      0.00
   -4    7   20     -1.01      0.00
   -5    7   20      1.17      0.00
   -6    7   20      2.35      0.00
   13    6   20      3.34      0.00
   12    6   20      0.21      0.00
   11    6   20     -1.94      0.00
   10    6   20      1.37      0.00
    9    6   20      2.78      0.00
    8    6   20      0.05      0.00
    7    6   20     -0.18      0.00
    6    6   20      0.77      0.00
    5    6   20      0.90      0.00
    4    6   20      1.01      0.00
    3    6   20      0.60      0.00
    2    6   20      1.58      0.00
    1    6   20      2.24      0.00
    0    6   20     -0.75      0.00
   -1    6   20     -3.04      0.00
   -2    6   20     -1.23      0.00
   -3    6   20      0.40      0.00
   -4    6   20     -0.45      0.00
   -5    6   20     -0.50      0.00
   22    5   20      2.47      0.00
   21    5   20      3.90      0.00
   20    5   20      3.53      0.00
   19    5   20      3.88      0.00
   18    5   20      4.39      0.00
   17    5   20      3.26      0.00
   16    5   20      3.36      0.00
   15    5   20      3.47      0.00
   14    5   20      2.29      0.00
   13    5   20      2.66      0.00
   12    5   20      1.68      0.00
   11    5   20      0.36      0.00
   10    5   20      3.26      0.00
    9    5   20      4.12      0.00
    8    5   20      1.37      0.00
    7    5   20      0.81      0.00
    6    5   20      0.11      0.00
    5    5   20     -1.32      0.00
    4    5   20     -0.54      0.00
    3    5   20     -0.04      0.00
    2    5   20     -0.75      0.00
    1    5   20     -0.98      0.00
    0    5   20     -1.02      0.00
   -1    5   20     -1.38      0.00
   -2    5   20     -1.19      0.00
   -3    5   20     -0.38      0.00
   -4    5   20     -0.88      0.00
   -5    5   20     -1.24      0.00
   -6    5   20     -0.92      0.00
   -7    5   20     -2.53      0.00
   22    4   20     -0.43      0.00
   21    4   20     -5.11      0.00
   20    4   20     -5.85      0.00
   19    4   20     -1.99      0.00
   18    4   20     -0.32      0.00
   17    4   20     -2.74      0.00
   16    4   20     -3.16      0.00
   15    4   20     -1.54      0.00
   14    4   20     -0.39      0.00
   13    4   20      0.48      0.00
   12    4   20     -1.58      0.00
   11    4   20     -2.88      0.00
   10    4   20      1.12      0.00
    9    4   20      2.43      0.00
    8    4   20     -0.51      0.00
    7    4   20     -0.82      0.00
    6    4   20     -0.42      0.00
    5    4   20     -0.99      0.00
    4    4   20     -0.71      0.00
    3    4   20     -1.61      0.00
    2    4   20     -3.79      0.00
    1    4   20     -4.02      0.00
    0    4   20     -1.55      0.00
   -1    4   20      0.16      0.00
   -2    4   20     -0.02      0.00
   -3    4   20      0.16      0.00
   -4    4   20     -1.50      0.00
   -5    4   20     -3.60      0.00
   -6    4   20     -1.91      0.00
   -7    4   20     -0.51      0.00
   -8    4   20      0.09      0.00
   18    3   20     -3.30      0.00
   17    3   20     -6.81      0.00
   16    3   20     -4.69      0.00
   15    3   20     -1.86      0.00
   14    3   20     -2.46      0.00
   13    3   20     -3.02      0.00
   12    3   20     -2.89      0.00
   11    3   20     -1.44      0.00
   10    3   20      1.36      0.00
    9    3   20      0.46      0.00
    8    3   20     -1.52      0.00
    7    3   20      0.03      0.00
    6    3   20      0.11      0.00
    5    3   20     -1.93      0.00
    4    3   20     -2.06      0.00
    3    3   20     -1.69      0.00
    2    3   20     -2.58      0.00
    1    3   20     -3.43      0.00
    0    3   20     -2.12      0.00
   -1    3   20     -0.83      0.00
   -2    3   20     -1.81      0.00
   -3    3   20     -1.27      0.00
   -4    3   20     -0.36      0.00
   -5    3   20     -1.49      0.00
   -6    3   20     -1.89      0.00
   -7    3   20     -3.58      0.00
   22    2   20     -3.30      0.00
   21    2   20     -3.73      0.00
   20    2   20     -1.09      0.00
   19    2   20     -0.57      0.00
   18    2   20     -2.52      0.00
   17    2   20     -2.78      0.00
   16    2   20     -0.25      0.00
   15    2   20      0.65      0.00
   14    2   20     -0.95      0.00
   13    2   20     -0.90      0.00
   12    2   20     -0.18      0.00
   11    2   20     -0.80      0.00
   10    2   20     -1.27      0.00
    9    2   20     -1.66      0.00
    8    2   20     -0.58      0.00
    7    2   20      1.13      0.00
    6    2   20     -0.80      0.00
    5    2   20     -3.26      0.00
    4    2   20     -2.66      0.00
    3    2   20     -1.68      0.00
    2    2   20     -1.36      0.00
    1    2   20     -1.24      0.00
    0    2   20      0.52      0.00
   -1    2   20      2.56      0.00
   -2    2   20     -0.09      0.00
   -3    2   20     -3.12      0.00
   -4    2   20     -2.62      0.00
   -5    2   20     -2.36      0.00
   -6    2   20     -1.95      0.00
   -7    2   20     -1.43      0.00
   -8    2   20     -0.64      0.00
   -9    2   20      1.64      0.00
   14    1   20      0.52      0.00
   13    1   20      0.03      0.00
   12    1   20      1.64      0.00
   11    1   20      1.47      0.00
   10    1   20     -0.01      0.00
    9    1   20     -0.65      0.00
    8    1   20      0.72      0.00
    7    1   20      1.69      0.00
    6    1   20     -0.20      0.00
    5    1   20     -1.03      0.00
    4    1   20      0.33      0.00
    3    1   20      0.51      0.00
    2    1   20     -0.51      0.00
    1    1   20     -3.29      0.00
    0    1   20     -4.71      0.00
   -1    1   20     -1.48      0.00
   -2    1   20     -0.09      0.00
   -3    1   20     -0.04      0.00
   -4    1   20      3.00      0.00
   -5    1   20      2.21      0.00
   -6    1   20     -2.29      0.00
   21    0   20      0.89      0.00
   20    0   20      1.84      0.00
   19    0   20     -0.51      0.00
   18    0   20     -0.36      0.00
   17    0   20      2.92      0.00
   16    0   20      4.54      0.00
   15    0   20      2.21      0.00
   14    0   20     -0.66      0.00
   13    0   20      0.79      0.00
   12    0   20      3.18      0.00
   11    0   20      0.95      0.00
   10    0   20     -2.52      0.00
    9    0   20     -1.87      0.00
    8    0   20      1.55      0.00
    7    0   20      2.21      0.00
    6    0   20     -0.41      0.00
    5    0   20     -0.77      0.00
    4    0   20      0.80      0.00
    3    0   20      1.16      0.00
    2    0   20      2.15      0.00
    1    0   20      2.28      0.00
    0    0   20      2.15      0.00
   -1    0   20      4.76      0.00
   -2    0   20      3.45      0.00
   -3    0   20     -0.43      0.00
   -4    0   20      1.69      0.00
   -5    0   20      2.79      0.00
   -6    0   20      0.04      0.00
   -7    0   20      0.77      0.00
   -8    0   20      2.07      0.00
   -9    0   20      0.31      0.00
   14   -1   20     -4.77      0.00
   13   -1   20     -1.59      0.00
   12   -1   20      0.93      0.00
   11   -1   20      0.74      0.00
   10   -1   20      0.18      0.00
    9   -1   20      1.34      0.00
    8   -1   20      2.97      0.00
    7   -1   20      2.64      0.00
    6   -1   20      1.47      0.00
    5   -1   20      2.21      0.00
    4   -1   20      2.15      0.00
    3   -1   20      0.10      0.00
    2   -1   20     -0.27      0.00
    1   -1   20     -1.35      0.00
    0   -1   20     -3.39      0.00
   -1   -1   20     -1.07      0.00
   -2   -1   20      1.03      0.00
   -3   -1   20      0.50      0.00
   -4   -1   20      2.07      0.00
   -5   -1   20      0.10      0.00
   -6   -1   20     -5.51      0.00
   -7   -1   20     -5.50      0.00
   -8   -1   20     -2.69      0.00
   -9   -1   20     -1.16      0.00
  -10   -1   20      0.18      0.00
   18   -2   20     -2.22      0.00
   17   -2   20     -1.99      0.00
   16   -2   20     -3.43      0.00
   15   -2   20     -3.87      0.00
   14   -2   20     -2.73      0.00
   13   -2   20     -1.25      0.00
   12   -2   20     -0.40      0.00
   11   -2   20     -1.71      0.00
   10   -2   20     -4.67      0.00
    9   -2   20     -5.16      0.00
    8   -2   20     -1.69      0.00
    7   -2   20      0.48      0.00
    6   -2   20     -0.34      0.00
    5   -2   20     -0.28      0.00
    4   -2   20     -0.21      0.00
    3   -2   20     -1.11      0.00
    2   -2   20     -0.28      0.00
    1   -2   20     -0.20      0.00
    0   -2   20     -2.13      0.00
   -1   -2   20     -1.84      0.00
   -2   -2   20     -1.17      0.00
   -3   -2   20     -1.62      0.00
   -4   -2   20      0.34      0.00
   -5   -2   20      1.47      0.00
   -6   -2   20      0.44      0.00
   -7   -2   20      1.61      0.00
   -8   -2   20      2.83      0.00
   -9   -2   20      2.54      0.00
  -10   -2   20      1.44      0.00
   20   -3   20     -3.59      0.00
   19   -3   20     -6.53      0.00
   18   -3   20     -5.45      0.00
   17   -3   20     -3.35      0.00
   16   -3   20     -2.51      0.00
   15   -3   20      0.16      0.00
   14   -3   20      2.91      0.00
   13   -3   20      2.55      0.00
   12   -3   20      1.58      0.00
   11   -3   20      1.21      0.00
   10   -3   20     -0.92      0.00
    9   -3   20     -2.53      0.00
    8   -3   20     -1.22      0.00
    7   -3   20     -1.69      0.00
    6   -3   20     -3.96      0.00
    5   -3   20     -3.14      0.00
    4   -3   20     -2.10      0.00
    3   -3   20     -2.69      0.00
    2   -3   20     -1.21      0.00
    1   -3   20      0.24      0.00
    0   -3   20     -1.09      0.00
   -1   -3   20     -1.44      0.00
   -2   -3   20      0.51      0.00
   -3   -3   20      1.93      0.00
   -4   -3   20      1.67      0.00
   -5   -3   20     -0.03      0.00
   -6   -3   20     -1.46      0.00
   -7   -3   20     -1.16      0.00
   -8   -3   20     -0.08      0.00
   -9   -3   20      1.58      0.00
  -10   -3   20      1.87      0.00
   14   -4   20      0.32      0.00
   13   -4   20     -0.67      0.00
   12   -4   20     -0.51      0.00
   11   -4   20     -0.49      0.00
   10   -4   20     -4.03      0.00
    9   -4   20     -5.82      0.00
    8   -4   20     -1.83      0.00
    7   -4   20      0.24      0.00
    6   -4   20     -0.78      0.00
    5   -4   20      1.54      0.00
    4   -4   20      3.68      0.00
    3   -4   20      2.69      0.00
    2   -4   20      3.05      0.00
    1   -4   20      3.92      0.00
    0   -4   20      2.52      0.00
   -1   -4   20      1.09      0.00
   -2   -4   20      1.70      0.00
   -3   -4   20      2.55      0.00
   -4   -4   20      1.60      0.00
   -5   -4   20      0.80      0.00
   -6   -4   20      1.36      0.00
   -7   -4   20      0.80      0.00
   -8   -4   20     -0.47      0.00
   -9   -4   20     -0.40      0.00
  -10   -4   20     -1.42      0.00
   19   -5   20     -1.12      0.00
   18   -5   20     -2.21      0.00
   17   -5   20     -1.27      0.00
   16   -5   20     -0.50      0.00
   15   -5   20      1.41      0.00
   14   -5   20      2.82      0.00
   13   -5   20      0.07      0.00
   12   -5   20     -3.22      0.00
   11   -5   20     -3.30      0.00
   10   -5   20     -3.27      0.00
    9   -5   20     -2.54      0.00
    8   -5   20      0.73      0.00
    7   -5   20      1.26      0.00
    6   -5   20      0.01      0.00
    5   -5   20      2.30      0.00
    4   -5   20      2.82      0.00
    3   -5   20      0.21      0.00
    2   -5   20      1.08      0.00
    1   -5   20      3.23      0.00
    0   -5   20      1.76      0.00
   -1   -5   20     -1.02      0.00
   -2   -5   20     -1.10      0.00
   -3   -5   20      0.67      0.00
   -4   -5   20      0.29      0.00
   -5   -5   20     -0.67      0.00
   -6   -5   20      0.26      0.00
   -7   -5   20     -0.27      0.00
   -8   -5   20     -1.80      0.00
   -9   -5   20     -0.33      0.00
  -10   -5   20      1.88      0.00
    9   -6   20     -2.18      0.00
    8   -6   20      0.91      0.00
    7   -6   20      3.32      0.00
    6   -6   20      2.12      0.00
    5   -6   20      2.25      0.00
    4   -6   20      2.47      0.00
    3   -6   20      1.79      0.00
    2   -6   20      3.22      0.00
    1   -6   20      3.63      0.00
    0   -6   20      1.09      0.00
   -1   -6   20     -0.99      0.00
   -2   -6   20     -0.77      0.00
   -3   -6   20      0.66      0.00
   -4   -6   20      0.37      0.00
   -5   -6   20     -0.51      0.00
   -6   -6   20      0.68      0.00
   -7   -6   20      0.93      0.00
   -8   -6   20      0.35      0.00
   -9   -6   20      2.80      0.00
   16   -7   20      3.83      0.00
   15   -7   20      3.08      0.00
   14   -7   20      1.49      0.00
   13   -7   20     -0.40      0.00
   12   -7   20     -1.66      0.00
   11   -7   20      1.61      0.00
   10   -7   20      4.31      0.00
    9   -7   20      2.93      0.00
    8   -7   20      2.82      0.00
    7   -7   20      2.06      0.00
    6   -7   20     -1.46      0.00
    5   -7   20     -1.27      0.00
    4   -7   20      1.79      0.00
    3   -7   20      2.66      0.00
    2   -7   20      2.41      0.00
    1   -7   20      1.53      0.00
    0   -7   20      0.06      0.00
   -1   -7   20     -1.07      0.00
   -2   -7   20     -2.02      0.00
   -3   -7   20     -2.14      0.00
   -4   -7   20     -2.48      0.00
   -5   -7   20     -2.72      0.00
   -6   -7   20     -0.48      0.00
   -7   -7   20      1.08      0.00
   -8   -7   20     -0.03      0.00
   -9   -7   20      0.07      0.00
  -10   -7   20      0.84      0.00
   17   -8   20      1.67      0.00
   16   -8   20      5.91      0.00
   13   -8   20      0.58      0.00
   12   -8   20      0.07      0.00
   11   -8   20      1.78      0.00
   10   -8   20      2.21      0.00
    9   -8   20     -0.54      0.00
    8   -8   20      0.76      0.00
    7   -8   20      3.44      0.00
    6   -8   20      1.68      0.00
    5   -8   20      0.65      0.00
    4   -8   20      1.61      0.00
    3   -8   20      0.37      0.00
    2   -8   20     -1.33      0.00
    1   -8   20     -1.34      0.00
    0   -8   20     -0.96      0.00
   -1   -8   20     -1.49      0.00
   -2   -8   20     -2.11      0.00
   -3   -8   20     -0.81      0.00
   -4   -8   20      0.83      0.00
   -5   -8   20      1.27      0.00
   -6   -8   20      1.91      0.00
   -7   -8   20      1.31      0.00
   -8   -8   20     -0.83      0.00
   -9   -8   20     -0.87      0.00
  -10   -8   20      0.19      0.00
   14   -9   20     -4.02      0.00
   12   -9   20     -3.09      0.00
   11   -9   20     -0.57      0.00
    8   -9   20      2.80      0.00
    7   -9   20      1.74      0.00
    6   -9   20     -1.98      0.00
    5   -9   20     -1.91      0.00
    4   -9   20      1.68      0.00
    3   -9   20      2.31      0.00
    2   -9   20      0.74      0.00
    1   -9   20      0.62      0.00
    0   -9   20      1.07      0.00
   -1   -9   20      0.31      0.00
   -2   -9   20     -0.30      0.00
   -3   -9   20      0.21      0.00
   -4   -9   20      0.25      0.00
   -5   -9   20      0.63      0.00
   -6   -9   20      2.46      0.00
   -7   -9   20      2.56      0.00
   -8   -9   20     -0.08      0.00
   -9   -9   20     -2.55      0.00
  -10   -9   20     -3.62      0.00
   15  -10   20     -1.27      0.00
   14  -10   20     -3.41      0.00
   13  -10   20     -0.19      0.00
   12  -10   20      0.54      0.00
   11  -10   20      0.80      0.00
   10  -10   20      1.37      0.00
    9  -10   20     -1.43      0.00
    8  -10   20     -3.58      0.00
    7  -10   20     -2.91      0.00
    6  -10   20     -1.83      0.00
    5  -10   20     -0.83      0.00
    4  -10   20     -0.72      0.00
    3  -10   20     -1.51      0.00
    2  -10   20     -1.00      0.00
    1  -10   20      0.92      0.00
    0  -10   20      1.09      0.00
   -1  -10   20     -0.97      0.00
   -2  -10   20     -1.05      0.00
   -3  -10   20      1.20      0.00
   -4  -10   20      2.51      0.00
   -5  -10   20      3.69      0.00
   -6  -10   20      4.26      0.00
   -7  -10   20      1.75      0.00
   -8  -10   20     -1.04      0.00
   -9  -10   20     -1.85      0.00
   -1  -11   20      0.25      0.00
   -2  -11   20      2.80      0.00
   -3  -11   20      3.94      0.00
   -4  -11   20      2.01      0.00
   13  -12   20      0.78      0.00
   12  -12   20      1.42      0.00
   11  -12   20      1.25      0.00
   10  -12   20      1.51      0.00
    9  -12   20     -1.35      0.00
    8  -12   20     -4.09      0.00
    7  -12   20     -1.30      0.00
    6  -12   20      2.15      0.00
    5  -12   20     -0.16      0.00
    4  -12   20     -3.75      0.00
    3  -12   20     -2.44      0.00
    2  -12   20     -0.53      0.00
    1  -12   20     -1.47      0.00
    0  -12   20     -2.12      0.00
   -1  -12   20     -1.98      0.00
   -2  -12   20     -1.48      0.00
   -3  -12   20     -0.98      0.00
   -4  -12   20     -0.92      0.00
   -5  -12   20      1.02      0.00
   -6  -12   20      2.36      0.00
   -7  -12   20      0.50      0.00
   -8  -12   20      0.40      0.00
   -9  -12   20      2.03      0.00
    7  -13   20      2.95      0.00
    6  -13   20      3.51      0.00
    5  -13   20     -1.53      0.00
    4  -13   20     -3.40      0.00
    3  -13   20      1.26      0.00
    2  -13   20      2.46      0.00
    1  -13   20     -2.19      0.00
    0  -13   20     -4.09      0.00
   -1  -13   20     -2.47      0.00
   -2  -13   20     -1.09      0.00
   -3  -13   20     -0.47      0.00
   -4  -13   20     -0.57      0.00
   -5  -13   20      0.24      0.00
   -6  -13   20      0.78      0.00
   -7  -13   20     -0.88      0.00
   -8  -13   20     -1.19      0.00
   11  -14   20     -0.58      0.00
    9  -14   20     -0.26      0.00
    8  -14   20      0.21      0.00
    7  -14   20      2.09      0.00
    6  -14   20      1.42      0.00
    5  -14   20     -2.73      0.00
    4  -14   20     -3.10      0.00
    3  -14   20      0.96      0.00
    2  -14   20      0.74      0.00
    1  -14   20     -3.01      0.00
    0  -14   20     -2.61      0.00
   -1  -14   20     -0.97      0.00
   -2  -14   20     -1.71      0.00
   -3  -14   20     -1.40      0.00
   -4  -14   20     -0.30      0.00
   -5  -14   20     -0.05      0.00
   -6  -14   20     -0.33      0.00
   -7  -14   20     -1.11      0.00
    9  -15   20      0.44      0.00
    8  -15   20      1.63      0.00
    7  -15   20      1.35      0.00
    6  -15   20     -2.38      0.00
    5  -15   20     -6.79      0.00
    4  -15   20     -5.25      0.00
    3  -15   20     -0.36      0.00
    2  -15   20     -0.71      0.00
    1  -15   20     -3.50      0.00
    0  -15   20     -1.73      0.00
   -1  -15   20      0.17      0.00
   -2  -15   20     -0.71      0.00
   -3  -15   20     -0.08      0.00
   -4  -15   20      0.44      0.00
   -5  -15   20     -0.89      0.00
   -6  -15   20     -1.06      0.00
   -3  -16   20     -1.07      0.00
   -4  -16   20      0.47      0.00
   -5  -16   20     -0.86      0.00
    4  -17   20      0.66      0.00
    3  -17   20      3.35      0.00
    2  -17   20      1.73      0.00
    1  -17   20      0.11      0.00
    0  -17   20      0.19      0.00
   -1  -17   20     -1.91      0.00
   -2  -17   20     -2.63      0.00
   -3  -17   20      0.77      0.00
   15   18   19     -5.50      0.00
   14   18   19     -3.72      0.00
   13   18   19     -4.38      0.00
   12   18   19     -2.79      0.00
   11   18   19     -0.95      0.00
   10   18   19     -1.60      0.00
    9   18   19     -1.47      0.00
    8   18   19     -1.01      0.00
    7   18   19      0.00      0.00
    6   18   19      1.19      0.00
   16   17   19     -5.97      0.00
   15   17   19     -2.68      0.00
   14   17   19      0.36      0.00
   13   17   19     -3.09      0.00
   12   17   19     -5.10      0.00
   11   17   19     -3.62      0.00
   10   17   19     -2.89      0.00
    9   17   19     -1.06      0.00
    8   17   19      0.04      0.00
    7   17   19     -0.09      0.00
    6   17   19      0.51      0.00
    5   17   19      0.10      0.00
    4   17   19     -0.64      0.00
   19   16   19      0.78      0.00
   18   16   19      0.75      0.00
   17   16   19     -2.29      0.00
   16   16   19     -3.52      0.00
   15   16   19     -1.43      0.00
   14   16   19     -0.80      0.00
   13   16   19     -4.80      0.00
   12   16   19     -4.79      0.00
   11   16   19     -0.14      0.00
   10   16   19      0.54      0.00
    9   16   19     -0.81      0.00
    8   16   19     -1.75      0.00
    7   16   19     -1.94      0.00
    6   16   19      0.22      0.00
    5   16   19      0.59      0.00
    4   16   19     -1.02      0.00
    3   16   19     -1.40      0.00
    2   16   19     -0.32      0.00
   20   15   19     -2.35      0.00
   19   15   19      3.80      0.00
   18   15   19      3.51      0.00
   17   15   19     -0.95      0.00
   16   15   19     -1.81      0.00
   15   15   19      0.11      0.00
   14   15   19      1.20      0.00
   13   15   19     -0.89      0.00
   12   15   19     -0.88      0.00
   11   15   19      2.73      0.00
   10   15   19      2.38      0.00
    9   15   19      0.28      0.00
    8   15   19     -0.04      0.00
    7   15   19     -0.87      0.00
    6   15   19     -0.57      0.00
    5   15   19     -1.26      0.00
    4   15   19     -3.61      0.00
    3   15   19     -3.46      0.00
    2   15   19     -2.67      0.00
    1   15   19     -2.92      0.00
    0   15   19     -3.32      0.00
   20   14   19     -3.01      0.00
   19   14   19      1.05      0.00
   14   14   19      1.01      0.00
   13   14   19      0.47      0.00
   12   14   19     -0.25      0.00
   11   14   19      2.68      0.00
   10   14   19      2.95      0.00
    9   14   19      0.43      0.00
    8   14   19      0.14      0.00
    7   14   19     -0.45      0.00
    6   14   19      0.25      0.00
    5   14   19      1.33      0.00
    4   14   19     -0.47      0.00
    3   14   19     -0.10      0.00
    2   14   19      1.10      0.00
    1   14   19     -0.80      0.00
    0   14   19     -2.36      0.00
   -1   14   19     -2.04      0.00
   21   13   19     -1.52      0.00
   20   13   19     -0.88      0.00
   19   13   19      2.47      0.00
   18   13   19      1.46      0.00
   17   13   19     -0.87      0.00
   16   13   19      0.45      0.00
   15   13   19      1.90      0.00
   14   13   19      3.88      0.00
   13   13   19      4.24      0.00
   12   13   19      2.27      0.00
   11   13   19      4.35      0.00
   10   13   19      5.41      0.00
    9   13   19      2.67      0.00
    8   13   19      2.27      0.00
    7   13   19      1.20      0.00
    6   13   19      0.22      0.00
    5   13   19      1.13      0.00
    4   13   19     -0.66      0.00
    3   13   19     -0.60      0.00
    2   13   19      1.16      0.00
    1   13   19     -1.18      0.00
    0   13   19     -1.86      0.00
   -1   13   19      1.19      0.00
   -2   13   19      2.66      0.00
   15   12   19      3.20      0.00
   14   12   19      3.91      0.00
   13   12   19      3.20      0.00
   12   12   19      0.64      0.00
   11   12   19      3.25      0.00
   10   12   19      4.87      0.00
    9   12   19      0.71      0.00
    8   12   19     -0.47      0.00
    7   12   19     -0.52      0.00
    6   12   19     -0.56      0.00
    5   12   19      2.24      0.00
    4   12   19      1.91      0.00
    3   12   19      1.95      0.00
    2   12   19      4.47      0.00
    0   12   19      0.82      0.00
   -1   12   19      4.03      0.00
   -3   12   19      2.50      0.00
   22   11   19      1.77      0.00
   21   11   19      1.11      0.00
   20   11   19      0.90      0.00
   19   11   19      1.31      0.00
   18   11   19      0.91      0.00
   17   11   19      0.55      0.00
   16   11   19      1.26      0.00
   15   11   19      2.73      0.00
   14   11   19      5.16      0.00
   13   11   19      4.58      0.00
   12   11   19      0.60      0.00
   11   11   19      0.68      0.00
   10   11   19      1.17      0.00
    9   11   19     -1.29      0.00
    8   11   19      0.78      0.00
    7   11   19      2.48      0.00
    6   11   19      0.05      0.00
    5   11   19     -0.49      0.00
    4   11   19     -2.84      0.00
    3   11   19     -5.04      0.00
    2   11   19     -3.16      0.00
    1   11   19     -4.18      0.00
    0   11   19     -4.17      0.00
   -1   11   19      1.15      0.00
   -2   11   19      3.56      0.00
   -3   11   19      2.24      0.00
   -4   11   19      2.15      0.00
   21   10   19     -0.78      0.00
   20   10   19      0.70      0.00
   19   10   19      1.62      0.00
   18   10   19      0.45      0.00
   17   10   19     -0.24      0.00
   16   10   19      0.10      0.00
   15   10   19      0.55      0.00
   14   10   19     -0.13      0.00
   13   10   19     -3.09      0.00
   12   10   19     -4.92      0.00
   11   10   19     -1.05      0.00
   10   10   19      2.46      0.00
    9   10   19      1.15      0.00
    8   10   19      0.81      0.00
    7   10   19     -1.24      0.00
    6   10   19     -6.07      0.00
    5   10   19     -5.25      0.00
    4   10   19     -2.84      0.00
    3   10   19     -2.43      0.00
    2   10   19     -0.14      0.00
    1   10   19     -0.30      0.00
    0   10   19     -1.18      0.00
   -1   10   19      1.73      0.00
   -2   10   19      2.32      0.00
   -3   10   19     -0.43      0.00
   -4   10   19     -0.97      0.00
   -5   10   19      1.02      0.00
   22    9   19     -0.43      0.00
   21    9   19     -2.28      0.00
   20    9   19      0.11      0.00
   19    9   19     -0.63      0.00
   18    9   19     -2.99      0.00
   17    9   19     -1.83      0.00
   16    9   19      0.63      0.00
   15    9   19      2.00      0.00
   14    9   19      1.66      0.00
   13    9   19      0.32      0.00
   12    9   19      0.14      0.00
   11    9   19      1.43      0.00
   10    9   19      1.57      0.00
    9    9   19      0.16      0.00
    8    9   19      0.49      0.00
    7    9   19      0.13      0.00
    6    9   19     -1.69      0.00
    5    9   19      1.14      0.00
    4    9   19      3.34      0.00
    3    9   19     -0.26      0.00
    2    9   19     -1.43      0.00
    1    9   19      0.32      0.00
    0    9   19      0.54      0.00
   -1    9   19      0.78      0.00
   -2    9   19      0.38      0.00
   -3    9   19     -0.64      0.00
   -4    9   19      0.54      0.00
   -5    9   19      2.62      0.00
   -6    9   19      1.63      0.00
   23    8   19      0.82      0.00
   22    8   19     -3.55      0.00
   21    8   19     -5.12      0.00
   20    8   19     -0.95      0.00
   19    8   19     -0.16      0.00
   18    8   19     -0.70      0.00
   17    8   19      1.78      0.00
   16    8   19      3.58      0.00
   15    8   19      3.34      0.00
   14    8   19      1.70      0.00
   13    8   19      0.59      0.00
   12    8   19      1.18      0.00
   11    8   19      1.36      0.00
   10    8   19      1.02      0.00
    9    8   19      0.52      0.00
    8    8   19     -0.50      0.00
    7    8   19     -2.22      0.00
    6    8   19     -3.88      0.00
    5    8   19     -1.86      0.00
    4    8   19      0.47      0.00
    3    8   19     -1.44      0.00
    2    8   19     -0.67      0.00
    1    8   19      2.79      0.00
    0    8   19      1.20      0.00
   -1    8   19     -1.57      0.00
   -2    8   19     -0.27      0.00
   -3    8   19      1.10      0.00
   -4    8   19      0.16      0.00
   -5    8   19     -0.51      0.00
   -6    8   19     -0.52      0.00
   -7    8   19      0.28      0.00
   19    7   19      2.43      0.00
   18    7   19      1.26      0.00
   17    7   19      2.85      0.00
   13    7   19      1.64      0.00
   12    7   19      2.17      0.00
   11    7   19     -0.37      0.00
   10    7   19     -1.29      0.00
    9    7   19      0.79      0.00
    8    7   19      0.99      0.00
    7    7   19     -0.25      0.00
    6    7   19     -0.92      0.00
    5    7   19      0.20      0.00
    4    7   19      1.15      0.00
    3    7   19     -1.67      0.00
    2    7   19     -2.35      0.00
    1    7   19      1.39      0.00
    0    7   19      1.43      0.00
   -1    7   19     -0.98      0.00
   -2    7   19     -0.02      0.00
   -3    7   19      0.72      0.00
   -4    7   19     -0.89      0.00
   -5    7   19     -0.70      0.00
   -6    7   19      0.51      0.00
   23    6   19      1.14      0.00
   22    6   19     -1.19      0.00
   21    6   19     -2.21      0.00
   20    6   19     -1.50      0.00
   19    6   19     -1.13      0.00
   18    6   19      0.59      0.00
   17    6   19      1.61      0.00
   16    6   19      1.15      0.00
   15    6   19      2.37      0.00
   14    6   19      3.59      0.00
   13    6   19      3.73      0.00
   12    6   19      2.01      0.00
   11    6   19     -1.65      0.00
   10    6   19     -0.62      0.00
    9    6   19      3.31      0.00
    8    6   19      2.54      0.00
    7    6   19      1.15      0.00
    6    6   19      2.08      0.00
    5    6   19      2.50      0.00
    4    6   19      1.92      0.00
    3    6   19     -0.36      0.00
    2    6   19     -1.35      0.00
    1    6   19      0.39      0.00
    0    6   19     -0.48      0.00
   -1    6   19     -2.54      0.00
   -2    6   19     -0.96      0.00
   -3    6   19      0.38      0.00
   -4    6   19     -1.88      0.00
   -5    6   19     -3.06      0.00
   -6    6   19     -0.99      0.00
   -7    6   19      0.52      0.00
   -8    6   19      0.98      0.00
   22    5   19      0.62      0.00
   21    5   19      2.32      0.00
   20    5   19      3.12      0.00
   19    5   19      2.77      0.00
   18    5   19      1.96      0.00
   17    5   19     -0.29      0.00
   16    5   19     -1.34      0.00
   15    5   19      0.00      0.00
   14    5   19     -0.33      0.00
   13    5   19     -0.85      0.00
   12    5   19     -0.75      0.00
   11    5   19     -2.10      0.00
   10    5   19     -0.13      0.00
    9    5   19      3.31      0.00
    8    5   19      1.81      0.00
    7    5   19      0.12      0.00
    6    5   19     -0.34      0.00
    5    5   19     -2.77      0.00
    4    5   19     -3.61      0.00
    3    5   19     -2.42      0.00
    2    5   19     -1.40      0.00
    1    5   19      0.11      0.00
    0    5   19      0.70      0.00
   -1    5   19     -0.71      0.00
   -2    5   19     -2.20      0.00
   -3    5   19     -2.34      0.00
   -4    5   19     -2.14      0.00
   -5    5   19     -1.45      0.00
   -6    5   19      0.22      0.00
   -7    5   19     -0.65      0.00
   -8    5   19     -3.15      0.00
   -9    5   19     -2.87      0.00
   18    4   19     -2.42      0.00
   17    4   19     -4.20      0.00
   16    4   19     -5.52      0.00
   15    4   19     -3.57      0.00
   14    4   19     -2.36      0.00
   13    4   19     -1.80      0.00
   12    4   19     -2.42      0.00
   11    4   19     -5.26      0.00
   10    4   19     -4.18      0.00
    9    4   19     -1.08      0.00
    8    4   19     -2.44      0.00
    7    4   19     -3.37      0.00
    6    4   19     -2.40      0.00
    5    4   19     -3.09      0.00
    4    4   19     -2.48      0.00
    3    4   19     -0.97      0.00
    2    4   19     -1.89      0.00
    1    4   19     -2.66      0.00
    0    4   19     -1.09      0.00
   -1    4   19     -0.07      0.00
   -2    4   19     -1.26      0.00
   -3    4   19     -1.62      0.00
   -4    4   19     -1.66      0.00
   -5    4   19     -2.88      0.00
   -6    4   19     -1.33      0.00
   -7    4   19      0.80      0.00
   -8    4   19      0.40      0.00
   -9    4   19      1.27      0.00
   23    3   19     -0.15      0.00
   22    3   19     -2.91      0.00
   21    3   19     -6.21      0.00
   20    3   19     -4.18      0.00
   19    3   19      0.16      0.00
   18    3   19     -0.12      0.00
   17    3   19     -3.98      0.00
   16    3   19     -3.84      0.00
   15    3   19     -0.01      0.00
   14    3   19      0.56      0.00
   13    3   19     -1.12      0.00
   12    3   19     -2.19      0.00
   11    3   19     -3.45      0.00
   10    3   19     -2.40      0.00
    9    3   19     -0.80      0.00
    8    3   19     -1.66      0.00
    7    3   19     -0.65      0.00
    6    3   19      0.95      0.00
    5    3   19     -0.59      0.00
    4    3   19     -0.96      0.00
    3    3   19      0.25      0.00
    2    3   19     -0.77      0.00
    1    3   19     -2.43      0.00
    0    3   19     -1.96      0.00
   -1    3   19     -1.20      0.00
   -2    3   19     -2.40      0.00
   -3    3   19     -1.96      0.00
   -4    3   19      0.52      0.00
   -5    3   19      0.64      0.00
   -6    3   19      0.33      0.00
   -7    3   19     -0.63      0.00
   -8    3   19     -3.33      0.00
   -9    3   19     -2.25      0.00
   13    2   19      1.42      0.00
   12    2   19      1.18      0.00
   11    2   19     -0.04      0.00
   10    2   19     -0.99      0.00
    9    2   19     -0.15      0.00
    8    2   19      0.90      0.00
    7    2   19      2.54      0.00
    6    2   19      2.40      0.00
    5    2   19     -0.21      0.00
    4    2   19     -0.50      0.00
    3    2   19      1.24      0.00
    2    2   19      2.35      0.00
    1    2   19      3.52      0.00
    0    2   19      5.16      0.00
   -1    2   19      5.91      0.00
   -2    2   19      2.82      0.00
   -3    2   19     -1.33      0.00
   -4    2   19     -1.13      0.00
   -5    2   19      0.60      0.00
   -6    2   19      1.57      0.00
   -7    2   19      1.73      0.00
   22    1   19     -0.54      0.00
   21    1   19     -2.16      0.00
   20    1   19      0.03      0.00
   19    1   19      0.98      0.00
   18    1   19     -0.14      0.00
   17    1   19     -0.15      0.00
   16    1   19      1.80      0.00
   15    1   19      3.12      0.00
   14    1   19      0.97      0.00
   13    1   19     -1.04      0.00
   12    1   19      0.06      0.00
   11    1   19      0.23      0.00
   10    1   19     -0.96      0.00
    9    1   19     -0.44      0.00
    8    1   19      1.33      0.00
    7    1   19      3.09      0.00
    6    1   19      3.11      0.00
    5    1   19      2.02      0.00
    4    1   19      2.68      0.00
    3    1   19      3.63      0.00
    2    1   19      3.19      0.00
    1    1   19      0.96      0.00
    0    1   19     -2.43      0.00
   -1    1   19     -2.51      0.00
   -2    1   19     -0.94      0.00
   -3    1   19     -0.65      0.00
   -4    1   19      2.56      0.00
   -5    1   19      4.64      0.00
   -6    1   19      0.50      0.00
   -7    1   19     -2.90      0.00
   -8    1   19     -1.36      0.00
   -9    1   19      2.44      0.00
  -10    1   19      3.61      0.00
   15    0   19      3.36      0.00
   14    0   19     -0.38      0.00
   13    0   19     -2.52      0.00
   12    0   19     -1.09      0.00
   11    0   19     -1.78      0.00
   10    0   19     -4.01      0.00
    9    0   19     -2.19      0.00
    8    0   19      1.97      0.00
    7    0   19      3.58      0.00
    6    0   19      1.92      0.00
    5    0   19      0.23      0.00
    4    0   19      0.27      0.00
    3    0   19      0.32      0.00
    2    0   19      1.03      0.00
    1    0   19      1.85      0.00
    0    0   19      0.87      0.00
   -1    0   19      1.69      0.00
   -2    0   19      2.08      0.00
   -3    0   19     -1.33      0.00
   -4    0   19     -0.08      0.00
   -5    0   19      3.66      0.00
   -6    0   19      0.97      0.00
   -7    0   19     -0.97      0.00
   -8    0   19      0.94      0.00
   -9    0   19      0.07      0.00
  -10    0   19     -3.32      0.00
   18   -1   19     -3.16      0.00
   17   -1   19     -0.98      0.00
   16   -1   19     -1.56      0.00
   15   -1   19     -3.69      0.00
   14   -1   19     -5.45      0.00
   13   -1   19     -4.70      0.00
   12   -1   19     -1.87      0.00
   11   -1   19     -0.74      0.00
   10   -1   19     -0.65      0.00
    9   -1   19      0.78      0.00
    8   -1   19      1.50      0.00
    7   -1   19      0.38      0.00
    6   -1   19     -0.08      0.00
    5   -1   19      1.15      0.00
    4   -1   19      1.33      0.00
    3   -1   19     -0.56      0.00
    2   -1   19     -0.97      0.00
    1   -1   19     -1.05      0.00
    0   -1   19     -3.86      0.00
   -1   -1   19     -3.99      0.00
   -2   -1   19     -1.23      0.00
   -3   -1   19     -0.99      0.00
   -4   -1   19      0.91      0.00
   -5   -1   19      2.21      0.00
   -7   -1   19     -4.92      0.00
   -8   -1   19     -1.21      0.00
   -9   -1   19     -0.44      0.00
  -10   -1   19     -1.14      0.00
  -11   -1   19     -0.85      0.00
   20   -2   19     -0.44      0.00
   19   -2   19     -0.56      0.00
   18   -2   19      0.48      0.00
   17   -2   19      1.92      0.00
   16   -2   19      1.18      0.00
   15   -2   19      0.00      0.00
   14   -2   19     -0.25      0.00
   13   -2   19      0.73      0.00
   12   -2   19      2.12      0.00
   11   -2   19      1.31      0.00
   10   -2   19     -1.55      0.00
    9   -2   19     -3.22      0.00
    8   -2   19     -2.09      0.00
    7   -2   19     -0.06      0.00
    6   -2   19      1.04      0.00
    5   -2   19      1.45      0.00
    4   -2   19      0.50      0.00
    3   -2   19     -1.08      0.00
    2   -2   19     -0.19      0.00
    1   -2   19      0.75      0.00
    0   -2   19     -1.67      0.00
   -1   -2   19     -2.89      0.00
   -2   -2   19     -1.44      0.00
   -3   -2   19     -0.76      0.00
   -4   -2   19      1.68      0.00
   -5   -2   19      4.47      0.00
   -6   -2   19      3.04      0.00
   -7   -2   19      2.63      0.00
   -8   -2   19      3.80      0.00
   -9   -2   19      1.74      0.00
  -10   -2   19     -0.21      0.00
  -11   -2   19     -0.89      0.00
   14   -3   19      4.26      0.00
   12   -3   19      3.29      0.00
   11   -3   19      2.65      0.00
   10   -3   19      2.21      0.00
    9   -3   19      1.01      0.00
    8   -3   19      0.92      0.00
    7   -3   19      0.95      0.00
    6   -3   19     -0.41      0.00
    5   -3   19     -0.94      0.00
    4   -3   19     -1.52      0.00
    3   -3   19     -2.81      0.00
    2   -3   19     -1.34      0.00
    1   -3   19      1.03      0.00
    0   -3   19      0.41      0.00
   -1   -3   19     -0.10      0.00
   -2   -3   19      1.93      0.00
   -3   -3   19      3.70      0.00
   -4   -3   19      3.60      0.00
   -5   -3   19      1.82      0.00
   -6   -3   19     -0.66      0.00
   -7   -3   19     -1.43      0.00
   -8   -3   19     -1.22      0.00
   -9   -3   19     -1.18      0.00
  -10   -3   19      0.02      0.00
  -11   -3   19      0.43      0.00
   20   -4   19      0.52      0.00
   19   -4   19      1.38      0.00
   18   -4   19      3.04      0.00
   17   -4   19      5.38      0.00
   16   -4   19      4.87      0.00
   15   -4   19      3.35      0.00
   14   -4   19      2.27      0.00
   13   -4   19     -0.02      0.00
   12   -4   19     -1.52      0.00
   11   -4   19     -0.78      0.00
   10   -4   19     -1.92      0.00
    9   -4   19     -4.62      0.00
    8   -4   19     -2.68      0.00
    7   -4   19      0.91      0.00
    6   -4   19      0.86      0.00
    5   -4   19      1.52      0.00
    4   -4   19      3.26      0.00
    3   -4   19      2.79      0.00
    2   -4   19      3.06      0.00
    1   -4   19      3.93      0.00
    0   -4   19      2.49      0.00
   -1   -4   19      0.66      0.00
   -2   -4   19      0.67      0.00
   -3   -4   19      1.63      0.00
   -4   -4   19      1.44      0.00
   -5   -4   19      0.47      0.00
   -6   -4   19      0.45      0.00
   -7   -4   19     -0.03      0.00
   -8   -4   19     -1.68      0.00
   -9   -4   19     -1.88      0.00
  -10   -4   19     -0.97      0.00
  -11   -4   19     -1.40      0.00
   12   -5   19     -2.58      0.00
   11   -5   19     -3.03      0.00
   10   -5   19     -2.34      0.00
    9   -5   19     -2.37      0.00
    8   -5   19      0.37      0.00
    7   -5   19      2.43      0.00
    6   -5   19      0.56      0.00
    5   -5   19      1.35      0.00
    4   -5   19      3.13      0.00
    3   -5   19      0.51      0.00
    2   -5   19     -0.52      0.00
    1   -5   19      1.46      0.00
    0   -5   19      0.76      0.00
   -1   -5   19     -2.13      0.00
   -2   -5   19     -3.62      0.00
   -3   -5   19     -2.81      0.00
   -4   -5   19     -2.28      0.00
   -5   -5   19     -2.67      0.00
   -6   -5   19     -1.33      0.00
   -7   -5   19     -0.33      0.00
   -8   -5   19     -1.34      0.00
   -9   -5   19     -0.45      0.00
  -10   -5   19      2.62      0.00
   19   -6   19     -1.32      0.00
   17   -6   19     -0.56      0.00
   16   -6   19      1.85      0.00
   15   -6   19      2.30      0.00
   14   -6   19      2.24      0.00
   13   -6   19      0.54      0.00
   12   -6   19     -2.32      0.00
   11   -6   19     -1.93      0.00
   10   -6   19     -0.43      0.00
    9   -6   19     -1.04      0.00
    8   -6   19      1.02      0.00
    7   -6   19      4.08      0.00
    6   -6   19      2.94      0.00
    5   -6   19      2.70      0.00
    4   -6   19      3.37      0.00
    3   -6   19      0.82      0.00
    2   -6   19      0.67      0.00
    1   -6   19      2.64      0.00
    0   -6   19      0.53      0.00
   -1   -6   19     -2.83      0.00
   -2   -6   19     -3.58      0.00
   -3   -6   19     -2.03      0.00
   -4   -6   19     -0.30      0.00
   -5   -6   19      0.03      0.00
   -6   -6   19      0.61      0.00
   -7   -6   19      0.97      0.00
   -8   -6   19      0.42      0.00
   -9   -6   19      2.61      0.00
  -10   -6   19      6.81      0.00
  -11   -6   19      7.27      0.00
   17   -7   19     -2.24      0.00
   16   -7   19      1.06      0.00
   15   -7   19      1.35      0.00
   14   -7   19      0.02      0.00
   13   -7   19     -1.37      0.00
   12   -7   19     -3.61      0.00
   11   -7   19     -1.90      0.00
   10   -7   19      2.90      0.00
    9   -7   19      4.16      0.00
    8   -7   19      4.52      0.00
    7   -7   19      4.50      0.00
    6   -7   19      0.53      0.00
    5   -7   19     -0.86      0.00
    4   -7   19      1.91      0.00
    3   -7   19      2.39      0.00
    2   -7   19      2.95      0.00
    1   -7   19      3.90      0.00
    0   -7   19      1.37      0.00
   -1   -7   19     -0.87      0.00
   -2   -7   19     -0.87      0.00
   -3   -7   19     -0.59      0.00
   -4   -7   19     -0.24      0.00
   -5   -7   19     -0.56      0.00
   -6   -7   19     -0.38      0.00
   -7   -7   19      0.75      0.00
   -8   -7   19      0.24      0.00
   -9   -7   19     -0.57      0.00
  -10   -7   19      0.03      0.00
  -11   -7   19     -1.29      0.00
   15   -8   19      2.52      0.00
   14   -8   19      0.01      0.00
   13   -8   19     -0.32      0.00
   12   -8   19     -1.82      0.00
   11   -8   19     -1.74      0.00
   10   -8   19      0.59      0.00
    9   -8   19     -1.01      0.00
    8   -8   19     -2.08      0.00
    7   -8   19      0.43      0.00
    6   -8   19      0.53      0.00
    5   -8   19      0.56      0.00
    4   -8   19      2.22      0.00
    3   -8   19      0.58      0.00
    2   -8   19     -1.22      0.00
    1   -8   19     -0.76      0.00
    0   -8   19     -1.33      0.00
   -1   -8   19     -1.26      0.00
   -2   -8   19      0.13      0.00
   -3   -8   19      1.34      0.00
   -4   -8   19      3.23      0.00
   -5   -8   19      3.91      0.00
   -6   -8   19      2.37      0.00
   -7   -8   19      0.63      0.00
   -8   -8   19     -1.41      0.00
   -9   -8   19     -2.77      0.00
  -10   -8   19     -2.15      0.00
  -11   -8   19     -2.84      0.00
   16   -9   19      3.88      0.00
   15   -9   19      3.11      0.00
   14   -9   19     -2.10      0.00
   13   -9   19     -2.72      0.00
   12   -9   19     -3.20      0.00
   11   -9   19     -2.62      0.00
   10   -9   19      1.42      0.00
    9   -9   19      2.29      0.00
    8   -9   19      1.34      0.00
    7   -9   19      1.25      0.00
    6   -9   19     -1.69      0.00
    5   -9   19     -3.38      0.00
    4   -9   19     -0.77      0.00
    3   -9   19      0.63      0.00
    2   -9   19      0.76      0.00
    1   -9   19      1.72      0.00
    0   -9   19      1.63      0.00
   -1   -9   19      1.28      0.00
   -2   -9   19      1.30      0.00
   -3   -9   19      0.66      0.00
   -4   -9   19      0.34      0.00
   -5   -9   19      0.40      0.00
   -6   -9   19      0.62      0.00
   -7   -9   19      1.41      0.00
   -8   -9   19      0.79      0.00
   -9   -9   19     -1.93      0.00
  -10   -9   19     -3.93      0.00
  -11   -9   19     -4.33      0.00
    7  -10   19     -2.85      0.00
    5  -10   19     -0.68      0.00
    4  -10   19     -0.23      0.00
    2  -10   19     -1.36      0.00
    1  -10   19      0.23      0.00
    0  -10   19     -0.08      0.00
   -1  -10   19     -2.61      0.00
   -2  -10   19     -3.79      0.00
   -3  -10   19     -2.31      0.00
   -4  -10   19      0.04      0.00
   -5  -10   19      1.64      0.00
   -6  -10   19      1.92      0.00
   15  -11   19      1.81      0.00
   14  -11   19     -1.66      0.00
   13  -11   19     -0.03      0.00
   12  -11   19      0.29      0.00
   11  -11   19     -1.87      0.00
   10  -11   19     -0.24      0.00
    9  -11   19      0.89      0.00
    8  -11   19     -1.18      0.00
    7  -11   19     -1.66      0.00
    6  -11   19     -0.87      0.00
    5  -11   19     -1.40      0.00
    4  -11   19     -1.84      0.00
    3  -11   19     -0.21      0.00
    2  -11   19      1.69      0.00
    1  -11   19      0.85      0.00
    0  -11   19     -1.77      0.00
   -1  -11   19     -2.91      0.00
   -2  -11   19     -0.67      0.00
   -3  -11   19      2.37      0.00
   -4  -11   19      2.03      0.00
   -5  -11   19      0.56      0.00
   -6  -11   19      1.01      0.00
   -7  -11   19      0.82      0.00
   -8  -11   19     -0.50      0.00
   -9  -11   19     -1.58      0.00
  -10  -11   19     -1.80      0.00
  -11  -11   19      0.17      0.00
    8  -12   19     -3.98      0.00
    7  -12   19     -2.76      0.00
    6  -12   19      1.94      0.00
    5  -12   19      2.14      0.00
    4  -12   19     -1.12      0.00
    3  -12   19     -1.10      0.00
    2  -12   19      0.73      0.00
    1  -12   19     -0.23      0.00
    0  -12   19     -2.14      0.00
   -1  -12   19     -3.02      0.00
   -2  -12   19     -2.55      0.00
   -3  -12   19     -1.10      0.00
   -4  -12   19     -1.27      0.00
   -5  -12   19     -1.22      0.00
   -6  -12   19      1.07      0.00
   -7  -12   19      1.67      0.00
   -8  -12   19      1.04      0.00
   -9  -12   19      1.63      0.00
  -10  -12   19      1.74      0.00
   12  -13   19     -1.01      0.00
   11  -13   19     -2.27      0.00
   10  -13   19     -3.15      0.00
    9  -13   19     -2.95      0.00
    8  -13   19     -2.96      0.00
    7  -13   19      0.11      0.00
    6  -13   19      2.88      0.00
    5  -13   19     -0.47      0.00
    4  -13   19     -3.61      0.00
    3  -13   19      0.27      0.00
    2  -13   19      3.53      0.00
    1  -13   19     -0.34      0.00
    0  -13   19     -4.32      0.00
   -1  -13   19     -4.00      0.00
   -2  -13   19     -2.01      0.00
   -3  -13   19     -0.12      0.00
   -4  -13   19     -0.36      0.00
   -5  -13   19     -0.95      0.00
   -6  -13   19      0.80      0.00
   -7  -13   19      0.96      0.00
   -8  -13   19     -0.74      0.00
   -9  -13   19     -0.74      0.00
  -10  -13   19     -0.16      0.00
   12  -14   19      2.48      0.00
   11  -14   19      1.17      0.00
   10  -14   19      0.12      0.00
    9  -14   19      1.19      0.00
    8  -14   19      1.96      0.00
    7  -14   19      3.35      0.00
    6  -14   19      2.91      0.00
    5  -14   19     -2.03      0.00
    4  -14   19     -4.52      0.00
    3  -14   19     -0.50      0.00
    2  -14   19      1.56      0.00
    1  -14   19     -1.88      0.00
    0  -14   19     -2.87      0.00
   -1  -14   19     -0.61      0.00
   -2  -14   19     -0.29      0.00
   -3  -14   19     -0.37      0.00
   -4  -14   19     -0.22      0.00
   -5  -14   19     -0.78      0.00
   -6  -14   19     -0.14      0.00
   -7  -14   19      0.14      0.00
   -8  -14   19     -0.55      0.00
   -9  -14   19      0.22      0.00
    1  -15   19     -2.10      0.00
   -2  -15   19     -0.95      0.00
   -3  -15   19     -0.47      0.00
   -4  -15   19      1.18      0.00
   -5  -15   19      0.67      0.00
   -6  -15   19      0.85      0.00
    9  -16   19      2.79      0.00
    8  -16   19      5.54      0.00
    7  -16   19      4.47      0.00
    6  -16   19      0.03      0.00
    5  -16   19     -4.11      0.00
    4  -16   19     -3.47      0.00
    3  -16   19      0.25      0.00
    2  -16   19      0.49      0.00
    1  -16   19     -1.33      0.00
    0  -16   19      0.43      0.00
   -1  -16   19      1.46      0.00
   -2  -16   19     -1.33      0.00
   -3  -16   19     -1.03      0.00
   -4  -16   19      1.59      0.00
   -5  -16   19      0.53      0.00
   -6  -16   19     -0.58      0.00
   -7  -16   19      0.16      0.00
    5  -17   19     -5.02      0.00
    4  -17   19      0.68      0.00
    3  -17   19      6.16      0.00
   -3  -17   19     -0.01      0.00
   -4  -17   19      2.75      0.00
   -5  -17   19      0.04      0.00
    4  -18   19      2.74      0.00
    3  -18   19      2.40      0.00
    2  -18   19      0.22      0.00
    1  -18   19     -1.29      0.00
    0  -18   19     -0.43      0.00
   -1  -18   19     -1.51      0.00
   -2  -18   19     -2.78      0.00
   -3  -18   19      0.82      0.00
   15   19   18     -3.44      0.00
   14   19   18     -1.14      0.00
   13   19   18     -1.07      0.00
   12   19   18     -1.51      0.00
   11   19   18     -2.41      0.00
   10   19   18     -4.20      0.00
    9   19   18     -3.35      0.00
    8   19   18     -0.81      0.00
    7   19   18      0.63      0.00
   17   18   18     -1.33      0.00
   16   18   18     -4.97      0.00
   15   18   18     -7.13      0.00
   14   18   18     -5.63      0.00
   13   18   18     -5.43      0.00
   12   18   18     -4.12      0.00
   11   18   18     -1.33      0.00
   10   18   18     -1.33      0.00
    9   18   18     -1.24      0.00
    8   18   18      0.03      0.00
    7   18   18      0.85      0.00
    6   18   18      1.11      0.00
    5   18   18      1.25      0.00
    4   18   18      3.38      0.00
   19   17   18      0.76      0.00
   18   17   18      2.24      0.00
   17   17   18      0.62      0.00
   16   17   18     -2.49      0.00
   15   17   18     -1.23      0.00
   14   17   18      3.21      0.00
   13   17   18      1.69      0.00
   12   17   18     -2.11      0.00
   11   17   18     -2.24      0.00
   10   17   18     -2.31      0.00
    9   17   18     -1.40      0.00
    8   17   18      0.20      0.00
    7   17   18     -0.34      0.00
    6   17   18     -0.81      0.00
    5   17   18     -0.43      0.00
    4   17   18      0.58      0.00
    3   17   18     -0.48      0.00
    2   17   18     -3.32      0.00
   20   16   18     -3.49      0.00
   19   16   18     -0.91      0.00
   18   16   18      2.11      0.00
   17   16   18     -0.06      0.00
   16   16   18     -2.80      0.00
   15   16   18     -0.99      0.00
   14   16   18      2.19      0.00
   13   16   18     -0.70      0.00
   12   16   18     -4.04      0.00
   11   16   18     -1.21      0.00
   10   16   18      0.61      0.00
    9   16   18     -0.30      0.00
    8   16   18     -1.10      0.00
    7   16   18     -2.48      0.00
    6   16   18     -1.60      0.00
    5   16   18      0.29      0.00
    4   16   18     -0.12      0.00
    3   16   18     -1.70      0.00
    2   16   18     -2.33      0.00
    1   16   18      0.02      0.00
    0   16   18     -0.05      0.00
   21   15   18     -1.65      0.00
   20   15   18     -5.34      0.00
   19   15   18     -0.01      0.00
   18   15   18      3.98      0.00
   13   15   18     -0.06      0.00
   12   15   18     -1.74      0.00
   11   15   18      2.09      0.00
   10   15   18      3.87      0.00
    9   15   18      1.62      0.00
    8   15   18      0.58      0.00
    7   15   18     -0.46      0.00
    6   15   18      0.17      0.00
    5   15   18      2.03      0.00
    4   15   18      0.45      0.00
    3   15   18     -1.80      0.00
    2   15   18     -2.63      0.00
    1   15   18     -3.48      0.00
    0   15   18     -5.38      0.00
   -1   15   18     -6.62      0.00
   21   14   18     -3.55      0.00
   20   14   18     -7.10      0.00
   19   14   18     -2.44      0.00
   18   14   18      0.53      0.00
   17   14   18     -3.06      0.00
   16   14   18     -2.98      0.00
   15   14   18      0.74      0.00
   14   14   18      2.55      0.00
   13   14   18      1.57      0.00
   12   14   18     -0.17      0.00
   11   14   18      1.32      0.00
   10   14   18      2.12      0.00
    9   14   18      0.11      0.00
    8   14   18      0.52      0.00
    7   14   18      1.04      0.00
    6   14   18      1.50      0.00
    5   14   18      3.26      0.00
    4   14   18      1.39      0.00
    3   14   18     -0.30      0.00
    2   14   18      1.28      0.00
    1   14   18      0.51      0.00
    0   14   18     -1.96      0.00
   -1   14   18     -2.03      0.00
   -2   14   18      0.68      0.00
   15   13   18      2.92      0.00
   14   13   18      3.42      0.00
   13   13   18      3.41      0.00
   12   13   18      1.63      0.00
   11   13   18      1.77      0.00
   10   13   18      3.40      0.00
    9   13   18      2.06      0.00
    8   13   18      1.43      0.00
    7   13   18      0.25      0.00
    6   13   18     -1.60      0.00
    5   13   18      0.01      0.00
    4   13   18     -0.30      0.00
    3   13   18     -1.16      0.00
    2   13   18      1.28      0.00
    1   13   18      0.44      0.00
    0   13   18     -0.97      0.00
   -1   13   18      2.52      0.00
   -2   13   18      5.83      0.00
   -4   13   18      2.00      0.00
   22   12   18     -0.52      0.00
   21   12   18     -0.49      0.00
   20   12   18      0.00      0.00
   19   12   18      2.49      0.00
   18   12   18      3.63      0.00
   17   12   18      2.64      0.00
   16   12   18      3.27      0.00
   15   12   18      2.77      0.00
   14   12   18      0.94      0.00
   13   12   18      0.55      0.00
   12   12   18     -1.18      0.00
   11   12   18     -0.71      0.00
   10   12   18      2.33      0.00
    9   12   18      0.79      0.00
    8   12   18     -1.25      0.00
    7   12   18     -1.85      0.00
    6   12   18     -2.83      0.00
    5   12   18     -0.40      0.00
    4   12   18      0.42      0.00
    3   12   18     -0.54      0.00
    2   12   18      2.22      0.00
    1   12   18      1.75      0.00
    0   12   18     -0.42      0.00
   -1   12   18      2.72      0.00
   -2   12   18      5.11      0.00
   -3   12   18      3.58      0.00
   -4   12   18      1.55      0.00
   -5   12   18      0.92      0.00
   23   11   18     -1.50      0.00
   22   11   18      0.80      0.00
   21   11   18      2.17      0.00
   20   11   18      2.18      0.00
   19   11   18      1.32      0.00
   18   11   18     -0.27      0.00
   17   11   18     -1.46      0.00
   16   11   18     -1.27      0.00
   15   11   18     -0.81      0.00
   14   11   18      0.97      0.00
   13   11   18      2.97      0.00
   12   11   18      0.36      0.00
   11   11   18     -1.91      0.00
   10   11   18     -0.50      0.00
    9   11   18     -1.38      0.00
    8   11   18     -1.05      0.00
    7   11   18      1.36      0.00
    6   11   18      0.49      0.00
    5   11   18      0.59      0.00
    4   11   18      0.00      0.00
    3   11   18     -3.29      0.00
    2   11   18     -3.36      0.00
    1   11   18     -4.57      0.00
    0   11   18     -6.56      0.00
   -1   11   18     -2.62      0.00
   -2   11   18      0.93      0.00
   -3   11   18      0.48      0.00
   -4   11   18      0.51      0.00
   -5   11   18      2.34      0.00
   -6   11   18      4.19      0.00
   23   10   18      0.14      0.00
   22   10   18      2.10      0.00
   21   10   18      0.30      0.00
   20   10   18     -0.10      0.00
   19   10   18      0.95      0.00
   18   10   18      1.13      0.00
   17   10   18      1.13      0.00
   16   10   18      0.80      0.00
   15   10   18      0.38      0.00
   14   10   18      0.78      0.00
   13   10   18     -0.03      0.00
   12   10   18     -2.91      0.00
   11   10   18     -2.17      0.00
   10   10   18      2.13      0.00
    9   10   18      2.19      0.00
    8   10   18      0.67      0.00
    7   10   18     -0.09      0.00
    6   10   18     -4.32      0.00
    5   10   18     -5.89      0.00
    4   10   18     -3.55      0.00
    3   10   18     -3.18      0.00
    2   10   18     -1.68      0.00
    1   10   18     -0.61      0.00
    0   10   18     -1.59      0.00
   -1   10   18      0.46      0.00
   -2   10   18      1.79      0.00
   -3   10   18     -0.68      0.00
   -4   10   18     -2.22      0.00
   -5   10   18     -0.79      0.00
   -6   10   18      1.21      0.00
   23    9   18      0.53      0.00
   22    9   18      1.63      0.00
   21    9   18     -1.60      0.00
   20    9   18     -1.60      0.00
   19    9   18     -0.92      0.00
   18    9   18     -2.49      0.00
   17    9   18     -1.83      0.00
   16    9   18      0.79      0.00
   15    9   18      3.53      0.00
   14    9   18      5.40      0.00
   13    9   18      4.38      0.00
   12    9   18      1.99      0.00
   11    9   18      1.73      0.00
   10    9   18      2.42      0.00
    9    9   18      0.58      0.00
    8    9   18     -0.98      0.00
    7    9   18     -1.00      0.00
    6    9   18     -3.08      0.00
    5    9   18     -1.94      0.00
    4    9   18      3.06      0.00
    3    9   18      2.51      0.00
    2    9   18     -0.14      0.00
    1    9   18      0.68      0.00
    0    9   18      1.21      0.00
   -1    9   18      1.11      0.00
   -2    9   18      0.70      0.00
   -3    9   18     -0.25      0.00
   -4    9   18      0.45      0.00
   -5    9   18      2.26      0.00
   -6    9   18      1.61      0.00
   -7    9   18     -1.80      0.00
   19    8   18     -0.16      0.00
   18    8   18      0.41      0.00
   17    8   18      1.56      0.00
   16    8   18      3.10      0.00
   15    8   18      3.79      0.00
   14    8   18      3.38      0.00
   13    8   18      1.36      0.00
   12    8   18      0.67      0.00
   11    8   18      1.54      0.00
   10    8   18      1.49      0.00
    9    8   18      0.25      0.00
    8    8   18     -0.70      0.00
    7    8   18     -0.76      0.00
    6    8   18     -1.80      0.00
    5    8   18     -0.99      0.00
    4    8   18      2.35      0.00
    3    8   18      0.68      0.00
    2    8   18     -2.11      0.00
    1    8   18      1.06      0.00
    0    8   18      2.68      0.00
   -1    8   18     -0.07      0.00
   -2    8   18     -0.69      0.00
   -3    8   18      0.68      0.00
   -4    8   18      0.32      0.00
   -5    8   18     -0.93      0.00
   -6    8   18     -1.39      0.00
   -7    8   18     -0.65      0.00
   -8    8   18      2.44      0.00
   23    7   18     -3.19      0.00
   22    7   18     -3.04      0.00
   21    7   18     -3.04      0.00
   20    7   18      1.82      0.00
   19    7   18      4.07      0.00
   18    7   18      1.14      0.00
   17    7   18      0.21      0.00
   16    7   18      0.85      0.00
   15    7   18      0.83      0.00
   14    7   18     -0.09      0.00
   13    7   18     -1.00      0.00
   12    7   18      0.25      0.00
   11    7   18      0.14      0.00
   10    7   18     -1.93      0.00
    9    7   18     -1.29      0.00
    8    7   18      0.66      0.00
    7    7   18      1.30      0.00
    6    7   18      0.35      0.00
    5    7   18     -0.27      0.00
    4    7   18      1.07      0.00
    3    7   18     -0.58      0.00
    2    7   18     -3.05      0.00
    1    7   18      0.35      0.00
    0    7   18      1.95      0.00
   -1    7   18     -2.16      0.00
   -2    7   18     -3.03      0.00
   -3    7   18     -0.22      0.00
   -4    7   18      0.27      0.00
   -5    7   18     -0.36      0.00
   -6    7   18      0.25      0.00
   -7    7   18      0.60      0.00
   -8    7   18      0.90      0.00
   22    6   18      1.77      0.00
   21    6   18     -1.02      0.00
   19    6   18     -0.70      0.00
   18    6   18     -1.30      0.00
   17    6   18     -1.12      0.00
   16    6   18     -1.41      0.00
   15    6   18     -0.75      0.00
   14    6   18      0.54      0.00
   13    6   18      0.76      0.00
   12    6   18      0.56      0.00
   11    6   18     -2.30      0.00
   10    6   18     -4.42      0.00
    9    6   18     -0.92      0.00
    8    6   18      1.74      0.00
    7    6   18      1.13      0.00
    6    6   18      0.99      0.00
    5    6   18      1.03      0.00
    4    6   18      1.40      0.00
    3    6   18      0.15      0.00
    2    6   18     -2.18      0.00
    1    6   18     -0.88      0.00
    0    6   18     -0.20      0.00
   -1    6   18     -2.52      0.00
   -2    6   18     -1.25      0.00
   -3    6   18      1.72      0.00
   -4    6   18     -0.15      0.00
   -5    6   18     -3.29      0.00
   -6    6   18     -1.80      0.00
   -7    6   18      1.85      0.00
   -8    6   18      3.42      0.00
   -9    6   18      2.27      0.00
   18    5   18      1.46      0.00
   17    5   18      0.16      0.00
   16    5   18     -0.91      0.00
   15    5   18      0.01      0.00
   14    5   18     -0.20      0.00
   13    5   18     -2.26      0.00
   12    5   18     -2.70      0.00
   11    5   18     -4.07      0.00
   10    5   18     -4.83      0.00
    9    5   18     -1.39      0.00
    8    5   18     -0.27      0.00
    7    5   18     -2.13      0.00
    6    5   18     -2.60      0.00
    5    5   18     -4.06      0.00
    4    5   18     -4.84      0.00
    3    5   18     -3.08      0.00
    2    5   18     -1.65      0.00
    1    5   18      0.25      0.00
    0    5   18      1.77      0.00
   -1    5   18      0.58      0.00
   -2    5   18     -1.06      0.00
   -3    5   18     -1.63      0.00
   -4    5   18     -2.08      0.00
   -5    5   18     -1.84      0.00
   -6    5   18      0.56      0.00
   -7    5   18      1.97      0.00
   -8    5   18     -0.61      0.00
   -9    5   18     -3.09      0.00
  -10    5   18     -2.55      0.00
   23    4   18      1.80      0.00
   22    4   18      1.78      0.00
   21    4   18     -1.75      0.00
   20    4   18     -4.82      0.00
   19    4   18     -4.21      0.00
   18    4   18     -1.96      0.00
   17    4   18     -1.73      0.00
   16    4   18     -2.57      0.00
   15    4   18     -1.26      0.00
   14    4   18     -0.43      0.00
   13    4   18     -1.11      0.00
   12    4   18     -1.17      0.00
   11    4   18     -3.55      0.00
   10    4   18     -5.66      0.00
    9    4   18     -3.16      0.00
    8    4   18     -2.21      0.00
    7    4   18     -3.25      0.00
    6    4   18     -1.93      0.00
    5    4   18     -1.60      0.00
    4    4   18     -1.24      0.00
    3    4   18      1.31      0.00
    2    4   18      1.57      0.00
    1    4   18      0.28      0.00
    0    4   18      1.11      0.00
   -1    4   18      1.91      0.00
   -2    4   18      0.25      0.00
   -3    4   18     -1.38      0.00
   -4    4   18     -1.24      0.00
   -5    4   18     -1.31      0.00
   -6    4   18      0.04      0.00
   -7    4   18      2.53      0.00
   -8    4   18      1.15      0.00
   -9    4   18     -1.03      0.00
  -10    4   18     -0.59      0.00
   13    3   18      0.11      0.00
   12    3   18     -0.20      0.00
   11    3   18     -1.10      0.00
   10    3   18     -1.98      0.00
    9    3   18      0.20      0.00
    8    3   18      1.29      0.00
    7    3   18      1.41      0.00
    6    3   18      3.31      0.00
    5    3   18      3.06      0.00
    4    3   18      2.30      0.00
    3    3   18      3.93      0.00
    2    3   18      3.19      0.00
    1    3   18      0.15      0.00
    0    3   18     -0.47      0.00
   -1    3   18      0.15      0.00
   -2    3   18     -1.02      0.00
   -3    3   18     -1.23      0.00
   -4    3   18      1.59      0.00
   -5    3   18      2.53      0.00
   -6    3   18      1.24      0.00
   -7    3   18      0.44      0.00
   23    2   18      4.31      0.00
   22    2   18      2.33      0.00
   21    2   18     -0.33      0.00
   20    2   18      1.93      0.00
   19    2   18      5.46      0.00
   18    2   18      4.59      0.00
   17    2   18      1.76      0.00
   16    2   18      1.55      0.00
   15    2   18      3.64      0.00
   14    2   18      3.36      0.00
   13    2   18      0.93      0.00
   12    2   18      0.77      0.00
   11    2   18      0.44      0.00
   10    2   18     -1.14      0.00
    9    2   18      0.09      0.00
    8    2   18      2.11      0.00
    7    2   18      3.09      0.00
    6    2   18      4.03      0.00
    5    2   18      2.62      0.00
    4    2   18      0.85      0.00
    3    2   18      1.42      0.00
    2    2   18      1.86      0.00
    1    2   18      2.90      0.00
    0    2   18      5.93      0.00
   -1    2   18      7.62      0.00
   -2    2   18      4.88      0.00
   -3    2   18      0.00      0.00
   -4    2   18     -1.46      0.00
   -5    2   18     -0.23      0.00
   -6    2   18      0.70      0.00
   -7    2   18      1.53      0.00
   -8    2   18      0.23      0.00
   -9    2   18     -1.34      0.00
  -10    2   18     -0.33      0.00
  -11    2   18     -0.22      0.00
   16    1   18     -0.57      0.00
   15    1   18     -0.18      0.00
   14    1   18     -1.36      0.00
   13    1   18     -3.42      0.00
   12    1   18     -2.62      0.00
   11    1   18     -1.73      0.00
   10    1   18     -3.10      0.00
    9    1   18     -2.68      0.00
    8    1   18     -1.02      0.00
    7    1   18     -0.16      0.00
    6    1   18      1.07      0.00
    5    1   18      1.38      0.00
    4    1   18      1.06      0.00
    3    1   18      1.43      0.00
    2    1   18      1.29      0.00
    1    1   18      0.44      0.00
    0    1   18     -1.79      0.00
   -1    1   18     -4.05      0.00
   -2    1   18     -4.12      0.00
   -3    1   18     -3.84      0.00
   -4    1   18     -1.64      0.00
   -5    1   18      1.85      0.00
   -6    1   18      0.18      0.00
   -7    1   18     -3.66      0.00
   -8    1   18     -3.59      0.00
   -9    1   18     -0.56      0.00
  -10    1   18      2.72      0.00
   18    0   18     -0.90      0.00
   17    0   18      0.04      0.00
   16    0   18      2.20      0.00
   15    0   18      3.92      0.00
   14    0   18      2.69      0.00
   13    0   18      0.03      0.00
   12    0   18      0.03      0.00
   11    0   18     -0.69      0.00
   10    0   18     -4.14      0.00
    9    0   18     -4.14      0.00
    8    0   18     -0.57      0.00
    7    0   18      1.51      0.00
    6    0   18      1.90      0.00
    5    0   18      1.25      0.00
    4    0   18     -0.29      0.00
    3    0   18     -1.63      0.00
    2    0   18     -1.45      0.00
    1    0   18      0.35      0.00
    0    0   18      0.19      0.00
   -1    0   18     -1.15      0.00
   -2    0   18     -0.82      0.00
   -3    0   18     -2.36      0.00
   -4    0   18     -2.33      0.00
   -5    0   18      2.43      0.00
   -6    0   18      2.36      0.00
   -7    0   18     -0.96      0.00
   -8    0   18      0.55      0.00
   -9    0   18      1.27      0.00
  -10    0   18     -1.42      0.00
  -11    0   18     -3.61      0.00
  -12    0   18     -4.34      0.00
   22   -1   18      0.91      0.00
   21   -1   18     -2.08      0.00
   20   -1   18     -3.40      0.00
   19   -1   18     -3.79      0.00
   18   -1   18     -2.44      0.00
   17   -1   18     -0.93      0.00
   16   -1   18     -1.19      0.00
   15   -1   18     -1.43      0.00
   14   -1   18     -1.92      0.00
   13   -1   18     -2.45      0.00
   12   -1   18     -0.73      0.00
   11   -1   18      0.76      0.00
   10   -1   18      0.78      0.00
    9   -1   18      2.31      0.00
    8   -1   18      3.33      0.00
    7   -1   18      1.41      0.00
    6   -1   18      0.52      0.00
    5   -1   18      1.81      0.00
    4   -1   18      1.34      0.00
    3   -1   18     -1.17      0.00
    2   -1   18     -1.50      0.00
    1   -1   18      0.37      0.00
    0   -1   18     -0.90      0.00
   -1   -1   18     -3.00      0.00
   -2   -1   18     -0.80      0.00
   -3   -1   18      0.60      0.00
   -4   -1   18      0.98      0.00
   -5   -1   18      3.28      0.00
   -6   -1   18      0.48      0.00
   -7   -1   18     -3.22      0.00
   -8   -1   18      0.46      0.00
   -9   -1   18      2.46      0.00
  -10   -1   18      0.39      0.00
  -11   -1   18      0.37      0.00
  -12   -1   18      0.15      0.00
   13   -2   18      1.83      0.00
   12   -2   18      2.99      0.00
   11   -2   18      3.29      0.00
   10   -2   18      0.96      0.00
    9   -2   18     -0.89      0.00
    8   -2   18     -0.91      0.00
    7   -2   18     -0.12      0.00
    6   -2   18      1.50      0.00
    5   -2   18      2.85      0.00
    4   -2   18      1.27      0.00
    3   -2   18     -1.45      0.00
    2   -2   18     -0.36      0.00
    1   -2   18      2.63      0.00
    0   -2   18      1.26      0.00
   -1   -2   18     -1.91      0.00
   -2   -2   18     -1.36      0.00
   -3   -2   18     -0.20      0.00
   -4   -2   18      0.86      0.00
   -5   -2   18      3.73      0.00
   -6   -2   18      3.21      0.00
   -7   -2   18      1.43      0.00
   -8   -2   18      3.31      0.00
   -9   -2   18      2.29      0.00
  -10   -2   18     -0.74      0.00
  -11   -2   18     -0.22      0.00
   21   -3   18     -1.38      0.00
   20   -3   18     -1.35      0.00
   19   -3   18     -0.84      0.00
   18   -3   18      0.22      0.00
   17   -3   18      0.32      0.00
   16   -3   18     -1.34      0.00
   15   -3   18     -0.80      0.00
   14   -3   18      1.84      0.00
   13   -3   18      2.88      0.00
   12   -3   18      2.09      0.00
   11   -3   18      1.00      0.00
   10   -3   18      0.61      0.00
    9   -3   18      0.76      0.00
    8   -3   18      1.11      0.00
    7   -3   18      1.32      0.00
    6   -3   18      1.00      0.00
    5   -3   18      0.63      0.00
    4   -3   18     -1.00      0.00
    3   -3   18     -3.34      0.00
    2   -3   18     -1.92      0.00
    1   -3   18      1.37      0.00
    0   -3   18      0.68      0.00
   -1   -3   18     -1.50      0.00
   -2   -3   18     -0.35      0.00
   -3   -3   18      1.58      0.00
   -4   -3   18      1.16      0.00
   -5   -3   18     -0.32      0.00
   -6   -3   18     -1.81      0.00
   -7   -3   18     -1.89      0.00
   -8   -3   18     -0.59      0.00
   -9   -3   18     -1.08      0.00
  -10   -3   18     -1.32      0.00
  -11   -3   18      0.24      0.00
  -12   -3   18     -0.57      0.00
   13   -4   18      0.59      0.00
   12   -4   18     -1.95      0.00
   11   -4   18     -2.20      0.00
   10   -4   18     -2.02      0.00
    9   -4   18     -3.38      0.00
    8   -4   18     -2.99      0.00
    7   -4   18     -0.14      0.00
    6   -4   18      0.61      0.00
    5   -4   18      0.65      0.00
    4   -4   18      1.96      0.00
    3   -4   18      2.26      0.00
    2   -4   18      3.04      0.00
    1   -4   18      3.78      0.00
    0   -4   18      1.23      0.00
   -1   -4   18     -1.88      0.00
   -2   -4   18     -2.37      0.00
   -3   -4   18     -1.48      0.00
   -4   -4   18     -1.20      0.00
   -5   -4   18     -1.17      0.00
   -6   -4   18      0.23      0.00
   -7   -4   18      1.25      0.00
   -8   -4   18      0.08      0.00
   -9   -4   18     -0.94      0.00
  -10   -4   18      0.05      0.00
  -11   -4   18      0.94      0.00
   19   -5   18      2.70      0.00
   18   -5   18      0.85      0.00
   17   -5   18     -0.13      0.00
   16   -5   18     -1.21      0.00
   15   -5   18     -1.56      0.00
   14   -5   18     -0.24      0.00
   13   -5   18     -0.45      0.00
   12   -5   18     -2.54      0.00
   11   -5   18     -2.84      0.00
   10   -5   18     -1.28      0.00
    9   -5   18     -0.63      0.00
    8   -5   18      0.94      0.00
    7   -5   18      3.10      0.00
    6   -5   18      1.50      0.00
    5   -5   18      0.69      0.00
    4   -5   18      3.16      0.00
    3   -5   18      2.22      0.00
    2   -5   18      0.07      0.00
    1   -5   18      0.89      0.00
    0   -5   18      0.62      0.00
   -1   -5   18     -1.36      0.00
   -2   -5   18     -2.54      0.00
   -3   -5   18     -2.52      0.00
   -4   -5   18     -2.22      0.00
   -5   -5   18     -2.26      0.00
   -6   -5   18     -0.80      0.00
   -7   -5   18      0.70      0.00
   -8   -5   18     -0.38      0.00
   -9   -5   18     -0.60      0.00
  -10   -5   18      1.73      0.00
  -11   -5   18      3.84      0.00
  -12   -5   18      4.20      0.00
  -13   -5   18      2.96      0.00
   17   -6   18     -4.61      0.00
   16   -6   18     -2.60      0.00
   15   -6   18     -1.04      0.00
   14   -6   18      0.45      0.00
   13   -6   18      0.66      0.00
   12   -6   18     -1.29      0.00
   11   -6   18     -2.15      0.00
   10   -6   18     -1.00      0.00
    9   -6   18     -1.23      0.00
    8   -6   18     -0.64      0.00
    7   -6   18      2.21      0.00
    6   -6   18      2.04      0.00
    5   -6   18      1.61      0.00
    4   -6   18      3.62      0.00
    3   -6   18      1.48      0.00
    2   -6   18     -1.10      0.00
    1   -6   18      1.42      0.00
    0   -6   18      2.19      0.00
   -1   -6   18     -0.18      0.00
   -2   -6   18     -1.20      0.00
   -3   -6   18     -0.41      0.00
   -4   -6   18      1.45      0.00
   -5   -6   18      2.68      0.00
   -6   -6   18      2.54      0.00
   -7   -6   18      1.00      0.00
   -8   -6   18     -1.45      0.00
   -9   -6   18     -0.92      0.00
  -10   -6   18      3.15      0.00
  -11   -6   18      6.05      0.00
  -12   -6   18      4.75      0.00
  -13   -6   18      0.62      0.00
   17   -7   18     -5.69      0.00
   16   -7   18     -2.36      0.00
   15   -7   18     -0.46      0.00
   14   -7   18     -0.80      0.00
   13   -7   18     -1.21      0.00
   11   -7   18     -3.77      0.00
   10   -7   18     -0.39      0.00
    9   -7   18      2.35      0.00
    8   -7   18      3.10      0.00
    7   -7   18      3.62      0.00
    6   -7   18      0.03      0.00
    5   -7   18     -3.26      0.00
    4   -7   18     -0.75      0.00
    3   -7   18      0.46      0.00
    2   -7   18      0.85      0.00
    1   -7   18      4.48      0.00
    0   -7   18      4.34      0.00
   -1   -7   18      1.08      0.00
   -2   -7   18      0.91      0.00
   -3   -7   18      1.58      0.00
   -4   -7   18      1.61      0.00
   -5   -7   18      1.19      0.00
   -6   -7   18     -0.33      0.00
   -7   -7   18     -1.25      0.00
   -8   -7   18     -1.37      0.00
   -9   -7   18     -1.36      0.00
  -10   -7   18     -0.75      0.00
  -11   -7   18     -1.06      0.00
  -12   -7   18     -4.50      0.00
  -13   -7   18     -8.37      0.00
   18   -8   18     -3.56      0.00
   17   -8   18     -4.29      0.00
   15   -8   18      2.45      0.00
   14   -8   18      1.79      0.00
   13   -8   18      2.68      0.00
   12   -8   18      2.09      0.00
   11   -8   18     -0.30      0.00
   10   -8   18      0.64      0.00
    9   -8   18      0.19      0.00
    8   -8   18     -2.94      0.00
    7   -8   18     -2.82      0.00
    6   -8   18     -2.23      0.00
    5   -8   18     -1.43      0.00
    4   -8   18      2.06      0.00
    3   -8   18      1.56      0.00
    2   -8   18     -1.35      0.00
    1   -8   18     -0.33      0.00
    0   -8   18     -0.86      0.00
   -1   -8   18     -3.01      0.00
   -2   -8   18     -1.73      0.00
   -3   -8   18     -0.34      0.00
   -4   -8   18      0.76      0.00
   -5   -8   18      2.52      0.00
   -6   -8   18      1.37      0.00
   -7   -8   18     -1.18      0.00
   -8   -8   18     -2.08      0.00
   -9   -8   18     -2.36      0.00
  -10   -8   18     -2.27      0.00
  -11   -8   18     -2.83      0.00
  -12   -8   18     -5.99      0.00
    8   -9   18      1.71      0.00
    7   -9   18      2.11      0.00
    5   -9   18     -1.02      0.00
    4   -9   18     -0.09      0.00
    3   -9   18      0.32      0.00
    2   -9   18     -0.53      0.00
    1   -9   18      0.90      0.00
    0   -9   18      0.53      0.00
   -1   -9   18     -1.28      0.00
   -2   -9   18     -0.51      0.00
   -3   -9   18     -0.56      0.00
   -4   -9   18     -1.69      0.00
   -5   -9   18     -1.21      0.00
   -6   -9   18     -1.20      0.00
   -7   -9   18     -0.84      0.00
   -8   -9   18      1.00      0.00
   17  -10   18     -1.92      0.00
   16  -10   18      2.81      0.00
   15  -10   18      3.92      0.00
   14  -10   18     -0.97      0.00
   13  -10   18     -0.77      0.00
   12  -10   18      1.53      0.00
   11  -10   18     -0.31      0.00
   10  -10   18     -0.33      0.00
    9  -10   18     -0.17      0.00
    8  -10   18     -2.87      0.00
    7  -10   18     -2.55      0.00
    6  -10   18     -0.07      0.00
    5  -10   18      0.83      0.00
    4  -10   18      1.07      0.00
    3  -10   18     -0.28      0.00
    2  -10   18     -1.57      0.00
    1  -10   18     -0.21      0.00
    0  -10   18     -0.32      0.00
   -1  -10   18     -3.33      0.00
   -2  -10   18     -5.08      0.00
   -3  -10   18     -4.62      0.00
   -4  -10   18     -2.53      0.00
   -5  -10   18      0.36      0.00
   -6  -10   18      1.10      0.00
   -7  -10   18      0.13      0.00
   -8  -10   18      0.16      0.00
   -9  -10   18     -0.35      0.00
  -10  -10   18     -2.13      0.00
  -11  -10   18     -2.32      0.00
  -12  -10   18     -1.53      0.00
    9  -11   18     -1.67      0.00
    8  -11   18     -1.83      0.00
    7  -11   18     -2.00      0.00
    6  -11   18     -1.11      0.00
    5  -11   18     -2.14      0.00
    4  -11   18     -3.26      0.00
    3  -11   18     -1.84      0.00
    2  -11   18      0.88      0.00
    1  -11   18      1.77      0.00
    0  -11   18     -0.30      0.00
   -1  -11   18     -2.67      0.00
   -2  -11   18     -1.91      0.00
   -3  -11   18      1.26      0.00
   -4  -11   18      2.59      0.00
   -5  -11   18      1.26      0.00
   -6  -11   18      0.26      0.00
   -7  -11   18      0.30      0.00
   -8  -11   18      0.43      0.00
   -9  -11   18     -0.47      0.00
  -10  -11   18     -2.10      0.00
  -11  -11   18     -1.00      0.00
  -12  -11   18      1.52      0.00
   14  -12   18     -1.00      0.00
   13  -12   18     -1.68      0.00
   12  -12   18     -0.48      0.00
   11  -12   18     -1.59      0.00
   10  -12   18     -1.24      0.00
    9  -12   18      0.77      0.00
    8  -12   18     -0.82      0.00
    7  -12   18     -1.87      0.00
    6  -12   18      0.79      0.00
    5  -12   18      1.35      0.00
    4  -12   18     -1.17      0.00
    3  -12   18     -1.06      0.00
    2  -12   18      1.56      0.00
    1  -12   18      1.90      0.00
    0  -12   18      0.16      0.00
   -1  -12   18     -1.54      0.00
   -2  -12   18     -2.23      0.00
   -3  -12   18     -0.70      0.00
   -4  -12   18      0.11      0.00
   -5  -12   18     -1.35      0.00
   -6  -12   18     -0.81      0.00
   -7  -12   18      1.35      0.00
   -8  -12   18      2.18      0.00
   -9  -12   18      2.32      0.00
  -10  -12   18      1.77      0.00
  -11  -12   18      1.52      0.00
   14  -13   18     -0.99      0.00
   13  -13   18     -2.35      0.00
   12  -13   18     -0.43      0.00
   11  -13   18     -0.13      0.00
   10  -13   18     -1.18      0.00
    9  -13   18     -0.91      0.00
    8  -13   18     -1.85      0.00
    7  -13   18     -1.59      0.00
    6  -13   18      1.12      0.00
    5  -13   18      0.43      0.00
    4  -13   18     -1.89      0.00
    3  -13   18      1.47      0.00
    2  -13   18      6.10      0.00
    1  -13   18      3.73      0.00
    0  -13   18     -1.50      0.00
   -1  -13   18     -3.42      0.00
   -2  -13   18     -2.65      0.00
   -3  -13   18      0.06      0.00
   -4  -13   18      1.58      0.00
   -5  -13   18      0.25      0.00
   -6  -13   18      1.41      0.00
   -7  -13   18      3.94      0.00
   -8  -13   18      2.58      0.00
   -9  -13   18      0.00      0.00
  -10  -13   18     -0.85      0.00
  -11  -13   18     -0.13      0.00
    5  -14   18      0.52      0.00
    4  -14   18     -3.09      0.00
    3  -14   18     -0.15      0.00
    2  -14   18      3.50      0.00
    1  -14   18      1.03      0.00
    0  -14   18     -1.57      0.00
   -1  -14   18      0.02      0.00
   -2  -14   18      1.42      0.00
   -3  -14   18      2.31      0.00
   -4  -14   18      2.98      0.00
   -5  -14   18      1.27      0.00
   -6  -14   18      0.79      0.00
   -7  -14   18      2.01      0.00
   -8  -14   18      0.64      0.00
   12  -15   18      2.50      0.00
   11  -15   18      3.10      0.00
   10  -15   18      0.64      0.00
    9  -15   18     -0.06      0.00
    8  -15   18      0.45      0.00
    7  -15   18      0.05      0.00
    6  -15   18     -1.45      0.00
    5  -15   18     -3.84      0.00
    4  -15   18     -2.80      0.00
    3  -15   18      3.39      0.00
    2  -15   18      6.39      0.00
    1  -15   18      1.76      0.00
    0  -15   18     -1.96      0.00
   -1  -15   18     -0.60      0.00
   -2  -15   18      0.02      0.00
   -3  -15   18      0.10      0.00
   -4  -15   18      1.71      0.00
   -5  -15   18      1.24      0.00
   -6  -15   18      0.63      0.00
   -7  -15   18      2.32      0.00
   -8  -15   18      1.88      0.00
   -9  -15   18     -0.13      0.00
  -10  -15   18     -0.32      0.00
    7  -16   18      6.34      0.00
    5  -16   18     -0.82      0.00
    2  -16   18      0.66      0.00
    1  -16   18     -1.69      0.00
    0  -16   18     -1.40      0.00
   -1  -16   18      1.13      0.00
   -2  -16   18     -0.29      0.00
   -3  -16   18     -1.78      0.00
   -4  -16   18      0.51      0.00
   -5  -16   18      0.39      0.00
   -6  -16   18     -1.84      0.00
   -7  -16   18     -1.44      0.00
   -8  -16   18     -1.76      0.00
   -9  -16   18     -3.36      0.00
    7  -17   18      0.54      0.00
    6  -17   18     -4.25      0.00
    5  -17   18     -5.54      0.00
    4  -17   18     -1.56      0.00
    3  -17   18      4.38      0.00
    2  -17   18      6.01      0.00
    1  -17   18      2.16      0.00
    0  -17   18     -0.65      0.00
   -1  -17   18     -1.56      0.00
   -2  -17   18     -3.84      0.00
   -3  -17   18     -2.70      0.00
   -4  -17   18      1.80      0.00
   -5  -17   18      1.00      0.00
   -6  -17   18     -2.12      0.00
   -7  -17   18     -0.22      0.00
   -8  -17   18      2.04      0.00
    6  -18   18     -0.72      0.00
    5  -18   18      0.10      0.00
    4  -18   18      1.09      0.00
    3  -18   18      1.24      0.00
    2  -18   18     -0.22      0.00
    1  -18   18     -2.89      0.00
    0  -18   18     -3.09      0.00
   -1  -18   18     -2.47      0.00
   -2  -18   18     -3.67      0.00
   -3  -18   18     -1.34      0.00
   -4  -18   18      3.05      0.00
   -5  -18   18      2.34      0.00
   -6  -18   18      1.21      0.00
    0  -19   18     -1.37      0.00
   -1  -19   18     -1.42      0.00
   15   20   17     -0.41      0.00
   14   20   17     -2.13      0.00
   13   20   17     -3.31      0.00
   12   20   17     -1.19      0.00
   11   20   17      1.67      0.00
   10   20   17      0.43      0.00
    9   20   17     -2.29      0.00
    8   20   17     -1.95      0.00
    7   20   17      0.87      0.00
   16   19   17     -1.94      0.00
   15   19   17     -1.86      0.00
   14   19   17     -0.59      0.00
   13   19   17     -0.39      0.00
   12   19   17     -0.32      0.00
   11   19   17      0.06      0.00
   10   19   17     -1.66      0.00
    9   19   17     -2.23      0.00
    8   19   17      0.48      0.00
    7   19   17      3.17      0.00
    6   19   17      2.00      0.00
    5   19   17     -1.59      0.00
    4   19   17     -0.68      0.00
   19   18   17     -1.16      0.00
   18   18   17      0.00      0.00
   17   18   17      1.36      0.00
   16   18   17     -0.42      0.00
   15   18   17     -4.28      0.00
   14   18   17     -4.87      0.00
   13   18   17     -4.14      0.00
   12   18   17     -2.60      0.00
   11   18   17      0.39      0.00
   10   18   17      0.50      0.00
    9   18   17     -0.45      0.00
    8   18   17      0.65      0.00
    7   18   17      1.70      0.00
    6   18   17      1.15      0.00
    5   18   17     -0.34      0.00
    4   18   17      1.58      0.00
    3   18   17      4.25      0.00
    2   18   17      1.88      0.00
   20   17   17     -0.20      0.00
   19   17   17      0.53      0.00
   18   17   17      2.61      0.00
   17   17   17      2.98      0.00
   16   17   17      0.50      0.00
   15   17   17     -1.06      0.00
   14   17   17      2.16      0.00
   13   17   17      3.56      0.00
   12   17   17      0.84      0.00
   11   17   17     -0.37      0.00
   10   17   17     -1.11      0.00
    9   17   17     -1.21      0.00
    8   17   17      0.43      0.00
    7   17   17      0.26      0.00
    6   17   17     -1.07      0.00
    5   17   17     -1.29      0.00
    4   17   17      0.74      0.00
    3   17   17      1.65      0.00
    2   17   17     -2.66      0.00
    1   17   17     -4.40      0.00
    0   17   17     -2.09      0.00
   21   16   17      3.13      0.00
   20   16   17     -2.73      0.00
   19   16   17     -4.08      0.00
   18   16   17     -0.51      0.00
   17   16   17     -0.05      0.00
   12   16   17     -1.55      0.00
   11   16   17     -2.14      0.00
   10   16   17     -0.58      0.00
    9   16   17     -0.38      0.00
    8   16   17     -0.01      0.00
    7   16   17     -1.05      0.00
    6   16   17     -1.61      0.00
    5   16   17     -0.03      0.00
    4   16   17      0.70      0.00
    3   16   17     -0.66      0.00
    2   16   17     -3.16      0.00
    1   16   17     -1.98      0.00
    0   16   17      0.20      0.00
   21   15   17     -0.10      0.00
   20   15   17     -5.71      0.00
   19   15   17     -4.57      0.00
   18   15   17      1.66      0.00
   17   15   17      1.08      0.00
   16   15   17     -2.67      0.00
   15   15   17     -1.79      0.00
   14   15   17      1.49      0.00
   13   15   17      0.80      0.00
   12   15   17     -2.56      0.00
   11   15   17     -0.95      0.00
   10   15   17      2.49      0.00
    9   15   17      1.90      0.00
    8   15   17      0.56      0.00
    7   15   17     -1.01      0.00
    6   15   17     -1.25      0.00
    5   15   17      2.00      0.00
    4   15   17      3.21      0.00
    3   15   17      1.25      0.00
    2   15   17     -0.37      0.00
    1   15   17     -0.74      0.00
    0   15   17     -1.80      0.00
   -1   15   17     -4.88      0.00
   -2   15   17     -3.76      0.00
   -3   15   17      1.40      0.00
   16   14   17     -2.37      0.00
   15   14   17      0.54      0.00
   14   14   17      3.13      0.00
   13   14   17      2.17      0.00
   12   14   17     -0.67      0.00
   11   14   17     -0.93      0.00
   10   14   17      0.32      0.00
    9   14   17     -0.81      0.00
    8   14   17     -0.60      0.00
    7   14   17      0.61      0.00
    6   14   17      1.03      0.00
    5   14   17      3.17      0.00
    4   14   17      2.39      0.00
    3   14   17     -0.67      0.00
    2   14   17      0.32      0.00
    1   14   17      1.47      0.00
    0   14   17     -0.55      0.00
   -1   14   17     -2.05      0.00
   -2   14   17      0.63      0.00
   -3   14   17      4.80      0.00
   -4   14   17      4.51      0.00
   23   13   17     -2.44      0.00
   22   13   17     -2.79      0.00
   21   13   17     -2.01      0.00
   20   13   17     -2.06      0.00
   19   13   17      1.25      0.00
   18   13   17      4.46      0.00
   17   13   17      0.62      0.00
   16   13   17     -2.19      0.00
   15   13   17      0.16      0.00
   14   13   17      1.25      0.00
   13   13   17      0.92      0.00
   12   13   17     -0.32      0.00
   11   13   17     -1.16      0.00
   10   13   17      0.39      0.00
    9   13   17      0.82      0.00
    8   13   17      0.73      0.00
    7   13   17      0.06      0.00
    6   13   17     -2.40      0.00
    5   13   17     -1.55      0.00
    4   13   17     -0.82      0.00
    3   13   17     -2.43      0.00
    2   13   17     -0.41      0.00
    1   13   17      0.31      0.00
    0   13   17     -2.02      0.00
   -1   13   17     -0.06      0.00
   -2   13   17      4.38      0.00
   -3   13   17      5.48      0.00
   -4   13   17      2.52      0.00
   -5   13   17     -0.25      0.00
   23   12   17      0.17      0.00
   22   12   17     -0.07      0.00
   21   12   17      0.12      0.00
   20   12   17      0.10      0.00
   19   12   17      1.57      0.00
   18   12   17      3.01      0.00
   17   12   17      1.57      0.00
   16   12   17      1.37      0.00
   15   12   17      2.24      0.00
   14   12   17      0.51      0.00
   13   12   17     -0.23      0.00
   12   12   17     -0.54      0.00
   11   12   17     -1.18      0.00
   10   12   17      1.33      0.00
    9   12   17      2.28      0.00
    8   12   17      0.39      0.00
    7   12   17     -1.11      0.00
    6   12   17     -3.15      0.00
    5   12   17     -2.27      0.00
    4   12   17     -1.06      0.00
    3   12   17     -2.77      0.00
    2   12   17     -0.92      0.00
    1   12   17      0.08      0.00
    0   12   17     -2.61      0.00
   -1   12   17     -0.46      0.00
   -2   12   17      3.43      0.00
   -3   12   17      3.17      0.00
   -4   12   17      1.03      0.00
   -5   12   17     -0.47      0.00
   -6   12   17     -0.35      0.00
   23   11   17     -2.20      0.00
   22   11   17     -0.98      0.00
   21   11   17      1.27      0.00
   20   11   17      2.12      0.00
   19   11   17      0.87      0.00
   18   11   17     -1.60      0.00
   17   11   17     -2.93      0.00
   16   11   17     -1.51      0.00
   15   11   17      0.57      0.00
   14   11   17      2.24      0.00
   13   11   17      4.99      0.00
   12   11   17      4.27      0.00
   11   11   17     -0.09      0.00
   10   11   17     -0.68      0.00
    9   11   17     -0.48      0.00
    8   11   17     -1.75      0.00
    7   11   17     -0.88      0.00
    6   11   17     -0.93      0.00
    5   11   17     -0.64      0.00
    4   11   17      0.44      0.00
    3   11   17     -1.67      0.00
    2   11   17     -2.16      0.00
    1   11   17     -2.48      0.00
    0   11   17     -5.22      0.00
   -1   11   17     -2.99      0.00
   -2   11   17      0.73      0.00
   -3   11   17      0.25      0.00
   -4   11   17     -0.46      0.00
   -5   11   17      0.11      0.00
   -6   11   17      1.52      0.00
   -7   11   17      2.19      0.00
   23   10   17     -2.04      0.00
   22   10   17      0.76      0.00
   21   10   17      0.79      0.00
   20   10   17     -0.22      0.00
   19   10   17      0.30      0.00
   18   10   17      0.99      0.00
   17   10   17      2.32      0.00
   16   10   17      3.26      0.00
   15   10   17      2.67      0.00
   14   10   17      2.80      0.00
   13   10   17      3.49      0.00
   12   10   17      1.00      0.00
   11   10   17     -1.68      0.00
   10   10   17      1.04      0.00
    9   10   17      3.08      0.00
    8   10   17      1.12      0.00
    7   10   17      0.43      0.00
    6   10   17     -1.55      0.00
    5   10   17     -4.11      0.00
    4   10   17     -2.96      0.00
    3   10   17     -2.19      0.00
    2   10   17     -0.98      0.00
    1   10   17      1.08      0.00
    0   10   17      0.75      0.00
   -1   10   17      2.05      0.00
   -2   10   17      3.22      0.00
   -3   10   17      0.27      0.00
   -4   10   17     -2.68      0.00
   -5   10   17     -3.16      0.00
   -6   10   17     -1.30      0.00
   -7   10   17      0.42      0.00
   17    9   17     -2.30      0.00
   16    9   17      0.01      0.00
   15    9   17      2.36      0.00
   14    9   17      5.00      0.00
   13    9   17      5.38      0.00
   12    9   17      2.11      0.00
   11    9   17     -0.01      0.00
   10    9   17      1.68      0.00
    9    9   17      2.18      0.00
    8    9   17      0.13      0.00
    7    9   17     -0.04      0.00
    6    9   17     -0.99      0.00
    5    9   17     -2.15      0.00
    4    9   17      1.89      0.00
    3    9   17      4.59      0.00
    2    9   17      2.66      0.00
    1    9   17      1.98      0.00
    0    9   17      1.94      0.00
   -1    9   17      1.45      0.00
   -2    9   17      0.76      0.00
   -3    9   17     -0.29      0.00
   -4    9   17      0.52      0.00
   -5    9   17      2.53      0.00
   -6    9   17      2.98      0.00
   -7    9   17      0.31      0.00
   -8    9   17     -2.21      0.00
   24    8   17     -1.52      0.00
   23    8   17     -0.76      0.00
   22    8   17      1.74      0.00
   21    8   17     -2.69      0.00
   20    8   17     -5.17      0.00
   19    8   17     -1.22      0.00
   18    8   17      0.48      0.00
   17    8   17      0.30      0.00
   16    8   17      0.49      0.00
   15    8   17      0.40      0.00
   14    8   17      0.64      0.00
   13    8   17     -1.17      0.00
   12    8   17     -3.60      0.00
   11    8   17     -2.52      0.00
   10    8   17      0.13      0.00
    9    8   17      0.54      0.00
    8    8   17     -0.77      0.00
    7    8   17     -0.39      0.00
    6    8   17      0.11      0.00
    5    8   17     -0.12      0.00
    4    8   17      2.78      0.00
    3    8   17      3.42      0.00
    2    8   17     -0.98      0.00
    1    8   17     -1.06      0.00
    0    8   17      1.91      0.00
   -1    8   17      0.89      0.00
   -2    8   17     -0.96      0.00
   -3    8   17     -0.43      0.00
   -4    8   17      0.37      0.00
   -5    8   17      0.02      0.00
   -6    8   17     -0.33      0.00
   -7    8   17     -0.02      0.00
   -8    8   17      2.24      0.00
   -9    8   17      5.31      0.00
   21    7   17     -3.18      0.00
   20    7   17     -1.30      0.00
   19    7   17      3.53      0.00
   18    7   17      2.49      0.00
   17    7   17     -0.33      0.00
   16    7   17     -0.39      0.00
   15    7   17     -0.10      0.00
   14    7   17     -0.88      0.00
   13    7   17     -3.19      0.00
   12    7   17     -3.31      0.00
   11    7   17     -1.04      0.00
   10    7   17     -1.58      0.00
    9    7   17     -3.29      0.00
    8    7   17     -2.90      0.00
    7    7   17     -1.00      0.00
    6    7   17     -0.09      0.00
    5    7   17     -1.38      0.00
    4    7   17     -0.90      0.00
    3    7   17     -0.69      0.00
    2    7   17     -3.78      0.00
    1    7   17     -2.37      0.00
    0    7   17      1.37      0.00
   -1    7   17     -1.64      0.00
   -2    7   17     -5.12      0.00
   -3    7   17     -2.71      0.00
   -4    7   17      0.30      0.00
   -5    7   17      0.54      0.00
   -6    7   17      0.09      0.00
   -7    7   17      0.13      0.00
   -8    7   17      1.30      0.00
   -9    7   17      2.04      0.00
  -10    7   17     -0.94      0.00
   21    6   17      1.56      0.00
   20    6   17      0.09      0.00
   19    6   17      1.45      0.00
   18    6   17      0.16      0.00
   17    6   17     -1.46      0.00
   16    6   17     -1.29      0.00
   15    6   17     -0.50      0.00
   14    6   17      0.42      0.00
   13    6   17     -0.03      0.00
   12    6   17     -0.15      0.00
   11    6   17     -1.12      0.00
   10    6   17     -4.86      0.00
    9    6   17     -5.10      0.00
    8    6   17     -1.58      0.00
    7    6   17      0.23      0.00
    6    6   17      0.47      0.00
    5    6   17     -0.50      0.00
    4    6   17     -0.52      0.00
    3    6   17      0.24      0.00
    2    6   17     -1.60      0.00
    1    6   17     -1.34      0.00
    0    6   17      0.81      0.00
   -1    6   17     -1.32      0.00
   -2    6   17     -2.14      0.00
   -3    6   17      1.69      0.00
   -4    6   17      2.53      0.00
   -5    6   17     -0.93      0.00
   -6    6   17     -2.18      0.00
   -7    6   17      0.61      0.00
   -8    6   17      3.32      0.00
   -9    6   17      2.34      0.00
  -10    6   17     -1.17      0.00
   24    5   17      0.15      0.00
   23    5   17      1.34      0.00
   22    5   17      2.18      0.00
   21    5   17      0.25      0.00
   20    5   17     -0.48      0.00
   19    5   17      1.17      0.00
   18    5   17      1.36      0.00
   17    5   17      0.82      0.00
   16    5   17      0.97      0.00
   15    5   17      1.70      0.00
   14    5   17      1.55      0.00
   13    5   17     -0.74      0.00
   12    5   17     -1.48      0.00
   11    5   17     -1.60      0.00
   10    5   17     -3.81      0.00
    9    5   17     -2.68      0.00
    8    5   17      0.31      0.00
    7    5   17     -0.26      0.00
    6    5   17     -1.44      0.00
    5    5   17     -2.75      0.00
    4    5   17     -3.32      0.00
    3    5   17     -0.70      0.00
    2    5   17      1.08      0.00
    1    5   17      1.90      0.00
    0    5   17      3.33      0.00
   -1    5   17      2.21      0.00
   -2    5   17      0.56      0.00
   -3    5   17      1.07      0.00
   -4    5   17      1.09      0.00
   -5    5   17     -0.21      0.00
   -6    5   17     -0.24      0.00
   -7    5   17      1.51      0.00
   -8    5   17      1.29      0.00
   -9    5   17     -1.59      0.00
  -10    5   17     -2.85      0.00
  -11    5   17     -0.48      0.00
   18    4   17     -0.58      0.00
   17    4   17     -0.23      0.00
   16    4   17     -0.24      0.00
   15    4   17      0.45      0.00
   14    4   17      1.07      0.00
   13    4   17      0.18      0.00
   12    4   17      0.40      0.00
   11    4   17      0.08      0.00
   10    4   17     -2.79      0.00
    9    4   17     -2.10      0.00
    8    4   17      0.65      0.00
    7    4   17      0.22      0.00
    6    4   17      0.48      0.00
    5    4   17      1.24      0.00
    4    4   17      1.08      0.00
    3    4   17      2.92      0.00
    2    4   17      3.31      0.00
    1    4   17      1.20      0.00
    0    4   17      1.48      0.00
   -1    4   17      2.90      0.00
   -2    4   17      2.13      0.00
   -3    4   17      0.23      0.00
   -4    4   17     -0.78      0.00
   -5    4   17     -1.44      0.00
   -6    4   17     -1.29      0.00
   -7    4   17      1.29      0.00
  -11    4   17     -1.90      0.00
   23    3   17      2.71      0.00
   22    3   17      3.73      0.00
   21    3   17     -0.08      0.00
   20    3   17     -2.94      0.00
   19    3   17     -0.12      0.00
   18    3   17      3.47      0.00
   17    3   17      3.65      0.00
   16    3   17      1.63      0.00
   15    3   17      0.43      0.00
   14    3   17     -0.17      0.00
   13    3   17     -2.03      0.00
   12    3   17     -2.27      0.00
   11    3   17     -1.24      0.00
   10    3   17     -1.70      0.00
    9    3   17      0.17      0.00
    8    3   17      3.02      0.00
    7    3   17      2.52      0.00
    6    3   17      2.44      0.00
    5    3   17      2.62      0.00
    4    3   17      1.51      0.00
    3    3   17      2.61      0.00
    2    3   17      2.72      0.00
    1    3   17     -0.59      0.00
    0    3   17     -2.03      0.00
   -1    3   17     -1.32      0.00
   -2    3   17     -2.21      0.00
   -3    3   17     -3.06      0.00
   -4    3   17     -0.78      0.00
   -5    3   17      0.94      0.00
   -6    3   17     -0.98      0.00
   -7    3   17     -2.16      0.00
   -8    3   17     -2.58      0.00
   -9    3   17     -3.55      0.00
  -10    3   17     -0.96      0.00
  -11    3   17      2.79      0.00
  -12    3   17      3.86      0.00
   17    2   17      3.42      0.00
   16    2   17      2.33      0.00
   15    2   17      2.82      0.00
   14    2   17      2.58      0.00
   13    2   17      0.32      0.00
   12    2   17     -0.28      0.00
   11    2   17      0.45      0.00
   10    2   17     -1.44      0.00
    9    2   17     -2.02      0.00
    8    2   17     -0.10      0.00
    7    2   17      0.09      0.00
    6    2   17      0.57      0.00
    5    2   17      1.24      0.00
    4    2   17     -0.17      0.00
    3    2   17     -0.91      0.00
    2    2   17     -1.37      0.00
    1    2   17     -1.59      0.00
    0    2   17      1.64      0.00
   -1    2   17      5.11      0.00
   -4    2   17     -2.25      0.00
   -5    2   17     -1.94      0.00
   -6    2   17     -1.67      0.00
   -7    2   17      0.11      0.00
   -8    2   17      1.92      0.00
   -9    2   17      0.08      0.00
  -10    2   17     -1.42      0.00
  -11    2   17     -0.61      0.00
   18    1   17     -0.61      0.00
   17    1   17     -0.89      0.00
   16    1   17     -1.35      0.00
   15    1   17     -1.95      0.00
   14    1   17     -2.64      0.00
   13    1   17     -3.86      0.00
   12    1   17     -3.05      0.00
   11    1   17     -0.77      0.00
   10    1   17     -1.27      0.00
    9    1   17     -1.69      0.00
    8    1   17     -0.71      0.00
    7    1   17     -2.07      0.00
    6    1   17     -2.64      0.00
    5    1   17     -0.88      0.00
    4    1   17     -0.45      0.00
    3    1   17     -0.67      0.00
    2    1   17     -0.75      0.00
    1    1   17     -0.73      0.00
    0    1   17     -0.56      0.00
   -1    1   17     -2.02      0.00
   -2    1   17     -3.58      0.00
   -3    1   17     -3.68      0.00
   -4    1   17     -2.47      0.00
   -5    1   17      0.54      0.00
   -6    1   17      1.21      0.00
   -7    1   17     -0.92      0.00
   -8    1   17     -0.85      0.00
   -9    1   17      0.22      0.00
  -10    1   17      1.60      0.00
   23    0   17      1.75      0.00
   22    0   17      0.85      0.00
   21    0   17     -1.55      0.00
   20    0   17     -2.07      0.00
   19    0   17     -1.30      0.00
   18    0   17     -0.68      0.00
   17    0   17      0.37      0.00
   16    0   17      1.59      0.00
   15    0   17      3.07      0.00
   14    0   17      3.81      0.00
   13    0   17      2.88      0.00
   12    0   17      3.38      0.00
   11    0   17      4.35      0.00
   10    0   17      1.30      0.00
    9    0   17     -1.48      0.00
    8    0   17     -0.58      0.00
    7    0   17     -0.12      0.00
    6    0   17      0.74      0.00
    5    0   17      2.87      0.00
    4    0   17      2.15      0.00
    3    0   17     -0.70      0.00
    2    0   17     -1.69      0.00
    1    0   17      0.62      0.00
    0    0   17      2.89      0.00
   -1    0   17      1.41      0.00
   -2    0   17     -0.26      0.00
   -3    0   17     -0.96      0.00
   -4    0   17     -1.77      0.00
   -5    0   17      1.25      0.00
   -6    0   17      3.17      0.00
   -7    0   17      0.11      0.00
   -8    0   17      0.40      0.00
   -9    0   17      1.87      0.00
  -10    0   17     -0.37      0.00
  -11    0   17     -0.90      0.00
  -12    0   17     -0.96      0.00
  -13    0   17     -3.14      0.00
   16   -1   17     -1.02      0.00
   15   -1   17     -2.23      0.00
   14   -1   17     -1.51      0.00
   13   -1   17     -1.67      0.00
   12   -1   17     -0.84      0.00
   11   -1   17      0.88      0.00
   10   -1   17      0.85      0.00
    9   -1   17      1.66      0.00
    8   -1   17      3.32      0.00
    7   -1   17      2.06      0.00
    6   -1   17      1.33      0.00
    5   -1   17      3.63      0.00
    4   -1   17      3.29      0.00
    3   -1   17     -0.63      0.00
    2   -1   17     -2.23      0.00
    1   -1   17      0.32      0.00
    0   -1   17      1.32      0.00
   -1   -1   17     -1.66      0.00
   -2   -1   17     -1.88      0.00
   -3   -1   17      0.58      0.00
   -4   -1   17      0.49      0.00
   -5   -1   17      1.38      0.00
   -6   -1   17      0.94      0.00
   -7   -1   17     -2.98      0.00
   -8   -1   17     -1.05      0.00
   -9   -1   17      2.12      0.00
  -10   -1   17     -0.70      0.00
  -11   -1   17     -0.94      0.00
   22   -2   17      1.91      0.00
   21   -2   17     -0.18      0.00
   20   -2   17     -2.26      0.00
   19   -2   17     -3.17      0.00
   18   -2   17     -1.46      0.00
   17   -2   17      0.26      0.00
   16   -2   17      0.24      0.00
   15   -2   17      1.85      0.00
   14   -2   17      3.15      0.00
   13   -2   17      1.53      0.00
   12   -2   17      1.36      0.00
   11   -2   17      2.48      0.00
   10   -2   17      0.85      0.00
    9   -2   17     -1.55      0.00
    8   -2   17     -2.38      0.00
    7   -2   17     -2.56      0.00
    6   -2   17     -1.01      0.00
    5   -2   17      1.93      0.00
    4   -2   17      1.45      0.00
    3   -2   17     -2.11      0.00
    2   -2   17     -2.13      0.00
    1   -2   17      1.84      0.00
    0   -2   17      2.48      0.00
   -1   -2   17     -1.79      0.00
   -2   -2   17     -3.73      0.00
   -3   -2   17     -2.42      0.00
   -4   -2   17     -2.12      0.00
   -5   -2   17     -0.56      0.00
   -6   -2   17      0.52      0.00
   -7   -2   17     -1.47      0.00
   -8   -2   17     -0.09      0.00
   -9   -2   17      1.08      0.00
  -10   -2   17     -2.23      0.00
  -11   -2   17     -1.33      0.00
  -12   -2   17      0.08      0.00
  -13   -2   17     -3.50      0.00
   13   -3   17     -0.58      0.00
   12   -3   17      0.13      0.00
   11   -3   17      0.31      0.00
   10   -3   17     -0.94      0.00
    9   -3   17     -1.58      0.00
    8   -3   17     -0.96      0.00
    7   -3   17     -0.18      0.00
    6   -3   17      0.53      0.00
    5   -3   17      1.19      0.00
    4   -3   17     -0.31      0.00
    3   -3   17     -3.68      0.00
    2   -3   17     -3.12      0.00
    1   -3   17      1.28      0.00
    0   -3   17      1.86      0.00
   -1   -3   17     -1.69      0.00
   -2   -3   17     -2.49      0.00
   -3   -3   17     -0.14      0.00
   -4   -3   17     -0.07      0.00
   -5   -3   17     -2.05      0.00
   -6   -3   17     -3.07      0.00
   -7   -3   17     -2.66      0.00
   -8   -3   17     -0.22      0.00
   -9   -3   17      0.90      0.00
  -10   -3   17     -0.36      0.00
  -11   -3   17      1.21      0.00
  -12   -3   17      1.18      0.00
   21   -4   17     -2.04      0.00
   20   -4   17     -3.74      0.00
   19   -4   17     -3.49      0.00
   18   -4   17     -2.76      0.00
   17   -4   17     -1.61      0.00
   16   -4   17     -1.69      0.00
   15   -4   17     -0.62      0.00
   14   -4   17      1.49      0.00
   13   -4   17      0.72      0.00
   12   -4   17     -1.26      0.00
   11   -4   17     -2.12      0.00
   10   -4   17     -2.64      0.00
    9   -4   17     -3.08      0.00
    8   -4   17     -2.35      0.00
    7   -4   17     -0.17      0.00
    6   -4   17      0.60      0.00
    5   -4   17     -0.06      0.00
    4   -4   17      0.38      0.00
    3   -4   17      1.05      0.00
    2   -4   17      2.75      0.00
    1   -4   17      4.82      0.00
    0   -4   17      2.87      0.00
   -1   -4   17     -0.95      0.00
   -2   -4   17     -1.59      0.00
   -3   -4   17      0.03      0.00
   -4   -4   17      0.41      0.00
   -5   -4   17     -0.47      0.00
   -6   -4   17      0.58      0.00
   -7   -4   17      2.54      0.00
   -8   -4   17      2.13      0.00
   -9   -4   17      0.75      0.00
  -10   -4   17      0.90      0.00
  -11   -4   17      2.53      0.00
  -12   -4   17      2.16      0.00
  -13   -4   17     -0.26      0.00
   18   -5   17     -1.10      0.00
   17   -5   17     -0.93      0.00
   16   -5   17     -1.75      0.00
   15   -5   17     -2.40      0.00
   14   -5   17     -1.04      0.00
   13   -5   17     -0.80      0.00
   12   -5   17     -2.06      0.00
   11   -5   17     -2.53      0.00
   10   -5   17     -1.68      0.00
    9   -5   17     -0.31      0.00
    8   -5   17      1.37      0.00
    7   -5   17      3.00      0.00
    6   -5   17      1.36      0.00
    5   -5   17     -1.23      0.00
    4   -5   17      0.46      0.00
    3   -5   17      1.79      0.00
    2   -5   17      0.49      0.00
    1   -5   17      0.76      0.00
    0   -5   17      1.11      0.00
   -1   -5   17      0.61      0.00
   -2   -5   17      1.07      0.00
   -3   -5   17      1.51      0.00
   -4   -5   17      0.66      0.00
   -5   -5   17     -1.08      0.00
   -6   -5   17     -0.84      0.00
   -7   -5   17      0.88      0.00
   -8   -5   17     -0.07      0.00
   -9   -5   17     -1.24      0.00
  -10   -5   17      0.07      0.00
  -11   -5   17      1.36      0.00
  -12   -5   17      1.25      0.00
  -13   -5   17     -0.27      0.00
  -14   -5   17     -0.75      0.00
   17   -6   17     -5.22      0.00
   16   -6   17     -3.73      0.00
   15   -6   17     -1.90      0.00
   14   -6   17      1.08      0.00
   13   -6   17      2.92      0.00
   12   -6   17      2.36      0.00
   11   -6   17      1.09      0.00
   10   -6   17      0.63      0.00
    9   -6   17      0.01      0.00
    8   -6   17     -1.07      0.00
    7   -6   17     -0.57      0.00
    6   -6   17     -0.82      0.00
    5   -6   17     -1.46      0.00
    4   -6   17      1.64      0.00
    3   -6   17      2.32      0.00
    2   -6   17     -1.23      0.00
    1   -6   17     -0.41      0.00
    0   -6   17      2.43      0.00
   -1   -6   17      1.79      0.00
   -2   -6   17      0.21      0.00
   -3   -6   17     -0.72      0.00
   -4   -6   17     -0.42      0.00
   -5   -6   17      1.10      0.00
   -6   -6   17      2.33      0.00
   -7   -6   17      1.35      0.00
   -8   -6   17     -2.33      0.00
   -9   -6   17     -3.93      0.00
  -10   -6   17     -1.39      0.00
  -11   -6   17      1.18      0.00
  -12   -6   17      1.96      0.00
  -13   -6   17      0.14      0.00
  -14   -6   17     -2.02      0.00
   17   -7   17     -2.89      0.00
   14   -7   17      1.55      0.00
   13   -7   17      1.52      0.00
   12   -7   17      0.93      0.00
   11   -7   17     -0.46      0.00
   10   -7   17      0.34      0.00
    9   -7   17      2.94      0.00
    8   -7   17      4.22      0.00
    7   -7   17      4.93      0.00
    6   -7   17      2.63      0.00
    5   -7   17     -2.07      0.00
    4   -7   17     -1.60      0.00
    3   -7   17      0.11      0.00
    2   -7   17     -0.93      0.00
    1   -7   17      2.02      0.00
    0   -7   17      4.55      0.00
   -1   -7   17      1.14      0.00
   -2   -7   17     -1.05      0.00
   -3   -7   17     -0.36      0.00
   -4   -7   17     -0.02      0.00
   -5   -7   17      0.08      0.00
   -6   -7   17     -1.00      0.00
   -7   -7   17     -2.93      0.00
   -8   -7   17     -3.68      0.00
   -9   -7   17     -2.61      0.00
  -10   -7   17     -0.95      0.00
  -11   -7   17     -0.31      0.00
  -12   -7   17     -1.40      0.00
  -13   -7   17     -5.17      0.00
  -14   -7   17     -7.64      0.00
    9   -8   17      1.33      0.00
    8   -8   17     -1.24      0.00
    7   -8   17     -3.12      0.00
    6   -8   17     -2.81      0.00
    5   -8   17     -2.13      0.00
    4   -8   17      2.01      0.00
    3   -8   17      3.99      0.00
    2   -8   17      0.09      0.00
    1   -8   17     -0.50      0.00
    0   -8   17      0.01      0.00
   -1   -8   17     -3.94      0.00
   -2   -8   17     -5.04      0.00
   -3   -8   17     -2.90      0.00
   -4   -8   17     -1.73      0.00
   -5   -8   17      0.49      0.00
   -6   -8   17      1.17      0.00
   -7   -8   17     -1.65      0.00
  -10   -8   17     -1.56      0.00
   17   -9   17     -1.91      0.00
   16   -9   17      0.00      0.00
   15   -9   17      4.74      0.00
   14   -9   17      3.51      0.00
   13   -9   17      1.22      0.00
   12   -9   17      0.28      0.00
   11   -9   17     -3.29      0.00
   10   -9   17     -3.69      0.00
    9   -9   17     -0.30      0.00
    8   -9   17     -0.20      0.00
    7   -9   17     -0.01      0.00
    6   -9   17      1.54      0.00
    5   -9   17      0.46      0.00
    4   -9   17      0.42      0.00
    3   -9   17      0.49      0.00
    2   -9   17     -2.05      0.00
    1   -9   17     -1.42      0.00
    0   -9   17     -0.18      0.00
   -1   -9   17     -2.57      0.00
   -2   -9   17     -1.93      0.00
   -3   -9   17      0.60      0.00
   -4   -9   17     -0.18      0.00
   -5   -9   17     -0.55      0.00
   -6   -9   17     -0.60      0.00
   -7   -9   17     -1.77      0.00
   -8   -9   17     -0.20      0.00
   -9   -9   17      2.11      0.00
  -10   -9   17      0.94      0.00
  -11   -9   17     -1.20      0.00
  -12   -9   17     -2.04      0.00
  -13   -9   17     -2.28      0.00
   11  -10   17     -1.44      0.00
   10  -10   17     -2.94      0.00
    9  -10   17     -1.95      0.00
    8  -10   17     -3.75      0.00
    7  -10   17     -4.23      0.00
    6  -10   17     -1.06      0.00
    5  -10   17      0.15      0.00
    4  -10   17     -0.20      0.00
    3  -10   17     -1.08      0.00
    2  -10   17     -2.69      0.00
    1  -10   17     -1.22      0.00
    0  -10   17      0.59      0.00
   -1  -10   17     -1.78      0.00
   -2  -10   17     -3.77      0.00
   -3  -10   17     -3.47      0.00
   -4  -10   17     -3.01      0.00
   -5  -10   17     -1.08      0.00
   -6  -10   17      0.42      0.00
   -7  -10   17     -0.56      0.00
   -8  -10   17     -0.05      0.00
   -9  -10   17      1.74      0.00
  -10  -10   17      0.72      0.00
  -11  -10   17     -1.19      0.00
  -12  -10   17     -1.40      0.00
  -13  -10   17     -1.51      0.00
   16  -11   17     -1.47      0.00
   15  -11   17      0.31      0.00
   14  -11   17     -1.08      0.00
   13  -11   17     -1.29      0.00
   12  -11   17      0.77      0.00
   11  -11   17     -1.42      0.00
   10  -11   17     -3.67      0.00
    9  -11   17     -1.55      0.00
    8  -11   17     -0.74      0.00
    7  -11   17     -0.85      0.00
    6  -11   17      0.30      0.00
    5  -11   17     -0.98      0.00
    4  -11   17     -3.35      0.00
    3  -11   17     -2.54      0.00
    2  -11   17      0.52      0.00
    1  -11   17      3.02      0.00
    0  -11   17      2.90      0.00
   -1  -11   17      0.54      0.00
   -2  -11   17     -0.36      0.00
   -3  -11   17      1.47      0.00
   -4  -11   17      2.77      0.00
   -5  -11   17      1.98      0.00
   -6  -11   17      0.88      0.00
   -7  -11   17      0.55      0.00
   -8  -11   17      1.21      0.00
   -9  -11   17      1.52      0.00
  -10  -11   17     -0.33      0.00
  -11  -11   17     -1.15      0.00
  -12  -11   17      1.46      0.00
  -13  -11   17      2.76      0.00
   16  -12   17      0.24      0.00
   15  -12   17      1.57      0.00
   14  -12   17      2.14      0.00
   13  -12   17      1.29      0.00
   12  -12   17      1.41      0.00
   11  -12   17     -0.07      0.00
   10  -12   17     -1.31      0.00
    9  -12   17      1.15      0.00
    8  -12   17      2.43      0.00
    7  -12   17      1.79      0.00
    6  -12   17      2.81      0.00
    5  -12   17      2.51      0.00
    4  -12   17     -0.25      0.00
    3  -12   17     -0.33      0.00
    2  -12   17      2.67      0.00
    1  -12   17      3.90      0.00
    0  -12   17      2.65      0.00
   -1  -12   17      0.91      0.00
   -2  -12   17     -0.47      0.00
   -3  -12   17      0.63      0.00
   -4  -12   17      2.91      0.00
   -5  -12   17      2.10      0.00
   -6  -12   17      0.72      0.00
   -7  -12   17      1.89      0.00
   -8  -12   17      3.29      0.00
   -9  -12   17      3.85      0.00
  -10  -12   17      3.22      0.00
  -11  -12   17      1.97      0.00
  -12  -12   17      1.70      0.00
  -13  -12   17      0.39      0.00
    9  -13   17     -0.11      0.00
    8  -13   17     -0.76      0.00
    6  -13   17     -1.63      0.00
    5  -13   17     -0.92      0.00
    4  -13   17     -1.47      0.00
    2  -13   17      7.59      0.00
    1  -13   17      7.06      0.00
    0  -13   17      2.11      0.00
   -1  -13   17     -0.76      0.00
   -2  -13   17     -1.36      0.00
   -3  -13   17      0.52      0.00
   -4  -13   17      3.46      0.00
   -5  -13   17      2.68      0.00
   -6  -13   17      2.05      0.00
   -7  -13   17      5.26      0.00
   -8  -13   17      5.92      0.00
   -9  -13   17      2.54      0.00
   14  -14   17      1.77      0.00
   13  -14   17     -0.03      0.00
   12  -14   17     -0.56      0.00
   11  -14   17      0.87      0.00
   10  -14   17     -0.26      0.00
    9  -14   17     -0.38      0.00
    8  -14   17      1.56      0.00
    7  -14   17      2.69      0.00
    6  -14   17      3.08      0.00
    5  -14   17      0.94      0.00
    4  -14   17     -2.70      0.00
    3  -14   17     -1.64      0.00
    2  -14   17      2.20      0.00
    1  -14   17      1.36      0.00
    0  -14   17     -1.42      0.00
   -1  -14   17     -0.34      0.00
   -2  -14   17      1.64      0.00
   -3  -14   17      2.86      0.00
   -4  -14   17      4.08      0.00
   -5  -14   17      1.88      0.00
   -6  -14   17     -0.96      0.00
   -7  -14   17      0.08      0.00
   -8  -14   17     -0.25      0.00
   -9  -14   17     -2.74      0.00
  -10  -14   17     -2.28      0.00
  -11  -14   17     -0.38      0.00
  -12  -14   17      0.40      0.00
    8  -15   17      1.50      0.00
    7  -15   17      0.65      0.00
    6  -15   17     -1.27      0.00
    5  -15   17     -3.10      0.00
    4  -15   17     -2.68      0.00
    3  -15   17      2.15      0.00
    2  -15   17      6.19      0.00
    1  -15   17      3.04      0.00
    0  -15   17     -2.29      0.00
   -1  -15   17     -2.71      0.00
   -2  -15   17     -1.62      0.00
   -3  -15   17     -1.76      0.00
   -4  -15   17     -0.76      0.00
   -5  -15   17     -1.04      0.00
   -6  -15   17     -2.37      0.00
   -7  -15   17     -0.39      0.00
   -8  -15   17      0.82      0.00
   -9  -15   17     -1.28      0.00
  -10  -15   17     -1.81      0.00
  -11  -15   17     -1.07      0.00
   11  -16   17      1.19      0.00
   10  -16   17     -0.85      0.00
    9  -16   17     -1.28      0.00
    8  -16   17      2.13      0.00
    7  -16   17      4.96      0.00
    6  -16   17      4.30      0.00
    5  -16   17      1.47      0.00
    4  -16   17     -0.90      0.00
    3  -16   17     -0.89      0.00
    2  -16   17     -0.60      0.00
    1  -16   17     -2.98      0.00
    0  -16   17     -4.49      0.00
   -1  -16   17     -1.97      0.00
   -2  -16   17     -0.87      0.00
   -3  -16   17     -2.74      0.00
   -4  -16   17     -1.94      0.00
   -5  -16   17     -0.61      0.00
   -6  -16   17     -1.89      0.00
   -7  -16   17     -1.47      0.00
   -8  -16   17     -0.65      0.00
   -9  -16   17     -2.32      0.00
  -10  -16   17     -2.19      0.00
   10  -17   17     -1.97      0.00
    9  -17   17     -0.58      0.00
    8  -17   17      1.56      0.00
    7  -17   17      0.76      0.00
    6  -17   17     -3.06      0.00
    5  -17   17     -5.22      0.00
    4  -17   17     -3.50      0.00
    3  -17   17      0.52      0.00
    2  -17   17      3.42      0.00
    1  -17   17      1.92      0.00
    0  -17   17     -1.03      0.00
   -1  -17   17     -1.40      0.00
   -2  -17   17     -2.18      0.00
   -3  -17   17     -2.91      0.00
   -4  -17   17      0.55      0.00
   -5  -17   17      2.54      0.00
   -6  -17   17     -0.66      0.00
   -7  -17   17     -1.28      0.00
   -8  -17   17      1.73      0.00
   -9  -17   17      2.55      0.00
    1  -18   17     -1.16      0.00
    0  -18   17     -1.79      0.00
   -1  -18   17     -0.56      0.00
   -2  -18   17     -0.77      0.00
   -3  -18   17     -0.95      0.00
   -4  -18   17      2.37      0.00
   -5  -18   17      3.47      0.00
    5  -19   17     -2.99      0.00
    4  -19   17     -2.72      0.00
    3  -19   17     -1.87      0.00
    2  -19   17      0.41      0.00
    1  -19   17      0.78      0.00
    0  -19   17     -0.36      0.00
   -1  -19   17      0.03      0.00
   -2  -19   17      0.05      0.00
   -3  -19   17      0.95      0.00
   -4  -19   17      3.64      0.00
   -5  -19   17      2.18      0.00
   -6  -19   17     -2.16      0.00
   -7  -19   17     -2.59      0.00
   14   21   16      1.17      0.00
   13   21   16      1.37      0.00
   12   21   16      1.72      0.00
   11   21   16      2.94      0.00
   10   21   16      2.62      0.00
    8   21   16     -1.28      0.00
   16   20   16      1.83      0.00
   15   20   16      1.39      0.00
   14   20   16     -0.43      0.00
   13   20   16     -2.74      0.00
   12   20   16     -1.91      0.00
   11   20   16      2.36      0.00
   10   20   16      3.97      0.00
    9   20   16      1.27      0.00
    8   20   16     -0.40      0.00
    7   20   16      2.40      0.00
    6   20   16      4.20      0.00
    5   20   16      0.66      0.00
   18   19   16     -0.83      0.00
   17   19   16     -2.13      0.00
   16   19   16     -0.90      0.00
   15   19   16      0.26      0.00
   14   19   16      0.73      0.00
   13   19   16      0.16      0.00
   12   19   16      0.32      0.00
   11   19   16      2.32      0.00
   10   19   16      2.05      0.00
    9   19   16     -0.07      0.00
    8   19   16      0.35      0.00
    6   19   16      3.41      0.00
    5   19   16     -0.88      0.00
    4   19   16     -2.37      0.00
    3   19   16      0.96      0.00
    2   19   16      1.30      0.00
   20   18   16     -0.82      0.00
   19   18   16     -1.15      0.00
   18   18   16     -0.94      0.00
   17   18   16      0.12      0.00
   16   18   16      0.85      0.00
   15   18   16     -1.65      0.00
   14   18   16     -3.90      0.00
   13   18   16     -3.73      0.00
   12   18   16     -1.74      0.00
   11   18   16      1.41      0.00
   10   18   16      1.39      0.00
    9   18   16     -0.99      0.00
    8   18   16     -0.89      0.00
    7   18   16      0.99      0.00
    6   18   16      1.66      0.00
    5   18   16     -0.55      0.00
    4   18   16     -1.05      0.00
    3   18   16      2.28      0.00
    2   18   16      1.92      0.00
    1   18   16      0.05      0.00
    0   18   16      1.25      0.00
   21   17   16      0.63      0.00
   20   17   16     -0.61      0.00
   18   17   16      0.83      0.00
   17   17   16      1.92      0.00
   16   17   16      1.61      0.00
   12   17   16      1.09      0.00
   11   17   16     -0.05      0.00
   10   17   16     -1.38      0.00
    9   17   16     -2.09      0.00
    8   17   16     -0.21      0.00
    7   17   16      0.89      0.00
    6   17   16     -0.01      0.00
    5   17   16     -1.13      0.00
    4   17   16     -0.04      0.00
    3   17   16      2.94      0.00
    2   17   16      0.63      0.00
    1   17   16     -3.51      0.00
    0   17   16     -2.39      0.00
   21   16   16      3.34      0.00
   20   16   16     -0.77      0.00
   19   16   16     -4.59      0.00
   18   16   16     -2.95      0.00
   17   16   16     -0.67      0.00
   16   16   16     -1.36      0.00
   15   16   16     -2.46      0.00
   14   16   16      0.50      0.00
   13   16   16      4.02      0.00
   12   16   16      1.99      0.00
   11   16   16     -1.22      0.00
   10   16   16     -1.78      0.00
    9   16   16     -1.04      0.00
    8   16   16      0.82      0.00
    7   16   16      1.00      0.00
    6   16   16     -0.31      0.00
    5   16   16     -0.19      0.00
    4   16   16      0.35      0.00
    3   16   16      0.27      0.00
    2   16   16     -1.89      0.00
    1   16   16     -2.44      0.00
    0   16   16      1.19      0.00
   -1   16   16     -0.08      0.00
   -2   16   16     -4.56      0.00
   -3   16   16     -3.56      0.00
   17   15   16      2.45      0.00
   16   15   16     -0.85      0.00
   15   15   16     -2.43      0.00
   14   15   16     -0.13      0.00
   13   15   16      0.92      0.00
   12   15   16     -2.28      0.00
   11   15   16     -3.67      0.00
   10   15   16     -0.77      0.00
    9   15   16      0.93      0.00
    8   15   16      0.53      0.00
    7   15   16     -1.51      0.00
    6   15   16     -3.52      0.00
    5   15   16     -1.21      0.00
    4   15   16      2.02      0.00
    3   15   16      2.31      0.00
    2   15   16      1.26      0.00
    1   15   16      1.01      0.00
    0   15   16      1.66      0.00
   -1   15   16     -1.05      0.00
   -2   15   16     -3.70      0.00
   -3   15   16     -0.48      0.00
   -4   15   16      1.96      0.00
   23   14   16      1.61      0.00
   22   14   16      2.12      0.00
   21   14   16      2.04      0.00
   20   14   16     -3.16      0.00
   19   14   16     -6.05      0.00
   18   14   16     -0.81      0.00
   17   14   16      1.52      0.00
   16   14   16     -1.38      0.00
   15   14   16     -0.95      0.00
   14   14   16      1.76      0.00
   13   14   16      1.90      0.00
   12   14   16     -0.74      0.00
   11   14   16     -2.33      0.00
   10   14   16     -1.05      0.00
    9   14   16     -0.64      0.00
    8   14   16     -0.57      0.00
    7   14   16      0.18      0.00
    6   14   16      0.20      0.00
    5   14   16      2.24      0.00
    4   14   16      3.21      0.00
    3   14   16      0.17      0.00
    2   14   16     -0.57      0.00
    1   14   16      0.92      0.00
    0   14   16      0.04      0.00
   -1   14   16     -2.58      0.00
   -2   14   16     -2.50      0.00
   -3   14   16      2.16      0.00
   -4   14   16      4.65      0.00
   -5   14   16      2.66      0.00
   22   13   16     -2.09      0.00
   21   13   16     -1.04      0.00
   20   13   16     -0.79      0.00
   19   13   16      0.20      0.00
   18   13   16      3.23      0.00
   17   13   16      0.89      0.00
   16   13   16     -3.99      0.00
   15   13   16     -2.75      0.00
   14   13   16      0.22      0.00
   13   13   16      0.87      0.00
   12   13   16      0.34      0.00
   11   13   16     -0.93      0.00
   10   13   16     -0.54      0.00
    9   13   16      0.40      0.00
    8   13   16      0.50      0.00
    7   13   16     -0.12      0.00
    6   13   16     -2.68      0.00
    5   13   16     -2.80      0.00
    4   13   16     -1.38      0.00
    3   13   16     -3.17      0.00
    2   13   16     -2.33      0.00
    1   13   16      0.04      0.00
    0   13   16     -1.48      0.00
   -1   13   16     -1.50      0.00
   -2   13   16      1.83      0.00
   -3   13   16      4.31      0.00
   -4   13   16      3.04      0.00
   -5   13   16     -0.58      0.00
   -6   13   16     -2.18      0.00
   23   12   16      2.76      0.00
   22   12   16      1.31      0.00
   21   12   16      0.95      0.00
   20   12   16      0.31      0.00
   19   12   16      0.29      0.00
   18   12   16      1.53      0.00
   17   12   16      0.70      0.00
   16   12   16     -0.14      0.00
   15   12   16      2.08      0.00
   14   12   16      2.53      0.00
   13   12   16      1.63      0.00
   12   12   16      1.95      0.00
   11   12   16      1.06      0.00
   10   12   16      1.58      0.00
    9   12   16      3.30      0.00
    8   12   16      2.29      0.00
    7   12   16      0.13      0.00
    6   12   16     -2.46      0.00
    5   12   16     -2.83      0.00
    4   12   16     -1.47      0.00
    3   12   16     -3.12      0.00
    2   12   16     -2.18      0.00
    1   12   16      0.66      0.00
    0   12   16     -1.17      0.00
   -1   12   16     -0.71      0.00
   -2   12   16      3.13      0.00
   -3   12   16      3.76      0.00
   -4   12   16      1.82      0.00
   -5   12   16     -0.89      0.00
   -6   12   16     -2.19      0.00
   -7   12   16     -1.72      0.00
   24   11   16      2.56      0.00
   23   11   16     -1.97      0.00
   22   11   16     -2.81      0.00
   21   11   16     -0.46      0.00
   20   11   16      1.41      0.00
   19   11   16      0.86      0.00
   18   11   16     -1.88      0.00
   17   11   16     -3.95      0.00
   16   11   16     -2.28      0.00
   15   11   16      1.61      0.00
   14   11   16      3.81      0.00
   13   11   16      5.77      0.00
   12   11   16      6.60      0.00
   11   11   16      2.51      0.00
   10   11   16     -0.47      0.00
    9   11   16      0.35      0.00
    8   11   16     -0.24      0.00
    7   11   16     -0.67      0.00
    6   11   16     -0.34      0.00
    5   11   16      0.42      0.00
    4   11   16      2.36      0.00
    3   11   16      1.46      0.00
    2   11   16      0.70      0.00
    1   11   16      1.18      0.00
    0   11   16     -1.77      0.00
   -1   11   16     -1.80      0.00
   -2   11   16      1.41      0.00
   -3   11   16      1.08      0.00
   -4   11   16      0.36      0.00
   -5   11   16      0.41      0.00
   -6   11   16      0.38      0.00
   -7   11   16      1.01      0.00
   -8   11   16      1.10      0.00
   16   10   16      2.89      0.00
   15   10   16      2.63      0.00
   14   10   16      1.34      0.00
   13   10   16      1.73      0.00
   12   10   16      0.89      0.00
   11   10   16     -2.79      0.00
   10   10   16     -2.48      0.00
    9   10   16      1.64      0.00
    8   10   16      2.15      0.00
    7   10   16      1.73      0.00
    6   10   16      2.11      0.00
    5   10   16      0.75      0.00
    4   10   16      0.42      0.00
    3   10   16      0.20      0.00
    2   10   16      0.28      0.00
    1   10   16      2.20      0.00
    0   10   16      2.11      0.00
   -1   10   16      2.52      0.00
   -2   10   16      3.77      0.00
   -3   10   16      1.04      0.00
   -4   10   16     -1.97      0.00
   -5   10   16     -3.32      0.00
   -6   10   16     -3.02      0.00
   -7   10   16     -0.19      0.00
   -8   10   16      1.55      0.00
   -9   10   16      2.21      0.00
   24    9   16     -2.95      0.00
   23    9   16     -6.20      0.00
   22    9   16     -1.78      0.00
   21    9   16      1.63      0.00
   20    9   16      0.28      0.00
   19    9   16     -0.19      0.00
   18    9   16     -1.64      0.00
   17    9   16     -3.04      0.00
   16    9   16     -1.67      0.00
   15    9   16     -0.45      0.00
   14    9   16      0.86      0.00
   13    9   16      2.40      0.00
   12    9   16      0.68      0.00
   11    9   16     -2.47      0.00
   10    9   16     -1.36      0.00
    9    9   16      1.92      0.00
    8    9   16      1.63      0.00
    7    9   16      0.75      0.00
    6    9   16      0.75      0.00
    5    9   16     -1.17      0.00
    4    9   16     -0.43      0.00
    3    9   16      2.43      0.00
    2    9   16      2.04      0.00
    1    9   16      0.89      0.00
    0    9   16      0.15      0.00
   -1    9   16     -0.46      0.00
   -2    9   16     -0.66      0.00
   -3    9   16     -1.48      0.00
   -4    9   16     -0.43      0.00
   -5    9   16      1.80      0.00
   -6    9   16      2.72      0.00
   -7    9   16      2.27      0.00
   -8    9   16      0.04      0.00
   -9    9   16     -0.21      0.00
   22    8   16      2.11      0.00
   21    8   16      1.94      0.00
   20    8   16     -2.63      0.00
   19    8   16     -1.50      0.00
   18    8   16      0.44      0.00
   17    8   16     -0.48      0.00
   16    8   16     -0.78      0.00
   15    8   16     -1.22      0.00
   14    8   16     -1.11      0.00
   13    8   16     -1.82      0.00
   12    8   16     -5.25      0.00
   11    8   16     -6.56      0.00
   10    8   16     -3.36      0.00
    9    8   16     -0.19      0.00
    8    8   16     -0.67      0.00
    7    8   16     -1.75      0.00
    6    8   16     -1.28      0.00
    5    8   16     -1.97      0.00
    4    8   16     -1.07      0.00
    3    8   16      1.11      0.00
    2    8   16     -1.38      0.00
    1    8   16     -3.46      0.00
    0    8   16     -0.95      0.00
   -1    8   16      0.30      0.00
   -2    8   16     -0.94      0.00
   -3    8   16     -1.50      0.00
   -4    8   16     -0.58      0.00
   -5    8   16      0.10      0.00
   -6    8   16      0.06      0.00
   -7    8   16      0.16      0.00
   -8    8   16      0.36      0.00
   -9    8   16      2.32      0.00
  -10    8   16      3.33      0.00
   24    7   16     -1.86      0.00
   23    7   16     -4.21      0.00
   22    7   16     -1.15      0.00
   21    7   16     -1.11      0.00
   20    7   16     -3.28      0.00
   19    7   16      0.70      0.00
   18    7   16      3.39      0.00
   17    7   16      1.54      0.00
   16    7   16      1.35      0.00
   15    7   16      1.90      0.00
   14    7   16      1.12      0.00
   13    7   16     -1.52      0.00
   12    7   16     -3.63      0.00
   11    7   16     -1.43      0.00
   10    7   16      0.72      0.00
    9    7   16     -0.83      0.00
    8    7   16     -3.14      0.00
    7    7   16     -3.31      0.00
    6    7   16     -1.53      0.00
    5    7   16     -1.53      0.00
    4    7   16     -1.84      0.00
    3    7   16     -0.44      0.00
    2    7   16     -2.21      0.00
    1    7   16     -3.26      0.00
    0    7   16      0.56      0.00
   -1    7   16      0.64      0.00
   -2    7   16     -3.29      0.00
   -3    7   16     -3.10      0.00
   -4    7   16      0.26      0.00
   -5    7   16      1.66      0.00
   -6    7   16      0.51      0.00
   -7    7   16     -0.93      0.00
   -8    7   16     -0.50      0.00
   -9    7   16      1.90      0.00
  -10    7   16      1.35      0.00
  -11    7   16     -2.14      0.00
   23    6   16      1.21      0.00
   22    6   16      4.68      0.00
   21    6   16      4.35      0.00
   20    6   16      1.77      0.00
   19    6   16      3.69      0.00
   18    6   16      3.89      0.00
   17    6   16      0.34      0.00
   16    6   16     -0.75      0.00
   15    6   16      0.21      0.00
   14    6   16      1.11      0.00
   13    6   16      0.94      0.00
   12    6   16      1.03      0.00
   11    6   16      2.34      0.00
   10    6   16      0.40      0.00
    9    6   16     -2.69      0.00
    8    6   16     -1.70      0.00
    7    6   16      0.74      0.00
    6    6   16      2.41      0.00
    5    6   16      1.98      0.00
    4    6   16      0.48      0.00
    3    6   16      1.21      0.00
    2    6   16      0.44      0.00
    1    6   16     -0.60      0.00
    0    6   16      2.23      0.00
   -1    6   16      2.21      0.00
   -2    6   16     -0.52      0.00
   -3    6   16      1.18      0.00
   -4    6   16      3.63      0.00
   -5    6   16      2.10      0.00
   -6    6   16     -0.39      0.00
   -7    6   16     -0.16      0.00
   -8    6   16      2.06      0.00
   -9    6   16      2.20      0.00
  -10    6   16     -1.63      0.00
  -11    6   16     -3.47      0.00
   18    5   16      3.00      0.00
   17    5   16      1.43      0.00
   16    5   16      1.19      0.00
   15    5   16      1.55      0.00
   14    5   16      0.77      0.00
   13    5   16     -1.16      0.00
   12    5   16     -1.45      0.00
   11    5   16      0.54      0.00
   10    5   16     -0.29      0.00
    9    5   16     -1.24      0.00
    8    5   16      1.71      0.00
    7    5   16      3.06      0.00
    6    5   16      1.74      0.00
    5    5   16     -0.51      0.00
    4    5   16     -2.66      0.00
    3    5   16     -0.68      0.00
    2    5   16      2.04      0.00
    1    5   16      2.20      0.00
    0    5   16      3.14      0.00
   -1    5   16      2.20      0.00
   -2    5   16     -0.73      0.00
   -3    5   16     -0.29      0.00
   -4    5   16      1.63      0.00
   -5    5   16      1.20      0.00
   -6    5   16     -0.93      0.00
   -7    5   16     -1.79      0.00
   -8    5   16     -0.60      0.00
  -12    5   16      5.29      0.00
   23    4   16     -0.13      0.00
   22    4   16      1.60      0.00
   21    4   16      0.41      0.00
   20    4   16     -1.87      0.00
   19    4   16     -0.60      0.00
   18    4   16      0.59      0.00
   17    4   16     -0.32      0.00
   16    4   16     -0.32      0.00
   15    4   16      0.31      0.00
   14    4   16      0.56      0.00
   13    4   16      0.14      0.00
   12    4   16      0.43      0.00
   11    4   16      1.23      0.00
   10    4   16     -1.33      0.00
    9    4   16     -3.19      0.00
    8    4   16     -0.51      0.00
    7    4   16      0.58      0.00
    6    4   16     -0.08      0.00
    5    4   16      0.22      0.00
    4    4   16     -0.15      0.00
    3    4   16      0.81      0.00
    2    4   16      1.17      0.00
    1    4   16     -1.84      0.00
    0    4   16     -2.66      0.00
   -1    4   16     -0.71      0.00
   -2    4   16     -0.16      0.00
   -3    4   16     -0.74      0.00
   -4    4   16     -1.53      0.00
   -5    4   16     -2.74      0.00
   -6    4   16     -4.11      0.00
   -7    4   16     -2.80      0.00
   -8    4   16      0.41      0.00
   -9    4   16     -0.73      0.00
  -10    4   16     -4.15      0.00
  -11    4   16     -3.21      0.00
  -12    4   16      0.23      0.00
   17    3   16      2.26      0.00
   16    3   16      1.35      0.00
   15    3   16     -0.07      0.00
   14    3   16     -1.44      0.00
   13    3   16     -3.12      0.00
   12    3   16     -4.23      0.00
   11    3   16     -3.27      0.00
   10    3   16     -2.99      0.00
    9    3   16     -1.92      0.00
    8    3   16      1.67      0.00
    7    3   16      1.83      0.00
    6    3   16     -0.60      0.00
    5    3   16     -1.24      0.00
    4    3   16     -1.69      0.00
    3    3   16     -0.71      0.00
    2    3   16      0.54      0.00
    1    3   16     -1.74      0.00
    0    3   16     -3.28      0.00
   -1    3   16     -2.28      0.00
   -2    3   16     -2.83      0.00
   -3    3   16     -4.03      0.00
   -4    3   16     -2.24      0.00
   -5    3   16      0.74      0.00
   -6    3   16     -0.06      0.00
   -7    3   16     -2.14      0.00
   -8    3   16     -1.26      0.00
   -9    3   16     -0.66      0.00
  -10    3   16      0.39      0.00
  -11    3   16      4.38      0.00
   18    2   16      2.74      0.00
   17    2   16      1.16      0.00
   16    2   16      0.83      0.00
   15    2   16      2.07      0.00
   14    2   16      2.81      0.00
   13    2   16      1.95      0.00
   12    2   16      1.12      0.00
   11    2   16      2.38      0.00
   10    2   16      1.73      0.00
    9    2   16     -0.53      0.00
    8    2   16     -0.05      0.00
    7    2   16     -0.30      0.00
    6    2   16     -1.42      0.00
    5    2   16      0.00      0.00
    4    2   16      0.50      0.00
    3    2   16     -0.48      0.00
    2    2   16     -1.30      0.00
    1    2   16     -2.20      0.00
    0    2   16      0.22      0.00
   -1    2   16      4.66      0.00
   -2    2   16      5.15      0.00
   -3    2   16      2.56      0.00
   -4    2   16      1.06      0.00
   -5    2   16      1.00      0.00
   -6    2   16     -0.09      0.00
   -7    2   16     -0.02      0.00
   -8    2   16      3.95      0.00
   -9    2   16      5.31      0.00
  -10    2   16      1.92      0.00
  -11    2   16      0.36      0.00
   23    1   16      1.30      0.00
   22    1   16      3.48      0.00
   21    1   16      2.84      0.00
   20    1   16      0.90      0.00
   19    1   16      1.13      0.00
   18    1   16      1.17      0.00
   17    1   16      0.20      0.00
   16    1   16     -0.09      0.00
   15    1   16     -0.78      0.00
   14    1   16     -2.02      0.00
   13    1   16     -3.36      0.00
   12    1   16     -3.48      0.00
   11    1   16     -0.67      0.00
   10    1   16      1.33      0.00
    9    1   16      1.71      0.00
    8    1   16      3.34      0.00
    7    1   16      2.00      0.00
    6    1   16     -1.58      0.00
    5    1   16     -1.14      0.00
    4    1   16      0.31      0.00
    3    1   16     -0.01      0.00
    2    1   16     -0.27      0.00
    1    1   16     -0.31      0.00
    0    1   16      0.62      0.00
   -1    1   16      0.76      0.00
   -2    1   16     -1.08      0.00
   -3    1   16     -1.72      0.00
   -4    1   16     -1.02      0.00
   -5    1   16      0.30      0.00
   -6    1   16      0.99      0.00
   -7    1   16     -0.12      0.00
   -8    1   16      0.87      0.00
   -9    1   16      1.92      0.00
  -10    1   16     -0.43      0.00
  -11    1   16      0.02      0.00
  -12    1   16      3.05      0.00
  -13    1   16      1.83      0.00
   16    0   16      2.52      0.00
   15    0   16      3.53      0.00
   14    0   16      3.77      0.00
   13    0   16      2.81      0.00
   12    0   16      2.83      0.00
   11    0   16      5.16      0.00
   10    0   16      4.90      0.00
    9    0   16      1.70      0.00
    8    0   16      0.47      0.00
    7    0   16     -0.97      0.00
    6    0   16     -2.23      0.00
    5    0   16      1.16      0.00
    4    0   16      3.88      0.00
    3    0   16      1.75      0.00
    2    0   16     -0.61      0.00
    1    0   16      0.24      0.00
    0    0   16      3.20      0.00
   -1    0   16      3.16      0.00
   -2    0   16     -0.18      0.00
   -3    0   16     -1.96      0.00
   -4    0   16     -2.99      0.00
   -5    0   16     -2.34      0.00
   -6    0   16     -0.19      0.00
   -7    0   16     -2.05      0.00
   -8    0   16     -3.01      0.00
   -9    0   16     -1.43      0.00
  -10    0   16     -4.47      0.00
  -11    0   16     -5.54      0.00
   21   -1   16      4.43      0.00
   20   -1   16      1.35      0.00
   19   -1   16     -1.53      0.00
   18   -1   16     -0.02      0.00
   17   -1   16      2.20      0.00
   16   -1   16     -0.18      0.00
   15   -1   16     -3.20      0.00
   14   -1   16     -3.13      0.00
   13   -1   16     -2.75      0.00
   12   -1   16     -2.09      0.00
   11   -1   16     -0.15      0.00
   10   -1   16      0.06      0.00
    9   -1   16     -0.79      0.00
    8   -1   16     -0.26      0.00
    7   -1   16     -1.28      0.00
    6   -1   16     -2.19      0.00
    5   -1   16      1.61      0.00
    4   -1   16      4.11      0.00
    3   -1   16      0.63      0.00
    2   -1   16     -2.64      0.00
    1   -1   16     -1.47      0.00
    0   -1   16      0.54      0.00
   -1   -1   16     -1.73      0.00
   -2   -1   16     -4.58      0.00
   -3   -1   16     -2.53      0.00
   -4   -1   16     -0.90      0.00
   -5   -1   16     -0.97      0.00
   -6   -1   16     -0.29      0.00
   -7   -1   16     -2.90      0.00
   -8   -1   16     -3.15      0.00
   -9   -1   16      0.40      0.00
  -10   -1   16     -2.56      0.00
  -11   -1   16     -4.52      0.00
  -12   -1   16     -1.10      0.00
  -13   -1   16     -4.04      0.00
  -14   -1   16     -6.96      0.00
   15   -2   16     -3.87      0.00
   14   -2   16      0.07      0.00
   13   -2   16      0.26      0.00
   12   -2   16     -0.45      0.00
   11   -2   16      1.15      0.00
   10   -2   16      0.87      0.00
    9   -2   16     -1.73      0.00
    8   -2   16     -3.68      0.00
    7   -2   16     -5.12      0.00
    6   -2   16     -4.75      0.00
    5   -2   16     -0.99      0.00
    4   -2   16      0.95      0.00
    3   -2   16     -1.93      0.00
    2   -2   16     -3.50      0.00
    1   -2   16     -0.35      0.00
    0   -2   16      2.38      0.00
   -1   -2   16      0.03      0.00
   -2   -2   16     -3.17      0.00
   -3   -2   16     -2.13      0.00
   -4   -2   16     -1.09      0.00
   -5   -2   16     -1.24      0.00
   -6   -2   16     -0.08      0.00
   -7   -2   16     -1.45      0.00
   -8   -2   16     -1.82      0.00
   -9   -2   16      0.77      0.00
  -10   -2   16     -1.49      0.00
  -11   -2   16     -1.28      0.00
  -12   -2   16      3.78      0.00
  -13   -2   16      0.24      0.00
   21   -3   16      1.23      0.00
   20   -3   16     -3.68      0.00
   19   -3   16     -6.82      0.00
   18   -3   16     -5.06      0.00
   17   -3   16     -2.33      0.00
   16   -3   16     -4.40      0.00
   15   -3   16     -5.85      0.00
   14   -3   16     -3.69      0.00
   13   -3   16     -3.01      0.00
   12   -3   16     -2.22      0.00
   11   -3   16     -0.09      0.00
   10   -3   16     -0.52      0.00
    9   -3   16     -2.27      0.00
    8   -3   16     -2.39      0.00
    7   -3   16     -1.41      0.00
    6   -3   16      0.08      0.00
    5   -3   16      1.67      0.00
    4   -3   16      0.71      0.00
    3   -3   16     -3.66      0.00
    2   -3   16     -5.35      0.00
    1   -3   16     -1.11      0.00
    0   -3   16      2.59      0.00
   -1   -3   16      1.31      0.00
   -2   -3   16     -0.24      0.00
   -3   -3   16      2.06      0.00
   -4   -3   16      3.50      0.00
   -5   -3   16      0.75      0.00
   -6   -3   16     -1.89      0.00
   -7   -3   16     -2.74      0.00
   -8   -3   16     -1.30      0.00
   -9   -3   16      1.62      0.00
  -10   -3   16      1.47      0.00
  -11   -3   16      2.83      0.00
  -12   -3   16      5.71      0.00
  -13   -3   16      0.32      0.00
  -14   -3   16     -3.82      0.00
   20   -4   16     -5.35      0.00
   19   -4   16     -6.97      0.00
   18   -4   16     -5.74      0.00
   17   -4   16     -2.63      0.00
   16   -4   16     -1.77      0.00
   15   -4   16     -0.84      0.00
   14   -4   16      2.38      0.00
   13   -4   16      2.72      0.00
   12   -4   16      1.17      0.00
   11   -4   16      0.64      0.00
   10   -4   16     -0.97      0.00
    9   -4   16     -2.54      0.00
    8   -4   16     -1.94      0.00
    7   -4   16      0.08      0.00
    6   -4   16      1.07      0.00
    5   -4   16      0.01      0.00
    4   -4   16     -0.81      0.00
    3   -4   16     -0.55      0.00
    2   -4   16      1.47      0.00
    1   -4   16      5.07      0.00
    0   -4   16      5.43      0.00
   -1   -4   16      1.98      0.00
   -2   -4   16      0.00      0.00
   -3   -4   16      1.19      0.00
   -4   -4   16      2.00      0.00
   -5   -4   16      0.03      0.00
   -7   -4   16      1.23      0.00
   -8   -4   16      2.12      0.00
   -9   -4   16      1.58      0.00
  -10   -4   16      1.15      0.00
  -11   -4   16      1.82      0.00
  -12   -4   16      2.15      0.00
  -13   -4   16     -2.04      0.00
  -14   -4   16     -4.03      0.00
   15   -5   16      0.21      0.00
   14   -5   16      1.53      0.00
   13   -5   16      2.33      0.00
   12   -5   16      1.66      0.00
   11   -5   16      1.60      0.00
   10   -5   16      1.15      0.00
    9   -5   16      1.53      0.00
    8   -5   16      3.64      0.00
    7   -5   16      5.40      0.00
    6   -5   16      3.92      0.00
    5   -5   16     -0.19      0.00
    4   -5   16     -0.97      0.00
    3   -5   16      1.18      0.00
    2   -5   16      1.55      0.00
    1   -5   16      1.49      0.00
    0   -5   16      1.28      0.00
   -1   -5   16      0.43      0.00
   -2   -5   16      0.94      0.00
   -3   -5   16      1.95      0.00
   -4   -5   16      1.12      0.00
   -5   -5   16     -2.12      0.00
   -7   -5   16     -1.60      0.00
   -8   -5   16     -0.61      0.00
   -9   -5   16     -1.50      0.00
  -10   -5   16     -0.92      0.00
  -11   -5   16     -0.80      0.00
  -12   -5   16     -1.88      0.00
  -13   -5   16     -4.38      0.00
  -14   -5   16     -5.80      0.00
  -15   -5   16     -2.10      0.00
   20   -6   16     -3.02      0.00
   19   -6   16     -0.90      0.00
   18   -6   16     -2.20      0.00
   17   -6   16     -1.55      0.00
   16   -6   16     -0.27      0.00
   15   -6   16     -0.37      0.00
   14   -6   16      2.17      0.00
   13   -6   16      4.97      0.00
   12   -6   16      5.37      0.00
   11   -6   16      4.97      0.00
   10   -6   16      3.98      0.00
    9   -6   16      3.17      0.00
    8   -6   16      2.13      0.00
    7   -6   16      0.52      0.00
    6   -6   16     -1.11      0.00
    5   -6   16     -2.34      0.00
    4   -6   16      0.36      0.00
    3   -6   16      3.76      0.00
    2   -6   16      1.40      0.00
    1   -6   16     -0.72      0.00
    0   -6   16      1.25      0.00
   -1   -6   16      1.94      0.00
   -2   -6   16      0.23      0.00
   -3   -6   16     -2.15      0.00
   -4   -6   16     -3.65      0.00
   -5   -6   16     -2.90      0.00
   -6   -6   16     -0.38      0.00
   -7   -6   16      1.45      0.00
   -8   -6   16     -1.11      0.00
   -9   -6   16     -4.68      0.00
  -10   -6   16     -4.16      0.00
  -11   -6   16     -2.88      0.00
  -12   -6   16     -1.78      0.00
  -13   -6   16     -0.54      0.00
  -14   -6   16     -0.60      0.00
  -15   -6   16      1.52      0.00
   11   -7   16     -0.56      0.00
   10   -7   16     -0.87      0.00
    9   -7   16      0.91      0.00
    8   -7   16      3.29      0.00
    7   -7   16      4.70      0.00
    6   -7   16      4.52      0.00
    5   -7   16      0.87      0.00
    4   -7   16     -1.25      0.00
    3   -7   16     -0.37      0.00
    2   -7   16     -2.27      0.00
    1   -7   16     -2.17      0.00
    0   -7   16      1.63      0.00
   -1   -7   16      0.76      0.00
   -2   -7   16     -2.31      0.00
   -3   -7   16     -1.83      0.00
   -4   -7   16     -0.13      0.00
   -5   -7   16      0.96      0.00
   -6   -7   16      0.73      0.00
   -7   -7   16     -1.26      0.00
   -8   -7   16     -3.64      0.00
   -9   -7   16     -3.86      0.00
  -10   -7   16     -1.60      0.00
  -11   -7   16      0.18      0.00
   18   -8   16      1.39      0.00
   17   -8   16      0.67      0.00
   16   -8   16     -0.18      0.00
   15   -8   16     -0.55      0.00
   14   -8   16     -0.60      0.00
   13   -8   16      0.50      0.00
   12   -8   16      2.76      0.00
   11   -8   16      1.91      0.00
   10   -8   16     -1.17      0.00
    9   -8   16     -1.57      0.00
    8   -8   16     -2.54      0.00
    7   -8   16     -5.35      0.00
    6   -8   16     -6.17      0.00
    5   -8   16     -6.13      0.00
    4   -8   16     -3.39      0.00
    3   -8   16      1.02      0.00
    2   -8   16     -0.36      0.00
    1   -8   16     -2.02      0.00
    0   -8   16      0.10      0.00
   -1   -8   16     -2.33      0.00
   -2   -8   16     -5.90      0.00
   -3   -8   16     -4.29      0.00
   -4   -8   16     -2.12      0.00
   -5   -8   16     -0.20      0.00
   -6   -8   16      1.58      0.00
   -7   -8   16     -0.14      0.00
   -8   -8   16     -2.93      0.00
   -9   -8   16     -2.68      0.00
  -10   -8   16     -0.56      0.00
  -11   -8   16      0.55      0.00
  -12   -8   16      0.01      0.00
  -13   -8   16     -2.65      0.00
  -14   -8   16     -5.78      0.00
  -15   -8   16     -3.41      0.00
   14   -9   16      1.92      0.00
   13   -9   16      1.08      0.00
   12   -9   16      1.26      0.00
   11   -9   16     -1.04      0.00
   10   -9   16     -3.58      0.00
    9   -9   16     -1.31      0.00
    8   -9   16     -0.35      0.00
    7   -9   16     -2.04      0.00
    6   -9   16     -1.13      0.00
    5   -9   16     -0.85      0.00
    4   -9   16     -1.25      0.00
    3   -9   16     -0.13      0.00
    2   -9   16     -1.80      0.00
    1   -9   16     -2.54      0.00
    0   -9   16      0.14      0.00
   -1   -9   16     -1.11      0.00
   -2   -9   16     -2.54      0.00
   -3   -9   16      0.77      0.00
   -4   -9   16      1.82      0.00
   -5   -9   16      0.43      0.00
   -6   -9   16      0.04      0.00
   -7   -9   16     -1.45      0.00
   -8   -9   16     -1.48      0.00
   -9   -9   16      1.92      0.00
  -10   -9   16      4.18      0.00
  -11   -9   16      3.67      0.00
  -12   -9   16      2.68      0.00
  -13   -9   16      1.55      0.00
  -14   -9   16      0.44      0.00
   16  -10   16     -1.47      0.00
   15  -10   16      1.86      0.00
   14  -10   16      0.78      0.00
   11  -10   16      1.09      0.00
   10  -10   16     -0.96      0.00
    9  -10   16     -0.15      0.00
    8  -10   16     -0.94      0.00
    7  -10   16     -2.99      0.00
    6  -10   16     -0.46      0.00
    5  -10   16      1.92      0.00
    4  -10   16      1.36      0.00
    3  -10   16      0.99      0.00
    2  -10   16     -0.32      0.00
    1  -10   16     -0.40      0.00
    0  -10   16      1.83      0.00
   -1  -10   16      0.41      0.00
   -2  -10   16     -2.43      0.00
   -3  -10   16     -1.58      0.00
   -4  -10   16     -0.76      0.00
   -5  -10   16     -0.60      0.00
   -6  -10   16      0.48      0.00
   -7  -10   16     -0.16      0.00
   -8  -10   16     -0.37      0.00
   -9  -10   16      2.56      0.00
  -10  -10   16      4.27      0.00
  -11  -10   16      2.56      0.00
  -12  -10   16      0.29      0.00
  -13  -10   16     -1.17      0.00
  -14  -10   16     -1.99      0.00
   17  -11   16     -1.06      0.00
   16  -11   16     -2.66      0.00
   15  -11   16     -1.75      0.00
   14  -11   16     -1.59      0.00
   13  -11   16     -0.87      0.00
   12  -11   16      2.55      0.00
   11  -11   16      2.73      0.00
   10  -11   16     -0.09      0.00
    9  -11   16      0.28      0.00
    8  -11   16      0.79      0.00
    7  -11   16      0.13      0.00
    6  -11   16      2.02      0.00
    5  -11   16      2.59      0.00
    4  -11   16     -0.01      0.00
    3  -11   16     -0.48      0.00
    2  -11   16      1.62      0.00
    1  -11   16      3.56      0.00
    0  -11   16      4.56      0.00
   -1  -11   16      3.56      0.00
   -2  -11   16      2.37      0.00
   -3  -11   16      3.75      0.00
   -4  -11   16      5.14      0.00
   -5  -11   16      4.21      0.00
   -6  -11   16      3.19      0.00
   -7  -11   16      3.02      0.00
   -8  -11   16      3.07      0.00
   -9  -11   16      3.14      0.00
  -10  -11   16      1.49      0.00
  -11  -11   16     -1.18      0.00
  -12  -11   16     -1.08      0.00
  -13  -11   16      0.95      0.00
  -14  -11   16      0.88      0.00
   10  -12   16     -1.81      0.00
    9  -12   16     -1.57      0.00
    8  -12   16      0.42      0.00
    7  -12   16      1.38      0.00
    6  -12   16      2.99      0.00
    5  -12   16      2.93      0.00
    4  -12   16     -0.60      0.00
    3  -12   16     -2.14      0.00
    2  -12   16      0.25      0.00
    1  -12   16      1.82      0.00
    0  -12   16      1.35      0.00
   -1  -12   16      0.91      0.00
   -2  -12   16      0.52      0.00
   -3  -12   16      1.66      0.00
   -4  -12   16      4.68      0.00
   -5  -12   16      4.90      0.00
   -6  -12   16      2.40      0.00
   -7  -12   16      1.60      0.00
   -8  -12   16      1.83      0.00
   -9  -12   16      2.18      0.00
  -10  -12   16      2.97      0.00
   15  -13   16     -5.32      0.00
   14  -13   16     -0.97      0.00
   13  -13   16      1.46      0.00
   12  -13   16      0.75      0.00
   11  -13   16      1.12      0.00
   10  -13   16      0.64      0.00
    9  -13   16     -0.30      0.00
    8  -13   16     -0.70      0.00
    7  -13   16     -2.22      0.00
    6  -13   16     -3.27      0.00
    5  -13   16     -3.67      0.00
    4  -13   16     -4.53      0.00
    3  -13   16     -2.09      0.00
    2  -13   16      3.58      0.00
    1  -13   16      5.00      0.00
    0  -13   16      1.58      0.00
   -1  -13   16     -0.56      0.00
   -2  -13   16     -1.26      0.00
   -3  -13   16     -1.17      0.00
   -4  -13   16      0.89      0.00
   -5  -13   16      0.43      0.00
   -6  -13   16     -1.88      0.00
   -7  -13   16      0.50      0.00
   -8  -13   16      3.69      0.00
   -9  -13   16      2.61      0.00
  -10  -13   16      0.43      0.00
  -11  -13   16     -1.47      0.00
  -12  -13   16     -2.56      0.00
  -13  -13   16     -1.68      0.00
    9  -14   16     -2.00      0.00
    8  -14   16     -0.32      0.00
    7  -14   16      1.93      0.00
    6  -14   16      2.45      0.00
    5  -14   16      1.02      0.00
    4  -14   16     -2.17      0.00
    3  -14   16     -2.98      0.00
    2  -14   16     -0.60      0.00
    1  -14   16     -0.80      0.00
    0  -14   16     -3.34      0.00
   -1  -14   16     -2.51      0.00
   -2  -14   16     -0.12      0.00
   -3  -14   16      0.65      0.00
   -4  -14   16      1.48      0.00
   -5  -14   16     -0.13      0.00
   -6  -14   16     -3.94      0.00
   -7  -14   16     -3.31      0.00
   -8  -14   16     -1.39      0.00
   -9  -14   16     -3.11      0.00
  -10  -14   16     -3.43      0.00
  -11  -14   16     -1.54      0.00
  -12  -14   16     -1.00      0.00
  -13  -14   16     -0.75      0.00
   13  -15   16      2.81      0.00
   12  -15   16     -0.63      0.00
   11  -15   16      0.94      0.00
   10  -15   16      1.87      0.00
    9  -15   16      0.34      0.00
    8  -15   16      0.78      0.00
    7  -15   16      1.40      0.00
    6  -15   16     -0.08      0.00
    5  -15   16     -1.86      0.00
    4  -15   16     -2.01      0.00
    3  -15   16      0.84      0.00
    2  -15   16      4.46      0.00
    1  -15   16      3.47      0.00
    0  -15   16     -1.18      0.00
   -1  -15   16     -3.07      0.00
   -2  -15   16     -2.43      0.00
   -3  -15   16     -2.83      0.00
   -4  -15   16     -2.53      0.00
   -5  -15   16     -2.05      0.00
   -6  -15   16     -2.97      0.00
   -7  -15   16     -0.99      0.00
   -8  -15   16      2.08      0.00
   -9  -15   16      0.78      0.00
  -10  -15   16     -0.88      0.00
  -11  -15   16     -0.99      0.00
  -12  -15   16     -2.27      0.00
   12  -16   16     -1.16      0.00
   11  -16   16      0.21      0.00
   10  -16   16     -1.28      0.00
    9  -16   16     -3.65      0.00
    8  -16   16     -1.79      0.00
    7  -16   16      1.63      0.00
    6  -16   16      2.06      0.00
    5  -16   16      0.52      0.00
    4  -16   16     -0.66      0.00
    3  -16   16     -0.86      0.00
    2  -16   16     -0.63      0.00
    1  -16   16     -1.58      0.00
    0  -16   16     -3.03      0.00
   -1  -16   16     -1.50      0.00
   -2  -16   16      1.18      0.00
   -3  -16   16      0.34      0.00
   -4  -16   16     -1.03      0.00
   -5  -16   16     -0.34      0.00
   -6  -16   16     -0.57      0.00
   -7  -16   16     -0.02      0.00
   -8  -16   16      1.74      0.00
  -10  -16   16     -0.81      0.00
  -11  -16   16      0.29      0.00
  -12  -16   16      0.22      0.00
    4  -17   16     -3.47      0.00
    1  -17   16      1.74      0.00
    0  -17   16      0.71      0.00
   -1  -17   16      0.55      0.00
   -2  -17   16      1.24      0.00
   -3  -17   16      0.04      0.00
   -4  -17   16      0.26      0.00
   -5  -17   16      2.53      0.00
   -6  -17   16      1.03      0.00
   -7  -17   16     -1.77      0.00
   -8  -17   16     -0.71      0.00
   -9  -17   16      0.69      0.00
  -10  -17   16      0.85      0.00
    9  -18   16      0.04      0.00
    8  -18   16      1.36      0.00
    7  -18   16      0.84      0.00
    6  -18   16     -1.25      0.00
    5  -18   16     -2.25      0.00
    4  -18   16     -2.13      0.00
    3  -18   16     -2.58      0.00
    2  -18   16     -1.56      0.00
    1  -18   16      0.69      0.00
    0  -18   16      1.12      0.00
   -1  -18   16      1.28      0.00
   -2  -18   16      1.26      0.00
   -3  -18   16     -0.47      0.00
   -4  -18   16     -0.18      0.00
   -5  -18   16      1.83      0.00
   -6  -18   16      0.58      0.00
   -7  -18   16     -0.63      0.00
   -8  -18   16      1.90      0.00
   -9  -18   16      2.95      0.00
    4  -20   16      0.33      0.00
    3  -20   16     -0.06      0.00
    2  -20   16      2.01      0.00
    1  -20   16      4.11      0.00
    0  -20   16      3.09      0.00
   -1  -20   16      1.97      0.00
   -2  -20   16      1.34      0.00
   -3  -20   16      0.29      0.00
   -4  -20   16      1.21      0.00
   -5  -20   16      1.83      0.00
   -6  -20   16      0.09      0.00
   -7  -20   16     -0.36      0.00
    0  -21   16     -0.27      0.00
   -1  -21   16     -1.36      0.00
   -3  -21   16     -0.38      0.00
   11   22   15     -2.92      0.00
   16   21   15     -1.22      0.00
   15   21   15      0.11      0.00
   14   21   15      2.20      0.00
   13   21   15      3.15      0.00
   12   21   15      3.23      0.00
   11   21   15      4.46      0.00
   10   21   15      6.09      0.00
    9   21   15      5.22      0.00
    7   21   15      1.48      0.00
    6   21   15      3.70      0.00
    5   21   15      2.53      0.00
   18   20   15      2.27      0.00
   17   20   15      1.59      0.00
   16   20   15      1.57      0.00
   15   20   15      2.08      0.00
   14   20   15      1.80      0.00
   13   20   15     -0.04      0.00
   12   20   15     -0.87      0.00
   11   20   15      1.91      0.00
   10   20   15      4.76      0.00
    9   20   15      3.36      0.00
    8   20   15     -0.18      0.00
    7   20   15      0.25      0.00
    6   20   15      3.71      0.00
    5   20   15      2.45      0.00
    4   20   15     -0.84      0.00
    3   20   15     -0.55      0.00
   19   19   15      1.50      0.00
   18   19   15     -0.32      0.00
   17   19   15     -3.62      0.00
   16   19   15     -3.42      0.00
   15   19   15     -0.89      0.00
   14   19   15      0.20      0.00
   13   19   15     -1.36      0.00
   12   19   15     -2.57      0.00
   11   19   15     -0.39      0.00
   10   19   15      1.53      0.00
    9   19   15      0.26      0.00
    8   19   15     -1.23      0.00
    7   19   15      0.05      0.00
    6   19   15      2.34      0.00
    5   19   15      0.31      0.00
    4   19   15     -2.80      0.00
    3   19   15     -0.75      0.00
    2   19   15      0.99      0.00
    1   19   15      0.42      0.00
   20   18   15     -0.92      0.00
   19   18   15     -2.26      0.00
   18   18   15     -2.85      0.00
   17   18   15     -3.21      0.00
   16   18   15     -1.26      0.00
   12   18   15     -2.32      0.00
   11   18   15      1.06      0.00
   10   18   15      1.72      0.00
    9   18   15     -1.11      0.00
    8   18   15     -2.26      0.00
    7   18   15     -0.37      0.00
    5   18   15      1.78      0.00
    4   18   15     -1.02      0.00
    3   18   15      0.28      0.00
    2   18   15      1.53      0.00
    1   18   15      0.16      0.00
    0   18   15      1.19      0.00
   21   17   15     -1.35      0.00
   20   17   15     -2.22      0.00
   19   17   15     -1.24      0.00
   18   17   15      0.73      0.00
   17   17   15      1.80      0.00
   16   17   15      3.21      0.00
   15   17   15      2.64      0.00
   14   17   15      0.40      0.00
   13   17   15     -0.12      0.00
   12   17   15      0.33      0.00
   11   17   15      0.34      0.00
   10   17   15     -1.17      0.00
    9   17   15     -2.79      0.00
    8   17   15     -1.31      0.00
    7   17   15      0.66      0.00
    6   17   15      0.85      0.00
    5   17   15     -0.30      0.00
    4   17   15     -1.28      0.00
    3   17   15      1.55      0.00
    2   17   15      2.79      0.00
    1   17   15     -0.91      0.00
    0   17   15     -1.52      0.00
   -1   17   15     -0.85      0.00
   -2   17   15     -2.03      0.00
   17   16   15     -0.20      0.00
   16   16   15      0.53      0.00
   15   16   15     -0.34      0.00
   14   16   15      0.06      0.00
   13   16   15      3.23      0.00
   12   16   15      4.10      0.00
   11   16   15      1.21      0.00
   10   16   15     -1.56      0.00
    9   16   15     -1.72      0.00
    8   16   15      1.04      0.00
    7   16   15      2.70      0.00
    6   16   15      1.64      0.00
    5   16   15      0.80      0.00
    4   16   15      0.22      0.00
    3   16   15      0.58      0.00
    2   16   15      0.11      0.00
    1   16   15     -1.96      0.00
    0   16   15      0.09      0.00
   -1   16   15      1.47      0.00
   -2   16   15     -2.54      0.00
   -3   16   15     -4.08      0.00
   -4   16   15     -2.81      0.00
   23   15   15     -1.78      0.00
   22   15   15     -3.16      0.00
   21   15   15     -0.86      0.00
   20   15   15     -0.07      0.00
   19   15   15     -1.58      0.00
   18   15   15      0.04      0.00
   17   15   15      1.85      0.00
   16   15   15     -0.14      0.00
   15   15   15     -2.43      0.00
   14   15   15     -1.51      0.00
   13   15   15      0.64      0.00
   12   15   15     -0.49      0.00
   11   15   15     -3.17      0.00
   10   15   15     -2.53      0.00
    9   15   15     -0.08      0.00
    8   15   15      1.20      0.00
    7   15   15     -0.35      0.00
    6   15   15     -3.79      0.00
    5   15   15     -3.82      0.00
    4   15   15     -0.94      0.00
    3   15   15      1.02      0.00
    2   15   15      1.54      0.00
    1   15   15      1.06      0.00
    0   15   15      2.30      0.00
   -1   15   15      2.36      0.00
   -2   15   15     -1.43      0.00
   -3   15   15     -1.99      0.00
   -4   15   15      0.17      0.00
   -5   15   15      0.54      0.00
   23   14   15      2.96      0.00
   22   14   15      3.45      0.00
   21   14   15      4.20      0.00
   20   14   15      1.24      0.00
   19   14   15     -3.72      0.00
   18   14   15     -2.49      0.00
   17   14   15      0.74      0.00
   16   14   15     -0.52      0.00
   15   14   15     -1.25      0.00
   14   14   15      1.03      0.00
   13   14   15      2.32      0.00
   12   14   15      0.74      0.00
   11   14   15     -1.36      0.00
   10   14   15     -0.89      0.00
    9   14   15      0.41      0.00
    8   14   15      0.69      0.00
    7   14   15      0.30      0.00
    6   14   15     -1.15      0.00
    5   14   15     -0.35      0.00
    4   14   15      2.03      0.00
    3   14   15      1.08      0.00
    2   14   15      0.04      0.00
    1   14   15      1.17      0.00
    0   14   15      1.75      0.00
   -1   14   15      0.58      0.00
   -2   14   15     -1.43      0.00
   -3   14   15      0.23      0.00
   -4   14   15      3.87      0.00
   -5   14   15      3.64      0.00
   -6   14   15      1.10      0.00
   24   13   15      3.91      0.00
   23   13   15      2.58      0.00
   22   13   15     -0.49      0.00
   21   13   15     -0.73      0.00
   20   13   15      0.18      0.00
   19   13   15      0.27      0.00
   18   13   15      1.99      0.00
   17   13   15      1.50      0.00
   16   13   15     -2.99      0.00
   15   13   15     -3.41      0.00
   14   13   15      0.29      0.00
   13   13   15      2.00      0.00
   12   13   15      1.87      0.00
   11   13   15      0.94      0.00
   10   13   15      0.49      0.00
    9   13   15      1.11      0.00
    8   13   15      1.30      0.00
    7   13   15      0.50      0.00
    6   13   15     -2.06      0.00
    5   13   15     -2.83      0.00
    4   13   15     -0.65      0.00
    3   13   15     -1.57      0.00
    2   13   15     -2.40      0.00
    1   13   15      0.01      0.00
    0   13   15      0.29      0.00
   -1   13   15     -0.02      0.00
   -2   13   15      1.31      0.00
   -3   13   15      2.84      0.00
   -4   13   15      3.74      0.00
   -5   13   15      1.74      0.00
   -6   13   15     -1.28      0.00
   -7   13   15     -2.87      0.00
   24   12   15      4.69      0.00
   23   12   15      3.14      0.00
   22   12   15      0.66      0.00
   21   12   15      0.10      0.00
   20   12   15      0.26      0.00
   19   12   15      0.23      0.00
   18   12   15      1.18      0.00
   17   12   15      1.08      0.00
   16   12   15     -0.51      0.00
   15   12   15      0.80      0.00
   14   12   15      2.53      0.00
   13   12   15      1.54      0.00
   12   12   15      1.47      0.00
   11   12   15      1.56      0.00
   10   12   15      1.24      0.00
    9   12   15      2.70      0.00
    8   12   15      3.29      0.00
    7   12   15      1.88      0.00
    6   12   15     -0.40      0.00
    5   12   15     -1.03      0.00
    4   12   15      0.76      0.00
    3   12   15     -0.49      0.00
    2   12   15     -1.46      0.00
    1   12   15      1.56      0.00
    0   12   15      1.20      0.00
   -1   12   15      0.17      0.00
   -2   12   15      2.51      0.00
   -3   12   15      3.16      0.00
   -4   12   15      2.47      0.00
   -5   12   15      0.71      0.00
   -6   12   15     -1.83      0.00
   -7   12   15     -1.83      0.00
   -8   12   15     -0.28      0.00
   16   11   15     -4.65      0.00
   15   11   15     -1.21      0.00
   14   11   15      1.59      0.00
   13   11   15      2.65      0.00
   12   11   15      4.39      0.00
   11   11   15      3.19      0.00
   10   11   15     -0.26      0.00
    9   11   15     -0.09      0.00
    8   11   15      0.88      0.00
    7   11   15      0.46      0.00
    6   11   15      0.80      0.00
    5   11   15      2.37      0.00
    4   11   15      5.15      0.00
    3   11   15      4.94      0.00
    2   11   15      2.83      0.00
    1   11   15      2.80      0.00
    0   11   15     -0.06      0.00
   -1   11   15     -2.37      0.00
   -2   11   15     -0.15      0.00
   -3   11   15      0.03      0.00
   -4   11   15      0.27      0.00
   -5   11   15      1.96      0.00
   -6   11   15      1.35      0.00
   -7   11   15      1.21      0.00
   -8   11   15      1.56      0.00
   -9   11   15      1.73      0.00
   24   10   15      0.05      0.00
   23   10   15     -4.73      0.00
   22   10   15     -5.02      0.00
   21   10   15     -1.25      0.00
   20   10   15     -0.42      0.00
   19   10   15     -0.90      0.00
   18   10   15     -1.40      0.00
   17   10   15     -1.83      0.00
   16   10   15     -0.39      0.00
   15   10   15      0.85      0.00
   14   10   15     -0.21      0.00
   13   10   15     -0.82      0.00
   12   10   15     -0.44      0.00
   11   10   15     -2.98      0.00
   10   10   15     -5.43      0.00
    9   10   15     -2.53      0.00
    8   10   15      0.35      0.00
    7   10   15      0.50      0.00
    6   10   15      1.44      0.00
    5   10   15      1.73      0.00
    4   10   15      0.96      0.00
    3   10   15     -0.85      0.00
    2   10   15     -2.70      0.00
    1   10   15     -1.25      0.00
    0   10   15     -0.26      0.00
   -1   10   15      0.21      0.00
   -2   10   15      2.35      0.00
   -3   10   15      0.91      0.00
   -4   10   15     -1.32      0.00
   -5   10   15     -1.85      0.00
   -6   10   15     -3.67      0.00
   -7   10   15     -2.63      0.00
   -8   10   15      0.03      0.00
   -9   10   15      0.63      0.00
  -10   10   15      1.39      0.00
   22    9   15     -2.50      0.00
   21    9   15      2.26      0.00
   20    9   15      1.84      0.00
   19    9   15      0.87      0.00
   18    9   15      0.57      0.00
   17    9   15     -1.12      0.00
   16    9   15     -0.80      0.00
   15    9   15     -0.03      0.00
   14    9   15     -0.54      0.00
   13    9   15      0.28      0.00
   12    9   15      0.67      0.00
   11    9   15     -1.84      0.00
   10    9   15     -3.18      0.00
    9    9   15     -0.40      0.00
    8    9   15      1.33      0.00
    7    9   15      0.20      0.00
    6    9   15     -0.27      0.00
    5    9   15     -1.61      0.00
    4    9   15     -2.98      0.00
    3    9   15     -2.08      0.00
    2    9   15     -1.86      0.00
    1    9   15     -2.05      0.00
    0    9   15     -2.15      0.00
   -1    9   15     -2.28      0.00
   -2    9   15     -1.27      0.00
   -3    9   15     -1.47      0.00
   -4    9   15     -1.01      0.00
   -5    9   15      0.61      0.00
   -6    9   15     -0.26      0.00
   -7    9   15     -0.33      0.00
   -8    9   15      0.11      0.00
   -9    9   15     -0.44      0.00
  -10    9   15      1.56      0.00
   25    8   15      0.15      0.00
   24    8   15      2.39      0.00
   23    8   15      0.56      0.00
   22    8   15      2.32      0.00
   21    8   15      5.31      0.00
   20    8   15      2.05      0.00
   19    8   15      0.71      0.00
   18    8   15      2.23      0.00
   17    8   15      0.51      0.00
   16    8   15     -0.72      0.00
   15    8   15     -0.48      0.00
   14    8   15     -0.14      0.00
   13    8   15      0.56      0.00
   12    8   15     -1.62      0.00
   11    8   15     -5.31      0.00
   10    8   15     -5.03      0.00
    9    8   15     -1.12      0.00
    8    8   15      1.01      0.00
    7    8   15     -0.21      0.00
    6    8   15     -1.02      0.00
    5    8   15     -1.60      0.00
    4    8   15     -2.13      0.00
    3    8   15     -0.70      0.00
    2    8   15     -1.07      0.00
    1    8   15     -2.73      0.00
    0    8   15     -1.05      0.00
   -1    8   15      1.32      0.00
   -2    8   15      1.43      0.00
   -3    8   15      0.08      0.00
   -4    8   15     -0.37      0.00
   -5    8   15      0.33      0.00
   -6    8   15      0.34      0.00
   -7    8   15      0.96      0.00
   -8    8   15      0.73      0.00
   -9    8   15     -0.62      0.00
  -10    8   15      0.49      0.00
  -11    8   15      0.65      0.00
   25    7   15      0.08      0.00
   24    7   15      0.33      0.00
   23    7   15     -2.11      0.00
   22    7   15     -0.73      0.00
   21    7   15      1.48      0.00
   20    7   15     -1.86      0.00
   19    7   15     -1.45      0.00
   18    7   15      2.87      0.00
   17    7   15      3.02      0.00
   16    7   15      2.94      0.00
   15    7   15      4.05      0.00
   14    7   15      3.28      0.00
   13    7   15      0.86      0.00
   12    7   15     -2.09      0.00
   11    7   15     -1.62      0.00
   10    7   15      1.94      0.00
    9    7   15      3.32      0.00
    8    7   15      1.71      0.00
    7    7   15     -0.63      0.00
    6    7   15     -0.85      0.00
    5    7   15      0.04      0.00
    4    7   15     -0.15      0.00
    3    7   15      0.93      0.00
    2    7   15      1.01      0.00
    1    7   15     -0.71      0.00
    0    7   15      1.16      0.00
   -1    7   15      2.86      0.00
   -2    7   15      0.21      0.00
   -3    7   15     -1.51      0.00
   -4    7   15      0.20      0.00
   -5    7   15      2.01      0.00
   -6    7   15      1.25      0.00
   -7    7   15     -0.66      0.00
   -8    7   15     -1.23      0.00
   -9    7   15      1.04      0.00
  -10    7   15      3.93      0.00
  -11    7   15      2.03      0.00
  -12    7   15     -0.72      0.00
   17    6   15      3.04      0.00
   16    6   15     -0.55      0.00
   15    6   15     -0.70      0.00
   14    6   15     -0.43      0.00
   13    6   15     -0.65      0.00
   12    6   15     -0.52      0.00
   11    6   15      1.96      0.00
   10    6   15      3.48      0.00
    9    6   15      1.14      0.00
    8    6   15     -0.33      0.00
    7    6   15      0.21      0.00
    6    6   15      1.64      0.00
    5    6   15      3.03      0.00
    4    6   15      1.93      0.00
    3    6   15      1.22      0.00
    2    6   15      0.79      0.00
    1    6   15     -1.25      0.00
    0    6   15      0.19      0.00
   -1    6   15      2.42      0.00
   -2    6   15      0.37      0.00
   -3    6   15     -0.74      0.00
   -4    6   15      0.35      0.00
   -5    6   15      0.19      0.00
   -6    6   15     -0.82      0.00
   -7    6   15     -0.83      0.00
   -8    6   15      0.85      0.00
   -9    6   15      2.02      0.00
  -10    6   15     -0.48      0.00
  -11    6   15     -4.22      0.00
  -12    6   15     -1.66      0.00
   24    5   15     -1.62      0.00
   23    5   15     -3.65      0.00
   22    5   15     -1.00      0.00
   21    5   15      2.40      0.00
   20    5   15      1.11      0.00
   19    5   15      1.56      0.00
   18    5   15      3.80      0.00
   17    5   15      1.96      0.00
   16    5   15      0.00      0.00
   15    5   15     -0.13      0.00
   14    5   15     -1.56      0.00
   13    5   15     -4.00      0.00
   12    5   15     -4.70      0.00
   11    5   15     -1.99      0.00
   10    5   15     -0.63      0.00
    9    5   15     -2.37      0.00
    8    5   15     -1.24      0.00
    7    5   15      1.19      0.00
    6    5   15      1.16      0.00
    5    5   15     -0.36      0.00
    4    5   15     -3.41      0.00
    3    5   15     -3.72      0.00
    2    5   15     -0.62      0.00
    1    5   15      0.22      0.00
    0    5   15      0.80      0.00
   -1    5   15      0.80      0.00
   -2    5   15     -3.05      0.00
   -3    5   15     -5.02      0.00
   -4    5   15     -2.61      0.00
   -5    5   15      0.16      0.00
   -6    5   15      0.39      0.00
   -7    5   15     -1.92      0.00
   -8    5   15     -2.64      0.00
   -9    5   15     -1.26      0.00
  -10    5   15     -1.01      0.00
  -11    5   15      0.46      0.00
  -12    5   15      5.91      0.00
  -13    5   15      9.39      0.00
   19    4   15     -3.36      0.00
   18    4   15     -1.16      0.00
   17    4   15     -2.68      0.00
   16    4   15     -3.61      0.00
   15    4   15     -2.03      0.00
   14    4   15     -1.04      0.00
   13    4   15     -0.61      0.00
   12    4   15      0.46      0.00
   11    4   15      2.14      0.00
   10    4   15      0.52      0.00
    9    4   15     -3.77      0.00
    8    4   15     -3.69      0.00
    7    4   15     -1.53      0.00
    6    4   15     -1.57      0.00
    5    4   15     -1.52      0.00
    4    4   15     -1.79      0.00
    3    4   15     -1.28      0.00
    2    4   15      0.00      0.00
    1    4   15     -2.48      0.00
    0    4   15     -4.62      0.00
   -1    4   15     -2.79      0.00
   -2    4   15     -1.35      0.00
   -3    4   15     -0.51      0.00
   -4    4   15      0.69      0.00
   -5    4   15      0.79      0.00
   -6    4   15     -0.79      0.00
   -7    4   15     -2.12      0.00
   -8    4   15      0.40      0.00
   -9    4   15      2.38      0.00
  -10    4   15     -1.00      0.00
  -11    4   15     -2.96      0.00
  -12    4   15      0.37      0.00
  -13    4   15      2.73      0.00
   21    3   15      2.33      0.00
   20    3   15      0.38      0.00
   19    3   15      0.16      0.00
   18    3   15      2.28      0.00
   17    3   15      1.14      0.00
   16    3   15     -0.49      0.00
   15    3   15     -0.99      0.00
   14    3   15     -1.93      0.00
   13    3   15     -2.58      0.00
   12    3   15     -3.06      0.00
   11    3   15     -2.51      0.00
   10    3   15     -1.75      0.00
    9    3   15     -1.26      0.00
    8    3   15      2.05      0.00
    7    3   15      4.17      0.00
    6    3   15      1.26      0.00
    5    3   15     -1.41      0.00
    4    3   15     -1.92      0.00
    3    3   15     -0.69      0.00
    2    3   15      1.51      0.00
    1    3   15      0.42      0.00
    0    3   15     -1.31      0.00
   -1    3   15     -0.06      0.00
   -2    3   15     -0.11      0.00
   -3    3   15     -1.66      0.00
   -4    3   15     -0.58      0.00
   -5    3   15      2.98      0.00
   -6    3   15      4.24      0.00
   -7    3   15      1.64      0.00
   -8    3   15      0.86      0.00
   -9    3   15      1.98      0.00
  -10    3   15      1.79      0.00
  -11    3   15      4.15      0.00
  -12    3   15      7.91      0.00
   23    2   15     -0.13      0.00
   22    2   15      4.19      0.00
   21    2   15      5.06      0.00
   20    2   15      1.67      0.00
   19    2   15      1.97      0.00
   18    2   15      3.96      0.00
   17    2   15      1.65      0.00
   16    2   15      0.47      0.00
   15    2   15      2.73      0.00
   14    2   15      4.35      0.00
   13    2   15      4.44      0.00
   12    2   15      3.50      0.00
   11    2   15      3.94      0.00
   10    2   15      4.79      0.00
    9    2   15      2.97      0.00
    8    2   15      2.31      0.00
    7    2   15      2.87      0.00
    6    2   15      1.44      0.00
    5    2   15      1.78      0.00
    4    2   15      3.54      0.00
    3    2   15      2.97      0.00
    2    2   15      1.15      0.00
    1    2   15     -0.89      0.00
    0    2   15     -0.13      0.00
   -1    2   15      3.90      0.00
   -2    2   15      4.95      0.00
   -3    2   15      2.83      0.00
   -4    2   15      2.09      0.00
   -5    2   15      2.51      0.00
   -6    2   15      0.86      0.00
   -7    2   15     -2.38      0.00
   -8    2   15     -0.99      0.00
   -9    2   15      3.16      0.00
  -10    2   15      1.88      0.00
  -11    2   15     -1.15      0.00
  -12    2   15     -0.74      0.00
  -13    2   15      0.06      0.00
  -14    2   15     -0.21      0.00
   17    1   15      2.32      0.00
   16    1   15      2.15      0.00
   15    1   15      3.10      0.00
   14    1   15      1.87      0.00
   13    1   15     -0.64      0.00
   12    1   15     -2.94      0.00
   11    1   15     -2.54      0.00
   10    1   15     -0.06      0.00
    9    1   15      0.90      0.00
    8    1   15      2.74      0.00
    7    1   15      4.11      0.00
    6    1   15      0.89      0.00
    5    1   15     -1.08      0.00
    4    1   15      0.30      0.00
    3    1   15      0.35      0.00
    2    1   15     -0.31      0.00
    1    1   15     -0.68      0.00
    0    1   15     -0.52      0.00
   -1    1   15     -0.28      0.00
   -2    1   15     -2.15      0.00
   -3    1   15     -3.23      0.00
   -4    1   15     -1.95      0.00
   -5    1   15     -1.25      0.00
   -6    1   15     -1.63      0.00
   -7    1   15     -3.16      0.00
   -8    1   15     -2.54      0.00
   -9    1   15      0.46      0.00
  -10    1   15     -1.85      0.00
  -11    1   15     -5.49      0.00
   23    0   15      2.32      0.00
   22    0   15      2.98      0.00
   21    0   15      3.21      0.00
   20    0   15      0.81      0.00
   19    0   15     -1.92      0.00
   18    0   15     -2.74      0.00
   17    0   15     -2.32      0.00
   16    0   15     -0.29      0.00
   15    0   15      2.40      0.00
   14    0   15      2.97      0.00
   13    0   15      1.45      0.00
   12    0   15      0.26      0.00
   11    0   15      1.87      0.00
   10    0   15      3.68      0.00
    9    0   15      1.73      0.00
    8    0   15     -0.41      0.00
    7    0   15     -2.07      0.00
    6    0   15     -5.60      0.00
    5    0   15     -5.00      0.00
    4    0   15     -0.19      0.00
    3    0   15      1.08      0.00
    2    0   15     -0.36      0.00
    1    0   15     -0.35      0.00
    0    0   15      1.83      0.00
   -1    0   15      3.29      0.00
   -2    0   15      0.70      0.00
   -3    0   15     -1.94      0.00
   -4    0   15     -2.66      0.00
   -5    0   15     -3.27      0.00
   -6    0   15     -1.98      0.00
   -7    0   15     -2.32      0.00
   -8    0   15     -3.90      0.00
   -9    0   15     -1.99      0.00
  -10    0   15     -4.11      0.00
  -11    0   15     -8.01      0.00
  -12    0   15     -3.84      0.00
  -13    0   15     -1.87      0.00
  -14    0   15     -6.38      0.00
  -15    0   15     -5.74      0.00
   15   -1   15     -3.96      0.00
   14   -1   15     -5.44      0.00
   13   -1   15     -5.63      0.00
   12   -1   15     -4.59      0.00
   11   -1   15     -1.84      0.00
   10   -1   15     -0.17      0.00
    9   -1   15     -1.11      0.00
    8   -1   15     -1.83      0.00
    7   -1   15     -2.93      0.00
    6   -1   15     -5.22      0.00
    5   -1   15     -3.05      0.00
    4   -1   15      1.60      0.00
    3   -1   15      0.68      0.00
    2   -1   15     -2.90      0.00
    1   -1   15     -3.23      0.00
    0   -1   15     -1.23      0.00
   -1   -1   15     -1.11      0.00
   -2   -1   15     -3.57      0.00
   -3   -1   15     -2.49      0.00
   -4   -1   15      1.05      0.00
   -5   -1   15      1.35      0.00
   -6   -1   15      1.40      0.00
   -7   -1   15     -0.05      0.00
   -8   -1   15     -2.19      0.00
   -9   -1   15      1.15      0.00
  -10   -1   15      0.74      0.00
  -11   -1   15     -3.06      0.00
  -12   -1   15      1.53      0.00
  -13   -1   15      2.61      0.00
  -15   -1   15     -0.44      0.00
   21   -2   15      3.53      0.00
   20   -2   15      0.76      0.00
   19   -2   15     -5.01      0.00
   18   -2   15     -6.39      0.00
   17   -2   15     -3.90      0.00
   16   -2   15     -5.06      0.00
   15   -2   15     -5.97      0.00
   14   -2   15     -2.39      0.00
   13   -2   15     -0.64      0.00
   12   -2   15     -1.25      0.00
   11   -2   15     -0.08      0.00
   10   -2   15      0.60      0.00
    9   -2   15     -0.86      0.00
    8   -2   15     -2.48      0.00
    7   -2   15     -4.16      0.00
    6   -2   15     -5.33      0.00
    5   -2   15     -2.82      0.00
    4   -2   15      0.81      0.00
    3   -2   15      0.03      0.00
    2   -2   15     -2.17      0.00
    1   -2   15     -1.06      0.00
    0   -2   15      1.63      0.00
   -1   -2   15      1.94      0.00
   -2   -2   15     -0.51      0.00
   -3   -2   15     -0.69      0.00
   -4   -2   15      0.93      0.00
   -5   -2   15     -0.07      0.00
   -6   -2   15     -0.29      0.00
   -7   -2   15     -0.48      0.00
   -8   -2   15     -1.74      0.00
   -9   -2   15      1.23      0.00
  -10   -2   15      1.40      0.00
  -11   -2   15     -0.72      0.00
  -12   -2   15      5.30      0.00
  -13   -2   15      5.91      0.00
  -14   -2   15     -2.26      0.00
  -15   -2   15     -1.25      0.00
   19   -3   15     -5.89      0.00
   18   -3   15     -5.47      0.00
   17   -3   15     -0.76      0.00
   16   -3   15     -0.69      0.00
   15   -3   15     -2.68      0.00
   14   -3   15     -0.87      0.00
   13   -3   15     -0.48      0.00
   12   -3   15     -1.25      0.00
   11   -3   15      0.81      0.00
   10   -3   15      1.76      0.00
    9   -3   15      0.55      0.00
    8   -3   15      0.11      0.00
    7   -3   15      0.70      0.00
    6   -3   15      2.15      0.00
    5   -3   15      4.20      0.00
    4   -3   15      4.25      0.00
    3   -3   15      0.13      0.00
    2   -3   15     -3.96      0.00
    1   -3   15     -2.72      0.00
    0   -3   15      1.34      0.00
   -1   -3   15      2.85      0.00
   -2   -3   15      1.67      0.00
   -3   -3   15      2.43      0.00
   -4   -3   15      4.76      0.00
   -5   -3   15      3.01      0.00
   -6   -3   15     -0.58      0.00
   -7   -3   15     -2.18      0.00
   -8   -3   15     -2.43      0.00
   -9   -3   15      0.16      0.00
  -10   -3   15      1.23      0.00
  -11   -3   15      0.68      0.00
  -12   -3   15      4.66      0.00
  -13   -3   15      2.22      0.00
  -14   -3   15     -6.70      0.00
  -15   -3   15     -3.90      0.00
   15   -4   15      1.67      0.00
   14   -4   15      4.76      0.00
   13   -4   15      6.08      0.00
   12   -4   15      4.66      0.00
   11   -4   15      5.04      0.00
   10   -4   15      4.40      0.00
    9   -4   15      2.16      0.00
    8   -4   15      1.45      0.00
    7   -4   15      2.04      0.00
    6   -4   15      2.68      0.00
    5   -4   15      2.00      0.00
    4   -4   15      0.63      0.00
    3   -4   15      0.31      0.00
    2   -4   15      1.79      0.00
    1   -4   15      5.31      0.00
    0   -4   15      7.40      0.00
   -1   -4   15      5.26      0.00
   -2   -4   15      1.59      0.00
   -3   -4   15      0.20      0.00
   -4   -4   15      0.96      0.00
   -5   -4   15     -0.35      0.00
   -6   -4   15     -2.53      0.00
   -7   -4   15     -1.19      0.00
   -8   -4   15      0.55      0.00
   -9   -4   15      0.87      0.00
  -10   -4   15      0.63      0.00
  -11   -4   15     -0.52      0.00
  -12   -4   15     -0.40      0.00
  -13   -4   15     -3.64      0.00
  -14   -4   15     -9.25      0.00
  -15   -4   15     -5.06      0.00
   20   -5   15     -4.93      0.00
   19   -5   15     -2.87      0.00
   18   -5   15     -1.39      0.00
   17   -5   15      1.74      0.00
   16   -5   15      4.12      0.00
   15   -5   15      2.06      0.00
   14   -5   15      1.53      0.00
   13   -5   15      2.16      0.00
   12   -5   15      1.53      0.00
   11   -5   15      2.53      0.00
   10   -5   15      2.75      0.00
    9   -5   15      2.14      0.00
    8   -5   15      4.12      0.00
    7   -5   15      6.72      0.00
    6   -5   15      6.70      0.00
    5   -5   15      3.01      0.00
    4   -5   15     -0.41      0.00
    3   -5   15      0.10      0.00
    2   -5   15      1.34      0.00
    1   -5   15      1.46      0.00
    0   -5   15      0.83      0.00
   -1   -5   15     -0.57      0.00
   -2   -5   15     -0.78      0.00
   -3   -5   15      0.76      0.00
   -4   -5   15      1.98      0.00
   -5   -5   15     -0.26      0.00
   -7   -5   15     -3.65      0.00
   -8   -5   15     -1.45      0.00
   -9   -5   15     -1.65      0.00
  -10   -5   15     -1.26      0.00
  -11   -5   15     -1.38      0.00
  -12   -5   15     -2.13      0.00
  -13   -5   15     -3.26      0.00
  -14   -5   15     -5.88      0.00
  -15   -5   15     -2.97      0.00
   13   -6   15      1.98      0.00
   12   -6   15      2.17      0.00
   11   -6   15      2.02      0.00
   10   -6   15      1.44      0.00
    9   -6   15      0.36      0.00
    8   -6   15      0.23      0.00
    7   -6   15     -1.42      0.00
    6   -6   15     -4.22      0.00
    5   -6   15     -6.07      0.00
    4   -6   15     -4.72      0.00
    3   -6   15     -0.36      0.00
    2   -6   15      0.26      0.00
    1   -6   15     -2.59      0.00
    0   -6   15     -2.39      0.00
   -1   -6   15     -0.45      0.00
   -2   -6   15     -0.19      0.00
   -3   -6   15     -1.67      0.00
   -4   -6   15     -3.43      0.00
   -5   -6   15     -3.96      0.00
   -6   -6   15     -2.61      0.00
   -7   -6   15      0.63      0.00
   -8   -6   15      0.87      0.00
   -9   -6   15     -3.07      0.00
  -10   -6   15     -4.32      0.00
  -11   -6   15     -3.76      0.00
   19   -7   15      6.89      0.00
   18   -7   15      5.17      0.00
   17   -7   15      3.68      0.00
   16   -7   15      4.00      0.00
   15   -7   15      1.41      0.00
   14   -7   15     -0.37      0.00
   13   -7   15     -0.97      0.00
   12   -7   15     -3.02      0.00
   11   -7   15     -3.56      0.00
   10   -7   15     -3.38      0.00
    9   -7   15     -3.03      0.00
    8   -7   15     -1.08      0.00
    7   -7   15      0.11      0.00
    6   -7   15      0.56      0.00
    5   -7   15     -0.59      0.00
    4   -7   15     -3.27      0.00
    3   -7   15     -3.78      0.00
    2   -7   15     -4.92      0.00
    1   -7   15     -6.30      0.00
    0   -7   15     -2.83      0.00
   -1   -7   15     -0.24      0.00
   -2   -7   15     -2.15      0.00
   -3   -7   15     -2.87      0.00
   -4   -7   15     -1.07      0.00
   -5   -7   15      0.66      0.00
   -6   -7   15      1.19      0.00
   -7   -7   15      0.63      0.00
   -8   -7   15     -1.08      0.00
   -9   -7   15     -2.58      0.00
  -10   -7   15     -1.00      0.00
  -11   -7   15      1.19      0.00
  -12   -7   15      3.12      0.00
  -13   -7   15      6.44      0.00
  -14   -7   15      5.26      0.00
  -15   -7   15      1.63      0.00
  -16   -7   15      2.20      0.00
   15   -8   15     -1.07      0.00
   14   -8   15     -1.41      0.00
   13   -8   15     -0.38      0.00
   12   -8   15      1.32      0.00
   11   -8   15      2.64      0.00
   10   -8   15      0.80      0.00
    9   -8   15     -1.21      0.00
    8   -8   15     -1.64      0.00
    7   -8   15     -4.22      0.00
    6   -8   15     -6.57      0.00
    5   -8   15     -7.14      0.00
    4   -8   15     -6.74      0.00
    3   -8   15     -2.87      0.00
    2   -8   15     -0.41      0.00
    1   -8   15     -1.07      0.00
    0   -8   15      1.20      0.00
   -1   -8   15      1.18      0.00
   -2   -8   15     -3.87      0.00
   -3   -8   15     -5.42      0.00
   -4   -8   15     -3.52      0.00
   -5   -8   15     -1.89      0.00
   -6   -8   15      0.14      0.00
   -7   -8   15      0.69      0.00
   -8   -8   15     -1.08      0.00
   -9   -8   15     -1.92      0.00
  -10   -8   15     -0.03      0.00
  -11   -8   15      2.04      0.00
  -12   -8   15      2.46      0.00
  -13   -8   15      1.40      0.00
  -14   -8   15     -3.07      0.00
  -15   -8   15     -6.30      0.00
  -16   -8   15     -2.83      0.00
   16   -9   15     -0.93      0.00
   11   -9   15      3.28      0.00
   10   -9   15      1.66      0.00
    9   -9   15      2.50      0.00
    8   -9   15      4.38      0.00
    7   -9   15      2.02      0.00
    6   -9   15      0.40      0.00
    5   -9   15      1.05      0.00
    4   -9   15      0.50      0.00
    3   -9   15      1.64      0.00
    2   -9   15      2.33      0.00
    1   -9   15      0.85      0.00
    0   -9   15      2.36      0.00
   -1   -9   15      2.46      0.00
   -2   -9   15     -0.90      0.00
   -3   -9   15      0.21      0.00
   -4   -9   15      3.08      0.00
   -5   -9   15      2.62      0.00
   -6   -9   15      2.14      0.00
   -7   -9   15      1.32      0.00
   -8   -9   15     -0.23      0.00
   -9   -9   15      0.80      0.00
  -10   -9   15      3.51      0.00
  -11   -9   15      4.84      0.00
  -12   -9   15      4.47      0.00
  -13   -9   15      3.23      0.00
  -14   -9   15      0.61      0.00
  -15   -9   15     -1.23      0.00
   18  -10   15      1.91      0.00
   17  -10   15     -0.86      0.00
   16  -10   15     -1.40      0.00
   15  -10   15      2.39      0.00
   14  -10   15      3.93      0.00
   13  -10   15      1.12      0.00
   12  -10   15      0.97      0.00
   11  -10   15      2.33      0.00
   10  -10   15      0.81      0.00
    9  -10   15      0.71      0.00
    8  -10   15      1.09      0.00
    7  -10   15     -1.41      0.00
    6  -10   15     -0.64      0.00
    5  -10   15      3.19      0.00
    4  -10   15      3.77      0.00
    3  -10   15      3.53      0.00
    2  -10   15      3.18      0.00
    1  -10   15      1.32      0.00
    0  -10   15      1.48      0.00
   -1  -10   15      0.93      0.00
   -2  -10   15     -2.07      0.00
   -3  -10   15     -1.02      0.00
   -4  -10   15      2.61      0.00
   -5  -10   15      3.56      0.00
   -6  -10   15      3.49      0.00
   -7  -10   15      2.21      0.00
   -8  -10   15     -0.02      0.00
   -9  -10   15      0.81      0.00
  -10  -10   15      3.61      0.00
  -11  -10   15      4.02      0.00
  -12  -10   15      1.46      0.00
  -13  -10   15     -1.51      0.00
  -14  -10   15     -3.24      0.00
  -15  -10   15     -3.52      0.00
   10  -11   15      0.94      0.00
    9  -11   15      0.51      0.00
    8  -11   15      0.53      0.00
    7  -11   15     -1.43      0.00
    6  -11   15     -0.61      0.00
    5  -11   15      2.01      0.00
    4  -11   15      0.67      0.00
    3  -11   15     -1.12      0.00
    2  -11   15     -0.25      0.00
    1  -11   15      0.44      0.00
    0  -11   15      1.24      0.00
   -1  -11   15      2.26      0.00
   -2  -11   15      2.26      0.00
   -3  -11   15      3.60      0.00
   -4  -11   15      5.63      0.00
   -5  -11   15      4.45      0.00
   -6  -11   15      2.01      0.00
   -7  -11   15      1.54      0.00
   -8  -11   15      1.88      0.00
   -9  -11   15      1.89      0.00
  -10  -11   15      0.96      0.00
   17  -12   15     -1.60      0.00
   16  -12   15     -0.26      0.00
   15  -12   15     -1.26      0.00
   14  -12   15     -1.27      0.00
   13  -12   15      0.60      0.00
   12  -12   15      2.27      0.00
   11  -12   15      2.12      0.00
   10  -12   15     -0.50      0.00
    9  -12   15     -2.33      0.00
    8  -12   15     -2.01      0.00
    7  -12   15     -1.24      0.00
    6  -12   15      0.91      0.00
    5  -12   15      2.35      0.00
    4  -12   15     -0.93      0.00
    3  -12   15     -4.63      0.00
    2  -12   15     -4.07      0.00
    1  -12   15     -2.92      0.00
    0  -12   15     -3.23      0.00
   -1  -12   15     -2.55      0.00
   -2  -12   15     -1.66      0.00
   -3  -12   15     -0.76      0.00
   -4  -12   15      1.86      0.00
   -5  -12   15      2.67      0.00
   -6  -12   15     -0.17      0.00
   -7  -12   15     -1.80      0.00
   -8  -12   15     -1.81      0.00
   -9  -12   15     -2.18      0.00
  -10  -12   15     -0.78      0.00
  -11  -12   15      1.62      0.00
  -12  -12   15      2.12      0.00
  -13  -12   15      1.41      0.00
  -14  -12   15      0.24      0.00
  -15  -12   15     -1.37      0.00
    9  -13   15      0.25      0.00
    8  -13   15     -1.02      0.00
    7  -13   15     -1.59      0.00
    6  -13   15     -1.94      0.00
    5  -13   15     -2.50      0.00
    4  -13   15     -4.36      0.00
    3  -13   15     -4.36      0.00
    2  -13   15     -0.12      0.00
    1  -13   15      2.47      0.00
    0  -13   15      0.34      0.00
   -1  -13   15     -1.35      0.00
   -2  -13   15     -1.79      0.00
   -3  -13   15     -3.11      0.00
   -4  -13   15     -2.77      0.00
   -5  -13   15     -2.71      0.00
   -6  -13   15     -5.24      0.00
   -7  -13   15     -4.06      0.00
   -8  -13   15      0.55      0.00
   -9  -13   15      1.87      0.00
  -10  -13   15      1.59      0.00
  -11  -13   15      1.30      0.00
  -12  -13   15     -1.08      0.00
  -13  -13   15     -2.72      0.00
  -14  -13   15     -1.63      0.00
   14  -14   15     -3.75      0.00
   13  -14   15      2.46      0.00
   12  -14   15      1.73      0.00
   11  -14   15      0.09      0.00
   10  -14   15     -0.67      0.00
    9  -14   15     -3.44      0.00
    8  -14   15     -3.60      0.00
    7  -14   15     -0.22      0.00
    6  -14   15      2.10      0.00
    5  -14   15      1.86      0.00
    4  -14   15     -0.18      0.00
    3  -14   15     -1.31      0.00
    2  -14   15      0.12      0.00
    1  -14   15      0.20      0.00
    0  -14   15     -2.27      0.00
   -1  -14   15     -2.00      0.00
   -2  -14   15      0.88      0.00
   -3  -14   15      1.67      0.00
   -4  -14   15      1.61      0.00
   -5  -14   15      0.76      0.00
   -6  -14   15     -2.66      0.00
   -7  -14   15     -2.91      0.00
   -8  -14   15      0.41      0.00
   -9  -14   15      0.26      0.00
  -10  -14   15     -0.79      0.00
  -11  -14   15      0.50      0.00
  -12  -14   15     -0.07      0.00
  -13  -14   15     -1.64      0.00
  -14  -14   15     -1.05      0.00
   14  -15   15      3.15      0.00
   13  -15   15      5.19      0.00
   12  -15   15      0.75      0.00
   11  -15   15     -1.04      0.00
   10  -15   15     -0.31      0.00
    9  -15   15     -2.36      0.00
    8  -15   15     -2.84      0.00
    7  -15   15     -0.23      0.00
    6  -15   15      0.67      0.00
    5  -15   15     -0.51      0.00
    4  -15   15     -1.11      0.00
    3  -15   15      0.21      0.00
    2  -15   15      2.74      0.00
    1  -15   15      3.38      0.00
    0  -15   15      1.21      0.00
   -1  -15   15     -0.17      0.00
   -2  -15   15      0.31      0.00
   -3  -15   15     -0.40      0.00
   -4  -15   15     -1.28      0.00
   -5  -15   15     -0.73      0.00
   -6  -15   15     -1.22      0.00
   -7  -15   15     -0.57      0.00
   -8  -15   15      2.53      0.00
   -9  -15   15      2.36      0.00
  -10  -15   15      0.10      0.00
  -11  -15   15     -0.39      0.00
  -12  -15   15     -2.22      0.00
  -13  -15   15     -3.54      0.00
  -14  -15   15     -0.63      0.00
    4  -16   15     -1.40      0.00
    3  -16   15     -1.43      0.00
    1  -16   15     -0.72      0.00
    0  -16   15     -0.71      0.00
   -1  -16   15      0.12      0.00
   -2  -16   15      2.50      0.00
   -3  -16   15      2.88      0.00
   -4  -16   15      0.59      0.00
   -5  -16   15     -0.53      0.00
   -6  -16   15     -1.08      0.00
   -7  -16   15     -1.18      0.00
   -8  -16   15      1.00      0.00
   -9  -16   15      1.35      0.00
  -10  -16   15     -0.38      0.00
  -11  -16   15     -0.07      0.00
   11  -17   15      2.33      0.00
   10  -17   15     -1.10      0.00
    9  -17   15     -3.44      0.00
    8  -17   15     -1.90      0.00
    7  -17   15      0.66      0.00
    6  -17   15      0.10      0.00
    5  -17   15     -1.85      0.00
    4  -17   15     -1.34      0.00
    3  -17   15      0.12      0.00
    2  -17   15      0.42      0.00
    1  -17   15      0.83      0.00
    0  -17   15      0.73      0.00
   -1  -17   15     -0.07      0.00
   -2  -17   15      0.36      0.00
   -3  -17   15      0.21      0.00
   -4  -17   15     -0.97      0.00
   -5  -17   15      0.18      0.00
   -6  -17   15      0.90      0.00
   -7  -17   15     -1.23      0.00
   -8  -17   15     -1.63      0.00
   -9  -17   15     -0.62      0.00
  -10  -17   15     -0.67      0.00
  -11  -17   15     -0.47      0.00
  -12  -17   15     -1.38      0.00
    3  -18   15     -1.18      0.00
    2  -18   15     -1.73      0.00
    0  -18   15      2.55      0.00
   -1  -18   15      2.16      0.00
   -2  -18   15      1.51      0.00
   -3  -18   15      0.08      0.00
   -4  -18   15     -1.43      0.00
   -5  -18   15     -0.26      0.00
    8  -19   15      2.93      0.00
    7  -19   15      2.02      0.00
    6  -19   15     -0.32      0.00
    5  -19   15     -0.55      0.00
    4  -19   15      0.70      0.00
    3  -19   15      0.73      0.00
    2  -19   15      0.91      0.00
    1  -19   15      2.71      0.00
    0  -19   15      2.27      0.00
   -1  -19   15     -0.35      0.00
   -2  -19   15     -1.21      0.00
   -3  -19   15     -0.97      0.00
   -4  -19   15      0.01      0.00
   -5  -19   15      1.75      0.00
   -6  -19   15      0.88      0.00
   -7  -19   15     -1.62      0.00
   -8  -19   15     -1.20      0.00
   -9  -19   15      0.66      0.00
    5  -20   15     -1.13      0.00
    4  -20   15     -0.27      0.00
    3  -20   15     -0.88      0.00
    2  -20   15     -0.13      0.00
    1  -20   15      2.37      0.00
    0  -20   15      2.74      0.00
   -1  -20   15      1.51      0.00
   -2  -20   15      1.11      0.00
   -4  -20   15      0.71      0.00
   -5  -20   15      1.94      0.00
   -6  -20   15      1.00      0.00
   -7  -20   15     -0.48      0.00
   -8  -20   15      0.12      0.00
   -9  -20   15      1.15      0.00
   15   22   14     -2.27      0.00
   14   22   14     -2.24      0.00
   13   22   14     -1.82      0.00
   12   22   14     -1.89      0.00
   11   22   14     -1.62      0.00
   10   22   14      0.20      0.00
    7   22   14     -0.15      0.00
    6   22   14     -0.63      0.00
   17   21   14     -1.96      0.00
   16   21   14     -2.64      0.00
   15   21   14     -1.09      0.00
   14   21   14      1.83      0.00
   13   21   14      3.87      0.00
   12   21   14      4.25      0.00
   11   21   14      4.47      0.00
   10   21   14      5.69      0.00
    9   21   14      6.42      0.00
    6   21   14      0.73      0.00
    5   21   14      1.65      0.00
    4   21   14      1.12      0.00
    3   21   14      1.55      0.00
   19   20   14     -0.15      0.00
   18   20   14      0.61      0.00
   17   20   14     -0.47      0.00
   16   20   14     -1.43      0.00
   15   20   14     -0.53      0.00
   14   20   14      1.04      0.00
   13   20   14      0.83      0.00
   12   20   14     -0.52      0.00
   11   20   14     -0.26      0.00
   10   20   14      1.32      0.00
    9   20   14      1.56      0.00
    8   20   14     -0.87      0.00
    6   20   14      0.90      0.00
    5   20   14      3.07      0.00
    4   20   14      0.88      0.00
    3   20   14     -0.40      0.00
    2   20   14     -1.57      0.00
    1   20   14     -2.52      0.00
   19   19   14      0.12      0.00
   18   19   14     -0.07      0.00
   17   19   14     -3.58      0.00
   16   19   14     -5.02      0.00
   11   19   14     -5.13      0.00
   10   19   14     -2.34      0.00
    9   19   14     -0.97      0.00
    8   19   14     -1.51      0.00
    6   19   14      0.38      0.00
    5   19   14      1.30      0.00
    4   19   14     -1.47      0.00
    3   19   14     -1.59      0.00
    2   19   14      0.15      0.00
    1   19   14      0.15      0.00
   21   18   14      1.35      0.00
   20   18   14     -0.09      0.00
   19   18   14     -1.88      0.00
   18   18   14     -2.20      0.00
   17   18   14     -3.46      0.00
   16   18   14     -2.21      0.00
   15   18   14      1.07      0.00
   14   18   14      1.40      0.00
   13   18   14     -1.18      0.00
   12   18   14     -2.19      0.00
   11   18   14      0.61      0.00
   10   18   14      2.55      0.00
    9   18   14      0.67      0.00
    8   18   14     -1.35      0.00
    7   18   14     -1.26      0.00
    6   18   14      1.42      0.00
    5   18   14      3.39      0.00
    4   18   14      0.75      0.00
    3   18   14     -0.62      0.00
    2   18   14      0.75      0.00
    1   18   14      0.11      0.00
    0   18   14      0.48      0.00
   -1   18   14      0.71      0.00
   -2   18   14     -1.43      0.00
   17   17   14      2.14      0.00
   16   17   14      3.52      0.00
   15   17   14      5.25      0.00
   14   17   14      3.54      0.00
   13   17   14      0.55      0.00
   12   17   14      0.03      0.00
   11   17   14      1.59      0.00
   10   17   14      1.22      0.00
    9   17   14     -1.43      0.00
    8   17   14     -1.80      0.00
    7   17   14     -0.55      0.00
    6   17   14      0.20      0.00
    5   17   14      0.36      0.00
    4   17   14     -1.47      0.00
    3   17   14     -0.83      0.00
    2   17   14      2.43      0.00
    1   17   14      0.90      0.00
    0   17   14     -1.30      0.00
   -1   17   14     -0.90      0.00
   -2   17   14     -1.36      0.00
   -3   17   14     -0.35      0.00
   -4   17   14      0.38      0.00
   23   16   14     -1.98      0.00
   22   16   14     -0.22      0.00
   21   16   14      2.70      0.00
   20   16   14      2.21      0.00
   19   16   14      0.14      0.00
   18   16   14     -0.26      0.00
   17   16   14     -0.35      0.00
   16   16   14      0.17      0.00
   15   16   14      0.61      0.00
   14   16   14      0.06      0.00
   13   16   14      1.34      0.00
   12   16   14      3.73      0.00
   11   16   14      3.46      0.00
   10   16   14      0.37      0.00
    9   16   14     -1.89      0.00
    8   16   14     -0.08      0.00
    7   16   14      2.39      0.00
    6   16   14      2.18      0.00
    5   16   14      1.65      0.00
    4   16   14      0.66      0.00
    3   16   14      0.55      0.00
    2   16   14      2.11      0.00
    1   16   14      0.66      0.00
    0   16   14      0.01      0.00
   -1   16   14      2.31      0.00
   -2   16   14      1.01      0.00
   -3   16   14     -1.41      0.00
   -4   16   14     -2.06      0.00
   -5   16   14     -1.92      0.00
   23   15   14      0.37      0.00
   22   15   14     -1.24      0.00
   21   15   14     -0.65      0.00
   20   15   14      0.14      0.00
   19   15   14     -0.23      0.00
   18   15   14      0.35      0.00
   17   15   14      0.74      0.00
   16   15   14     -0.56      0.00
   15   15   14     -1.87      0.00
   14   15   14     -1.41      0.00
   13   15   14      0.81      0.00
   12   15   14      1.67      0.00
   11   15   14     -0.30      0.00
   10   15   14     -1.70      0.00
    9   15   14     -0.66      0.00
    8   15   14      1.42      0.00
    7   15   14      1.36      0.00
    6   15   14     -1.95      0.00
    5   15   14     -3.81      0.00
    4   15   14     -2.73      0.00
    3   15   14     -1.11      0.00
    2   15   14      0.73      0.00
    1   15   14      0.75      0.00
    0   15   14      1.19      0.00
   -1   15   14      4.01      0.00
   -2   15   14      3.34      0.00
   -3   15   14      0.76      0.00
   -4   15   14      0.65      0.00
   -5   15   14      1.13      0.00
   -6   15   14      1.37      0.00
   21   14   14      4.52      0.00
   20   14   14      3.00      0.00
   19   14   14     -0.79      0.00
   18   14   14     -1.48      0.00
   17   14   14      0.97      0.00
   16   14   14      1.36      0.00
   15   14   14      0.66      0.00
   14   14   14      1.79      0.00
   13   14   14      2.96      0.00
   12   14   14      1.96      0.00
   11   14   14     -0.12      0.00
   10   14   14     -0.38      0.00
    9   14   14      0.98      0.00
    8   14   14      1.84      0.00
    7   14   14      1.28      0.00
    6   14   14     -1.29      0.00
    5   14   14     -2.61      0.00
    4   14   14     -0.61      0.00
    3   14   14      0.50      0.00
    2   14   14      0.76      0.00
    1   14   14      1.73      0.00
    0   14   14      2.33      0.00
   -1   14   14      3.20      0.00
   -2   14   14      2.23      0.00
   -3   14   14      0.43      0.00
   -4   14   14      1.81      0.00
   -5   14   14      3.23      0.00
   -6   14   14      1.97      0.00
   -7   14   14     -0.77      0.00
   24   13   14      1.00      0.00
   23   13   14      0.91      0.00
   22   13   14     -1.66      0.00
   21   13   14     -2.65      0.00
   20   13   14     -0.94      0.00
   19   13   14      0.92      0.00
   18   13   14      2.79      0.00
   17   13   14      3.19      0.00
   16   13   14     -0.34      0.00
   15   13   14     -2.71      0.00
   14   13   14     -0.49      0.00
   13   13   14      1.43      0.00
   12   13   14      1.19      0.00
   11   13   14      0.75      0.00
   10   13   14      0.74      0.00
    9   13   14      1.27      0.00
    8   13   14      1.78      0.00
    7   13   14      1.68      0.00
    6   13   14     -0.16      0.00
    5   13   14     -1.21      0.00
    4   13   14      1.57      0.00
    3   13   14      2.51      0.00
    2   13   14      0.46      0.00
    1   13   14      0.37      0.00
    0   13   14      0.18      0.00
   -1   13   14      0.04      0.00
   -2   13   14      0.72      0.00
   -3   13   14      0.00      0.00
   -4   13   14      0.97      0.00
   -5   13   14      2.75      0.00
   -6   13   14      1.39      0.00
   -7   13   14     -1.09      0.00
   -8   13   14     -2.04      0.00
   15   12   14     -1.76      0.00
   14   12   14      0.26      0.00
   13   12   14      0.07      0.00
   12   12   14     -0.81      0.00
   11   12   14     -0.07      0.00
   10   12   14      0.20      0.00
    9   12   14      0.85      0.00
    8   12   14      2.12      0.00
    7   12   14      2.12      0.00
    6   12   14      0.44      0.00
    5   12   14     -0.67      0.00
    4   12   14      1.23      0.00
    3   12   14      1.06      0.00
    2   12   14     -1.71      0.00
    1   12   14     -0.52      0.00
   -1   12   14     -0.41      0.00
   -2   12   14      1.22      0.00
   -3   12   14      1.51      0.00
   -4   12   14      1.56      0.00
   -5   12   14      2.82      0.00
   -6   12   14      1.04      0.00
   -7   12   14     -0.29      0.00
   -8   12   14      1.41      0.00
   -9   12   14      3.15      0.00
   24   11   14     -0.05      0.00
   23   11   14     -2.09      0.00
   22   11   14     -6.49      0.00
   21   11   14     -5.51      0.00
   20   11   14     -0.95      0.00
   19   11   14      2.15      0.00
   18   11   14      1.42      0.00
   17   11   14     -2.18      0.00
   16   11   14     -5.00      0.00
   15   11   14     -3.95      0.00
   14   11   14     -1.31      0.00
   13   11   14     -0.57      0.00
   12   11   14      0.76      0.00
   11   11   14      2.33      0.00
   10   11   14      0.55      0.00
    9   11   14     -0.88      0.00
    8   11   14     -0.11      0.00
    7   11   14     -0.42      0.00
    6   11   14     -1.26      0.00
    5   11   14     -0.35      0.00
    4   11   14      3.19      0.00
    3   11   14      4.68      0.00
    2   11   14      2.01      0.00
    1   11   14      1.07      0.00
    0   11   14     -0.50      0.00
   -1   11   14     -3.32      0.00
   -2   11   14     -1.76      0.00
   -3   11   14     -1.10      0.00
   -4   11   14     -1.09      0.00
   -5   11   14      2.19      0.00
   -6   11   14      2.17      0.00
   -7   11   14      0.46      0.00
   -8   11   14      1.10      0.00
   -9   11   14      1.11      0.00
  -10   11   14      1.38      0.00
   22   10   14     -2.20      0.00
   21   10   14      0.82      0.00
   20   10   14      2.80      0.00
   19   10   14      1.23      0.00
   18   10   14     -0.84      0.00
   17   10   14     -2.72      0.00
   16   10   14     -2.56      0.00
   15   10   14     -0.32      0.00
   14   10   14      0.55      0.00
   13   10   14     -0.16      0.00
   12   10   14      0.00      0.00
   11   10   14     -1.05      0.00
   10   10   14     -4.74      0.00
    9   10   14     -5.33      0.00
    8   10   14     -2.40      0.00
    7   10   14     -1.30      0.00
    6   10   14     -1.05      0.00
    5   10   14     -0.19      0.00
    4   10   14      0.19      0.00
    3   10   14     -1.57      0.00
    2   10   14     -5.16      0.00
    1   10   14     -4.98      0.00
    0   10   14     -2.63      0.00
   -1   10   14     -1.51      0.00
   -2   10   14      1.37      0.00
   -3   10   14      1.41      0.00
   -4   10   14     -0.84      0.00
   -5   10   14     -0.02      0.00
   -6   10   14     -2.05      0.00
   -7   10   14     -4.54      0.00
   -8   10   14     -2.85      0.00
   -9   10   14     -2.91      0.00
  -10   10   14     -3.06      0.00
   25    9   14      2.00      0.00
   24    9   14      3.35      0.00
   23    9   14      1.42      0.00
   22    9   14      0.29      0.00
   21    9   14      4.08      0.00
   20    9   14      4.49      0.00
   19    9   14      2.29      0.00
   18    9   14      2.82      0.00
   17    9   14      2.88      0.00
   16    9   14      2.71      0.00
   15    9   14      3.06      0.00
   14    9   14      1.40      0.00
   13    9   14      0.20      0.00
   12    9   14      1.31      0.00
   11    9   14      1.11      0.00
   10    9   14     -1.07      0.00
    9    9   14     -0.77      0.00
    8    9   14      1.55      0.00
    7    9   14      1.41      0.00
    6    9   14      0.07      0.00
    5    9   14     -0.72      0.00
    4    9   14     -1.41      0.00
    3    9   14     -1.35      0.00
    2    9   14     -1.73      0.00
    1    9   14     -1.61      0.00
    0    9   14     -0.83      0.00
   -1    9   14     -0.92      0.00
   -2    9   14      0.45      0.00
   -3    9   14      0.98      0.00
   -4    9   14      0.30      0.00
   -5    9   14      1.32      0.00
   -6    9   14     -1.17      0.00
   -7    9   14     -3.97      0.00
   -8    9   14     -1.74      0.00
   -9    9   14     -0.68      0.00
[truncated: 5,380,433 more chars]
