# Supplementary material for: Caught in the Act of Substitution: Interadsorbate Effects on an Atomically Precise Fe/Co/Se Nanocluster
Source: ACS Cent Sci. 2024 May 31;10(6):1276–82. doi: 10.1021/acscentsci.4c00210 (PMC11212139; doi:10.1021/acscentsci.4c00210)
Supplement: Supplementary file 3 — oc4c00210_si_003.zip [file oc4c00210_si_003.zip › cif files/[Fe3(CNtBu)2(THF)Co6Se8L6][PF6]_1.cif]

####################################################################### 
# 
# This file contains crystal structure data downloaded from the 
# Cambridge Structural Database (CSD) hosted by the Cambridge 
# Crystallographic Data Centre (CCDC).
# 
# Full information about CCDC data access policies and citation 
# guidelines are available at http://www.ccdc.cam.ac.uk/access/V1 
# 
# Audit and citation data items may have been added by the CCDC. 
# Please retain this information to preserve the provenance of 
# this file and to allow appropriate attribution of the data. 
# 
#######################################################################

data_global

#------------------ AUDIT DETAILS -------------------------------------------#

_audit_creation_date             2019-03-13
_audit_creation_method           'WinGX routine CIF_UPDATE'
_audit_conform_dict_name         cif_core.dic
_audit_conform_dict_version      2.4
_audit_conform_dict_location     ftp://ftp.iucr.org/pub/cif_core.dic
_audit_update_record             ?

#------------------ AUTHOR DETAILS -------------------------------------------#

# Name and address of author for correspondence

_publ_contact_author_name        'Werner Kaminsky'
_publ_contact_author_address     
;
Department of Chemistry
University of Washington
Seattle
Washington, 98195, USA
;
_publ_contact_author_email       kaminsky@chem.washington.edu
_publ_contact_author_fax         00(206)6858665
_publ_contact_author_phone       00(206)5437585


_publ_requested_journal          'Journal title here'
_publ_section_title              
;
title here
;

loop_
_publ_author_name
_publ_author_address
'Jon Kephart'
;
Department of Chemistry Univ. of Washington Seattle, WA 98195 USA
;
'Dylan Rogers'
;
Department of Chemistry Univ. of Washington Seattle, WA 98195 USA
;
'Werner Kaminsky'
;
Department of Chemistry Univ. of Washington Seattle, WA 98195 USA
;
'Alexandra Velian'
;
Department of Chemistry Univ. of Washington Seattle, WA 98195 USA
;

_publ_section_abstract           
;
Abstract here
;
_publ_section_comment            
;
Details and comments here
;

_publ_section_exptl_prep         
;
details of preparation here
;

_publ_section_exptl_refinement   
;
 All H atoms were initially located in a difference Fourier map and were
 refined with a riding  model. H atoms were placed in geometrically
 idealised positions and constrained to ride on their parent atoms with
 C---H distances in the range 0.95-1.00 \%A. U~iso~ values were fixed
 such that they were 1.2U~eq~ of their parent atom U~eq~ for CH's and
 1.5U~eq~ of their parent atom U~eq~ in case of methyl groups.
;


# Insert blank lines between references


_publ_section_references         
;
Blessing, R. H. (1995) Acta Cryst., A51, 33-38.
 
Blessing, R. H. (1987) Cryst. Rev. 1, 3-58.
 
Blessing, R. H. (1989) J. Appl. Cryst. 22, 396-397.
 
Bruker (2012) APEX2 (Version 2012.10-0), SAINT (version 8.27B), SADABS
(version 2012/1), BrukerAXS Inc, Madison, Wisconsin, USA.
 
ABSCOR: Higashi, T. (1995). ABSCOR. Rigaku Corporation, Tokyo, Japan.
 
CAD-4 Software: Enraf-Nonius (1989). CAD-4 Software (or CAD-4 EXPRESS).
Enraf-Nonius, Delft, The Netherlands.
 
Cambridge Structural Database: Allen, F. R. (2002). Acta Cryst. B58, 380-388.
 
CAMERON: Watkin, D. J., Prout, C. K. & Pearce, L. J. (1996). CAMERON.
Chemical Crystallography Laboratory, Oxford, England.
 
CrysAlis CCD, CrysAlis RED and associated programs: Oxford Diffraction (2006).
Program name(s). Oxford Diffraction Ltd, Abingdon, England.
 
CRYSTALS: Betteridge, P. W., Carruthers, J. R., Cooper, R. I., Prout, K. &
Watkin, D. J. (2003). J. Appl. Cryst. 36, 1487.
 
COLLECT: Nonius (1998). COLLECT. Nonius BV, Delft, The Netherlands.
 
DENZO/SCALEPACK:  Otwinowski, Z. & Minor, W. (1997). Methods in Enzymology,
Vol. 276, Macromolecular Crystallography, Part A, edited by C. W. Carter Jr
& R. M. Sweet, pp. 307-326. New York: Academic Press.
 
DIAMOND: Brandenburg, K.(2006). DIAMOND. Crystal Impact GbR, Bonn, Germany.
 
DIF4 and REDU4: Stoe & Cie (1991). Program name(s). Stoe & Cie, Darmstadt,
Germany.
 
DIFABS: Walker, N. &  Stuart, D. (1983). Acta Cryst., A39, 158 - 166.
 
DIRAX: Duisenberg, A. J. M. (1992). J. Appl. Cryst. 25, 92-96.
 
DIRDIF-2008: Beurskens, P.T., Beurskens, G., de Gelder, R., Garci\'ia-Granda,
S., Gould, R.O. & Smits, J.M.M. (2008) The DIRDIF-2008 program
system, Crystallography Laboratory, Radboud University  Nijmegen,
The Netherlands.
 
Dolomanov, O.V., Bourhis, L.J., Gildea, R.J, Howard, J.A.K. & Puschmann, H.
 (2009), J. Appl. Cryst. 42, 339-341.
 
EDMA: Palatinus, L., Prathapa, S. J. & van Smaalen, S. (2012) J. Appl. Cryst.
45, 575-580.
 
enCIFer: Allen, F. H., Johnson, O., Shields, G. P., Smith, B. R. & Towler,
M. (2004). J. Appl. Cryst. 37, 335-338.
 
EVALCCD: Duisenberg, A. J. M., Kroon-Batenburg, L. M. J. & Schreurs,
A. M. M. (2003). J. Appl. Cryst. 36, 220-229.
 
JANA2000: Petricek, V. & Dusek, M. (2000). JANA2000. Institute of Physics,
Czech Academy of Sciences, Prague, Czech Republic.
 
MERCURY: Macrae, C. F., Bruno, I. J., Chisholm, J. A., Edgington,
P. R., McCabe, P., Pidcock, E., Rodriguez-Monge, L., Taylor, R.,
van de Streek, J. & Wood, P. A. (2008). J. Appl. Cryst. 41, 466-470.
 
MOGUL: Bruno, I. J., Cole, J. C., Kessler, M., Luo, J., Motherwell,
W. D. S., Purkis, L. H., Smith, B. R., Taylor, R., Cooper, R. I., Harris,
S. E. & Orpen, A. G. (2004). J. Chem. Inf. Comput. Sci. 44, 2133-2144.
 
ORTEPII: Johnson, C. K. (1976). ORTEPII. Report ORNL-5138. Oak Ridge
National Laboratory, Tennessee, USA.
 
ORTEPIII:  Burnett, M. N. & Johnson, C. K. (1996). ORTEPIII.
Report ORNL-6895. Oak Ridge National Laboratory, Tennessee, USA.
 
ORTEP-3: Farrugia, L. J. (2012). J. Appl. Cryst. 45, 849-854.
 
PARST: Nardelli, M. (1995). J. Appl. Cryst. 28, 659.
 
PLATON: Spek, A. L. (2009). Acta. Cryst. D65, 148-155.
 
PROCESS: Rigaku (1996). PROCESS. Rigaku Corporation, Tokyo, Japan.
 
PROCESS-AUTO: Rigaku (1998). PROCESS-AUTO. Rigaku Corporation, Tokyo, Japan.
 
PublCIF: Westrip, S. P. (2010). J. Appl. Cryst. 43, 920-925.
 
SCHAKAL: Keller, E. (1999) University of Freiburg, Germany.
 
SHELX: Sheldrick, G. M. (2008). Acta Cryst. A64, 112-122.
 
SHELXT: Sheldrick, G.M. (2015). Acta Cryst. A71, 3-8.
 
SHELXL: Sheldrick, G.M. (2015). Acta Cryst. C71, 3-8.
 
SHELXD: Schneider, T. R. & Sheldrick, G. M. (2002) Acta Cryst. D58, 1772-1779.
 
SIR92: Altomare, A., Cascarano, G., Giacovazzo, C., Guagliardi, A., Burla,
M. C., Polidori, G. & Camalli, M. (1994). J. Appl. Cryst. 27, 435.
 
SIR97: Altomare, A., Burla, M. C., Camalli, M., Cascarano, G. L.,
Giacovazzo, C., Guagliardi, A., Moliterni, A. G. G., Polidori, G. &
Spagna, R. (1999). J. Appl. Cryst. 32, 115-119.
 
SIR2002: Burla, M. C., Camalli, M., Carrozzini, B., Cascarano, G. L.,
Giacovazzo, C., Polidori, G. & Spagna, R. (2003). J. Appl. Cryst. 36, 1103.
 
SIR2004: Burla, M. C., Caliandro, R., Camalli, M., Carrozzini, B.,
Cascarano, G. L., De Caro, L., Giacovazzo, C., Polidori, G. & Spagna, R.
(2005). J. Appl. Cryst. 38, 381-388.
 
SIR2008 & IL MILIONE: Burla, M. C., Caliandro, R., Camalli, M., Carrozzini, B.,
Cascarano, G. L., De Caro, L., Giacovazzo, C., Polidori, G., Siliqi, D.,
& Spagna, R. (2007). J. Appl. Cryst. 40, 609-613.
 
SIR2011: Burla, M. C., Caliandro, R., Camalli, M., Carrozzini, B.,
Cascarano, G. L., Giacovazzo, C., Mallamo, M., Mazzone, A., Polidori, G.
& Spagna, R. (2012). J. Appl. Cryst. 45, 357-361.
 
SUPERFLIP: Palatinus, L. & Chapuis, G. (2007) J. Appl. Cryst. 40, 786-790.
 
TEXSAN: Molecular Structure Corporation & Rigaku (2000). TEXSAN. MSC,
The Woodlands, Texas, USA, and Rigaku Corporation, Tokyo, Japan.
 
WinGX: Farrugia, L. J. (2012). J. Appl. Cryst. 45, 849-854.
 
X-AREA, X-RED, X-RED32, X-SHAPE:  Stoe & Cie (2002). Program name(s).
Stoe & Cie GmbH, Darmstadt, Germany.
 
XCAD4: Harms, K. & Wocadlo, S. (1995). XCAD4. University of Marburg, Germany.
 
XSCANS: Siemens (1994). XSCANS. Siemens Analytical X-ray Instruments Inc.,
Madison, Wisconsin, USA.
;

#------------------  SECTION 2. COMPOUND(S) DETAILS -------------------------#

data_shelx
_database_code_depnum_ccdc_archive 'CCDC 2320591'
loop_
_audit_author_name
_audit_author_address
'Werner Kaminsky'
;University of Washington, Department of Chemistry
United States of America
;
_audit_update_record             
;
2023-12-19 deposited with the CCDC.	2023-12-28 downloaded from the CCDC.
;

_audit_creation_date             2019-03-13T11:33:05-00:00
_audit_creation_method           'WinGX routine CIF_UPDATE'
_audit_conform_dict_name         cif_core.dic
_audit_conform_dict_version      2.4.3
_audit_conform_dict_location     ftp://ftp.iucr.org/pub/cif_core.dic
_publ_requested_category         FM

#----------------------------------------------------------------------------#
#                   CHEMICAL INFORMATION                                     #
#----------------------------------------------------------------------------#

_chemical_formula_moiety         'C128 H128 Co6 Fe3 N8 O1 P6 Se8, P1 F6'
_chemical_formula_sum            'C128 H128 Co6 F6 Fe3 N8 O P7 Se8'
_chemical_formula_weight         3277.98

#----------------------------------------------------------------------------#
#                   UNIT CELL INFORMATION                                    #
#----------------------------------------------------------------------------#

_symmetry_cell_setting           triclinic
_symmetry_space_group_name_H-M   'P -1'
_symmetry_space_group_name_Hall  '-P 1'
_symmetry_Int_Tables_number      2
loop_
_symmetry_equiv_pos_as_xyz
'x, y, z'
'-x, -y, -z'

_cell_length_a                   19.480(2)
_cell_length_b                   19.724(2)
_cell_length_c                   20.296(2)
_cell_angle_alpha                89.548(3)
_cell_angle_beta                 71.860(3)
_cell_angle_gamma                72.506(3)
_cell_volume                     7036.4(13)
_cell_formula_units_Z            2
_cell_measurement_temperature    100(2)
_cell_measurement_reflns_used    9340
_cell_measurement_theta_min      2.22
_cell_measurement_theta_max      28.21
_cell_measurement_wavelength     0.71073

#----------------------------------------------------------------------------#
#                   CRYSTAL INFORMATION                                      #
#----------------------------------------------------------------------------#

_exptl_crystal_description       piece
_exptl_crystal_colour            black
_exptl_crystal_size_max          0.6
_exptl_crystal_size_mid          0.42
_exptl_crystal_size_min          0.09
_exptl_crystal_density_diffrn    1.547
_exptl_crystal_density_method    'not measured'
_exptl_crystal_F_000             3262

#----------------------------------------------------------------------------#
#                   ABSORPTION CORRECTION                                    #
#----------------------------------------------------------------------------#

_exptl_absorpt_coefficient_mu    3.193
_exptl_absorpt_correction_type   multi-scan
_exptl_absorpt_process_details   
;
        SADABS-2012/1 - Bruker AXS area detector scaling and absorption correcti
;
_exptl_absorpt_correction_T_min  0.503
_exptl_absorpt_correction_T_max  0.746
_shelx_estimated_absorpt_T_min   0.25
_shelx_estimated_absorpt_T_max   0.762

#----------------------------------------------------------------------------#
#                   DATA COLLECTION                                          #
#----------------------------------------------------------------------------#

_diffrn_source                   'sealed x-ray tube'
_diffrn_ambient_temperature      100(2)
_diffrn_radiation_wavelength     0.71073
_diffrn_radiation_type           MoK\a
_diffrn_radiation_monochromator  graphite
_diffrn_radiation_probe          x-ray
_diffrn_detector                 'APEX-II CCD'
_diffrn_orient_matrix_ub_11      -0.0536
_diffrn_orient_matrix_ub_12      0.016816
_diffrn_orient_matrix_ub_13      -0.000796
_diffrn_orient_matrix_ub_21      -0.013842
_diffrn_orient_matrix_ub_22      0.037388
_diffrn_orient_matrix_ub_23      0.039082
_diffrn_orient_matrix_ub_31      0.013445
_diffrn_orient_matrix_ub_32      0.034279
_diffrn_orient_matrix_ub_33      -0.034515
_diffrn_measurement_device       '\k-geometry diffractometer'
_diffrn_measurement_device_type  'Bruker APEX-II'
_diffrn_measurement_method       '\f or \w oscillation scans'
_diffrn_standards_number         0
_diffrn_standards_interval_time  .
_diffrn_standards_interval_count .
_diffrn_standards_decay_%        ?
_diffrn_reflns_av_R_equivalents  0.0472
_diffrn_reflns_av_unetI/netI     0.0644
_diffrn_reflns_number            69531
_diffrn_reflns_limit_h_min       -26
_diffrn_reflns_limit_h_max       25
_diffrn_reflns_limit_k_min       -26
_diffrn_reflns_limit_k_max       26
_diffrn_reflns_limit_l_min       -27
_diffrn_reflns_limit_l_max       27
_diffrn_reflns_theta_min         1.445
_diffrn_reflns_theta_max         28.339
_diffrn_reflns_theta_full        25
_diffrn_measured_fraction_theta_full 0.998
_diffrn_measured_fraction_theta_max 0.995
_diffrn_reflns_Laue_measured_fraction_full 0.998
_diffrn_reflns_Laue_measured_fraction_max 0.995
_diffrn_reflns_point_group_measured_fraction_full 0.998
_diffrn_reflns_point_group_measured_fraction_max 0.995
_reflns_Friedel_coverage         0
_reflns_number_total             34926
_reflns_number_gt                23862
_reflns_threshold_expression     'I > 2\s(I)'

#----------------------------------------------------------------------------#
#                   COMPUTER PROGRAMS USED                                   #
#----------------------------------------------------------------------------#

_computing_data_collection       'Bruker APEX2 software'
_computing_cell_refinement       'SAINT V8.34A integration software'
_computing_data_reduction        'SORTAV (Blessing, 1995)'
_computing_structure_solution    'SHELXS-2013 (Sheldrick, 2008)'
_computing_structure_refinement  'SHELXL-2014/7 (Sheldrick, 2014)'
_computing_molecular_graphics    'ORTEP-3 for Windows (Farrugia, 2012)'
_computing_publication_material  'WinGX publication routines (Farrugia, 2012)'

#----------------------------------------------------------------------------#
#                   STRUCTURE SOLUTION                                       #
#----------------------------------------------------------------------------#

_atom_sites_solution_hydrogens   mixed

#----------------------------------------------------------------------------#
#                   REFINEMENT INFORMATION                                   #
#----------------------------------------------------------------------------#

_refine_ls_structure_factor_coef Fsqd
_refine_ls_matrix_type           full
_refine_ls_weighting_scheme      calc
_refine_ls_weighting_details     
'w=1/[\s^2^(Fo^2^)+(0.0646P)^2^+38.9813P] where P=(Fo^2^+2Fc^2^)/3'
_refine_ls_hydrogen_treatment    constr
_refine_ls_extinction_method     none
_refine_ls_number_reflns         34926
_refine_ls_number_parameters     1671
_refine_ls_number_restraints     441
_refine_ls_number_constraints    0
_refine_ls_R_factor_all          0.0964
_refine_ls_R_factor_gt           0.0605
_refine_ls_wR_factor_ref         0.1621
_refine_ls_wR_factor_gt          0.1452
_refine_ls_goodness_of_fit_ref   1.019
_refine_ls_restrained_S_all      1.025
_refine_ls_shift/su_max          0.023
_refine_ls_shift/su_mean         0
_refine_diff_density_max         3.033
_refine_diff_density_min         -1.036
_refine_diff_density_rms         0.143

#----------------------------------------------------------------------------#
#                   CONSTRAINTS AND RESTRAINTS                               #
#----------------------------------------------------------------------------#


#----------------------------------------------------------------------------#
#                   ATOMIC TYPES, COORDINATES AND THERMAL PARAMETERS         #
#----------------------------------------------------------------------------#

loop_
_atom_type_symbol
_atom_type_description
_atom_type_scat_dispersion_real
_atom_type_scat_dispersion_imag
_atom_type_scat_source
C C 0.0033 0.0016 'International Tables Vol C Tables 4.2.6.8 and 6.1.1.4'
H H 0 0 'International Tables Vol C Tables 4.2.6.8 and 6.1.1.4'
N N 0.0061 0.0033 'International Tables Vol C Tables 4.2.6.8 and 6.1.1.4'
F F 0.0171 0.0103 'International Tables Vol C Tables 4.2.6.8 and 6.1.1.4'
P P 0.1023 0.0942 'International Tables Vol C Tables 4.2.6.8 and 6.1.1.4'
Fe Fe 0.3463 0.8444 'International Tables Vol C Tables 4.2.6.8 and 6.1.1.4'
Co Co 0.3494 0.9721 'International Tables Vol C Tables 4.2.6.8 and 6.1.1.4'
Se Se -0.0929 2.2259 'International Tables Vol C Tables 4.2.6.8 and 6.1.1.4'
O O 0.0106 0.006 'International Tables Vol C Tables 4.2.6.8 and 6.1.1.4'

loop_
_atom_site_label
_atom_site_type_symbol
_atom_site_fract_x
_atom_site_fract_y
_atom_site_fract_z
_atom_site_U_iso_or_equiv
_atom_site_adp_type
_atom_site_occupancy
_atom_site_site_symmetry_order
_atom_site_calc_flag
_atom_site_refinement_flags_posn
_atom_site_refinement_flags_adp
_atom_site_refinement_flags_occupancy
_atom_site_disorder_assembly
_atom_site_disorder_group
C1 C 0.4551(3) 0.9325(3) 0.6508(3) 0.0285(12) Uani 1 1 d . . . . .
C2 C 0.4248(4) 0.9692(3) 0.7168(4) 0.0400(15) Uani 1 1 d . . . . .
H2 H 0.4031 0.9467 0.7558 0.048 Uiso 1 1 calc R U . . .
C3 C 0.4258(5) 1.0383(4) 0.7264(4) 0.0511(19) Uani 1 1 d . . . . .
H3 H 0.4038 1.0629 0.7717 0.061 Uiso 1 1 calc R U . . .
C4 C 0.4580(5) 1.0711(4) 0.6713(5) 0.059(2) Uani 1 1 d . . . . .
H4 H 0.4584 1.1186 0.6783 0.07 Uiso 1 1 calc R U . . .
C5 C 0.4897(5) 1.0357(4) 0.6058(4) 0.056(2) Uani 1 1 d . . . . .
H5 H 0.5129 1.0585 0.5676 0.067 Uiso 1 1 calc R U . . .
C6 C 0.4882(5) 0.9664(4) 0.5948(4) 0.0455(17) Uani 1 1 d . . . . .
H6 H 0.5097 0.9424 0.5492 0.055 Uiso 1 1 calc R U . . .
C7 C 0.4629(3) 0.8094(3) 0.5606(3) 0.0274(12) Uani 1 1 d . . . . .
C8 C 0.5227(3) 0.8105(3) 0.5009(3) 0.0267(12) Uani 1 1 d . . . . .
H8 H 0.559 0.8324 0.5043 0.032 Uiso 1 1 calc R U . . .
C9 C 0.5298(4) 0.7797(3) 0.4361(3) 0.0360(14) Uani 1 1 d . . . . .
H9 H 0.5708 0.7805 0.396 0.043 Uiso 1 1 calc R U . . .
C10 C 0.4776(4) 0.7483(4) 0.4306(3) 0.0423(16) Uani 1 1 d . . . . .
H10 H 0.4824 0.7278 0.3866 0.051 Uiso 1 1 calc R U . . .
C11 C 0.4182(5) 0.7462(4) 0.4886(4) 0.0482(18) Uani 1 1 d . . . . .
H11 H 0.3822 0.7244 0.4845 0.058 Uiso 1 1 calc R U . . .
C12 C 0.4111(4) 0.7765(4) 0.5538(3) 0.0362(14) Uani 1 1 d . . . . .
H12 H 0.3705 0.7745 0.5938 0.043 Uiso 1 1 calc R U . . .
C13 C 0.3058(3) 0.8760(3) 0.7005(3) 0.0249(11) Uani 1 1 d . . . . .
C14 C 0.2932(4) 0.9262(3) 0.6526(3) 0.0367(14) Uani 1 1 d . . . . .
H14 H 0.3357 0.9337 0.6184 0.044 Uiso 1 1 calc R U . . .
C15 C 0.2210(4) 0.9651(3) 0.6537(4) 0.0399(15) Uani 1 1 d . . . . .
H15 H 0.2153 0.9998 0.6214 0.048 Uiso 1 1 calc R U . . .
C16 C 0.1572(4) 0.9551(3) 0.6998(4) 0.0369(14) Uani 1 1 d . . . . .
C17 C 0.1677(4) 0.9065(4) 0.7472(4) 0.0478(18) Uani 1 1 d . . . . .
H17 H 0.1247 0.8992 0.7807 0.057 Uiso 1 1 calc R U . . .
C18 C 0.2405(4) 0.8674(4) 0.7471(3) 0.0375(15) Uani 1 1 d . . . . .
H18 H 0.2454 0.8335 0.7802 0.045 Uiso 1 1 calc R U . . .
C19 C 0.0779(4) 0.9988(4) 0.6990(5) 0.057(2) Uani 1 1 d . . . . .
H19A H 0.0449 0.9685 0.7084 0.086 Uiso 1 1 d R U . . .
H19B H 0.0817 1.0167 0.6532 0.086 Uiso 1 1 d R U . . .
H19C H 0.0563 1.0392 0.7349 0.086 Uiso 1 1 d R U . . .
C20 C 0.4699(4) 0.5865(3) 0.8720(3) 0.0321(13) Uani 1 1 d . U . . .
C21 C 0.4436(6) 0.5593(4) 0.8265(5) 0.068(2) Uani 1 1 d . U . . .
H21 H 0.4175 0.5904 0.8 0.081 Uiso 1 1 calc R U . . .
C22 C 0.4549(7) 0.4855(5) 0.8188(5) 0.080(3) Uani 1 1 d . U . . .
H22 H 0.4361 0.4675 0.7871 0.096 Uiso 1 1 calc R U . . .
C23 C 0.4918(6) 0.4399(4) 0.8552(5) 0.069(3) Uani 1 1 d . U . . .
H23 H 0.4993 0.3902 0.8492 0.083 Uiso 1 1 calc R U . . .
C24 C 0.5178(6) 0.4655(5) 0.9000(6) 0.083(3) Uani 1 1 d . U . . .
H24 H 0.5443 0.4336 0.9256 0.1 Uiso 1 1 calc R U . . .
C25 C 0.5065(5) 0.5386(4) 0.9096(5) 0.063(2) Uani 1 1 d . U . . .
H25 H 0.5244 0.5557 0.9426 0.076 Uiso 1 1 calc R U . . .
C26 C 0.4638(3) 0.7146(3) 0.9544(3) 0.0261(12) Uani 1 1 d . . . . .
C27 C 0.4110(4) 0.7805(3) 0.9864(3) 0.0326(13) Uani 1 1 d . . . . .
H27 H 0.3723 0.8043 0.9673 0.039 Uiso 1 1 calc R U . . .
C28 C 0.4151(4) 0.8107(4) 1.0455(3) 0.0422(16) Uani 1 1 d . . . . .
H28 H 0.3791 0.8554 1.0668 0.051 Uiso 1 1 calc R U . . .
C29 C 0.4707(4) 0.7768(4) 1.0743(3) 0.0410(16) Uani 1 1 d . . . . .
H29 H 0.4718 0.7973 1.116 0.049 Uiso 1 1 calc R U . . .
C30 C 0.5245(4) 0.7131(4) 1.0419(3) 0.0377(15) Uani 1 1 d . . . . .
H30 H 0.564 0.6905 1.0604 0.045 Uiso 1 1 calc R U . . .
C31 C 0.5211(4) 0.6818(3) 0.9822(3) 0.0324(13) Uani 1 1 d . . . . .
H31 H 0.5581 0.6378 0.9604 0.039 Uiso 1 1 calc R U . . .
C32 C 0.3106(3) 0.7384(3) 0.9081(3) 0.0305(13) Uani 1 1 d . . . . .
C33 C 0.2548(4) 0.8035(4) 0.9127(3) 0.0422(16) Uani 1 1 d . . . . .
H33 H 0.2671 0.8394 0.8842 0.051 Uiso 1 1 calc R U . . .
C34 C 0.1812(4) 0.8168(4) 0.9586(4) 0.0502(18) Uani 1 1 d . . . . .
H34 H 0.1439 0.8613 0.96 0.06 Uiso 1 1 calc R U . . .
C35 C 0.1610(4) 0.7669(5) 1.0023(4) 0.0506(19) Uani 1 1 d . . . . .
C36 C 0.2175(4) 0.7024(4) 0.9994(4) 0.0501(19) Uani 1 1 d . . . . .
H36 H 0.2053 0.6671 1.0289 0.06 Uiso 1 1 calc R U . . .
C37 C 0.2914(4) 0.6889(4) 0.9540(4) 0.0435(17) Uani 1 1 d . . . . .
H37 H 0.3293 0.6454 0.9542 0.052 Uiso 1 1 calc R U . . .
C38 C 0.0795(5) 0.7811(6) 1.0517(5) 0.076(3) Uani 1 1 d . . . . .
H38A H 0.0495 0.8307 1.0507 0.114 Uiso 1 1 calc R U . . .
H38B H 0.0803 0.7731 1.0992 0.114 Uiso 1 1 calc R U . . .
H38C H 0.0565 0.7487 1.0368 0.114 Uiso 1 1 calc R U . . .
P3A P 0.6708(4) 0.5346(6) 0.5659(3) 0.0233(9) Uani 0.7640(18) 1 d D . P A 1
C39A C 0.5772(3) 0.5240(4) 0.5769(4) 0.037(2) Uani 0.7640(18) 1 d DG U P A 1
C40A C 0.5203(4) 0.5763(3) 0.5608(4) 0.052(3) Uani 0.7640(18) 1 d DG U P A 1
H40A H 0.5307 0.6168 0.5394 0.062 Uiso 0.7640(18) 1 calc R U P A 1
C41A C 0.4482(3) 0.5694(4) 0.5759(5) 0.070(4) Uani 0.7640(18) 1 d DG U P A 1
H41A H 0.4093 0.6051 0.5649 0.083 Uiso 0.7640(18) 1 calc R U P A 1
C42A C 0.4329(3) 0.5102(5) 0.6071(5) 0.077(4) Uani 0.7640(18) 1 d DG U P A 1
H42A H 0.3837 0.5055 0.6174 0.093 Uiso 0.7640(18) 1 calc R U P A 1
C43A C 0.4898(4) 0.4579(4) 0.6232(4) 0.071(4) Uani 0.7640(18) 1 d DG U P A 1
H43A H 0.4794 0.4175 0.6446 0.085 Uiso 0.7640(18) 1 calc R U P A 1
C44A C 0.5619(4) 0.4648(3) 0.6081(4) 0.046(3) Uani 0.7640(18) 1 d DG U P A 1
H44A H 0.6008 0.4291 0.6192 0.055 Uiso 0.7640(18) 1 calc R U P A 1
C45A C 0.7125(5) 0.5526(10) 0.4752(6) 0.0275(18) Uani 0.7640(18) 1 d D U P A 1
C46A C 0.6707(6) 0.5936(8) 0.4370(6) 0.042(3) Uani 0.7640(18) 1 d D U P A 1
H46A H 0.6169 0.6112 0.4565 0.051 Uiso 0.7640(18) 1 calc R U P A 1
C47A C 0.7054(8) 0.6094(8) 0.3714(7) 0.065(3) Uani 0.7640(18) 1 d D U P A 1
H47A H 0.6753 0.6373 0.346 0.078 Uiso 0.7640(18) 1 calc R U P A 1
C48A C 0.7838(8) 0.5851(8) 0.3421(6) 0.062(3) Uani 0.7640(18) 1 d D U P A 1
H48A H 0.8076 0.5964 0.2968 0.075 Uiso 0.7640(18) 1 calc R U P A 1
C49A C 0.8277(6) 0.5435(9) 0.3799(6) 0.053(3) Uani 0.7640(18) 1 d D U P A 1
H49A H 0.8815 0.5255 0.3602 0.063 Uiso 0.7640(18) 1 calc R U P A 1
C50A C 0.7915(5) 0.5289(8) 0.4468(6) 0.033(2) Uani 0.7640(18) 1 d D U P A 1
H50A H 0.8211 0.5024 0.4733 0.04 Uiso 0.7640(18) 1 calc R U P A 1
P3B P 0.6648(15) 0.539(2) 0.5749(14) 0.0233(9) Uani 0.2360(18) 1 d D . P A 2
C39B C 0.5813(12) 0.5072(14) 0.5924(14) 0.037(2) Uani 0.2360(18) 1 d DG . P A 2
C40B C 0.5167(14) 0.5473(12) 0.5775(15) 0.052(3) Uani 0.2360(18) 1 d DG . P A 2
H40B H 0.5177 0.5879 0.5522 0.062 Uiso 0.2360(18) 1 calc R U P A 2
C41B C 0.4507(12) 0.5281(15) 0.5998(17) 0.070(4) Uani 0.2360(18) 1 d DG . P A 2
H41B H 0.4066 0.5555 0.5897 0.083 Uiso 0.2360(18) 1 calc R U P A 2
C42B C 0.4492(12) 0.4687(16) 0.6369(16) 0.077(4) Uani 0.2360(18) 1 d DG . P A 2
H42B H 0.404 0.4556 0.6521 0.093 Uiso 0.2360(18) 1 calc R U P A 2
C43B C 0.5137(15) 0.4286(13) 0.6518(13) 0.071(4) Uani 0.2360(18) 1 d DG . P A 2
H43B H 0.5127 0.388 0.6771 0.085 Uiso 0.2360(18) 1 calc R U P A 2
C44B C 0.5798(12) 0.4478(12) 0.6295(14) 0.046(3) Uani 0.2360(18) 1 d DG . P A 2
H44B H 0.6239 0.4204 0.6396 0.055 Uiso 0.2360(18) 1 calc R U P A 2
C45B C 0.6959(16) 0.555(3) 0.4823(19) 0.0275(18) Uani 0.2360(18) 1 d D . P A 2
C46B C 0.6464(18) 0.595(3) 0.4497(19) 0.042(3) Uani 0.2360(18) 1 d D . P A 2
H46B H 0.5932 0.6082 0.4734 0.051 Uiso 0.2360(18) 1 calc R U P A 2
C47B C 0.672(2) 0.615(3) 0.3839(19) 0.065(3) Uani 0.2360(18) 1 d D . P A 2
H47B H 0.637 0.6425 0.3627 0.078 Uiso 0.2360(18) 1 calc R U P A 2
C48B C 0.749(2) 0.594(3) 0.349(2) 0.062(3) Uani 0.2360(18) 1 d D . P A 2
H48B H 0.7676 0.6085 0.3038 0.075 Uiso 0.2360(18) 1 calc R U P A 2
C49B C 0.8008(18) 0.551(3) 0.3794(19) 0.053(3) Uani 0.2360(18) 1 d D . P A 2
H49B H 0.854 0.537 0.3554 0.063 Uiso 0.2360(18) 1 calc R U P A 2
C50B C 0.7730(17) 0.529(3) 0.4454(18) 0.033(2) Uani 0.2360(18) 1 d D . P A 2
H50B H 0.8067 0.4968 0.4648 0.04 Uiso 0.2360(18) 1 calc R U P A 2
C51 C 0.7513(4) 0.3966(3) 0.5365(3) 0.0316(13) Uani 1 1 d . . . . .
C52 C 0.7218(4) 0.3892(4) 0.4838(4) 0.0412(16) Uani 1 1 d . . . . .
H52 H 0.6853 0.4293 0.475 0.049 Uiso 1 1 calc R U . . .
C53 C 0.7441(4) 0.3252(4) 0.4437(4) 0.0493(19) Uani 1 1 d . . . . .
H53 H 0.7228 0.3231 0.4079 0.059 Uiso 1 1 calc R U . . .
C54 C 0.7958(5) 0.2645(4) 0.4537(5) 0.058(2) Uani 1 1 d . . . . .
C55 C 0.8255(5) 0.2713(4) 0.5057(5) 0.060(2) Uani 1 1 d . . . . .
H55 H 0.862 0.2309 0.5141 0.072 Uiso 1 1 calc R U . . .
C56 C 0.8041(4) 0.3353(3) 0.5465(4) 0.0422(16) Uani 1 1 d . . . . .
H56 H 0.8259 0.3371 0.582 0.051 Uiso 1 1 calc DR U . . .
C57 C 0.8174(6) 0.1944(5) 0.4100(6) 0.091(4) Uani 1 1 d . . . . .
H57A H 0.8192 0.2039 0.3621 0.136 Uiso 1 1 calc R U . . .
H57B H 0.7793 0.1702 0.4297 0.136 Uiso 1 1 calc R U . . .
H57C H 0.8674 0.1638 0.4101 0.136 Uiso 1 1 calc R U . . .
N4A N 0.8274(4) 0.4772(4) 0.7198(4) 0.0247(17) Uani 0.7640(18) 1 d D . P A 1
P4A P 0.8042(4) 0.5540(3) 0.7701(4) 0.0280(9) Uani 0.7640(18) 1 d D . P A 1
C58A C 0.7607(7) 0.5384(6) 0.8610(5) 0.043(3) Uani 0.7640(18) 1 d D . P A 1
C59A C 0.7287(14) 0.4830(9) 0.8739(5) 0.049(3) Uani 0.7640(18) 1 d D . P A 1
H59A H 0.7322 0.4521 0.8365 0.059 Uiso 0.7640(18) 1 calc R U P A 1
C60A C 0.6908(9) 0.4734(7) 0.9440(5) 0.059(3) Uani 0.7640(18) 1 d D . P A 1
H60A H 0.6711 0.4344 0.9531 0.071 Uiso 0.7640(18) 1 calc R U P A 1
C61A C 0.6823(9) 0.5185(8) 0.9978(5) 0.060(4) Uani 0.7640(18) 1 d D U P A 1
H61A H 0.6576 0.511 1.0442 0.072 Uiso 0.7640(18) 1 calc R U P A 1
C62A C 0.7099(10) 0.5757(9) 0.9845(6) 0.061(4) Uani 0.7640(18) 1 d D U P A 1
H62A H 0.7044 0.6067 1.0227 0.074 Uiso 0.7640(18) 1 calc R U P A 1
C63A C 0.7457(15) 0.5895(13) 0.9168(6) 0.054(3) Uani 0.7640(18) 1 d D U P A 1
H63A H 0.7597 0.6318 0.9085 0.065 Uiso 0.7640(18) 1 calc R U P A 1
C64A C 0.8918(6) 0.5705(5) 0.7670(5) 0.033(2) Uani 0.7640(18) 1 d D U P A 1
C65A C 0.9218(7) 0.5644(7) 0.8222(6) 0.053(3) Uani 0.7640(18) 1 d D U P A 1
H65A H 0.8961 0.5493 0.8648 0.063 Uiso 0.7640(18) 1 calc R U P A 1
C66A C 0.9881(7) 0.5801(7) 0.8153(7) 0.071(4) Uani 0.7640(18) 1 d D U P A 1
H66A H 1.0085 0.5743 0.8526 0.085 Uiso 0.7640(18) 1 calc R U P A 1
C67A C 1.0247(8) 0.6041(9) 0.7550(7) 0.081(4) Uani 0.7640(18) 1 d D U P A 1
H67A H 1.0688 0.617 0.7518 0.097 Uiso 0.7640(18) 1 calc R U P A 1
C68A C 0.9980(6) 0.6097(7) 0.6985(6) 0.061(3) Uani 0.7640(18) 1 d D U P A 1
H68A H 1.0234 0.626 0.6565 0.073 Uiso 0.7640(18) 1 calc R U P A 1
C69A C 0.9325(6) 0.5907(6) 0.7052(6) 0.044(3) Uani 0.7640(18) 1 d D U P A 1
H69A H 0.9154 0.5917 0.6661 0.053 Uiso 0.7640(18) 1 calc R U P A 1
C70A C 0.8815(6) 0.4112(5) 0.7278(5) 0.039(2) Uani 0.7640(18) 1 d DG . P A 1
C71A C 0.9032(9) 0.3563(7) 0.6758(7) 0.047(3) Uani 0.7640(18) 1 d DG . P A 1
H71A H 0.8853 0.3645 0.637 0.057 Uiso 0.7640(18) 1 calc R U P A 1
C72A C 0.9511(9) 0.2895(6) 0.6804(9) 0.056(3) Uani 0.7640(18) 1 d DG . P A 1
H72A H 0.9659 0.252 0.6448 0.067 Uiso 0.7640(18) 1 calc R U P A 1
C73A C 0.9773(7) 0.2775(5) 0.7372(9) 0.070(3) Uani 0.7640(18) 1 d DG . P A 1
C74A C 0.9555(5) 0.3324(5) 0.7893(7) 0.059(4) Uani 0.7640(18) 1 d DG . P A 1
H74A H 0.9734 0.3242 0.8281 0.071 Uiso 0.7640(18) 1 calc R U P A 1
C75A C 0.9076(5) 0.3992(5) 0.7846(5) 0.046(3) Uani 0.7640(18) 1 d DG . P A 1
H75A H 0.8928 0.4367 0.8202 0.055 Uiso 0.7640(18) 1 calc R U P A 1
C76A C 1.0227(13) 0.2008(8) 0.7460(16) 0.099(5) Uani 0.7640(18) 1 d D U P A 1
H76A H 0.9893 0.1709 0.7556 0.149 Uiso 0.7640(18) 1 calc R U P A 1
H76B H 1.0422 0.202 0.7849 0.149 Uiso 0.7640(18) 1 calc R U P A 1
H76C H 1.0653 0.181 0.7031 0.149 Uiso 0.7640(18) 1 calc R U P A 1
N4B N 0.8094(16) 0.4666(14) 0.7302(14) 0.0247(17) Uani 0.2360(18) 1 d D . P A 2
P4B P 0.7953(13) 0.5460(13) 0.7720(13) 0.0280(9) Uani 0.2360(18) 1 d D . P A 2
C58B C 0.745(3) 0.548(2) 0.8660(14) 0.043(3) Uani 0.2360(18) 1 d D . P A 2
C59B C 0.720(5) 0.491(3) 0.8899(17) 0.049(3) Uani 0.2360(18) 1 d D . P A 2
H59B H 0.7261 0.4517 0.859 0.059 Uiso 0.2360(18) 1 calc R U P A 2
C60B C 0.683(3) 0.494(3) 0.9632(19) 0.059(3) Uani 0.2360(18) 1 d D . P A 2
H60B H 0.6544 0.4627 0.9816 0.071 Uiso 0.2360(18) 1 calc R U P A 2
C61B C 0.690(3) 0.541(3) 1.0061(17) 0.060(4) Uani 0.2360(18) 1 d D . P A 2
H61B H 0.6709 0.5389 1.0549 0.072 Uiso 0.2360(18) 1 calc R U P A 2
C62B C 0.724(4) 0.593(3) 0.9832(18) 0.061(4) Uani 0.2360(18) 1 d D . P A 2
H62B H 0.7237 0.6278 1.0156 0.074 Uiso 0.2360(18) 1 calc R U P A 2
C63B C 0.758(5) 0.595(4) 0.9117(17) 0.054(3) Uani 0.2360(18) 1 d D . P A 2
H63B H 0.7873 0.6256 0.8943 0.065 Uiso 0.2360(18) 1 calc R U P A 2
C64B C 0.8859(16) 0.552(2) 0.7726(15) 0.033(2) Uani 0.2360(18) 1 d D . P A 2
C65B C 0.911(2) 0.544(3) 0.8312(17) 0.053(3) Uani 0.2360(18) 1 d D . P A 2
H65B H 0.8783 0.5365 0.8745 0.063 Uiso 0.2360(18) 1 calc R U P A 2
C66B C 0.981(2) 0.548(3) 0.8255(18) 0.071(4) Uani 0.2360(18) 1 d D . P A 2
H66B H 0.9989 0.54 0.8645 0.085 Uiso 0.2360(18) 1 calc R U P A 2
C67B C 1.028(2) 0.564(3) 0.7651(19) 0.081(4) Uani 0.2360(18) 1 d D . P A 2
H67B H 1.0765 0.5659 0.7625 0.097 Uiso 0.2360(18) 1 calc R U P A 2
C68B C 1.0026(18) 0.578(3) 0.7075(17) 0.061(3) Uani 0.2360(18) 1 d D . P A 2
H68B H 1.0321 0.592 0.6663 0.073 Uiso 0.2360(18) 1 calc R U P A 2
C69B C 0.9320(19) 0.570(3) 0.7129(17) 0.044(3) Uani 0.2360(18) 1 d D . P A 2
H69B H 0.915 0.5768 0.6735 0.053 Uiso 0.2360(18) 1 calc R U P A 2
C70B C 0.874(2) 0.4057(16) 0.7303(18) 0.039(2) Uani 0.2360(18) 1 d DG . P A 2
C71B C 0.911(3) 0.358(2) 0.671(2) 0.047(3) Uani 0.2360(18) 1 d DG . P A 2
H71B H 0.9027 0.3714 0.6281 0.057 Uiso 0.2360(18) 1 calc DR U P A 2
C72B C 0.959(3) 0.291(2) 0.674(3) 0.056(3) Uani 0.2360(18) 1 d DG . P A 2
H72B H 0.9845 0.2584 0.633 0.067 Uiso 0.2360(18) 1 calc R U P A 2
C73B C 0.971(2) 0.2715(16) 0.736(3) 0.070(3) Uani 0.2360(18) 1 d DG . P A 2
C74B C 0.935(2) 0.3192(19) 0.796(3) 0.059(4) Uani 0.2360(18) 1 d DG . P A 2
H74B H 0.9428 0.3059 0.8385 0.071 Uiso 0.2360(18) 1 calc R U P A 2
C75B C 0.8861(18) 0.3863(17) 0.7928(18) 0.046(3) Uani 0.2360(18) 1 d DG . P A 2
H75B H 0.8611 0.4189 0.8335 0.055 Uiso 0.2360(18) 1 calc R U P A 2
C76B C 1.025(3) 0.197(2) 0.739(5) 0.099(5) Uani 0.2360(18) 1 d D . P A 2
H76D H 0.9892 0.1698 0.7479 0.149 Uiso 0.2360(18) 1 d R U P A 2
H76E H 1.0461 0.1936 0.778 0.149 Uiso 0.2360(18) 1 d R U P A 2
H76F H 1.0668 0.1772 0.6958 0.149 Uiso 0.2360(18) 1 d R U P A 2
C77 C 0.9013(3) 0.6900(3) 0.5102(3) 0.0290(13) Uani 1 1 d . . . . .
C78 C 0.9087(5) 0.6333(4) 0.4666(4) 0.057(2) Uani 1 1 d . . . . .
H78 H 0.8679 0.6343 0.45 0.068 Uiso 1 1 calc R U . . .
C79 C 0.9742(5) 0.5745(4) 0.4463(5) 0.064(3) Uani 1 1 d . . . . .
H79 H 0.9785 0.5369 0.4148 0.076 Uiso 1 1 calc R U . . .
C80 C 1.0323(5) 0.5709(4) 0.4716(5) 0.061(2) Uani 1 1 d . . . . .
H80 H 1.0773 0.531 0.4576 0.073 Uiso 1 1 calc R U . . .
C81 C 1.0253(4) 0.6250(4) 0.5172(4) 0.054(2) Uani 1 1 d . . . . .
H81 H 1.0653 0.622 0.5357 0.065 Uiso 1 1 calc R U . . .
C82 C 0.9607(4) 0.6843(4) 0.5368(3) 0.0424(16) Uani 1 1 d . . . . .
H82 H 0.9567 0.7214 0.5687 0.051 Uiso 1 1 calc R U . . .
C83 C 0.7842(4) 0.7935(4) 0.4665(3) 0.0348(14) Uani 1 1 d . . . . .
C84 C 0.7217(5) 0.8511(5) 0.4753(4) 0.058(2) Uani 1 1 d . . . . .
H84 H 0.6946 0.8757 0.5203 0.07 Uiso 1 1 calc R U . . .
C85 C 0.6962(5) 0.8752(6) 0.4190(5) 0.077(3) Uani 1 1 d . . . . .
H85 H 0.6527 0.9161 0.4263 0.092 Uiso 1 1 calc R U . . .
C86 C 0.7328(6) 0.8409(7) 0.3552(5) 0.082(3) Uani 1 1 d . . . . .
H86 H 0.7131 0.855 0.3182 0.099 Uiso 1 1 calc R U . . .
C87 C 0.7975(8) 0.7866(8) 0.3437(6) 0.121(5) Uani 1 1 d . . . . .
H87 H 0.8243 0.7637 0.2979 0.145 Uiso 1 1 calc R U . . .
C88 C 0.8265(7) 0.7626(7) 0.3983(5) 0.089(3) Uani 1 1 d . . . . .
H88 H 0.874 0.7261 0.389 0.106 Uiso 1 1 calc R U . . .
C89 C 0.8945(3) 0.8518(3) 0.5476(3) 0.0272(12) Uani 1 1 d . . . . .
C90 C 0.9237(4) 0.8560(3) 0.4763(3) 0.0357(14) Uani 1 1 d . . . . .
H90 H 0.9004 0.8429 0.4458 0.043 Uiso 1 1 calc R U . . .
C91 C 0.9868(4) 0.8792(4) 0.4492(4) 0.0445(17) Uani 1 1 d . . . . .
H91 H 1.0058 0.8817 0.4004 0.053 Uiso 1 1 calc R U . . .
C92 C 1.0225(4) 0.8989(4) 0.4916(4) 0.0471(19) Uani 1 1 d . . . . .
C93 C 0.9931(4) 0.8957(4) 0.5624(4) 0.052(2) Uani 1 1 d . . . . .
H93 H 1.0161 0.9097 0.5927 0.063 Uiso 1 1 calc R U . . .
C94 C 0.9302(4) 0.8723(4) 0.5901(4) 0.0403(15) Uani 1 1 d . . . . .
H94 H 0.9112 0.8702 0.6389 0.048 Uiso 1 1 calc R U . . .
C95 C 1.0924(4) 0.9234(4) 0.4614(5) 0.069(3) Uani 1 1 d . . . . .
H95A H 1.1051 0.9224 0.4106 0.103 Uiso 1 1 calc R U . . .
H95B H 1.0814 0.9722 0.4811 0.103 Uiso 1 1 calc R U . . .
H95C H 1.1354 0.8914 0.473 0.103 Uiso 1 1 calc R U . . .
C96 C 0.7131(4) 0.8267(3) 0.8859(3) 0.0369(15) Uani 1 1 d . . . . .
C97 C 0.7924(4) 0.7998(4) 0.8629(4) 0.0442(17) Uani 1 1 d . . . . .
H97 H 0.8202 0.808 0.8177 0.053 Uiso 1 1 calc R U . . .
C98 C 0.8314(6) 0.7614(5) 0.9048(5) 0.067(3) Uani 1 1 d . . . . .
H98 H 0.8853 0.7425 0.8882 0.08 Uiso 1 1 calc R U . . .
C99 C 0.7905(7) 0.7507(5) 0.9717(5) 0.079(3) Uani 1 1 d . . . . .
H99 H 0.8166 0.7252 1.0012 0.094 Uiso 1 1 calc R U . . .
C100 C 0.7114(7) 0.7776(5) 0.9950(4) 0.069(3) Uani 1 1 d . . . . .
H100 H 0.684 0.7699 1.0406 0.083 Uiso 1 1 calc R U . . .
C101 C 0.6725(5) 0.8148(4) 0.9537(3) 0.0496(19) Uani 1 1 d . . . . .
H101 H 0.6185 0.8326 0.9704 0.059 Uiso 1 1 calc R U . . .
C102 C 0.5747(4) 0.9353(3) 0.8727(3) 0.0319(13) Uani 1 1 d . . . . .
C103 C 0.5588(4) 1.0053(3) 0.8575(3) 0.0352(14) Uani 1 1 d . . . . .
H103 H 0.5979 1.021 0.8271 0.042 Uiso 1 1 calc R U . . .
C104 C 0.4854(4) 1.0537(4) 0.8862(4) 0.0479(18) Uani 1 1 d . . . . .
H104 H 0.4742 1.1014 0.874 0.058 Uiso 1 1 calc R U . . .
C105 C 0.4295(4) 1.0310(5) 0.9326(4) 0.058(2) Uani 1 1 d . . . . .
H105 H 0.3798 1.0636 0.9531 0.069 Uiso 1 1 calc R U . . .
C106 C 0.4456(4) 0.9617(5) 0.9490(4) 0.060(2) Uani 1 1 d . . . . .
H106 H 0.4072 0.9467 0.9813 0.072 Uiso 1 1 calc R U . . .
C107 C 0.5178(4) 0.9132(4) 0.9186(3) 0.0432(17) Uani 1 1 d . . . . .
H107 H 0.5282 0.8649 0.9292 0.052 Uiso 1 1 calc R U . . .
C108 C 0.7532(3) 0.9564(3) 0.7966(3) 0.0305(13) Uani 1 1 d . . . . .
C109 C 0.8073(4) 0.9819(3) 0.7480(4) 0.0370(14) Uani 1 1 d . . . . .
H109 H 0.8203 0.969 0.6997 0.044 Uiso 1 1 calc R U . . .
C110 C 0.8417(4) 1.0254(4) 0.7702(4) 0.0458(17) Uani 1 1 d . . . . .
H110 H 0.8789 1.0408 0.7366 0.055 Uiso 1 1 calc R U . . .
C111 C 0.8230(4) 1.0470(4) 0.8399(4) 0.0455(17) Uani 1 1 d . . . . .
C112 C 0.7685(4) 1.0247(4) 0.8859(4) 0.0465(18) Uani 1 1 d . . . . .
H112 H 0.7539 1.0402 0.9338 0.056 Uiso 1 1 calc R U . . .
C113 C 0.7329(4) 0.9805(3) 0.8665(3) 0.0370(15) Uani 1 1 d . . . . .
H113 H 0.6949 0.9667 0.9008 0.044 Uiso 1 1 calc R U . . .
C114 C 0.8627(6) 1.0920(5) 0.8651(5) 0.073(3) Uani 1 1 d . . . . .
H11A H 0.9 1.1029 0.8249 0.11 Uiso 1 1 calc R U . . .
H11B H 0.825 1.1365 0.8904 0.11 Uiso 1 1 calc R U . . .
H11C H 0.8888 1.0654 0.896 0.11 Uiso 1 1 calc R U . . .
C115 C 0.3192(5) 0.6905(5) 0.7508(5) 0.0390(18) Uani 0.7640(18) 1 d D U P A 1
N7A N 0.2792(5) 0.6564(5) 0.7633(5) 0.056(2) Uani 0.7640(18) 1 d D U P A 1
C116 C 0.2287(6) 0.6123(7) 0.7829(6) 0.073(3) Uani 0.7640(18) 1 d D U P A 1
C117 C 0.2218(9) 0.5825(10) 0.7187(7) 0.132(5) Uani 0.7640(18) 1 d D U P A 1
H11D H 0.1997 0.6218 0.6942 0.198 Uiso 0.7640(18) 1 calc R U P A 1
H11E H 0.1888 0.5523 0.7316 0.198 Uiso 0.7640(18) 1 calc R U P A 1
H11F H 0.2723 0.554 0.6883 0.198 Uiso 0.7640(18) 1 calc R U P A 1
C118 C 0.1533(7) 0.6644(9) 0.8301(7) 0.105(4) Uani 0.7640(18) 1 d D U P A 1
H11G H 0.1636 0.693 0.863 0.157 Uiso 0.7640(18) 1 calc R U P A 1
H11H H 0.1204 0.6375 0.8559 0.157 Uiso 0.7640(18) 1 calc R U P A 1
H11I H 0.1279 0.6961 0.8015 0.157 Uiso 0.7640(18) 1 calc R U P A 1
C119 C 0.2623(11) 0.5506(8) 0.8202(11) 0.145(5) Uani 0.7640(18) 1 d D U P A 1
H11J H 0.3175 0.5391 0.7995 0.217 Uiso 0.7640(18) 1 d R U P A 1
H11K H 0.2475 0.5082 0.8147 0.217 Uiso 0.7640(18) 1 d R U P A 1
H11L H 0.247 0.5661 0.8699 0.217 Uiso 0.7640(18) 1 d R U P A 1
C129 C 0.3276(14) 0.7137(16) 0.7681(16) 0.0390(18) Uani 0.2360(18) 1 d D . P A
2
N7B N 0.2770(11) 0.6924(14) 0.7761(15) 0.056(2) Uani 0.2360(18) 1 d D . P A 2
C130 C 0.2193(12) 0.6568(14) 0.7833(13) 0.073(3) Uani 0.2360(18) 1 d D . P A 2
C131 C 0.253(2) 0.5911(17) 0.733(2) 0.132(5) Uani 0.2360(18) 1 d D . P A 2
H13A H 0.2262 0.5569 0.752 0.198 Uiso 0.2360(18) 1 d R U P A 2
H13B H 0.3071 0.5702 0.7287 0.198 Uiso 0.2360(18) 1 d R U P A 2
H13C H 0.2482 0.6027 0.6878 0.198 Uiso 0.2360(18) 1 d R U P A 2
C132 C 0.1544(15) 0.713(2) 0.767(2) 0.105(4) Uani 0.2360(18) 1 d D . P A 2
H13D H 0.1506 0.7611 0.7845 0.157 Uiso 0.2360(18) 1 d R U P A 2
H13E H 0.1065 0.7036 0.7898 0.157 Uiso 0.2360(18) 1 d R U P A 2
H13F H 0.1644 0.7114 0.7166 0.157 Uiso 0.2360(18) 1 d R U P A 2
C133 C 0.195(2) 0.635(2) 0.8567(18) 0.145(5) Uani 0.2360(18) 1 d D . P A 2
H13G H 0.1446 0.6298 0.8683 0.217 Uiso 0.2360(18) 1 d R U P A 2
H13H H 0.1942 0.6723 0.8891 0.217 Uiso 0.2360(18) 1 d R U P A 2
H13I H 0.2318 0.5897 0.8605 0.217 Uiso 0.2360(18) 1 d R U P A 2
C120 C 0.725(2) 0.3835(11) 0.7171(13) 0.043(4) Uani 0.7640(18) 1 d D U P A 1
N8A N 0.7190(12) 0.3322(6) 0.7393(8) 0.056(4) Uani 0.7640(18) 1 d D U P A 1
C121 C 0.7168(7) 0.2621(6) 0.7640(6) 0.065(4) Uani 0.7640(18) 1 d D U P A 1
C122 C 0.6472(9) 0.2489(11) 0.7581(8) 0.082(5) Uani 0.7640(18) 1 d D U P A 1
H12A H 0.6018 0.2849 0.7887 0.122 Uiso 0.7640(18) 1 calc R U P A 1
H12B H 0.6468 0.2012 0.7718 0.122 Uiso 0.7640(18) 1 calc R U P A 1
H12C H 0.6474 0.252 0.7098 0.122 Uiso 0.7640(18) 1 calc R U P A 1
C123 C 0.7152(11) 0.2681(10) 0.8403(7) 0.099(5) Uani 0.7640(18) 1 d D U P A 1
H12D H 0.7567 0.2854 0.8425 0.148 Uiso 0.7640(18) 1 calc R U P A 1
H12E H 0.7214 0.2211 0.8582 0.148 Uiso 0.7640(18) 1 calc R U P A 1
H12F H 0.6664 0.3017 0.8687 0.148 Uiso 0.7640(18) 1 calc R U P A 1
C124 C 0.7901(9) 0.2085(7) 0.7176(9) 0.106(7) Uani 0.7640(18) 1 d D U P A 1
H12G H 0.7959 0.2164 0.6687 0.159 Uiso 0.7640(18) 1 calc R U P A 1
H12H H 0.7881 0.1599 0.7254 0.159 Uiso 0.7640(18) 1 calc R U P A 1
H12I H 0.8334 0.2146 0.7287 0.159 Uiso 0.7640(18) 1 calc R U P A 1
C134 C 0.717(8) 0.382(4) 0.706(5) 0.043(4) Uani 0.2360(18) 1 d D . P A 2
N8B N 0.709(4) 0.330(2) 0.726(3) 0.056(4) Uani 0.2360(18) 1 d D . P A 2
C135 C 0.706(2) 0.257(2) 0.7381(18) 0.065(4) Uani 0.2360(18) 1 d D . P A 2
C136 C 0.631(3) 0.253(4) 0.738(3) 0.082(5) Uani 0.2360(18) 1 d D . P A 2
H13J H 0.5901 0.2876 0.7737 0.122 Uiso 0.2360(18) 1 d R U P A 2
H13K H 0.6281 0.2045 0.747 0.122 Uiso 0.2360(18) 1 d R U P A 2
H13L H 0.6254 0.2631 0.692 0.122 Uiso 0.2360(18) 1 d R U P A 2
C137 C 0.717(4) 0.246(3) 0.810(2) 0.099(5) Uani 0.2360(18) 1 d D . P A 2
H13M H 0.7699 0.2407 0.806 0.148 Uiso 0.2360(18) 1 d R U P A 2
H13N H 0.7059 0.202 0.8229 0.148 Uiso 0.2360(18) 1 d R U P A 2
H13O H 0.6828 0.2856 0.845 0.148 Uiso 0.2360(18) 1 d R U P A 2
C138 C 0.770(3) 0.207(2) 0.679(2) 0.106(7) Uani 0.2360(18) 1 d D . P A 2
H13P H 0.7608 0.2184 0.6347 0.159 Uiso 0.2360(18) 1 calc R U P A 2
H13Q H 0.7727 0.1578 0.6868 0.159 Uiso 0.2360(18) 1 calc R U P A 2
H13R H 0.8187 0.2142 0.677 0.159 Uiso 0.2360(18) 1 calc R U P A 2
C125 C 0.6586(4) 1.0344(3) 0.6747(4) 0.0464(17) Uani 1 1 d . . . . .
H12J H 0.6673 1.0491 0.7171 0.056 Uiso 1 1 calc R U . . .
H12K H 0.6114 1.0209 0.6886 0.056 Uiso 1 1 calc R U . . .
C126 C 0.6526(7) 1.0948(4) 0.6270(5) 0.077(3) Uani 1 1 d . . . . .
H12L H 0.5989 1.1232 0.6351 0.093 Uiso 1 1 calc R U . . .
H12M H 0.6805 1.1269 0.6346 0.093 Uiso 1 1 calc R U . . .
C127 C 0.6880(6) 1.0573(5) 0.5560(4) 0.081(3) Uani 1 1 d . . . . .
H12N H 0.7095 1.0879 0.522 0.097 Uiso 1 1 calc R U . . .
H12O H 0.6506 1.0426 0.5407 0.097 Uiso 1 1 calc R U . . .
C128 C 0.7489(5) 0.9942(4) 0.5636(4) 0.058(2) Uani 1 1 d . . . . .
H12P H 0.7584 0.9538 0.5299 0.07 Uiso 1 1 calc R U . . .
H12Q H 0.7968 1.0058 0.5553 0.07 Uiso 1 1 calc R U . . .
N1 N 0.3778(3) 0.8334(2) 0.7029(2) 0.0270(10) Uani 1 1 d . . . . .
N2 N 0.3840(3) 0.7278(3) 0.8583(2) 0.0257(10) Uani 1 1 d . . . . .
N3 N 0.7305(3) 0.4611(2) 0.5799(3) 0.0310(11) Uani 1 1 d . . . . .
N5 N 0.8302(3) 0.8298(2) 0.5799(2) 0.0246(10) Uani 1 1 d . . . . .
N6 N 0.7226(3) 0.9094(2) 0.7712(2) 0.0258(10) Uani 1 1 d . . . . .
P1 P 0.45948(8) 0.83829(7) 0.64700(7) 0.0212(3) Uani 1 1 d . . . . .
P2 P 0.46492(8) 0.68092(7) 0.86980(7) 0.0227(3) Uani 1 1 d . . . . .
P5 P 0.81237(8) 0.76395(8) 0.54304(7) 0.0242(3) Uani 1 1 d . . . . .
P6 P 0.66590(9) 0.86876(8) 0.82372(7) 0.0249(3) Uani 1 1 d . . . . .
Fe1 Fe 0.38751(7) 0.75227(6) 0.76354(5) 0.0259(3) Uani 0.7640(18) 1 d . U P A 1
Fe1B Fe 0.4167(2) 0.7753(2) 0.77041(18) 0.0259(3) Uani 0.2360(18) 1 d D . P A 2
Fe2 Fe 0.75278(6) 0.47122(5) 0.66903(4) 0.0342(2) Uani 1 1 d . U . . .
Fe3 Fe 0.75031(5) 0.86746(5) 0.67243(4) 0.02844(18) Uani 1 1 d . . . . .
Co1 Co 0.55852(4) 0.77464(4) 0.67249(3) 0.01850(14) Uani 1 1 d . . . . .
Co2 Co 0.56009(4) 0.69024(4) 0.78393(3) 0.01941(15) Uani 1 1 d . . . . .
Co3 Co 0.65040(4) 0.62319(4) 0.64156(3) 0.01949(15) Uani 1 1 d . . . . .
Co4 Co 0.72644(4) 0.63876(4) 0.73575(4) 0.02106(15) Uani 1 1 d . . . . .
Co5 Co 0.72572(4) 0.73464(4) 0.62318(4) 0.02075(15) Uani 1 1 d . . . . .
Co6 Co 0.64771(4) 0.79247(4) 0.76044(3) 0.01967(15) Uani 1 1 d . . . . .
Se1 Se 0.51439(3) 0.81430(3) 0.79121(3) 0.02064(11) Uani 1 1 d . . . . .
Se2 Se 0.51621(3) 0.67484(3) 0.69027(3) 0.02120(11) Uani 1 1 d . . . . .
Se3 Se 0.64264(3) 0.57139(3) 0.74853(3) 0.02409(12) Uani 1 1 d . . . . .
Se4 Se 0.77864(3) 0.60899(3) 0.61550(3) 0.02129(11) Uani 1 1 d . . . . .
Se5 Se 0.77922(3) 0.73387(3) 0.71255(3) 0.02352(12) Uani 1 1 d . . . . .
Se6 Se 0.63511(3) 0.85124(3) 0.65965(3) 0.02314(12) Uani 1 1 d . . . . .
Se7 Se 0.64560(3) 0.71352(3) 0.56701(3) 0.02031(11) Uani 1 1 d . . . . .
Se8 Se 0.64360(3) 0.70563(3) 0.83861(3) 0.02172(11) Uani 1 1 d . . . . .
O1 O 0.7220(3) 0.9760(2) 0.6346(2) 0.0379(10) Uani 1 1 d . . . . .
P7A P 0.6102(6) 0.7183(6) 0.2124(5) 0.050(3) Uani 0.582(13) 1 d D . P B 1
F1A F 0.6739(11) 0.6707(10) 0.1530(9) 0.175(8) Uani 0.582(13) 1 d D U P B 1
F2A F 0.6093(9) 0.6532(6) 0.2586(7) 0.087(4) Uani 0.582(13) 1 d D U P B 1
F3A F 0.5446(9) 0.7693(6) 0.2704(6) 0.130(6) Uani 0.582(13) 1 d D U P B 1
F4A F 0.6133(10) 0.7802(7) 0.1661(7) 0.120(6) Uani 0.582(13) 1 d D U P B 1
F5A F 0.6710(12) 0.7336(13) 0.2387(11) 0.168(8) Uani 0.582(13) 1 d D U P B 1
F6A F 0.5489(10) 0.7010(9) 0.1882(8) 0.137(6) Uani 0.582(13) 1 d D U P B 1
P7B P 0.6229(9) 0.7102(7) 0.2076(6) 0.053(4) Uani 0.418(13) 1 d D . P B 2
F1B F 0.6910(13) 0.7248(17) 0.1579(12) 0.170(11) Uani 0.418(13) 1 d D U P B 2
F2B F 0.6828(14) 0.6439(10) 0.2244(10) 0.141(9) Uani 0.418(13) 1 d D U P B 2
F3B F 0.5560(13) 0.6896(14) 0.2563(12) 0.170(11) Uani 0.418(13) 1 d D U P B 2
F4B F 0.5699(14) 0.7752(11) 0.1870(12) 0.138(10) Uani 0.418(13) 1 d D U P B 2
F5B F 0.6223(12) 0.7573(7) 0.2686(7) 0.081(6) Uani 0.418(13) 1 d D U P B 2
F6B F 0.6243(11) 0.6602(9) 0.1475(7) 0.087(6) Uani 0.418(13) 1 d D U P B 2

loop_
_atom_site_aniso_label
_atom_site_aniso_U_11
_atom_site_aniso_U_22
_atom_site_aniso_U_33
_atom_site_aniso_U_23
_atom_site_aniso_U_13
_atom_site_aniso_U_12
C1 0.033(3) 0.017(3) 0.035(3) 0.006(2) -0.015(3) -0.002(2)
C2 0.054(4) 0.027(3) 0.039(4) -0.001(3) -0.023(3) -0.005(3)
C3 0.073(5) 0.026(3) 0.063(5) -0.001(3) -0.039(4) -0.008(3)
C4 0.090(6) 0.022(3) 0.081(6) 0.002(4) -0.058(5) -0.010(4)
C5 0.089(6) 0.032(4) 0.064(5) 0.024(4) -0.042(5) -0.027(4)
C6 0.065(5) 0.030(3) 0.044(4) 0.010(3) -0.022(4) -0.014(3)
C7 0.030(3) 0.027(3) 0.022(3) 0.003(2) -0.009(2) -0.004(2)
C8 0.035(3) 0.023(3) 0.020(3) 0.007(2) -0.008(2) -0.008(2)
C9 0.046(4) 0.035(3) 0.021(3) 0.007(2) -0.009(3) -0.007(3)
C10 0.064(5) 0.038(4) 0.028(3) -0.001(3) -0.023(3) -0.012(3)
C11 0.059(5) 0.059(5) 0.038(4) -0.004(3) -0.023(4) -0.026(4)
C12 0.037(4) 0.045(4) 0.030(3) 0.003(3) -0.010(3) -0.018(3)
C13 0.027(3) 0.021(3) 0.020(3) -0.004(2) -0.005(2) -0.002(2)
C14 0.034(3) 0.038(3) 0.039(3) 0.015(3) -0.016(3) -0.008(3)
C15 0.042(4) 0.029(3) 0.053(4) 0.005(3) -0.026(3) -0.008(3)
C16 0.037(4) 0.026(3) 0.046(4) -0.008(3) -0.017(3) -0.004(3)
C17 0.034(4) 0.057(5) 0.052(4) 0.004(4) -0.009(3) -0.018(3)
C18 0.034(4) 0.052(4) 0.029(3) 0.016(3) -0.012(3) -0.016(3)
C19 0.040(4) 0.051(5) 0.077(6) -0.002(4) -0.026(4) -0.002(4)
C20 0.041(3) 0.025(3) 0.025(3) 0.005(2) 0.000(2) -0.013(3)
C21 0.118(7) 0.040(4) 0.060(5) 0.013(3) -0.035(5) -0.038(4)
C22 0.129(7) 0.060(5) 0.056(5) -0.004(4) -0.019(5) -0.048(5)
C23 0.094(6) 0.031(4) 0.056(5) 0.009(3) 0.010(4) -0.019(4)
C24 0.099(7) 0.041(4) 0.109(7) 0.027(5) -0.036(5) -0.020(4)
C25 0.089(6) 0.036(4) 0.076(5) 0.020(4) -0.038(4) -0.023(4)
C26 0.033(3) 0.028(3) 0.014(2) 0.002(2) -0.003(2) -0.009(2)
C27 0.031(3) 0.033(3) 0.030(3) -0.005(2) -0.008(3) -0.005(3)
C28 0.046(4) 0.044(4) 0.030(3) -0.012(3) -0.007(3) -0.008(3)
C29 0.046(4) 0.061(4) 0.017(3) 0.001(3) -0.006(3) -0.023(4)
C30 0.046(4) 0.051(4) 0.022(3) 0.011(3) -0.016(3) -0.017(3)
C31 0.044(4) 0.032(3) 0.021(3) 0.007(2) -0.015(3) -0.007(3)
C32 0.027(3) 0.036(3) 0.026(3) 0.002(2) -0.003(2) -0.012(3)
C33 0.042(4) 0.046(4) 0.031(3) 0.000(3) -0.002(3) -0.013(3)
C34 0.042(4) 0.060(5) 0.038(4) -0.001(3) -0.005(3) -0.008(4)
C35 0.034(4) 0.071(5) 0.039(4) -0.009(4) 0.000(3) -0.017(4)
C36 0.047(4) 0.055(5) 0.044(4) 0.010(3) -0.002(3) -0.024(4)
C37 0.041(4) 0.038(4) 0.042(4) 0.012(3) -0.001(3) -0.012(3)
C38 0.046(5) 0.102(8) 0.065(6) -0.013(5) 0.009(4) -0.028(5)
P3A 0.0271(15) 0.0182(15) 0.022(2) -0.0100(18) -0.0080(15) -0.0033(14)
C39A 0.032(4) 0.037(5) 0.043(5) -0.016(3) -0.013(3) -0.011(3)
C40A 0.040(4) 0.055(6) 0.070(6) -0.014(5) -0.024(4) -0.022(4)
C41A 0.049(5) 0.081(7) 0.076(7) -0.044(6) -0.026(5) -0.010(5)
C42A 0.057(6) 0.095(8) 0.084(7) -0.039(6) -0.022(5) -0.029(6)
C43A 0.075(7) 0.068(7) 0.069(7) -0.033(5) -0.002(5) -0.043(5)
C44A 0.048(5) 0.043(5) 0.047(5) -0.018(4) -0.002(4) -0.027(4)
C45A 0.031(5) 0.026(3) 0.024(4) -0.005(3) -0.010(4) -0.006(5)
C46A 0.056(6) 0.038(4) 0.039(5) 0.001(4) -0.029(5) -0.010(6)
C47A 0.100(9) 0.057(5) 0.049(6) 0.005(5) -0.044(6) -0.017(7)
C48A 0.106(9) 0.054(5) 0.033(4) 0.003(4) -0.023(6) -0.033(7)
C49A 0.063(7) 0.055(5) 0.036(4) -0.012(3) -0.001(5) -0.029(6)
C50A 0.032(5) 0.035(3) 0.033(3) -0.004(3) -0.008(4) -0.013(5)
P3B 0.0271(15) 0.0182(15) 0.022(2) -0.0100(18) -0.0080(15) -0.0033(14)
C39B 0.032(4) 0.037(5) 0.043(5) -0.016(3) -0.013(3) -0.011(3)
C40B 0.040(4) 0.055(6) 0.070(6) -0.014(5) -0.024(4) -0.022(4)
C41B 0.049(5) 0.081(7) 0.076(7) -0.044(6) -0.026(5) -0.010(5)
C42B 0.057(6) 0.095(8) 0.084(7) -0.039(6) -0.022(5) -0.029(6)
C43B 0.075(7) 0.068(7) 0.069(7) -0.033(5) -0.002(5) -0.043(5)
C44B 0.048(5) 0.043(5) 0.047(5) -0.018(4) -0.002(4) -0.027(4)
C45B 0.031(5) 0.026(3) 0.024(4) -0.005(3) -0.010(4) -0.006(5)
C46B 0.056(6) 0.038(4) 0.039(5) 0.001(4) -0.029(5) -0.010(6)
C47B 0.100(9) 0.057(5) 0.049(6) 0.005(5) -0.044(6) -0.017(7)
C48B 0.106(9) 0.054(5) 0.033(4) 0.003(4) -0.023(6) -0.033(7)
C49B 0.063(7) 0.055(5) 0.036(4) -0.012(3) -0.001(5) -0.029(6)
C50B 0.032(5) 0.035(3) 0.033(3) -0.004(3) -0.008(4) -0.013(5)
C51 0.035(3) 0.020(3) 0.035(3) -0.009(2) -0.005(3) -0.007(2)
C52 0.042(4) 0.030(3) 0.048(4) -0.012(3) -0.014(3) -0.007(3)
C53 0.048(4) 0.033(4) 0.059(5) -0.022(3) -0.013(4) -0.004(3)
C54 0.051(5) 0.040(4) 0.076(6) -0.030(4) -0.017(4) -0.007(4)
C55 0.055(5) 0.027(4) 0.092(7) -0.013(4) -0.033(5) 0.006(3)
C56 0.048(4) 0.027(3) 0.047(4) -0.003(3) -0.014(3) -0.007(3)
C57 0.098(8) 0.038(5) 0.131(10) -0.044(5) -0.056(7) 0.007(5)
N4A 0.030(5) 0.020(3) 0.019(3) 0.002(2) -0.004(3) -0.005(3)
P4A 0.0376(19) 0.0212(18) 0.0220(8) -0.0007(10) -0.0149(12) 0.0006(10)
C58A 0.046(7) 0.033(5) 0.024(3) 0.004(3) -0.012(4) 0.023(5)
C59A 0.065(9) 0.046(6) 0.018(5) 0.007(5) -0.011(7) 0.007(6)
C60A 0.056(6) 0.062(9) 0.030(6) 0.014(5) -0.001(6) 0.012(7)
C61A 0.058(6) 0.072(8) 0.029(4) 0.006(5) -0.014(4) 0.009(5)
C62A 0.059(7) 0.074(8) 0.035(4) 0.001(5) -0.027(4) 0.015(5)
C63A 0.059(9) 0.061(5) 0.027(4) -0.001(4) -0.022(4) 0.011(4)
C64A 0.037(4) 0.020(5) 0.038(4) -0.007(3) -0.017(3) 0.004(3)
C65A 0.055(5) 0.061(7) 0.046(5) -0.002(4) -0.029(4) -0.010(4)
C66A 0.068(6) 0.092(9) 0.059(6) 0.000(6) -0.041(5) -0.013(6)
C67A 0.067(6) 0.117(9) 0.076(7) -0.005(6) -0.038(5) -0.038(6)
C68A 0.043(5) 0.088(8) 0.055(5) 0.006(5) -0.022(4) -0.019(5)
C69A 0.038(4) 0.051(8) 0.041(4) -0.007(4) -0.022(3) -0.001(4)
C70A 0.052(5) 0.023(3) 0.034(3) 0.003(3) -0.014(3) 0.000(3)
C71A 0.045(6) 0.031(4) 0.042(4) -0.002(3) 0.005(4) 0.001(4)
C72A 0.055(6) 0.032(4) 0.048(6) -0.003(4) 0.015(5) 0.001(4)
C73A 0.071(6) 0.043(5) 0.047(5) 0.017(4) 0.009(4) 0.021(4)
C74A 0.061(8) 0.048(7) 0.038(5) 0.016(4) -0.001(6) 0.011(5)
C75A 0.057(7) 0.030(5) 0.030(4) 0.006(3) -0.008(5) 0.008(4)
C76A 0.108(8) 0.051(5) 0.074(8) 0.015(5) 0.007(6) 0.030(5)
N4B 0.030(5) 0.020(3) 0.019(3) 0.002(2) -0.004(3) -0.005(3)
P4B 0.0376(19) 0.0212(18) 0.0220(8) -0.0007(10) -0.0149(12) 0.0006(10)
C58B 0.046(7) 0.033(5) 0.024(3) 0.004(3) -0.012(4) 0.023(5)
C59B 0.065(9) 0.046(6) 0.018(5) 0.007(5) -0.011(7) 0.007(6)
C60B 0.056(6) 0.062(9) 0.030(6) 0.014(5) -0.001(6) 0.012(7)
C61B 0.058(6) 0.072(8) 0.029(4) 0.006(5) -0.014(4) 0.009(5)
C62B 0.059(7) 0.074(8) 0.035(4) 0.001(5) -0.027(4) 0.015(5)
C63B 0.059(9) 0.061(5) 0.027(4) -0.001(4) -0.022(4) 0.011(4)
C64B 0.037(4) 0.020(5) 0.038(4) -0.007(3) -0.017(3) 0.004(3)
C65B 0.055(5) 0.061(7) 0.046(5) -0.002(4) -0.029(4) -0.010(4)
C66B 0.068(6) 0.092(9) 0.059(6) 0.000(6) -0.041(5) -0.013(6)
C67B 0.067(6) 0.117(9) 0.076(7) -0.005(6) -0.038(5) -0.038(6)
C68B 0.043(5) 0.088(8) 0.055(5) 0.006(5) -0.022(4) -0.019(5)
C69B 0.038(4) 0.051(8) 0.041(4) -0.007(4) -0.022(3) -0.001(4)
C70B 0.052(5) 0.023(3) 0.034(3) 0.003(3) -0.014(3) 0.000(3)
C71B 0.045(6) 0.031(4) 0.042(4) -0.002(3) 0.005(4) 0.001(4)
C72B 0.055(6) 0.032(4) 0.048(6) -0.003(4) 0.015(5) 0.001(4)
C73B 0.071(6) 0.043(5) 0.047(5) 0.017(4) 0.009(4) 0.021(4)
C74B 0.061(8) 0.048(7) 0.038(5) 0.016(4) -0.001(6) 0.011(5)
C75B 0.057(7) 0.030(5) 0.030(4) 0.006(3) -0.008(5) 0.008(4)
C76B 0.108(8) 0.051(5) 0.074(8) 0.015(5) 0.007(6) 0.030(5)
C77 0.031(3) 0.023(3) 0.024(3) -0.006(2) 0.005(2) -0.010(2)
C78 0.050(5) 0.046(4) 0.055(5) -0.018(4) 0.005(4) -0.011(4)
C79 0.064(6) 0.033(4) 0.063(5) -0.023(4) 0.014(4) -0.006(4)
C80 0.037(4) 0.033(4) 0.075(6) -0.003(4) 0.022(4) 0.001(3)
C81 0.040(4) 0.041(4) 0.062(5) 0.018(4) -0.004(4) 0.000(3)
C82 0.046(4) 0.031(3) 0.033(3) 0.004(3) -0.004(3) 0.002(3)
C83 0.039(4) 0.046(4) 0.026(3) 0.009(3) -0.013(3) -0.020(3)
C84 0.062(5) 0.069(6) 0.037(4) 0.016(4) -0.013(4) -0.014(4)
C85 0.054(5) 0.113(8) 0.056(5) 0.049(6) -0.016(4) -0.017(5)
C86 0.062(6) 0.138(10) 0.058(6) 0.046(6) -0.040(5) -0.028(6)
C87 0.140(12) 0.178(14) 0.044(6) -0.009(7) -0.050(7) -0.028(11)
C88 0.096(8) 0.117(9) 0.041(5) -0.002(5) -0.031(5) -0.006(7)
C89 0.026(3) 0.017(3) 0.031(3) -0.004(2) 0.001(2) -0.006(2)
C90 0.035(4) 0.039(3) 0.032(3) 0.004(3) -0.007(3) -0.014(3)
C91 0.043(4) 0.040(4) 0.042(4) 0.004(3) 0.003(3) -0.019(3)
C92 0.028(3) 0.028(3) 0.067(5) -0.008(3) 0.007(3) -0.006(3)
C93 0.040(4) 0.048(4) 0.070(5) -0.012(4) -0.012(4) -0.020(3)
C94 0.037(4) 0.040(4) 0.039(4) -0.009(3) -0.005(3) -0.013(3)
C95 0.036(4) 0.035(4) 0.117(8) -0.002(5) 0.001(5) -0.013(3)
C96 0.056(4) 0.037(3) 0.030(3) -0.002(3) -0.022(3) -0.025(3)
C97 0.055(5) 0.046(4) 0.045(4) 0.003(3) -0.029(4) -0.021(4)
C98 0.083(7) 0.063(5) 0.083(6) 0.025(5) -0.059(6) -0.029(5)
C99 0.141(10) 0.070(6) 0.068(6) 0.028(5) -0.084(7) -0.043(7)
C100 0.126(9) 0.075(6) 0.037(4) 0.016(4) -0.046(5) -0.055(6)
C101 0.087(6) 0.045(4) 0.026(3) -0.003(3) -0.022(4) -0.030(4)
C102 0.034(3) 0.038(3) 0.022(3) -0.011(2) -0.003(2) -0.015(3)
C103 0.034(3) 0.034(3) 0.037(3) -0.012(3) -0.009(3) -0.013(3)
C104 0.043(4) 0.038(4) 0.060(5) -0.025(3) -0.019(4) -0.006(3)
C105 0.031(4) 0.072(6) 0.061(5) -0.043(4) -0.007(4) -0.011(4)
C106 0.040(4) 0.082(6) 0.044(4) -0.036(4) 0.011(3) -0.025(4)
C107 0.045(4) 0.051(4) 0.027(3) -0.017(3) 0.007(3) -0.024(3)
C108 0.026(3) 0.023(3) 0.041(3) -0.006(2) -0.008(3) -0.008(2)
C109 0.039(4) 0.038(3) 0.039(3) 0.002(3) -0.011(3) -0.020(3)
C110 0.040(4) 0.041(4) 0.061(5) 0.003(3) -0.012(3) -0.023(3)
C111 0.037(4) 0.038(4) 0.062(5) -0.013(3) -0.015(3) -0.014(3)
C112 0.035(4) 0.043(4) 0.060(5) -0.027(3) -0.012(3) -0.012(3)
C113 0.032(3) 0.038(3) 0.038(3) -0.010(3) -0.004(3) -0.013(3)
C114 0.075(6) 0.069(6) 0.093(7) -0.013(5) -0.032(5) -0.043(5)
C115 0.039(5) 0.042(6) 0.041(5) -0.001(4) -0.015(3) -0.016(3)
N7A 0.063(4) 0.056(5) 0.068(5) 0.008(4) -0.034(4) -0.036(4)
C116 0.067(5) 0.085(7) 0.082(7) -0.010(4) -0.016(4) -0.052(4)
C117 0.091(9) 0.202(13) 0.117(7) -0.077(7) 0.001(6) -0.098(8)
C118 0.065(5) 0.173(11) 0.074(7) -0.031(7) -0.013(5) -0.043(6)
C119 0.168(12) 0.088(8) 0.187(12) 0.058(8) -0.038(9) -0.072(7)
C129 0.039(5) 0.042(6) 0.041(5) -0.001(4) -0.015(3) -0.016(3)
N7B 0.063(4) 0.056(5) 0.068(5) 0.008(4) -0.034(4) -0.036(4)
C130 0.067(5) 0.085(7) 0.082(7) -0.010(4) -0.016(4) -0.052(4)
C131 0.091(9) 0.202(13) 0.117(7) -0.077(7) 0.001(6) -0.098(8)
C132 0.065(5) 0.173(11) 0.074(7) -0.031(7) -0.013(5) -0.043(6)
C133 0.168(12) 0.088(8) 0.187(12) 0.058(8) -0.038(9) -0.072(7)
C120 0.055(10) 0.036(4) 0.031(10) 0.005(5) -0.011(6) -0.009(4)
N8A 0.067(8) 0.037(3) 0.049(8) 0.006(4) -0.001(5) -0.012(3)
C121 0.079(7) 0.039(5) 0.055(8) 0.019(6) 0.008(6) -0.021(5)
C122 0.106(9) 0.061(7) 0.064(11) -0.005(8) 0.003(7) -0.037(8)
C123 0.129(12) 0.097(13) 0.079(9) 0.044(9) -0.030(9) -0.052(9)
C124 0.100(10) 0.034(5) 0.127(13) 0.026(8) 0.024(10) -0.003(6)
C134 0.055(10) 0.036(4) 0.031(10) 0.005(5) -0.011(6) -0.009(4)
N8B 0.067(8) 0.037(3) 0.049(8) 0.006(4) -0.001(5) -0.012(3)
C135 0.079(7) 0.039(5) 0.055(8) 0.019(6) 0.008(6) -0.021(5)
C136 0.106(9) 0.061(7) 0.064(11) -0.005(8) 0.003(7) -0.037(8)
C137 0.129(12) 0.097(13) 0.079(9) 0.044(9) -0.030(9) -0.052(9)
C138 0.100(10) 0.034(5) 0.127(13) 0.026(8) 0.024(10) -0.003(6)
C125 0.058(5) 0.030(3) 0.044(4) -0.002(3) -0.014(3) -0.006(3)
C126 0.111(8) 0.034(4) 0.079(7) 0.010(4) -0.033(6) -0.011(5)
C127 0.096(8) 0.078(6) 0.039(4) 0.021(4) -0.012(5) 0.007(6)
C128 0.061(5) 0.055(5) 0.044(4) 0.017(4) -0.003(4) -0.012(4)
N1 0.028(3) 0.027(2) 0.022(2) 0.0061(19) -0.009(2) -0.001(2)
N2 0.029(3) 0.030(2) 0.019(2) 0.0058(19) -0.0046(19) -0.013(2)
N3 0.045(3) 0.016(2) 0.030(3) -0.0041(19) -0.013(2) -0.007(2)
N5 0.027(3) 0.021(2) 0.021(2) -0.0033(18) -0.0021(19) -0.0058(19)
N6 0.030(3) 0.023(2) 0.024(2) -0.0050(18) -0.006(2) -0.010(2)
P1 0.0258(7) 0.0181(6) 0.0183(6) 0.0017(5) -0.0077(5) -0.0045(6)
P2 0.0296(8) 0.0199(7) 0.0167(6) 0.0041(5) -0.0060(6) -0.0069(6)
P5 0.0265(8) 0.0235(7) 0.0198(6) -0.0007(5) -0.0036(6) -0.0079(6)
P6 0.0311(8) 0.0254(7) 0.0183(6) -0.0046(5) -0.0048(6) -0.0122(6)
Fe1 0.0321(6) 0.0256(6) 0.0203(5) 0.0051(4) -0.0092(4) -0.0089(4)
Fe1B 0.0321(6) 0.0256(6) 0.0203(5) 0.0051(4) -0.0092(4) -0.0089(4)
Fe2 0.0443(5) 0.0252(4) 0.0261(4) -0.0012(3) -0.0111(4) -0.0013(4)
Fe3 0.0264(4) 0.0333(4) 0.0201(4) -0.0022(3) -0.0029(3) -0.0062(4)
Co1 0.0222(4) 0.0156(3) 0.0169(3) 0.0004(3) -0.0064(3) -0.0048(3)
Co2 0.0254(4) 0.0171(3) 0.0148(3) 0.0007(3) -0.0053(3) -0.0066(3)
Co3 0.0246(4) 0.0162(3) 0.0175(3) -0.0017(3) -0.0076(3) -0.0052(3)
Co4 0.0259(4) 0.0189(3) 0.0171(3) -0.0006(3) -0.0089(3) -0.0031(3)
Co5 0.0208(4) 0.0222(4) 0.0167(3) -0.0019(3) -0.0039(3) -0.0052(3)
Co6 0.0232(4) 0.0182(3) 0.0170(3) -0.0021(3) -0.0058(3) -0.0062(3)
Se1 0.0233(3) 0.0184(2) 0.0182(2) -0.00023(19) -0.0051(2) -0.0054(2)
Se2 0.0252(3) 0.0177(2) 0.0202(2) 0.00017(19) -0.0068(2) -0.0066(2)
Se3 0.0327(3) 0.0164(2) 0.0220(3) 0.0019(2) -0.0094(2) -0.0054(2)
Se4 0.0224(3) 0.0211(3) 0.0175(2) -0.00361(19) -0.0058(2) -0.0033(2)
Se5 0.0235(3) 0.0248(3) 0.0210(3) -0.0029(2) -0.0074(2) -0.0054(2)
Se6 0.0270(3) 0.0197(3) 0.0229(3) 0.0025(2) -0.0058(2) -0.0099(2)
Se7 0.0251(3) 0.0188(2) 0.0155(2) -0.00128(19) -0.0071(2) -0.0039(2)
Se8 0.0269(3) 0.0214(3) 0.0156(2) -0.00060(19) -0.0072(2) -0.0054(2)
O1 0.041(3) 0.033(2) 0.033(2) 0.0012(19) -0.004(2) -0.011(2)
P7A 0.068(4) 0.061(4) 0.028(4) 0.010(3) -0.022(3) -0.021(3)
F1A 0.143(13) 0.130(12) 0.144(13) -0.020(11) 0.038(11) 0.024(11)
F2A 0.124(10) 0.069(6) 0.109(8) 0.055(6) -0.071(8) -0.053(7)
F3A 0.170(13) 0.083(8) 0.084(8) -0.027(6) 0.040(8) -0.048(8)
F4A 0.141(12) 0.104(9) 0.080(7) 0.063(7) -0.010(7) -0.017(8)
F5A 0.174(14) 0.227(17) 0.201(16) 0.090(12) -0.124(12) -0.137(12)
F6A 0.153(12) 0.179(13) 0.143(11) 0.044(9) -0.115(10) -0.074(10)
P7B 0.077(7) 0.065(7) 0.017(4) 0.003(4) -0.022(4) -0.014(5)
F1B 0.161(17) 0.190(18) 0.162(18) 0.008(14) -0.015(13) -0.099(15)
F2B 0.166(16) 0.143(14) 0.097(12) -0.025(10) -0.082(12) 0.020(11)
F3B 0.158(16) 0.185(18) 0.137(16) -0.028(13) 0.039(12) -0.100(14)
F4B 0.143(16) 0.127(15) 0.151(17) -0.003(12) -0.104(14) 0.007(12)
F5B 0.137(14) 0.069(8) 0.042(7) -0.023(6) -0.044(8) -0.022(9)
F6B 0.112(13) 0.112(11) 0.050(7) -0.016(7) -0.053(8) -0.027(10)


#----------------------------------------------------------------------------#
#                   MOLECULAR GEOMETRY                                       #
#----------------------------------------------------------------------------#

_geom_special_details            
;
 All esds (except the esd in the dihedral angle between two l.s. planes)
 are estimated using the full covariance matrix.  The cell esds are taken
 into account individually in the estimation of esds in distances, angles
 and torsion angles; correlations between esds in cell parameters are only
 used when they are defined by crystal symmetry.  An approximate (isotropic)
 treatment of cell esds is used for estimating esds involving l.s. planes.
;
loop_
_geom_bond_atom_site_label_1
_geom_bond_atom_site_label_2
_geom_bond_distance
_geom_bond_site_symmetry_2
_geom_bond_publ_flag
C1 C2 1.390(9) . ?
C1 C6 1.396(9) . ?
C1 P1 1.835(6) . ?
C2 C3 1.383(9) . ?
C2 H2 0.95 . ?
C3 C4 1.364(12) . ?
C3 H3 0.95 . ?
C4 C5 1.372(12) . ?
C4 H4 0.95 . ?
C5 C6 1.398(9) . ?
C5 H5 0.95 . ?
C6 H6 0.95 . ?
C7 C12 1.394(9) . ?
C7 C8 1.401(8) . ?
C7 P1 1.823(6) . ?
C8 C9 1.403(8) . ?
C8 H8 0.95 . ?
C9 C10 1.370(10) . ?
C9 H9 0.95 . ?
C10 C11 1.381(10) . ?
C10 H10 0.95 . ?
C11 C12 1.406(9) . ?
C11 H11 0.95 . ?
C12 H12 0.95 . ?
C13 C18 1.387(8) . ?
C13 C14 1.405(8) . ?
C13 N1 1.417(7) . ?
C14 C15 1.378(9) . ?
C14 H14 0.95 . ?
C15 C16 1.371(10) . ?
C15 H15 0.95 . ?
C16 C17 1.371(10) . ?
C16 C19 1.531(10) . ?
C17 C18 1.394(10) . ?
C17 H17 0.95 . ?
C18 H18 0.95 . ?
C19 H19A 0.98 . ?
C19 H19B 0.98 . ?
C19 H19C 0.98 . ?
C20 C21 1.368(11) . ?
C20 C25 1.381(10) . ?
C20 P2 1.836(6) . ?
C21 C22 1.407(11) . ?
C21 H21 0.95 . ?
C22 C23 1.343(14) . ?
C22 H22 0.95 . ?
C23 C24 1.337(14) . ?
C23 H23 0.95 . ?
C24 C25 1.397(12) . ?
C24 H24 0.95 . ?
C25 H25 0.95 . ?
C26 C31 1.391(8) . ?
C26 C27 1.401(8) . ?
C26 P2 1.837(5) . ?
C27 C28 1.379(9) . ?
C27 H27 0.95 . ?
C28 C29 1.384(10) . ?
C28 H28 0.95 . ?
C29 C30 1.378(10) . ?
C29 H29 0.95 . ?
C30 C31 1.393(8) . ?
C30 H30 0.95 . ?
C31 H31 0.95 . ?
C32 C33 1.392(9) . ?
C32 C37 1.396(8) . ?
C32 N2 1.426(7) . ?
C33 C34 1.391(10) . ?
C33 H33 0.95 . ?
C34 C35 1.382(11) . ?
C34 H34 0.95 . ?
C35 C36 1.398(11) . ?
C35 C38 1.534(10) . ?
C36 C37 1.393(10) . ?
C36 H36 0.95 . ?
C37 H37 0.95 . ?
C38 H38A 0.98 . ?
C38 H38B 0.98 . ?
C38 H38C 0.98 . ?
P3A N3 1.650(12) . ?
P3A C39A 1.843(6) . ?
P3A C45A 1.844(7) . ?
P3A Co3 2.194(9) . ?
C39A C40A 1.39 . ?
C39A C44A 1.39 . ?
C40A C41A 1.39 . ?
C40A H40A 0.95 . ?
C41A C42A 1.39 . ?
C41A H41A 0.95 . ?
C42A C43A 1.39 . ?
C42A H42A 0.95 . ?
C43A C44A 1.39 . ?
C43A H43A 0.95 . ?
C44A H44A 0.95 . ?
C45A C46A 1.380(10) . ?
C45A C50A 1.392(10) . ?
C46A C47A 1.373(14) . ?
C46A H46A 0.95 . ?
C47A C48A 1.384(17) . ?
C47A H47A 0.95 . ?
C48A C49A 1.405(15) . ?
C48A H48A 0.95 . ?
C49A C50A 1.393(11) . ?
C49A H49A 0.95 . ?
C50A H50A 0.95 . ?
P3B N3 1.70(4) . ?
P3B C39B 1.845(14) . ?
P3B C45B 1.845(16) . ?
P3B Co3 2.05(3) . ?
C39B C40B 1.39 . ?
C39B C44B 1.39 . ?
C40B C41B 1.39 . ?
C40B H40B 0.95 . ?
C41B C42B 1.39 . ?
C41B H41B 0.95 . ?
C42B C43B 1.39 . ?
C42B H42B 0.95 . ?
C43B C44B 1.39 . ?
C43B H43B 0.95 . ?
C44B H44B 0.95 . ?
C45B C46B 1.383(17) . ?
C45B C50B 1.386(18) . ?
C46B C47B 1.37(2) . ?
C46B H46B 0.95 . ?
C47B C48B 1.38(2) . ?
C47B H47B 0.95 . ?
C48B C49B 1.41(2) . ?
C48B H48B 0.95 . ?
C49B C50B 1.397(18) . ?
C49B H49B 0.95 . ?
C50B H50B 0.95 . ?
C51 C52 1.391(9) . ?
C51 C56 1.392(9) . ?
C51 N3 1.430(7) . ?
C52 C53 1.381(9) . ?
C52 H52 0.95 . ?
C53 C54 1.374(11) . ?
C53 H53 0.95 . ?
C54 C55 1.377(12) . ?
C54 C57 1.521(10) . ?
C55 C56 1.391(10) . ?
C55 H55 0.95 . ?
C56 H56 0.95 . ?
C57 H57A 0.98 . ?
C57 H57B 0.98 . ?
C57 H57C 0.98 . ?
N4A C70A 1.453(7) . ?
N4A P4A 1.694(6) . ?
N4A Fe2 2.054(8) . ?
P4A C64A 1.813(9) . ?
P4A C58A 1.842(8) . ?
P4A Co4 2.166(7) . ?
C58A C59A 1.399(13) . ?
C58A C63A 1.422(13) . ?
C59A C60A 1.424(12) . ?
C59A H59A 0.95 . ?
C60A C61A 1.352(15) . ?
C60A H60A 0.95 . ?
C61A C62A 1.378(16) . ?
C61A H61A 0.95 . ?
C62A C63A 1.400(13) . ?
C62A H62A 0.95 . ?
C63A H63A 0.95 . ?
C64A C69A 1.386(12) . ?
C64A C65A 1.405(11) . ?
C65A C66A 1.384(15) . ?
C65A H65A 0.95 . ?
C66A C67A 1.371(18) . ?
C66A H66A 0.95 . ?
C67A C68A 1.391(15) . ?
C67A H67A 0.95 . ?
C68A C69A 1.401(12) . ?
C68A H68A 0.95 . ?
C69A H69A 0.95 . ?
C70A C71A 1.39 . ?
C70A C75A 1.39 . ?
C71A C72A 1.39 . ?
C71A H71A 0.95 . ?
C72A C73A 1.39 . ?
C72A H72A 0.95 . ?
C73A C74A 1.39 . ?
C73A C76A 1.546(10) . ?
C74A C75A 1.39 . ?
C74A H74A 0.95 . ?
C75A H75A 0.95 . ?
C76A H76A 0.98 . ?
C76A H76B 0.98 . ?
C76A H76C 0.98 . ?
N4B C70B 1.458(15) . ?
N4B P4B 1.693(16) . ?
N4B Fe2 1.88(3) . ?
P4B C64B 1.807(16) . ?
P4B C58B 1.845(15) . ?
P4B Co4 2.19(3) . ?
C58B C59B 1.40(2) . ?
C58B C63B 1.43(2) . ?
C59B C60B 1.43(2) . ?
C59B H59B 0.95 . ?
C60B C61B 1.35(2) . ?
C60B H60B 0.95 . ?
C61B C62B 1.38(2) . ?
C61B H61B 0.95 . ?
C62B C63B 1.40(2) . ?
C62B H62B 0.95 . ?
C63B H63B 0.95 . ?
C64B C69B 1.380(19) . ?
C64B C65B 1.405(18) . ?
C65B C66B 1.38(2) . ?
C65B H65B 0.95 . ?
C66B C67B 1.37(2) . ?
C66B H66B 0.95 . ?
C67B C68B 1.39(2) . ?
C67B H67B 0.95 . ?
C68B C69B 1.403(19) . ?
C68B H68B 0.95 . ?
C69B H69B 0.95 . ?
C70B C71B 1.39 . ?
C70B C75B 1.39 . ?
C71B C72B 1.39 . ?
C71B H71B 0.95 . ?
C72B C73B 1.39 . ?
C72B H72B 0.95 . ?
C73B C74B 1.39 . ?
C73B C76B 1.544(16) . ?
C74B C75B 1.39 . ?
C74B H74B 0.95 . ?
C75B H75B 0.95 . ?
C76B H76D 0.98 . ?
C76B H76E 0.98 . ?
C76B H76F 0.98 . ?
C77 C78 1.376(9) . ?
C77 C82 1.397(10) . ?
C77 P5 1.830(6) . ?
C78 C79 1.390(11) . ?
C78 H78 0.95 . ?
C79 C80 1.365(13) . ?
C79 H79 0.95 . ?
C80 C81 1.366(12) . ?
C80 H80 0.95 . ?
C81 C82 1.385(9) . ?
C81 H81 0.95 . ?
C82 H82 0.95 . ?
C83 C84 1.357(11) . ?
C83 C88 1.403(11) . ?
C83 P5 1.839(6) . ?
C84 C85 1.408(11) . ?
C84 H84 0.95 . ?
C85 C86 1.337(14) . ?
C85 H85 0.95 . ?
C86 C87 1.342(16) . ?
C86 H86 0.95 . ?
C87 C88 1.411(14) . ?
C87 H87 0.95 . ?
C88 H88 0.95 . ?
C89 C94 1.391(9) . ?
C89 C90 1.393(8) . ?
C89 N5 1.413(7) . ?
C90 C91 1.391(9) . ?
C90 H90 0.95 . ?
C91 C92 1.384(11) . ?
C91 H91 0.95 . ?
C92 C93 1.381(11) . ?
C92 C95 1.527(10) . ?
C93 C94 1.394(10) . ?
C93 H93 0.95 . ?
C94 H94 0.95 . ?
C95 H95A 0.98 . ?
C95 H95B 0.98 . ?
C95 H95C 0.98 . ?
C96 C97 1.395(10) . ?
C96 C101 1.415(9) . ?
C96 P6 1.837(7) . ?
C97 C98 1.386(10) . ?
C97 H97 0.95 . ?
C98 C99 1.393(14) . ?
C98 H98 0.95 . ?
C99 C100 1.392(15) . ?
C99 H99 0.95 . ?
C100 C101 1.367(12) . ?
C100 H100 0.95 . ?
C101 H101 0.95 . ?
C102 C103 1.375(9) . ?
C102 C107 1.388(9) . ?
C102 P6 1.841(6) . ?
C103 C104 1.400(9) . ?
C103 H103 0.95 . ?
C104 C105 1.386(11) . ?
C104 H104 0.95 . ?
C105 C106 1.370(13) . ?
C105 H105 0.95 . ?
C106 C107 1.391(10) . ?
C106 H106 0.95 . ?
C107 H107 0.95 . ?
C108 C113 1.395(9) . ?
C108 C109 1.414(8) . ?
C108 N6 1.416(7) . ?
C109 C110 1.389(9) . ?
C109 H109 0.95 . ?
C110 C111 1.383(10) . ?
C110 H110 0.95 . ?
C111 C112 1.359(10) . ?
C111 C114 1.522(10) . ?
C112 C113 1.391(9) . ?
C112 H112 0.95 . ?
C113 H113 0.95 . ?
C114 H11A 0.98 . ?
C114 H11B 0.98 . ?
C114 H11C 0.98 . ?
C115 N7A 1.146(9) . ?
C115 Fe1 2.125(8) . ?
N7A C116 1.466(11) . ?
C116 C117 1.492(14) . ?
C116 C119 1.515(15) . ?
C116 C118 1.538(15) . ?
C117 H11D 0.98 . ?
C117 H11E 0.98 . ?
C117 H11F 0.98 . ?
C118 H11G 0.98 . ?
C118 H11H 0.98 . ?
C118 H11I 0.98 . ?
C119 H11J 0.98 . ?
C119 H11K 0.98 . ?
C119 H11L 0.98 . ?
C129 N7B 1.149(10) . ?
C129 Fe1B 2.411(9) . ?
N7B C130 1.467(12) . ?
C130 C131 1.492(14) . ?
C130 C133 1.516(16) . ?
C130 C132 1.537(15) . ?
C131 H13A 0.98 . ?
C131 H13B 0.98 . ?
C131 H13C 0.98 . ?
C132 H13D 0.98 . ?
C132 H13E 0.98 . ?
C132 H13F 0.98 . ?
C133 H13G 0.98 . ?
C133 H13H 0.98 . ?
C133 H13I 0.98 . ?
C120 N8A 1.130(9) . ?
C120 Fe2 2.106(14) . ?
N8A C121 1.475(10) . ?
C121 C122 1.494(14) . ?
C121 C124 1.521(13) . ?
C121 C123 1.543(15) . ?
C122 H12A 0.98 . ?
C122 H12B 0.98 . ?
C122 H12C 0.98 . ?
C123 H12D 0.98 . ?
C123 H12E 0.98 . ?
C123 H12F 0.98 . ?
C124 H12G 0.98 . ?
C124 H12H 0.98 . ?
C124 H12I 0.98 . ?
C134 N8B 1.136(16) . ?
C134 Fe2 2.13(5) . ?
N8B C135 1.474(16) . ?
C135 C136 1.497(19) . ?
C135 C138 1.522(19) . ?
C135 C137 1.53(2) . ?
C136 H13J 0.98 . ?
C136 H13K 0.98 . ?
C136 H13L 0.98 . ?
C137 H13M 0.98 . ?
C137 H13N 0.98 . ?
C137 H13O 0.98 . ?
C138 H13P 0.98 . ?
C138 H13Q 0.98 . ?
C138 H13R 0.98 . ?
C125 O1 1.431(8) . ?
C125 C126 1.529(11) . ?
C125 H12J 0.99 . ?
C125 H12K 0.99 . ?
C126 C127 1.481(13) . ?
C126 H12L 0.99 . ?
C126 H12M 0.99 . ?
C127 C128 1.484(12) . ?
C127 H12N 0.99 . ?
C127 H12O 0.99 . ?
C128 O1 1.454(8) . ?
C128 H12P 0.99 . ?
C128 H12Q 0.99 . ?
N1 P1 1.673(5) . ?
N1 Fe1B 1.966(6) . ?
N1 Fe1 2.010(5) . ?
N2 P2 1.657(5) . ?
N2 Fe1 1.965(4) . ?
N2 Fe1B 2.023(5) . ?
N3 Fe2 2.011(5) . ?
N5 P5 1.679(5) . ?
N5 Fe3 2.002(4) . ?
N6 P6 1.670(5) . ?
N6 Fe3 2.020(5) . ?
P1 Co1 2.1729(16) . ?
P1 Fe1B 2.790(4) . ?
P2 Co2 2.1670(15) . ?
P5 Co5 2.1660(16) . ?
P6 Co6 2.1618(15) . ?
Fe1 Se2 2.4983(12) . ?
Fe1B Se1 2.403(4) . ?
Fe1B Se2 2.471(4) . ?
Fe1B Co1 2.853(4) . ?
Fe1B Co2 2.888(4) . ?
Fe2 Se3 2.5409(11) . ?
Fe3 O1 2.237(4) . ?
Fe3 Se6 2.4497(11) . ?
Fe3 Se5 2.6986(11) . ?
Fe3 Co6 2.9809(11) . ?
Co1 Se2 2.3374(9) . ?
Co1 Se7 2.3376(9) . ?
Co1 Se1 2.3436(9) . ?
Co1 Se6 2.3841(9) . ?
Co1 Co2 2.8002(10) . ?
Co1 Co3 2.9388(10) . ?
Co1 Co6 2.9390(10) . ?
Co1 Co5 2.9445(11) . ?
Co2 Se8 2.3231(9) . ?
Co2 Se1 2.3273(9) . ?
Co2 Se2 2.3693(9) . ?
Co2 Se3 2.3746(9) . ?
Co2 Co4 2.9245(11) . ?
Co2 Co3 2.9479(10) . ?
Co2 Co6 2.9589(10) . ?
Co3 Se4 2.3146(9) . ?
Co3 Se7 2.3277(9) . ?
Co3 Se3 2.3735(9) . ?
Co3 Se2 2.3779(9) . ?
Co3 Co4 2.8264(10) . ?
Co3 Co5 2.9511(10) . ?
Co4 Se8 2.3170(9) . ?
Co4 Se4 2.3354(9) . ?
Co4 Se3 2.3522(9) . ?
Co4 Se5 2.3755(9) . ?
Co4 Co6 2.9233(10) . ?
Co4 Co5 2.9551(10) . ?
Co5 Se7 2.3270(9) . ?
Co5 Se5 2.3545(9) . ?
Co5 Se4 2.3662(9) . ?
Co5 Se6 2.3928(9) . ?
Co5 Co6 2.7828(10) . ?
Co6 Se8 2.3276(9) . ?
Co6 Se5 2.3517(9) . ?
Co6 Se1 2.3755(9) . ?
Co6 Se6 2.3860(9) . ?
P7A F1A 1.504(14) . ?
P7A F3A 1.530(14) . ?
P7A F4A 1.539(11) . ?
P7A F5A 1.545(12) . ?
P7A F6A 1.549(12) . ?
P7A F2A 1.583(11) . ?
P7B F1B 1.500(17) . ?
P7B F4B 1.532(14) . ?
P7B F3B 1.533(16) . ?
P7B F5B 1.547(13) . ?
P7B F6B 1.563(13) . ?
P7B F2B 1.584(15) . ?

loop_
_geom_angle_atom_site_label_1
_geom_angle_atom_site_label_2
_geom_angle_atom_site_label_3
_geom_angle
_geom_angle_site_symmetry_1
_geom_angle_site_symmetry_3
_geom_angle_publ_flag
C2 C1 C6 118.2(6) . . ?
C2 C1 P1 116.2(5) . . ?
C6 C1 P1 125.1(5) . . ?
C3 C2 C1 120.9(7) . . ?
C3 C2 H2 119.5 . . ?
C1 C2 H2 119.5 . . ?
C4 C3 C2 120.5(7) . . ?
C4 C3 H3 119.8 . . ?
C2 C3 H3 119.8 . . ?
C3 C4 C5 120.0(7) . . ?
C3 C4 H4 120 . . ?
C5 C4 H4 120 . . ?
C4 C5 C6 120.3(7) . . ?
C4 C5 H5 119.8 . . ?
C6 C5 H5 119.8 . . ?
C1 C6 C5 120.1(7) . . ?
C1 C6 H6 120 . . ?
C5 C6 H6 120 . . ?
C12 C7 C8 118.2(5) . . ?
C12 C7 P1 119.7(4) . . ?
C8 C7 P1 121.5(5) . . ?
C7 C8 C9 120.8(6) . . ?
C7 C8 H8 119.6 . . ?
C9 C8 H8 119.6 . . ?
C10 C9 C8 120.0(6) . . ?
C10 C9 H9 120 . . ?
C8 C9 H9 120 . . ?
C9 C10 C11 120.5(6) . . ?
C9 C10 H10 119.7 . . ?
C11 C10 H10 119.7 . . ?
C10 C11 C12 119.8(7) . . ?
C10 C11 H11 120.1 . . ?
C12 C11 H11 120.1 . . ?
C7 C12 C11 120.7(6) . . ?
C7 C12 H12 119.6 . . ?
C11 C12 H12 119.6 . . ?
C18 C13 C14 114.9(5) . . ?
C18 C13 N1 119.1(5) . . ?
C14 C13 N1 125.9(5) . . ?
C15 C14 C13 122.0(6) . . ?
C15 C14 H14 119 . . ?
C13 C14 H14 119 . . ?
C16 C15 C14 122.1(6) . . ?
C16 C15 H15 119 . . ?
C14 C15 H15 119 . . ?
C15 C16 C17 117.2(6) . . ?
C15 C16 C19 120.6(6) . . ?
C17 C16 C19 122.2(7) . . ?
C16 C17 C18 121.3(6) . . ?
C16 C17 H17 119.4 . . ?
C18 C17 H17 119.4 . . ?
C13 C18 C17 122.5(6) . . ?
C13 C18 H18 118.7 . . ?
C17 C18 H18 118.7 . . ?
C16 C19 H19A 109.4 . . ?
C16 C19 H19B 109.4 . . ?
H19A C19 H19B 109.5 . . ?
C16 C19 H19C 109.5 . . ?
H19A C19 H19C 109.5 . . ?
H19B C19 H19C 109.5 . . ?
C21 C20 C25 116.9(7) . . ?
C21 C20 P2 117.5(5) . . ?
C25 C20 P2 125.1(6) . . ?
C20 C21 C22 120.4(9) . . ?
C20 C21 H21 119.8 . . ?
C22 C21 H21 119.8 . . ?
C23 C22 C21 121.5(9) . . ?
C23 C22 H22 119.3 . . ?
C21 C22 H22 119.3 . . ?
C24 C23 C22 119.0(8) . . ?
C24 C23 H23 120.5 . . ?
C22 C23 H23 120.5 . . ?
C23 C24 C25 121.0(9) . . ?
C23 C24 H24 119.5 . . ?
C25 C24 H24 119.5 . . ?
C20 C25 C24 121.2(9) . . ?
C20 C25 H25 119.4 . . ?
C24 C25 H25 119.4 . . ?
C31 C26 C27 118.8(5) . . ?
C31 C26 P2 121.4(4) . . ?
C27 C26 P2 119.1(4) . . ?
C28 C27 C26 120.0(6) . . ?
C28 C27 H27 120 . . ?
C26 C27 H27 120 . . ?
C27 C28 C29 121.0(6) . . ?
C27 C28 H28 119.5 . . ?
C29 C28 H28 119.5 . . ?
C30 C29 C28 119.5(6) . . ?
C30 C29 H29 120.3 . . ?
C28 C29 H29 120.3 . . ?
C29 C30 C31 120.2(6) . . ?
C29 C30 H30 119.9 . . ?
C31 C30 H30 119.9 . . ?
C26 C31 C30 120.5(6) . . ?
C26 C31 H31 119.8 . . ?
C30 C31 H31 119.8 . . ?
C33 C32 C37 117.7(6) . . ?
C33 C32 N2 117.8(5) . . ?
C37 C32 N2 124.5(6) . . ?
C34 C33 C32 120.9(7) . . ?
C34 C33 H33 119.5 . . ?
C32 C33 H33 119.5 . . ?
C35 C34 C33 121.7(7) . . ?
C35 C34 H34 119.2 . . ?
C33 C34 H34 119.2 . . ?
C34 C35 C36 117.6(7) . . ?
C34 C35 C38 121.5(8) . . ?
C36 C35 C38 120.9(8) . . ?
C37 C36 C35 121.1(7) . . ?
C37 C36 H36 119.5 . . ?
C35 C36 H36 119.5 . . ?
C36 C37 C32 120.9(7) . . ?
C36 C37 H37 119.5 . . ?
C32 C37 H37 119.5 . . ?
C35 C38 H38A 109.5 . . ?
C35 C38 H38B 109.5 . . ?
H38A C38 H38B 109.5 . . ?
C35 C38 H38C 109.5 . . ?
H38A C38 H38C 109.5 . . ?
H38B C38 H38C 109.5 . . ?
N3 P3A C39A 111.6(5) . . ?
N3 P3A C45A 107.1(6) . . ?
C39A P3A C45A 109.0(5) . . ?
N3 P3A Co3 110.5(4) . . ?
C39A P3A Co3 106.2(5) . . ?
C45A P3A Co3 112.5(8) . . ?
C40A C39A C44A 120 . . ?
C40A C39A P3A 121.8(4) . . ?
C44A C39A P3A 118.0(4) . . ?
C39A C40A C41A 120 . . ?
C39A C40A H40A 120 . . ?
C41A C40A H40A 120 . . ?
C42A C41A C40A 120 . . ?
C42A C41A H41A 120 . . ?
C40A C41A H41A 120 . . ?
C41A C42A C43A 120 . . ?
C41A C42A H42A 120 . . ?
C43A C42A H42A 120 . . ?
C42A C43A C44A 120 . . ?
C42A C43A H43A 120 . . ?
C44A C43A H43A 120 . . ?
C43A C44A C39A 120 . . ?
C43A C44A H44A 120 . . ?
C39A C44A H44A 120 . . ?
C46A C45A C50A 118.6(8) . . ?
C46A C45A P3A 123.9(7) . . ?
C50A C45A P3A 117.2(6) . . ?
C47A C46A C45A 121.4(10) . . ?
C47A C46A H46A 119.3 . . ?
C45A C46A H46A 119.3 . . ?
C46A C47A C48A 120.6(10) . . ?
C46A C47A H47A 119.7 . . ?
C48A C47A H47A 119.7 . . ?
C47A C48A C49A 119.2(9) . . ?
C47A C48A H48A 120.4 . . ?
C49A C48A H48A 120.4 . . ?
C50A C49A C48A 119.3(10) . . ?
C50A C49A H49A 120.3 . . ?
C48A C49A H49A 120.3 . . ?
C45A C50A C49A 120.9(9) . . ?
C45A C50A H50A 119.6 . . ?
C49A C50A H50A 119.6 . . ?
N3 P3B C39B 99.3(16) . . ?
N3 P3B C45B 104.4(19) . . ?
C39B P3B C45B 108.9(17) . . ?
N3 P3B Co3 115.2(14) . . ?
C39B P3B Co3 114.6(17) . . ?
C45B P3B Co3 113(3) . . ?
C40B C39B C44B 120 . . ?
C40B C39B P3B 120.8(13) . . ?
C44B C39B P3B 118.6(13) . . ?
C39B C40B C41B 120 . . ?
C39B C40B H40B 120 . . ?
C41B C40B H40B 120 . . ?
C42B C41B C40B 120 . . ?
C42B C41B H41B 120 . . ?
C40B C41B H41B 120 . . ?
C43B C42B C41B 120 . . ?
C43B C42B H42B 120 . . ?
C41B C42B H42B 120 . . ?
C42B C43B C44B 120 . . ?
C42B C43B H43B 120 . . ?
C44B C43B H43B 120 . . ?
C43B C44B C39B 120 . . ?
C43B C44B H44B 120 . . ?
C39B C44B H44B 120 . . ?
C46B C45B C50B 119.3(18) . . ?
C46B C45B P3B 123(2) . . ?
C50B C45B P3B 117.7(18) . . ?
C47B C46B C45B 122(2) . . ?
C47B C46B H46B 119.1 . . ?
C45B C46B H46B 119.1 . . ?
C46B C47B C48B 119(2) . . ?
C46B C47B H47B 120.5 . . ?
C48B C47B H47B 120.5 . . ?
C47B C48B C49B 120(2) . . ?
C47B C48B H48B 119.8 . . ?
C49B C48B H48B 119.8 . . ?
C50B C49B C48B 119(2) . . ?
C50B C49B H49B 120.4 . . ?
C48B C49B H49B 120.4 . . ?
C45B C50B C49B 120(2) . . ?
C45B C50B H50B 120.2 . . ?
C49B C50B H50B 120.1 . . ?
C52 C51 C56 115.5(6) . . ?
C52 C51 N3 124.7(6) . . ?
C56 C51 N3 119.8(6) . . ?
C53 C52 C51 122.0(7) . . ?
C53 C52 H52 119 . . ?
C51 C52 H52 119 . . ?
C54 C53 C52 122.6(7) . . ?
C54 C53 H53 118.7 . . ?
C52 C53 H53 118.7 . . ?
C53 C54 C55 115.9(6) . . ?
C53 C54 C57 121.3(8) . . ?
C55 C54 C57 122.9(8) . . ?
C54 C55 C56 122.4(7) . . ?
C54 C55 H55 118.8 . . ?
C56 C55 H55 118.8 . . ?
C55 C56 C51 121.6(7) . . ?
C55 C56 H56 119.2 . . ?
C51 C56 H56 119.2 . . ?
C54 C57 H57A 109.5 . . ?
C54 C57 H57B 109.5 . . ?
H57A C57 H57B 109.5 . . ?
C54 C57 H57C 109.5 . . ?
H57A C57 H57C 109.5 . . ?
H57B C57 H57C 109.5 . . ?
C70A N4A P4A 122.4(6) . . ?
C70A N4A Fe2 118.4(6) . . ?
P4A N4A Fe2 116.5(5) . . ?
N4A P4A C64A 107.9(4) . . ?
N4A P4A C58A 107.6(4) . . ?
C64A P4A C58A 105.7(5) . . ?
N4A P4A Co4 109.2(4) . . ?
C64A P4A Co4 114.6(4) . . ?
C58A P4A Co4 111.5(5) . . ?
C59A C58A C63A 119.1(8) . . ?
C59A C58A P4A 118.9(7) . . ?
C63A C58A P4A 120.9(8) . . ?
C58A C59A C60A 119.1(10) . . ?
C58A C59A H59A 120.4 . . ?
C60A C59A H59A 120.4 . . ?
C61A C60A C59A 121.3(11) . . ?
C61A C60A H60A 119.3 . . ?
C59A C60A H60A 119.3 . . ?
C60A C61A C62A 119.4(10) . . ?
C60A C61A H61A 120.3 . . ?
C62A C61A H61A 120.3 . . ?
C61A C62A C63A 122.3(11) . . ?
C61A C62A H62A 118.9 . . ?
C63A C62A H62A 118.9 . . ?
C62A C63A C58A 118.0(12) . . ?
C62A C63A H63A 121 . . ?
C58A C63A H63A 121 . . ?
C69A C64A C65A 117.4(9) . . ?
C69A C64A P4A 117.4(6) . . ?
C65A C64A P4A 125.2(8) . . ?
C66A C65A C64A 120.9(10) . . ?
C66A C65A H65A 119.6 . . ?
C64A C65A H65A 119.6 . . ?
C67A C66A C65A 120.5(10) . . ?
C67A C66A H66A 119.8 . . ?
C65A C66A H66A 119.8 . . ?
C66A C67A C68A 120.7(11) . . ?
C66A C67A H67A 119.7 . . ?
C68A C67A H67A 119.7 . . ?
C67A C68A C69A 118.1(11) . . ?
C67A C68A H68A 120.9 . . ?
C69A C68A H68A 120.9 . . ?
C64A C69A C68A 122.3(9) . . ?
C64A C69A H69A 118.8 . . ?
C68A C69A H69A 118.8 . . ?
C71A C70A C75A 120 . . ?
C71A C70A N4A 115.1(6) . . ?
C75A C70A N4A 124.8(6) . . ?
C72A C71A C70A 120 . . ?
C72A C71A H71A 120 . . ?
C70A C71A H71A 120 . . ?
C71A C72A C73A 120 . . ?
C71A C72A H72A 120 . . ?
C73A C72A H72A 120 . . ?
C74A C73A C72A 120 . . ?
C74A C73A C76A 120.3(8) . . ?
C72A C73A C76A 119.3(8) . . ?
C73A C74A C75A 120 . . ?
C73A C74A H74A 120 . . ?
C75A C74A H74A 120 . . ?
C74A C75A C70A 120 . . ?
C74A C75A H75A 120 . . ?
C70A C75A H75A 120 . . ?
C73A C76A H76A 109.5 . . ?
C73A C76A H76B 109.5 . . ?
H76A C76A H76B 109.5 . . ?
C73A C76A H76C 109.5 . . ?
H76A C76A H76C 109.5 . . ?
H76B C76A H76C 109.5 . . ?
C70B N4B P4B 119.2(19) . . ?
C70B N4B Fe2 124.3(18) . . ?
P4B N4B Fe2 114.7(17) . . ?
N4B P4B C64B 108.9(15) . . ?
N4B P4B C58B 110.5(15) . . ?
C64B P4B C58B 101.3(15) . . ?
N4B P4B Co4 114.5(15) . . ?
C64B P4B Co4 114.7(15) . . ?
C58B P4B Co4 106(2) . . ?
C59B C58B C63B 122(2) . . ?
C59B C58B P4B 118.5(19) . . ?
C63B C58B P4B 116.6(19) . . ?
C58B C59B C60B 117(2) . . ?
C58B C59B H59B 121.7 . . ?
C60B C59B H59B 121.7 . . ?
C61B C60B C59B 119(2) . . ?
C61B C60B H60B 120.4 . . ?
C59B C60B H60B 120.4 . . ?
C60B C61B C62B 124(2) . . ?
C60B C61B H61B 118.1 . . ?
C62B C61B H61B 118.1 . . ?
C61B C62B C63B 119(2) . . ?
C61B C62B H62B 120.3 . . ?
C63B C62B H62B 120.3 . . ?
C62B C63B C58B 117(2) . . ?
C62B C63B H63B 121.7 . . ?
C58B C63B H63B 121.7 . . ?
C69B C64B C65B 117.5(18) . . ?
C69B C64B P4B 117.8(17) . . ?
C65B C64B P4B 124.5(18) . . ?
C66B C65B C64B 120(2) . . ?
C66B C65B H65B 120.1 . . ?
C64B C65B H65B 120.1 . . ?
C67B C66B C65B 122(2) . . ?
C67B C66B H66B 119.1 . . ?
C65B C66B H66B 119.1 . . ?
C66B C67B C68B 120(2) . . ?
C66B C67B H67B 120 . . ?
C68B C67B H67B 120 . . ?
C67B C68B C69B 117(2) . . ?
C67B C68B H68B 121.4 . . ?
C69B C68B H68B 121.4 . . ?
C64B C69B C68B 123(2) . . ?
C64B C69B H69B 118.4 . . ?
C68B C69B H69B 118.4 . . ?
C71B C70B C75B 120 . . ?
C71B C70B N4B 117.9(16) . . ?
C75B C70B N4B 120.1(17) . . ?
C70B C71B C72B 120 . . ?
C70B C71B H71B 120 . . ?
C72B C71B H71B 120 . . ?
C73B C72B C71B 120 . . ?
C73B C72B H72B 120 . . ?
C71B C72B H72B 120 . . ?
C74B C73B C72B 120 . . ?
C74B C73B C76B 120.0(18) . . ?
C72B C73B C76B 120.0(18) . . ?
C73B C74B C75B 120 . . ?
C73B C74B H74B 120 . . ?
C75B C74B H74B 120 . . ?
C74B C75B C70B 120 . . ?
C74B C75B H75B 120 . . ?
C70B C75B H75B 120 . . ?
C73B C76B H76D 99.2 . . ?
C73B C76B H76E 114.5 . . ?
H76D C76B H76E 109.5 . . ?
C73B C76B H76F 114.2 . . ?
H76D C76B H76F 109.5 . . ?
H76E C76B H76F 109.5 . . ?
C78 C77 C82 117.1(6) . . ?
C78 C77 P5 122.0(6) . . ?
C82 C77 P5 120.3(4) . . ?
C77 C78 C79 121.8(8) . . ?
C77 C78 H78 119.1 . . ?
C79 C78 H78 119.1 . . ?
C80 C79 C78 119.9(8) . . ?
C80 C79 H79 120 . . ?
C78 C79 H79 120 . . ?
C79 C80 C81 119.6(7) . . ?
C79 C80 H80 120.2 . . ?
C81 C80 H80 120.2 . . ?
C80 C81 C82 120.7(8) . . ?
C80 C81 H81 119.7 . . ?
C82 C81 H81 119.7 . . ?
C81 C82 C77 120.8(7) . . ?
C81 C82 H82 119.6 . . ?
C77 C82 H82 119.6 . . ?
C84 C83 C88 117.6(7) . . ?
C84 C83 P5 118.7(5) . . ?
C88 C83 P5 123.6(6) . . ?
C83 C84 C85 121.3(8) . . ?
C83 C84 H84 119.3 . . ?
C85 C84 H84 119.3 . . ?
C86 C85 C84 120.4(9) . . ?
C86 C85 H85 119.8 . . ?
C84 C85 H85 119.8 . . ?
C85 C86 C87 119.9(9) . . ?
C85 C86 H86 120.1 . . ?
C87 C86 H86 120.1 . . ?
C86 C87 C88 121.3(11) . . ?
C86 C87 H87 119.4 . . ?
C88 C87 H87 119.4 . . ?
C83 C88 C87 119.0(10) . . ?
C83 C88 H88 120.5 . . ?
C87 C88 H88 120.5 . . ?
C94 C89 C90 117.6(6) . . ?
C94 C89 N5 117.8(5) . . ?
C90 C89 N5 124.6(6) . . ?
C91 C90 C89 120.5(6) . . ?
C91 C90 H90 119.7 . . ?
C89 C90 H90 119.7 . . ?
C92 C91 C90 121.7(6) . . ?
C92 C91 H91 119.1 . . ?
C90 C91 H91 119.1 . . ?
C93 C92 C91 117.9(6) . . ?
C93 C92 C95 120.7(8) . . ?
C91 C92 C95 121.4(7) . . ?
C92 C93 C94 120.9(7) . . ?
C92 C93 H93 119.6 . . ?
C94 C93 H93 119.6 . . ?
C89 C94 C93 121.4(7) . . ?
C89 C94 H94 119.3 . . ?
C93 C94 H94 119.3 . . ?
C92 C95 H95A 109.5 . . ?
C92 C95 H95B 109.5 . . ?
H95A C95 H95B 109.5 . . ?
C92 C95 H95C 109.5 . . ?
H95A C95 H95C 109.5 . . ?
H95B C95 H95C 109.5 . . ?
C97 C96 C101 118.8(7) . . ?
C97 C96 P6 118.2(5) . . ?
C101 C96 P6 122.8(6) . . ?
C98 C97 C96 121.3(8) . . ?
C98 C97 H97 119.4 . . ?
C96 C97 H97 119.4 . . ?
C97 C98 C99 119.2(9) . . ?
C97 C98 H98 120.4 . . ?
C99 C98 H98 120.4 . . ?
C100 C99 C98 119.9(8) . . ?
C100 C99 H99 120.1 . . ?
C98 C99 H99 120.1 . . ?
C101 C100 C99 121.3(8) . . ?
C101 C100 H100 119.4 . . ?
C99 C100 H100 119.4 . . ?
C100 C101 C96 119.6(9) . . ?
C100 C101 H101 120.2 . . ?
C96 C101 H101 120.2 . . ?
C103 C102 C107 119.4(6) . . ?
C103 C102 P6 120.3(5) . . ?
C107 C102 P6 119.7(5) . . ?
C102 C103 C104 120.7(6) . . ?
C102 C103 H103 119.7 . . ?
C104 C103 H103 119.7 . . ?
C105 C104 C103 119.2(7) . . ?
C105 C104 H104 120.4 . . ?
C103 C104 H104 120.4 . . ?
C106 C105 C104 120.2(7) . . ?
C106 C105 H105 119.9 . . ?
C104 C105 H105 119.9 . . ?
C105 C106 C107 120.5(7) . . ?
C105 C106 H106 119.8 . . ?
C107 C106 H106 119.8 . . ?
C102 C107 C106 120.0(7) . . ?
C102 C107 H107 120 . . ?
C106 C107 H107 120 . . ?
C113 C108 C109 117.1(5) . . ?
C113 C108 N6 124.6(5) . . ?
C109 C108 N6 118.3(5) . . ?
C110 C109 C108 120.8(6) . . ?
C110 C109 H109 119.6 . . ?
C108 C109 H109 119.6 . . ?
C111 C110 C109 121.5(7) . . ?
C111 C110 H110 119.3 . . ?
C109 C110 H110 119.3 . . ?
C112 C111 C110 117.2(6) . . ?
C112 C111 C114 120.8(7) . . ?
C110 C111 C114 122.0(7) . . ?
C111 C112 C113 123.6(7) . . ?
C111 C112 H112 118.2 . . ?
C113 C112 H112 118.2 . . ?
C112 C113 C108 119.7(6) . . ?
C112 C113 H113 120.2 . . ?
C108 C113 H113 120.1 . . ?
C111 C114 H11A 109.5 . . ?
C111 C114 H11B 109.5 . . ?
H11A C114 H11B 109.5 . . ?
C111 C114 H11C 109.5 . . ?
H11A C114 H11C 109.5 . . ?
H11B C114 H11C 109.5 . . ?
N7A C115 Fe1 160.9(8) . . ?
C115 N7A C116 177.0(10) . . ?
N7A C116 C117 109.3(10) . . ?
N7A C116 C119 109.6(10) . . ?
C117 C116 C119 108.5(13) . . ?
N7A C116 C118 103.6(10) . . ?
C117 C116 C118 113.0(10) . . ?
C119 C116 C118 112.8(12) . . ?
C116 C117 H11D 109.5 . . ?
C116 C117 H11E 109.5 . . ?
H11D C117 H11E 109.5 . . ?
C116 C117 H11F 109.5 . . ?
H11D C117 H11F 109.5 . . ?
H11E C117 H11F 109.5 . . ?
C116 C118 H11G 109.5 . . ?
C116 C118 H11H 109.5 . . ?
H11G C118 H11H 109.5 . . ?
C116 C118 H11I 109.5 . . ?
H11G C118 H11I 109.5 . . ?
H11H C118 H11I 109.5 . . ?
C116 C119 H11J 105.4 . . ?
C116 C119 H11K 113.5 . . ?
H11J C119 H11K 109.5 . . ?
C116 C119 H11L 109.4 . . ?
H11J C119 H11L 109.5 . . ?
H11K C119 H11L 109.5 . . ?
N7B C129 Fe1B 169(3) . . ?
C129 N7B C130 173(3) . . ?
N7B C130 C131 108.8(11) . . ?
N7B C130 C133 109.3(11) . . ?
C131 C130 C133 108.6(14) . . ?
N7B C130 C132 103.8(12) . . ?
C131 C130 C132 113.4(12) . . ?
C133 C130 C132 112.7(13) . . ?
C130 C131 H13A 108.5 . . ?
C130 C131 H13B 109.6 . . ?
H13A C131 H13B 109.5 . . ?
C130 C131 H13C 110.4 . . ?
H13A C131 H13C 109.5 . . ?
H13B C131 H13C 109.5 . . ?
C130 C132 H13D 109.9 . . ?
C130 C132 H13E 109 . . ?
H13D C132 H13E 109.5 . . ?
C130 C132 H13F 109.4 . . ?
H13D C132 H13F 109.5 . . ?
H13E C132 H13F 109.5 . . ?
C130 C133 H13G 109.8 . . ?
C130 C133 H13H 108.7 . . ?
H13G C133 H13H 109.5 . . ?
C130 C133 H13I 110 . . ?
H13G C133 H13I 109.5 . . ?
H13H C133 H13I 109.5 . . ?
N8A C120 Fe2 172(3) . . ?
C120 N8A C121 175(3) . . ?
N8A C121 C122 108.9(10) . . ?
N8A C121 C124 105.2(9) . . ?
C122 C121 C124 112.7(12) . . ?
N8A C121 C123 104.9(10) . . ?
C122 C121 C123 112.3(10) . . ?
C124 C121 C123 112.2(12) . . ?
C121 C122 H12A 109.5 . . ?
C121 C122 H12B 109.5 . . ?
H12A C122 H12B 109.5 . . ?
C121 C122 H12C 109.5 . . ?
H12A C122 H12C 109.5 . . ?
H12B C122 H12C 109.5 . . ?
C121 C123 H12D 109.5 . . ?
C121 C123 H12E 109.5 . . ?
H12D C123 H12E 109.5 . . ?
C121 C123 H12F 109.5 . . ?
H12D C123 H12F 109.5 . . ?
H12E C123 H12F 109.5 . . ?
C121 C124 H12G 109.5 . . ?
C121 C124 H12H 109.5 . . ?
H12G C124 H12H 109.5 . . ?
C121 C124 H12I 109.5 . . ?
H12G C124 H12I 109.5 . . ?
H12H C124 H12I 109.5 . . ?
N8B C134 Fe2 169(10) . . ?
C134 N8B C135 168(7) . . ?
N8B C135 C136 110(2) . . ?
N8B C135 C138 107(2) . . ?
C136 C135 C138 110(2) . . ?
N8B C135 C137 104(2) . . ?
C136 C135 C137 113(2) . . ?
C138 C135 C137 114(2) . . ?
C135 C136 H13J 109.2 . . ?
C135 C136 H13K 109.9 . . ?
H13J C136 H13K 109.5 . . ?
C135 C136 H13L 109.3 . . ?
H13J C136 H13L 109.5 . . ?
H13K C136 H13L 109.5 . . ?
C135 C137 H13M 110.4 . . ?
C135 C137 H13N 105.3 . . ?
H13M C137 H13N 109.5 . . ?
C135 C137 H13O 112.6 . . ?
H13M C137 H13O 109.5 . . ?
H13N C137 H13O 109.5 . . ?
C135 C138 H13P 109.5 . . ?
C135 C138 H13Q 109.5 . . ?
H13P C138 H13Q 109.5 . . ?
C135 C138 H13R 109.5 . . ?
H13P C138 H13R 109.5 . . ?
H13Q C138 H13R 109.5 . . ?
O1 C125 C126 105.6(6) . . ?
O1 C125 H12J 110.6 . . ?
C126 C125 H12J 110.6 . . ?
O1 C125 H12K 110.6 . . ?
C126 C125 H12K 110.6 . . ?
H12J C125 H12K 108.8 . . ?
C127 C126 C125 103.9(7) . . ?
C127 C126 H12L 111 . . ?
C125 C126 H12L 111 . . ?
C127 C126 H12M 111 . . ?
C125 C126 H12M 111 . . ?
H12L C126 H12M 109 . . ?
C126 C127 C128 103.3(7) . . ?
C126 C127 H12N 111.1 . . ?
C128 C127 H12N 111.1 . . ?
C126 C127 H12O 111.1 . . ?
C128 C127 H12O 111.1 . . ?
H12N C127 H12O 109.1 . . ?
O1 C128 C127 106.4(6) . . ?
O1 C128 H12P 110.5 . . ?
C127 C128 H12P 110.5 . . ?
O1 C128 H12Q 110.5 . . ?
C127 C128 H12Q 110.5 . . ?
H12P C128 H12Q 108.6 . . ?
C13 N1 P1 122.3(4) . . ?
C13 N1 Fe1B 136.5(4) . . ?
P1 N1 Fe1B 99.8(3) . . ?
C13 N1 Fe1 121.3(4) . . ?
P1 N1 Fe1 115.6(2) . . ?
C32 N2 P2 124.3(4) . . ?
C32 N2 Fe1 116.9(4) . . ?
P2 N2 Fe1 117.5(3) . . ?
C32 N2 Fe1B 130.7(4) . . ?
P2 N2 Fe1B 104.2(3) . . ?
C51 N3 P3A 119.7(5) . . ?
C51 N3 P3B 124.3(10) . . ?
C51 N3 Fe2 126.8(4) . . ?
P3A N3 Fe2 112.8(4) . . ?
P3B N3 Fe2 107.5(10) . . ?
C89 N5 P5 122.1(4) . . ?
C89 N5 Fe3 127.7(4) . . ?
P5 N5 Fe3 110.3(2) . . ?
C108 N6 P6 122.7(4) . . ?
C108 N6 Fe3 128.4(4) . . ?
P6 N6 Fe3 108.1(2) . . ?
N1 P1 C7 106.8(3) . . ?
N1 P1 C1 106.9(3) . . ?
C7 P1 C1 109.7(3) . . ?
N1 P1 Co1 112.73(17) . . ?
C7 P1 Co1 111.42(19) . . ?
C1 P1 Co1 109.1(2) . . ?
N1 P1 Fe1B 43.96(17) . . ?
C7 P1 Fe1B 127.7(2) . . ?
C1 P1 Fe1B 119.6(2) . . ?
Co1 P1 Fe1B 68.89(9) . . ?
N2 P2 C20 109.2(3) . . ?
N2 P2 C26 107.3(3) . . ?
C20 P2 C26 109.1(3) . . ?
N2 P2 Co2 109.72(16) . . ?
C20 P2 Co2 108.68(19) . . ?
C26 P2 Co2 112.83(19) . . ?
N5 P5 C77 108.1(3) . . ?
N5 P5 C83 110.0(3) . . ?
C77 P5 C83 106.1(3) . . ?
N5 P5 Co5 106.69(17) . . ?
C77 P5 Co5 112.46(18) . . ?
C83 P5 Co5 113.4(2) . . ?
N6 P6 C96 107.1(3) . . ?
N6 P6 C102 109.7(3) . . ?
C96 P6 C102 108.4(3) . . ?
N6 P6 Co6 108.34(17) . . ?
C96 P6 Co6 112.8(2) . . ?
C102 P6 Co6 110.4(2) . . ?
N2 Fe1 N1 143.9(2) . . ?
N2 Fe1 C115 95.6(3) . . ?
N1 Fe1 C115 109.4(3) . . ?
N2 Fe1 Se2 103.09(15) . . ?
N1 Fe1 Se2 97.72(14) . . ?
C115 Fe1 Se2 100.5(3) . . ?
N1 Fe1B N2 142.7(3) . . ?
N1 Fe1B Se1 109.5(2) . . ?
N2 Fe1B Se1 100.5(2) . . ?
N1 Fe1B C129 84.8(8) . . ?
N2 Fe1B C129 66.9(8) . . ?
Se1 Fe1B C129 165.7(8) . . ?
N1 Fe1B Se2 99.8(2) . . ?
N2 Fe1B Se2 102.3(2) . . ?
Se1 Fe1B Se2 89.36(13) . . ?
C129 Fe1B Se2 87.0(7) . . ?
N1 Fe1B P1 36.21(16) . . ?
N2 Fe1B P1 178.0(2) . . ?
Se1 Fe1B P1 81.41(12) . . ?
C129 Fe1B P1 111.1(8) . . ?
Se2 Fe1B P1 77.06(10) . . ?
N1 Fe1B Co1 81.40(18) . . ?
N2 Fe1B Co1 135.7(2) . . ?
Se1 Fe1B Co1 52.10(8) . . ?
C129 Fe1B Co1 132.4(7) . . ?
Se2 Fe1B Co1 51.47(7) . . ?
P1 Fe1B Co1 45.27(6) . . ?
N1 Fe1B Co2 139.4(2) . . ?
N2 Fe1B Co2 77.28(18) . . ?
Se1 Fe1B Co2 51.19(8) . . ?
C129 Fe1B Co2 117.0(8) . . ?
Se2 Fe1B Co2 51.76(7) . . ?
P1 Fe1B Co2 103.59(13) . . ?
Co1 Fe1B Co2 58.38(8) . . ?
N4B Fe2 N3 159.3(9) . . ?
N3 Fe2 N4A 150.0(2) . . ?
N3 Fe2 C120 100.1(5) . . ?
N4A Fe2 C120 96.5(6) . . ?
N4B Fe2 C134 94(3) . . ?
N3 Fe2 C134 91(2) . . ?
N4B Fe2 Se3 91.0(8) . . ?
N3 Fe2 Se3 107.66(15) . . ?
N4A Fe2 Se3 94.1(2) . . ?
C120 Fe2 Se3 98.9(10) . . ?
C134 Fe2 Se3 100(4) . . ?
N5 Fe3 N6 148.5(2) . . ?
N5 Fe3 O1 89.44(17) . . ?
N6 Fe3 O1 91.79(18) . . ?
N5 Fe3 Se6 104.45(14) . . ?
N6 Fe3 Se6 106.99(14) . . ?
O1 Fe3 Se6 90.63(12) . . ?
N5 Fe3 Se5 89.54(13) . . ?
N6 Fe3 Se5 91.13(13) . . ?
O1 Fe3 Se5 175.95(13) . . ?
Se6 Fe3 Se5 85.83(3) . . ?
N5 Fe3 Co6 126.72(13) . . ?
N6 Fe3 Co6 74.42(13) . . ?
O1 Fe3 Co6 129.78(12) . . ?
Se6 Fe3 Co6 50.99(2) . . ?
Se5 Fe3 Co6 48.61(2) . . ?
P1 Co1 Se2 93.49(5) . . ?
P1 Co1 Se7 105.33(5) . . ?
Se2 Co1 Se7 87.20(3) . . ?
P1 Co1 Se1 97.59(5) . . ?
Se2 Co1 Se1 94.16(3) . . ?
Se7 Co1 Se1 156.93(4) . . ?
P1 Co1 Se6 103.99(5) . . ?
Se2 Co1 Se6 162.42(4) . . ?
Se7 Co1 Se6 86.48(3) . . ?
Se1 Co1 Se6 85.40(3) . . ?
P1 Co1 Co2 127.17(5) . . ?
Se2 Co1 Co2 54.02(2) . . ?
Se7 Co1 Co2 112.10(3) . . ?
Se1 Co1 Co2 52.90(2) . . ?
Se6 Co1 Co2 113.98(3) . . ?
P1 Co1 Fe1B 65.83(8) . . ?
Se2 Co1 Fe1B 55.80(8) . . ?
Se7 Co1 Fe1B 139.57(9) . . ?
Se1 Co1 Fe1B 54.02(8) . . ?
Se6 Co1 Fe1B 133.68(8) . . ?
Co2 Co1 Fe1B 61.44(7) . . ?
P1 Co1 Co3 133.26(5) . . ?
Se2 Co1 Co3 52.07(2) . . ?
Se7 Co1 Co3 50.81(2) . . ?
Se1 Co1 Co3 113.49(3) . . ?
Se6 Co1 Co3 112.17(3) . . ?
Co2 Co1 Co3 61.76(2) . . ?
Fe1B Co1 Co3 104.81(8) . . ?
P1 Co1 Co6 137.64(5) . . ?
Se2 Co1 Co6 114.83(3) . . ?
Se7 Co1 Co6 106.81(3) . . ?
Se1 Co1 Co6 51.97(2) . . ?
Se6 Co1 Co6 52.00(2) . . ?
Co2 Co1 Co6 62.01(2) . . ?
Fe1B Co1 Co6 103.71(8) . . ?
Co3 Co1 Co6 88.81(3) . . ?
P1 Co1 Co5 141.40(5) . . ?
Se2 Co1 Co5 112.09(3) . . ?
Se7 Co1 Co5 50.70(2) . . ?
Se1 Co1 Co5 108.32(3) . . ?
Se6 Co1 Co5 52.08(2) . . ?
Co2 Co1 Co5 91.42(3) . . ?
Fe1B Co1 Co5 152.69(8) . . ?
Co3 Co1 Co5 60.21(2) . . ?
Co6 Co1 Co5 56.46(2) . . ?
P2 Co2 Se8 103.23(5) . . ?
P2 Co2 Se1 94.45(5) . . ?
Se8 Co2 Se1 86.15(3) . . ?
P2 Co2 Se2 99.24(5) . . ?
Se8 Co2 Se2 157.48(4) . . ?
Se1 Co2 Se2 93.74(3) . . ?
P2 Co2 Se3 104.97(5) . . ?
Se8 Co2 Se3 87.12(3) . . ?
Se1 Co2 Se3 160.44(4) . . ?
Se2 Co2 Se3 85.56(3) . . ?
P2 Co2 Co1 128.80(5) . . ?
Se8 Co2 Co1 111.56(3) . . ?
Se1 Co2 Co1 53.43(2) . . ?
Se2 Co2 Co1 52.97(2) . . ?
Se3 Co2 Co1 112.95(3) . . ?
P2 Co2 Fe1B 68.67(8) . . ?
Se8 Co2 Fe1B 136.45(8) . . ?
Se1 Co2 Fe1B 53.57(8) . . ?
Se2 Co2 Fe1B 55.01(8) . . ?
Se3 Co2 Fe1B 136.38(9) . . ?
Co1 Co2 Fe1B 60.18(7) . . ?
P2 Co2 Co4 139.63(5) . . ?
Se8 Co2 Co4 50.84(2) . . ?
Se1 Co2 Co4 111.17(3) . . ?
Se2 Co2 Co4 109.19(3) . . ?
Se3 Co2 Co4 51.43(2) . . ?
Co1 Co2 Co4 91.50(3) . . ?
Fe1B Co2 Co4 151.68(8) . . ?
P2 Co2 Co3 138.80(5) . . ?
Se8 Co2 Co3 107.91(3) . . ?
Se1 Co2 Co3 113.69(3) . . ?
Se2 Co2 Co3 51.74(2) . . ?
Se3 Co2 Co3 51.60(2) . . ?
Co1 Co2 Co3 61.43(2) . . ?
Fe1B Co2 Co3 103.69(7) . . ?
Co4 Co2 Co3 57.54(2) . . ?
P2 Co2 Co6 132.77(5) . . ?
Se8 Co2 Co6 50.56(2) . . ?
Se1 Co2 Co6 51.74(2) . . ?
Se2 Co2 Co6 113.11(3) . . ?
Se3 Co2 Co6 110.76(3) . . ?
Co1 Co2 Co6 61.30(2) . . ?
Fe1B Co2 Co6 102.35(8) . . ?
Co4 Co2 Co6 59.58(2) . . ?
Co3 Co2 Co6 88.26(3) . . ?
P3B Co3 Se4 95.8(7) . . ?
P3A Co3 Se4 93.38(18) . . ?
P3B Co3 Se7 100.2(8) . . ?
P3A Co3 Se7 98.0(2) . . ?
Se4 Co3 Se7 87.36(3) . . ?
P3B Co3 Se3 102.4(8) . . ?
P3A Co3 Se3 104.8(2) . . ?
Se4 Co3 Se3 92.94(3) . . ?
Se7 Co3 Se3 157.19(4) . . ?
P3B Co3 Se2 104.4(7) . . ?
P3A Co3 Se2 106.68(19) . . ?
Se4 Co3 Se2 159.65(4) . . ?
Se7 Co3 Se2 86.49(3) . . ?
Se3 Co3 Se2 85.39(3) . . ?
P3B Co3 Co4 132.1(9) . . ?
P3A Co3 Co4 131.7(2) . . ?
Se4 Co3 Co4 52.90(2) . . ?
Se7 Co3 Co4 111.67(3) . . ?
Se3 Co3 Co4 52.92(2) . . ?
Se2 Co3 Co4 112.19(3) . . ?
P3B Co3 Co1 137.1(9) . . ?
P3A Co3 Co1 136.9(3) . . ?
Se4 Co3 Co1 111.35(3) . . ?
Se7 Co3 Co1 51.11(2) . . ?
Se3 Co3 Co1 108.37(3) . . ?
Se2 Co3 Co1 50.83(2) . . ?
Co4 Co3 Co1 90.68(3) . . ?
P3B Co3 Co2 140.6(6) . . ?
P3A Co3 Co2 143.87(15) . . ?
Se4 Co3 Co2 112.65(3) . . ?
Se7 Co3 Co2 107.48(3) . . ?
Se3 Co3 Co2 51.64(2) . . ?
Se2 Co3 Co2 51.48(2) . . ?
Co4 Co3 Co2 60.81(3) . . ?
Co1 Co3 Co2 56.81(2) . . ?
P3B Co3 Co5 131.0(6) . . ?
P3A Co3 Co5 127.71(15) . . ?
Se4 Co3 Co5 51.70(2) . . ?
Se7 Co3 Co5 50.64(2) . . ?
Se3 Co3 Co5 113.37(3) . . ?
Se2 Co3 Co5 110.64(3) . . ?
Co4 Co3 Co5 61.48(2) . . ?
Co1 Co3 Co5 59.99(2) . . ?
Co2 Co3 Co5 88.43(3) . . ?
P4A Co4 Se8 103.47(18) . . ?
P4B Co4 Se8 103.0(6) . . ?
P4A Co4 Se4 99.78(18) . . ?
P4B Co4 Se4 100.2(6) . . ?
Se8 Co4 Se4 156.72(4) . . ?
P4A Co4 Se3 91.13(13) . . ?
P4B Co4 Se3 84.2(5) . . ?
Se8 Co4 Se3 87.80(3) . . ?
Se4 Co4 Se3 92.96(3) . . ?
P4A Co4 Se5 107.53(13) . . ?
P4B Co4 Se5 114.4(5) . . ?
Se8 Co4 Se5 87.28(3) . . ?
Se4 Co4 Se5 84.61(3) . . ?
Se3 Co4 Se5 161.33(4) . . ?
P4A Co4 Co3 126.71(16) . . ?
P4B Co4 Co3 121.7(6) . . ?
Se8 Co4 Co3 112.17(3) . . ?
Se4 Co4 Co3 52.23(2) . . ?
Se3 Co4 Co3 53.61(2) . . ?
Se5 Co4 Co3 112.33(3) . . ?
P4A Co4 Co6 141.81(16) . . ?
P4B Co4 Co6 145.8(6) . . ?
Se8 Co4 Co6 51.16(2) . . ?
Se4 Co4 Co6 107.93(3) . . ?
Se3 Co4 Co6 112.65(3) . . ?
Se5 Co4 Co6 51.43(2) . . ?
Co3 Co4 Co6 91.33(3) . . ?
P4A Co4 Co2 130.15(15) . . ?
P4B Co4 Co2 124.5(6) . . ?
Se8 Co4 Co2 51.02(2) . . ?
Se4 Co4 Co2 112.81(3) . . ?
Se3 Co4 Co2 52.12(2) . . ?
Se5 Co4 Co2 112.00(3) . . ?
Co3 Co4 Co2 61.65(3) . . ?
Co6 Co4 Co2 60.79(2) . . ?
P4A Co4 Co5 140.60(16) . . ?
P4B Co4 Co5 145.0(6) . . ?
Se8 Co4 Co5 107.24(3) . . ?
Se4 Co4 Co5 51.52(2) . . ?
Se3 Co4 Co5 113.91(3) . . ?
Se5 Co4 Co5 51.02(2) . . ?
Co3 Co4 Co5 61.34(2) . . ?
Co6 Co4 Co5 56.51(2) . . ?
Co2 Co4 Co5 88.79(3) . . ?
P5 Co5 Se7 105.09(5) . . ?
P5 Co5 Se5 96.67(5) . . ?
Se7 Co5 Se5 157.68(4) . . ?
P5 Co5 Se4 102.28(5) . . ?
Se7 Co5 Se4 86.18(3) . . ?
Se5 Co5 Se4 84.39(3) . . ?
P5 Co5 Se6 98.17(5) . . ?
Se7 Co5 Se6 86.51(3) . . ?
Se5 Co5 Se6 95.37(3) . . ?
Se4 Co5 Se6 159.44(4) . . ?
P5 Co5 Co6 130.20(5) . . ?
Se7 Co5 Co6 112.31(3) . . ?
Se5 Co5 Co6 53.70(3) . . ?
Se4 Co5 Co6 111.66(3) . . ?
Se6 Co5 Co6 54.27(2) . . ?
P5 Co5 Co1 137.02(5) . . ?
Se7 Co5 Co1 51.02(2) . . ?
Se5 Co5 Co1 114.11(3) . . ?
Se4 Co5 Co1 109.62(3) . . ?
Se6 Co5 Co1 51.81(2) . . ?
Co6 Co5 Co1 61.67(2) . . ?
P5 Co5 Co3 138.07(5) . . ?
Se7 Co5 Co3 50.66(2) . . ?
Se5 Co5 Co3 108.81(3) . . ?
Se4 Co5 Co3 50.14(2) . . ?
Se6 Co5 Co3 111.49(3) . . ?
Co6 Co5 Co3 91.62(3) . . ?
Co1 Co5 Co3 59.80(2) . . ?
P5 Co5 Co4 134.86(5) . . ?
Se7 Co5 Co4 107.43(3) . . ?
Se5 Co5 Co4 51.65(2) . . ?
Se4 Co5 Co4 50.59(2) . . ?
Se6 Co5 Co4 114.14(3) . . ?
Co6 Co5 Co4 61.17(3) . . ?
Co1 Co5 Co4 88.09(3) . . ?
Co3 Co5 Co4 57.18(2) . . ?
P6 Co6 Se8 97.34(5) . . ?
P6 Co6 Se5 91.70(5) . . ?
Se8 Co6 Se5 87.60(3) . . ?
P6 Co6 Se1 107.65(5) . . ?
Se8 Co6 Se1 84.95(3) . . ?
Se5 Co6 Se1 159.99(4) . . ?
P6 Co6 Se6 104.53(5) . . ?
Se8 Co6 Se6 157.77(4) . . ?
Se5 Co6 Se6 95.62(3) . . ?
Se1 Co6 Se6 84.66(3) . . ?
P6 Co6 Co5 130.85(5) . . ?
Se8 Co6 Co5 112.70(3) . . ?
Se5 Co6 Co5 53.80(2) . . ?
Se1 Co6 Co5 112.76(3) . . ?
Se6 Co6 Co5 54.50(2) . . ?
P6 Co6 Co4 126.63(5) . . ?
Se8 Co6 Co4 50.83(2) . . ?
Se5 Co6 Co4 52.17(2) . . ?
Se1 Co6 Co4 109.77(3) . . ?
Se6 Co6 Co4 115.49(3) . . ?
Co5 Co6 Co4 62.33(2) . . ?
P6 Co6 Co1 144.57(5) . . ?
Se8 Co6 Co1 106.83(3) . . ?
Se5 Co6 Co1 114.40(3) . . ?
Se1 Co6 Co1 50.99(2) . . ?
Se6 Co6 Co1 51.94(2) . . ?
Co5 Co6 Co1 61.87(3) . . ?
Co4 Co6 Co1 88.79(3) . . ?
P6 Co6 Co2 136.74(5) . . ?
Se8 Co6 Co2 50.42(2) . . ?
Se5 Co6 Co2 111.56(3) . . ?
Se1 Co6 Co2 50.29(2) . . ?
Se6 Co6 Co2 108.60(3) . . ?
Co5 Co6 Co2 91.47(3) . . ?
Co4 Co6 Co2 59.62(3) . . ?
Co1 Co6 Co2 56.69(2) . . ?
P6 Co6 Fe3 69.12(5) . . ?
Se8 Co6 Fe3 142.68(4) . . ?
Se5 Co6 Fe3 59.42(3) . . ?
Se1 Co6 Fe3 131.93(3) . . ?
Se6 Co6 Fe3 52.91(3) . . ?
Co5 Co6 Fe3 63.34(3) . . ?
Co4 Co6 Fe3 108.69(3) . . ?
Co1 Co6 Fe3 102.85(3) . . ?
Co2 Co6 Fe3 154.13(3) . . ?
Co2 Se1 Co1 73.67(3) . . ?
Co2 Se1 Co6 77.97(3) . . ?
Co1 Se1 Co6 77.04(3) . . ?
Co2 Se1 Fe1B 75.24(9) . . ?
Co1 Se1 Fe1B 73.88(9) . . ?
Co6 Se1 Fe1B 144.84(9) . . ?
Co1 Se2 Co2 73.01(3) . . ?
Co1 Se2 Co3 77.10(3) . . ?
Co2 Se2 Co3 76.78(3) . . ?
Co1 Se2 Fe1B 72.73(9) . . ?
Co2 Se2 Fe1B 73.24(9) . . ?
Co3 Se2 Fe1B 142.32(10) . . ?
Co1 Se2 Fe1 90.20(4) . . ?
Co2 Se2 Fe1 87.59(4) . . ?
Co3 Se2 Fe1 162.12(4) . . ?
Co4 Se3 Co3 73.47(3) . . ?
Co4 Se3 Co2 76.44(3) . . ?
Co3 Se3 Co2 76.76(3) . . ?
Co4 Se3 Fe2 88.31(3) . . ?
Co3 Se3 Fe2 81.69(3) . . ?
Co2 Se3 Fe2 156.37(4) . . ?
Co3 Se4 Co4 74.86(3) . . ?
Co3 Se4 Co5 78.16(3) . . ?
Co4 Se4 Co5 77.88(3) . . ?
Co6 Se5 Co5 72.50(3) . . ?
Co6 Se5 Co4 76.40(3) . . ?
Co5 Se5 Co4 77.33(3) . . ?
Co6 Se5 Fe3 71.98(3) . . ?
Co5 Se5 Fe3 73.36(3) . . ?
Co4 Se5 Fe3 141.90(3) . . ?
Co1 Se6 Co6 76.07(3) . . ?
Co1 Se6 Co5 76.11(3) . . ?
Co6 Se6 Co5 71.23(3) . . ?
Co1 Se6 Fe3 146.45(4) . . ?
Co6 Se6 Fe3 76.10(3) . . ?
Co5 Se6 Fe3 77.48(3) . . ?
Co5 Se7 Co3 78.69(3) . . ?
Co5 Se7 Co1 78.28(3) . . ?
Co3 Se7 Co1 78.09(3) . . ?
Co4 Se8 Co2 78.14(3) . . ?
Co4 Se8 Co6 78.01(3) . . ?
Co2 Se8 Co6 79.02(3) . . ?
C125 O1 C128 109.1(5) . . ?
C125 O1 Fe3 122.1(4) . . ?
C128 O1 Fe3 127.1(4) . . ?
F1A P7A F3A 177.3(12) . . ?
F1A P7A F4A 87.3(10) . . ?
F3A P7A F4A 90.1(9) . . ?
F1A P7A F5A 88.1(15) . . ?
F3A P7A F5A 92.7(11) . . ?
F4A P7A F5A 88.9(10) . . ?
F1A P7A F6A 92.3(12) . . ?
F3A P7A F6A 87.0(11) . . ?
F4A P7A F6A 93.2(9) . . ?
F5A P7A F6A 177.9(10) . . ?
F1A P7A F2A 91.1(11) . . ?
F3A P7A F2A 91.5(9) . . ?
F4A P7A F2A 178.3(13) . . ?
F5A P7A F2A 90.7(9) . . ?
F6A P7A F2A 87.3(8) . . ?
F1B P7B F4B 90.4(14) . . ?
F1B P7B F3B 175.8(17) . . ?
F4B P7B F3B 92.5(16) . . ?
F1B P7B F5B 93.0(15) . . ?
F4B P7B F5B 89.9(11) . . ?
F3B P7B F5B 90.1(13) . . ?
F1B P7B F6B 88.0(13) . . ?
F4B P7B F6B 92.1(11) . . ?
F3B P7B F6B 88.9(13) . . ?
F5B P7B F6B 177.8(12) . . ?
F1B P7B F2B 85.3(15) . . ?
F4B P7B F2B 175.7(17) . . ?
F3B P7B F2B 91.7(13) . . ?
F5B P7B F2B 90.9(10) . . ?
F6B P7B F2B 87.2(10) . . ?


#----------------------------------------------------------------------------#
#                   SQUEEZE DETAILS                                          #
#----------------------------------------------------------------------------#

_shelx_fab_file                  
;
    2    0    0     55.92      0.00
    3    0    0     17.82      0.00
    4    0    0     26.86      0.00
    5    0    0     25.25      0.00
    6    0    0     17.57      0.00
    7    0    0     10.86      0.00
    8    0    0     11.00      0.00
    9    0    0      9.37      0.00
   10    0    0      4.70      0.00
   11    0    0      2.22      0.00
   12    0    0     -0.46      0.00
   13    0    0     -0.23      0.00
   14    0    0      2.49      0.00
   15    0    0      1.50      0.00
   16    0    0     -0.40      0.00
   17    0    0     -0.24      0.00
   18    0    0      0.72      0.00
   19    0    0      1.64      0.00
   20    0    0      2.02      0.00
   21    0    0      3.53      0.00
   22    0    0      3.42      0.00
   23    0    0      0.36      0.00
  -23    1    0      2.07      0.00
  -22    1    0      3.14      0.00
  -21    1    0      1.64      0.00
  -20    1    0      0.26      0.00
  -19    1    0      0.80      0.00
  -18    1    0      1.06      0.00
  -17    1    0      1.10      0.00
  -16    1    0      0.43      0.00
  -15    1    0      0.96      0.00
  -14    1    0      2.25      0.00
  -13    1    0      2.28      0.00
  -12    1    0      4.92      0.00
  -11    1    0      7.64      0.00
  -10    1    0      8.09      0.00
   -9    1    0     10.87      0.00
   -8    1    0     11.24      0.00
   -7    1    0      9.56      0.00
   -6    1    0     16.67      0.00
   -5    1    0     28.65      0.00
   -4    1    0     33.89      0.00
   -3    1    0     22.46      0.00
   -2    1    0     21.72      0.00
   -1    1    0     68.54      0.00
    2    1    0    -69.50      0.00
    3    1    0      9.20      0.00
    4    1    0     59.31      0.00
    5    1    0     41.86      0.00
    6    1    0     15.34      0.00
    7    1    0      2.06      0.00
    8    1    0     -0.69      0.00
    9    1    0     -4.92      0.00
   10    1    0     -7.72      0.00
   11    1    0     -3.91      0.00
   12    1    0     -1.63      0.00
   13    1    0     -0.24      0.00
   14    1    0      1.23      0.00
   15    1    0     -0.09      0.00
   16    1    0     -1.05      0.00
   17    1    0     -0.90      0.00
   18    1    0     -0.43      0.00
   19    1    0      0.44      0.00
   20    1    0      0.38      0.00
   21    1    0      0.87      0.00
   22    1    0      0.34      0.00
   23    1    0     -2.01      0.00
  -22    2    0     -1.29      0.00
  -21    2    0     -2.43      0.00
  -20    2    0     -2.36      0.00
  -19    2    0     -1.85      0.00
  -18    2    0     -1.79      0.00
  -17    2    0     -0.64      0.00
  -16    2    0     -0.61      0.00
  -15    2    0      0.53      0.00
  -14    2    0      3.25      0.00
  -13    2    0      2.19      0.00
  -12    2    0      0.34      0.00
  -11    2    0     -0.65      0.00
  -10    2    0     -0.45      0.00
   -9    2    0      3.74      0.00
   -8    2    0      4.82      0.00
   -7    2    0      3.61      0.00
   -6    2    0      9.45      0.00
   -5    2    0     10.14      0.00
   -4    2    0     -6.09      0.00
   -3    2    0    -22.57      0.00
   -2    2    0     -5.97      0.00
   -1    2    0     48.31      0.00
    0    2    0     55.89      0.00
    1    2    0    -23.54      0.00
    2    2    0    -67.07      0.00
    3    2    0    -31.24      0.00
    4    2    0    -15.80      0.00
    5    2    0    -30.27      0.00
    6    2    0    -28.90      0.00
    7    2    0    -16.16      0.00
    8    2    0     -5.98      0.00
    9    2    0     -4.92      0.00
   10    2    0     -5.03      0.00
   11    2    0     -2.25      0.00
   12    2    0     -3.57      0.00
   13    2    0     -3.44      0.00
   14    2    0     -0.79      0.00
   15    2    0     -0.53      0.00
   16    2    0     -0.67      0.00
   17    2    0     -0.47      0.00
   18    2    0      1.20      0.00
   19    2    0      2.72      0.00
   20    2    0      0.18      0.00
   21    2    0     -2.49      0.00
   22    2    0     -3.47      0.00
   23    2    0     -4.49      0.00
  -22    3    0     -0.67      0.00
  -21    3    0     -3.15      0.00
  -20    3    0     -3.10      0.00
  -19    3    0     -3.05      0.00
  -18    3    0     -2.89      0.00
  -17    3    0     -0.86      0.00
  -16    3    0     -1.46      0.00
  -15    3    0     -1.77      0.00
  -14    3    0      0.68      0.00
  -13    3    0     -1.09      0.00
  -12    3    0     -2.78      0.00
  -11    3    0     -0.35      0.00
  -10    3    0      2.79      0.00
   -9    3    0      5.68      0.00
   -8    3    0      2.58      0.00
   -7    3    0     -2.21      0.00
   -6    3    0      1.41      0.00
   -5    3    0      1.64      0.00
   -4    3    0     -8.02      0.00
   -3    3    0    -10.09      0.00
   -2    3    0      1.08      0.00
   -1    3    0      7.94      0.00
    0    3    0    -18.63      0.00
    1    3    0    -67.49      0.00
    2    3    0    -63.39      0.00
    3    3    0     -7.10      0.00
    4    3    0     12.94      0.00
    5    3    0     -6.43      0.00
    6    3    0    -15.49      0.00
    7    3    0    -11.45      0.00
    8    3    0     -9.40      0.00
    9    3    0    -14.27      0.00
   10    3    0    -14.28      0.00
   11    3    0     -7.25      0.00
   12    3    0     -4.28      0.00
   13    3    0     -2.09      0.00
   14    3    0     -0.13      0.00
   15    3    0     -1.03      0.00
   16    3    0     -1.80      0.00
   17    3    0     -2.81      0.00
   18    3    0     -2.40      0.00
   19    3    0     -2.23      0.00
   20    3    0     -4.99      0.00
   21    3    0     -4.54      0.00
   22    3    0     -1.17      0.00
   23    3    0     -0.50      0.00
   24    3    0     -0.36      0.00
  -22    4    0     -4.41      0.00
  -21    4    0     -5.06      0.00
  -20    4    0     -2.46      0.00
  -19    4    0     -1.62      0.00
  -18    4    0     -1.13      0.00
  -17    4    0      1.89      0.00
  -16    4    0      1.59      0.00
  -15    4    0      0.83      0.00
  -14    4    0      3.53      0.00
  -13    4    0      2.02      0.00
  -12    4    0     -0.03      0.00
  -11    4    0      0.88      0.00
  -10    4    0     -0.41      0.00
   -9    4    0     -1.88      0.00
   -8    4    0     -4.00      0.00
   -7    4    0     -2.41      0.00
   -6    4    0      6.95      0.00
   -5    4    0      7.98      0.00
   -4    4    0     -2.84      0.00
   -3    4    0     -6.15      0.00
   -2    4    0     -0.43      0.00
   -1    4    0      0.45      0.00
    0    4    0    -10.22      0.00
    1    4    0    -28.78      0.00
    2    4    0    -31.21      0.00
    3    4    0    -15.41      0.00
    4    4    0    -16.07      0.00
    5    4    0    -27.25      0.00
    6    4    0    -19.97      0.00
    7    4    0     -2.99      0.00
    8    4    0      4.52      0.00
    9    4    0      2.10      0.00
   10    4    0      3.12      0.00
   11    4    0      6.64      0.00
   12    4    0      3.39      0.00
   13    4    0      0.83      0.00
   14    4    0      1.09      0.00
   15    4    0      0.45      0.00
   16    4    0     -0.22      0.00
   17    4    0     -1.35      0.00
   18    4    0      0.15      0.00
   19    4    0      1.62      0.00
   20    4    0     -0.37      0.00
   21    4    0     -0.18      0.00
   22    4    0      0.44      0.00
   23    4    0     -2.14      0.00
   24    4    0     -3.16      0.00
  -21    5    0     -0.23      0.00
  -20    5    0      0.74      0.00
  -19    5    0     -0.03      0.00
  -18    5    0     -0.12      0.00
  -17    5    0      2.91      0.00
  -16    5    0      2.64      0.00
  -15    5    0      1.33      0.00
  -14    5    0      3.41      0.00
  -13    5    0      1.89      0.00
  -12    5    0      0.05      0.00
  -11    5    0      2.01      0.00
  -10    5    0      2.64      0.00
   -9    5    0      2.95      0.00
   -8    5    0      0.78      0.00
   -7    5    0     -1.22      0.00
   -6    5    0      0.72      0.00
   -5    5    0     -4.43      0.00
   -4    5    0    -11.71      0.00
   -3    5    0     -4.60      0.00
   -2    5    0      8.35      0.00
   -1    5    0     12.08      0.00
    0    5    0      8.80      0.00
    1    5    0      5.57      0.00
    2    5    0     10.83      0.00
    3    5    0     24.10      0.00
    4    5    0     26.07      0.00
    5    5    0     16.09      0.00
    6    5    0     12.49      0.00
    7    5    0     13.69      0.00
    8    5    0      9.19      0.00
    9    5    0      1.70      0.00
   10    5    0      1.56      0.00
   11    5    0      5.45      0.00
   12    5    0      4.69      0.00
   13    5    0      4.19      0.00
   14    5    0      4.48      0.00
   15    5    0      2.70      0.00
   16    5    0      0.90      0.00
   17    5    0     -0.21      0.00
   18    5    0      1.46      0.00
   19    5    0      1.67      0.00
   20    5    0     -1.38      0.00
   21    5    0     -0.82      0.00
   22    5    0      0.66      0.00
   23    5    0     -0.02      0.00
   24    5    0      0.57      0.00
  -21    6    0      0.17      0.00
  -20    6    0      1.86      0.00
  -19    6    0      1.81      0.00
  -18    6    0      1.24      0.00
  -17    6    0      2.86      0.00
  -16    6    0      1.94      0.00
  -15    6    0     -0.50      0.00
  -14    6    0      0.34      0.00
  -13    6    0      0.63      0.00
  -12    6    0      1.59      0.00
  -11    6    0      3.97      0.00
  -10    6    0      2.79      0.00
   -9    6    0      0.68      0.00
   -8    6    0     -1.62      0.00
   -7    6    0     -0.32      0.00
   -6    6    0      5.39      0.00
   -5    6    0      2.71      0.00
   -4    6    0     -2.50      0.00
   -3    6    0      1.06      0.00
   -2    6    0      3.92      0.00
   -1    6    0      1.87      0.00
    0    6    0      1.21      0.00
    1    6    0      3.64      0.00
    2    6    0      6.97      0.00
    3    6    0      8.87      0.00
    4    6    0      7.63      0.00
    5    6    0      6.54      0.00
    6    6    0      9.35      0.00
    7    6    0     12.50      0.00
    8    6    0     12.40      0.00
    9    6    0     10.47      0.00
   10    6    0     10.19      0.00
   11    6    0      9.47      0.00
   12    6    0      5.18      0.00
   13    6    0      2.13      0.00
   14    6    0      0.67      0.00
   15    6    0     -1.06      0.00
   16    6    0     -1.50      0.00
   17    6    0     -0.93      0.00
   18    6    0      1.16      0.00
   19    6    0      1.28      0.00
   20    6    0     -0.57      0.00
   21    6    0      0.59      0.00
   22    6    0      0.30      0.00
   23    6    0     -1.82      0.00
   24    6    0     -1.00      0.00
  -20    7    0     -2.32      0.00
  -19    7    0     -3.47      0.00
  -18    7    0     -3.06      0.00
  -17    7    0      0.08      0.00
  -16    7    0      0.84      0.00
  -15    7    0     -1.67      0.00
  -14    7    0     -1.77      0.00
  -13    7    0     -0.51      0.00
  -12    7    0      0.07      0.00
  -11    7    0     -0.59      0.00
  -10    7    0     -2.20      0.00
   -9    7    0     -1.18      0.00
   -8    7    0      0.05      0.00
   -7    7    0      2.45      0.00
   -6    7    0      5.41      0.00
   -5    7    0     -0.69      0.00
   -4    7    0     -5.61      0.00
   -3    7    0     -0.41      0.00
   -2    7    0      3.68      0.00
   -1    7    0      4.94      0.00
    0    7    0      4.47      0.00
    1    7    0      2.10      0.00
    2    7    0      1.64      0.00
    3    7    0      1.35      0.00
    4    7    0      1.21      0.00
    5    7    0      1.09      0.00
    6    7    0     -2.78      0.00
    7    7    0     -6.32      0.00
    8    7    0     -5.80      0.00
    9    7    0     -6.86      0.00
   10    7    0     -9.65      0.00
   11    7    0     -8.83      0.00
   12    7    0     -4.95      0.00
   13    7    0     -0.79      0.00
   14    7    0      0.76      0.00
   15    7    0      0.59      0.00
   16    7    0      1.01      0.00
   17    7    0      0.46      0.00
   18    7    0     -0.37      0.00
   19    7    0     -2.28      0.00
   20    7    0     -4.09      0.00
   21    7    0     -2.42      0.00
   22    7    0     -1.82      0.00
   23    7    0     -1.79      0.00
   24    7    0      0.53      0.00
  -20    8    0     -2.94      0.00
  -19    8    0     -0.79      0.00
  -18    8    0      0.36      0.00
  -17    8    0      1.54      0.00
  -16    8    0      0.84      0.00
  -15    8    0     -1.96      0.00
  -14    8    0     -2.04      0.00
  -13    8    0     -0.60      0.00
  -12    8    0     -1.39      0.00
  -11    8    0     -4.09      0.00
  -10    8    0     -5.24      0.00
   -9    8    0     -3.52      0.00
   -8    8    0     -3.62      0.00
   -7    8    0     -2.64      0.00
   -6    8    0      0.66      0.00
   -5    8    0     -2.15      0.00
   -4    8    0     -2.70      0.00
   -3    8    0      2.81      0.00
   -2    8    0      2.54      0.00
   -1    8    0      0.17      0.00
    0    8    0     -2.24      0.00
    1    8    0     -5.70      0.00
    2    8    0     -4.75      0.00
    3    8    0     -3.80      0.00
    4    8    0     -3.01      0.00
    5    8    0     -1.17      0.00
    6    8    0     -4.55      0.00
    7    8    0     -7.35      0.00
    8    8    0     -4.88      0.00
    9    8    0     -4.72      0.00
   10    8    0     -5.93      0.00
   11    8    0     -3.64      0.00
   12    8    0     -1.61      0.00
   13    8    0     -3.15      0.00
   14    8    0     -6.21      0.00
   15    8    0     -5.74      0.00
   16    8    0     -2.57      0.00
   17    8    0     -1.76      0.00
   18    8    0     -1.04      0.00
   19    8    0      0.18      0.00
   20    8    0      0.50      0.00
   21    8    0      1.12      0.00
   22    8    0     -1.11      0.00
   23    8    0     -3.42      0.00
   24    8    0     -1.80      0.00
  -19    9    0     -0.76      0.00
  -18    9    0     -1.29      0.00
  -17    9    0      0.26      0.00
  -16    9    0      1.70      0.00
  -15    9    0      0.28      0.00
  -14    9    0     -0.58      0.00
  -13    9    0     -0.27      0.00
  -12    9    0     -0.69      0.00
  -11    9    0     -1.94      0.00
  -10    9    0     -1.61      0.00
   -9    9    0      0.26      0.00
   -8    9    0     -0.59      0.00
   -7    9    0     -0.23      0.00
   -6    9    0      2.58      0.00
   -5    9    0     -0.10      0.00
   -4    9    0     -1.18      0.00
   -3    9    0      2.64      0.00
   -2    9    0      2.22      0.00
   -1    9    0      2.26      0.00
    0    9    0      1.54      0.00
    1    9    0     -3.36      0.00
    2    9    0     -3.68      0.00
    3    9    0     -2.17      0.00
    4    9    0     -2.06      0.00
    5    9    0     -2.95      0.00
    6    9    0     -7.11      0.00
    7    9    0     -6.28      0.00
    8    9    0     -0.54      0.00
    9    9    0     -0.70      0.00
   10    9    0     -3.84      0.00
   11    9    0     -3.74      0.00
   12    9    0     -1.18      0.00
   13    9    0      0.86      0.00
   14    9    0      0.59      0.00
   15    9    0      1.89      0.00
   16    9    0      3.65      0.00
   17    9    0      1.37      0.00
   18    9    0      0.05      0.00
   19    9    0     -0.05      0.00
   20    9    0     -1.23      0.00
   21    9    0      0.11      0.00
   22    9    0      1.23      0.00
   23    9    0      1.99      0.00
   24    9    0      4.42      0.00
  -18   10    0      1.36      0.00
  -17   10    0      3.45      0.00
  -16   10    0      3.35      0.00
  -15   10    0     -0.08      0.00
  -14   10    0     -2.26      0.00
  -13   10    0     -2.59      0.00
  -12   10    0     -2.58      0.00
  -11   10    0     -2.82      0.00
  -10   10    0     -1.56      0.00
   -9   10    0      1.69      0.00
   -8   10    0      2.29      0.00
   -7   10    0      2.27      0.00
   -6   10    0      3.85      0.00
   -5   10    0      1.54      0.00
   -4   10    0      0.23      0.00
   -3   10    0      1.87      0.00
   -2   10    0     -0.81      0.00
   -1   10    0     -2.83      0.00
    0   10    0     -4.00      0.00
    1   10    0     -6.66      0.00
    2   10    0     -3.97      0.00
    3   10    0     -0.35      0.00
    4   10    0      0.64      0.00
    5   10    0      1.39      0.00
    6   10    0      0.84      0.00
    7   10    0      2.31      0.00
    8   10    0      3.27      0.00
    9   10    0      1.36      0.00
   10   10    0      2.53      0.00
   11   10    0      4.41      0.00
   12   10    0      4.05      0.00
   13   10    0      2.41      0.00
   14   10    0     -0.68      0.00
   15   10    0      0.38      0.00
   16   10    0      2.80      0.00
   17   10    0     -0.17      0.00
   18   10    0     -1.28      0.00
   19   10    0      0.40      0.00
   20   10    0      1.62      0.00
   21   10    0      5.11      0.00
   22   10    0      4.88      0.00
   23   10    0      1.04      0.00
   24   10    0      0.61      0.00
  -18   11    0     -0.68      0.00
  -17   11    0      0.95      0.00
  -16   11    0      1.09      0.00
  -15   11    0     -0.57      0.00
  -14   11    0     -0.83      0.00
  -13   11    0      0.05      0.00
  -12   11    0      1.90      0.00
  -11   11    0      3.14      0.00
  -10   11    0      2.41      0.00
   -9   11    0      1.66      0.00
   -8   11    0     -0.22      0.00
   -7   11    0     -0.97      0.00
   -6   11    0      1.98      0.00
   -5   11    0      2.89      0.00
   -4   11    0      2.62      0.00
   -3   11    0      3.70      0.00
   -2   11    0      2.71      0.00
   -1   11    0      2.94      0.00
    0   11    0      3.41      0.00
    1   11    0      1.55      0.00
    2   11    0      2.22      0.00
    3   11    0      3.67      0.00
    4   11    0      5.10      0.00
    5   11    0      6.75      0.00
    6   11    0      6.12      0.00
    7   11    0      7.14      0.00
    8   11    0      8.47      0.00
    9   11    0      8.43      0.00
   10   11    0      8.82      0.00
   11   11    0      5.47      0.00
   12   11    0      3.07      0.00
   13   11    0      4.93      0.00
   14   11    0      3.72      0.00
   15   11    0      2.99      0.00
   16   11    0      3.36      0.00
   17   11    0      0.09      0.00
   18   11    0      0.12      0.00
   19   11    0      1.83      0.00
   20   11    0      1.20      0.00
   21   11    0      2.25      0.00
   22   11    0     -0.67      0.00
   23   11    0     -4.92      0.00
   24   11    0     -2.08      0.00
  -17   12    0      2.24      0.00
  -16   12    0      0.04      0.00
  -15   12    0     -1.79      0.00
  -14   12    0     -0.64      0.00
  -13   12    0      1.26      0.00
  -12   12    0      2.51      0.00
  -11   12    0      1.86      0.00
  -10   12    0     -0.36      0.00
   -9   12    0      0.48      0.00
   -8   12    0      2.66      0.00
   -7   12    0      2.80      0.00
   -6   12    0      2.66      0.00
   -5   12    0      1.03      0.00
   -4   12    0     -0.83      0.00
   -3   12    0     -0.09      0.00
   -2   12    0      1.03      0.00
   -1   12    0      2.99      0.00
    0   12    0      5.07      0.00
    1   12    0      5.90      0.00
    2   12    0      6.27      0.00
    3   12    0      4.20      0.00
    4   12    0      3.21      0.00
    5   12    0      4.46      0.00
    6   12    0      4.64      0.00
    7   12    0      6.63      0.00
    8   12    0      7.32      0.00
    9   12    0      5.98      0.00
   10   12    0      6.58      0.00
   11   12    0      4.24      0.00
   12   12    0      2.05      0.00
   13   12    0      2.82      0.00
   14   12    0      0.46      0.00
   15   12    0      0.71      0.00
   16   12    0      3.65      0.00
   17   12    0      1.40      0.00
   18   12    0      0.42      0.00
   19   12    0      1.98      0.00
   20   12    0      2.70      0.00
   21   12    0      3.82      0.00
   22   12    0     -0.46      0.00
   23   12    0     -4.57      0.00
   24   12    0     -0.47      0.00
  -16   13    0      0.74      0.00
  -15   13    0      1.19      0.00
  -14   13    0      1.16      0.00
  -13   13    0     -0.41      0.00
  -12   13    0     -1.70      0.00
  -11   13    0     -1.82      0.00
  -10   13    0     -2.11      0.00
   -9   13    0     -1.21      0.00
   -8   13    0     -0.10      0.00
   -7   13    0     -0.91      0.00
   -6   13    0     -1.05      0.00
   -5   13    0     -0.62      0.00
   -4   13    0     -1.36      0.00
   -3   13    0     -1.24      0.00
   -2   13    0      0.46      0.00
   -1   13    0      2.48      0.00
    0   13    0      2.78      0.00
    1   13    0      1.75      0.00
    2   13    0      0.36      0.00
    3   13    0     -1.28      0.00
    4   13    0      1.84      0.00
    5   13    0      6.30      0.00
    6   13    0      5.02      0.00
    7   13    0      3.47      0.00
    8   13    0      1.89      0.00
    9   13    0      0.08      0.00
   10   13    0      1.44      0.00
   11   13    0     -0.69      0.00
   12   13    0     -3.45      0.00
   13   13    0     -1.52      0.00
   14   13    0     -2.13      0.00
   15   13    0     -3.09      0.00
   16   13    0     -1.99      0.00
   17   13    0     -3.15      0.00
   18   13    0     -1.92      0.00
   19   13    0      0.85      0.00
   20   13    0      0.24      0.00
   21   13    0     -1.48      0.00
   22   13    0     -4.72      0.00
   23   13    0     -4.13      0.00
   24   13    0      2.01      0.00
  -15   14    0     -1.36      0.00
  -14   14    0     -1.94      0.00
  -13   14    0     -1.64      0.00
  -12   14    0     -1.10      0.00
  -11   14    0     -1.39      0.00
  -10   14    0     -3.00      0.00
   -9   14    0     -3.50      0.00
   -8   14    0     -1.78      0.00
   -7   14    0     -1.17      0.00
   -6   14    0     -2.20      0.00
   -5   14    0     -2.58      0.00
   -4   14    0     -2.67      0.00
   -3   14    0     -2.11      0.00
   -2   14    0      0.05      0.00
   -1   14    0      1.26      0.00
    0   14    0      0.09      0.00
    1   14    0      0.24      0.00
    2   14    0      1.28      0.00
    3   14    0     -0.34      0.00
    4   14    0      0.39      0.00
    5   14    0      2.82      0.00
    6   14    0      1.71      0.00
    7   14    0      1.52      0.00
    8   14    0     -0.08      0.00
    9   14    0     -3.25      0.00
   10   14    0     -1.57      0.00
   11   14    0     -2.09      0.00
   12   14    0     -4.54      0.00
   13   14    0     -2.37      0.00
   14   14    0     -2.01      0.00
   15   14    0     -2.66      0.00
   16   14    0     -0.96      0.00
   17   14    0     -2.03      0.00
   18   14    0     -3.55      0.00
   19   14    0     -2.70      0.00
   20   14    0     -2.03      0.00
   21   14    0     -1.47      0.00
   22   14    0     -1.72      0.00
   23   14    0     -0.62      0.00
  -14   15    0     -0.35      0.00
  -13   15    0      2.27      0.00
  -12   15    0      2.48      0.00
  -11   15    0      0.39      0.00
  -10   15    0     -1.71      0.00
   -9   15    0     -2.12      0.00
   -8   15    0     -0.25      0.00
   -7   15    0      1.14      0.00
   -6   15    0      0.02      0.00
   -5   15    0     -0.28      0.00
   -4   15    0      0.56      0.00
   -3   15    0      1.04      0.00
   -2   15    0      3.32      0.00
   -1   15    0      4.63      0.00
    0   15    0      1.73      0.00
    1   15    0     -0.04      0.00
    2   15    0     -0.26      0.00
    3   15    0     -3.26      0.00
    4   15    0     -3.44      0.00
    5   15    0     -0.64      0.00
    6   15    0     -1.96      0.00
    7   15    0     -4.16      0.00
    8   15    0     -6.16      0.00
    9   15    0     -5.96      0.00
   10   15    0     -0.43      0.00
   11   15    0     -0.62      0.00
   12   15    0     -4.81      0.00
   13   15    0     -2.29      0.00
   14   15    0     -0.65      0.00
   15   15    0     -2.33      0.00
   16   15    0     -1.88      0.00
   17   15    0     -1.92      0.00
   18   15    0     -1.82      0.00
   19   15    0     -0.23      0.00
   20   15    0     -0.90      0.00
   21   15    0     -3.05      0.00
   22   15    0     -3.52      0.00
   23   15    0     -1.92      0.00
  -13   16    0      2.11      0.00
  -12   16    0     -2.50      0.00
  -11   16    0     -5.76      0.00
  -10   16    0     -4.04      0.00
   -9   16    0      0.21      0.00
   -8   16    0      3.88      0.00
   -7   16    0      5.31      0.00
   -6   16    0      2.91      0.00
   -5   16    0      0.70      0.00
   -4   16    0      0.86      0.00
   -3   16    0      0.36      0.00
   -2   16    0      1.34      0.00
   -1   16    0      2.56      0.00
    0   16    0      0.44      0.00
    1   16    0      0.35      0.00
    2   16    0      1.67      0.00
    3   16    0     -1.82      0.00
    4   16    0     -4.08      0.00
    5   16    0     -2.14      0.00
    6   16    0     -2.23      0.00
    7   16    0     -2.58      0.00
    8   16    0     -2.45      0.00
    9   16    0     -1.47      0.00
   10   16    0      2.17      0.00
   11   16    0      0.49      0.00
   12   16    0     -2.52      0.00
   13   16    0      1.40      0.00
   14   16    0      2.14      0.00
   15   16    0     -1.32      0.00
   16   16    0     -1.58      0.00
   17   16    0     -1.93      0.00
   18   16    0     -2.71      0.00
   19   16    0     -1.48      0.00
   20   16    0     -0.68      0.00
   21   16    0     -0.50      0.00
   22   16    0      0.21      0.00
   23   16    0      0.08      0.00
  -12   17    0      0.95      0.00
  -11   17    0      1.53      0.00
  -10   17    0      3.04      0.00
   -9   17    0      2.87      0.00
   -8   17    0      0.99      0.00
   -7   17    0      0.87      0.00
   -6   17    0      0.68      0.00
   -5   17    0      0.06      0.00
   -4   17    0      1.71      0.00
   -3   17    0      2.55      0.00
   -2   17    0      3.37      0.00
   -1   17    0      3.91      0.00
    0   17    0      0.24      0.00
    1   17    0     -1.55      0.00
    2   17    0      0.43      0.00
    3   17    0     -0.06      0.00
    4   17    0      0.02      0.00
    5   17    0      1.92      0.00
    6   17    0      0.43      0.00
    7   17    0     -1.27      0.00
    8   17    0     -0.97      0.00
    9   17    0      0.60      0.00
   10   17    0      3.78      0.00
   11   17    0      2.12      0.00
   12   17    0     -1.03      0.00
   13   17    0      0.98      0.00
   14   17    0      0.29      0.00
   15   17    0     -2.21      0.00
   16   17    0     -0.92      0.00
   17   17    0     -0.14      0.00
   18   17    0     -0.16      0.00
   19   17    0     -0.02      0.00
   20   17    0     -1.29      0.00
   21   17    0     -1.80      0.00
   22   17    0     -0.37      0.00
  -11   18    0     -5.15      0.00
  -10   18    0     -4.57      0.00
   -9   18    0     -3.10      0.00
   -8   18    0     -2.57      0.00
   -7   18    0     -0.09      0.00
   -6   18    0      1.65      0.00
   -5   18    0     -0.36      0.00
   -4   18    0     -0.41      0.00
   -3   18    0      0.13      0.00
   -2   18    0      0.08      0.00
   -1   18    0      1.68      0.00
    0   18    0      1.33      0.00
    1   18    0      1.27      0.00
    2   18    0      2.41      0.00
    3   18    0     -0.41      0.00
    4   18    0     -3.43      0.00
    5   18    0     -3.42      0.00
    6   18    0     -3.28      0.00
    7   18    0     -1.43      0.00
    8   18    0      0.76      0.00
    9   18    0      0.72      0.00
   10   18    0      0.91      0.00
   11   18    0     -0.99      0.00
   12   18    0     -2.92      0.00
   13   18    0     -0.47      0.00
   14   18    0      0.07      0.00
   15   18    0     -1.11      0.00
   16   18    0     -0.75      0.00
   17   18    0     -1.47      0.00
   18   18    0     -1.08      0.00
   19   18    0      0.73      0.00
   20   18    0      2.02      0.00
   21   18    0      3.36      0.00
   22   18    0      3.04      0.00
  -10   19    0     -0.47      0.00
   -9   19    0      0.74      0.00
   -8   19    0      0.29      0.00
   -7   19    0      2.34      0.00
   -6   19    0      4.64      0.00
   -5   19    0      1.71      0.00
   -4   19    0      0.81      0.00
   -3   19    0      2.04      0.00
   -2   19    0      1.16      0.00
   -1   19    0      1.38      0.00
    0   19    0     -0.49      0.00
    1   19    0     -3.91      0.00
    2   19    0     -4.20      0.00
    3   19    0     -3.62      0.00
    4   19    0     -2.26      0.00
    5   19    0     -1.00      0.00
    6   19    0     -1.58      0.00
    7   19    0     -0.36      0.00
    8   19    0      1.49      0.00
    9   19    0      1.11      0.00
   10   19    0      1.44      0.00
   11   19    0      0.81      0.00
   12   19    0     -0.93      0.00
   13   19    0      0.27      0.00
   14   19    0      0.72      0.00
   15   19    0     -0.51      0.00
   16   19    0     -0.93      0.00
   17   19    0     -1.38      0.00
   18   19    0     -0.75      0.00
   19   19    0     -0.93      0.00
   20   19    0     -2.29      0.00
   21   19    0     -1.78      0.00
   -9   20    0      3.42      0.00
   -8   20    0      2.88      0.00
   -7   20    0      4.44      0.00
   -6   20    0      5.40      0.00
   -5   20    0     -0.02      0.00
   -4   20    0     -2.69      0.00
   -3   20    0     -0.89      0.00
   -2   20    0     -1.42      0.00
   -1   20    0     -0.87      0.00
    0   20    0     -0.86      0.00
    1   20    0     -2.30      0.00
    2   20    0     -0.58      0.00
    3   20    0      1.16      0.00
    4   20    0      0.50      0.00
    5   20    0     -1.87      0.00
    6   20    0     -3.20      0.00
    7   20    0      0.14      0.00
    8   20    0      2.60      0.00
    9   20    0      0.03      0.00
   10   20    0     -1.62      0.00
   11   20    0     -1.26      0.00
   12   20    0     -0.95      0.00
   13   20    0      1.00      0.00
   14   20    0      1.69      0.00
   15   20    0      0.33      0.00
   16   20    0      0.29      0.00
   17   20    0      0.89      0.00
   18   20    0      1.06      0.00
   19   20    0     -0.26      0.00
   20   20    0     -1.45      0.00
   21   20    0     -0.66      0.00
   -7   21    0      1.31      0.00
   -6   21    0      1.52      0.00
   -5   21    0     -1.92      0.00
   -4   21    0     -1.37      0.00
   -3   21    0      2.23      0.00
   -2   21    0      0.70      0.00
   -1   21    0     -0.41      0.00
    0   21    0      0.53      0.00
    1   21    0      0.32      0.00
    2   21    0      1.21      0.00
    3   21    0      1.59      0.00
    4   21    0      1.02      0.00
    5   21    0      0.33      0.00
    6   21    0      0.40      0.00
    7   21    0      2.90      0.00
    8   21    0      3.04      0.00
    9   21    0      0.39      0.00
   10   21    0      1.44      0.00
   11   21    0      3.33      0.00
   12   21    0      1.34      0.00
   13   21    0     -0.46      0.00
   14   21    0     -0.69      0.00
   15   21    0     -0.92      0.00
   16   21    0     -0.75      0.00
   17   21    0     -1.65      0.00
   18   21    0     -3.35      0.00
   19   21    0     -3.92      0.00
   20   21    0     -2.52      0.00
   -6   22    0      1.54      0.00
   -5   22    0     -0.62      0.00
   -4   22    0     -1.13      0.00
   -3   22    0     -0.11      0.00
   -2   22    0     -1.23      0.00
   -1   22    0      0.08      0.00
    0   22    0      2.95      0.00
    1   22    0      2.53      0.00
    2   22    0      2.06      0.00
    3   22    0      2.56      0.00
    4   22    0      2.50      0.00
    5   22    0      0.60      0.00
    6   22    0     -1.02      0.00
    7   22    0      1.77      0.00
    8   22    0      3.97      0.00
    9   22    0      2.81      0.00
   10   22    0      2.40      0.00
   11   22    0      1.27      0.00
   12   22    0     -0.40      0.00
   13   22    0      1.70      0.00
   14   22    0      4.09      0.00
   15   22    0      2.40      0.00
   16   22    0      0.05      0.00
   17   22    0     -0.48      0.00
   18   22    0      0.08      0.00
   19   22    0      0.75      0.00
   -4   23    0      1.24      0.00
   -3   23    0      3.05      0.00
   -2   23    0      2.89      0.00
   -1   23    0      2.23      0.00
    0   23    0      1.57      0.00
    1   23    0     -0.38      0.00
    2   23    0     -1.06      0.00
    3   23    0     -0.56      0.00
    4   23    0     -0.18      0.00
    5   23    0      0.14      0.00
    6   23    0      1.47      0.00
    7   23    0      3.96      0.00
    8   23    0      2.57      0.00
    9   23    0     -0.68      0.00
   10   23    0      0.25      0.00
   11   23    0      1.22      0.00
   12   23    0      0.16      0.00
   13   23    0      0.05      0.00
   14   23    0     -0.81      0.00
   15   23    0     -2.12      0.00
   16   23    0     -0.29      0.00
   17   23    0      2.25      0.00
   18   23    0      1.91      0.00
   -2   24    0      0.14      0.00
   -1   24    0      0.44      0.00
    0   24    0     -0.05      0.00
    1   24    0     -0.87      0.00
    2   24    0     -0.66      0.00
    3   24    0     -0.54      0.00
    4   24    0     -1.85      0.00
    5   24    0     -3.54      0.00
    6   24    0     -4.03      0.00
    7   24    0     -2.72      0.00
    8   24    0     -1.95      0.00
    9   24    0     -0.85      0.00
   10   24    0      0.35      0.00
   11   24    0     -3.04      0.00
   12   24    0     -5.85      0.00
   13   24    0     -2.32      0.00
   14   24    0      1.30      0.00
   15   24    0      1.63      0.00
   16   24    0      1.52      0.00
    0   25    0     -5.50      0.00
    1   25    0     -4.44      0.00
    2   25    0     -1.77      0.00
    3   25    0     -1.45      0.00
    4   25    0     -2.79      0.00
    5   25    0     -1.68      0.00
    6   25    0      1.14      0.00
    7   25    0      1.71      0.00
    8   25    0     -0.54      0.00
    9   25    0     -1.53      0.00
   10   25    0     -0.96      0.00
   11   25    0     -2.11      0.00
   12   25    0     -0.86      0.00
   13   25    0      3.12      0.00
   14   25    0      2.28      0.00
    4   26    0     -4.43      0.00
    5   26    0     -2.87      0.00
    6   26    0     -1.11      0.00
    7   26    0     -2.01      0.00
    8   26    0     -2.12      0.00
    9   26    0      0.73      0.00
   10   26    0      1.79      0.00
   11   26    0     -1.32      0.00
  -10  -26    1      0.34      0.00
   -9  -26    1      1.50      0.00
   -8  -26    1     -1.65      0.00
   -7  -26    1     -2.73      0.00
   -6  -26    1     -0.77      0.00
   -5  -26    1     -1.42      0.00
   -4  -26    1     -4.48      0.00
  -14  -25    1     -0.28      0.00
  -13  -25    1      3.43      0.00
  -12  -25    1      1.26      0.00
  -11  -25    1     -1.93      0.00
  -10  -25    1     -0.45      0.00
   -9  -25    1      0.35      0.00
   -8  -25    1      0.66      0.00
   -7  -25    1      3.75      0.00
   -6  -25    1      5.23      0.00
   -5  -25    1      1.65      0.00
   -4  -25    1     -2.39      0.00
   -3  -25    1     -2.00      0.00
   -2  -25    1     -0.41      0.00
   -1  -25    1     -1.54      0.00
    0  -25    1     -3.52      0.00
  -16  -24    1      2.35      0.00
  -15  -24    1      2.53      0.00
  -14  -24    1      3.25      0.00
  -13  -24    1      2.64      0.00
  -12  -24    1     -1.66      0.00
  -11  -24    1     -2.22      0.00
  -10  -24    1      2.24      0.00
   -9  -24    1      2.52      0.00
   -8  -24    1      0.12      0.00
   -7  -24    1     -0.46      0.00
   -6  -24    1     -1.84      0.00
   -5  -24    1     -3.32      0.00
   -4  -24    1     -2.26      0.00
   -3  -24    1      0.68      0.00
   -2  -24    1      1.87      0.00
   -1  -24    1      0.60      0.00
    0  -24    1     -0.08      0.00
    1  -24    1      0.10      0.00
    2  -24    1     -0.08      0.00
  -17  -23    1      0.58      0.00
  -16  -23    1      0.20      0.00
  -15  -23    1     -1.73      0.00
  -14  -23    1     -0.56      0.00
  -13  -23    1      2.48      0.00
  -12  -23    1      2.93      0.00
  -11  -23    1      3.22      0.00
  -10  -23    1      3.62      0.00
   -9  -23    1      1.39      0.00
   -8  -23    1      1.63      0.00
   -7  -23    1      4.03      0.00
   -6  -23    1      2.43      0.00
   -5  -23    1      0.15      0.00
   -4  -23    1      0.53      0.00
   -3  -23    1      1.62      0.00
   -2  -23    1      1.16      0.00
   -1  -23    1      0.14      0.00
    0  -23    1      1.52      0.00
    1  -23    1      2.82      0.00
    2  -23    1      2.69      0.00
    3  -23    1      2.40      0.00
    4  -23    1      1.57      0.00
  -19  -22    1      0.21      0.00
  -18  -22    1     -0.58      0.00
  -17  -22    1     -1.94      0.00
  -16  -22    1     -2.52      0.00
  -15  -22    1     -1.03      0.00
  -14  -22    1      2.21      0.00
  -13  -22    1      3.11      0.00
  -12  -22    1      0.67      0.00
  -11  -22    1      0.28      0.00
  -10  -22    1      1.87      0.00
   -9  -22    1      1.74      0.00
   -8  -22    1      2.19      0.00
   -7  -22    1      2.14      0.00
   -6  -22    1     -0.53      0.00
   -5  -22    1     -0.48      0.00
   -4  -22    1      2.05      0.00
   -3  -22    1      2.90      0.00
   -2  -22    1      2.15      0.00
   -1  -22    1      1.77      0.00
    0  -22    1      3.16      0.00
    1  -22    1      1.89      0.00
    2  -22    1     -1.04      0.00
    3  -22    1     -0.59      0.00
    4  -22    1     -0.20      0.00
    5  -22    1      0.25      0.00
    6  -22    1      1.95      0.00
  -19  -21    1     -3.30      0.00
  -18  -21    1     -4.53      0.00
  -17  -21    1     -4.10      0.00
  -16  -21    1     -2.46      0.00
  -15  -21    1     -1.43      0.00
  -14  -21    1     -1.03      0.00
  -13  -21    1     -0.93      0.00
  -12  -21    1     -0.45      0.00
  -11  -21    1      1.38      0.00
  -10  -21    1      1.39      0.00
   -9  -21    1     -0.54      0.00
   -8  -21    1      0.51      0.00
   -7  -21    1      2.18      0.00
   -6  -21    1      0.46      0.00
   -5  -21    1     -1.08      0.00
   -4  -21    1     -1.48      0.00
   -3  -21    1     -1.67      0.00
   -2  -21    1     -1.48      0.00
   -1  -21    1     -1.76      0.00
    0  -21    1     -0.79      0.00
    1  -21    1     -0.69      0.00
    2  -21    1     -0.70      0.00
    3  -21    1      2.06      0.00
    4  -21    1      0.87      0.00
    5  -21    1     -1.59      0.00
    6  -21    1      0.03      0.00
    7  -21    1     -0.72      0.00
    8  -21    1     -2.49      0.00
  -20  -20    1     -1.16      0.00
  -19  -20    1     -1.43      0.00
  -18  -20    1      0.15      0.00
  -17  -20    1      1.17      0.00
  -16  -20    1      1.76      0.00
  -15  -20    1      1.81      0.00
  -14  -20    1      1.99      0.00
  -13  -20    1      1.84      0.00
  -12  -20    1      0.08      0.00
  -11  -20    1     -1.32      0.00
  -10  -20    1     -2.28      0.00
   -9  -20    1     -1.92      0.00
   -8  -20    1      1.01      0.00
   -7  -20    1      1.53      0.00
   -6  -20    1     -1.81      0.00
   -5  -20    1     -3.45      0.00
   -4  -20    1     -2.46      0.00
   -3  -20    1     -0.66      0.00
   -2  -20    1      0.11      0.00
   -1  -20    1     -1.60      0.00
    0  -20    1     -1.74      0.00
    1  -20    1     -1.41      0.00
    2  -20    1     -2.63      0.00
    3  -20    1     -2.22      0.00
    4  -20    1     -4.03      0.00
    5  -20    1     -4.54      0.00
    6  -20    1      0.51      0.00
    7  -20    1      1.38      0.00
    8  -20    1      0.04      0.00
    9  -20    1      2.33      0.00
  -21  -19    1     -1.90      0.00
  -20  -19    1     -2.37      0.00
  -19  -19    1     -1.17      0.00
  -18  -19    1      0.42      0.00
  -17  -19    1      0.34      0.00
  -16  -19    1      0.83      0.00
  -15  -19    1      1.21      0.00
  -14  -19    1      1.49      0.00
  -13  -19    1      1.72      0.00
  -12  -19    1      0.37      0.00
  -11  -19    1      0.24      0.00
  -10  -19    1      0.73      0.00
   -9  -19    1      0.45      0.00
   -8  -19    1      1.34      0.00
   -7  -19    1      1.45      0.00
   -6  -19    1      0.65      0.00
   -5  -19    1      0.73      0.00
   -4  -19    1     -0.29      0.00
   -3  -19    1     -1.39      0.00
   -2  -19    1     -1.42      0.00
   -1  -19    1     -2.40      0.00
    0  -19    1     -1.01      0.00
    1  -19    1      1.72      0.00
    2  -19    1      1.59      0.00
    3  -19    1      1.95      0.00
    4  -19    1      1.02      0.00
    5  -19    1     -0.01      0.00
    6  -19    1      2.71      0.00
    7  -19    1      1.93      0.00
    8  -19    1      0.20      0.00
    9  -19    1      2.57      0.00
   10  -19    1      2.26      0.00
  -22  -18    1      1.05      0.00
  -21  -18    1      1.76      0.00
  -20  -18    1      1.06      0.00
  -19  -18    1      0.13      0.00
  -18  -18    1     -1.17      0.00
  -17  -18    1     -2.12      0.00
  -16  -18    1     -1.18      0.00
  -15  -18    1     -1.21      0.00
  -14  -18    1     -0.88      0.00
  -13  -18    1      0.24      0.00
  -12  -18    1     -1.56      0.00
  -11  -18    1     -1.99      0.00
  -10  -18    1     -0.36      0.00
   -9  -18    1      0.14      0.00
   -8  -18    1      1.22      0.00
   -7  -18    1      0.76      0.00
   -6  -18    1     -1.71      0.00
   -5  -18    1     -3.60      0.00
   -4  -18    1     -4.75      0.00
   -3  -18    1     -1.79      0.00
   -2  -18    1      3.48      0.00
   -1  -18    1      3.47      0.00
    0  -18    1      1.95      0.00
    1  -18    1      2.83      0.00
    2  -18    1      1.89      0.00
    3  -18    1      1.25      0.00
    4  -18    1      1.03      0.00
    5  -18    1      0.50      0.00
    6  -18    1      3.22      0.00
    7  -18    1      3.83      0.00
    8  -18    1      1.39      0.00
    9  -18    1      0.04      0.00
   10  -18    1     -3.06      0.00
   11  -18    1     -5.55      0.00
   12  -18    1     -4.35      0.00
  -22  -17    1     -2.64      0.00
  -21  -17    1     -3.29      0.00
  -20  -17    1     -1.93      0.00
  -19  -17    1      0.08      0.00
  -18  -17    1     -0.08      0.00
  -17  -17    1     -0.39      0.00
  -16  -17    1     -0.03      0.00
  -15  -17    1     -2.00      0.00
  -14  -17    1     -1.97      0.00
  -13  -17    1      0.16      0.00
  -12  -17    1     -1.30      0.00
  -11  -17    1     -0.39      0.00
  -10  -17    1      2.57      0.00
   -9  -17    1      0.97      0.00
   -8  -17    1     -0.95      0.00
   -7  -17    1     -2.14      0.00
   -6  -17    1     -2.72      0.00
   -5  -17    1     -1.66      0.00
   -4  -17    1     -2.31      0.00
   -3  -17    1     -1.60      0.00
   -2  -17    1      1.11      0.00
   -1  -17    1     -0.35      0.00
    0  -17    1     -1.07      0.00
    1  -17    1      2.69      0.00
    2  -17    1      3.34      0.00
    3  -17    1      1.97      0.00
    4  -17    1      2.04      0.00
    5  -17    1      1.14      0.00
    6  -17    1      1.42      0.00
    7  -17    1      1.70      0.00
    8  -17    1      1.14      0.00
    9  -17    1      3.38      0.00
   10  -17    1      5.14      0.00
   11  -17    1      4.12      0.00
   12  -17    1      2.39      0.00
   13  -17    1      1.36      0.00
  -23  -16    1     -1.62      0.00
  -22  -16    1     -1.23      0.00
  -21  -16    1     -1.99      0.00
  -20  -16    1     -2.10      0.00
  -19  -16    1     -2.26      0.00
  -18  -16    1     -3.56      0.00
  -17  -16    1     -2.49      0.00
  -16  -16    1     -0.77      0.00
  -15  -16    1     -2.43      0.00
  -14  -16    1     -1.38      0.00
  -13  -16    1      0.87      0.00
  -12  -16    1     -2.84      0.00
  -11  -16    1     -3.45      0.00
  -10  -16    1     -0.30      0.00
   -9  -16    1     -1.38      0.00
   -8  -16    1     -1.27      0.00
   -7  -16    1     -0.39      0.00
   -6  -16    1     -1.20      0.00
   -5  -16    1     -1.13      0.00
   -4  -16    1     -2.97      0.00
   -3  -16    1     -2.81      0.00
   -2  -16    1      0.96      0.00
   -1  -16    1      0.04      0.00
    0  -16    1     -1.96      0.00
    1  -16    1      0.51      0.00
    2  -16    1      0.91      0.00
    3  -16    1     -0.66      0.00
    4  -16    1     -0.45      0.00
    5  -16    1     -1.36      0.00
    6  -16    1     -1.06      0.00
    7  -16    1      1.76      0.00
    8  -16    1      2.48      0.00
    9  -16    1      0.61      0.00
   10  -16    1     -3.58      0.00
   11  -16    1     -7.76      0.00
   12  -16    1     -6.98      0.00
   13  -16    1     -2.08      0.00
   14  -16    1      1.52      0.00
  -23  -15    1     -1.02      0.00
  -22  -15    1     -3.16      0.00
  -21  -15    1     -3.75      0.00
  -20  -15    1     -1.33      0.00
  -19  -15    1      0.51      0.00
  -18  -15    1     -1.52      0.00
  -17  -15    1     -2.64      0.00
  -16  -15    1     -2.11      0.00
  -15  -15    1     -4.08      0.00
  -14  -15    1     -3.63      0.00
  -13  -15    1     -2.11      0.00
  -12  -15    1     -4.99      0.00
  -11  -15    1     -3.14      0.00
  -10  -15    1      0.84      0.00
   -9  -15    1     -2.27      0.00
   -8  -15    1     -3.47      0.00
   -7  -15    1     -1.95      0.00
   -6  -15    1     -1.29      0.00
   -5  -15    1      1.33      0.00
   -4  -15    1      0.48      0.00
   -3  -15    1     -1.25      0.00
   -2  -15    1      1.15      0.00
   -1  -15    1      0.84      0.00
    0  -15    1     -0.18      0.00
    1  -15    1      2.41      0.00
    2  -15    1      2.36      0.00
    3  -15    1     -0.07      0.00
    4  -15    1     -0.22      0.00
    5  -15    1     -0.61      0.00
    6  -15    1     -0.91      0.00
    7  -15    1      0.73      0.00
    8  -15    1      0.58      0.00
    9  -15    1     -1.67      0.00
   10  -15    1     -3.11      0.00
   11  -15    1     -2.57      0.00
   12  -15    1     -0.09      0.00
   13  -15    1      1.61      0.00
   14  -15    1      0.44      0.00
   15  -15    1     -1.37      0.00
  -23  -14    1      3.65      0.00
  -22  -14    1      1.31      0.00
  -21  -14    1      0.17      0.00
  -20  -14    1     -0.36      0.00
  -19  -14    1     -0.63      0.00
  -18  -14    1     -1.72      0.00
  -17  -14    1     -0.73      0.00
  -16  -14    1      1.62      0.00
  -15  -14    1     -0.63      0.00
  -14  -14    1     -1.55      0.00
  -13  -14    1      0.89      0.00
  -12  -14    1     -0.41      0.00
  -11  -14    1      0.34      0.00
  -10  -14    1      2.72      0.00
   -9  -14    1      0.84      0.00
   -8  -14    1      2.38      0.00
   -7  -14    1      4.14      0.00
   -6  -14    1      2.47      0.00
   -5  -14    1      4.62      0.00
   -4  -14    1      5.05      0.00
   -3  -14    1      3.27      0.00
   -2  -14    1      4.65      0.00
   -1  -14    1      3.29      0.00
    0  -14    1      0.70      0.00
    1  -14    1      1.33      0.00
    2  -14    1      0.64      0.00
    3  -14    1     -1.46      0.00
    4  -14    1     -1.71      0.00
    5  -14    1     -1.74      0.00
    6  -14    1     -1.81      0.00
    7  -14    1     -0.26      0.00
    8  -14    1      0.55      0.00
    9  -14    1     -0.71      0.00
   10  -14    1     -1.04      0.00
   11  -14    1      0.49      0.00
   12  -14    1      1.44      0.00
   13  -14    1      0.61      0.00
   14  -14    1     -0.70      0.00
   15  -14    1     -0.77      0.00
  -23  -13    1     -1.11      0.00
  -22  -13    1     -6.68      0.00
  -21  -13    1     -4.95      0.00
  -20  -13    1     -1.07      0.00
  -19  -13    1      2.25      0.00
  -18  -13    1      1.42      0.00
  -17  -13    1     -0.67      0.00
  -16  -13    1      1.13      0.00
  -15  -13    1      0.84      0.00
  -14  -13    1      0.62      0.00
  -13  -13    1      3.22      0.00
  -12  -13    1      1.80      0.00
  -11  -13    1      1.84      0.00
  -10  -13    1      4.78      0.00
   -9  -13    1      3.67      0.00
   -8  -13    1      4.34      0.00
   -7  -13    1      5.77      0.00
   -6  -13    1      5.73      0.00
   -4  -13    1      7.31      0.00
   -3  -13    1      0.34      0.00
   -2  -13    1     -1.34      0.00
   -1  -13    1     -0.56      0.00
    0  -13    1      1.06      0.00
    1  -13    1      3.43      0.00
    2  -13    1      2.84      0.00
    3  -13    1      1.25      0.00
    4  -13    1      0.62      0.00
    5  -13    1     -0.17      0.00
    6  -13    1     -0.91      0.00
    7  -13    1      0.20      0.00
    8  -13    1      2.67      0.00
    9  -13    1      3.09      0.00
   10  -13    1      1.97      0.00
   11  -13    1      1.59      0.00
   12  -13    1      0.83      0.00
   13  -13    1      0.41      0.00
   14  -13    1      1.50      0.00
   15  -13    1      1.92      0.00
   16  -13    1      0.88      0.00
  -24  -12    1      1.42      0.00
  -23  -12    1     -3.81      0.00
  -22  -12    1     -4.30      0.00
  -21  -12    1      1.60      0.00
  -20  -12    1      3.24      0.00
  -19  -12    1      3.07      0.00
  -18  -12    1      1.98      0.00
  -17  -12    1      1.48      0.00
  -16  -12    1      4.99      0.00
  -15  -12    1      3.89      0.00
  -14  -12    1      1.11      0.00
  -13  -12    1      3.91      0.00
  -12  -12    1      4.12      0.00
  -11  -12    1      3.49      0.00
  -10  -12    1      5.40      0.00
   -9  -12    1      5.07      0.00
   -8  -12    1      6.79      0.00
   -7  -12    1      7.88      0.00
   -6  -12    1      5.14      0.00
   -5  -12    1      5.26      0.00
   -4  -12    1      3.58      0.00
   -3  -12    1      0.02      0.00
   -2  -12    1      1.22      0.00
   -1  -12    1      3.09      0.00
    0  -12    1      4.22      0.00
    1  -12    1      4.11      0.00
    2  -12    1      1.92      0.00
    3  -12    1      1.17      0.00
    4  -12    1      0.62      0.00
    5  -12    1     -0.05      0.00
    6  -12    1      1.01      0.00
    7  -12    1      2.26      0.00
    8  -12    1      2.58      0.00
    9  -12    1      0.58      0.00
   10  -12    1     -1.58      0.00
   11  -12    1     -0.20      0.00
   12  -12    1      1.41      0.00
   13  -12    1      1.22      0.00
   14  -12    1      0.55      0.00
   15  -12    1     -0.88      0.00
   16  -12    1     -0.72      0.00
   17  -12    1      1.61      0.00
  -24  -11    1      2.90      0.00
  -23  -11    1     -3.15      0.00
  -22  -11    1     -3.65      0.00
  -21  -11    1      0.54      0.00
  -20  -11    1      0.46      0.00
  -19  -11    1      1.23      0.00
  -18  -11    1      0.99      0.00
  -17  -11    1     -1.26      0.00
  -16  -11    1      1.40      0.00
  -15  -11    1      2.63      0.00
  -14  -11    1      1.84      0.00
  -13  -11    1      3.45      0.00
  -12  -11    1      1.35      0.00
  -11  -11    1      0.24      0.00
  -10  -11    1      3.82      0.00
   -9  -11    1      4.77      0.00
   -8  -11    1      5.06      0.00
   -7  -11    1      3.75      0.00
   -6  -11    1      0.44      0.00
   -5  -11    1      1.56      0.00
   -4  -11    1      1.12      0.00
   -3  -11    1     -2.39      0.00
   -2  -11    1     -2.89      0.00
   -1  -11    1     -1.76      0.00
    0  -11    1      0.81      0.00
    1  -11    1      1.29      0.00
    2  -11    1     -0.50      0.00
    3  -11    1      0.76      0.00
    4  -11    1      0.75      0.00
    5  -11    1     -0.48      0.00
    6  -11    1      0.69      0.00
    7  -11    1      0.42      0.00
    8  -11    1     -0.53      0.00
    9  -11    1     -0.48      0.00
   10  -11    1     -0.56      0.00
   11  -11    1      0.13      0.00
   12  -11    1     -0.17      0.00
   13  -11    1     -1.49      0.00
   14  -11    1     -1.69      0.00
   15  -11    1     -1.51      0.00
   16  -11    1      0.22      0.00
   17  -11    1      1.98      0.00
   18  -11    1      0.79      0.00
  -24  -10    1     -1.50      0.00
  -23  -10    1     -3.05      0.00
  -22  -10    1      0.70      0.00
  -21  -10    1      5.10      0.00
  -20  -10    1      3.16      0.00
  -19  -10    1      1.82      0.00
  -18  -10    1      0.01      0.00
  -17  -10    1     -2.60      0.00
  -16  -10    1     -0.21      0.00
  -15  -10    1     -0.53      0.00
  -14  -10    1     -4.23      0.00
  -13  -10    1     -3.54      0.00
  -12  -10    1     -1.77      0.00
  -11  -10    1     -0.37      0.00
  -10  -10    1     -0.74      0.00
   -9  -10    1     -4.01      0.00
   -8  -10    1     -3.74      0.00
   -7  -10    1     -3.76      0.00
   -6  -10    1     -6.58      0.00
   -5  -10    1     -5.32      0.00
   -4  -10    1     -4.61      0.00
   -3  -10    1     -5.89      0.00
   -2  -10    1     -5.61      0.00
   -1  -10    1     -5.65      0.00
    0  -10    1     -3.86      0.00
    1  -10    1     -3.41      0.00
    2  -10    1     -3.81      0.00
    3  -10    1      0.01      0.00
    4  -10    1      0.31      0.00
    5  -10    1     -1.32      0.00
    6  -10    1      1.60      0.00
    7  -10    1      2.33      0.00
    8  -10    1      1.07      0.00
    9  -10    1      1.16      0.00
   10  -10    1     -0.31      0.00
   11  -10    1     -2.15      0.00
   12  -10    1     -3.04      0.00
   13  -10    1     -3.51      0.00
   14  -10    1     -3.23      0.00
   15  -10    1     -2.01      0.00
   16  -10    1      1.59      0.00
   17  -10    1      4.38      0.00
   18  -10    1      3.21      0.00
   19  -10    1      1.75      0.00
  -24   -9    1      2.12      0.00
  -23   -9    1      0.69      0.00
  -22   -9    1     -0.31      0.00
  -21   -9    1     -1.00      0.00
  -20   -9    1     -3.20      0.00
  -19   -9    1     -1.60      0.00
  -18   -9    1     -0.33      0.00
  -17   -9    1     -1.04      0.00
  -16   -9    1      1.69      0.00
  -15   -9    1      2.26      0.00
  -14   -9    1     -0.51      0.00
  -13   -9    1     -1.73      0.00
  -12   -9    1     -3.60      0.00
  -11   -9    1     -6.10      0.00
  -10   -9    1     -8.02      0.00
   -9   -9    1     -7.66      0.00
   -8   -9    1     -4.49      0.00
   -7   -9    1     -6.34      0.00
   -6   -9    1     -9.44      0.00
   -5   -9    1     -4.36      0.00
   -4   -9    1     -0.34      0.00
   -3   -9    1     -0.58      0.00
   -2   -9    1      0.26      0.00
   -1   -9    1      0.95      0.00
    0   -9    1      3.54      0.00
    1   -9    1      4.12      0.00
    2   -9    1      2.49      0.00
    3   -9    1      4.04      0.00
    4   -9    1      1.35      0.00
    5   -9    1     -1.49      0.00
    6   -9    1      2.47      0.00
    7   -9    1      3.07      0.00
    8   -9    1      0.79      0.00
    9   -9    1      1.00      0.00
   10   -9    1     -0.24      0.00
   11   -9    1     -2.06      0.00
   12   -9    1     -1.79      0.00
   13   -9    1     -0.55      0.00
   14   -9    1      0.31      0.00
   15   -9    1      1.03      0.00
   16   -9    1      2.67      0.00
   17   -9    1      2.11      0.00
   18   -9    1     -1.27      0.00
   19   -9    1     -2.35      0.00
  -24   -8    1     -1.37      0.00
  -23   -8    1     -3.76      0.00
  -22   -8    1     -3.58      0.00
  -21   -8    1     -0.58      0.00
  -20   -8    1      0.41      0.00
  -19   -8    1      1.45      0.00
  -18   -8    1      0.33      0.00
  -17   -8    1     -2.36      0.00
  -16   -8    1     -1.82      0.00
  -15   -8    1     -2.71      0.00
  -14   -8    1     -5.04      0.00
  -13   -8    1     -3.84      0.00
  -12   -8    1     -0.70      0.00
  -11   -8    1      1.42      0.00
  -10   -8    1      0.49      0.00
   -9   -8    1     -0.12      0.00
   -8   -8    1      1.92      0.00
   -7   -8    1      0.74      0.00
   -6   -8    1     -0.06      0.00
   -5   -8    1      4.37      0.00
   -4   -8    1      4.44      0.00
   -3   -8    1      1.33      0.00
   -2   -8    1      1.58      0.00
   -1   -8    1      0.21      0.00
    0   -8    1     -1.16      0.00
    1   -8    1     -1.35      0.00
    2   -8    1     -0.12      0.00
    3   -8    1      3.94      0.00
    4   -8    1      2.08      0.00
    5   -8    1     -0.71      0.00
    6   -8    1      2.48      0.00
    7   -8    1      1.36      0.00
    8   -8    1     -2.01      0.00
    9   -8    1     -2.16      0.00
   10   -8    1     -3.17      0.00
   11   -8    1     -3.27      0.00
   12   -8    1     -0.66      0.00
   13   -8    1      1.61      0.00
   14   -8    1      0.82      0.00
   15   -8    1     -1.54      0.00
   16   -8    1     -1.25      0.00
   17   -8    1     -0.12      0.00
   18   -8    1     -0.36      0.00
   19   -8    1      0.05      0.00
   20   -8    1     -0.95      0.00
  -24   -7    1      2.44      0.00
  -23   -7    1      1.56      0.00
  -22   -7    1      0.70      0.00
  -21   -7    1      0.88      0.00
  -20   -7    1     -1.47      0.00
  -19   -7    1     -1.82      0.00
  -18   -7    1     -0.85      0.00
  -17   -7    1     -0.76      0.00
  -16   -7    1      1.34      0.00
  -15   -7    1      2.62      0.00
  -14   -7    1      3.11      0.00
  -13   -7    1      3.85      0.00
  -12   -7    1      2.75      0.00
  -11   -7    1      1.34      0.00
  -10   -7    1      0.02      0.00
   -9   -7    1      0.54      0.00
   -8   -7    1      3.79      0.00
   -7   -7    1      5.07      0.00
   -6   -7    1      6.42      0.00
   -5   -7    1     10.75      0.00
   -4   -7    1     10.94      0.00
   -3   -7    1      7.54      0.00
   -2   -7    1      6.69      0.00
   -1   -7    1      5.28      0.00
    0   -7    1      3.99      0.00
    1   -7    1      4.61      0.00
    2   -7    1      4.75      0.00
    3   -7    1      2.96      0.00
    4   -7    1     -3.46      0.00
    5   -7    1     -4.95      0.00
    6   -7    1      2.46      0.00
    7   -7    1      4.96      0.00
    8   -7    1      3.03      0.00
    9   -7    1      1.85      0.00
   10   -7    1      0.32      0.00
   11   -7    1      1.24      0.00
   12   -7    1      2.62      0.00
   13   -7    1      2.00      0.00
   14   -7    1      0.05      0.00
   15   -7    1     -1.47      0.00
   16   -7    1      0.82      0.00
   17   -7    1      2.83      0.00
   18   -7    1      0.57      0.00
   19   -7    1     -1.54      0.00
   20   -7    1     -1.97      0.00
  -24   -6    1      0.04      0.00
  -23   -6    1     -0.51      0.00
  -22   -6    1      0.17      0.00
  -21   -6    1      1.83      0.00
  -20   -6    1      0.41      0.00
  -19   -6    1      1.02      0.00
  -18   -6    1      1.90      0.00
  -17   -6    1     -0.52      0.00
  -16   -6    1     -1.07      0.00
  -15   -6    1     -0.35      0.00
  -14   -6    1      0.68      0.00
  -13   -6    1      2.09      0.00
  -12   -6    1      4.39      0.00
  -11   -6    1     10.44      0.00
  -10   -6    1     14.08      0.00
   -9   -6    1     12.90      0.00
   -8   -6    1     14.06      0.00
   -7   -6    1     15.88      0.00
   -6   -6    1     12.53      0.00
   -5   -6    1      6.85      0.00
   -4   -6    1      3.92      0.00
   -3   -6    1      4.23      0.00
   -2   -6    1      6.38      0.00
   -1   -6    1      5.93      0.00
    0   -6    1      1.89      0.00
    1   -6    1      0.06      0.00
    2   -6    1      1.49      0.00
    3   -6    1      1.29      0.00
    4   -6    1     -1.59      0.00
    5   -6    1      0.76      0.00
    6   -6    1      6.22      0.00
    7   -6    1      3.50      0.00
    8   -6    1     -0.72      0.00
    9   -6    1     -0.10      0.00
   10   -6    1      2.20      0.00
   11   -6    1      5.20      0.00
   12   -6    1      4.34      0.00
   13   -6    1      1.85      0.00
   14   -6    1      1.45      0.00
   15   -6    1      0.66      0.00
   16   -6    1      2.14      0.00
   17   -6    1      4.03      0.00
   18   -6    1      2.36      0.00
   19   -6    1      1.54      0.00
   20   -6    1      1.88      0.00
   21   -6    1      0.55      0.00
  -24   -5    1      1.20      0.00
  -23   -5    1      0.43      0.00
  -22   -5    1     -0.55      0.00
  -21   -5    1     -1.47      0.00
  -20   -5    1     -3.54      0.00
  -19   -5    1     -1.26      0.00
  -18   -5    1      1.27      0.00
  -17   -5    1     -0.40      0.00
  -16   -5    1      0.04      0.00
  -15   -5    1      1.45      0.00
  -14   -5    1      1.57      0.00
  -13   -5    1      0.30      0.00
  -12   -5    1     -1.49      0.00
  -11   -5    1     -0.56      0.00
  -10   -5    1     -3.52      0.00
   -9   -5    1     -9.07      0.00
   -8   -5    1     -5.58      0.00
   -7   -5    1      1.00      0.00
   -6   -5    1     -1.07      0.00
   -5   -5    1     -4.56      0.00
   -4   -5    1      1.31      0.00
   -3   -5    1      4.92      0.00
   -2   -5    1     -3.51      0.00
   -1   -5    1    -11.68      0.00
    0   -5    1    -10.83      0.00
    1   -5    1     -2.85      0.00
    2   -5    1      3.67      0.00
    3   -5    1     -0.75      0.00
    4   -5    1     -9.01      0.00
    5   -5    1     -7.50      0.00
    6   -5    1     -1.63      0.00
    7   -5    1     -1.53      0.00
    8   -5    1     -0.99      0.00
    9   -5    1      1.23      0.00
   10   -5    1      1.23      0.00
   11   -5    1      1.58      0.00
   12   -5    1     -0.05      0.00
   13   -5    1     -0.54      0.00
   14   -5    1      1.85      0.00
   15   -5    1      0.67      0.00
   16   -5    1      0.25      0.00
   17   -5    1      1.54      0.00
   18   -5    1     -0.78      0.00
   19   -5    1     -2.35      0.00
   20   -5    1     -1.70      0.00
   21   -5    1     -2.10      0.00
  -24   -4    1     -2.33      0.00
  -23   -4    1     -3.71      0.00
  -22   -4    1     -3.18      0.00
  -21   -4    1     -2.06      0.00
  -20   -4    1     -1.99      0.00
  -19   -4    1      0.76      0.00
  -18   -4    1      1.78      0.00
  -17   -4    1     -1.06      0.00
  -16   -4    1     -1.04      0.00
  -15   -4    1     -0.48      0.00
  -14   -4    1     -1.80      0.00
  -13   -4    1     -3.71      0.00
  -12   -4    1     -4.11      0.00
  -11   -4    1     -0.63      0.00
  -10   -4    1     -2.25      0.00
   -9   -4    1     -7.72      0.00
   -8   -4    1     -6.33      0.00
   -7   -4    1     -7.95      0.00
   -6   -4    1    -24.73      0.00
   -5   -4    1    -43.96      0.00
   -4   -4    1    -43.37      0.00
   -3   -4    1    -35.04      0.00
   -2   -4    1    -41.08      0.00
   -1   -4    1    -42.94      0.00
    0   -4    1    -27.95      0.00
    1   -4    1    -12.45      0.00
    2   -4    1     -6.15      0.00
    3   -4    1     -7.47      0.00
    4   -4    1     -4.79      0.00
    5   -4    1      7.21      0.00
    6   -4    1     12.56      0.00
    7   -4    1      5.07      0.00
    8   -4    1     -0.87      0.00
    9   -4    1     -1.86      0.00
   10   -4    1     -2.10      0.00
   11   -4    1     -0.38      0.00
   12   -4    1     -0.90      0.00
   13   -4    1     -1.25      0.00
   14   -4    1      1.26      0.00
   15   -4    1     -0.13      0.00
   16   -4    1     -1.00      0.00
   17   -4    1      0.41      0.00
   18   -4    1     -1.77      0.00
   19   -4    1     -3.53      0.00
   20   -4    1     -3.61      0.00
   21   -4    1     -5.35      0.00
   22   -4    1     -5.88      0.00
  -23   -3    1      1.96      0.00
  -22   -3    1      1.29      0.00
  -21   -3    1     -0.83      0.00
  -20   -3    1     -3.19      0.00
  -19   -3    1     -1.79      0.00
  -18   -3    1     -0.75      0.00
  -17   -3    1     -2.25      0.00
  -16   -3    1     -1.76      0.00
  -15   -3    1     -0.62      0.00
  -14   -3    1      0.26      0.00
  -13   -3    1      0.08      0.00
  -12   -3    1     -2.20      0.00
  -11   -3    1     -4.57      0.00
  -10   -3    1    -10.66      0.00
   -9   -3    1    -14.14      0.00
   -8   -3    1     -7.81      0.00
   -7   -3    1     -3.57      0.00
   -6   -3    1     -6.37      0.00
   -5   -3    1     -2.41      0.00
   -4   -3    1     21.44      0.00
   -3   -3    1     30.49      0.00
   -2   -3    1    -13.51      0.00
   -1   -3    1    -51.03      0.00
    0   -3    1    -28.70      0.00
    1   -3    1      7.23      0.00
    2   -3    1     16.50      0.00
    3   -3    1      8.86      0.00
    4   -3    1      4.16      0.00
    5   -3    1      8.06      0.00
    6   -3    1      7.16      0.00
    7   -3    1      1.01      0.00
    8   -3    1      3.03      0.00
    9   -3    1      7.83      0.00
   10   -3    1      6.60      0.00
   11   -3    1      3.84      0.00
   12   -3    1      0.24      0.00
   13   -3    1     -1.50      0.00
   14   -3    1      0.35      0.00
   15   -3    1     -1.04      0.00
   16   -3    1     -1.70      0.00
   17   -3    1      0.83      0.00
   18   -3    1      0.47      0.00
   19   -3    1     -0.41      0.00
   20   -3    1     -0.59      0.00
   21   -3    1     -1.33      0.00
   22   -3    1     -0.14      0.00
  -23   -2    1     -1.68      0.00
  -22   -2    1     -3.27      0.00
  -21   -2    1     -2.36      0.00
  -20   -2    1      0.07      0.00
  -19   -2    1      3.80      0.00
  -18   -2    1      4.69      0.00
  -17   -2    1      2.34      0.00
  -16   -2    1      1.04      0.00
  -15   -2    1      1.12      0.00
  -14   -2    1      1.15      0.00
  -13   -2    1     -0.61      0.00
  -12   -2    1     -1.61      0.00
  -11   -2    1      1.90      0.00
  -10   -2    1      4.13      0.00
   -9   -2    1      5.71      0.00
   -8   -2    1      8.37      0.00
   -7   -2    1      4.06      0.00
   -6   -2    1     -5.57      0.00
   -5   -2    1     -8.79      0.00
   -4   -2    1     12.40      0.00
   -3   -2    1     33.25      0.00
   -2   -2    1     14.79      0.00
   -1   -2    1     25.43      0.00
    0   -2    1     98.54      0.00
    1   -2    1    124.38      0.00
    2   -2    1     71.71      0.00
    3   -2    1     22.33      0.00
    4   -2    1     11.14      0.00
    5   -2    1     17.21      0.00
    6   -2    1     16.06      0.00
    7   -2    1      8.61      0.00
    8   -2    1      8.45      0.00
    9   -2    1      8.51      0.00
   10   -2    1      2.81      0.00
   11   -2    1      0.37      0.00
   12   -2    1      0.98      0.00
   13   -2    1      2.07      0.00
   14   -2    1      4.27      0.00
   15   -2    1      3.04      0.00
   16   -2    1      1.59      0.00
   17   -2    1      2.45      0.00
   18   -2    1      1.43      0.00
   19   -2    1      0.74      0.00
   20   -2    1      1.04      0.00
   21   -2    1      1.33      0.00
   22   -2    1      2.33      0.00
   23   -2    1      2.00      0.00
  -23   -1    1     -1.18      0.00
  -22   -1    1     -0.26      0.00
  -21   -1    1      2.24      0.00
  -20   -1    1      2.67      0.00
  -19   -1    1      2.62      0.00
  -18   -1    1      2.31      0.00
  -17   -1    1      1.07      0.00
  -16   -1    1     -0.23      0.00
  -15   -1    1      0.15      0.00
  -14   -1    1      2.13      0.00
  -13   -1    1      2.51      0.00
  -12   -1    1      2.33      0.00
  -11   -1    1      2.94      0.00
  -10   -1    1      1.28      0.00
   -9   -1    1      2.00      0.00
   -8   -1    1      5.39      0.00
   -7   -1    1      5.94      0.00
   -6   -1    1     14.21      0.00
   -5   -1    1     40.67      0.00
   -4   -1    1     81.09      0.00
   -3   -1    1     81.82      0.00
   -2   -1    1      3.95      0.00
   -1   -1    1    -31.88      0.00
    0   -1    1     43.97      0.00
    1   -1    1     88.78      0.00
    2   -1    1     55.53      0.00
    3   -1    1     37.92      0.00
    4   -1    1     43.56      0.00
    5   -1    1     37.81      0.00
    6   -1    1     22.11      0.00
    7   -1    1      9.44      0.00
    8   -1    1      8.15      0.00
    9   -1    1      8.11      0.00
   10   -1    1      4.47      0.00
   11   -1    1      5.17      0.00
   12   -1    1      5.64      0.00
   13   -1    1      2.91      0.00
   14   -1    1      2.07      0.00
   15   -1    1      1.16      0.00
   16   -1    1      0.72      0.00
   17   -1    1      1.94      0.00
   18   -1    1      1.74      0.00
   19   -1    1      1.27      0.00
   20   -1    1      0.34      0.00
   21   -1    1      0.06      0.00
   22   -1    1      1.66      0.00
   23   -1    1      1.46      0.00
  -23    0    1     -1.46      0.00
  -22    0    1      0.36      0.00
  -21    0    1      2.96      0.00
  -20    0    1      2.48      0.00
  -19    0    1      1.72      0.00
  -18    0    1      1.22      0.00
  -17    0    1     -0.55      0.00
  -16    0    1     -2.35      0.00
  -15    0    1     -0.62      0.00
  -14    0    1      2.68      0.00
  -13    0    1      1.49      0.00
  -12    0    1     -0.60      0.00
  -11    0    1      0.97      0.00
  -10    0    1      3.62      0.00
   -9    0    1      7.81      0.00
   -8    0    1      9.92      0.00
   -7    0    1      8.24      0.00
   -6    0    1     13.61      0.00
   -5    0    1     22.72      0.00
   -4    0    1     24.16      0.00
   -3    0    1      3.44      0.00
   -2    0    1    -21.13      0.00
   -1    0    1     56.11      0.00
    2    0    1     77.25      0.00
    3    0    1     -3.81      0.00
    4    0    1     -7.85      0.00
    5    0    1     -1.92      0.00
    6    0    1     -0.78      0.00
    7    0    1     -2.17      0.00
    8    0    1      0.72      0.00
    9    0    1      2.55      0.00
   10    0    1     -0.85      0.00
   11    0    1     -1.39      0.00
   12    0    1     -2.04      0.00
   13    0    1     -3.23      0.00
   14    0    1     -0.74      0.00
   15    0    1      0.06      0.00
   16    0    1     -1.16      0.00
   17    0    1     -1.29      0.00
   18    0    1     -1.49      0.00
   19    0    1     -0.97      0.00
   20    0    1     -0.89      0.00
   21    0    1     -0.08      0.00
   22    0    1      1.95      0.00
   23    0    1      0.22      0.00
  -22    1    1      0.66      0.00
  -21    1    1      0.02      0.00
  -20    1    1     -2.64      0.00
  -19    1    1     -3.37      0.00
  -18    1    1     -2.54      0.00
  -17    1    1     -2.25      0.00
  -16    1    1     -2.59      0.00
  -15    1    1     -1.27      0.00
  -14    1    1      1.22      0.00
  -13    1    1      0.74      0.00
  -12    1    1      1.10      0.00
  -11    1    1      4.30      0.00
  -10    1    1      6.21      0.00
   -9    1    1      8.70      0.00
   -8    1    1      9.13      0.00
   -7    1    1      5.31      0.00
   -6    1    1      7.46      0.00
   -5    1    1     13.30      0.00
   -4    1    1     10.80      0.00
   -3    1    1     -9.85      0.00
   -2    1    1    -39.93      0.00
   -1    1    1    -19.50      0.00
    0    1    1     24.10      0.00
    1    1    1    -34.76      0.00
    2    1    1   -124.38      0.00
    3    1    1    -93.51      0.00
    4    1    1    -15.35      0.00
    5    1    1      7.97      0.00
    6    1    1     -1.21      0.00
    7    1    1    -10.35      0.00
    8    1    1    -10.50      0.00
    9    1    1    -11.15      0.00
   10    1    1    -15.38      0.00
   11    1    1    -11.98      0.00
   12    1    1     -7.19      0.00
   13    1    1     -5.10      0.00
   14    1    1     -1.89      0.00
   15    1    1     -1.40      0.00
   16    1    1     -1.96      0.00
   17    1    1     -1.53      0.00
   18    1    1     -2.12      0.00
   19    1    1     -1.85      0.00
   20    1    1     -2.16      0.00
   21    1    1     -2.53      0.00
   22    1    1     -1.34      0.00
   23    1    1     -2.94      0.00
   24    1    1     -3.92      0.00
  -22    2    1     -2.40      0.00
  -21    2    1     -3.98      0.00
  -20    2    1     -4.77      0.00
  -19    2    1     -3.80      0.00
  -18    2    1     -3.13      0.00
  -17    2    1     -2.39      0.00
  -16    2    1     -1.84      0.00
  -15    2    1     -0.69      0.00
  -14    2    1      2.62      0.00
  -13    2    1      3.03      0.00
  -12    2    1      1.02      0.00
  -11    2    1     -0.14      0.00
  -10    2    1     -1.26      0.00
   -9    2    1      0.48      0.00
   -8    2    1      0.88      0.00
   -7    2    1     -2.14      0.00
   -6    2    1      2.73      0.00
   -5    2    1      8.51      0.00
   -4    2    1     -3.78      0.00
   -3    2    1    -28.83      0.00
   -2    2    1    -39.59      0.00
   -1    2    1     -3.58      0.00
    0    2    1     38.13      0.00
    1    2    1     -7.30      0.00
    2    2    1    -79.69      0.00
    3    2    1    -66.74      0.00
    4    2    1    -28.60      0.00
    5    2    1    -29.51      0.00
    6    2    1    -34.09      0.00
    7    2    1    -25.29      0.00
    8    2    1    -11.64      0.00
    9    2    1     -5.47      0.00
   10    2    1     -6.30      0.00
   11    2    1     -2.19      0.00
   12    2    1     -0.68      0.00
   13    2    1     -2.42      0.00
   14    2    1     -0.58      0.00
   15    2    1     -0.32      0.00
   16    2    1     -0.85      0.00
   17    2    1     -0.69      0.00
   18    2    1     -0.87      0.00
   19    2    1      0.99      0.00
   20    2    1      0.73      0.00
   21    2    1     -1.74      0.00
   22    2    1     -1.82      0.00
   23    2    1     -3.23      0.00
   24    2    1     -4.44      0.00
  -22    3    1      2.28      0.00
  -21    3    1     -0.18      0.00
  -20    3    1     -0.85      0.00
  -19    3    1     -0.34      0.00
  -18    3    1     -0.75      0.00
  -17    3    1      0.42      0.00
  -16    3    1      0.95      0.00
  -15    3    1     -0.11      0.00
  -14    3    1      2.04      0.00
  -13    3    1      2.10      0.00
  -12    3    1     -1.12      0.00
  -11    3    1     -1.06      0.00
  -10    3    1      1.28      0.00
   -9    3    1      4.59      0.00
   -8    3    1      3.29      0.00
   -7    3    1     -2.91      0.00
   -6    3    1     -1.32      0.00
   -5    3    1      1.33      0.00
   -4    3    1     -8.68      0.00
   -3    3    1    -15.53      0.00
   -2    3    1     -2.90      0.00
   -1    3    1     22.50      0.00
    0    3    1     31.55      0.00
    1    3    1     -4.22      0.00
    2    3    1    -33.38      0.00
    3    3    1      1.01      0.00
    4    3    1     36.77      0.00
    5    3    1     25.35      0.00
    6    3    1      5.92      0.00
    7    3    1      1.11      0.00
    8    3    1      3.18      0.00
    9    3    1     -0.20      0.00
   10    3    1     -5.78      0.00
   11    3    1     -1.77      0.00
   12    3    1      1.26      0.00
   13    3    1      0.76      0.00
   14    3    1      2.64      0.00
   15    3    1      1.63      0.00
   16    3    1     -0.01      0.00
   17    3    1     -0.71      0.00
   18    3    1     -1.79      0.00
   19    3    1     -1.20      0.00
   20    3    1     -3.20      0.00
   21    3    1     -5.53      0.00
   22    3    1     -2.47      0.00
   23    3    1     -0.54      0.00
   24    3    1     -1.27      0.00
  -21    4    1     -2.71      0.00
  -20    4    1     -1.02      0.00
  -19    4    1      0.83      0.00
  -18    4    1      0.32      0.00
  -17    4    1      1.98      0.00
  -16    4    1      2.81      0.00
  -15    4    1      0.99      0.00
  -14    4    1      3.36      0.00
  -13    4    1      4.54      0.00
  -12    4    1      1.64      0.00
  -11    4    1      1.74      0.00
  -10    4    1      2.04      0.00
   -9    4    1      1.01      0.00
   -8    4    1     -2.34      0.00
   -7    4    1     -5.78      0.00
   -6    4    1      1.06      0.00
   -5    4    1      7.37      0.00
   -4    4    1     -0.46      0.00
   -3    4    1     -5.83      0.00
   -2    4    1      1.28      0.00
   -1    4    1      9.03      0.00
    0    4    1      9.44      0.00
    1    4    1     -3.87      0.00
    2    4    1    -16.09      0.00
    3    4    1     -3.48      0.00
    4    4    1      7.94      0.00
    5    4    1     -1.99      0.00
    6    4    1     -6.65      0.00
    7    4    1      3.32      0.00
    8    4    1     13.44      0.00
    9    4    1     12.59      0.00
   10    4    1      7.84      0.00
   11    4    1     10.00      0.00
   12    4    1      9.16      0.00
   13    4    1      5.04      0.00
   14    4    1      4.72      0.00
   15    4    1      3.13      0.00
   16    4    1      1.46      0.00
   17    4    1      0.42      0.00
   18    4    1     -0.49      0.00
   19    4    1      1.07      0.00
   20    4    1      0.65      0.00
   21    4    1      0.07      0.00
   22    4    1      2.73      0.00
   23    4    1      1.82      0.00
   24    4    1     -1.55      0.00
  -21    5    1     -1.39      0.00
  -20    5    1     -0.54      0.00
  -19    5    1     -0.36      0.00
  -18    5    1     -1.59      0.00
  -17    5    1      0.59      0.00
  -16    5    1      2.09      0.00
  -15    5    1      0.06      0.00
  -14    5    1      1.49      0.00
  -13    5    1      1.91      0.00
  -12    5    1     -1.49      0.00
  -11    5    1     -0.99      0.00
  -10    5    1      0.76      0.00
   -9    5    1      1.90      0.00
   -8    5    1      1.25      0.00
   -7    5    1     -1.15      0.00
   -6    5    1      2.72      0.00
   -5    5    1      2.59      0.00
   -4    5    1     -8.44      0.00
   -3    5    1     -9.96      0.00
   -2    5    1      2.10      0.00
   -1    5    1     11.43      0.00
    0    5    1     14.10      0.00
    1    5    1     10.49      0.00
    2    5    1      6.12      0.00
    3    5    1     14.52      0.00
    4    5    1     24.10      0.00
    5    5    1     18.86      0.00
    6    5    1     11.62      0.00
    7    5    1     10.71      0.00
    8    5    1      9.19      0.00
    9    5    1      2.18      0.00
   10    5    1     -3.53      0.00
   11    5    1     -0.74      0.00
   12    5    1      1.50      0.00
   13    5    1      1.38      0.00
   14    5    1      3.06      0.00
   15    5    1      2.07      0.00
   16    5    1      0.20      0.00
   17    5    1     -0.52      0.00
   18    5    1      0.06      0.00
   19    5    1      2.12      0.00
   20    5    1      0.77      0.00
   21    5    1     -0.72      0.00
   22    5    1      0.97      0.00
   23    5    1      0.31      0.00
   24    5    1     -1.16      0.00
  -20    6    1     -0.05      0.00
  -19    6    1      1.19      0.00
  -18    6    1      0.55      0.00
  -17    6    1      1.46      0.00
  -16    6    1      1.58      0.00
  -15    6    1     -1.36      0.00
  -14    6    1     -1.54      0.00
  -13    6    1     -1.14      0.00
  -12    6    1     -2.39      0.00
  -11    6    1     -0.88      0.00
  -10    6    1     -0.33      0.00
   -9    6    1     -1.25      0.00
   -8    6    1     -2.76      0.00
   -7    6    1     -4.04      0.00
   -6    6    1      1.80      0.00
   -5    6    1      4.00      0.00
   -3    6    1     -0.98      0.00
   -2    6    1      5.09      0.00
   -1    6    1      5.03      0.00
    0    6    1      3.32      0.00
    1    6    1      1.39      0.00
    2    6    1     -0.78      0.00
    3    6    1      0.71      0.00
    4    6    1      1.75      0.00
    5    6    1     -0.69      0.00
    6    6    1     -0.98      0.00
    7    6    1      0.79      0.00
    8    6    1      1.88      0.00
    9    6    1      1.38      0.00
   10    6    1      0.18      0.00
   11    6    1      1.10      0.00
   12    6    1      0.26      0.00
   13    6    1     -2.25      0.00
   14    6    1     -2.85      0.00
   15    6    1     -3.90      0.00
   16    6    1     -3.97      0.00
   17    6    1     -2.40      0.00
   18    6    1     -0.41      0.00
   19    6    1      1.15      0.00
   20    6    1     -0.42      0.00
   21    6    1     -1.31      0.00
   22    6    1     -0.70      0.00
   23    6    1     -2.85      0.00
   24    6    1     -3.85      0.00
  -20    7    1     -0.41      0.00
  -19    7    1     -1.57      0.00
  -18    7    1     -3.02      0.00
  -17    7    1     -1.94      0.00
  -16    7    1     -0.02      0.00
  -15    7    1     -1.56      0.00
  -14    7    1     -3.02      0.00
  -13    7    1     -3.00      0.00
  -12    7    1     -2.98      0.00
  -11    7    1     -2.48      0.00
  -10    7    1     -3.40      0.00
   -9    7    1     -3.14      0.00
   -8    7    1     -2.04      0.00
   -7    7    1     -1.59      0.00
   -6    7    1      3.32      0.00
   -5    7    1      2.66      0.00
   -4    7    1     -5.69      0.00
   -3    7    1     -5.44      0.00
   -2    7    1     -0.73      0.00
   -1    7    1      1.97      0.00
    0    7    1      4.09      0.00
    1    7    1      0.27      0.00
    2    7    1     -4.68      0.00
    3    7    1     -4.92      0.00
    4    7    1     -4.57      0.00
    5    7    1     -4.18      0.00
    6    7    1     -5.20      0.00
    7    7    1     -8.95      0.00
    8    7    1     -8.91      0.00
    9    7    1     -6.87      0.00
   10    7    1     -9.85      0.00
   11    7    1    -12.12      0.00
   12    7    1     -9.10      0.00
   13    7    1     -3.79      0.00
   14    7    1      0.12      0.00
   15    7    1      0.54      0.00
   16    7    1      0.64      0.00
   17    7    1      1.26      0.00
   18    7    1      1.09      0.00
   19    7    1      0.05      0.00
   20    7    1     -2.45      0.00
   21    7    1     -2.82      0.00
   22    7    1     -1.58      0.00
   23    7    1     -1.83      0.00
   24    7    1     -0.43      0.00
  -19    8    1     -1.96      0.00
  -18    8    1     -0.40      0.00
  -17    8    1      1.12      0.00
  -16    8    1      1.99      0.00
  -15    8    1     -0.66      0.00
  -14    8    1     -3.20      0.00
  -13    8    1     -2.72      0.00
  -12    8    1     -1.72      0.00
  -11    8    1     -2.37      0.00
  -10    8    1     -3.86      0.00
   -9    8    1     -2.34      0.00
   -8    8    1     -1.20      0.00
   -7    8    1     -2.80      0.00
   -6    8    1     -0.53      0.00
   -5    8    1     -1.28      0.00
   -4    8    1     -5.84      0.00
   -3    8    1     -2.09      0.00
   -2    8    1      1.65      0.00
   -1    8    1      0.90      0.00
    0    8    1     -0.88      0.00
    1    8    1     -8.07      0.00
    2    8    1    -11.12      0.00
    3    8    1     -6.23      0.00
    4    8    1     -2.23      0.00
    5    8    1      2.04      0.00
    6    8    1      3.04      0.00
    7    8    1     -1.89      0.00
    8    8    1     -2.76      0.00
    9    8    1     -0.94      0.00
   10    8    1     -2.94      0.00
   11    8    1     -2.60      0.00
   12    8    1      1.77      0.00
   13    8    1      3.57      0.00
   14    8    1      0.72      0.00
   15    8    1     -2.43      0.00
   16    8    1     -1.46      0.00
   17    8    1      0.23      0.00
   18    8    1      0.29      0.00
   19    8    1      0.72      0.00
   20    8    1      1.02      0.00
   21    8    1      2.10      0.00
   22    8    1      2.19      0.00
   23    8    1      0.04      0.00
   24    8    1      0.26      0.00
  -19    9    1     -0.70      0.00
  -18    9    1     -1.57      0.00
  -17    9    1     -2.36      0.00
  -16    9    1     -0.85      0.00
  -15    9    1     -0.68      0.00
  -14    9    1     -1.17      0.00
  -13    9    1      0.41      0.00
  -12    9    1      2.90      0.00
  -11    9    1      3.44      0.00
  -10    9    1      2.23      0.00
   -9    9    1      2.85      0.00
   -8    9    1      2.21      0.00
   -7    9    1     -0.35      0.00
   -6    9    1      2.54      0.00
   -5    9    1      4.26      0.00
   -4    9    1      1.67      0.00
   -3    9    1      3.82      0.00
   -2    9    1      4.88      0.00
   -1    9    1      4.29      0.00
    0    9    1      4.62      0.00
    1    9    1     -1.63      0.00
    2    9    1     -4.30      0.00
    3    9    1      1.63      0.00
    4    9    1      4.70      0.00
    5    9    1      4.83      0.00
    6    9    1      1.91      0.00
    7    9    1     -1.53      0.00
    8    9    1      2.48      0.00
    9    9    1      6.41      0.00
   10    9    1      3.51      0.00
   11    9    1      1.20      0.00
   12    9    1      3.21      0.00
   13    9    1      5.92      0.00
   14    9    1      5.24      0.00
   15    9    1      3.40      0.00
   16    9    1      4.53      0.00
   17    9    1      4.39      0.00
   18    9    1      2.44      0.00
   19    9    1      1.97      0.00
   20    9    1      0.74      0.00
   21    9    1      0.29      0.00
   22    9    1      1.01      0.00
   23    9    1      1.25      0.00
   24    9    1      3.53      0.00
  -18   10    1     -0.90      0.00
  -17   10    1      0.17      0.00
  -16   10    1      2.19      0.00
  -15   10    1      1.37      0.00
  -14   10    1     -0.40      0.00
  -13   10    1      0.04      0.00
  -12   10    1      1.55      0.00
  -11   10    1      1.37      0.00
  -10   10    1      0.23      0.00
   -9   10    1      2.82      0.00
   -8   10    1      5.34      0.00
   -7   10    1      4.04      0.00
   -6   10    1      5.29      0.00
   -5   10    1      5.85      0.00
   -4   10    1      2.94      0.00
   -3   10    1      3.58      0.00
   -2   10    1      3.38      0.00
   -1   10    1      1.66      0.00
    0   10    1      1.11      0.00
    1   10    1     -3.30      0.00
    2   10    1     -2.36      0.00
    3   10    1      5.82      0.00
    4   10    1      8.28      0.00
    5   10    1      6.76      0.00
    6   10    1      5.36      0.00
    7   10    1      4.88      0.00
    8   10    1      6.28      0.00
    9   10    1      5.42      0.00
   10   10    1      4.54      0.00
   11   10    1      6.11      0.00
   12   10    1      6.48      0.00
   13   10    1      5.23      0.00
   14   10    1      1.62      0.00
   15   10    1     -0.62      0.00
   16   10    1      2.35      0.00
   17   10    1      2.83      0.00
   18   10    1      0.68      0.00
   19   10    1      0.84      0.00
   20   10    1      0.37      0.00
   21   10    1      1.63      0.00
   22   10    1      3.83      0.00
   23   10    1      2.51      0.00
   24   10    1      1.71      0.00
  -17   11    1      0.31      0.00
  -16   11    1      2.12      0.00
  -15   11    1      1.66      0.00
  -14   11    1      0.23      0.00
  -13   11    1     -0.14      0.00
  -12   11    1      1.00      0.00
  -11   11    1      2.38      0.00
  -10   11    1      1.74      0.00
   -9   11    1      1.56      0.00
   -8   11    1      0.68      0.00
   -7   11    1     -2.37      0.00
   -6   11    1     -0.57      0.00
   -5   11    1      3.11      0.00
   -4   11    1      2.17      0.00
   -3   11    1      1.81      0.00
   -2   11    1      2.09      0.00
   -1   11    1      2.71      0.00
    0   11    1      4.54      0.00
    1   11    1      2.70      0.00
    2   11    1      2.80      0.00
    3   11    1      6.56      0.00
    4   11    1      6.34      0.00
    5   11    1      4.92      0.00
    6   11    1      4.70      0.00
    7   11    1      5.26      0.00
    8   11    1      6.47      0.00
    9   11    1      6.51      0.00
   10   11    1      7.45      0.00
   11   11    1      6.21      0.00
   12   11    1      1.94      0.00
   13   11    1      1.73      0.00
   14   11    1      1.78      0.00
   15   11    1      0.01      0.00
   16   11    1      1.14      0.00
   17   11    1      0.34      0.00
   18   11    1     -1.04      0.00
   19   11    1      0.39      0.00
   20   11    1     -0.13      0.00
   21   11    1      1.02      0.00
   22   11    1      2.15      0.00
   23   11    1     -2.05      0.00
   24   11    1     -3.86      0.00
  -17   12    1      2.17      0.00
  -16   12    1      1.32      0.00
  -15   12    1     -1.23      0.00
  -14   12    1     -2.50      0.00
  -13   12    1     -1.73      0.00
  -12   12    1     -0.43      0.00
  -11   12    1     -0.42      0.00
  -10   12    1     -2.98      0.00
   -9   12    1     -3.31      0.00
   -8   12    1     -0.69      0.00
   -7   12    1     -0.44      0.00
   -6   12    1      0.12      0.00
   -5   12    1      0.89      0.00
   -4   12    1     -1.88      0.00
   -3   12    1     -3.00      0.00
   -2   12    1     -1.48      0.00
   -1   12    1      0.03      0.00
    0   12    1      1.89      0.00
    1   12    1      2.43      0.00
    2   12    1      3.91      0.00
    3   12    1      4.99      0.00
    4   12    1      2.12      0.00
    5   12    1      0.16      0.00
    6   12    1      0.38      0.00
    7   12    1      1.52      0.00
    8   12    1      2.01      0.00
    9   12    1      0.58      0.00
   10   12    1      1.38      0.00
   11   12    1      0.86      0.00
   12   12    1     -2.85      0.00
   13   12    1     -2.57      0.00
   14   12    1     -2.14      0.00
   15   12    1     -3.07      0.00
   16   12    1     -0.39      0.00
   17   12    1     -0.07      0.00
   18   12    1     -1.75      0.00
   19   12    1     -1.04      0.00
   20   12    1     -1.00      0.00
   21   12    1      1.15      0.00
   22   12    1      1.52      0.00
   23   12    1     -3.51      0.00
   24   12    1     -3.25      0.00
  -16   13    1      0.92      0.00
  -15   13    1      1.17      0.00
  -14   13    1      1.22      0.00
  -13   13    1      0.15      0.00
  -12   13    1     -1.66      0.00
  -11   13    1     -2.72      0.00
  -10   13    1     -4.07      0.00
   -9   13    1     -4.46      0.00
   -8   13    1     -3.43      0.00
   -7   13    1     -4.12      0.00
   -6   13    1     -3.76      0.00
   -5   13    1     -1.34      0.00
   -4   13    1     -1.65      0.00
   -3   13    1     -2.36      0.00
   -2   13    1     -0.75      0.00
   -1   13    1      0.88      0.00
    0   13    1      1.44      0.00
    1   13    1      0.34      0.00
    2   13    1     -0.96      0.00
    3   13    1     -2.54      0.00
    4   13    1     -3.25      0.00
    5   13    1     -0.23      0.00
    6   13    1      1.56      0.00
    7   13    1      0.41      0.00
    8   13    1     -1.76      0.00
    9   13    1     -4.53      0.00
   10   13    1     -3.64      0.00
   11   13    1     -3.43      0.00
   12   13    1     -6.72      0.00
   13   13    1     -5.56      0.00
   14   13    1     -3.30      0.00
   15   13    1     -4.21      0.00
   16   13    1     -3.77      0.00
   17   13    1     -3.79      0.00
   18   13    1     -3.55      0.00
   19   13    1     -1.39      0.00
   20   13    1     -1.12      0.00
   21   13    1     -0.36      0.00
   22   13    1     -0.89      0.00
   23   13    1     -3.87      0.00
   24   13    1     -1.41      0.00
  -15   14    1     -0.46      0.00
  -14   14    1     -1.21      0.00
  -13   14    1     -1.17      0.00
  -12   14    1     -0.36      0.00
  -11   14    1      0.52      0.00
  -10   14    1     -0.10      0.00
   -9   14    1     -1.01      0.00
   -8   14    1      0.07      0.00
   -7   14    1      0.78      0.00
   -6   14    1      0.09      0.00
   -5   14    1     -0.21      0.00
   -4   14    1     -1.12      0.00
   -3   14    1     -1.59      0.00
   -2   14    1      0.29      0.00
   -1   14    1      1.86      0.00
    0   14    1      1.09      0.00
    1   14    1     -0.13      0.00
    2   14    1     -0.07      0.00
    3   14    1     -1.50      0.00
    4   14    1     -3.44      0.00
    5   14    1     -1.83      0.00
    6   14    1     -0.52      0.00
    7   14    1     -0.47      0.00
    8   14    1     -1.29      0.00
    9   14    1     -4.29      0.00
   10   14    1     -3.30      0.00
   11   14    1     -1.17      0.00
   12   14    1     -3.38      0.00
   13   14    1     -2.87      0.00
   14   14    1     -0.69      0.00
   15   14    1     -1.29      0.00
   16   14    1     -0.92      0.00
   17   14    1     -0.67      0.00
   18   14    1     -1.66      0.00
   19   14    1     -1.65      0.00
   20   14    1     -1.27      0.00
   21   14    1      0.09      0.00
   22   14    1      0.05      0.00
   23   14    1     -1.83      0.00
   24   14    1     -0.22      0.00
  -14   15    1     -1.71      0.00
  -13   15    1      0.82      0.00
  -12   15    1      2.84      0.00
  -11   15    1      2.52      0.00
  -10   15    1      0.92      0.00
   -9   15    1     -0.05      0.00
   -8   15    1      1.04      0.00
   -7   15    1      2.55      0.00
   -6   15    1      2.01      0.00
   -5   15    1      1.33      0.00
   -4   15    1      1.62      0.00
   -3   15    1      1.70      0.00
   -2   15    1      3.30      0.00
   -1   15    1      5.37      0.00
    0   15    1      4.13      0.00
    1   15    1      2.03      0.00
    2   15    1      1.94      0.00
    3   15    1     -0.03      0.00
    4   15    1     -2.56      0.00
    5   15    1     -0.69      0.00
    6   15    1      0.40      0.00
    7   15    1     -1.79      0.00
    8   15    1     -4.76      0.00
    9   15    1     -6.57      0.00
   10   15    1     -1.77      0.00
   11   15    1      2.36      0.00
   12   15    1     -1.43      0.00
   13   15    1     -2.30      0.00
   14   15    1      0.81      0.00
   15   15    1      0.70      0.00
   16   15    1      0.22      0.00
   17   15    1      0.53      0.00
   18   15    1      0.31      0.00
   19   15    1      0.36      0.00
   20   15    1     -0.28      0.00
   21   15    1     -1.29      0.00
   22   15    1     -1.63      0.00
   23   15    1     -1.08      0.00
  -13   16    1      2.31      0.00
  -12   16    1      0.42      0.00
  -11   16    1     -3.29      0.00
  -10   16    1     -4.30      0.00
   -9   16    1     -2.34      0.00
   -8   16    1      0.41      0.00
   -7   16    1      2.77      0.00
   -6   16    1      2.68      0.00
   -5   16    1      1.12      0.00
   -4   16    1      0.83      0.00
   -3   16    1     -0.04      0.00
   -2   16    1     -0.28      0.00
   -1   16    1      1.41      0.00
    0   16    1      0.93      0.00
    1   16    1      0.32      0.00
    2   16    1      2.14      0.00
    3   16    1      0.63      0.00
    4   16    1     -2.61      0.00
    5   16    1     -0.99      0.00
    6   16    1      0.65      0.00
    7   16    1     -0.49      0.00
    8   16    1     -1.51      0.00
    9   16    1     -1.46      0.00
   10   16    1      2.49      0.00
   11   16    1      3.86      0.00
   12   16    1     -0.95      0.00
   13   16    1     -0.51      0.00
   14   16    1      2.80      0.00
   15   16    1      0.76      0.00
   16   16    1     -1.58      0.00
   17   16    1     -2.22      0.00
   18   16    1     -2.60      0.00
   19   16    1     -1.47      0.00
   20   16    1      0.19      0.00
   21   16    1      1.38      0.00
   22   16    1      2.28      0.00
   23   16    1      2.10      0.00
  -12   17    1      2.01      0.00
  -11   17    1      0.49      0.00
  -10   17    1      0.74      0.00
   -9   17    1      1.31      0.00
   -8   17    1      0.17      0.00
   -7   17    1     -0.51      0.00
   -6   17    1     -0.56      0.00
   -5   17    1     -1.51      0.00
   -4   17    1     -0.36      0.00
   -3   17    1      1.37      0.00
   -2   17    1      2.13      0.00
   -1   17    1      3.16      0.00
    0   17    1      0.50      0.00
    1   17    1     -3.48      0.00
    2   17    1     -3.42      0.00
    3   17    1     -3.45      0.00
    4   17    1     -3.22      0.00
    5   17    1      0.73      0.00
    6   17    1      2.24      0.00
    7   17    1      0.19      0.00
    8   17    1     -0.64      0.00
    9   17    1     -0.15      0.00
   10   17    1      2.97      0.00
   11   17    1      3.77      0.00
   12   17    1     -0.33      0.00
   13   17    1     -0.08      0.00
   14   17    1      1.45      0.00
   15   17    1     -1.05      0.00
   16   17    1     -1.59      0.00
   17   17    1     -0.64      0.00
   18   17    1     -0.47      0.00
   19   17    1     -0.39      0.00
   20   17    1     -1.46      0.00
   21   17    1     -1.79      0.00
   22   17    1      0.30      0.00
   23   17    1      2.13      0.00
  -11   18    1     -2.79      0.00
  -10   18    1     -2.55      0.00
   -9   18    1     -1.70      0.00
   -8   18    1     -2.37      0.00
   -7   18    1     -1.43      0.00
   -6   18    1      1.64      0.00
   -5   18    1      1.37      0.00
   -4   18    1      0.54      0.00
   -3   18    1      0.71      0.00
   -2   18    1     -0.53      0.00
   -1   18    1      0.03      0.00
    0   18    1      0.45      0.00
    1   18    1     -0.42      0.00
    2   18    1      0.37      0.00
    3   18    1     -0.81      0.00
    4   18    1     -3.21      0.00
    5   18    1     -3.02      0.00
    6   18    1     -3.73      0.00
    7   18    1     -4.24      0.00
    8   18    1     -1.90      0.00
    9   18    1     -0.61      0.00
   10   18    1      0.65      0.00
   11   18    1      0.85      0.00
   12   18    1     -2.05      0.00
   13   18    1     -1.45      0.00
   14   18    1      0.29      0.00
   15   18    1     -0.85      0.00
   16   18    1     -0.77      0.00
   17   18    1     -1.18      0.00
   18   18    1     -1.70      0.00
   19   18    1     -0.06      0.00
   20   18    1      1.46      0.00
   21   18    1      3.28      0.00
   22   18    1      4.32      0.00
  -10   19    1     -0.35      0.00
   -9   19    1      0.52      0.00
   -8   19    1      0.81      0.00
   -7   19    1      3.07      0.00
   -6   19    1      7.13      0.00
   -5   19    1      5.54      0.00
   -4   19    1      2.31      0.00
   -3   19    1      2.38      0.00
   -2   19    1      1.13      0.00
   -1   19    1      1.12      0.00
    0   19    1      1.84      0.00
    1   19    1     -0.38      0.00
    2   19    1     -1.52      0.00
    3   19    1     -1.09      0.00
    4   19    1      0.23      0.00
    5   19    1      1.88      0.00
    6   19    1      0.17      0.00
    7   19    1     -1.19      0.00
    8   19    1      0.89      0.00
    9   19    1      1.69      0.00
   10   19    1      2.51      0.00
   11   19    1      3.52      0.00
   12   19    1      0.93      0.00
   13   19    1     -0.26      0.00
   14   19    1      0.43      0.00
   15   19    1     -0.67      0.00
   16   19    1     -1.32      0.00
   17   19    1     -2.27      0.00
   18   19    1     -2.44      0.00
   19   19    1     -1.50      0.00
   20   19    1     -2.52      0.00
   21   19    1     -2.91      0.00
   22   19    1     -2.02      0.00
   -8   20    1      2.54      0.00
   -7   20    1      4.03      0.00
   -6   20    1      6.67      0.00
   -5   20    1      3.00      0.00
   -4   20    1     -1.96      0.00
   -3   20    1     -0.80      0.00
   -2   20    1     -0.09      0.00
   -1   20    1      0.46      0.00
    0   20    1      1.71      0.00
    1   20    1     -0.24      0.00
    2   20    1     -0.48      0.00
    3   20    1      2.17      0.00
    4   20    1      3.74      0.00
    5   20    1      2.59      0.00
    6   20    1     -0.77      0.00
    7   20    1     -0.17      0.00
    8   20    1      4.10      0.00
    9   20    1      3.59      0.00
   10   20    1      0.65      0.00
   11   20    1      0.05      0.00
   12   20    1     -0.81      0.00
   13   20    1      0.16      0.00
   14   20    1      2.56      0.00
   15   20    1      2.11      0.00
   16   20    1      1.49      0.00
   17   20    1      1.85      0.00
   18   20    1      2.25      0.00
   19   20    1      1.68      0.00
   20   20    1     -0.74      0.00
   21   20    1     -1.57      0.00
   -7   21    1      1.05      0.00
   -6   21    1      1.87      0.00
   -5   21    1     -1.84      0.00
   -4   21    1     -4.01      0.00
   -3   21    1      0.34      0.00
   -2   21    1      1.59      0.00
   -1   21    1     -0.21      0.00
    0   21    1      0.29      0.00
    1   21    1      0.02      0.00
    2   21    1      0.30      0.00
    3   21    1      1.29      0.00
    4   21    1      1.08      0.00
    5   21    1      0.49      0.00
    6   21    1     -0.46      0.00
    7   21    1      1.00      0.00
    8   21    1      3.11      0.00
    9   21    1      0.74      0.00
   10   21    1     -0.71      0.00
   11   21    1      1.85      0.00
   12   21    1      1.55      0.00
   13   21    1     -0.87      0.00
   14   21    1     -0.95      0.00
   15   21    1     -0.19      0.00
   16   21    1      1.25      0.00
   17   21    1      2.05      0.00
   18   21    1      0.64      0.00
   19   21    1     -1.01      0.00
   20   21    1     -1.39      0.00
   -6   22    1      0.67      0.00
   -5   22    1     -1.13      0.00
   -4   22    1     -1.81      0.00
   -3   22    1      0.97      0.00
   -2   22    1      1.04      0.00
   -1   22    1     -0.25      0.00
    0   22    1      1.46      0.00
    1   22    1      1.72      0.00
    2   22    1      0.77      0.00
    3   22    1      0.78      0.00
    4   22    1      0.91      0.00
    5   22    1      0.05      0.00
    6   22    1     -2.56      0.00
    7   22    1     -2.04      0.00
    8   22    1      1.51      0.00
    9   22    1      1.61      0.00
   10   22    1      0.24      0.00
   11   22    1     -0.16      0.00
   12   22    1     -2.14      0.00
   13   22    1     -2.37      0.00
   14   22    1      1.11      0.00
   15   22    1      2.43      0.00
   16   22    1      0.71      0.00
   17   22    1     -0.64      0.00
   18   22    1     -0.87      0.00
   19   22    1     -0.10      0.00
   -4   23    1     -0.11      0.00
   -3   23    1      2.84      0.00
   -2   23    1      3.13      0.00
   -1   23    1      1.13      0.00
    0   23    1      0.69      0.00
    1   23    1      0.24      0.00
    2   23    1     -0.63      0.00
    3   23    1     -1.09      0.00
    4   23    1     -1.12      0.00
    5   23    1     -0.58      0.00
    6   23    1     -0.60      0.00
    7   23    1      0.66      0.00
    8   23    1      1.36      0.00
    9   23    1     -1.74      0.00
   10   23    1     -2.99      0.00
   11   23    1     -0.99      0.00
   12   23    1     -1.02      0.00
   13   23    1     -2.14      0.00
   14   23    1     -2.33      0.00
   15   23    1     -3.12      0.00
   16   23    1     -2.73      0.00
   17   23    1     -0.05      0.00
   18   23    1      1.49      0.00
   -2   24    1     -0.95      0.00
   -1   24    1     -1.05      0.00
    0   24    1     -0.44      0.00
    1   24    1     -0.16      0.00
    2   24    1     -0.53      0.00
    3   24    1     -0.99      0.00
    4   24    1     -1.56      0.00
    5   24    1     -2.55      0.00
    6   24    1     -4.62      0.00
    7   24    1     -5.05      0.00
    8   24    1     -3.60      0.00
    9   24    1     -2.67      0.00
   10   24    1     -1.19      0.00
   11   24    1     -1.82      0.00
   12   24    1     -5.25      0.00
   13   24    1     -4.83      0.00
   14   24    1     -0.56      0.00
   15   24    1      1.82      0.00
   16   24    1      1.96      0.00
    1   25    1     -5.30      0.00
    2   25    1     -3.06      0.00
    3   25    1     -1.65      0.00
    4   25    1     -2.14      0.00
    5   25    1     -2.23      0.00
    6   25    1     -1.36      0.00
    7   25    1     -0.44      0.00
    8   25    1     -0.58      0.00
    9   25    1     -1.42      0.00
   10   25    1     -0.87      0.00
   11   25    1     -1.09      0.00
   12   25    1     -1.58      0.00
   13   25    1      1.44      0.00
   14   25    1      3.61      0.00
    5   26    1     -1.82      0.00
    6   26    1      0.00      0.00
    7   26    1      0.48      0.00
    8   26    1      0.51      0.00
    9   26    1      1.77      0.00
   10   26    1      2.77      0.00
   11   26    1      0.32      0.00
  -10  -26    2     -1.08      0.00
   -9  -26    2      1.97      0.00
   -8  -26    2      0.49      0.00
   -7  -26    2     -2.02      0.00
   -6  -26    2     -0.77      0.00
   -5  -26    2      0.40      0.00
   -4  -26    2     -2.10      0.00
  -13  -25    2      2.81      0.00
  -12  -25    2      4.14      0.00
  -11  -25    2      0.38      0.00
  -10  -25    2      0.02      0.00
   -9  -25    2      1.54      0.00
   -8  -25    2      0.87      0.00
   -7  -25    2      2.21      0.00
   -6  -25    2      5.30      0.00
   -5  -25    2      4.45      0.00
   -4  -25    2      0.17      0.00
   -3  -25    2     -1.14      0.00
   -2  -25    2      1.02      0.00
   -1  -25    2      2.02      0.00
    0  -25    2      0.37      0.00
  -15  -24    2      1.19      0.00
  -14  -24    2      2.16      0.00
  -13  -24    2      4.54      0.00
  -12  -24    2      3.13      0.00
  -11  -24    2     -0.16      0.00
  -10  -24    2      2.20      0.00
   -9  -24    2      3.97      0.00
   -8  -24    2      0.76      0.00
   -7  -24    2     -0.89      0.00
   -6  -24    2     -1.12      0.00
   -5  -24    2     -2.60      0.00
   -4  -24    2     -2.61      0.00
   -3  -24    2      0.96      0.00
   -2  -24    2      4.67      0.00
   -1  -24    2      4.52      0.00
    0  -24    2      2.52      0.00
    1  -24    2      1.15      0.00
    2  -24    2      0.66      0.00
  -17  -23    2     -2.55      0.00
  -16  -23    2     -1.69      0.00
  -15  -23    2     -2.52      0.00
  -14  -23    2     -2.55      0.00
  -13  -23    2      0.97      0.00
  -12  -23    2      2.96      0.00
  -11  -23    2      2.17      0.00
  -10  -23    2      3.07      0.00
   -9  -23    2      2.41      0.00
   -8  -23    2      0.45      0.00
   -7  -23    2      1.99      0.00
   -6  -23    2      1.99      0.00
   -5  -23    2     -0.93      0.00
   -4  -23    2     -1.38      0.00
   -3  -23    2      0.68      0.00
   -2  -23    2      1.44      0.00
   -1  -23    2     -0.34      0.00
    0  -23    2     -0.24      0.00
    1  -23    2      2.06      0.00
    2  -23    2      3.00      0.00
    3  -23    2      2.68      0.00
    4  -23    2      1.59      0.00
    5  -23    2      1.39      0.00
  -18  -22    2      1.12      0.00
  -17  -22    2     -0.05      0.00
  -16  -22    2     -1.44      0.00
  -15  -22    2     -1.52      0.00
  -14  -22    2      0.01      0.00
  -13  -22    2      1.89      0.00
  -12  -22    2      0.68      0.00
  -11  -22    2     -1.68      0.00
  -10  -22    2     -0.69      0.00
   -9  -22    2      0.33      0.00
   -8  -22    2      0.04      0.00
   -7  -22    2      0.90      0.00
   -6  -22    2     -0.25      0.00
   -5  -22    2     -1.70      0.00
   -4  -22    2      0.00      0.00
   -3  -22    2      1.26      0.00
   -2  -22    2      0.10      0.00
   -1  -22    2     -1.73      0.00
    0  -22    2     -0.59      0.00
    1  -22    2      0.98      0.00
    2  -22    2     -1.07      0.00
    3  -22    2     -1.91      0.00
    4  -22    2     -1.17      0.00
    5  -22    2     -0.48      0.00
    6  -22    2      1.64      0.00
  -19  -21    2     -0.68      0.00
  -18  -21    2     -1.78      0.00
  -17  -21    2     -2.68      0.00
  -16  -21    2     -1.65      0.00
  -15  -21    2      0.52      0.00
  -14  -21    2      0.99      0.00
  -13  -21    2      0.35      0.00
  -12  -21    2     -0.15      0.00
  -11  -21    2      0.29      0.00
  -10  -21    2      1.17      0.00
   -9  -21    2      0.30      0.00
   -8  -21    2     -0.34      0.00
   -7  -21    2      1.40      0.00
   -6  -21    2      1.68      0.00
   -5  -21    2      0.38      0.00
   -4  -21    2     -0.40      0.00
   -3  -21    2     -1.56      0.00
   -2  -21    2     -2.16      0.00
   -1  -21    2     -2.42      0.00
    0  -21    2     -1.40      0.00
    1  -21    2     -0.41      0.00
    2  -21    2     -1.92      0.00
    3  -21    2     -0.78      0.00
    4  -21    2      0.44      0.00
    5  -21    2     -1.26      0.00
    6  -21    2     -0.05      0.00
    7  -21    2     -0.17      0.00
    8  -21    2     -3.43      0.00
  -20  -20    2     -0.93      0.00
  -19  -20    2     -1.90      0.00
  -18  -20    2     -1.41      0.00
  -17  -20    2     -0.74      0.00
  -16  -20    2      0.51      0.00
  -15  -20    2      2.26      0.00
  -14  -20    2      2.42      0.00
  -13  -20    2      2.28      0.00
  -12  -20    2      2.16      0.00
  -11  -20    2      1.20      0.00
  -10  -20    2     -0.29      0.00
   -9  -20    2     -1.15      0.00
   -8  -20    2      0.25      0.00
   -7  -20    2      2.03      0.00
   -6  -20    2      0.82      0.00
   -5  -20    2     -1.42      0.00
   -4  -20    2     -2.03      0.00
   -3  -20    2     -0.94      0.00
   -2  -20    2      1.46      0.00
   -1  -20    2      1.62      0.00
    0  -20    2      0.60      0.00
    1  -20    2      0.64      0.00
    2  -20    2     -0.96      0.00
    3  -20    2     -1.21      0.00
    4  -20    2     -1.86      0.00
    5  -20    2     -4.23      0.00
    6  -20    2     -1.02      0.00
    7  -20    2      1.19      0.00
    8  -20    2     -1.28      0.00
    9  -20    2      0.52      0.00
  -21  -19    2     -2.02      0.00
  -20  -19    2     -1.60      0.00
  -19  -19    2     -0.93      0.00
  -18  -19    2      0.28      0.00
  -17  -19    2     -0.04      0.00
  -16  -19    2      0.02      0.00
  -15  -19    2      1.12      0.00
  -14  -19    2      0.84      0.00
  -13  -19    2      0.92      0.00
  -12  -19    2      1.44      0.00
  -11  -19    2      1.45      0.00
  -10  -19    2      1.09      0.00
   -9  -19    2      0.10      0.00
   -8  -19    2     -0.24      0.00
   -7  -19    2     -0.12      0.00
   -6  -19    2      0.00      0.00
   -5  -19    2      0.68      0.00
   -4  -19    2      0.06      0.00
   -3  -19    2     -1.12      0.00
   -2  -19    2     -0.12      0.00
   -1  -19    2     -0.08      0.00
    0  -19    2     -0.49      0.00
    1  -19    2      1.73      0.00
    2  -19    2      2.36      0.00
    3  -19    2      2.62      0.00
    4  -19    2      3.13      0.00
    5  -19    2      1.95      0.00
    6  -19    2      3.99      0.00
    7  -19    2      4.14      0.00
    8  -19    2      0.74      0.00
    9  -19    2      3.13      0.00
   10  -19    2      5.74      0.00
   11  -19    2      3.04      0.00
  -21  -18    2      1.28      0.00
  -20  -18    2      0.69      0.00
  -19  -18    2     -0.75      0.00
  -18  -18    2     -2.07      0.00
  -17  -18    2     -3.36      0.00
  -16  -18    2     -2.65      0.00
  -15  -18    2     -1.62      0.00
  -14  -18    2     -2.09      0.00
  -13  -18    2     -1.04      0.00
  -12  -18    2     -0.80      0.00
  -11  -18    2     -2.28      0.00
  -10  -18    2     -2.58      0.00
   -9  -18    2     -2.23      0.00
   -8  -18    2     -0.49      0.00
   -7  -18    2      1.19      0.00
   -6  -18    2      0.44      0.00
   -5  -18    2     -1.91      0.00
   -4  -18    2     -5.47      0.00
   -3  -18    2     -5.59      0.00
   -2  -18    2      0.21      0.00
   -1  -18    2      3.00      0.00
    0  -18    2      0.88      0.00
    1  -18    2      1.22      0.00
    2  -18    2      1.88      0.00
    3  -18    2      1.45      0.00
    4  -18    2      1.44      0.00
    5  -18    2      0.16      0.00
    6  -18    2      1.80      0.00
    7  -18    2      3.82      0.00
    8  -18    2      1.83      0.00
    9  -18    2      0.94      0.00
   10  -18    2     -1.32      0.00
   11  -18    2     -5.55      0.00
   12  -18    2     -5.56      0.00
  -22  -17    2     -4.15      0.00
  -21  -17    2     -5.50      0.00
  -20  -17    2     -4.06      0.00
  -19  -17    2     -1.09      0.00
  -18  -17    2     -0.23      0.00
  -17  -17    2     -0.74      0.00
  -16  -17    2      0.50      0.00
  -15  -17    2      0.09      0.00
  -14  -17    2     -2.24      0.00
  -13  -17    2     -1.73      0.00
  -12  -17    2     -2.32      0.00
  -11  -17    2     -3.41      0.00
  -10  -17    2     -0.98      0.00
   -9  -17    2     -0.02      0.00
   -8  -17    2     -0.22      0.00
   -7  -17    2      0.07      0.00
   -6  -17    2     -0.58      0.00
   -5  -17    2     -0.62      0.00
   -4  -17    2     -1.82      0.00
   -3  -17    2     -2.19      0.00
   -2  -17    2      1.60      0.00
   -1  -17    2      2.21      0.00
    0  -17    2     -0.70      0.00
    1  -17    2      1.03      0.00
    2  -17    2      2.86      0.00
    3  -17    2      0.89      0.00
    4  -17    2     -0.07      0.00
    5  -17    2     -0.72      0.00
    6  -17    2     -0.53      0.00
    7  -17    2     -0.06      0.00
    8  -17    2     -1.83      0.00
    9  -17    2     -0.52      0.00
   10  -17    2      3.04      0.00
   11  -17    2      3.74      0.00
   12  -17    2      2.73      0.00
   13  -17    2      0.97      0.00
  -22  -16    2     -0.67      0.00
  -21  -16    2     -1.34      0.00
  -20  -16    2     -1.54      0.00
  -19  -16    2     -1.17      0.00
  -18  -16    2     -2.32      0.00
  -17  -16    2     -2.10      0.00
  -16  -16    2      0.85      0.00
  -15  -16    2     -0.12      0.00
  -14  -16    2     -2.63      0.00
  -13  -16    2     -0.42      0.00
  -12  -16    2     -1.11      0.00
  -11  -16    2     -3.81      0.00
  -10  -16    2     -1.87      0.00
   -9  -16    2     -1.33      0.00
   -8  -16    2     -0.73      0.00
   -7  -16    2      1.94      0.00
   -6  -16    2      1.92      0.00
   -5  -16    2      1.90      0.00
   -4  -16    2      1.12      0.00
   -3  -16    2      0.23      0.00
   -2  -16    2      3.64      0.00
   -1  -16    2      3.81      0.00
    0  -16    2     -0.95      0.00
    1  -16    2     -1.36      0.00
    2  -16    2     -0.23      0.00
    3  -16    2     -1.83      0.00
    4  -16    2     -1.74      0.00
    5  -16    2     -1.53      0.00
    6  -16    2     -2.00      0.00
    7  -16    2     -0.63      0.00
    8  -16    2      0.02      0.00
    9  -16    2      0.06      0.00
   10  -16    2     -1.24      0.00
   11  -16    2     -5.77      0.00
   12  -16    2     -8.22      0.00
   13  -16    2     -5.62      0.00
   14  -16    2     -1.43      0.00
  -23  -15    2      0.27      0.00
  -22  -15    2     -1.25      0.00
  -21  -15    2     -2.30      0.00
  -20  -15    2     -0.46      0.00
  -19  -15    2      2.30      0.00
  -18  -15    2      1.02      0.00
  -17  -15    2     -1.14      0.00
  -16  -15    2      0.04      0.00
  -15  -15    2     -1.33      0.00
  -14  -15    2     -3.53      0.00
  -13  -15    2     -1.04      0.00
  -12  -15    2     -1.47      0.00
  -11  -15    2     -2.37      0.00
  -10  -15    2      1.92      0.00
   -9  -15    2      1.65      0.00
   -8  -15    2     -0.37      0.00
   -7  -15    2      0.80      0.00
   -6  -15    2     -0.25      0.00
   -5  -15    2      0.45      0.00
   -4  -15    2      1.13      0.00
   -3  -15    2     -1.06      0.00
   -2  -15    2      0.68      0.00
   -1  -15    2      1.65      0.00
    0  -15    2     -1.04      0.00
    1  -15    2      0.14      0.00
    2  -15    2      1.91      0.00
    3  -15    2      0.09      0.00
    4  -15    2     -0.36      0.00
    5  -15    2      0.11      0.00
    6  -15    2     -0.10      0.00
    7  -15    2      1.60      0.00
    8  -15    2      3.16      0.00
    9  -15    2      2.99      0.00
   10  -15    2      1.85      0.00
   11  -15    2     -0.10      0.00
   12  -15    2      0.09      0.00
   13  -15    2      2.19      0.00
   14  -15    2      2.15      0.00
   15  -15    2      0.33      0.00
  -23  -14    2      3.29      0.00
  -22  -14    2      3.08      0.00
  -21  -14    2      1.79      0.00
  -20  -14    2      0.77      0.00
  -19  -14    2      0.48      0.00
  -18  -14    2     -0.13      0.00
  -17  -14    2      0.48      0.00
  -16  -14    2      4.16      0.00
  -15  -14    2      3.53      0.00
  -14  -14    2      0.24      0.00
  -13  -14    2      2.87      0.00
  -12  -14    2      3.97      0.00
  -11  -14    2      2.60      0.00
  -10  -14    2      4.66      0.00
   -9  -14    2      3.64      0.00
   -8  -14    2      3.39      0.00
   -7  -14    2      5.94      0.00
   -6  -14    2      3.13      0.00
   -5  -14    2      2.40      0.00
   -4  -14    2      4.29      0.00
   -3  -14    2      2.67      0.00
   -2  -14    2      3.82      0.00
   -1  -14    2      4.35      0.00
    0  -14    2      1.09      0.00
    1  -14    2      1.27      0.00
    2  -14    2      2.27      0.00
    3  -14    2      0.59      0.00
    4  -14    2      0.16      0.00
    5  -14    2      0.31      0.00
    6  -14    2     -0.64      0.00
    7  -14    2     -0.43      0.00
    8  -14    2      0.63      0.00
    9  -14    2      0.94      0.00
   10  -14    2      1.13      0.00
   11  -14    2      2.15      0.00
   12  -14    2      3.91      0.00
   13  -14    2      4.29      0.00
   14  -14    2      2.30      0.00
   15  -14    2      0.86      0.00
   16  -14    2      1.26      0.00
  -23  -13    2      2.73      0.00
  -22  -13    2     -4.70      0.00
  -21  -13    2     -7.75      0.00
  -20  -13    2     -5.70      0.00
  -19  -13    2     -1.42      0.00
  -18  -13    2      1.07      0.00
  -17  -13    2      0.05      0.00
  -16  -13    2      1.93      0.00
  -15  -13    2      3.39      0.00
  -14  -13    2      1.95      0.00
  -13  -13    2      4.17      0.00
  -12  -13    2      4.11      0.00
  -11  -13    2      1.25      0.00
  -10  -13    2      2.98      0.00
   -9  -13    2      2.87      0.00
   -8  -13    2      2.32      0.00
   -7  -13    2      4.19      0.00
   -6  -13    2      2.72      0.00
   -5  -13    2      5.01      0.00
   -4  -13    2      7.99      0.00
   -3  -13    2      2.49      0.00
   -2  -13    2     -1.87      0.00
   -1  -13    2     -2.84      0.00
    0  -13    2     -3.01      0.00
    1  -13    2      0.60      0.00
    2  -13    2      2.81      0.00
    3  -13    2      1.90      0.00
    4  -13    2      1.68      0.00
    5  -13    2      0.73      0.00
    6  -13    2     -1.25      0.00
    7  -13    2     -1.40      0.00
    8  -13    2      0.88      0.00
    9  -13    2      2.57      0.00
   10  -13    2      1.57      0.00
   11  -13    2      0.15      0.00
   12  -13    2     -0.36      0.00
   13  -13    2     -0.78      0.00
   14  -13    2     -0.22      0.00
   15  -13    2      1.25      0.00
   16  -13    2      1.53      0.00
   17  -13    2      0.04      0.00
  -23  -12    2     -0.71      0.00
  -22  -12    2     -5.31      0.00
  -21  -12    2     -1.95      0.00
  -20  -12    2      1.75      0.00
  -19  -12    2      2.88      0.00
  -18  -12    2      3.41      0.00
  -17  -12    2      2.05      0.00
  -16  -12    2      4.20      0.00
  -15  -12    2      4.98      0.00
  -14  -12    2      0.06      0.00
  -13  -12    2      0.01      0.00
  -12  -12    2      1.67      0.00
  -11  -12    2      0.14      0.00
  -10  -12    2      0.95      0.00
   -9  -12    2      0.24      0.00
   -8  -12    2      0.04      0.00
   -7  -12    2      2.27      0.00
   -6  -12    2     -0.17      0.00
   -5  -12    2     -0.47      0.00
   -4  -12    2      1.24      0.00
   -3  -12    2     -2.42      0.00
   -2  -12    2     -3.34      0.00
   -1  -12    2     -0.76      0.00
    0  -12    2      1.45      0.00
    1  -12    2      3.78      0.00
    2  -12    2      2.25      0.00
    3  -12    2      0.19      0.00
    4  -12    2      0.79      0.00
    5  -12    2      0.14      0.00
    6  -12    2     -0.33      0.00
    7  -12    2      1.02      0.00
    8  -12    2      2.30      0.00
    9  -12    2      1.46      0.00
   10  -12    2     -1.61      0.00
   11  -12    2     -2.49      0.00
   12  -12    2     -0.77      0.00
   13  -12    2     -0.15      0.00
   14  -12    2     -0.10      0.00
   15  -12    2     -0.49      0.00
   16  -12    2     -0.96      0.00
   17  -12    2      0.47      0.00
  -23  -11    2      0.37      0.00
  -22  -11    2     -4.07      0.00
  -21  -11    2     -1.28      0.00
  -20  -11    2     -0.15      0.00
  -19  -11    2      0.40      0.00
  -18  -11    2      2.56      0.00
  -17  -11    2      0.27      0.00
  -16  -11    2     -0.13      0.00
  -15  -11    2      1.38      0.00
  -14  -11    2     -0.64      0.00
  -13  -11    2     -0.23      0.00
  -12  -11    2     -0.75      0.00
  -11  -11    2     -3.98      0.00
  -10  -11    2     -2.39      0.00
   -9  -11    2     -0.86      0.00
   -8  -11    2     -0.67      0.00
   -7  -11    2     -0.48      0.00
   -6  -11    2     -4.61      0.00
   -5  -11    2     -4.69      0.00
   -4  -11    2     -1.26      0.00
   -3  -11    2     -3.41      0.00
   -2  -11    2     -4.69      0.00
   -1  -11    2     -2.91      0.00
    0  -11    2     -0.09      0.00
    1  -11    2      2.11      0.00
    2  -11    2     -0.68      0.00
    3  -11    2     -1.98      0.00
    4  -11    2     -0.53      0.00
    5  -11    2     -2.20      0.00
    6  -11    2     -2.11      0.00
    7  -11    2      0.45      0.00
    8  -11    2      1.16      0.00
    9  -11    2      0.75      0.00
   10  -11    2     -0.20      0.00
   11  -11    2      0.06      0.00
   12  -11    2      1.13      0.00
   13  -11    2      0.29      0.00
   14  -11    2     -0.58      0.00
   15  -11    2     -0.90      0.00
   16  -11    2     -0.39      0.00
   17  -11    2      1.63      0.00
   18  -11    2      1.45      0.00
  -23  -10    2     -6.16      0.00
  -22  -10    2     -5.43      0.00
  -21  -10    2      0.60      0.00
  -20  -10    2      1.73      0.00
  -19  -10    2      1.48      0.00
  -18  -10    2      2.38      0.00
  -17  -10    2     -1.29      0.00
  -16  -10    2     -2.07      0.00
  -15  -10    2     -0.40      0.00
  -14  -10    2     -3.70      0.00
  -13  -10    2     -5.41      0.00
  -12  -10    2     -4.01      0.00
  -11  -10    2     -2.13      0.00
  -10  -10    2     -0.38      0.00
   -9  -10    2     -3.69      0.00
   -8  -10    2     -6.17      0.00
   -7  -10    2     -4.66      0.00
   -6  -10    2     -6.21      0.00
   -5  -10    2     -4.49      0.00
   -4  -10    2     -0.11      0.00
   -3  -10    2     -1.51      0.00
   -2  -10    2     -2.82      0.00
   -1  -10    2     -2.46      0.00
    0  -10    2     -1.43      0.00
    1  -10    2     -0.63      0.00
    2  -10    2     -3.11      0.00
    3  -10    2     -1.13      0.00
    4  -10    2      2.62      0.00
    5  -10    2      0.04      0.00
    6  -10    2     -0.54      0.00
    7  -10    2      1.41      0.00
    8  -10    2      0.42      0.00
    9  -10    2      0.25      0.00
   10  -10    2      1.10      0.00
   11  -10    2      1.38      0.00
   12  -10    2      1.36      0.00
   13  -10    2     -0.18      0.00
   14  -10    2     -2.04      0.00
   15  -10    2     -3.25      0.00
   16  -10    2     -2.27      0.00
   17  -10    2      0.99      0.00
   18  -10    2      1.78      0.00
   19  -10    2      0.94      0.00
  -24   -9    2      1.75      0.00
  -23   -9    2      2.33      0.00
  -22   -9    2      1.63      0.00
  -21   -9    2      0.86      0.00
  -20   -9    2     -3.11      0.00
  -19   -9    2     -3.28      0.00
  -18   -9    2     -0.08      0.00
  -17   -9    2     -1.42      0.00
  -16   -9    2     -0.46      0.00
  -15   -9    2      3.27      0.00
  -14   -9    2      2.91      0.00
  -13   -9    2      1.95      0.00
  -12   -9    2      1.05      0.00
  -11   -9    2     -0.58      0.00
  -10   -9    2     -2.16      0.00
   -9   -9    2     -4.48      0.00
   -8   -9    2     -1.89      0.00
   -6   -9    2      0.21      0.00
   -4   -9    2      9.29      0.00
   -3   -9    2      7.73      0.00
   -2   -9    2      5.30      0.00
   -1   -9    2      4.90      0.00
    0   -9    2      5.51      0.00
    1   -9    2      6.26      0.00
    2   -9    2      3.36      0.00
    3   -9    2      3.51      0.00
    4   -9    2      3.77      0.00
    5   -9    2     -1.30      0.00
    6   -9    2     -0.46      0.00
    7   -9    2      3.85      0.00
    8   -9    2      3.13      0.00
    9   -9    2      2.38      0.00
   10   -9    2      1.90      0.00
   11   -9    2     -0.40      0.00
   12   -9    2     -2.15      0.00
   13   -9    2     -2.79      0.00
   14   -9    2     -2.35      0.00
   15   -9    2     -0.84      0.00
   16   -9    2      1.91      0.00
   17   -9    2      3.79      0.00
   18   -9    2      1.05      0.00
   19   -9    2     -2.19      0.00
  -24   -8    2      2.04      0.00
  -23   -8    2      1.03      0.00
  -22   -8    2     -0.65      0.00
  -21   -8    2      0.34      0.00
  -20   -8    2      1.15      0.00
  -19   -8    2      3.53      0.00
  -18   -8    2      4.53      0.00
  -17   -8    2     -0.34      0.00
  -16   -8    2     -1.96      0.00
  -15   -8    2     -0.17      0.00
  -14   -8    2     -1.43      0.00
  -13   -8    2     -1.92      0.00
  -12   -8    2      0.72      0.00
  -11   -8    2      5.93      0.00
  -10   -8    2      9.74      0.00
   -9   -8    2      9.05      0.00
   -8   -8    2     10.81      0.00
   -7   -8    2     13.26      0.00
   -6   -8    2     10.70      0.00
   -5   -8    2     11.74      0.00
   -4   -8    2     13.16      0.00
   -3   -8    2      7.03      0.00
   -2   -8    2      3.60      0.00
   -1   -8    2      3.34      0.00
    0   -8    2      1.20      0.00
    1   -8    2     -0.66      0.00
    2   -8    2     -2.61      0.00
    3   -8    2      0.04      0.00
    4   -8    2      2.67      0.00
    5   -8    2     -0.42      0.00
    6   -8    2      0.90      0.00
    7   -8    2      3.57      0.00
    8   -8    2      1.10      0.00
    9   -8    2     -0.30      0.00
   10   -8    2     -0.96      0.00
   11   -8    2     -2.21      0.00
   12   -8    2     -1.19      0.00
   13   -8    2      1.20      0.00
   14   -8    2      2.28      0.00
   15   -8    2      0.93      0.00
   16   -8    2     -0.22      0.00
   17   -8    2      0.09      0.00
   18   -8    2     -0.24      0.00
   19   -8    2      0.51      0.00
   20   -8    2      1.66      0.00
  -23   -7    2      2.79      0.00
  -22   -7    2      1.48      0.00
  -21   -7    2      1.58      0.00
  -20   -7    2      0.55      0.00
  -19   -7    2      0.19      0.00
  -18   -7    2      0.91      0.00
  -17   -7    2     -1.03      0.00
  -16   -7    2     -0.18      0.00
  -15   -7    2      2.27      0.00
  -14   -7    2      1.96      0.00
  -13   -7    2      1.96      0.00
  -12   -7    2      1.54      0.00
  -11   -7    2      1.58      0.00
  -10   -7    2      1.82      0.00
   -9   -7    2     -0.14      0.00
   -8   -7    2      1.58      0.00
   -7   -7    2      5.64      0.00
   -6   -7    2      5.71      0.00
   -5   -7    2      7.50      0.00
   -4   -7    2      9.07      0.00
   -3   -7    2      3.70      0.00
   -2   -7    2      0.44      0.00
   -1   -7    2      1.13      0.00
    0   -7    2      0.82      0.00
    1   -7    2      2.35      0.00
    2   -7    2      3.73      0.00
    3   -7    2      3.78      0.00
    4   -7    2      0.34      0.00
    5   -7    2     -5.27      0.00
    6   -7    2     -2.20      0.00
    7   -7    2      4.07      0.00
    8   -7    2      4.58      0.00
    9   -7    2      3.17      0.00
   10   -7    2      1.27      0.00
   11   -7    2      1.20      0.00
   12   -7    2      3.25      0.00
   13   -7    2      3.54      0.00
   14   -7    2      1.87      0.00
   15   -7    2     -0.44      0.00
   16   -7    2      0.01      0.00
   17   -7    2      2.80      0.00
   18   -7    2      2.47      0.00
   19   -7    2      0.15      0.00
   20   -7    2     -1.23      0.00
   21   -7    2     -1.94      0.00
  -23   -6    2     -1.74      0.00
  -22   -6    2     -2.86      0.00
  -21   -6    2     -1.44      0.00
  -20   -6    2     -1.18      0.00
  -19   -6    2     -0.83      0.00
  -18   -6    2      1.04      0.00
  -17   -6    2     -0.98      0.00
  -16   -6    2     -2.02      0.00
  -15   -6    2     -0.84      0.00
  -14   -6    2     -1.30      0.00
  -13   -6    2     -1.86      0.00
  -12   -6    2     -2.84      0.00
  -11   -6    2      0.25      0.00
  -10   -6    2      5.51      0.00
   -9   -6    2      3.44      0.00
   -8   -6    2      0.78      0.00
   -7   -6    2      2.94      0.00
   -6   -6    2      0.53      0.00
   -5   -6    2     -6.90      0.00
   -4   -6    2    -12.89      0.00
   -3   -6    2    -16.30      0.00
   -2   -6    2    -13.08      0.00
   -1   -6    2     -5.52      0.00
    0   -6    2     -2.98      0.00
    1   -6    2     -3.32      0.00
    2   -6    2     -2.66      0.00
    3   -6    2     -1.57      0.00
    4   -6    2     -0.90      0.00
    5   -6    2      0.61      0.00
    6   -6    2      5.86      0.00
    7   -6    2      7.35      0.00
    8   -6    2      2.49      0.00
    9   -6    2     -0.59      0.00
   10   -6    2     -0.22      0.00
   11   -6    2      3.18      0.00
   12   -6    2      4.96      0.00
   13   -6    2      2.30      0.00
   14   -6    2      0.61      0.00
   15   -6    2     -0.08      0.00
   16   -6    2      0.21      0.00
   17   -6    2      1.85      0.00
   18   -6    2      0.72      0.00
   19   -6    2     -1.04      0.00
   20   -6    2     -0.62      0.00
   21   -6    2     -0.91      0.00
  -23   -5    2      2.50      0.00
  -22   -5    2      0.56      0.00
  -21   -5    2     -0.74      0.00
  -20   -5    2     -3.18      0.00
  -19   -5    2     -3.58      0.00
  -18   -5    2     -0.25      0.00
  -17   -5    2     -0.58      0.00
  -16   -5    2     -0.52      0.00
  -15   -5    2      1.80      0.00
  -14   -5    2      1.56      0.00
  -13   -5    2     -0.31      0.00
  -12   -5    2     -4.37      0.00
  -11   -5    2     -6.08      0.00
  -10   -5    2     -7.05      0.00
   -9   -5    2    -14.73      0.00
   -8   -5    2    -17.26      0.00
   -7   -5    2     -9.30      0.00
   -6   -5    2     -7.09      0.00
   -5   -5    2    -12.54      0.00
   -4   -5    2    -11.72      0.00
   -3   -5    2     -7.63      0.00
   -2   -5    2    -10.85      0.00
   -1   -5    2    -16.66      0.00
    0   -5    2    -18.48      0.00
    1   -5    2    -13.62      0.00
    2   -5    2     -4.72      0.00
    3   -5    2     -1.58      0.00
    4   -5    2     -5.33      0.00
    5   -5    2     -7.22      0.00
    6   -5    2     -3.85      0.00
    7   -5    2     -1.54      0.00
    8   -5    2     -1.15      0.00
    9   -5    2      0.48      0.00
   10   -5    2      1.01      0.00
   11   -5    2      1.93      0.00
   12   -5    2      1.49      0.00
   13   -5    2     -1.36      0.00
   14   -5    2     -0.90      0.00
   15   -5    2     -0.70      0.00
   16   -5    2     -1.90      0.00
   17   -5    2     -0.85      0.00
   18   -5    2     -1.38      0.00
   19   -5    2     -2.86      0.00
   20   -5    2     -2.45      0.00
   21   -5    2     -2.60      0.00
   22   -5    2     -2.65      0.00
  -23   -4    2     -0.52      0.00
  -22   -4    2     -2.91      0.00
  -21   -4    2     -2.82      0.00
  -20   -4    2     -2.30      0.00
  -19   -4    2     -0.11      0.00
  -18   -4    2      3.48      0.00
  -17   -4    2      1.82      0.00
  -16   -4    2      0.24      0.00
  -15   -4    2      1.24      0.00
  -14   -4    2     -0.42      0.00
  -13   -4    2     -2.81      0.00
  -12   -4    2     -4.28      0.00
  -11   -4    2     -0.73      0.00
  -10   -4    2      3.21      0.00
   -9   -4    2     -1.68      0.00
   -8   -4    2     -3.62      0.00
   -7   -4    2      0.50      0.00
   -6   -4    2     -6.88      0.00
   -5   -4    2    -25.66      0.00
   -4   -4    2    -32.56      0.00
   -3   -4    2    -22.08      0.00
   -2   -4    2    -13.47      0.00
   -1   -4    2     -7.33      0.00
    0   -4    2      4.07      0.00
    1   -4    2     12.08      0.00
    2   -4    2     11.65      0.00
    3   -4    2      5.52      0.00
    4   -4    2      2.08      0.00
    5   -4    2      8.74      0.00
    6   -4    2     16.49      0.00
    7   -4    2     14.03      0.00
    8   -4    2      7.05      0.00
    9   -4    2      3.00      0.00
   10   -4    2      0.54      0.00
   11   -4    2      1.09      0.00
   12   -4    2      1.50      0.00
   13   -4    2     -0.76      0.00
   14   -4    2      0.28      0.00
   15   -4    2      0.99      0.00
   16   -4    2     -0.51      0.00
   17   -4    2      0.33      0.00
   18   -4    2     -0.11      0.00
   19   -4    2     -1.55      0.00
   20   -4    2     -1.16      0.00
   21   -4    2     -1.65      0.00
   22   -4    2     -2.49      0.00
  -23   -3    2      3.93      0.00
  -22   -3    2      3.05      0.00
  -21   -3    2      1.88      0.00
  -20   -3    2     -0.05      0.00
  -19   -3    2     -0.21      0.00
  -18   -3    2      1.81      0.00
  -17   -3    2      0.69      0.00
  -16   -3    2     -0.52      0.00
  -15   -3    2      0.30      0.00
  -14   -3    2      0.64      0.00
  -13   -3    2      2.06      0.00
  -12   -3    2      2.60      0.00
  -11   -3    2      2.55      0.00
  -10   -3    2      0.32      0.00
   -9   -3    2     -4.84      0.00
   -8   -3    2     -1.30      0.00
   -7   -3    2      7.86      0.00
   -6   -3    2     10.11      0.00
   -5   -3    2     12.98      0.00
   -4   -3    2     35.87      0.00
   -3   -3    2     67.37      0.00
   -2   -3    2     59.45      0.00
   -1   -3    2     20.42      0.00
    0   -3    2      8.50      0.00
    1   -3    2     23.70      0.00
    2   -3    2     33.26      0.00
    3   -3    2     29.82      0.00
    4   -3    2     22.25      0.00
    5   -3    2     19.64      0.00
    6   -3    2     16.40      0.00
    7   -3    2      7.66      0.00
    8   -3    2      4.28      0.00
    9   -3    2      7.90      0.00
   10   -3    2      8.64      0.00
   11   -3    2      7.03      0.00
   12   -3    2      4.38      0.00
   13   -3    2      0.30      0.00
   14   -3    2      0.14      0.00
   15   -3    2      0.20      0.00
   16   -3    2     -1.31      0.00
   17   -3    2      0.93      0.00
   18   -3    2      3.27      0.00
   19   -3    2      3.60      0.00
   20   -3    2      3.25      0.00
   21   -3    2      1.62      0.00
   22   -3    2      1.23      0.00
  -23   -2    2      0.82      0.00
  -22   -2    2     -2.71      0.00
  -21   -2    2     -3.42      0.00
  -20   -2    2     -1.19      0.00
  -19   -2    2      2.56      0.00
  -18   -2    2      5.66      0.00
  -17   -2    2      4.47      0.00
  -16   -2    2      1.79      0.00
  -15   -2    2      1.15      0.00
  -14   -2    2      1.32      0.00
  -13   -2    2      0.83      0.00
  -12   -2    2     -0.61      0.00
  -11   -2    2      1.65      0.00
  -10   -2    2      6.76      0.00
   -9   -2    2     10.03      0.00
   -8   -2    2     14.18      0.00
   -7   -2    2     14.19      0.00
   -6   -2    2      6.38      0.00
   -5   -2    2     -1.66      0.00
   -4   -2    2      6.87      0.00
   -3   -2    2     33.87      0.00
   -2   -2    2     37.76      0.00
   -1   -2    2     30.87      0.00
    0   -2    2     72.11      0.00
    1   -2    2    113.36      0.00
    2   -2    2     90.10      0.00
    3   -2    2     41.85      0.00
    4   -2    2     16.65      0.00
    5   -2    2     14.44      0.00
    6   -2    2     14.48      0.00
    7   -2    2      7.48      0.00
    8   -2    2      5.10      0.00
    9   -2    2      6.86      0.00
   10   -2    2      2.57      0.00
   11   -2    2     -1.48      0.00
   12   -2    2     -0.98      0.00
   13   -2    2     -0.41      0.00
   14   -2    2      1.46      0.00
   15   -2    2      2.02      0.00
   16   -2    2      0.36      0.00
   17   -2    2      1.13      0.00
   18   -2    2      1.41      0.00
   19   -2    2      0.31      0.00
   20   -2    2     -0.10      0.00
   21   -2    2      0.15      0.00
   22   -2    2      1.90      0.00
   23   -2    2      2.35      0.00
  -23   -1    2     -1.59      0.00
  -22   -1    2     -3.64      0.00
  -21   -1    2     -2.04      0.00
  -20   -1    2      0.10      0.00
  -19   -1    2      0.47      0.00
  -18   -1    2      0.88      0.00
  -17   -1    2      0.58      0.00
  -16   -1    2     -1.06      0.00
  -15   -1    2     -1.31      0.00
  -14   -1    2      0.94      0.00
  -13   -1    2      2.57      0.00
  -12   -1    2      2.39      0.00
  -11   -1    2      3.09      0.00
  -10   -1    2      3.05      0.00
   -9   -1    2      2.33      0.00
   -8   -1    2      4.19      0.00
   -7   -1    2      2.89      0.00
   -6   -1    2      1.89      0.00
   -5   -1    2     13.46      0.00
   -4   -1    2     43.25      0.00
   -3   -1    2     67.86      0.00
   -2   -1    2     22.57      0.00
   -1   -1    2    -57.49      0.00
    0   -1    2    -52.88      0.00
    1   -1    2     -3.47      0.00
    2   -1    2     -1.76      0.00
    3   -1    2     -8.99      0.00
    4   -1    2      5.20      0.00
    5   -1    2     14.20      0.00
    6   -1    2      8.88      0.00
    7   -1    2     -2.09      0.00
    8   -1    2     -4.73      0.00
    9   -1    2     -1.89      0.00
   10   -1    2     -3.76      0.00
   11   -1    2     -2.90      0.00
   12   -1    2      1.14      0.00
   13   -1    2      0.49      0.00
   14   -1    2     -0.76      0.00
   15   -1    2     -0.92      0.00
   16   -1    2     -1.19      0.00
   17   -1    2      0.52      0.00
   18   -1    2      1.19      0.00
   19   -1    2      0.28      0.00
   20   -1    2     -1.40      0.00
   21   -1    2     -3.48      0.00
   22   -1    2     -2.80      0.00
   23   -1    2     -2.09      0.00
  -22    0    2     -3.32      0.00
  -21    0    2     -1.09      0.00
  -20    0    2      0.35      0.00
  -19    0    2     -0.65      0.00
  -18    0    2     -0.96      0.00
  -17    0    2     -1.63      0.00
  -16    0    2     -4.07      0.00
  -15    0    2     -3.62      0.00
  -14    0    2      1.33      0.00
  -13    0    2      3.27      0.00
  -12    0    2      0.76      0.00
  -11    0    2     -0.25      0.00
  -10    0    2      0.39      0.00
   -9    0    2      2.27      0.00
   -8    0    2      4.01      0.00
   -7    0    2      0.71      0.00
   -6    0    2      1.44      0.00
   -5    0    2     11.11      0.00
   -4    0    2     16.52      0.00
   -3    0    2      2.17      0.00
   -2    0    2    -46.14      0.00
   -1    0    2    -59.00      0.00
    0    0    2     41.14      0.00
    1    0    2    122.93      0.00
    2    0    2     66.35      0.00
    3    0    2    -16.19      0.00
    4    0    2    -37.93      0.00
    5    0    2    -33.05      0.00
    6    0    2    -26.11      0.00
    7    0    2    -22.00      0.00
    8    0    2    -14.94      0.00
    9    0    2     -6.21      0.00
   10    0    2     -5.55      0.00
   11    0    2     -4.83      0.00
   12    0    2     -2.43      0.00
   13    0    2     -3.69      0.00
   14    0    2     -2.77      0.00
   15    0    2     -0.90      0.00
   16    0    2     -1.34      0.00
   17    0    2     -0.97      0.00
   18    0    2     -1.06      0.00
   19    0    2     -1.31      0.00
   20    0    2     -1.60      0.00
   21    0    2     -2.18      0.00
   22    0    2      0.25      0.00
   23    0    2      0.93      0.00
  -22    1    2     -0.27      0.00
  -21    1    2     -0.13      0.00
  -20    1    2     -2.03      0.00
  -19    1    2     -4.37      0.00
  -18    1    2     -3.74      0.00
  -17    1    2     -2.36      0.00
  -16    1    2     -2.77      0.00
  -15    1    2     -1.94      0.00
  -14    1    2      1.71      0.00
  -13    1    2      2.01      0.00
  -12    1    2     -0.25      0.00
  -11    1    2      0.88      0.00
  -10    1    2      3.10      0.00
   -9    1    2      5.75      0.00
   -8    1    2      7.35      0.00
   -7    1    2      2.74      0.00
   -6    1    2      0.79      0.00
   -5    1    2      5.86      0.00
   -4    1    2      4.54      0.00
   -3    1    2    -11.02      0.00
   -2    1    2    -44.12      0.00
   -1    1    2    -52.57      0.00
    0    1    2      1.10      0.00
    1    1    2     13.48      0.00
    2    1    2    -63.52      0.00
    3    1    2    -93.60      0.00
    4    1    2    -43.47      0.00
    5    1    2     -5.69      0.00
    6    1    2     -1.65      0.00
    7    1    2     -8.56      0.00
    8    1    2     -9.24      0.00
    9    1    2     -5.54      0.00
   10    1    2     -9.53      0.00
   11    1    2    -10.16      0.00
   12    1    2     -5.73      0.00
   13    1    2     -4.83      0.00
   14    1    2     -2.52      0.00
   15    1    2     -0.66      0.00
   16    1    2     -1.17      0.00
   17    1    2     -0.26      0.00
   18    1    2     -0.86      0.00
   19    1    2     -2.02      0.00
   20    1    2     -2.71      0.00
   21    1    2     -4.09      0.00
   22    1    2     -2.26      0.00
   23    1    2     -1.41      0.00
   24    1    2     -3.64      0.00
  -22    2    2      0.06      0.00
  -21    2    2     -0.58      0.00
  -20    2    2     -1.39      0.00
  -19    2    2     -1.26      0.00
  -18    2    2     -0.16      0.00
  -17    2    2      0.52      0.00
  -16    2    2      0.28      0.00
  -15    2    2      0.30      0.00
  -14    2    2      2.90      0.00
  -13    2    2      3.99      0.00
  -12    2    2      2.03      0.00
  -11    2    2      1.23      0.00
  -10    2    2      0.59      0.00
   -9    2    2      1.40      0.00
   -8    2    2      1.84      0.00
   -7    2    2     -3.43      0.00
   -6    2    2     -3.11      0.00
   -5    2    2      6.67      0.00
   -4    2    2      5.52      0.00
   -3    2    2    -12.01      0.00
   -2    2    2    -30.04      0.00
   -1    2    2    -17.35      0.00
    0    2    2     33.96      0.00
    1    2    2     41.55      0.00
    2    2    2    -21.08      0.00
    3    2    2    -44.82      0.00
    4    2    2    -13.28      0.00
    5    2    2     -1.57      0.00
    6    2    2     -9.44      0.00
    7    2    2    -11.68      0.00
    8    2    2     -3.40      0.00
    9    2    2      5.54      0.00
   10    2    2      2.93      0.00
   11    2    2      2.67      0.00
   12    2    2      5.65      0.00
   13    2    2      2.79      0.00
   14    2    2      2.30      0.00
   15    2    2      2.45      0.00
   16    2    2      0.69      0.00
   17    2    2      0.79      0.00
   18    2    2     -0.57      0.00
   19    2    2     -0.92      0.00
   20    2    2      0.21      0.00
   21    2    2     -1.13      0.00
   22    2    2     -0.35      0.00
   23    2    2      0.17      0.00
   24    2    2     -2.67      0.00
  -21    3    2      2.32      0.00
  -20    3    2      1.61      0.00
  -19    3    2      2.17      0.00
  -18    3    2      2.32      0.00
  -17    3    2      2.67      0.00
  -16    3    2      2.91      0.00
  -15    3    2      0.99      0.00
  -14    3    2      1.36      0.00
  -13    3    2      2.75      0.00
  -12    3    2      0.37      0.00
  -11    3    2     -1.16      0.00
  -10    3    2     -0.19      0.00
   -9    3    2      2.96      0.00
   -8    3    2      4.39      0.00
   -7    3    2     -1.01      0.00
   -6    3    2     -1.43      0.00
   -5    3    2      4.99      0.00
   -4    3    2     -1.34      0.00
   -3    3    2    -14.77      0.00
   -2    3    2    -12.07      0.00
   -1    3    2     10.57      0.00
    0    3    2     39.24      0.00
    1    3    2     35.89      0.00
    2    3    2      1.74      0.00
    3    3    2      4.78      0.00
    4    3    2     40.04      0.00
    5    3    2     45.38      0.00
    6    3    2     27.46      0.00
    7    3    2     14.85      0.00
    8    3    2     13.20      0.00
    9    3    2     12.04      0.00
   10    3    2      2.16      0.00
   11    3    2     -0.41      0.00
   12    3    2      3.33      0.00
   13    3    2      1.90      0.00
   14    3    2      3.02      0.00
   15    3    2      3.70      0.00
   16    3    2      1.32      0.00
   17    3    2      1.07      0.00
   18    3    2     -0.15      0.00
   19    3    2     -0.27      0.00
   20    3    2      0.01      0.00
   21    3    2     -3.18      0.00
   22    3    2     -2.61      0.00
   23    3    2      0.16      0.00
   24    3    2     -0.97      0.00
  -21    4    2     -1.90      0.00
  -20    4    2     -2.52      0.00
  -19    4    2     -1.03      0.00
  -18    4    2     -1.13      0.00
  -17    4    2     -0.52      0.00
  -16    4    2      0.93      0.00
  -15    4    2     -0.80      0.00
  -14    4    2     -0.03      0.00
  -13    4    2      3.09      0.00
  -12    4    2      1.12      0.00
  -11    4    2     -0.78      0.00
  -10    4    2     -0.17      0.00
   -9    4    2      0.71      0.00
   -8    4    2     -0.32      0.00
   -7    4    2     -5.79      0.00
   -6    4    2     -3.86      0.00
   -5    4    2      5.49      0.00
   -4    4    2      2.79      0.00
   -3    4    2     -5.39      0.00
   -2    4    2     -1.93      0.00
   -1    4    2      5.40      0.00
    0    4    2      9.51      0.00
    1    4    2      4.44      0.00
    2    4    2    -12.52      0.00
    3    4    2    -15.05      0.00
    4    4    2     -1.98      0.00
    5    4    2     -2.21      0.00
    6    4    2     -8.72      0.00
    7    4    2     -5.12      0.00
    8    4    2      5.53      0.00
    9    4    2     10.31      0.00
   10    4    2      3.78      0.00
   11    4    2      2.39      0.00
   12    4    2      5.14      0.00
   13    4    2      2.08      0.00
   14    4    2      1.85      0.00
   15    4    2      2.19      0.00
   16    4    2      0.39      0.00
   17    4    2      0.72      0.00
   18    4    2     -0.33      0.00
   19    4    2     -0.31      0.00
   20    4    2      0.82      0.00
   21    4    2     -0.45      0.00
   22    4    2      1.52      0.00
   23    4    2      3.62      0.00
   24    4    2      0.45      0.00
  -20    5    2     -3.16      0.00
  -19    5    2     -2.24      0.00
  -18    5    2     -2.96      0.00
  -17    5    2     -1.86      0.00
  -16    5    2      0.51      0.00
  -15    5    2     -1.28      0.00
  -14    5    2     -1.70      0.00
  -13    5    2      0.13      0.00
  -12    5    2     -3.02      0.00
  -11    5    2     -5.06      0.00
  -10    5    2     -3.28      0.00
   -9    5    2     -1.30      0.00
   -8    5    2     -0.52      0.00
   -7    5    2     -3.54      0.00
   -6    5    2     -0.75      0.00
   -5    5    2      5.77      0.00
   -4    5    2     -1.44      0.00
   -3    5    2    -10.34      0.00
   -2    5    2     -4.40      0.00
   -1    5    2      5.25      0.00
    0    5    2     11.51      0.00
    1    5    2     12.84      0.00
    2    5    2      4.25      0.00
    3    5    2      0.29      0.00
    4    5    2      8.29      0.00
    5    5    2     10.43      0.00
    6    5    2      5.18      0.00
    7    5    2      2.44      0.00
    8    5    2      2.83      0.00
    9    5    2      0.21      0.00
   10    5    2     -7.63      0.00
   11    5    2     -8.55      0.00
   12    5    2     -3.98      0.00
   13    5    2     -3.30      0.00
   14    5    2     -1.15      0.00
   15    5    2     -0.02      0.00
   16    5    2     -1.92      0.00
   17    5    2     -2.01      0.00
   18    5    2     -1.93      0.00
   19    5    2      0.02      0.00
   20    5    2      1.85      0.00
   21    5    2      0.13      0.00
   22    5    2      0.65      0.00
   23    5    2      1.50      0.00
   24    5    2     -1.15      0.00
  -20    6    2     -0.82      0.00
  -19    6    2      1.06      0.00
  -18    6    2      1.72      0.00
  -17    6    2      2.23      0.00
  -16    6    2      2.36      0.00
  -15    6    2     -1.15      0.00
  -14    6    2     -3.12      0.00
  -13    6    2     -2.11      0.00
  -12    6    2     -3.66      0.00
  -11    6    2     -3.70      0.00
  -10    6    2     -1.94      0.00
   -9    6    2     -1.63      0.00
   -8    6    2     -1.93      0.00
   -7    6    2     -5.00      0.00
   -6    6    2     -2.72      0.00
   -5    6    2      2.99      0.00
   -4    6    2     -1.92      0.00
   -3    6    2     -5.09      0.00
   -2    6    2      1.40      0.00
   -1    6    2      4.40      0.00
    0    6    2      3.96      0.00
    1    6    2      2.51      0.00
    2    6    2     -3.37      0.00
    3    6    2     -5.95      0.00
    4    6    2     -2.17      0.00
    5    6    2     -0.06      0.00
    6    6    2      0.45      0.00
    7    6    2      0.51      0.00
    8    6    2     -0.09      0.00
    9    6    2     -0.10      0.00
   10    6    2     -1.73      0.00
   11    6    2     -0.95      0.00
   12    6    2      1.50      0.00
   13    6    2     -0.16      0.00
   14    6    2     -1.55      0.00
   15    6    2     -2.67      0.00
   16    6    2     -4.12      0.00
   17    6    2     -2.91      0.00
   18    6    2     -1.38      0.00
   19    6    2      0.65      0.00
   20    6    2      1.32      0.00
   21    6    2     -0.85      0.00
   22    6    2     -1.23      0.00
   23    6    2     -1.90      0.00
   24    6    2     -4.33      0.00
   25    6    2     -3.78      0.00
  -19    7    2      0.64      0.00
  -18    7    2     -0.99      0.00
  -17    7    2     -2.71      0.00
  -16    7    2     -2.33      0.00
  -15    7    2     -2.92      0.00
  -14    7    2     -3.72      0.00
  -13    7    2     -3.02      0.00
  -12    7    2     -2.67      0.00
  -11    7    2     -1.12      0.00
  -10    7    2     -0.07      0.00
   -9    7    2     -0.09      0.00
   -8    7    2      0.83      0.00
   -7    7    2     -0.53      0.00
   -6    7    2      2.40      0.00
   -5    7    2      7.39      0.00
   -4    7    2      1.17      0.00
   -3    7    2     -4.59      0.00
   -2    7    2     -3.25      0.00
   -1    7    2     -2.58      0.00
    0    7    2      0.26      0.00
    1    7    2     -0.34      0.00
    2    7    2     -7.05      0.00
    3    7    2     -8.27      0.00
    4    7    2     -4.83      0.00
    5    7    2     -2.27      0.00
    6    7    2     -0.61      0.00
    7    7    2     -3.60      0.00
    8    7    2     -6.25      0.00
    9    7    2     -2.67      0.00
   10    7    2     -2.42      0.00
   11    7    2     -6.22      0.00
   12    7    2     -5.97      0.00
   13    7    2     -2.52      0.00
   14    7    2      1.79      0.00
   15    7    2      3.61      0.00
   16    7    2      3.12      0.00
   17    7    2      3.50      0.00
   18    7    2      3.41      0.00
   19    7    2      3.01      0.00
   20    7    2      1.43      0.00
   21    7    2     -1.25      0.00
   22    7    2     -1.29      0.00
   23    7    2     -0.73      0.00
   24    7    2     -0.53      0.00
   25    7    2      1.13      0.00
  -19    8    2     -3.21      0.00
  -18    8    2     -2.57      0.00
  -17    8    2     -1.75      0.00
  -16    8    2      0.05      0.00
  -15    8    2      0.19      0.00
  -14    8    2     -1.19      0.00
  -13    8    2     -0.85      0.00
  -12    8    2      0.83      0.00
  -11    8    2      2.08      0.00
  -10    8    2      1.18      0.00
   -9    8    2      1.36      0.00
   -8    8    2      3.85      0.00
   -7    8    2      2.63      0.00
   -6    8    2      3.09      0.00
   -5    8    2      5.33      0.00
   -4    8    2      0.06      0.00
   -3    8    2     -1.76      0.00
   -2    8    2      2.21      0.00
   -1    8    2      3.27      0.00
    0    8    2      4.84      0.00
    1    8    2      0.26      0.00
    2    8    2     -7.88      0.00
    3    8    2     -4.90      0.00
    4    8    2      2.08      0.00
    5    8    2      7.25      0.00
    6    8    2     11.38      0.00
    7    8    2      7.07      0.00
    8    8    2      1.32      0.00
    9    8    2      2.97      0.00
   10    8    2      2.65      0.00
   11    8    2     -0.05      0.00
   12    8    2      2.40      0.00
   13    8    2      6.02      0.00
   14    8    2      5.88      0.00
   15    8    2      2.66      0.00
   16    8    2      0.98      0.00
   17    8    2      2.23      0.00
   18    8    2      2.63      0.00
   19    8    2      2.72      0.00
   20    8    2      2.52      0.00
   21    8    2      1.56      0.00
   22    8    2      1.67      0.00
   23    8    2      1.20      0.00
   24    8    2      0.85      0.00
   25    8    2      1.90      0.00
  -18    9    2     -0.10      0.00
  -17    9    2     -1.92      0.00
  -16    9    2     -1.51      0.00
  -15    9    2      0.06      0.00
  -14    9    2      0.33      0.00
  -13    9    2      1.18      0.00
  -12    9    2      4.00      0.00
  -11    9    2      6.82      0.00
  -10    9    2      6.40      0.00
   -9    9    2      5.69      0.00
   -8    9    2      5.94      0.00
   -7    9    2      2.51      0.00
   -6    9    2      2.15      0.00
   -5    9    2      6.22      0.00
   -4    9    2      4.80      0.00
   -3    9    2      4.29      0.00
   -2    9    2      6.37      0.00
   -1    9    2      6.76      0.00
    0    9    2     10.23      0.00
    1    9    2      7.09      0.00
    2    9    2     -0.62      0.00
    3    9    2      3.45      0.00
    4    9    2      9.94      0.00
    5    9    2     10.69      0.00
    6    9    2      8.82      0.00
    7    9    2      3.06      0.00
    8    9    2      2.33      0.00
    9    9    2      8.63      0.00
   10    9    2      8.81      0.00
   11    9    2      4.00      0.00
   12    9    2      3.26      0.00
   13    9    2      5.71      0.00
   14    9    2      6.34      0.00
   15    9    2      3.46      0.00
   16    9    2      2.08      0.00
   17    9    2      3.10      0.00
   18    9    2      2.53      0.00
   19    9    2      2.21      0.00
   20    9    2      1.51      0.00
   21    9    2     -0.46      0.00
   22    9    2     -0.73      0.00
   23    9    2     -0.45      0.00
   24    9    2      0.57      0.00
   25    9    2      2.28      0.00
  -18   10    2      0.04      0.00
  -17   10    2     -0.16      0.00
  -16   10    2      1.31      0.00
  -15   10    2      2.03      0.00
  -14   10    2      0.29      0.00
  -13   10    2     -0.83      0.00
  -12   10    2      0.20      0.00
  -11   10    2      1.08      0.00
  -10   10    2     -0.82      0.00
   -9   10    2     -0.51      0.00
   -8   10    2      3.64      0.00
   -7   10    2      3.55      0.00
   -6   10    2      2.54      0.00
   -5   10    2      4.32      0.00
   -4   10    2      2.05      0.00
   -3   10    2      0.36      0.00
   -2   10    2      1.23      0.00
   -1   10    2      1.12      0.00
    0   10    2      3.27      0.00
    1   10    2     -0.13      0.00
    2   10    2     -5.36      0.00
    3   10    2      1.84      0.00
    4   10    2      8.94      0.00
    5   10    2      7.06      0.00
    6   10    2      3.93      0.00
    7   10    2      1.73      0.00
    8   10    2      2.77      0.00
    9   10    2      4.67      0.00
   10   10    2      3.31      0.00
   11   10    2      2.73      0.00
   12   10    2      3.20      0.00
   13   10    2      2.76      0.00
   14   10    2      0.85      0.00
   15   10    2     -2.69      0.00
   16   10    2     -2.27      0.00
   17   10    2      0.52      0.00
   18   10    2      0.18      0.00
   19   10    2      0.17      0.00
   20   10    2     -0.44      0.00
   21   10    2     -1.97      0.00
   22   10    2     -0.34      0.00
   23   10    2      1.08      0.00
   24   10    2      1.31      0.00
   25   10    2      1.25      0.00
  -17   11    2     -0.47      0.00
  -16   11    2      1.22      0.00
  -15   11    2      2.58      0.00
  -14   11    2      1.57      0.00
  -13   11    2     -0.51      0.00
  -12   11    2     -1.61      0.00
  -11   11    2     -1.09      0.00
  -10   11    2     -2.06      0.00
   -9   11    2     -3.11      0.00
   -8   11    2     -2.48      0.00
   -7   11    2     -5.41      0.00
   -6   11    2     -6.97      0.00
   -5   11    2     -2.36      0.00
   -4   11    2     -0.97      0.00
   -3   11    2     -2.59      0.00
   -2   11    2     -2.74      0.00
   -1   11    2     -2.25      0.00
    0   11    2      0.63      0.00
    1   11    2     -0.73      0.00
    2   11    2     -4.23      0.00
    3   11    2      0.85      0.00
    4   11    2      4.83      0.00
    5   11    2      1.96      0.00
    6   11    2      0.06      0.00
    7   11    2      0.36      0.00
    8   11    2      1.42      0.00
    9   11    2      1.07      0.00
   10   11    2      0.21      0.00
   11   11    2      0.37      0.00
   12   11    2     -1.98      0.00
   13   11    2     -3.01      0.00
   14   11    2     -1.11      0.00
   15   11    2     -2.21      0.00
   16   11    2     -2.64      0.00
   17   11    2     -1.44      0.00
   18   11    2     -1.97      0.00
   19   11    2     -1.08      0.00
   20   11    2     -1.59      0.00
   21   11    2     -2.36      0.00
   22   11    2      0.84      0.00
   23   11    2      0.74      0.00
   24   11    2     -2.55      0.00
   25   11    2     -3.83      0.00
  -16   12    2      0.80      0.00
  -15   12    2      0.08      0.00
  -14   12    2     -1.40      0.00
  -13   12    2     -2.06      0.00
  -12   12    2     -1.44      0.00
  -11   12    2     -0.25      0.00
  -10   12    2     -1.95      0.00
   -9   12    2     -4.25      0.00
   -8   12    2     -2.60      0.00
   -7   12    2     -2.43      0.00
   -6   12    2     -3.31      0.00
   -5   12    2     -0.57      0.00
   -4   12    2     -0.57      0.00
   -3   12    2     -2.81      0.00
   -2   12    2     -2.14      0.00
   -1   12    2     -1.02      0.00
    0   12    2      0.21      0.00
    1   12    2     -0.81      0.00
    2   12    2     -2.07      0.00
    3   12    2      1.78      0.00
    4   12    2      2.73      0.00
    5   12    2     -1.36      0.00
    6   12    2     -2.98      0.00
    7   12    2     -2.14      0.00
    8   12    2     -2.06      0.00
    9   12    2     -4.37      0.00
   10   12    2     -5.03      0.00
   11   12    2     -3.23      0.00
   12   12    2     -4.99      0.00
   13   12    2     -5.95      0.00
   14   12    2     -3.50      0.00
   15   12    2     -3.59      0.00
   16   12    2     -2.92      0.00
   17   12    2     -0.84      0.00
   18   12    2     -0.98      0.00
   19   12    2     -0.58      0.00
   20   12    2     -1.48      0.00
   21   12    2     -1.44      0.00
   22   12    2      1.70      0.00
   23   12    2     -0.47      0.00
   24   12    2     -3.60      0.00
  -15   13    2      1.69      0.00
  -14   13    2      2.12      0.00
  -13   13    2      1.36      0.00
  -12   13    2     -0.25      0.00
  -11   13    2     -0.62      0.00
  -10   13    2     -1.15      0.00
   -9   13    2     -2.11      0.00
   -8   13    2     -0.97      0.00
   -7   13    2     -1.29      0.00
   -6   13    2     -2.61      0.00
   -5   13    2     -0.12      0.00
   -4   13    2      0.88      0.00
   -3   13    2     -0.90      0.00
   -2   13    2     -0.11      0.00
   -1   13    2      1.58      0.00
    0   13    2      2.59      0.00
    1   13    2      1.80      0.00
    2   13    2     -0.09      0.00
    3   13    2     -0.07      0.00
    4   13    2     -1.22      0.00
    5   13    2     -2.59      0.00
    6   13    2     -1.37      0.00
    7   13    2     -0.83      0.00
    8   13    2     -2.25      0.00
    9   13    2     -4.91      0.00
   10   13    2     -4.85      0.00
   11   13    2     -2.48      0.00
   12   13    2     -4.17      0.00
   13   13    2     -5.22      0.00
   14   13    2     -2.30      0.00
   15   13    2     -2.01      0.00
   16   13    2     -2.99      0.00
   17   13    2     -2.24      0.00
   18   13    2     -1.10      0.00
   19   13    2      0.37      0.00
   20   13    2     -0.49      0.00
   21   13    2     -0.42      0.00
   22   13    2      2.47      0.00
   23   13    2      0.79      0.00
   24   13    2     -0.72      0.00
  -15   14    2      0.39      0.00
  -14   14    2     -0.49      0.00
  -13   14    2     -1.73      0.00
  -12   14    2     -1.61      0.00
  -11   14    2      0.64      0.00
  -10   14    2      2.12      0.00
   -9   14    2      1.67      0.00
   -8   14    2      2.70      0.00
   -7   14    2      4.02      0.00
   -6   14    2      3.34      0.00
   -5   14    2      3.20      0.00
   -4   14    2      2.22      0.00
   -3   14    2     -0.23      0.00
   -2   14    2     -0.22      0.00
   -1   14    2      1.05      0.00
    0   14    2      1.37      0.00
    1   14    2      1.06      0.00
    2   14    2      1.22      0.00
    3   14    2      1.85      0.00
    4   14    2     -0.01      0.00
    5   14    2     -1.78      0.00
    6   14    2     -0.76      0.00
    7   14    2      0.47      0.00
    8   14    2      0.77      0.00
    9   14    2     -1.09      0.00
   10   14    2     -1.41      0.00
   11   14    2      1.59      0.00
   12   14    2      1.17      0.00
   13   14    2     -0.61      0.00
   14   14    2      0.51      0.00
   15   14    2      0.27      0.00
   16   14    2     -0.92      0.00
   17   14    2     -0.40      0.00
   18   14    2      0.31      0.00
   19   14    2      0.23      0.00
   20   14    2     -0.66      0.00
   21   14    2      0.67      0.00
   22   14    2      3.16      0.00
   23   14    2      1.01      0.00
   24   14    2     -0.42      0.00
  -14   15    2     -3.02      0.00
  -13   15    2     -2.22      0.00
  -12   15    2      0.37      0.00
  -11   15    2      2.08      0.00
  -10   15    2      1.49      0.00
   -9   15    2      0.11      0.00
   -8   15    2      0.78      0.00
   -7   15    2      2.27      0.00
   -6   15    2      1.52      0.00
   -5   15    2      0.59      0.00
   -4   15    2      1.15      0.00
   -3   15    2      1.30      0.00
   -2   15    2      2.00      0.00
   -1   15    2      3.49      0.00
    0   15    2      3.06      0.00
    1   15    2      1.04      0.00
    2   15    2      0.50      0.00
    3   15    2      0.58      0.00
    4   15    2     -1.32      0.00
    5   15    2     -1.13      0.00
    6   15    2      2.13      0.00
    7   15    2      3.04      0.00
    8   15    2      0.72      0.00
    9   15    2     -2.96      0.00
   10   15    2     -2.27      0.00
   11   15    2      2.66      0.00
   12   15    2      1.87      0.00
   13   15    2     -1.74      0.00
   14   15    2     -0.78      0.00
   15   15    2      0.62      0.00
   16   15    2      0.45      0.00
   17   15    2      1.06      0.00
   18   15    2      1.80      0.00
   19   15    2      1.11      0.00
   20   15    2     -0.84      0.00
   21   15    2     -1.49      0.00
   22   15    2     -0.61      0.00
   23   15    2     -0.83      0.00
   24   15    2     -0.10      0.00
  -13   16    2      0.43      0.00
  -12   16    2      1.87      0.00
  -11   16    2      0.71      0.00
  -10   16    2     -0.98      0.00
   -9   16    2     -1.27      0.00
   -8   16    2     -0.49      0.00
   -7   16    2      0.26      0.00
   -6   16    2     -0.06      0.00
   -5   16    2     -0.80      0.00
   -4   16    2     -0.34      0.00
   -3   16    2     -0.88      0.00
   -2   16    2     -2.48      0.00
   -1   16    2     -2.02      0.00
    0   16    2     -1.76      0.00
    1   16    2     -2.73      0.00
    2   16    2     -1.78      0.00
    3   16    2     -1.55      0.00
    4   16    2     -4.49      0.00
    5   16    2     -4.35      0.00
    6   16    2     -0.78      0.00
    7   16    2      0.04      0.00
    8   16    2     -1.28      0.00
    9   16    2     -2.45      0.00
   10   16    2     -0.18      0.00
   11   16    2      3.68      0.00
   12   16    2      1.23      0.00
   13   16    2     -1.77      0.00
   14   16    2      0.55      0.00
   15   16    2      1.48      0.00
   16   16    2     -0.32      0.00
   17   16    2     -1.70      0.00
   18   16    2     -2.19      0.00
   19   16    2     -1.60      0.00
   20   16    2     -0.13      0.00
   21   16    2      2.03      0.00
   22   16    2      3.80      0.00
   23   16    2      3.30      0.00
  -12   17    2      5.03      0.00
  -11   17    2      3.26      0.00
  -10   17    2      1.44      0.00
   -9   17    2      1.65      0.00
   -8   17    2      2.04      0.00
   -7   17    2      1.66      0.00
   -6   17    2      1.28      0.00
   -5   17    2      0.10      0.00
   -4   17    2     -0.22      0.00
   -3   17    2      0.38      0.00
   -2   17    2      0.09      0.00
   -1   17    2      1.00      0.00
    0   17    2      0.75      0.00
    1   17    2     -2.37      0.00
    2   17    2     -3.29      0.00
    3   17    2     -3.28      0.00
    4   17    2     -4.45      0.00
    5   17    2     -2.02      0.00
    6   17    2      1.29      0.00
    7   17    2     -0.07      0.00
    8   17    2     -2.13      0.00
    9   17    2     -2.46      0.00
   10   17    2     -0.04      0.00
   11   17    2      3.43      0.00
   12   17    2      1.60      0.00
   13   17    2     -0.38      0.00
   14   17    2      1.22      0.00
   15   17    2      0.62      0.00
   16   17    2     -0.39      0.00
   17   17    2     -0.03      0.00
   18   17    2      0.14      0.00
   19   17    2      0.18      0.00
   20   17    2     -1.35      0.00
   21   17    2     -2.92      0.00
   22   17    2     -1.66      0.00
   23   17    2      0.65      0.00
  -11   18    2     -1.35      0.00
  -10   18    2     -1.82      0.00
   -9   18    2     -0.33      0.00
   -8   18    2     -0.42      0.00
   -7   18    2     -1.41      0.00
   -6   18    2      0.35      0.00
   -5   18    2      1.59      0.00
   -4   18    2      1.14      0.00
   -3   18    2      1.29      0.00
   -2   18    2      0.05      0.00
   -1   18    2     -0.13      0.00
    0   18    2      1.33      0.00
    1   18    2      1.32      0.00
    2   18    2      2.31      0.00
    3   18    2      2.81      0.00
    4   18    2      1.00      0.00
    5   18    2      1.23      0.00
    6   18    2      1.18      0.00
    7   18    2     -1.43      0.00
    8   18    2     -1.41      0.00
    9   18    2     -0.23      0.00
   10   18    2      0.40      0.00
   11   18    2      1.85      0.00
   12   18    2      0.17      0.00
   13   18    2     -1.35      0.00
   14   18    2      0.02      0.00
   15   18    2     -0.16      0.00
   16   18    2      0.13      0.00
   17   18    2      0.26      0.00
   18   18    2     -1.26      0.00
   19   18    2     -1.16      0.00
   20   18    2     -0.77      0.00
   21   18    2      0.06      0.00
   22   18    2      2.24      0.00
   -9   19    2     -0.33      0.00
   -8   19    2     -0.32      0.00
   -7   19    2      0.11      0.00
   -6   19    2      3.55      0.00
   -5   19    2      4.41      0.00
   -4   19    2      1.46      0.00
   -3   19    2      0.98      0.00
   -2   19    2      0.48      0.00
   -1   19    2      0.25      0.00
    0   19    2      2.67      0.00
    1   19    2      2.83      0.00
    2   19    2      1.67      0.00
    3   19    2      1.50      0.00
    4   19    2      2.03      0.00
    5   19    2      4.40      0.00
    6   19    2      4.27      0.00
    7   19    2      1.04      0.00
    8   19    2      1.19      0.00
    9   19    2      2.48      0.00
   10   19    2      2.97      0.00
   11   19    2      5.27      0.00
   12   19    2      4.39      0.00
   13   19    2      1.25      0.00
   14   19    2      0.86      0.00
   15   19    2      0.67      0.00
   16   19    2      0.81      0.00
   17   19    2      0.07      0.00
   18   19    2     -1.87      0.00
   19   19    2     -1.51      0.00
   20   19    2     -1.83      0.00
   21   19    2     -2.90      0.00
   22   19    2     -2.15      0.00
   -8   20    2     -0.35      0.00
   -7   20    2     -0.46      0.00
   -6   20    2      2.42      0.00
   -5   20    2      2.36      0.00
   -4   20    2     -1.61      0.00
   -3   20    2     -0.93      0.00
   -2   20    2      1.35      0.00
   -1   20    2      2.06      0.00
    0   20    2      3.63      0.00
    1   20    2      1.73      0.00
    2   20    2     -1.38      0.00
    3   20    2     -0.68      0.00
    4   20    2      1.21      0.00
    5   20    2      1.90      0.00
    6   20    2     -0.54      0.00
    7   20    2     -2.64      0.00
    8   20    2      0.98      0.00
    9   20    2      3.75      0.00
   10   20    2      1.62      0.00
   11   20    2      0.40      0.00
   12   20    2     -0.65      0.00
   13   20    2     -1.35      0.00
   14   20    2      1.40      0.00
   15   20    2      3.21      0.00
   16   20    2      3.33      0.00
   17   20    2      3.42      0.00
   18   20    2      3.12      0.00
   19   20    2      3.20      0.00
   20   20    2      1.36      0.00
   21   20    2     -0.73      0.00
   -7   21    2     -1.28      0.00
   -6   21    2      0.57      0.00
   -5   21    2     -0.83      0.00
   -4   21    2     -3.99      0.00
   -3   21    2     -0.91      0.00
   -2   21    2      2.54      0.00
   -1   21    2      0.92      0.00
    0   21    2      0.11      0.00
    1   21    2     -0.55      0.00
    2   21    2     -1.22      0.00
    3   21    2     -0.11      0.00
    4   21    2     -0.05      0.00
    5   21    2     -0.72      0.00
    6   21    2     -1.97      0.00
    7   21    2     -2.77      0.00
    8   21    2     -0.90      0.00
    9   21    2     -1.02      0.00
   10   21    2     -3.51      0.00
   11   21    2     -2.07      0.00
   12   21    2     -0.30      0.00
   13   21    2     -2.23      0.00
   14   21    2     -3.18      0.00
   15   21    2     -2.41      0.00
   16   21    2     -0.56      0.00
   17   21    2      1.71      0.00
   18   21    2      1.62      0.00
   19   21    2      0.39      0.00
   20   21    2     -0.40      0.00
   -5   22    2     -0.91      0.00
   -4   22    2     -2.46      0.00
   -3   22    2     -0.06      0.00
   -2   22    2      1.71      0.00
   -1   22    2     -0.49      0.00
    0   22    2     -0.59      0.00
    1   22    2      0.63      0.00
    2   22    2      0.93      0.00
    3   22    2      1.57      0.00
    4   22    2      1.39      0.00
    5   22    2      0.61      0.00
    6   22    2     -1.84      0.00
    7   22    2     -4.20      0.00
    8   22    2     -2.06      0.00
    9   22    2      0.28      0.00
   10   22    2     -0.65      0.00
   11   22    2     -1.16      0.00
   12   22    2     -1.86      0.00
   13   22    2     -3.56      0.00
   14   22    2     -2.14      0.00
   15   22    2      0.39      0.00
   16   22    2      0.19      0.00
   17   22    2     -1.41      0.00
   18   22    2     -3.13      0.00
   19   22    2     -3.56      0.00
   -3   23    2      1.19      0.00
   -2   23    2      2.35      0.00
   -1   23    2     -0.33      0.00
    0   23    2     -1.74      0.00
    1   23    2     -0.50      0.00
    2   23    2      0.59      0.00
    3   23    2      0.34      0.00
    4   23    2     -1.13      0.00
    5   23    2     -1.41      0.00
    6   23    2     -1.55      0.00
    7   23    2     -1.84      0.00
    8   23    2     -0.25      0.00
    9   23    2     -0.37      0.00
   10   23    2     -2.29      0.00
   11   23    2     -1.31      0.00
   12   23    2      0.43      0.00
   13   23    2     -0.47      0.00
   14   23    2     -1.57      0.00
   15   23    2     -1.83      0.00
   16   23    2     -1.90      0.00
   17   23    2     -0.65      0.00
   18   23    2      0.69      0.00
   -1   24    2     -1.23      0.00
    0   24    2     -0.72      0.00
    1   24    2      1.05      0.00
    2   24    2      1.42      0.00
    3   24    2     -0.19      0.00
    4   24    2     -1.90      0.00
    5   24    2     -1.76      0.00
    6   24    2     -2.27      0.00
    7   24    2     -3.55      0.00
    8   24    2     -2.34      0.00
    9   24    2     -0.99      0.00
   10   24    2     -0.81      0.00
   11   24    2     -0.94      0.00
   12   24    2     -2.97      0.00
   13   24    2     -4.78      0.00
   14   24    2     -2.78      0.00
   15   24    2      0.91      0.00
   16   24    2      2.83      0.00
   17   24    2      3.01      0.00
    1   25    2     -2.86      0.00
    2   25    2     -1.89      0.00
    3   25    2     -1.24      0.00
    4   25    2     -1.54      0.00
    5   25    2     -0.89      0.00
    6   25    2     -0.14      0.00
    7   25    2     -0.13      0.00
    8   25    2      0.45      0.00
    9   25    2      0.30      0.00
   10   25    2     -0.23      0.00
   11   25    2     -0.55      0.00
   12   25    2     -1.68      0.00
   13   25    2     -1.08      0.00
   14   25    2      1.24      0.00
   15   25    2      1.66      0.00
    6   26    2      0.51      0.00
    7   26    2      0.98      0.00
    8   26    2      1.45      0.00
    9   26    2      2.32      0.00
   10   26    2      2.84      0.00
   11   26    2      1.65      0.00
   -9  -26    3      0.02      0.00
   -8  -26    3      0.12      0.00
   -7  -26    3     -2.44      0.00
   -6  -26    3     -2.79      0.00
   -5  -26    3     -0.51      0.00
  -13  -25    3      0.01      0.00
  -12  -25    3      3.73      0.00
  -11  -25    3      1.71      0.00
  -10  -25    3     -0.53      0.00
   -9  -25    3      0.76      0.00
   -8  -25    3      0.48      0.00
   -7  -25    3     -0.27      0.00
   -6  -25    3      1.79      0.00
   -5  -25    3      3.55      0.00
   -4  -25    3      1.93      0.00
   -3  -25    3      0.30      0.00
   -2  -25    3      1.78      0.00
   -1  -25    3      4.19      0.00
    0  -25    3      4.72      0.00
  -15  -24    3     -0.57      0.00
  -14  -24    3     -0.30      0.00
  -13  -24    3      2.14      0.00
  -12  -24    3      4.06      0.00
  -11  -24    3      1.27      0.00
  -10  -24    3      0.86      0.00
   -9  -24    3      3.56      0.00
   -8  -24    3      1.74      0.00
   -7  -24    3     -0.90      0.00
   -6  -24    3     -0.77      0.00
   -5  -24    3     -1.55      0.00
   -4  -24    3     -2.97      0.00
   -3  -24    3     -1.42      0.00
   -2  -24    3      2.61      0.00
   -1  -24    3      4.46      0.00
    0  -24    3      3.31      0.00
    1  -24    3      1.46      0.00
    2  -24    3      0.79      0.00
    3  -24    3      1.08      0.00
  -16  -23    3     -0.45      0.00
  -15  -23    3      0.05      0.00
  -14  -23    3     -0.90      0.00
  -13  -23    3      0.21      0.00
  -12  -23    3      2.43      0.00
  -11  -23    3      1.06      0.00
  -10  -23    3      0.63      0.00
   -9  -23    3      2.18      0.00
   -8  -23    3      0.96      0.00
   -7  -23    3      1.16      0.00
   -6  -23    3      2.31      0.00
   -5  -23    3     -0.35      0.00
   -4  -23    3     -2.51      0.00
   -3  -23    3     -1.09      0.00
   -2  -23    3      0.44      0.00
   -1  -23    3     -1.54      0.00
    0  -23    3     -3.80      0.00
    1  -23    3     -2.46      0.00
    2  -23    3     -0.35      0.00
    3  -23    3      0.59      0.00
    4  -23    3      0.08      0.00
    5  -23    3     -0.29      0.00
  -18  -22    3      2.53      0.00
  -17  -22    3      3.04      0.00
  -16  -22    3      1.70      0.00
  -15  -22    3      1.10      0.00
  -14  -22    3      0.82      0.00
  -13  -22    3      1.32      0.00
  -12  -22    3      1.60      0.00
  -11  -22    3     -0.76      0.00
  -10  -22    3     -1.51      0.00
   -9  -22    3      0.32      0.00
   -8  -22    3      0.11      0.00
   -7  -22    3      0.22      0.00
   -6  -22    3      0.43      0.00
   -5  -22    3     -1.29      0.00
   -4  -22    3     -0.64      0.00
   -3  -22    3      1.46      0.00
   -2  -22    3      0.88      0.00
   -1  -22    3     -2.37      0.00
    0  -22    3     -3.62      0.00
    1  -22    3     -1.08      0.00
    2  -22    3     -0.84      0.00
    3  -22    3     -2.40      0.00
    4  -22    3     -2.47      0.00
    5  -22    3     -2.10      0.00
    6  -22    3      0.39      0.00
  -19  -21    3      0.91      0.00
  -18  -21    3      0.84      0.00
  -17  -21    3     -1.12      0.00
  -16  -21    3     -2.64      0.00
  -15  -21    3     -0.73      0.00
  -14  -21    3      0.70      0.00
  -13  -21    3      0.17      0.00
  -12  -21    3      0.42      0.00
  -11  -21    3      1.01      0.00
  -10  -21    3      1.68      0.00
   -9  -21    3      2.03      0.00
   -8  -21    3      0.65      0.00
   -7  -21    3      0.33      0.00
   -6  -21    3      1.11      0.00
   -5  -21    3      0.80      0.00
   -4  -21    3      1.00      0.00
   -3  -21    3      0.76      0.00
   -2  -21    3     -0.30      0.00
   -1  -21    3     -1.02      0.00
    0  -21    3     -0.28      0.00
    1  -21    3      2.06      0.00
    2  -21    3      1.02      0.00
    3  -21    3     -0.61      0.00
    4  -21    3      0.73      0.00
    5  -21    3      0.52      0.00
    6  -21    3      1.72      0.00
    7  -21    3      3.28      0.00
    8  -21    3     -0.33      0.00
  -20  -20    3      0.76      0.00
  -19  -20    3     -0.32      0.00
  -18  -20    3     -1.49      0.00
  -17  -20    3     -2.94      0.00
  -16  -20    3     -3.81      0.00
  -15  -20    3     -1.65      0.00
  -14  -20    3     -0.26      0.00
  -13  -20    3     -0.47      0.00
  -12  -20    3      1.03      0.00
  -11  -20    3      2.24      0.00
  -10  -20    3      1.03      0.00
   -9  -20    3     -0.38      0.00
   -8  -20    3     -0.45      0.00
   -7  -20    3      0.34      0.00
   -6  -20    3      0.33      0.00
   -5  -20    3     -1.01      0.00
   -4  -20    3     -2.13      0.00
   -3  -20    3     -2.41      0.00
   -2  -20    3     -0.68      0.00
   -1  -20    3      1.20      0.00
    0  -20    3      1.08      0.00
    1  -20    3      1.71      0.00
    2  -20    3      1.19      0.00
    3  -20    3      0.51      0.00
    4  -20    3      1.37      0.00
    5  -20    3     -0.74      0.00
    6  -20    3     -0.21      0.00
    7  -20    3      2.66      0.00
    8  -20    3     -0.49      0.00
    9  -20    3     -2.22      0.00
  -20  -19    3     -1.62      0.00
  -19  -19    3     -0.60      0.00
  -18  -19    3      0.27      0.00
  -17  -19    3     -0.04      0.00
  -16  -19    3     -0.67      0.00
  -15  -19    3      0.98      0.00
  -14  -19    3      0.99      0.00
  -13  -19    3     -0.80      0.00
  -12  -19    3     -0.39      0.00
  -11  -19    3      0.48      0.00
  -10  -19    3     -0.25      0.00
   -9  -19    3     -1.23      0.00
   -8  -19    3     -1.56      0.00
   -7  -19    3     -2.00      0.00
   -6  -19    3     -1.83      0.00
   -5  -19    3     -0.20      0.00
   -4  -19    3      0.23      0.00
   -3  -19    3     -1.45      0.00
   -2  -19    3     -1.04      0.00
   -1  -19    3      0.46      0.00
    0  -19    3     -0.16      0.00
    1  -19    3      0.71      0.00
    2  -19    3      1.64      0.00
    3  -19    3      1.17      0.00
    4  -19    3      2.05      0.00
    5  -19    3      1.43      0.00
    6  -19    3      2.58      0.00
    7  -19    3      4.39      0.00
    8  -19    3      0.10      0.00
    9  -19    3     -0.73      0.00
   10  -19    3      3.99      0.00
   11  -19    3      4.33      0.00
  -21  -18    3      0.91      0.00
  -20  -18    3      0.58      0.00
  -19  -18    3     -1.02      0.00
  -18  -18    3     -2.37      0.00
  -17  -18    3     -3.10      0.00
  -16  -18    3     -2.76      0.00
  -15  -18    3     -1.03      0.00
  -14  -18    3     -1.33      0.00
  -13  -18    3     -1.74      0.00
  -12  -18    3     -0.42      0.00
  -11  -18    3     -1.17      0.00
  -10  -18    3     -3.37      0.00
   -9  -18    3     -4.17      0.00
   -8  -18    3     -2.51      0.00
   -7  -18    3      0.30      0.00
   -6  -18    3      2.35      0.00
   -5  -18    3      3.15      0.00
   -4  -18    3      0.57      0.00
   -3  -18    3     -2.69      0.00
   -2  -18    3      0.24      0.00
   -1  -18    3      4.38      0.00
    0  -18    3      2.24      0.00
    1  -18    3      0.02      0.00
    2  -18    3      0.54      0.00
    3  -18    3      0.41      0.00
    4  -18    3      0.64      0.00
    5  -18    3     -0.77      0.00
    6  -18    3     -1.18      0.00
    7  -18    3      0.96      0.00
    8  -18    3     -0.83      0.00
    9  -18    3     -2.33      0.00
   10  -18    3     -2.04      0.00
   11  -18    3     -5.12      0.00
   12  -18    3     -6.52      0.00
  -21  -17    3     -5.24      0.00
  -20  -17    3     -5.07      0.00
  -19  -17    3     -2.20      0.00
  -18  -17    3     -0.02      0.00
  -17  -17    3      0.03      0.00
  -16  -17    3      0.77      0.00
  -15  -17    3      1.97      0.00
  -14  -17    3      0.13      0.00
  -13  -17    3     -1.20      0.00
  -12  -17    3     -1.32      0.00
  -11  -17    3     -3.11      0.00
  -10  -17    3     -2.68      0.00
   -9  -17    3     -0.74      0.00
   -8  -17    3      0.30      0.00
   -7  -17    3      1.54      0.00
   -6  -17    3      2.15      0.00
   -5  -17    3      2.68      0.00
   -4  -17    3      1.53      0.00
   -3  -17    3     -0.83      0.00
   -2  -17    3      1.59      0.00
   -1  -17    3      4.34      0.00
    0  -17    3      1.26      0.00
    1  -17    3      0.18      0.00
    2  -17    3      2.83      0.00
    3  -17    3      2.19      0.00
    4  -17    3      0.18      0.00
    5  -17    3     -1.34      0.00
    6  -17    3     -1.60      0.00
    7  -17    3      0.15      0.00
    8  -17    3     -1.33      0.00
    9  -17    3     -2.36      0.00
   10  -17    3      1.40      0.00
   11  -17    3      3.86      0.00
   12  -17    3      3.70      0.00
   13  -17    3      2.10      0.00
  -22  -16    3      0.10      0.00
  -21  -16    3     -0.21      0.00
  -20  -16    3     -0.07      0.00
  -19  -16    3      0.97      0.00
  -18  -16    3      0.68      0.00
  -17  -16    3     -0.19      0.00
  -16  -16    3      1.78      0.00
  -15  -16    3      2.70      0.00
  -14  -16    3     -0.43      0.00
  -13  -16    3     -0.26      0.00
  -12  -16    3      1.59      0.00
  -11  -16    3     -0.43      0.00
  -10  -16    3     -0.32      0.00
   -9  -16    3      0.57      0.00
   -8  -16    3      0.03      0.00
   -7  -16    3      1.95      0.00
   -6  -16    3      2.73      0.00
   -5  -16    3      2.16      0.00
   -4  -16    3      1.34      0.00
   -3  -16    3     -0.64      0.00
   -2  -16    3      1.66      0.00
   -1  -16    3      4.58      0.00
    0  -16    3      1.03      0.00
    1  -16    3     -1.47      0.00
    2  -16    3     -0.02      0.00
    3  -16    3     -0.88      0.00
    4  -16    3     -1.78      0.00
    5  -16    3     -1.00      0.00
    6  -16    3     -0.42      0.00
    7  -16    3      1.10      0.00
    8  -16    3      0.84      0.00
    9  -16    3      0.06      0.00
   10  -16    3      1.73      0.00
   11  -16    3      0.35      0.00
   12  -16    3     -3.63      0.00
   13  -16    3     -4.39      0.00
   14  -16    3     -2.06      0.00
  -22  -15    3     -1.15      0.00
  -21  -15    3     -1.97      0.00
  -20  -15    3     -0.78      0.00
  -19  -15    3      2.08      0.00
  -18  -15    3      2.28      0.00
  -17  -15    3     -0.15      0.00
  -16  -15    3      0.77      0.00
  -15  -15    3      2.09      0.00
  -14  -15    3     -0.33      0.00
  -13  -15    3      0.43      0.00
  -12  -15    3      1.93      0.00
  -11  -15    3     -0.29      0.00
  -10  -15    3      1.59      0.00
   -9  -15    3      3.28      0.00
   -8  -15    3      1.08      0.00
   -7  -15    3      1.90      0.00
   -6  -15    3      1.43      0.00
   -5  -15    3     -0.28      0.00
   -4  -15    3     -0.30      0.00
   -3  -15    3     -2.93      0.00
   -2  -15    3     -2.92      0.00
   -1  -15    3     -0.27      0.00
    0  -15    3     -1.92      0.00
    1  -15    3     -2.02      0.00
    2  -15    3      1.29      0.00
    3  -15    3      1.39      0.00
    4  -15    3      0.21      0.00
    5  -15    3      0.12      0.00
    6  -15    3     -0.16      0.00
    7  -15    3      1.09      0.00
    8  -15    3      2.44      0.00
    9  -15    3      3.05      0.00
   10  -15    3      4.31      0.00
   11  -15    3      2.84      0.00
   12  -15    3      0.34      0.00
   13  -15    3      1.65      0.00
   14  -15    3      3.32      0.00
   15  -15    3      2.26      0.00
  -22  -14    3      1.65      0.00
  -21  -14    3      1.58      0.00
  -20  -14    3      0.85      0.00
  -19  -14    3      0.32      0.00
  -18  -14    3      0.20      0.00
  -17  -14    3      0.48      0.00
  -16  -14    3      4.15      0.00
  -15  -14    3      6.30      0.00
  -14  -14    3      2.27      0.00
  -13  -14    3      1.83      0.00
  -12  -14    3      4.37      0.00
  -11  -14    3      2.60      0.00
  -10  -14    3      2.86      0.00
   -9  -14    3      2.85      0.00
   -8  -14    3      0.99      0.00
   -7  -14    3      3.85      0.00
   -6  -14    3      3.49      0.00
   -5  -14    3      0.64      0.00
   -4  -14    3      2.15      0.00
   -3  -14    3      1.64      0.00
   -2  -14    3      2.34      0.00
   -1  -14    3      5.31      0.00
    0  -14    3      3.22      0.00
    1  -14    3      1.68      0.00
    2  -14    3      3.02      0.00
    3  -14    3      1.95      0.00
    4  -14    3      0.88      0.00
    5  -14    3      1.30      0.00
    6  -14    3      1.06      0.00
    7  -14    3      0.64      0.00
    8  -14    3     -0.18      0.00
    9  -14    3     -0.80      0.00
   10  -14    3      0.10      0.00
   11  -14    3      0.75      0.00
   12  -14    3      1.91      0.00
   13  -14    3      4.34      0.00
   14  -14    3      4.09      0.00
   15  -14    3      1.63      0.00
   16  -14    3      1.30      0.00
  -23  -13    3      5.12      0.00
  -22  -13    3      0.81      0.00
  -21  -13    3     -4.63      0.00
  -20  -13    3     -6.19      0.00
  -19  -13    3     -4.17      0.00
  -18  -13    3     -0.33      0.00
  -17  -13    3      0.33      0.00
  -16  -13    3      1.07      0.00
  -15  -13    3      3.20      0.00
  -14  -13    3      1.40      0.00
  -13  -13    3      1.54      0.00
  -12  -13    3      3.22      0.00
  -11  -13    3     -0.13      0.00
  -10  -13    3     -0.86      0.00
   -9  -13    3     -0.19      0.00
   -8  -13    3     -1.89      0.00
   -7  -13    3     -0.43      0.00
   -6  -13    3     -1.64      0.00
   -5  -13    3     -2.69      0.00
   -4  -13    3      2.47      0.00
   -3  -13    3      2.80      0.00
   -2  -13    3      0.15      0.00
   -1  -13    3     -0.41      0.00
    0  -13    3     -2.99      0.00
    1  -13    3     -2.40      0.00
    2  -13    3      0.51      0.00
    3  -13    3      0.08      0.00
    4  -13    3     -0.18      0.00
    5  -13    3      0.10      0.00
    6  -13    3     -0.76      0.00
    7  -13    3     -0.95      0.00
    8  -13    3     -0.03      0.00
    9  -13    3      1.54      0.00
   10  -13    3      1.73      0.00
   11  -13    3     -0.45      0.00
   12  -13    3     -1.84      0.00
   13  -13    3     -1.68      0.00
   14  -13    3     -1.80      0.00
   15  -13    3     -1.23      0.00
   16  -13    3      0.46      0.00
   17  -13    3      0.52      0.00
  -23  -12    3      0.15      0.00
  -22  -12    3     -4.70      0.00
  -21  -12    3     -4.87      0.00
  -20  -12    3     -0.78      0.00
  -19  -12    3      1.74      0.00
  -18  -12    3      3.94      0.00
  -17  -12    3      3.10      0.00
  -16  -12    3      2.74      0.00
  -15  -12    3      4.64      0.00
  -14  -12    3      0.64      0.00
  -13  -12    3     -2.90      0.00
  -12  -12    3     -1.34      0.00
  -11  -12    3     -2.25      0.00
  -10  -12    3     -2.49      0.00
   -9  -12    3     -2.95      0.00
   -8  -12    3     -5.42      0.00
   -7  -12    3     -3.63      0.00
   -6  -12    3     -3.90      0.00
   -5  -12    3     -5.03      0.00
   -4  -12    3     -0.76      0.00
   -3  -12    3     -0.97      0.00
   -2  -12    3     -3.38      0.00
   -1  -12    3     -2.13      0.00
    0  -12    3     -1.12      0.00
    1  -12    3      1.98      0.00
    2  -12    3      3.28      0.00
    3  -12    3      0.47      0.00
    4  -12    3      0.54      0.00
    5  -12    3      0.88      0.00
    6  -12    3     -0.74      0.00
    7  -12    3     -0.77      0.00
    8  -12    3      0.32      0.00
    9  -12    3      1.53      0.00
   10  -12    3      1.25      0.00
   11  -12    3      0.03      0.00
   12  -12    3      1.22      0.00
   13  -12    3      2.55      0.00
   14  -12    3      1.75      0.00
   15  -12    3      0.27      0.00
   16  -12    3     -1.06      0.00
   17  -12    3     -1.11      0.00
   18  -12    3      0.31      0.00
  -23  -11    3      2.11      0.00
  -22  -11    3     -2.27      0.00
  -21  -11    3     -1.87      0.00
  -20  -11    3     -0.51      0.00
  -19  -11    3     -1.52      0.00
  -18  -11    3      0.73      0.00
  -17  -11    3      0.64      0.00
  -16  -11    3     -1.13      0.00
  -15  -11    3      0.93      0.00
  -14  -11    3      0.30      0.00
  -13  -11    3     -0.65      0.00
  -12  -11    3      0.28      0.00
  -11  -11    3     -2.81      0.00
  -10  -11    3     -4.02      0.00
   -9  -11    3     -2.58      0.00
   -8  -11    3     -2.09      0.00
   -7  -11    3      0.75      0.00
   -6  -11    3     -0.26      0.00
   -5  -11    3     -2.11      0.00
   -4  -11    3      2.57      0.00
   -3  -11    3      3.20      0.00
   -2  -11    3      0.17      0.00
   -1  -11    3     -0.25      0.00
    0  -11    3      0.18      0.00
    1  -11    3      2.81      0.00
    2  -11    3      1.78      0.00
    3  -11    3     -2.34      0.00
    4  -11    3     -1.52      0.00
    5  -11    3     -1.96      0.00
    6  -11    3     -4.25      0.00
    7  -11    3     -2.29      0.00
    8  -11    3     -0.04      0.00
    9  -11    3      0.42      0.00
   10  -11    3     -0.14      0.00
   11  -11    3     -0.76      0.00
   12  -11    3      0.88      0.00
   13  -11    3      1.70      0.00
   14  -11    3      0.31      0.00
   15  -11    3     -0.75      0.00
   16  -11    3     -0.79      0.00
   17  -11    3      1.03      0.00
   18  -11    3      1.98      0.00
  -23  -10    3     -2.70      0.00
  -22  -10    3     -4.61      0.00
  -21  -10    3     -0.81      0.00
  -20  -10    3      1.09      0.00
  -19  -10    3     -0.24      0.00
  -18  -10    3      1.84      0.00
  -17  -10    3      0.50      0.00
  -16  -10    3     -2.46      0.00
  -15  -10    3     -0.21      0.00
  -14  -10    3     -0.78      0.00
  -13  -10    3     -3.51      0.00
  -12  -10    3     -2.60      0.00
  -11  -10    3     -0.01      0.00
  -10  -10    3      4.23      0.00
   -9  -10    3      4.47      0.00
   -8  -10    3      0.84      0.00
   -7  -10    3      2.09      0.00
   -6  -10    3      2.30      0.00
   -5  -10    3      2.30      0.00
   -4  -10    3      7.91      0.00
   -3  -10    3      8.08      0.00
   -2  -10    3      3.51      0.00
   -1  -10    3      1.26      0.00
    0  -10    3      0.07      0.00
    1  -10    3      0.99      0.00
    2  -10    3     -1.21      0.00
    3  -10    3     -3.25      0.00
    4  -10    3      1.55      0.00
    5  -10    3      2.05      0.00
    6  -10    3     -1.42      0.00
    7  -10    3     -0.46      0.00
    8  -10    3     -0.40      0.00
    9  -10    3     -1.54      0.00
   10  -10    3     -0.69      0.00
   11  -10    3      0.46      0.00
   12  -10    3      1.95      0.00
   13  -10    3      1.67      0.00
   14  -10    3     -1.13      0.00
   15  -10    3     -3.79      0.00
   16  -10    3     -4.82      0.00
   17  -10    3     -2.69      0.00
   18  -10    3     -0.48      0.00
   19  -10    3     -0.45      0.00
  -23   -9    3      4.73      0.00
  -22   -9    3      5.53      0.00
  -21   -9    3      5.51      0.00
  -20   -9    3      0.66      0.00
  -19   -9    3     -3.26      0.00
  -18   -9    3      0.26      0.00
  -17   -9    3      0.76      0.00
  -16   -9    3     -0.98      0.00
  -15   -9    3      2.28      0.00
  -14   -9    3      3.97      0.00
  -13   -9    3      3.44      0.00
  -12   -9    3      3.68      0.00
  -11   -9    3      3.50      0.00
  -10   -9    3      3.91      0.00
   -9   -9    3      1.97      0.00
   -8   -9    3      1.43      0.00
   -7   -9    3      7.20      0.00
   -6   -9    3      8.20      0.00
   -5   -9    3      7.09      0.00
   -4   -9    3     12.26      0.00
   -3   -9    3     11.75      0.00
   -2   -9    3      6.30      0.00
   -1   -9    3      4.37      0.00
    0   -9    3      4.15      0.00
    1   -9    3      6.05      0.00
    2   -9    3      4.65      0.00
    3   -9    3      2.11      0.00
    4   -9    3      4.04      0.00
    5   -9    3      0.93      0.00
    6   -9    3     -2.59      0.00
    7   -9    3      1.82      0.00
    8   -9    3      4.47      0.00
    9   -9    3      3.78      0.00
   10   -9    3      3.67      0.00
   11   -9    3      1.88      0.00
   12   -9    3     -0.67      0.00
   13   -9    3     -3.04      0.00
   14   -9    3     -4.80      0.00
   15   -9    3     -3.86      0.00
   16   -9    3     -0.22      0.00
   17   -9    3      4.16      0.00
   18   -9    3      4.37      0.00
   19   -9    3      0.47      0.00
   20   -9    3     -1.32      0.00
  -23   -8    3      2.62      0.00
  -22   -8    3      0.89      0.00
  -21   -8    3     -0.35      0.00
  -20   -8    3     -1.31      0.00
  -19   -8    3      1.08      0.00
  -18   -8    3      6.42      0.00
  -17   -8    3      3.81      0.00
  -16   -8    3     -1.30      0.00
  -15   -8    3     -0.40      0.00
  -14   -8    3     -0.78      0.00
  -13   -8    3     -3.14      0.00
  -12   -8    3     -3.34      0.00
  -11   -8    3      0.34      0.00
  -10   -8    3      6.95      0.00
   -9   -8    3      8.05      0.00
   -8   -8    3      6.38      0.00
   -7   -8    3      9.09      0.00
   -6   -8    3      7.69      0.00
   -5   -8    3      5.07      0.00
   -4   -8    3      7.69      0.00
   -3   -8    3      3.88      0.00
   -2   -8    3     -2.48      0.00
   -1   -8    3     -2.31      0.00
    0   -8    3     -1.83      0.00
    1   -8    3     -1.44      0.00
    2   -8    3     -2.76      0.00
    3   -8    3     -3.43      0.00
    4   -8    3      1.14      0.00
    5   -8    3      1.25      0.00
    6   -8    3     -0.21      0.00
    7   -8    3      3.41      0.00
    8   -8    3      3.86      0.00
    9   -8    3      1.82      0.00
   10   -8    3      1.17      0.00
   11   -8    3     -0.09      0.00
   12   -8    3     -0.14      0.00
   13   -8    3      1.61      0.00
   14   -8    3      3.14      0.00
   15   -8    3      3.39      0.00
   16   -8    3      2.42      0.00
   17   -8    3      1.58      0.00
   18   -8    3      0.21      0.00
   19   -8    3     -0.65      0.00
   20   -8    3      1.10      0.00
  -23   -7    3      1.29      0.00
  -22   -7    3     -0.21      0.00
  -21   -7    3     -1.77      0.00
  -20   -7    3     -2.53      0.00
  -19   -7    3     -1.82      0.00
  -18   -7    3      1.07      0.00
  -17   -7    3     -0.61      0.00
  -16   -7    3     -2.10      0.00
  -15   -7    3      1.01      0.00
  -14   -7    3      1.09      0.00
  -13   -7    3     -0.53      0.00
  -12   -7    3     -2.34      0.00
  -11   -7    3     -4.58      0.00
  -10   -7    3     -4.82      0.00
   -9   -7    3     -8.48      0.00
   -8   -7    3    -12.04      0.00
   -7   -7    3     -7.93      0.00
   -6   -7    3     -5.45      0.00
   -5   -7    3     -5.48      0.00
   -4   -7    3     -2.48      0.00
   -3   -7    3     -5.88      0.00
   -2   -7    3    -12.00      0.00
   -1   -7    3    -10.73      0.00
    0   -7    3     -7.71      0.00
    1   -7    3     -3.35      0.00
    2   -7    3      0.75      0.00
    3   -7    3      1.48      0.00
    4   -7    3      1.75      0.00
    5   -7    3     -2.21      0.00
    6   -7    3     -4.55      0.00
    7   -7    3      0.94      0.00
    8   -7    3      4.64      0.00
    9   -7    3      3.94      0.00
   10   -7    3      2.01      0.00
   11   -7    3      1.01      0.00
   12   -7    3      3.03      0.00
   13   -7    3      4.42      0.00
   14   -7    3      3.00      0.00
   15   -7    3      0.36      0.00
   16   -7    3     -1.15      0.00
   17   -7    3      0.17      0.00
   18   -7    3      0.89      0.00
   19   -7    3     -0.74      0.00
   20   -7    3     -1.88      0.00
   21   -7    3     -2.68      0.00
  -23   -6    3     -1.43      0.00
  -22   -6    3     -3.14      0.00
  -21   -6    3     -3.67      0.00
  -20   -6    3     -2.59      0.00
  -19   -6    3     -1.87      0.00
  -18   -6    3      0.65      0.00
  -17   -6    3     -0.58      0.00
  -16   -6    3     -2.61      0.00
  -15   -6    3     -0.41      0.00
  -14   -6    3     -0.25      0.00
  -13   -6    3     -1.31      0.00
  -12   -6    3     -3.44      0.00
  -11   -6    3     -4.62      0.00
  -10   -6    3      0.50      0.00
   -9   -6    3      0.86      0.00
   -8   -6    3     -5.30      0.00
   -7   -6    3     -5.20      0.00
   -6   -6    3     -4.85      0.00
   -5   -6    3    -11.22      0.00
   -4   -6    3    -17.23      0.00
   -3   -6    3    -22.17      0.00
   -2   -6    3    -21.95      0.00
   -1   -6    3    -11.08      0.00
    0   -6    3     -0.93      0.00
    1   -6    3      2.51      0.00
    2   -6    3      1.88      0.00
    3   -6    3     -0.74      0.00
    4   -6    3      0.23      0.00
    5   -6    3      2.76      0.00
    6   -6    3      5.79      0.00
    7   -6    3      9.59      0.00
    8   -6    3      7.77      0.00
    9   -6    3      2.65      0.00
   10   -6    3     -0.03      0.00
   11   -6    3      1.70      0.00
   12   -6    3      5.17      0.00
   13   -6    3      3.85      0.00
   14   -6    3      0.25      0.00
   15   -6    3     -1.44      0.00
   16   -6    3     -1.76      0.00
   17   -6    3     -0.56      0.00
   18   -6    3     -0.76      0.00
   19   -6    3     -2.57      0.00
   20   -6    3     -1.95      0.00
   21   -6    3     -0.55      0.00
  -23   -5    3      4.21      0.00
  -22   -5    3      3.85      0.00
  -21   -5    3      2.38      0.00
  -20   -5    3      0.90      0.00
  -19   -5    3     -1.31      0.00
  -18   -5    3      0.59      0.00
  -17   -5    3      1.08      0.00
  -16   -5    3      0.10      0.00
  -15   -5    3      2.76      0.00
  -14   -5    3      3.36      0.00
  -13   -5    3      2.60      0.00
  -12   -5    3      0.26      0.00
  -11   -5    3     -2.80      0.00
  -10   -5    3     -1.04      0.00
   -9   -5    3     -4.76      0.00
   -8   -5    3    -12.22      0.00
   -7   -5    3     -7.03      0.00
   -6   -5    3      1.41      0.00
   -5   -5    3      0.99      0.00
   -4   -5    3      2.67      0.00
   -3   -5    3      9.21      0.00
   -2   -5    3     11.06      0.00
   -1   -5    3      9.30      0.00
    0   -5    3      6.52      0.00
    1   -5    3      4.28      0.00
    2   -5    3      5.28      0.00
    3   -5    3      5.64      0.00
    4   -5    3      3.87      0.00
    5   -5    3      0.93      0.00
    6   -5    3     -1.07      0.00
    7   -5    3      0.00      0.00
    8   -5    3      0.91      0.00
    9   -5    3      1.25      0.00
   10   -5    3      1.57      0.00
   11   -5    3      2.78      0.00
   12   -5    3      3.99      0.00
   13   -5    3      0.83      0.00
   14   -5    3     -2.06      0.00
   15   -5    3     -1.81      0.00
   16   -5    3     -1.85      0.00
   17   -5    3     -0.75      0.00
   18   -5    3      0.22      0.00
   19   -5    3     -0.06      0.00
   20   -5    3      0.92      0.00
   21   -5    3      1.22      0.00
   22   -5    3     -0.04      0.00
  -23   -4    3      1.67      0.00
  -22   -4    3     -0.87      0.00
  -21   -4    3     -2.97      0.00
  -20   -4    3     -2.59      0.00
  -19   -4    3     -1.26      0.00
  -18   -4    3      3.45      0.00
  -17   -4    3      4.79      0.00
  -16   -4    3      2.39      0.00
  -15   -4    3      2.94      0.00
  -14   -4    3      1.45      0.00
  -13   -4    3     -1.37      0.00
  -12   -4    3     -2.86      0.00
  -11   -4    3     -0.67      0.00
  -10   -4    3      8.22      0.00
   -9   -4    3      9.86      0.00
   -8   -4    3      4.59      0.00
   -7   -4    3      8.22      0.00
   -6   -4    3     10.42      0.00
   -5   -4    3     -1.18      0.00
   -4   -4    3    -11.51      0.00
   -3   -4    3     -6.66      0.00
   -2   -4    3      5.67      0.00
   -1   -4    3     19.92      0.00
    0   -4    3     35.14      0.00
    1   -4    3     40.94      0.00
    2   -4    3     33.80      0.00
    3   -4    3     21.12      0.00
    4   -4    3     12.37      0.00
    5   -4    3     12.93      0.00
    6   -4    3     18.05      0.00
    7   -4    3     19.56      0.00
    8   -4    3     14.87      0.00
    9   -4    3      8.39      0.00
   10   -4    3      3.37      0.00
   11   -4    3      1.77      0.00
   12   -4    3      2.54      0.00
   13   -4    3      0.15      0.00
   14   -4    3     -1.48      0.00
   15   -4    3      0.24      0.00
   16   -4    3      0.51      0.00
   17   -4    3      0.48      0.00
   18   -4    3      0.13      0.00
   19   -4    3     -0.86      0.00
   20   -4    3      0.07      0.00
   21   -4    3      0.75      0.00
   22   -4    3      0.12      0.00
  -23   -3    3      2.12      0.00
  -22   -3    3      2.22      0.00
  -21   -3    3      0.91      0.00
  -20   -3    3     -0.04      0.00
  -19   -3    3     -0.90      0.00
  -18   -3    3      1.21      0.00
  -17   -3    3      1.85      0.00
  -16   -3    3     -0.08      0.00
  -15   -3    3      0.31      0.00
  -14   -3    3      0.03      0.00
  -13   -3    3      0.70      0.00
  -12   -3    3      2.92      0.00
  -11   -3    3      3.73      0.00
  -10   -3    3      4.48      0.00
   -9   -3    3      0.02      0.00
   -8   -3    3     -2.70      0.00
   -7   -3    3      6.00      0.00
   -6   -3    3     12.91      0.00
   -5   -3    3     12.90      0.00
   -4   -3    3     23.08      0.00
   -3   -3    3     49.86      0.00
   -2   -3    3     62.32      0.00
   -1   -3    3     39.83      0.00
    0   -3    3     13.31      0.00
    1   -3    3      5.14      0.00
    2   -3    3      6.40      0.00
    3   -3    3      9.85      0.00
    4   -3    3     12.63      0.00
    5   -3    3     14.57      0.00
    6   -3    3     13.71      0.00
    7   -3    3      7.04      0.00
    8   -3    3      0.83      0.00
    9   -3    3      1.46      0.00
   10   -3    3      4.05      0.00
   11   -3    3      4.79      0.00
   12   -3    3      4.34      0.00
   13   -3    3      0.59      0.00
   14   -3    3     -2.23      0.00
   15   -3    3     -1.57      0.00
   16   -3    3     -2.06      0.00
   17   -3    3     -1.65      0.00
   18   -3    3      0.74      0.00
   19   -3    3      2.80      0.00
   20   -3    3      3.50      0.00
   21   -3    3      1.26      0.00
   22   -3    3     -0.96      0.00
   23   -3    3     -0.55      0.00
  -22   -2    3     -1.19      0.00
  -21   -2    3     -4.48      0.00
  -20   -2    3     -3.91      0.00
  -19   -2    3     -1.23      0.00
  -18   -2    3      2.33      0.00
  -17   -2    3      3.17      0.00
  -16   -2    3      0.64      0.00
  -15   -2    3     -0.38      0.00
  -14   -2    3      0.03      0.00
  -13   -2    3      0.83      0.00
  -12   -2    3      0.30      0.00
  -11   -2    3     -0.87      0.00
  -10   -2    3      2.06      0.00
   -9   -2    3      4.74      0.00
   -8   -2    3      7.25      0.00
   -7   -2    3     10.79      0.00
   -6   -2    3      7.25      0.00
   -5   -2    3     -2.72      0.00
   -4   -2    3     -8.80      0.00
   -3   -2    3      0.47      0.00
   -2   -2    3      7.62      0.00
   -1   -2    3     -3.92      0.00
    0   -2    3      4.66      0.00
    1   -2    3     36.04      0.00
    2   -2    3     38.91      0.00
    3   -2    3     14.26      0.00
    4   -2    3     -4.58      0.00
    5   -2    3     -7.93      0.00
    6   -2    3     -4.67      0.00
    7   -2    3     -5.88      0.00
    8   -2    3     -7.01      0.00
    9   -2    3     -2.98      0.00
   10   -2    3     -2.42      0.00
   11   -2    3     -5.40      0.00
   12   -2    3     -4.65      0.00
   13   -2    3     -3.10      0.00
   14   -2    3     -1.90      0.00
   15   -2    3     -0.05      0.00
   16   -2    3     -0.49      0.00
   17   -2    3     -0.71      0.00
   18   -2    3      0.18      0.00
   19   -2    3      0.06      0.00
   20   -2    3     -1.00      0.00
   21   -2    3     -2.58      0.00
   22   -2    3     -1.59      0.00
   23   -2    3      0.45      0.00
  -22   -1    3     -3.57      0.00
  -21   -1    3     -6.15      0.00
  -20   -1    3     -4.76      0.00
  -19   -1    3     -3.60      0.00
  -18   -1    3     -2.81      0.00
  -17   -1    3     -1.62      0.00
  -16   -1    3     -1.98      0.00
  -15   -1    3     -2.33      0.00
  -14   -1    3     -0.37      0.00
  -13   -1    3      2.22      0.00
  -12   -1    3      2.47      0.00
  -11   -1    3      1.69      0.00
  -10   -1    3      2.05      0.00
   -9   -1    3      0.95      0.00
   -8   -1    3      0.58      0.00
   -7   -1    3     -0.06      0.00
   -6   -1    3     -5.10      0.00
   -5   -1    3     -5.75      0.00
   -4   -1    3      7.02      0.00
   -3   -1    3     32.34      0.00
   -2   -1    3     28.88      0.00
   -1   -1    3    -32.31      0.00
    0   -1    3    -74.39      0.00
    1   -1    3    -57.08      0.00
    2   -1    3    -43.14      0.00
    3   -1    3    -41.15      0.00
    4   -1    3    -25.33      0.00
    5   -1    3     -9.51      0.00
    6   -1    3     -5.09      0.00
    7   -1    3    -10.30      0.00
    8   -1    3    -13.72      0.00
    9   -1    3     -9.15      0.00
   10   -1    3     -7.30      0.00
   11   -1    3     -6.96      0.00
   12   -1    3     -1.94      0.00
   13   -1    3      0.17      0.00
   14   -1    3     -1.23      0.00
   15   -1    3     -0.93      0.00
   16   -1    3     -0.34      0.00
   17   -1    3      1.03      0.00
   18   -1    3      2.33      0.00
   19   -1    3      1.83      0.00
   20   -1    3     -0.13      0.00
   21   -1    3     -3.60      0.00
   22   -1    3     -4.26      0.00
   23   -1    3     -2.76      0.00
  -22    0    3     -1.73      0.00
  -21    0    3     -2.35      0.00
  -20    0    3      0.25      0.00
  -19    0    3      0.61      0.00
  -18    0    3     -0.13      0.00
  -17    0    3      0.24      0.00
  -16    0    3     -1.36      0.00
  -15    0    3     -3.21      0.00
  -14    0    3     -0.03      0.00
  -13    0    3      4.00      0.00
  -12    0    3      3.20      0.00
  -11    0    3      1.24      0.00
  -10    0    3      1.01      0.00
   -9    0    3      0.93      0.00
   -8    0    3      1.25      0.00
   -7    0    3     -1.88      0.00
   -6    0    3     -6.47      0.00
   -5    0    3     -0.37      0.00
   -4    0    3     11.75      0.00
   -3    0    3     16.31      0.00
   -2    0    3     -7.94      0.00
   -1    0    3    -50.41      0.00
    0    0    3    -24.69      0.00
    1    0    3     58.29      0.00
    2    0    3     72.33      0.00
    3    0    3     22.09      0.00
    4    0    3    -10.52      0.00
    5    0    3    -19.77      0.00
    6    0    3    -20.33      0.00
    7    0    3    -19.29      0.00
    8    0    3    -15.51      0.00
    9    0    3     -5.18      0.00
   10    0    3     -1.09      0.00
   11    0    3     -1.61      0.00
   12    0    3      1.38      0.00
   13    0    3      1.07      0.00
   14    0    3     -0.51      0.00
   15    0    3      0.67      0.00
   16    0    3      0.33      0.00
   17    0    3     -0.15      0.00
   18    0    3     -0.24      0.00
   19    0    3     -0.71      0.00
   20    0    3     -0.94      0.00
   21    0    3     -2.27      0.00
   22    0    3     -0.55      0.00
   23    0    3      2.73      0.00
   24    0    3      1.19      0.00
  -22    1    3      0.75      0.00
  -21    1    3      0.68      0.00
  -20    1    3      1.54      0.00
  -19    1    3      0.22      0.00
  -18    1    3     -0.11      0.00
  -17    1    3      1.83      0.00
  -16    1    3      1.46      0.00
  -15    1    3     -0.34      0.00
  -14    1    3      1.85      0.00
  -13    1    3      3.76      0.00
  -12    1    3      0.91      0.00
  -11    1    3     -0.69      0.00
  -10    1    3      0.64      0.00
   -9    1    3      2.96      0.00
   -8    1    3      6.53      0.00
   -7    1    3      5.58      0.00
   -6    1    3      1.58      0.00
   -5    1    3      5.15      0.00
   -4    1    3      8.25      0.00
   -3    1    3     -0.19      0.00
   -2    1    3    -23.79      0.00
   -1    1    3    -47.94      0.00
    0    1    3    -19.24      0.00
    1    1    3     32.96      0.00
    2    1    3     12.84      0.00
    3    1    3    -33.17      0.00
    4    1    3    -24.07      0.00
    5    1    3      3.84      0.00
    6    1    3     13.91      0.00
    7    1    3      9.19      0.00
    8    1    3      3.49      0.00
    9    1    3      6.31      0.00
   10    1    3      3.38      0.00
   11    1    3     -2.35      0.00
   12    1    3     -0.46      0.00
   13    1    3     -0.51      0.00
   14    1    3     -1.19      0.00
   15    1    3      0.36      0.00
   16    1    3     -0.70      0.00
   17    1    3     -0.73      0.00
   18    1    3     -0.49      0.00
   19    1    3     -2.06      0.00
   20    1    3     -3.13      0.00
   21    1    3     -5.17      0.00
   22    1    3     -4.04      0.00
   23    1    3     -0.36      0.00
   24    1    3     -1.55      0.00
  -21    2    3      0.52      0.00
  -20    2    3      1.23      0.00
  -19    2    3      1.09      0.00
  -18    2    3      1.36      0.00
  -17    2    3      2.33      0.00
  -16    2    3      1.92      0.00
  -15    2    3      0.54      0.00
  -14    2    3      1.85      0.00
  -13    2    3      3.46      0.00
  -12    2    3      1.36      0.00
  -11    2    3     -0.01      0.00
  -10    2    3      0.12      0.00
   -9    2    3      1.10      0.00
   -8    2    3      3.68      0.00
   -7    2    3      0.87      0.00
   -6    2    3     -3.40      0.00
   -5    2    3      4.06      0.00
   -4    2    3     11.36      0.00
   -3    2    3      2.53      0.00
   -2    2    3    -15.24      0.00
   -1    2    3    -23.01      0.00
    0    2    3      5.62      0.00
    1    2    3     38.66      0.00
    2    2    3     11.09      0.00
    3    2    3    -28.50      0.00
    4    2    3    -17.95      0.00
    5    2    3      1.33      0.00
    6    2    3      2.18      0.00
    7    2    3     -2.66      0.00
    8    2    3     -1.41      0.00
    9    2    3      8.36      0.00
   10    2    3      8.11      0.00
   11    2    3      3.00      0.00
   12    2    3      5.67      0.00
   13    2    3      4.23      0.00
   14    2    3      1.50      0.00
   15    2    3      1.98      0.00
   16    2    3      0.31      0.00
   17    2    3      0.64      0.00
   18    2    3      0.71      0.00
   19    2    3     -1.34      0.00
   20    2    3     -0.78      0.00
   21    2    3     -1.04      0.00
   22    2    3     -0.24      0.00
   23    2    3      2.42      0.00
   24    2    3      0.04      0.00
  -21    3    3      0.00      0.00
  -20    3    3      0.06      0.00
  -19    3    3      0.29      0.00
  -18    3    3      0.55      0.00
  -17    3    3      1.38      0.00
  -16    3    3      2.14      0.00
  -15    3    3      0.46      0.00
  -14    3    3     -0.75      0.00
  -13    3    3      0.62      0.00
  -12    3    3     -0.39      0.00
  -11    3    3     -2.44      0.00
  -10    3    3     -2.97      0.00
   -9    3    3     -1.56      0.00
   -8    3    3      1.53      0.00
   -7    3    3     -1.09      0.00
   -6    3    3     -4.20      0.00
   -5    3    3      3.32      0.00
   -4    3    3      5.74      0.00
   -3    3    3     -7.48      0.00
   -2    3    3    -15.34      0.00
   -1    3    3     -5.26      0.00
    0    3    3     18.75      0.00
    1    3    3     34.21      0.00
    2    3    3     14.71      0.00
    3    3    3     -2.76      0.00
    4    3    3     15.74      0.00
    5    3    3     31.18      0.00
    6    3    3     24.41      0.00
    7    3    3     12.54      0.00
    8    3    3      8.23      0.00
    9    3    3     11.41      0.00
   10    3    3      4.48      0.00
   11    3    3     -4.07      0.00
   12    3    3     -1.14      0.00
   13    3    3     -1.21      0.00
   14    3    3     -1.74      0.00
   15    3    3      1.20      0.00
   16    3    3      0.15      0.00
   17    3    3      0.25      0.00
   18    3    3      0.62      0.00
   19    3    3     -0.28      0.00
   20    3    3      1.65      0.00
   21    3    3      0.77      0.00
   22    3    3     -0.61      0.00
   23    3    3      1.68      0.00
   24    3    3      0.56      0.00
  -20    4    3     -2.77      0.00
  -19    4    3     -2.91      0.00
  -18    4    3     -3.31      0.00
  -17    4    3     -3.09      0.00
  -16    4    3     -1.50      0.00
  -15    4    3     -2.63      0.00
  -14    4    3     -3.87      0.00
  -13    4    3     -0.71      0.00
  -12    4    3     -0.27      0.00
  -11    4    3     -2.91      0.00
  -10    4    3     -3.47      0.00
   -9    4    3     -2.18      0.00
   -8    4    3     -0.39      0.00
   -7    4    3     -4.59      0.00
   -6    4    3     -8.90      0.00
   -5    4    3     -2.22      0.00
   -4    4    3      0.94      0.00
   -3    4    3     -6.47      0.00
   -2    4    3     -6.24      0.00
   -1    4    3      1.77      0.00
    0    4    3      6.69      0.00
    1    4    3      7.51      0.00
    2    4    3     -3.40      0.00
    3    4    3    -15.48      0.00
    4    4    3    -11.59      0.00
    5    4    3     -7.72      0.00
    6    4    3    -11.19      0.00
    7    4    3    -11.54      0.00
    8    4    3     -4.56      0.00
    9    4    3      4.75      0.00
   10    4    3      1.78      0.00
   11    4    3     -3.49      0.00
   12    4    3      0.84      0.00
   13    4    3      0.54      0.00
   14    4    3     -1.20      0.00
   15    4    3      0.67      0.00
   16    4    3     -0.74      0.00
   17    4    3     -0.54      0.00
   18    4    3     -0.27      0.00
   19    4    3     -1.80      0.00
   20    4    3     -0.20      0.00
   21    4    3     -0.39      0.00
   22    4    3     -0.64      0.00
   23    4    3      2.37      0.00
   24    4    3      1.23      0.00
   25    4    3     -1.28      0.00
  -20    5    3     -1.94      0.00
  -19    5    3     -1.57      0.00
  -18    5    3     -2.34      0.00
  -17    5    3     -2.45      0.00
  -16    5    3     -0.62      0.00
  -15    5    3     -2.05      0.00
  -14    5    3     -4.51      0.00
  -13    5    3     -2.33      0.00
  -12    5    3     -2.53      0.00
  -11    5    3     -5.10      0.00
  -10    5    3     -3.84      0.00
   -9    5    3     -1.13      0.00
   -8    5    3      0.99      0.00
   -7    5    3     -2.09      0.00
   -6    5    3     -4.10      0.00
   -5    5    3      4.08      0.00
   -4    5    3      5.50      0.00
   -3    5    3     -4.67      0.00
   -2    5    3     -6.70      0.00
   -1    5    3     -1.16      0.00
    0    5    3      2.75      0.00
    1    5    3      6.87      0.00
    2    5    3      4.47      0.00
    3    5    3     -2.88      0.00
    4    5    3     -0.91      0.00
    5    5    3      4.48      0.00
    6    5    3      4.57      0.00
    7    5    3      2.45      0.00
    8    5    3      1.91      0.00
    9    5    3      2.99      0.00
   10    5    3     -2.62      0.00
   11    5    3     -7.65      0.00
   12    5    3     -3.21      0.00
   13    5    3     -1.37      0.00
   14    5    3     -0.95      0.00
   15    5    3      1.46      0.00
   16    5    3     -0.33      0.00
   17    5    3     -1.42      0.00
   18    5    3     -1.59      0.00
   19    5    3     -1.69      0.00
   20    5    3      1.42      0.00
   21    5    3      1.50      0.00
   22    5    3     -0.02      0.00
   23    5    3      1.27      0.00
   24    5    3     -0.22      0.00
   25    5    3     -2.43      0.00
  -20    6    3     -0.15      0.00
  -19    6    3      0.17      0.00
  -18    6    3      0.99      0.00
  -17    6    3      2.03      0.00
  -16    6    3      2.95      0.00
  -15    6    3      0.11      0.00
  -14    6    3     -3.11      0.00
  -13    6    3     -1.37      0.00
  -12    6    3     -0.68      0.00
  -11    6    3     -1.47      0.00
  -10    6    3      0.39      0.00
   -9    6    3      1.78      0.00
   -8    6    3      2.95      0.00
   -7    6    3      0.97      0.00
   -6    6    3     -0.30      0.00
   -5    6    3      6.34      0.00
   -4    6    3      6.26      0.00
   -3    6    3     -0.99      0.00
   -2    6    3      0.47      0.00
   -1    6    3      3.83      0.00
    0    6    3      3.23      0.00
    1    6    3      3.30      0.00
    2    6    3     -0.50      0.00
    3    6    3     -5.98      0.00
    4    6    3     -4.35      0.00
    5    6    3      0.96      0.00
    6    6    3      5.87      0.00
    7    6    3      7.53      0.00
    8    6    3      4.30      0.00
    9    6    3      2.45      0.00
   10    6    3      0.80      0.00
   11    6    3      0.15      0.00
   12    6    3      4.40      0.00
   13    6    3      5.03      0.00
   14    6    3      2.67      0.00
   15    6    3      1.61      0.00
   16    6    3     -0.96      0.00
   17    6    3     -1.32      0.00
   18    6    3     -0.17      0.00
   19    6    3      0.93      0.00
   20    6    3      3.41      0.00
   21    6    3      1.95      0.00
   22    6    3     -1.20      0.00
   23    6    3     -1.45      0.00
   24    6    3     -2.88      0.00
   25    6    3     -3.81      0.00
  -19    7    3      0.32      0.00
  -18    7    3     -0.03      0.00
  -17    7    3     -1.80      0.00
  -16    7    3     -2.53      0.00
  -15    7    3     -2.91      0.00
  -14    7    3     -2.76      0.00
  -13    7    3     -0.37      0.00
  -12    7    3      1.12      0.00
  -11    7    3      2.25      0.00
  -10    7    3      4.26      0.00
   -9    7    3      4.61      0.00
   -8    7    3      5.62      0.00
   -7    7    3      4.68      0.00
   -6    7    3      4.49      0.00
   -5    7    3     11.80      0.00
   -4    7    3     12.33      0.00
   -3    7    3      4.76      0.00
   -2    7    3      2.29      0.00
   -1    7    3      0.66      0.00
    0    7    3      1.30      0.00
    1    7    3      4.46      0.00
    2    7    3      0.81      0.00
    3    7    3     -2.63      0.00
    4    7    3     -0.15      0.00
    5    7    3      2.37      0.00
    6    7    3      4.89      0.00
    7    7    3      3.09      0.00
    8    7    3     -3.37      0.00
    9    7    3     -1.93      0.00
   10    7    3      2.64      0.00
   11    7    3      0.53      0.00
   12    7    3     -1.73      0.00
   13    7    3     -1.93      0.00
   14    7    3     -0.52      0.00
   15    7    3      2.01      0.00
   16    7    3      2.55      0.00
   17    7    3      3.52      0.00
   18    7    3      4.25      0.00
   19    7    3      3.89      0.00
   20    7    3      3.76      0.00
   21    7    3      0.65      0.00
   22    7    3     -2.22      0.00
   23    7    3     -1.19      0.00
   24    7    3     -0.44      0.00
   25    7    3      0.24      0.00
  -18    8    3     -2.24      0.00
  -17    8    3     -1.49      0.00
  -16    8    3      0.20      0.00
  -15    8    3      1.52      0.00
  -14    8    3      1.43      0.00
  -13    8    3      1.89      0.00
  -12    8    3      2.66      0.00
  -11    8    3      3.27      0.00
  -10    8    3      2.80      0.00
   -9    8    3      1.85      0.00
   -8    8    3      4.44      0.00
   -7    8    3      5.35      0.00
   -6    8    3      4.16      0.00
   -5    8    3      7.43      0.00
   -4    8    3      5.18      0.00
   -3    8    3     -0.85      0.00
   -2    8    3      0.58      0.00
   -1    8    3      2.98      0.00
    0    8    3      7.50      0.00
    1    8    3     10.53      0.00
    2    8    3      2.98      0.00
    3    8    3     -0.85      0.00
    4    8    3      3.52      0.00
    5    8    3      7.59      0.00
    6    8    3     13.26      0.00
    7    8    3     12.84      0.00
    8    8    3      4.62      0.00
    9    8    3      4.29      0.00
   10    8    3      7.57      0.00
   11    8    3      3.98      0.00
   12    8    3      1.37      0.00
   13    8    3      2.54      0.00
   14    8    3      3.52      0.00
   15    8    3      2.73      0.00
   16    8    3      0.73      0.00
   17    8    3      0.77      0.00
   18    8    3      1.20      0.00
   19    8    3      1.33      0.00
   20    8    3      2.34      0.00
   21    8    3      0.90      0.00
   22    8    3     -0.81      0.00
   23    8    3      0.00      0.00
   24    8    3      0.37      0.00
   25    8    3      0.72      0.00
  -18    9    3      2.80      0.00
  -17    9    3      1.88      0.00
  -16    9    3      0.87      0.00
  -15    9    3      1.53      0.00
  -14    9    3      1.65      0.00
  -13    9    3      0.93      0.00
  -12    9    3      0.80      0.00
  -11    9    3      2.52      0.00
  -10    9    3      3.64      0.00
   -9    9    3      3.18      0.00
   -8    9    3      4.15      0.00
   -7    9    3      2.03      0.00
   -6    9    3     -1.98      0.00
   -5    9    3      0.22      0.00
   -4    9    3      0.44      0.00
   -3    9    3     -2.36      0.00
   -2    9    3     -0.95      0.00
   -1    9    3      0.16      0.00
    0    9    3      5.18      0.00
    1    9    3      8.71      0.00
    2    9    3      0.05      0.00
    3    9    3     -3.09      0.00
    4    9    3      4.02      0.00
    5    9    3      8.22      0.00
    6    9    3      9.72      0.00
    7    9    3      5.59      0.00
    8    9    3     -0.02      0.00
    9    9    3      4.84      0.00
   10    9    3      9.27      0.00
   11    9    3      3.97      0.00
   12    9    3     -0.43      0.00
   13    9    3      0.79      0.00
   14    9    3      3.37      0.00
   15    9    3      2.58      0.00
   16    9    3     -0.50      0.00
   17    9    3     -0.84      0.00
   18    9    3     -0.62      0.00
   19    9    3     -0.62      0.00
   20    9    3      0.06      0.00
   21    9    3     -1.78      0.00
   22    9    3     -3.24      0.00
   23    9    3     -2.11      0.00
   24    9    3     -1.53      0.00
   25    9    3     -1.04      0.00
  -17   10    3      0.25      0.00
  -16   10    3      0.42      0.00
  -15   10    3      1.05      0.00
  -14   10    3     -0.11      0.00
  -13   10    3     -2.08      0.00
  -12   10    3     -2.91      0.00
  -11   10    3     -2.19      0.00
  -10   10    3     -2.99      0.00
   -9   10    3     -4.69      0.00
   -8   10    3     -2.06      0.00
   -7   10    3     -0.58      0.00
   -6   10    3     -3.00      0.00
   -5   10    3     -1.89      0.00
   -4   10    3     -1.76      0.00
   -3   10    3     -4.18      0.00
   -2   10    3     -3.83      0.00
   -1   10    3     -3.98      0.00
    0   10    3     -1.03      0.00
    1   10    3     -0.21      0.00
    2   10    3     -9.27      0.00
    3   10    3     -9.36      0.00
    4   10    3      1.34      0.00
    5   10    3      4.77      0.00
    6   10    3      1.97      0.00
    7   10    3     -2.64      0.00
    8   10    3     -5.05      0.00
    9   10    3     -1.89      0.00
   10   10    3     -1.41      0.00
   11   10    3     -4.16      0.00
   12   10    3     -4.23      0.00
   13   10    3     -3.07      0.00
   14   10    3     -2.01      0.00
   15   10    3     -3.22      0.00
   16   10    3     -4.93      0.00
   17   10    3     -2.86      0.00
   18   10    3     -1.38      0.00
   19   10    3     -0.71      0.00
   20   10    3      0.29      0.00
   21   10    3     -1.91      0.00
   22   10    3     -2.99      0.00
   23   10    3     -1.14      0.00
   24   10    3     -0.21      0.00
   25   10    3      0.25      0.00
  -17   11    3     -1.15      0.00
  -16   11    3     -0.92      0.00
  -15   11    3      0.68      0.00
  -14   11    3      1.83      0.00
  -13   11    3      1.25      0.00
  -12   11    3     -0.75      0.00
  -11   11    3     -1.28      0.00
  -10   11    3     -1.45      0.00
   -9   11    3     -3.24      0.00
   -8   11    3     -3.19      0.00
   -7   11    3     -4.67      0.00
   -6   11    3     -8.60      0.00
   -5   11    3     -6.22      0.00
   -4   11    3     -2.17      0.00
   -3   11    3     -2.57      0.00
   -2   11    3     -3.17      0.00
   -1   11    3     -3.80      0.00
    0   11    3     -1.29      0.00
    1   11    3     -0.24      0.00
    2   11    3     -7.08      0.00
    3   11    3     -6.23      0.00
    4   11    3      2.82      0.00
    5   11    3      3.64      0.00
    6   11    3     -0.61      0.00
    7   11    3     -2.94      0.00
    8   11    3     -2.64      0.00
    9   11    3     -1.66      0.00
   10   11    3     -3.67      0.00
   11   11    3     -5.07      0.00
   12   11    3     -5.03      0.00
   13   11    3     -5.29      0.00
   14   11    3     -2.59      0.00
   15   11    3     -1.38      0.00
   16   11    3     -3.24      0.00
   17   11    3     -2.34      0.00
   18   11    3     -0.85      0.00
   19   11    3      0.66      0.00
   20   11    3      1.16      0.00
   21   11    3     -1.82      0.00
   22   11    3     -1.26      0.00
   23   11    3      1.51      0.00
   24   11    3      0.13      0.00
   25   11    3     -1.98      0.00
  -16   12    3     -0.08      0.00
  -15   12    3      0.46      0.00
  -14   12    3      0.59      0.00
  -13   12    3     -0.03      0.00
  -12   12    3     -1.05      0.00
  -11   12    3      0.08      0.00
  -10   12    3      1.42      0.00
   -9   12    3     -0.17      0.00
   -8   12    3      0.18      0.00
   -7   12    3      1.25      0.00
   -6   12    3     -0.61      0.00
   -5   12    3      0.96      0.00
   -4   12    3      3.45      0.00
   -3   12    3      1.68      0.00
   -2   12    3      0.79      0.00
   -1   12    3      1.12      0.00
    0   12    3      2.75      0.00
    1   12    3      3.17      0.00
    2   12    3     -1.08      0.00
    3   12    3      0.53      0.00
    4   12    3      6.21      0.00
    5   12    3      3.36      0.00
    6   12    3     -2.06      0.00
    7   12    3     -2.80      0.00
    8   12    3     -1.46      0.00
    9   12    3     -2.01      0.00
   10   12    3     -4.22      0.00
   11   12    3     -3.10      0.00
   12   12    3     -1.90      0.00
   13   12    3     -3.53      0.00
   14   12    3     -2.32      0.00
   15   12    3     -1.20      0.00
   16   12    3     -2.54      0.00
   17   12    3     -1.47      0.00
   18   12    3      0.09      0.00
   19   12    3      1.19      0.00
   20   12    3      0.70      0.00
   21   12    3     -1.75      0.00
   22   12    3      0.51      0.00
   23   12    3      2.54      0.00
   24   12    3     -0.36      0.00
   25   12    3     -0.70      0.00
  -15   13    3      0.38      0.00
  -14   13    3      1.31      0.00
  -13   13    3      1.12      0.00
  -12   13    3     -1.30      0.00
  -11   13    3     -2.01      0.00
  -10   13    3     -0.48      0.00
   -9   13    3     -0.43      0.00
   -8   13    3      0.74      0.00
   -7   13    3      2.56      0.00
   -6   13    3      1.31      0.00
   -5   13    3      2.02      0.00
   -4   13    3      3.74      0.00
   -3   13    3      1.62      0.00
   -2   13    3      0.54      0.00
   -1   13    3      1.44      0.00
    0   13    3      2.83      0.00
    1   13    3      3.63      0.00
    2   13    3      1.23      0.00
    3   13    3      1.48      0.00
    4   13    3      3.67      0.00
    5   13    3      1.15      0.00
    6   13    3     -0.73      0.00
    7   13    3      0.60      0.00
    8   13    3      1.22      0.00
    9   13    3     -0.26      0.00
   10   13    3     -1.81      0.00
   11   13    3     -0.11      0.00
   12   13    3      0.56      0.00
   13   13    3     -1.89      0.00
   14   13    3     -1.26      0.00
   15   13    3      0.03      0.00
   16   13    3     -1.99      0.00
   17   13    3     -2.59      0.00
   18   13    3     -0.44      0.00
   19   13    3      2.00      0.00
   20   13    3      1.08      0.00
   21   13    3     -1.49      0.00
   22   13    3      1.36      0.00
   23   13    3      3.47      0.00
   24   13    3      1.06      0.00
  -14   14    3     -0.88      0.00
  -13   14    3     -2.27      0.00
  -12   14    3     -4.00      0.00
  -11   14    3     -1.72      0.00
  -10   14    3      2.70      0.00
   -9   14    3      3.40      0.00
   -8   14    3      2.98      0.00
   -7   14    3      4.21      0.00
   -6   14    3      3.52      0.00
   -5   14    3      2.65      0.00
   -4   14    3      2.58      0.00
   -3   14    3      0.34      0.00
   -2   14    3     -1.33      0.00
   -1   14    3     -1.74      0.00
    0   14    3     -2.27      0.00
    1   14    3     -2.39      0.00
    2   14    3     -3.01      0.00
    3   14    3     -1.50      0.00
    4   14    3      0.43      0.00
    5   14    3     -1.31      0.00
    6   14    3     -1.76      0.00
    7   14    3      0.57      0.00
    8   14    3      2.35      0.00
    9   14    3      1.98      0.00
   10   14    3      0.44      0.00
   11   14    3      1.83      0.00
   12   14    3      3.62      0.00
   13   14    3      2.10      0.00
   14   14    3      1.29      0.00
   15   14    3      1.24      0.00
   16   14    3     -0.88      0.00
   17   14    3     -1.97      0.00
   18   14    3     -0.24      0.00
   19   14    3      1.09      0.00
   20   14    3     -0.51      0.00
   21   14    3     -1.20      0.00
   22   14    3      2.64      0.00
   23   14    3      3.35      0.00
   24   14    3     -0.26      0.00
  -13   15    3     -2.42      0.00
  -12   15    3     -0.88      0.00
  -11   15    3      2.15      0.00
  -10   15    3      3.51      0.00
   -9   15    3      1.48      0.00
   -8   15    3      0.58      0.00
   -7   15    3      2.43      0.00
   -6   15    3      1.88      0.00
   -5   15    3     -0.59      0.00
   -4   15    3     -0.72      0.00
   -3   15    3     -0.07      0.00
   -2   15    3      0.22      0.00
   -1   15    3      0.64      0.00
    0   15    3      0.18      0.00
    1   15    3     -1.34      0.00
    2   15    3     -3.05      0.00
    3   15    3     -2.99      0.00
    4   15    3     -3.09      0.00
    5   15    3     -4.42      0.00
    6   15    3     -2.30      0.00
    7   15    3      1.35      0.00
    8   15    3      1.72      0.00
    9   15    3     -1.09      0.00
   10   15    3     -3.34      0.00
   11   15    3     -0.60      0.00
   12   15    3      2.25      0.00
   13   15    3      0.16      0.00
   14   15    3     -1.59      0.00
   15   15    3     -0.51      0.00
   16   15    3      0.11      0.00
   17   15    3      0.52      0.00
   18   15    3      2.36      0.00
   19   15    3      2.84      0.00
   20   15    3     -0.19      0.00
   21   15    3     -2.51      0.00
   22   15    3     -1.06      0.00
   23   15    3     -0.61      0.00
   24   15    3     -1.70      0.00
  -12   16    3      1.26      0.00
  -11   16    3      2.29      0.00
  -10   16    3      1.92      0.00
   -9   16    3      0.73      0.00
   -8   16    3      0.76      0.00
   -7   16    3      1.40      0.00
   -6   16    3      0.06      0.00
   -5   16    3     -2.12      0.00
   -4   16    3     -1.81      0.00
   -3   16    3     -1.30      0.00
   -2   16    3     -3.34      0.00
   -1   16    3     -4.56      0.00
    0   16    3     -3.71      0.00
    1   16    3     -3.01      0.00
    2   16    3     -1.94      0.00
    3   16    3     -0.40      0.00
    4   16    3     -1.78      0.00
    5   16    3     -4.17      0.00
    6   16    3     -2.53      0.00
    7   16    3     -0.56      0.00
    8   16    3     -1.56      0.00
    9   16    3     -3.46      0.00
   10   16    3     -3.60      0.00
   11   16    3     -0.20      0.00
   12   16    3      1.26      0.00
   13   16    3     -1.54      0.00
   14   16    3     -2.33      0.00
   15   16    3     -0.54      0.00
   16   16    3      0.26      0.00
   17   16    3     -0.40      0.00
   18   16    3     -0.82      0.00
   19   16    3     -0.62      0.00
   20   16    3     -0.60      0.00
   21   16    3      0.78      0.00
   22   16    3      3.56      0.00
   23   16    3      3.94      0.00
   24   16    3      2.00      0.00
  -11   17    3      4.13      0.00
  -10   17    3      1.57      0.00
   -9   17    3      0.14      0.00
   -8   17    3      1.28      0.00
   -7   17    3      2.40      0.00
   -6   17    3      1.90      0.00
   -5   17    3      0.51      0.00
   -4   17    3      0.12      0.00
   -3   17    3      0.49      0.00
   -2   17    3     -0.79      0.00
   -1   17    3     -0.99      0.00
    0   17    3      0.84      0.00
    1   17    3      0.79      0.00
    2   17    3      0.60      0.00
    3   17    3      1.79      0.00
    4   17    3      1.06      0.00
    5   17    3      1.04      0.00
    6   17    3      3.91      0.00
    7   17    3      3.63      0.00
    8   17    3      0.24      0.00
    9   17    3     -1.66      0.00
   10   17    3     -1.09      0.00
   11   17    3      2.40      0.00
   12   17    3      3.74      0.00
   13   17    3      1.46      0.00
   14   17    3      0.80      0.00
   15   17    3      0.93      0.00
   16   17    3      0.83      0.00
   17   17    3      0.82      0.00
   18   17    3      0.47      0.00
   19   17    3      0.74      0.00
   20   17    3     -0.48      0.00
   21   17    3     -3.09      0.00
   22   17    3     -3.41      0.00
   23   17    3     -1.71      0.00
  -10   18    3     -3.25      0.00
   -9   18    3     -2.09      0.00
   -8   18    3     -0.69      0.00
   -7   18    3     -1.89      0.00
   -6   18    3     -2.91      0.00
   -5   18    3     -2.13      0.00
   -4   18    3     -1.11      0.00
   -3   18    3      0.63      0.00
   -2   18    3      1.06      0.00
   -1   18    3      1.08      0.00
    0   18    3      2.96      0.00
    1   18    3      3.18      0.00
    2   18    3      2.79      0.00
    3   18    3      3.51      0.00
    4   18    3      2.22      0.00
    5   18    3      1.79      0.00
    6   18    3      3.54      0.00
    7   18    3      2.46      0.00
    8   18    3      1.31      0.00
    9   18    3      2.60      0.00
   10   18    3      2.74      0.00
   11   18    3      3.25      0.00
   12   18    3      2.97      0.00
   13   18    3      0.78      0.00
   14   18    3      0.45      0.00
   15   18    3      0.43      0.00
   16   18    3      0.98      0.00
   17   18    3      1.82      0.00
   18   18    3      0.20      0.00
   19   18    3     -0.74      0.00
   20   18    3     -1.25      0.00
   21   18    3     -2.11      0.00
   22   18    3     -0.27      0.00
   23   18    3      1.74      0.00
   -9   19    3     -0.92      0.00
   -8   19    3     -0.48      0.00
   -7   19    3     -1.52      0.00
   -6   19    3     -0.91      0.00
   -5   19    3      0.70      0.00
   -4   19    3     -0.16      0.00
   -3   19    3     -0.15      0.00
   -2   19    3      0.16      0.00
   -1   19    3     -0.59      0.00
    0   19    3      1.36      0.00
    1   19    3      2.68      0.00
    2   19    3      1.49      0.00
    3   19    3      0.73      0.00
    4   19    3     -0.22      0.00
    5   19    3      0.65      0.00
    6   19    3      2.41      0.00
    7   19    3      0.17      0.00
    8   19    3     -1.61      0.00
    9   19    3     -0.11      0.00
   10   19    3      0.67      0.00
   11   19    3      3.04      0.00
   12   19    3      5.16      0.00
   13   19    3      2.94      0.00
   14   19    3      1.05      0.00
   15   19    3      0.77      0.00
   16   19    3      1.80      0.00
   17   19    3      2.69      0.00
   18   19    3      0.50      0.00
   19   19    3     -0.34      0.00
   20   19    3     -0.10      0.00
   21   19    3     -1.39      0.00
   22   19    3     -0.96      0.00
   -8   20    3     -1.34      0.00
   -7   20    3     -2.99      0.00
   -6   20    3     -1.91      0.00
   -5   20    3      0.10      0.00
   -4   20    3     -1.32      0.00
   -3   20    3     -1.19      0.00
   -2   20    3      1.24      0.00
   -1   20    3      1.89      0.00
    0   20    3      3.47      0.00
    1   20    3      3.23      0.00
    2   20    3     -0.22      0.00
    3   20    3     -0.95      0.00
    4   20    3      0.13      0.00
    5   20    3      0.56      0.00
    6   20    3     -0.58      0.00
    7   20    3     -3.99      0.00
    8   20    3     -3.94      0.00
    9   20    3     -0.21      0.00
   10   20    3     -0.01      0.00
   11   20    3     -1.22      0.00
   12   20    3     -1.56      0.00
   13   20    3     -3.01      0.00
   14   20    3     -1.92      0.00
   15   20    3      0.68      0.00
   16   20    3      2.05      0.00
   17   20    3      2.95      0.00
   18   20    3      2.30      0.00
   19   20    3      2.03      0.00
   20   20    3      1.26      0.00
   21   20    3     -1.19      0.00
   -6   21    3     -0.71      0.00
   -5   21    3     -0.37      0.00
   -4   21    3     -3.19      0.00
   -3   21    3     -2.62      0.00
   -2   21    3      1.00      0.00
   -1   21    3      0.63      0.00
    0   21    3     -0.37      0.00
    1   21    3     -0.51      0.00
    2   21    3     -1.18      0.00
    3   21    3      0.37      0.00
    4   21    3      1.23      0.00
    5   21    3     -0.01      0.00
    6   21    3     -0.98      0.00
    7   21    3     -2.53      0.00
    8   21    3     -2.76      0.00
    9   21    3     -1.50      0.00
   10   21    3     -2.71      0.00
   11   21    3     -3.29      0.00
   12   21    3     -1.41      0.00
   13   21    3     -2.05      0.00
   14   21    3     -3.86      0.00
   15   21    3     -4.23      0.00
   16   21    3     -3.26      0.00
   17   21    3     -0.66      0.00
   18   21    3      0.15      0.00
   19   21    3     -0.99      0.00
   20   21    3     -1.84      0.00
   -5   22    3      0.08      0.00
   -4   22    3     -1.79      0.00
   -3   22    3     -1.28      0.00
   -2   22    3      1.03      0.00
   -1   22    3     -0.30      0.00
    0   22    3     -1.69      0.00
    1   22    3     -0.78      0.00
    2   22    3      0.14      0.00
    3   22    3      1.76      0.00
    4   22    3      1.91      0.00
    5   22    3      0.55      0.00
    6   22    3     -0.35      0.00
    7   22    3     -2.22      0.00
    8   22    3     -2.42      0.00
    9   22    3      0.56      0.00
   10   22    3      1.47      0.00
   11   22    3      0.08      0.00
   12   22    3     -0.30      0.00
   13   22    3     -1.13      0.00
   14   22    3     -1.54      0.00
   15   22    3     -0.02      0.00
   16   22    3      1.03      0.00
   17   22    3      0.68      0.00
   18   22    3     -1.65      0.00
   19   22    3     -4.38      0.00
   20   22    3     -4.86      0.00
   -3   23    3      1.13      0.00
   -2   23    3      3.50      0.00
   -1   23    3      1.93      0.00
    0   23    3     -1.02      0.00
    1   23    3     -1.03      0.00
    2   23    3      0.64      0.00
    3   23    3      1.62      0.00
    4   23    3     -0.20      0.00
    5   23    3     -2.00      0.00
    6   23    3     -1.49      0.00
    7   23    3     -1.56      0.00
    8   23    3     -1.06      0.00
    9   23    3      0.74      0.00
   10   23    3      0.32      0.00
   11   23    3     -0.76      0.00
   12   23    3      0.88      0.00
   13   23    3      2.04      0.00
   14   23    3      0.55      0.00
   15   23    3     -0.60      0.00
   16   23    3     -0.34      0.00
   17   23    3      0.67      0.00
   18   23    3      1.19      0.00
   -1   24    3      0.68      0.00
    0   24    3      0.11      0.00
    1   24    3      1.62      0.00
    2   24    3      3.20      0.00
    3   24    3      2.20      0.00
    4   24    3     -0.87      0.00
    5   24    3     -1.69      0.00
    6   24    3     -0.22      0.00
    7   24    3     -0.53      0.00
    8   24    3     -0.53      0.00
    9   24    3      0.85      0.00
   10   24    3      0.59      0.00
   11   24    3     -0.72      0.00
   12   24    3     -1.54      0.00
   13   24    3     -2.84      0.00
   14   24    3     -4.05      0.00
   15   24    3     -2.65      0.00
   16   24    3      0.36      0.00
   17   24    3      2.03      0.00
    2   25    3     -0.69      0.00
    3   25    3     -0.35      0.00
    4   25    3     -1.65      0.00
    5   25    3     -1.54      0.00
    6   25    3     -0.07      0.00
    7   25    3     -0.37      0.00
    8   25    3     -0.54      0.00
    9   25    3      0.19      0.00
   10   25    3      0.05      0.00
   11   25    3     -0.18      0.00
   12   25    3     -0.52      0.00
   13   25    3     -0.87      0.00
   14   25    3     -0.60      0.00
   15   25    3     -0.06      0.00
    6   26    3     -0.74      0.00
    7   26    3     -0.91      0.00
    8   26    3     -1.05      0.00
    9   26    3      0.08      0.00
   10   26    3      1.00      0.00
   11   26    3      1.44      0.00
   -7  -26    4     -2.72      0.00
   -6  -26    4     -4.14      0.00
  -12  -25    4      1.47      0.00
  -11  -25    4      1.51      0.00
  -10  -25    4     -1.00      0.00
   -9  -25    4     -0.30      0.00
   -8  -25    4      1.00      0.00
   -7  -25    4      0.42      0.00
   -6  -25    4      0.49      0.00
   -5  -25    4      1.76      0.00
   -4  -25    4      2.02      0.00
   -3  -25    4      1.07      0.00
   -2  -25    4      1.01      0.00
   -1  -25    4      2.36      0.00
    0  -25    4      4.16      0.00
  -14  -24    4      0.35      0.00
  -13  -24    4      0.93      0.00
  -12  -24    4      3.60      0.00
  -11  -24    4      3.16      0.00
  -10  -24    4      1.26      0.00
   -9  -24    4      3.14      0.00
   -8  -24    4      3.20      0.00
   -7  -24    4      0.56      0.00
   -6  -24    4      0.24      0.00
   -5  -24    4      0.23      0.00
   -4  -24    4     -1.35      0.00
   -3  -24    4     -1.99      0.00
   -2  -24    4     -0.15      0.00
   -1  -24    4      1.66      0.00
    0  -24    4      1.27      0.00
    1  -24    4     -0.67      0.00
    2  -24    4     -2.10      0.00
    3  -24    4     -0.81      0.00
  -16  -23    4      0.56      0.00
  -15  -23    4      1.80      0.00
  -14  -23    4      1.92      0.00
  -13  -23    4      1.29      0.00
  -12  -23    4      2.82      0.00
  -11  -23    4      2.26      0.00
  -10  -23    4     -0.03      0.00
   -9  -23    4      1.29      0.00
   -8  -23    4      1.68      0.00
   -7  -23    4      0.87      0.00
   -6  -23    4      2.10      0.00
   -5  -23    4      0.75      0.00
   -4  -23    4     -1.97      0.00
   -3  -23    4     -1.12      0.00
   -2  -23    4      1.48      0.00
   -1  -23    4      0.87      0.00
    0  -23    4     -2.78      0.00
    1  -23    4     -4.23      0.00
    2  -23    4     -3.02      0.00
    3  -23    4     -1.38      0.00
    4  -23    4     -0.88      0.00
    5  -23    4     -1.62      0.00
  -17  -22    4      2.91      0.00
  -16  -22    4      1.25      0.00
  -15  -22    4      0.09      0.00
  -14  -22    4     -0.54      0.00
  -13  -22    4     -1.51      0.00
  -12  -22    4     -0.40      0.00
  -11  -22    4     -0.27      0.00
  -10  -22    4     -1.74      0.00
   -9  -22    4     -0.25      0.00
   -8  -22    4      0.52      0.00
   -7  -22    4     -0.42      0.00
   -6  -22    4      0.00      0.00
   -5  -22    4     -1.26      0.00
   -4  -22    4     -2.01      0.00
   -3  -22    4      0.41      0.00
   -2  -22    4      1.63      0.00
   -1  -22    4     -0.98      0.00
    0  -22    4     -4.20      0.00
    1  -22    4     -2.52      0.00
    2  -22    4      0.64      0.00
    3  -22    4      0.63      0.00
    4  -22    4     -0.24      0.00
    5  -22    4     -1.47      0.00
    6  -22    4     -1.08      0.00
    7  -22    4      1.59      0.00
  -18  -21    4      2.22      0.00
  -17  -21    4      0.77      0.00
  -16  -21    4     -2.78      0.00
  -15  -21    4     -3.02      0.00
  -14  -21    4     -1.56      0.00
  -13  -21    4     -2.63      0.00
  -12  -21    4     -2.48      0.00
  -11  -21    4     -0.79      0.00
  -10  -21    4     -0.37      0.00
   -9  -21    4      0.61      0.00
   -8  -21    4      0.68      0.00
   -7  -21    4     -0.79      0.00
   -6  -21    4     -0.91      0.00
   -5  -21    4     -1.14      0.00
   -4  -21    4     -0.79      0.00
   -3  -21    4      0.49      0.00
   -2  -21    4      0.19      0.00
   -1  -21    4     -1.12      0.00
    0  -21    4     -1.59      0.00
    1  -21    4      1.18      0.00
    2  -21    4      2.93      0.00
    3  -21    4      0.67      0.00
    4  -21    4      0.32      0.00
    5  -21    4      0.90      0.00
    6  -21    4      1.91      0.00
    7  -21    4      4.86      0.00
    8  -21    4      3.44      0.00
  -19  -20    4      1.08      0.00
  -18  -20    4      0.03      0.00
  -17  -20    4     -1.38      0.00
  -16  -20    4     -3.62      0.00
  -15  -20    4     -2.76      0.00
  -14  -20    4     -0.81      0.00
  -13  -20    4     -1.79      0.00
  -12  -20    4     -1.06      0.00
  -11  -20    4      1.51      0.00
  -10  -20    4      0.75      0.00
   -9  -20    4     -1.06      0.00
   -8  -20    4     -1.12      0.00
   -7  -20    4     -1.03      0.00
   -6  -20    4     -0.88      0.00
   -5  -20    4     -0.85      0.00
   -4  -20    4     -0.98      0.00
   -3  -20    4     -1.32      0.00
   -2  -20    4     -1.24      0.00
   -1  -20    4      0.04      0.00
    0  -20    4      0.07      0.00
    1  -20    4      0.43      0.00
    2  -20    4      1.01      0.00
    3  -20    4     -0.18      0.00
    4  -20    4      0.58      0.00
    5  -20    4      0.19      0.00
    6  -20    4     -0.93      0.00
    7  -20    4      1.80      0.00
    8  -20    4      0.62      0.00
    9  -20    4     -3.66      0.00
   10  -20    4     -3.00      0.00
  -20  -19    4     -3.40      0.00
  -19  -19    4     -1.80      0.00
  -18  -19    4     -0.39      0.00
  -17  -19    4      0.69      0.00
  -16  -19    4      0.58      0.00
  -15  -19    4      2.28      0.00
  -14  -19    4      3.48      0.00
  -13  -19    4      0.64      0.00
  -12  -19    4     -0.76      0.00
  -11  -19    4      0.29      0.00
  -10  -19    4     -0.72      0.00
   -9  -19    4     -1.92      0.00
   -8  -19    4     -0.95      0.00
   -7  -19    4     -0.74      0.00
   -6  -19    4     -1.08      0.00
   -5  -19    4      0.94      0.00
   -4  -19    4      3.08      0.00
   -3  -19    4      2.00      0.00
   -2  -19    4      0.80      0.00
   -1  -19    4      2.07      0.00
    0  -19    4      1.75      0.00
    1  -19    4      1.13      0.00
    2  -19    4      1.99      0.00
    3  -19    4      0.93      0.00
    4  -19    4      0.48      0.00
    5  -19    4     -0.02      0.00
    6  -19    4     -0.32      0.00
    7  -19    4      2.51      0.00
    8  -19    4      0.50      0.00
    9  -19    4     -3.55      0.00
   10  -19    4     -0.48      0.00
   11  -19    4      2.86      0.00
  -20  -18    4      1.28      0.00
  -19  -18    4      0.45      0.00
  -18  -18    4     -1.07      0.00
  -17  -18    4     -1.28      0.00
  -16  -18    4     -1.33      0.00
  -15  -18    4     -0.64      0.00
  -14  -18    4     -0.69      0.00
  -13  -18    4     -1.82      0.00
  -12  -18    4      0.07      0.00
  -11  -18    4      2.01      0.00
  -10  -18    4      0.17      0.00
   -9  -18    4     -1.67      0.00
   -8  -18    4     -0.79      0.00
   -7  -18    4      0.62      0.00
   -6  -18    4      1.82      0.00
   -5  -18    4      4.46      0.00
   -4  -18    4      5.29      0.00
   -3  -18    4      2.14      0.00
   -2  -18    4      1.80      0.00
   -1  -18    4      5.71      0.00
    0  -18    4      5.06      0.00
    1  -18    4      1.04      0.00
    2  -18    4      0.28      0.00
    3  -18    4      0.29      0.00
    4  -18    4      0.68      0.00
    5  -18    4      0.57      0.00
    6  -18    4     -0.69      0.00
    7  -18    4      0.83      0.00
    8  -18    4     -0.07      0.00
    9  -18    4     -3.36      0.00
   10  -18    4     -2.76      0.00
   11  -18    4     -3.18      0.00
   12  -18    4     -4.73      0.00
  -21  -17    4     -1.99      0.00
  -20  -17    4     -3.14      0.00
  -19  -17    4     -1.71      0.00
  -18  -17    4      0.35      0.00
  -17  -17    4      1.47      0.00
  -16  -17    4      1.50      0.00
  -15  -17    4      2.06      0.00
  -14  -17    4      1.71      0.00
  -13  -17    4      0.58      0.00
  -12  -17    4      1.08      0.00
  -11  -17    4      0.04      0.00
  -10  -17    4     -1.43      0.00
   -9  -17    4     -0.01      0.00
   -8  -17    4      1.63      0.00
   -7  -17    4      2.01      0.00
   -6  -17    4      1.89      0.00
   -5  -17    4      2.67      0.00
   -4  -17    4      2.35      0.00
   -3  -17    4     -1.33      0.00
   -2  -17    4     -2.11      0.00
   -1  -17    4      1.17      0.00
    0  -17    4      0.16      0.00
    1  -17    4     -2.23      0.00
    2  -17    4      0.87      0.00
    3  -17    4      3.45      0.00
    4  -17    4      2.39      0.00
    5  -17    4      0.17      0.00
    6  -17    4     -1.78      0.00
    7  -17    4      0.12      0.00
    8  -17    4      1.17      0.00
    9  -17    4     -0.98      0.00
   10  -17    4      0.79      0.00
   11  -17    4      4.18      0.00
   12  -17    4      5.06      0.00
   13  -17    4      4.17      0.00
  -21  -16    4     -0.88      0.00
  -20  -16    4     -0.78      0.00
  -19  -16    4      0.74      0.00
  -18  -16    4      2.01      0.00
  -17  -16    4      2.00      0.00
  -16  -16    4      2.41      0.00
  -15  -16    4      3.45      0.00
  -14  -16    4      2.01      0.00
  -13  -16    4      1.04      0.00
  -12  -16    4      3.18      0.00
  -11  -16    4      2.49      0.00
  -10  -16    4      1.17      0.00
   -9  -16    4      2.18      0.00
   -8  -16    4      1.22      0.00
   -7  -16    4      0.84      0.00
   -6  -16    4      1.81      0.00
   -5  -16    4      2.01      0.00
   -4  -16    4      1.54      0.00
   -3  -16    4     -1.25      0.00
   -2  -16    4     -1.68      0.00
   -1  -16    4      1.92      0.00
    0  -16    4      1.40      0.00
    1  -16    4     -1.26      0.00
    2  -16    4      0.25      0.00
    3  -16    4      0.91      0.00
    4  -16    4     -0.88      0.00
    5  -16    4     -1.33      0.00
    6  -16    4     -0.72      0.00
    7  -16    4      1.81      0.00
    8  -16    4      2.59      0.00
    9  -16    4     -0.43      0.00
   10  -16    4      0.20      0.00
   11  -16    4      2.63      0.00
   12  -16    4      0.86      0.00
   13  -16    4     -1.45      0.00
   14  -16    4     -1.21      0.00
  -22  -15    4     -0.95      0.00
  -21  -15    4     -2.13      0.00
  -20  -15    4     -1.64      0.00
  -19  -15    4      0.76      0.00
  -18  -15    4      2.43      0.00
  -17  -15    4      1.08      0.00
  -16  -15    4      0.36      0.00
  -15  -15    4      2.25      0.00
  -14  -15    4      1.88      0.00
  -13  -15    4      1.24      0.00
  -12  -15    4      2.83      0.00
  -11  -15    4      0.96      0.00
  -10  -15    4      0.09      0.00
   -9  -15    4      2.38      0.00
   -8  -15    4      0.77      0.00
   -7  -15    4      0.22      0.00
   -6  -15    4      1.63      0.00
   -5  -15    4      0.78      0.00
   -4  -15    4      0.73      0.00
   -3  -15    4     -0.83      0.00
   -2  -15    4     -2.23      0.00
   -1  -15    4      0.15      0.00
    0  -15    4     -0.34      0.00
    1  -15    4     -2.31      0.00
    2  -15    4     -0.13      0.00
    3  -15    4      1.34      0.00
    4  -15    4      0.18      0.00
    5  -15    4     -0.81      0.00
    6  -15    4     -1.42      0.00
    7  -15    4      0.18      0.00
    8  -15    4      1.79      0.00
    9  -15    4      0.68      0.00
   10  -15    4      1.69      0.00
   11  -15    4      2.74      0.00
   12  -15    4     -0.30      0.00
   13  -15    4     -1.20      0.00
   14  -15    4      1.49      0.00
   15  -15    4      2.32      0.00
  -22  -14    4     -1.07      0.00
  -21  -14    4     -0.25      0.00
  -20  -14    4      0.66      0.00
  -19  -14    4      0.93      0.00
  -18  -14    4      1.13      0.00
  -17  -14    4      0.88      0.00
  -16  -14    4      2.19      0.00
  -15  -14    4      5.17      0.00
  -14  -14    4      3.09      0.00
  -13  -14    4     -0.29      0.00
  -12  -14    4      1.31      0.00
  -11  -14    4      0.97      0.00
  -10  -14    4      0.05      0.00
   -9  -14    4      0.81      0.00
   -8  -14    4     -1.88      0.00
   -7  -14    4     -1.19      0.00
   -6  -14    4      1.63      0.00
   -5  -14    4      0.05      0.00
   -4  -14    4      0.58      0.00
   -3  -14    4      1.15      0.00
   -2  -14    4      0.91      0.00
   -1  -14    4      4.53      0.00
    0  -14    4      5.17      0.00
    1  -14    4      3.02      0.00
    2  -14    4      3.42      0.00
    3  -14    4      2.62      0.00
    4  -14    4      0.72      0.00
    5  -14    4      0.26      0.00
    6  -14    4      0.47      0.00
    7  -14    4      1.75      0.00
    8  -14    4      1.56      0.00
    9  -14    4     -0.81      0.00
   10  -14    4     -0.20      0.00
   11  -14    4      1.75      0.00
   12  -14    4      1.88      0.00
   13  -14    4      3.86      0.00
   14  -14    4      5.63      0.00
   15  -14    4      2.83      0.00
   16  -14    4      0.15      0.00
  -22  -13    4      3.12      0.00
  -21  -13    4     -0.06      0.00
  -20  -13    4     -2.95      0.00
  -19  -13    4     -4.29      0.00
  -18  -13    4     -2.43      0.00
  -17  -13    4     -0.94      0.00
  -16  -13    4     -1.37      0.00
  -15  -13    4      0.30      0.00
  -14  -13    4     -0.05      0.00
  -13  -13    4     -1.37      0.00
  -12  -13    4      1.18      0.00
  -11  -13    4      0.09      0.00
  -10  -13    4     -2.84      0.00
   -9  -13    4     -2.66      0.00
   -8  -13    4     -4.44      0.00
   -7  -13    4     -3.63      0.00
   -6  -13    4     -2.15      0.00
   -5  -13    4     -4.86      0.00
   -4  -13    4     -2.63      0.00
   -3  -13    4      0.57      0.00
   -2  -13    4      0.17      0.00
   -1  -13    4      1.31      0.00
    0  -13    4     -0.65      0.00
    1  -13    4     -3.14      0.00
    2  -13    4     -1.35      0.00
    3  -13    4     -1.21      0.00
    4  -13    4     -2.08      0.00
    5  -13    4     -1.99      0.00
    6  -13    4     -2.24      0.00
    7  -13    4     -0.98      0.00
    8  -13    4      0.07      0.00
    9  -13    4      0.03      0.00
   10  -13    4      1.16      0.00
   11  -13    4      0.71      0.00
   12  -13    4     -1.39      0.00
   13  -13    4     -1.37      0.00
   14  -13    4     -1.31      0.00
   15  -13    4     -2.74      0.00
   16  -13    4     -1.94      0.00
   17  -13    4      0.43      0.00
  -22  -12    4     -2.36      0.00
  -21  -12    4     -5.24      0.00
  -20  -12    4     -3.45      0.00
  -19  -12    4     -1.23      0.00
  -18  -12    4      1.18      0.00
  -17  -12    4      1.68      0.00
  -16  -12    4     -0.19      0.00
  -15  -12    4      1.76      0.00
  -14  -12    4      1.81      0.00
  -13  -12    4     -2.02      0.00
  -12  -12    4     -1.50      0.00
  -11  -12    4     -1.16      0.00
  -10  -12    4     -2.38      0.00
   -9  -12    4     -2.25      0.00
   -8  -12    4     -4.70      0.00
   -7  -12    4     -4.00      0.00
   -6  -12    4     -1.30      0.00
   -5  -12    4     -2.26      0.00
   -4  -12    4      1.07      0.00
   -3  -12    4      3.73      0.00
   -2  -12    4      0.88      0.00
   -1  -12    4     -0.24      0.00
    0  -12    4     -1.74      0.00
    1  -12    4     -1.05      0.00
    2  -12    4      2.48      0.00
    3  -12    4      1.26      0.00
    4  -12    4      0.27      0.00
    5  -12    4      1.19      0.00
    6  -12    4     -0.61      0.00
    7  -12    4     -1.86      0.00
    8  -12    4     -2.38      0.00
    9  -12    4     -2.65      0.00
   10  -12    4     -1.08      0.00
   11  -12    4     -0.49      0.00
   12  -12    4      0.22      0.00
   13  -12    4      2.64      0.00
   14  -12    4      3.06      0.00
   15  -12    4      1.04      0.00
   16  -12    4     -0.75      0.00
   17  -12    4     -1.32      0.00
   18  -12    4     -1.06      0.00
  -23  -11    4      3.46      0.00
  -22  -11    4      1.72      0.00
  -21  -11    4      0.60      0.00
  -20  -11    4      1.60      0.00
  -19  -11    4     -0.59      0.00
  -18  -11    4     -1.09      0.00
  -17  -11    4     -0.32      0.00
  -16  -11    4     -2.15      0.00
  -15  -11    4     -0.29      0.00
  -14  -11    4      1.93      0.00
  -13  -11    4      0.96      0.00
  -12  -11    4      2.22      0.00
  -11  -11    4      1.25      0.00
  -10  -11    4     -1.47      0.00
   -9  -11    4     -0.56      0.00
   -8  -11    4      0.63      0.00
   -7  -11    4      4.62      0.00
   -6  -11    4      7.46      0.00
   -5  -11    4      4.36      0.00
   -4  -11    4      5.95      0.00
   -3  -11    4      8.43      0.00
   -2  -11    4      5.58      0.00
   -1  -11    4      3.82      0.00
    0  -11    4      2.00      0.00
    1  -11    4      2.56      0.00
    2  -11    4      3.71      0.00
    3  -11    4     -1.27      0.00
    4  -11    4     -3.24      0.00
    5  -11    4     -1.93      0.00
    6  -11    4     -4.09      0.00
    7  -11    4     -3.42      0.00
    8  -11    4     -0.71      0.00
    9  -11    4     -0.48      0.00
   10  -11    4     -0.92      0.00
   11  -11    4     -2.40      0.00
   12  -11    4     -2.52      0.00
   13  -11    4     -0.68      0.00
   14  -11    4     -1.00      0.00
   15  -11    4     -2.28      0.00
   16  -11    4     -2.04      0.00
   17  -11    4      0.26      0.00
   18  -11    4      2.58      0.00
  -23  -10    4      0.23      0.00
  -22  -10    4     -1.74      0.00
  -21  -10    4     -0.37      0.00
  -20  -10    4      1.95      0.00
  -19  -10    4     -0.04      0.00
  -18  -10    4      0.50      0.00
  -17  -10    4      1.57      0.00
  -16  -10    4     -1.49      0.00
  -15  -10    4     -0.84      0.00
  -14  -10    4      0.43      0.00
  -13  -10    4     -2.79      0.00
  -12  -10    4     -3.69      0.00
  -11  -10    4     -1.24      0.00
  -10  -10    4      3.91      0.00
   -9  -10    4      8.39      0.00
   -8  -10    4      6.41      0.00
   -7  -10    4      5.50      0.00
   -6  -10    4      5.57      0.00
   -5  -10    4      2.42      0.00
   -4  -10    4      5.39      0.00
   -3  -10    4      8.42      0.00
   -2  -10    4      4.21      0.00
   -1  -10    4      0.80      0.00
    0  -10    4     -1.47      0.00
    1  -10    4     -0.90      0.00
    2  -10    4     -0.16      0.00
    3  -10    4     -3.94      0.00
    4  -10    4     -1.48      0.00
    5  -10    4      3.28      0.00
    6  -10    4      0.72      0.00
    7  -10    4     -0.03      0.00
    8  -10    4      1.16      0.00
    9  -10    4     -0.43      0.00
   10  -10    4     -0.56      0.00
   11  -10    4      0.40      0.00
   12  -10    4      1.98      0.00
   13  -10    4      3.74      0.00
   14  -10    4      2.09      0.00
   15  -10    4     -1.23      0.00
   16  -10    4     -3.64      0.00
   17  -10    4     -3.64      0.00
   18  -10    4     -1.90      0.00
   19  -10    4     -1.71      0.00
  -23   -9    4      1.43      0.00
  -22   -9    4      2.89      0.00
  -21   -9    4      4.24      0.00
  -20   -9    4      1.53      0.00
  -19   -9    4     -4.52      0.00
  -18   -9    4     -3.13      0.00
  -17   -9    4      0.50      0.00
  -16   -9    4     -0.81      0.00
  -15   -9    4      0.53      0.00
  -14   -9    4      2.78      0.00
  -13   -9    4      1.88      0.00
  -12   -9    4      1.57      0.00
  -11   -9    4      1.17      0.00
  -10   -9    4      1.11      0.00
   -9   -9    4     -0.25      0.00
   -8   -9    4     -3.84      0.00
   -7   -9    4     -1.10      0.00
   -6   -9    4      2.21      0.00
   -5   -9    4     -0.65      0.00
   -4   -9    4      1.89      0.00
   -3   -9    4      4.58      0.00
   -2   -9    4     -0.01      0.00
   -1   -9    4     -2.17      0.00
    0   -9    4     -1.77      0.00
    1   -9    4      1.17      0.00
    2   -9    4      3.99      0.00
    3   -9    4      1.68      0.00
    4   -9    4      3.46      0.00
    5   -9    4      5.17      0.00
    6   -9    4      0.35      0.00
    7   -9    4      0.93      0.00
    8   -9    4      4.90      0.00
    9   -9    4      4.79      0.00
   10   -9    4      4.95      0.00
   11   -9    4      4.95      0.00
   12   -9    4      3.57      0.00
   13   -9    4      1.82      0.00
   14   -9    4     -1.33      0.00
   15   -9    4     -3.03      0.00
   16   -9    4     -1.15      0.00
   17   -9    4      2.91      0.00
   18   -9    4      5.41      0.00
   19   -9    4      2.90      0.00
   20   -9    4     -0.05      0.00
  -23   -8    4      1.18      0.00
  -22   -8    4      0.86      0.00
  -21   -8    4     -0.71      0.00
  -20   -8    4     -3.47      0.00
  -19   -8    4     -4.39      0.00
  -18   -8    4      1.94      0.00
  -17   -8    4      4.86      0.00
  -16   -8    4      0.08      0.00
  -15   -8    4     -0.73      0.00
  -14   -8    4      0.09      0.00
  -13   -8    4     -2.43      0.00
  -12   -8    4     -4.89      0.00
  -11   -8    4     -5.26      0.00
  -10   -8    4     -0.68      0.00
   -9   -8    4      2.46      0.00
   -8   -8    4     -1.46      0.00
   -7   -8    4     -2.63      0.00
   -6   -8    4     -3.13      0.00
   -5   -8    4     -7.40      0.00
   -4   -8    4     -4.85      0.00
   -3   -8    4     -2.70      0.00
   -2   -8    4     -7.84      0.00
   -1   -8    4     -8.41      0.00
    0   -8    4     -6.20      0.00
    1   -8    4     -4.03      0.00
    2   -8    4     -2.00      0.00
    3   -8    4     -3.75      0.00
    4   -8    4     -0.85      0.00
    5   -8    4      3.17      0.00
    6   -8    4      0.95      0.00
    7   -8    4      2.08      0.00
    8   -8    4      4.70      0.00
    9   -8    4      3.30      0.00
   10   -8    4      2.55      0.00
   11   -8    4      2.06      0.00
   12   -8    4      1.60      0.00
   13   -8    4      2.70      0.00
   14   -8    4      3.46      0.00
   15   -8    4      3.74      0.00
   16   -8    4      3.46      0.00
   17   -8    4      2.38      0.00
   18   -8    4      0.86      0.00
   19   -8    4     -1.12      0.00
   20   -8    4     -0.64      0.00
  -23   -7    4      1.86      0.00
  -22   -7    4      1.85      0.00
  -21   -7    4     -0.27      0.00
  -20   -7    4     -2.11      0.00
  -19   -7    4     -2.61      0.00
  -18   -7    4      1.22      0.00
  -17   -7    4      1.94      0.00
  -16   -7    4     -1.40      0.00
  -15   -7    4      0.74      0.00
  -14   -7    4      2.69      0.00
  -13   -7    4      1.40      0.00
  -12   -7    4      0.24      0.00
  -11   -7    4     -2.92      0.00
  -10   -7    4     -4.30      0.00
   -9   -7    4     -6.67      0.00
   -8   -7    4    -13.64      0.00
   -7   -7    4    -13.55      0.00
   -6   -7    4     -8.33      0.00
   -5   -7    4     -6.73      0.00
   -4   -7    4     -2.25      0.00
   -3   -7    4     -0.91      0.00
   -2   -7    4     -7.99      0.00
   -1   -7    4     -9.94      0.00
    0   -7    4     -7.01      0.00
    1   -7    4     -2.50      0.00
    2   -7    4      3.64      0.00
    3   -7    4      4.19      0.00
    4   -7    4      3.86      0.00
    5   -7    4      3.06      0.00
    6   -7    4     -2.00      0.00
    7   -7    4     -1.42      0.00
    8   -7    4      3.20      0.00
    9   -7    4      3.95      0.00
   10   -7    4      2.54      0.00
   11   -7    4      0.99      0.00
   12   -7    4      1.72      0.00
   13   -7    4      3.49      0.00
   14   -7    4      2.55      0.00
   15   -7    4      0.09      0.00
   16   -7    4     -1.83      0.00
   17   -7    4     -1.78      0.00
   18   -7    4     -0.37      0.00
   19   -7    4     -0.56      0.00
   20   -7    4     -1.24      0.00
   21   -7    4     -1.29      0.00
  -23   -6    4     -0.28      0.00
  -22   -6    4     -0.96      0.00
  -21   -6    4     -2.66      0.00
  -20   -6    4     -1.88      0.00
  -19   -6    4     -0.72      0.00
  -18   -6    4      2.66      0.00
  -17   -6    4      3.46      0.00
  -16   -6    4      0.10      0.00
  -15   -6    4      1.28      0.00
  -14   -6    4      2.24      0.00
  -13   -6    4      0.98      0.00
  -12   -6    4      0.35      0.00
  -11   -6    4     -2.01      0.00
  -10   -6    4      1.99      0.00
   -9   -6    4      8.22      0.00
   -8   -6    4      4.20      0.00
   -7   -6    4      1.06      0.00
   -6   -6    4      3.23      0.00
   -5   -6    4      0.41      0.00
   -4   -6    4     -3.75      0.00
   -3   -6    4     -7.44      0.00
   -2   -6    4    -10.57      0.00
   -1   -6    4     -2.76      0.00
    0   -6    4     10.07      0.00
    1   -6    4     16.71      0.00
    2   -6    4     16.97      0.00
    3   -6    4     10.19      0.00
    4   -6    4      6.24      0.00
    5   -6    4      9.13      0.00
    6   -6    4     10.42      0.00
    7   -6    4     12.24      0.00
    8   -6    4     12.86      0.00
    9   -6    4      7.80      0.00
   10   -6    4      2.12      0.00
   11   -6    4      0.48      0.00
   12   -6    4      3.28      0.00
   13   -6    4      4.31      0.00
   14   -6    4      0.77      0.00
   15   -6    4     -2.18      0.00
   16   -6    4     -2.87      0.00
   17   -6    4     -1.82      0.00
   18   -6    4     -0.76      0.00
   19   -6    4     -1.86      0.00
   20   -6    4     -1.87      0.00
   21   -6    4      0.68      0.00
   22   -6    4      2.09      0.00
  -23   -5    4      2.19      0.00
  -22   -5    4      3.98      0.00
  -21   -5    4      3.14      0.00
  -20   -5    4      2.91      0.00
  -19   -5    4      0.94      0.00
  -18   -5    4      1.44      0.00
  -17   -5    4      2.82      0.00
  -16   -5    4      0.98      0.00
  -15   -5    4      2.65      0.00
  -14   -5    4      3.81      0.00
  -13   -5    4      2.84      0.00
  -12   -5    4      2.94      0.00
  -11   -5    4     -0.04      0.00
  -10   -5    4      1.50      0.00
   -9   -5    4      4.37      0.00
   -8   -5    4     -2.64      0.00
   -7   -5    4     -3.96      0.00
   -6   -5    4      6.08      0.00
   -5   -5    4     11.59      0.00
   -4   -5    4     14.62      0.00
   -3   -5    4     21.43      0.00
   -2   -5    4     25.19      0.00
   -1   -5    4     25.42      0.00
    0   -5    4     23.19      0.00
    1   -5    4     18.10      0.00
    2   -5    4     14.35      0.00
    3   -5    4     10.55      0.00
    4   -5    4      8.51      0.00
    5   -5    4      8.51      0.00
    6   -5    4      4.03      0.00
    7   -5    4      0.31      0.00
    8   -5    4      0.46      0.00
    9   -5    4     -0.08      0.00
   10   -5    4     -0.61      0.00
   11   -5    4      0.60      0.00
   12   -5    4      3.20      0.00
   13   -5    4      2.16      0.00
   14   -5    4     -2.49      0.00
   15   -5    4     -4.19      0.00
   16   -5    4     -3.21      0.00
   17   -5    4     -1.19      0.00
   18   -5    4      0.88      0.00
   19   -5    4      1.26      0.00
   20   -5    4      2.20      0.00
   21   -5    4      3.43      0.00
   22   -5    4      2.00      0.00
  -22   -4    4      0.90      0.00
  -21   -4    4     -2.09      0.00
  -20   -4    4     -3.10      0.00
  -19   -4    4     -3.55      0.00
  -18   -4    4     -0.43      0.00
  -17   -4    4      3.40      0.00
  -16   -4    4      1.86      0.00
  -15   -4    4      2.23      0.00
  -14   -4    4      2.27      0.00
  -13   -4    4     -0.81      0.00
  -12   -4    4     -2.48      0.00
  -11   -4    4     -3.97      0.00
  -10   -4    4      2.39      0.00
   -9   -4    4     10.58      0.00
   -8   -4    4      6.12      0.00
   -7   -4    4      4.14      0.00
   -6   -4    4     10.51      0.00
   -5   -4    4      7.76      0.00
   -4   -4    4     -3.29      0.00
   -3   -4    4     -9.16      0.00
   -2   -4    4     -7.62      0.00
   -1   -4    4      1.10      0.00
    0   -4    4     16.25      0.00
    1   -4    4     27.06      0.00
    2   -4    4     25.11      0.00
    3   -4    4     13.75      0.00
    4   -4    4      4.72      0.00
    5   -4    4      4.56      0.00
    6   -4    4      7.31      0.00
    7   -4    4     10.16      0.00
    8   -4    4     11.11      0.00
    9   -4    4      7.03      0.00
   10   -4    4      1.93      0.00
   11   -4    4     -0.19      0.00
   12   -4    4      0.87      0.00
   13   -4    4      0.22      0.00
   14   -4    4     -2.87      0.00
   15   -4    4     -2.47      0.00
   16   -4    4     -0.05      0.00
   17   -4    4      0.95      0.00
   18   -4    4     -0.11      0.00
   19   -4    4     -2.58      0.00
   20   -4    4     -2.86      0.00
   21   -4    4     -1.66      0.00
   22   -4    4     -1.81      0.00
  -22   -3    4      2.07      0.00
  -21   -3    4      0.25      0.00
  -20   -3    4     -1.40      0.00
  -19   -3    4     -3.20      0.00
  -18   -3    4     -2.37      0.00
  -17   -3    4     -0.26      0.00
  -16   -3    4     -1.70      0.00
  -15   -3    4     -1.21      0.00
  -14   -3    4     -0.46      0.00
  -13   -3    4     -1.19      0.00
  -12   -3    4      1.11      0.00
  -11   -3    4      1.80      0.00
  -10   -3    4      2.64      0.00
   -9   -3    4      1.13      0.00
   -8   -3    4     -6.82      0.00
   -7   -3    4     -5.34      0.00
   -6   -3    4      4.50      0.00
   -5   -3    4      6.32      0.00
   -4   -3    4      5.66      0.00
   -3   -3    4     16.30      0.00
   -2   -3    4     29.76      0.00
   -1   -3    4     24.26      0.00
    0   -3    4      3.43      0.00
    1   -3    4    -14.04      0.00
    2   -3    4    -22.96      0.00
    3   -3    4    -22.64      0.00
    4   -3    4    -14.02      0.00
    5   -3    4     -4.17      0.00
    6   -3    4     -0.61      0.00
    7   -3    4     -3.37      0.00
    8   -3    4     -7.33      0.00
    9   -3    4     -7.89      0.00
   10   -3    4     -3.95      0.00
   11   -3    4      0.32      0.00
   12   -3    4      2.67      0.00
   13   -3    4      1.55      0.00
   14   -3    4     -2.03      0.00
   15   -3    4     -2.19      0.00
   16   -3    4     -0.34      0.00
   17   -3    4     -0.01      0.00
   18   -3    4     -0.13      0.00
   19   -3    4      0.72      0.00
   20   -3    4      2.42      0.00
   21   -3    4      1.34      0.00
   22   -3    4     -1.95      0.00
   23   -3    4     -2.87      0.00
  -22   -2    4      2.21      0.00
  -21   -2    4     -2.10      0.00
  -20   -2    4     -4.43      0.00
  -19   -2    4     -3.57      0.00
  -18   -2    4     -0.69      0.00
  -17   -2    4      1.74      0.00
  -16   -2    4      0.25      0.00
  -15   -2    4     -1.04      0.00
  -14   -2    4     -1.18      0.00
  -13   -2    4     -0.98      0.00
  -12   -2    4      0.61      0.00
  -11   -2    4     -0.60      0.00
  -10   -2    4     -0.41      0.00
   -9   -2    4      1.85      0.00
   -8   -2    4      0.88      0.00
   -7   -2    4      2.93      0.00
   -6   -2    4      4.44      0.00
   -5   -2    4     -1.89      0.00
   -4   -2    4    -10.68      0.00
   -3   -2    4    -11.86      0.00
   -2   -2    4     -4.99      0.00
   -1   -2    4     -6.99      0.00
    0   -2    4     -9.36      0.00
    1   -2    4      5.80      0.00
    2   -2    4     15.11      0.00
    3   -2    4      4.93      0.00
    4   -2    4     -7.63      0.00
    5   -2    4    -13.47      0.00
    6   -2    4    -14.09      0.00
    7   -2    4    -13.42      0.00
    8   -2    4    -12.04      0.00
    9   -2    4     -7.26      0.00
   10   -2    4     -3.40      0.00
   11   -2    4     -4.76      0.00
   12   -2    4     -5.38      0.00
   13   -2    4     -3.13      0.00
   14   -2    4     -1.77      0.00
   15   -2    4      0.02      0.00
   16   -2    4      1.33      0.00
   17   -2    4      0.61      0.00
   18   -2    4      0.07      0.00
   19   -2    4      0.75      0.00
   20   -2    4      1.49      0.00
   21   -2    4     -0.22      0.00
   22   -2    4     -1.28      0.00
   23   -2    4      0.76      0.00
  -22   -1    4      0.05      0.00
  -21   -1    4     -5.18      0.00
  -20   -1    4     -6.65      0.00
  -19   -1    4     -4.82      0.00
  -18   -1    4     -2.97      0.00
  -17   -1    4     -0.90      0.00
  -16   -1    4     -0.20      0.00
  -15   -1    4     -0.76      0.00
  -14   -1    4     -0.56      0.00
  -13   -1    4      0.96      0.00
  -12   -1    4      2.41      0.00
  -11   -1    4      1.42      0.00
  -10   -1    4      1.72      0.00
   -9   -1    4      2.95      0.00
   -8   -1    4      1.77      0.00
   -7   -1    4      1.88      0.00
   -6   -1    4     -0.98      0.00
   -5   -1    4     -6.92      0.00
   -4   -1    4     -6.24      0.00
   -3   -1    4      8.17      0.00
   -2   -1    4     26.15      0.00
   -1   -1    4     10.30      0.00
    0   -1    4    -27.17      0.00
    1   -1    4    -35.10      0.00
    2   -1    4    -27.81      0.00
    3   -1    4    -26.60      0.00
    4   -1    4    -17.05      0.00
    5   -1    4     -4.33      0.00
    6   -1    4      1.37      0.00
    7   -1    4     -0.18      0.00
    8   -1    4     -4.45      0.00
    9   -1    4     -3.02      0.00
   10   -1    4     -0.78      0.00
   11   -1    4     -2.37      0.00
   12   -1    4     -0.44      0.00
   13   -1    4      2.74      0.00
   14   -1    4      1.19      0.00
   15   -1    4     -0.32      0.00
   16   -1    4      0.17      0.00
   17   -1    4      0.71      0.00
   18   -1    4      1.16      0.00
   19   -1    4      1.21      0.00
   20   -1    4      0.55      0.00
   21   -1    4     -2.46      0.00
   22   -1    4     -4.14      0.00
   23   -1    4     -1.81      0.00
   24   -1    4     -0.99      0.00
  -22    0    4      1.11      0.00
  -21    0    4     -1.27      0.00
  -20    0    4      0.75      0.00
  -19    0    4      3.69      0.00
  -18    0    4      3.58      0.00
  -17    0    4      3.51      0.00
  -16    0    4      3.01      0.00
  -15    0    4      0.32      0.00
  -14    0    4     -0.19      0.00
  -13    0    4      2.89      0.00
  -12    0    4      4.34      0.00
  -11    0    4      2.96      0.00
  -10    0    4      2.90      0.00
   -9    0    4      3.39      0.00
   -8    0    4      2.59      0.00
   -7    0    4      1.44      0.00
   -6    0    4     -2.99      0.00
   -5    0    4     -3.64      0.00
   -4    0    4      6.35      0.00
   -3    0    4     18.60      0.00
   -2    0    4     18.92      0.00
   -1    0    4     -9.62      0.00
    0    0    4    -28.84      0.00
    1    0    4      9.52      0.00
    2    0    4     47.35      0.00
    3    0    4     37.07      0.00
    4    0    4     16.71      0.00
    5    0    4      4.83      0.00
    6    0    4     -1.79      0.00
    7    0    4     -4.54      0.00
    8    0    4     -6.00      0.00
    9    0    4     -0.23      0.00
   10    0    4      4.50      0.00
   11    0    4      2.18      0.00
   12    0    4      3.34      0.00
   13    0    4      4.91      0.00
   14    0    4      2.07      0.00
   15    0    4      0.89      0.00
   16    0    4      0.44      0.00
   17    0    4     -1.01      0.00
   18    0    4     -1.86      0.00
   19    0    4     -2.24      0.00
   20    0    4     -1.75      0.00
   21    0    4     -2.88      0.00
   22    0    4     -3.05      0.00
   23    0    4      0.99      0.00
   24    0    4      2.17      0.00
  -21    1    4     -1.07      0.00
  -20    1    4      0.51      0.00
  -19    1    4      1.88      0.00
  -18    1    4      1.48      0.00
  -17    1    4      3.06      0.00
  -16    1    4      4.07      0.00
  -15    1    4      1.28      0.00
  -14    1    4      0.39      0.00
  -13    1    4      3.11      0.00
  -12    1    4      2.58      0.00
  -11    1    4     -0.45      0.00
  -10    1    4     -1.24      0.00
   -9    1    4     -0.76      0.00
   -8    1    4      1.42      0.00
   -7    1    4      4.56      0.00
   -6    1    4      3.68      0.00
   -5    1    4      4.98      0.00
   -4    1    4     11.07      0.00
   -3    1    4      8.95      0.00
   -2    1    4     -6.75      0.00
   -1    1    4    -34.05      0.00
    0    1    4    -40.26      0.00
    1    1    4     -1.44      0.00
    2    1    4     18.99      0.00
    3    1    4     -5.08      0.00
    4    1    4    -14.36      0.00
    5    1    4     -0.47      0.00
    6    1    4     11.16      0.00
    7    1    4     13.22      0.00
    8    1    4      7.71      0.00
    9    1    4      8.12      0.00
   10    1    4      7.69      0.00
   11    1    4      0.29      0.00
   12    1    4     -0.21      0.00
   13    1    4      1.20      0.00
   14    1    4     -1.10      0.00
   15    1    4     -0.84      0.00
   16    1    4     -1.47      0.00
   17    1    4     -2.55      0.00
   18    1    4     -1.49      0.00
   19    1    4     -1.65      0.00
   20    1    4     -2.17      0.00
   21    1    4     -4.25      0.00
   22    1    4     -5.34      0.00
   23    1    4     -1.06      0.00
   24    1    4      0.47      0.00
  -21    2    4     -1.22      0.00
  -20    2    4     -0.46      0.00
  -19    2    4      0.06      0.00
  -18    2    4     -0.92      0.00
  -17    2    4     -0.55      0.00
  -16    2    4     -0.06      0.00
  -15    2    4     -1.47      0.00
  -14    2    4     -1.37      0.00
  -13    2    4      0.97      0.00
  -12    2    4     -0.05      0.00
  -11    2    4     -2.71      0.00
  -10    2    4     -3.06      0.00
   -9    2    4     -2.63      0.00
   -8    2    4     -0.20      0.00
   -7    2    4      0.93      0.00
   -6    2    4     -3.99      0.00
   -5    2    4     -3.76      0.00
   -4    2    4      5.49      0.00
   -3    2    4      6.14      0.00
   -2    2    4     -5.39      0.00
   -1    2    4    -17.62      0.00
    0    2    4    -11.63      0.00
    1    2    4     16.48      0.00
    2    2    4     17.96      0.00
    3    2    4    -14.57      0.00
    4    2    4    -24.60      0.00
    5    2    4    -12.30      0.00
    6    2    4     -5.64      0.00
    7    2    4     -6.31      0.00
    8    2    4     -8.33      0.00
    9    2    4     -0.34      0.00
   10    2    4      5.15      0.00
   11    2    4      0.04      0.00
   12    2    4      1.55      0.00
   13    2    4      3.25      0.00
   14    2    4     -0.75      0.00
   15    2    4     -1.17      0.00
   16    2    4     -1.66      0.00
   17    2    4     -1.17      0.00
   18    2    4      1.47      0.00
   19    2    4      0.36      0.00
   20    2    4     -0.36      0.00
   21    2    4     -0.19      0.00
   22    2    4     -0.02      0.00
   23    2    4      3.61      0.00
   24    2    4      3.40      0.00
  -20    3    4     -1.29      0.00
  -19    3    4     -0.52      0.00
  -18    3    4     -1.05      0.00
  -17    3    4     -0.79      0.00
  -16    3    4      0.24      0.00
  -15    3    4     -0.79      0.00
  -14    3    4     -2.92      0.00
  -13    3    4     -2.26      0.00
  -12    3    4     -1.83      0.00
  -11    3    4     -3.12      0.00
  -10    3    4     -3.72      0.00
   -9    3    4     -4.11      0.00
   -8    3    4     -2.53      0.00
   -7    3    4     -2.88      0.00
   -6    3    4     -7.96      0.00
   -5    3    4     -5.51      0.00
   -4    3    4      2.94      0.00
   -3    3    4     -1.71      0.00
   -2    3    4    -12.66      0.00
   -1    3    4    -10.55      0.00
    0    3    4      4.92      0.00
    1    3    4     23.17      0.00
    2    3    4     20.75      0.00
    3    3    4      2.31      0.00
    4    3    4      3.89      0.00
    5    3    4     16.51      0.00
    6    3    4     16.87      0.00
    7    3    4      9.21      0.00
    8    3    4      2.87      0.00
    9    3    4      7.00      0.00
   10    3    4      7.40      0.00
   11    3    4     -2.19      0.00
   12    3    4     -2.24      0.00
   13    3    4     -0.50      0.00
   14    3    4     -3.53      0.00
   15    3    4     -1.26      0.00
   16    3    4     -0.17      0.00
   17    3    4     -0.30      0.00
   18    3    4      1.33      0.00
   19    3    4     -0.13      0.00
   20    3    4      0.49      0.00
   21    3    4      1.89      0.00
   22    3    4      0.54      0.00
   23    3    4      2.08      0.00
   24    3    4      1.99      0.00
   25    3    4     -1.13      0.00
  -20    4    4     -0.18      0.00
  -19    4    4     -0.48      0.00
  -18    4    4     -2.07      0.00
  -17    4    4     -3.13      0.00
  -16    4    4     -2.30      0.00
  -15    4    4     -2.97      0.00
  -14    4    4     -5.63      0.00
  -13    4    4     -4.13      0.00
  -12    4    4     -1.22      0.00
  -11    4    4     -1.86      0.00
  -10    4    4     -2.50      0.00
   -9    4    4     -1.81      0.00
   -8    4    4      1.04      0.00
   -7    4    4      1.18      0.00
   -6    4    4     -4.61      0.00
   -5    4    4     -4.15      0.00
   -4    4    4      1.00      0.00
   -3    4    4     -3.61      0.00
   -2    4    4     -8.38      0.00
   -1    4    4     -2.16      0.00
    0    4    4      3.62      0.00
    1    4    4      4.40      0.00
    2    4    4     -0.17      0.00
    3    4    4     -9.46      0.00
    4    4    4    -10.61      0.00
    5    4    4     -7.16      0.00
    6    4    4     -7.59      0.00
    7    4    4     -7.80      0.00
    8    4    4     -5.34      0.00
    9    4    4      2.89      0.00
   10    4    4      4.97      0.00
   11    4    4     -1.96      0.00
   12    4    4      0.46      0.00
   13    4    4      3.49      0.00
   14    4    4      0.34      0.00
   15    4    4      1.78      0.00
   16    4    4      1.88      0.00
   17    4    4      0.67      0.00
   18    4    4      1.36      0.00
   19    4    4     -1.22      0.00
   20    4    4     -1.48      0.00
   21    4    4     -0.22      0.00
   22    4    4     -1.71      0.00
   23    4    4     -0.29      0.00
   24    4    4      0.26      0.00
   25    4    4     -2.23      0.00
  -20    5    4      0.85      0.00
  -19    5    4      1.19      0.00
  -18    5    4     -0.57      0.00
  -17    5    4     -2.32      0.00
  -16    5    4     -1.32      0.00
  -15    5    4     -1.45      0.00
  -14    5    4     -4.29      0.00
  -13    5    4     -2.95      0.00
  -12    5    4      0.04      0.00
  -11    5    4     -0.88      0.00
  -10    5    4     -0.46      0.00
   -9    5    4      2.31      0.00
   -8    5    4      5.80      0.00
   -7    5    4      6.01      0.00
   -6    5    4      1.89      0.00
   -5    5    4      6.32      0.00
   -4    5    4     14.41      0.00
   -3    5    4      9.90      0.00
   -2    5    4      2.74      0.00
   -1    5    4      2.64      0.00
    0    5    4      1.52      0.00
    1    5    4      0.31      0.00
    2    5    4      1.18      0.00
    3    5    4     -0.77      0.00
    4    5    4     -0.99      0.00
    5    5    4      1.53      0.00
    6    5    4      3.02      0.00
    7    5    4      3.57      0.00
    8    5    4      2.50      0.00
    9    5    4      4.25      0.00
   10    5    4      3.34      0.00
   11    5    4     -3.07      0.00
   12    5    4     -1.58      0.00
   13    5    4      1.23      0.00
   14    5    4     -0.50      0.00
   15    5    4      1.79      0.00
   16    5    4      2.22      0.00
   17    5    4      0.50      0.00
   18    5    4      0.54      0.00
   19    5    4     -1.18      0.00
   20    5    4      0.28      0.00
   21    5    4      2.56      0.00
   22    5    4      0.44      0.00
   23    5    4      0.37      0.00
   24    5    4      0.53      0.00
   25    5    4     -1.58      0.00
  -19    6    4     -0.45      0.00
  -18    6    4     -1.29      0.00
  -17    6    4     -0.08      0.00
  -16    6    4      3.19      0.00
  -15    6    4      3.64      0.00
  -14    6    4      0.79      0.00
  -13    6    4      1.80      0.00
  -12    6    4      4.37      0.00
  -11    6    4      3.19      0.00
  -10    6    4      2.99      0.00
   -9    6    4      3.98      0.00
   -8    6    4      5.61      0.00
   -7    6    4      6.50      0.00
   -6    6    4      4.48      0.00
   -5    6    4      8.93      0.00
   -4    6    4     14.15      0.00
   -3    6    4      8.50      0.00
   -2    6    4      4.74      0.00
   -1    6    4      7.44      0.00
    0    6    4      8.18      0.00
    1    6    4      9.15      0.00
    2    6    4      9.41      0.00
    3    6    4      5.26      0.00
    4    6    4      1.76      0.00
    5    6    4      1.70      0.00
    6    6    4      6.35      0.00
    7    6    4     12.35      0.00
    8    6    4     10.17      0.00
    9    6    4      5.54      0.00
   10    6    4      3.64      0.00
   11    6    4      1.21      0.00
   12    6    4      3.79      0.00
   13    6    4      6.40      0.00
   14    6    4      3.89      0.00
   15    6    4      2.87      0.00
   16    6    4      0.64      0.00
   17    6    4     -1.90      0.00
   18    6    4     -1.51      0.00
   19    6    4     -1.26      0.00
   20    6    4      1.91      0.00
   21    6    4      4.05      0.00
   22    6    4      0.44      0.00
   23    6    4     -1.19      0.00
   24    6    4     -1.04      0.00
   25    6    4     -2.00      0.00
  -19    7    4     -0.02      0.00
  -18    7    4      0.44      0.00
  -17    7    4      0.37      0.00
  -16    7    4      0.73      0.00
  -15    7    4      0.57      0.00
  -14    7    4     -0.31      0.00
  -13    7    4      1.30      0.00
  -12    7    4      3.24      0.00
  -11    7    4      3.00      0.00
  -10    7    4      3.89      0.00
   -9    7    4      4.53      0.00
   -8    7    4      5.15      0.00
   -7    7    4      5.23      0.00
   -6    7    4      2.25      0.00
   -5    7    4      5.70      0.00
   -4    7    4     11.03      0.00
   -3    7    4      6.72      0.00
   -2    7    4      2.85      0.00
   -1    7    4      1.70      0.00
    0    7    4      0.90      0.00
    1    7    4      4.94      0.00
    2    7    4      6.19      0.00
    3    7    4      3.25      0.00
    4    7    4      3.17      0.00
    5    7    4      3.63      0.00
    6    7    4      6.34      0.00
    7    7    4      8.73      0.00
    8    7    4      1.75      0.00
    9    7    4     -2.47      0.00
   10    7    4      3.08      0.00
   11    7    4      4.55      0.00
   12    7    4      1.86      0.00
   13    7    4     -0.52      0.00
   14    7    4     -2.94      0.00
   15    7    4     -2.50      0.00
   16    7    4     -1.93      0.00
   17    7    4     -1.11      0.00
   18    7    4      0.80      0.00
   19    7    4      0.75      0.00
   20    7    4      1.62      0.00
   21    7    4      0.90      0.00
   22    7    4     -3.40      0.00
   23    7    4     -3.58      0.00
   24    7    4     -1.34      0.00
   25    7    4     -1.07      0.00
  -18    8    4     -1.31      0.00
  -17    8    4     -0.36      0.00
  -16    8    4      1.50      0.00
  -15    8    4      2.44      0.00
  -14    8    4      1.41      0.00
  -13    8    4      1.08      0.00
  -12    8    4      1.27      0.00
  -11    8    4      0.32      0.00
  -10    8    4     -0.81      0.00
   -9    8    4     -2.31      0.00
   -8    8    4     -1.18      0.00
   -7    8    4      1.01      0.00
   -6    8    4     -1.24      0.00
   -5    8    4     -0.49      0.00
   -4    8    4      0.57      0.00
   -3    8    4     -5.64      0.00
   -2    8    4     -8.13      0.00
   -1    8    4     -6.36      0.00
    0    8    4     -2.41      0.00
    1    8    4      5.64      0.00
    2    8    4      4.77      0.00
    3    8    4     -2.11      0.00
    4    8    4     -2.66      0.00
    5    8    4     -0.68      0.00
    6    8    4      5.57      0.00
    7    8    4     11.10      0.00
    8    8    4      4.14      0.00
    9    8    4     -0.52      0.00
   10    8    4      5.15      0.00
   11    8    4      5.23      0.00
   12    8    4      0.18      0.00
   13    8    4     -1.86      0.00
   14    8    4     -1.76      0.00
   15    8    4     -0.60      0.00
   16    8    4     -0.92      0.00
   17    8    4     -1.43      0.00
   18    8    4     -1.29      0.00
   19    8    4     -1.76      0.00
   20    8    4      0.34      0.00
   21    8    4      1.24      0.00
   22    8    4     -1.85      0.00
   23    8    4     -2.08      0.00
   24    8    4     -0.59      0.00
   25    8    4     -0.92      0.00
  -17    9    4      3.32      0.00
  -16    9    4      2.44      0.00
  -15    9    4      1.71      0.00
  -14    9    4      0.99      0.00
  -13    9    4      0.32      0.00
  -12    9    4     -0.94      0.00
  -11    9    4     -1.92      0.00
  -10    9    4     -1.22      0.00
   -9    9    4     -0.73      0.00
   -8    9    4      0.53      0.00
   -7    9    4      0.45      0.00
   -6    9    4     -4.57      0.00
   -5    9    4     -5.85      0.00
   -4    9    4     -4.34      0.00
   -3    9    4     -7.56      0.00
   -2    9    4     -8.56      0.00
   -1    9    4     -8.27      0.00
    0    9    4     -5.61      0.00
    1    9    4      1.97      0.00
    2    9    4     -1.34      0.00
    3    9    4     -9.97      0.00
    4    9    4     -7.05      0.00
    5    9    4     -0.07      0.00
    6    9    4      5.89      0.00
    7    9    4      6.21      0.00
    8    9    4     -2.60      0.00
    9    9    4     -3.70      0.00
   10    9    4      3.39      0.00
   11    9    4      1.17      0.00
   12    9    4     -5.44      0.00
   13    9    4     -5.97      0.00
   14    9    4     -2.30      0.00
   15    9    4      0.40      0.00
   16    9    4     -1.28      0.00
   17    9    4     -2.55      0.00
   18    9    4     -1.64      0.00
   19    9    4     -1.30      0.00
   20    9    4      0.21      0.00
   21    9    4     -0.62      0.00
   22    9    4     -4.31      0.00
   23    9    4     -4.00      0.00
   24    9    4     -2.21      0.00
   25    9    4     -2.48      0.00
  -17   10    4     -0.24      0.00
  -16   10    4      0.24      0.00
  -15   10    4      0.60      0.00
  -14   10    4     -0.19      0.00
  -13   10    4     -1.32      0.00
  -12   10    4     -2.51      0.00
  -11   10    4     -3.12      0.00
  -10   10    4     -2.87      0.00
   -9   10    4     -3.76      0.00
   -8   10    4     -2.94      0.00
   -7   10    4     -0.93      0.00
   -6   10    4     -2.96      0.00
   -5   10    4     -3.18      0.00
   -4   10    4     -0.87      0.00
   -3   10    4     -1.96      0.00
   -2   10    4     -1.97      0.00
   -1   10    4     -2.08      0.00
    0   10    4     -0.54      0.00
    1   10    4      4.34      0.00
    2   10    4     -2.20      0.00
    3   10    4    -11.29      0.00
    4   10    4     -5.16      0.00
    5   10    4      3.06      0.00
    6   10    4      3.57      0.00
    7   10    4     -1.87      0.00
    8   10    4     -9.15      0.00
    9   10    4     -7.73      0.00
   10   10    4     -3.38      0.00
   11   10    4     -5.95      0.00
   12   10    4     -8.04      0.00
   13   10    4     -6.67      0.00
   14   10    4     -4.42      0.00
   15   10    4     -2.87      0.00
   16   10    4     -4.24      0.00
   17   10    4     -3.77      0.00
   18   10    4     -1.55      0.00
   19   10    4     -0.89      0.00
   20   10    4      1.00      0.00
   21   10    4      0.47      0.00
   22   10    4     -2.54      0.00
   23   10    4     -1.79      0.00
   24   10    4     -0.27      0.00
   25   10    4     -0.34      0.00
  -16   11    4     -0.68      0.00
  -15   11    4     -1.15      0.00
  -14   11    4     -0.49      0.00
  -13   11    4      0.93      0.00
  -12   11    4      0.22      0.00
  -11   11    4     -1.57      0.00
  -10   11    4     -0.98      0.00
   -9   11    4     -0.60      0.00
   -8   11    4     -0.27      0.00
   -7   11    4      0.14      0.00
   -6   11    4     -3.13      0.00
   -5   11    4     -3.86      0.00
   -4   11    4     -0.02      0.00
   -3   11    4      1.09      0.00
   -2   11    4      1.14      0.00
   -1   11    4      0.65      0.00
    0   11    4      2.06      0.00
    1   11    4      6.38      0.00
    2   11    4      0.78      0.00
    3   11    4     -6.10      0.00
    4   11    4      1.18      0.00
    5   11    4      7.77      0.00
    6   11    4      4.63      0.00
    7   11    4     -0.83      0.00
    8   11    4     -3.01      0.00
    9   11    4      0.25      0.00
   10   11    4      1.15      0.00
   11   11    4     -2.44      0.00
   12   11    4     -3.13      0.00
   13   11    4     -2.67      0.00
   14   11    4     -1.29      0.00
   15   11    4      0.99      0.00
   16   11    4     -0.95      0.00
   17   11    4     -2.23      0.00
   18   11    4     -0.33      0.00
   19   11    4      1.62      0.00
   20   11    4      3.71      0.00
   21   11    4      1.52      0.00
   22   11    4     -1.65      0.00
   23   11    4      0.42      0.00
   24   11    4      1.63      0.00
   25   11    4      0.15      0.00
  -15   12    4     -1.58      0.00
  -14   12    4     -1.19      0.00
  -13   12    4     -0.24      0.00
  -12   12    4     -1.37      0.00
  -11   12    4     -2.33      0.00
  -10   12    4      0.61      0.00
   -9   12    4      2.56      0.00
   -8   12    4      2.60      0.00
   -7   12    4      3.70      0.00
   -6   12    4      2.43      0.00
   -5   12    4      2.07      0.00
   -4   12    4      4.97      0.00
   -3   12    4      4.79      0.00
   -2   12    4      3.24      0.00
   -1   12    4      2.20      0.00
    0   12    4      2.42      0.00
    1   12    4      4.76      0.00
    2   12    4      0.82      0.00
    3   12    4     -2.44      0.00
    4   12    4      5.05      0.00
    5   12    4      8.38      0.00
    6   12    4      2.48      0.00
    7   12    4     -1.47      0.00
    8   12    4     -0.22      0.00
    9   12    4      2.68      0.00
   10   12    4      1.49      0.00
   11   12    4     -0.74      0.00
   12   12    4      1.06      0.00
   13   12    4      0.98      0.00
   14   12    4     -0.11      0.00
   15   12    4      1.01      0.00
   16   12    4     -0.54      0.00
   17   12    4     -1.94      0.00
   18   12    4     -0.66      0.00
   19   12    4      0.60      0.00
   20   12    4      1.25      0.00
   21   12    4     -1.29      0.00
   22   12    4     -1.89      0.00
   23   12    4      2.04      0.00
   24   12    4      2.03      0.00
   25   12    4      0.15      0.00
  -15   13    4     -2.97      0.00
  -14   13    4     -2.16      0.00
  -13   13    4      0.21      0.00
  -12   13    4     -0.79      0.00
  -11   13    4     -3.09      0.00
  -10   13    4     -1.30      0.00
   -9   13    4      0.37      0.00
   -8   13    4      0.05      0.00
   -7   13    4      1.48      0.00
   -6   13    4      1.62      0.00
   -5   13    4      1.21      0.00
   -4   13    4      2.87      0.00
   -3   13    4      1.95      0.00
   -2   13    4      0.17      0.00
   -1   13    4     -0.38      0.00
    0   13    4     -0.82      0.00
    1   13    4      0.15      0.00
    2   13    4     -2.29      0.00
    3   13    4     -4.40      0.00
    4   13    4      0.44      0.00
    5   13    4      1.99      0.00
    6   13    4     -1.08      0.00
    7   13    4     -0.62      0.00
    8   13    4      1.65      0.00
    9   13    4      2.34      0.00
   10   13    4      0.25      0.00
   11   13    4     -1.11      0.00
   12   13    4      0.83      0.00
   13   13    4      0.40      0.00
   14   13    4     -1.00      0.00
   15   13    4      0.52      0.00
   16   13    4     -0.48      0.00
   17   13    4     -3.15      0.00
   18   13    4     -2.09      0.00
   19   13    4      1.32      0.00
   20   13    4      2.55      0.00
   21   13    4     -0.71      0.00
   22   13    4     -1.18      0.00
   23   13    4      2.37      0.00
   24   13    4      1.45      0.00
   25   13    4      0.04      0.00
  -14   14    4     -0.13      0.00
  -13   14    4      0.71      0.00
  -12   14    4     -2.28      0.00
  -11   14    4     -3.52      0.00
  -10   14    4      1.45      0.00
   -9   14    4      5.04      0.00
   -8   14    4      3.68      0.00
   -7   14    4      3.31      0.00
   -6   14    4      2.95      0.00
   -5   14    4      1.00      0.00
   -4   14    4      0.31      0.00
   -3   14    4     -0.93      0.00
   -2   14    4     -2.44      0.00
   -1   14    4     -3.53      0.00
    0   14    4     -5.43      0.00
    1   14    4     -5.70      0.00
    2   14    4     -6.52      0.00
    3   14    4     -6.76      0.00
    4   14    4     -2.87      0.00
    5   14    4     -2.15      0.00
    6   14    4     -4.46      0.00
    7   14    4     -3.35      0.00
    8   14    4     -1.03      0.00
    9   14    4      0.23      0.00
   10   14    4     -0.61      0.00
   11   14    4     -1.37      0.00
   12   14    4      1.32      0.00
   13   14    4      2.88      0.00
   14   14    4      1.73      0.00
   15   14    4      1.80      0.00
   16   14    4      0.79      0.00
   17   14    4     -1.78      0.00
   18   14    4     -1.07      0.00
   19   14    4      1.57      0.00
   20   14    4      0.77      0.00
   21   14    4     -2.42      0.00
   22   14    4     -0.74      0.00
   23   14    4      3.04      0.00
   24   14    4      0.90      0.00
  -13   15    4      0.65      0.00
  -12   15    4     -0.14      0.00
  -11   15    4      0.64      0.00
  -10   15    4      3.15      0.00
   -9   15    4      2.15      0.00
   -8   15    4     -0.77      0.00
   -7   15    4      0.70      0.00
   -6   15    4      2.72      0.00
   -5   15    4      0.58      0.00
   -4   15    4     -1.22      0.00
   -3   15    4     -0.90      0.00
   -2   15    4     -0.48      0.00
   -1   15    4     -0.61      0.00
    0   15    4     -1.24      0.00
    1   15    4     -0.77      0.00
    2   15    4     -0.70      0.00
    3   15    4     -0.78      0.00
    4   15    4      0.66      0.00
    5   15    4     -0.66      0.00
    6   15    4     -2.42      0.00
    7   15    4     -0.52      0.00
    8   15    4      0.74      0.00
    9   15    4     -0.35      0.00
   10   15    4     -2.64      0.00
   11   15    4     -3.09      0.00
   12   15    4      0.32      0.00
   13   15    4      1.83      0.00
   14   15    4     -0.66      0.00
   15   15    4     -1.51      0.00
   16   15    4     -0.48      0.00
   17   15    4     -0.57      0.00
   18   15    4      0.75      0.00
   19   15    4      2.98      0.00
   20   15    4      1.03      0.00
   21   15    4     -2.98      0.00
   22   15    4     -2.56      0.00
   23   15    4     -0.25      0.00
   24   15    4     -1.21      0.00
  -12   16    4     -1.15      0.00
  -11   16    4     -1.05      0.00
  -10   16    4      0.04      0.00
   -9   16    4     -0.47      0.00
   -8   16    4     -1.05      0.00
   -7   16    4      0.63      0.00
   -6   16    4      0.73      0.00
   -5   16    4     -2.54      0.00
   -4   16    4     -3.76      0.00
   -3   16    4     -1.83      0.00
   -2   16    4     -1.81      0.00
   -1   16    4     -3.61      0.00
    0   16    4     -3.57      0.00
    1   16    4     -1.41      0.00
    2   16    4      0.76      0.00
    3   16    4      2.77      0.00
    4   16    4      3.75      0.00
    5   16    4      1.52      0.00
    6   16    4      0.41      0.00
    7   16    4      2.28      0.00
    8   16    4      2.45      0.00
    9   16    4      1.04      0.00
   10   16    4     -0.47      0.00
   11   16    4     -0.57      0.00
   12   16    4      1.10      0.00
   13   16    4      0.33      0.00
   14   16    4     -2.96      0.00
   15   16    4     -4.00      0.00
   16   16    4     -2.33      0.00
   17   16    4     -1.69      0.00
   18   16    4     -1.77      0.00
   19   16    4     -0.75      0.00
   20   16    4     -0.65      0.00
   21   16    4     -0.44      0.00
   22   16    4      2.64      0.00
   23   16    4      4.99      0.00
   24   16    4      3.34      0.00
  -11   17    4      1.60      0.00
  -10   17    4      1.09      0.00
   -9   17    4     -0.42      0.00
   -8   17    4      0.06      0.00
   -7   17    4      2.18      0.00
   -6   17    4      2.07      0.00
   -5   17    4     -0.19      0.00
   -4   17    4     -0.59      0.00
   -3   17    4      1.42      0.00
   -2   17    4      1.26      0.00
   -1   17    4     -0.51      0.00
    0   17    4      0.52      0.00
    1   17    4      2.06      0.00
    2   17    4      1.82      0.00
    3   17    4      2.18      0.00
    4   17    4      2.25      0.00
    5   17    4      1.25      0.00
    6   17    4      3.00      0.00
    7   17    4      4.94      0.00
    8   17    4      2.78      0.00
    9   17    4      0.49      0.00
[truncated: 3,063,214 more chars]
