# Supplementary material for: Caught in the Act of Substitution: Interadsorbate Effects on an Atomically Precise Fe/Co/Se Nanocluster
Source: ACS Cent Sci. 2024 May 31;10(6):1276–82. doi: 10.1021/acscentsci.4c00210 (PMC11212139; doi:10.1021/acscentsci.4c00210)
Supplement: Supplementary file 3 — oc4c00210_si_003.zip [file oc4c00210_si_003.zip › cif files/[Fe3(CNtBu)2(THF)Co6Se8L6][PF6]_3_200K.cif]

####################################################################### 
# 
# This file contains crystal structure data downloaded from the 
# Cambridge Structural Database (CSD) hosted by the Cambridge 
# Crystallographic Data Centre (CCDC).
# 
# Full information about CCDC data access policies and citation 
# guidelines are available at http://www.ccdc.cam.ac.uk/access/V1 
# 
# Audit and citation data items may have been added by the CCDC. 
# Please retain this information to preserve the provenance of 
# this file and to allow appropriate attribution of the data. 
# 
#######################################################################

data_global

#------------------ AUDIT DETAILS -------------------------------------------#

_audit_creation_date             2023-05-31
_audit_creation_method           'WinGX routine CIF_UPDATE'
_audit_conform_dict_name         cif_core.dic
_audit_conform_dict_version      2.4
_audit_conform_dict_location     ftp://ftp.iucr.org/pub/cif_core.dic
_audit_update_record             ?

#------------------ AUTHOR DETAILS -------------------------------------------#

# Name and address of author for correspondence

_publ_contact_author_name        'Werner Kaminsky'
_publ_contact_author_address     
;
Department of Chemistry
University of Washington
Seattle
Washington, 98195, USA
;
_publ_contact_author_email       kaminsky@chem.washington.edu
_publ_contact_author_fax         00(206)6858665
_publ_contact_author_phone       00(206)5437585


_publ_requested_journal          'Journal title here'
_publ_section_title              
;
title here
;

loop_
_publ_author_name
_publ_author_address
'Name of compound maker'
;
Department of Chemistry Univ. of Washington Seattle, WA 98195 USA
;
'Werner Kaminsky'
;
Department of Chemistry Univ. of Washington Seattle, WA 98195 USA
;
'Name of Superviser'
;
Department of Chemistry Univ. of Washington Seattle, WA 98195 USA
;

_publ_section_abstract           
;
Abstract here
;
_publ_section_comment            
;
Details and comments here
;

_publ_section_exptl_prep         
;
details of preparation here
;

_publ_section_exptl_refinement   
;
 All H atoms were initially located in a difference Fourier map and were
 refined with a riding  model. H atoms were placed in geometrically
 idealised positions and constrained to ride on their parent atoms with
 C---H distances in the range 0.95-1.00 \%A. U~iso~ values were fixed
 such that they were 1.2U~eq~ of their parent atom U~eq~ for CH's and
 1.5U~eq~ of their parent atom U~eq~ in case of methyl groups.
;


# Insert blank lines between references


_publ_section_references         
;
Blessing, R. H. (1995) Acta Cryst., A51, 33-38.

Blessing, R. H. (1987) Cryst. Rev. 1, 3-58.

Blessing, R. H. (1989) J. Appl. Cryst. 22, 396-397.

Bruker (2012) APEX2 (Version 2012.10-0), SAINT (version 8.27B), SADABS
(version 2012/1), BrukerAXS Inc, Madison, Wisconsin, USA.

ABSCOR: Higashi, T. (1995). ABSCOR. Rigaku Corporation, Tokyo, Japan.

CAD-4 Software: Enraf-Nonius (1989). CAD-4 Software (or CAD-4 EXPRESS).
Enraf-Nonius, Delft, The Netherlands.

Cambridge Structural Database: Allen, F. R. (2002). Acta Cryst. B58, 380-388.

CAMERON: Watkin, D. J., Prout, C. K. & Pearce, L. J. (1996). CAMERON.
Chemical Crystallography Laboratory, Oxford, England.

CrysAlis CCD, CrysAlis RED and associated programs: Oxford Diffraction (2006).
Program name(s). Oxford Diffraction Ltd, Abingdon, England.

CRYSTALS: Betteridge, P. W., Carruthers, J. R., Cooper, R. I., Prout, K. &
Watkin, D. J. (2003). J. Appl. Cryst. 36, 1487.

COLLECT: Nonius (1998). COLLECT. Nonius BV, Delft, The Netherlands.

DENZO/SCALEPACK:  Otwinowski, Z. & Minor, W. (1997). Methods in Enzymology,
Vol. 276, Macromolecular Crystallography, Part A, edited by C. W. Carter Jr
& R. M. Sweet, pp. 307-326. New York: Academic Press.

DIAMOND: Brandenburg, K.(2006). DIAMOND. Crystal Impact GbR, Bonn, Germany.

DIF4 and REDU4: Stoe & Cie (1991). Program name(s). Stoe & Cie, Darmstadt,
Germany.

DIFABS: Walker, N. &  Stuart, D. (1983). Acta Cryst., A39, 158 - 166.

DIRAX: Duisenberg, A. J. M. (1992). J. Appl. Cryst. 25, 92-96.

DIRDIF-2008: Beurskens, P.T., Beurskens, G., de Gelder, R., Garci\'ia-Granda,
S., Gould, R.O. & Smits, J.M.M. (2008) The DIRDIF-2008 program
system, Crystallography Laboratory, Radboud University  Nijmegen,
The Netherlands.

Dolomanov, O.V., Bourhis, L.J., Gildea, R.J, Howard, J.A.K. & Puschmann, H.
 (2009), J. Appl. Cryst. 42, 339-341.

EDMA: Palatinus, L., Prathapa, S. J. & van Smaalen, S. (2012) J. Appl. Cryst.
45, 575-580.

enCIFer: Allen, F. H., Johnson, O., Shields, G. P., Smith, B. R. & Towler,
M. (2004). J. Appl. Cryst. 37, 335-338.

EVALCCD: Duisenberg, A. J. M., Kroon-Batenburg, L. M. J. & Schreurs,
A. M. M. (2003). J. Appl. Cryst. 36, 220-229.

JANA2000: Petricek, V. & Dusek, M. (2000). JANA2000. Institute of Physics,
Czech Academy of Sciences, Prague, Czech Republic.

MERCURY: Macrae, C. F., Bruno, I. J., Chisholm, J. A., Edgington,
P. R., McCabe, P., Pidcock, E., Rodriguez-Monge, L., Taylor, R.,
van de Streek, J. & Wood, P. A. (2008). J. Appl. Cryst. 41, 466-470.

MOGUL: Bruno, I. J., Cole, J. C., Kessler, M., Luo, J., Motherwell,
W. D. S., Purkis, L. H., Smith, B. R., Taylor, R., Cooper, R. I., Harris,
S. E. & Orpen, A. G. (2004). J. Chem. Inf. Comput. Sci. 44, 2133-2144.

ORTEPII: Johnson, C. K. (1976). ORTEPII. Report ORNL-5138. Oak Ridge
National Laboratory, Tennessee, USA.

ORTEPIII:  Burnett, M. N. & Johnson, C. K. (1996). ORTEPIII.
Report ORNL-6895. Oak Ridge National Laboratory, Tennessee, USA.

ORTEP-3: Farrugia, L. J. (2012). J. Appl. Cryst. 45, 849-854.

PARST: Nardelli, M. (1995). J. Appl. Cryst. 28, 659.

PLATON: Spek, A. L. (2009). Acta. Cryst. D65, 148-155.

PROCESS: Rigaku (1996). PROCESS. Rigaku Corporation, Tokyo, Japan.

PROCESS-AUTO: Rigaku (1998). PROCESS-AUTO. Rigaku Corporation, Tokyo, Japan.

PublCIF: Westrip, S. P. (2010). J. Appl. Cryst. 43, 920-925.

SCHAKAL: Keller, E. (1999) University of Freiburg, Germany.

SHELX: Sheldrick, G. M. (2008). Acta Cryst. A64, 112-122.

SHELXT: Sheldrick, G.M. (2015). Acta Cryst. A71, 3-8.

SHELXL: Sheldrick, G.M. (2015). Acta Cryst. C71, 3-8.

SHELXD: Schneider, T. R. & Sheldrick, G. M. (2002) Acta Cryst. D58, 1772-1779.

SIR92: Altomare, A., Cascarano, G., Giacovazzo, C., Guagliardi, A., Burla,
M. C., Polidori, G. & Camalli, M. (1994). J. Appl. Cryst. 27, 435.

SIR97: Altomare, A., Burla, M. C., Camalli, M., Cascarano, G. L.,
Giacovazzo, C., Guagliardi, A., Moliterni, A. G. G., Polidori, G. &
Spagna, R. (1999). J. Appl. Cryst. 32, 115-119.

SIR2002: Burla, M. C., Camalli, M., Carrozzini, B., Cascarano, G. L.,
Giacovazzo, C., Polidori, G. & Spagna, R. (2003). J. Appl. Cryst. 36, 1103.

SIR2004: Burla, M. C., Caliandro, R., Camalli, M., Carrozzini, B.,
Cascarano, G. L., De Caro, L., Giacovazzo, C., Polidori, G. & Spagna, R.
(2005). J. Appl. Cryst. 38, 381-388.

SIR2008 & IL MILIONE: Burla, M. C., Caliandro, R., Camalli, M., Carrozzini, B.,
Cascarano, G. L., De Caro, L., Giacovazzo, C., Polidori, G., Siliqi, D.,
& Spagna, R. (2007). J. Appl. Cryst. 40, 609-613.

SIR2011: Burla, M. C., Caliandro, R., Camalli, M., Carrozzini, B.,
Cascarano, G. L., Giacovazzo, C., Mallamo, M., Mazzone, A., Polidori, G.
& Spagna, R. (2012). J. Appl. Cryst. 45, 357-361.

SUPERFLIP: Palatinus, L. & Chapuis, G. (2007) J. Appl. Cryst. 40, 786-790.

TEXSAN: Molecular Structure Corporation & Rigaku (2000). TEXSAN. MSC,
The Woodlands, Texas, USA, and Rigaku Corporation, Tokyo, Japan.

WinGX: Farrugia, L. J. (2012). J. Appl. Cryst. 45, 849-854.

X-AREA, X-RED, X-RED32, X-SHAPE:  Stoe & Cie (2002). Program name(s).
Stoe & Cie GmbH, Darmstadt, Germany.

XCAD4: Harms, K. & Wocadlo, S. (1995). XCAD4. University of Marburg, Germany.

XSCANS: Siemens (1994). XSCANS. Siemens Analytical X-ray Instruments Inc.,
Madison, Wisconsin, USA.
;

#------------------  SECTION 2. COMPOUND(S) DETAILS -------------------------#

data_dz500_200k
_database_code_depnum_ccdc_archive 'CCDC 2320346'
loop_
_audit_author_name
_audit_author_address
'Werner Kaminsky'
;University of Washington, Department of Chemistry
United States of America
;
_audit_update_record             
;
2023-12-19 deposited with the CCDC.	2023-12-19 downloaded from the CCDC.
;

_audit_creation_date             2023-05-31T15:53:20-00:00
_audit_creation_method           'WinGX routine CIF_UPDATE'
_audit_conform_dict_name         cif_core.dic
_audit_conform_dict_version      2.4.5
_audit_conform_dict_location     ftp://ftp.iucr.org/pub/cif_core.dic
_publ_requested_category         FM

#----------------------------------------------------------------------------#
#                   CHEMICAL INFORMATION                                     #
#----------------------------------------------------------------------------#

_chemical_formula_moiety         
'C128 H128 Co6 Fe3 N8 O P6 Se8, F6 P [+ solvent]'
_chemical_formula_sum            'C128 H128 Co6 F6 Fe3 N8 O P7 Se8'
_chemical_formula_weight         3277.98

#----------------------------------------------------------------------------#
#                   UNIT CELL INFORMATION                                    #
#----------------------------------------------------------------------------#

_symmetry_cell_setting           triclinic
_symmetry_space_group_name_H-M   'P -1'
_symmetry_space_group_name_Hall  '-P 1'
_symmetry_Int_Tables_number      2
loop_
_symmetry_equiv_pos_as_xyz
'x, y, z'
'-x, -y, -z'

_cell_length_a                   19.6947(16)
_cell_length_b                   19.7617(16)
_cell_length_c                   20.3585(16)
_cell_angle_alpha                89.974(5)
_cell_angle_beta                 71.901(4)
_cell_angle_gamma                73.071(4)
_cell_volume                     7169.7(10)
_cell_formula_units_Z            2
_cell_measurement_temperature    200(2)
_cell_measurement_reflns_used    9982
_cell_measurement_theta_min      2.16
_cell_measurement_theta_max      30.67
_cell_measurement_wavelength     0.71073

#----------------------------------------------------------------------------#
#                   CRYSTAL INFORMATION                                      #
#----------------------------------------------------------------------------#

_exptl_crystal_description       plate
_exptl_crystal_colour            brown
_exptl_crystal_size_max          0.48
_exptl_crystal_size_mid          0.21
_exptl_crystal_size_min          0.04
_exptl_crystal_density_diffrn    1.518
_exptl_crystal_density_method    'not measured'
_exptl_crystal_F_000             3262

#----------------------------------------------------------------------------#
#                   ABSORPTION CORRECTION                                    #
#----------------------------------------------------------------------------#

_exptl_absorpt_coefficient_mu    3.133
_exptl_absorpt_correction_type   multi-scan
_exptl_absorpt_process_details   
;
        SADABS-2016/2 - Bruker AXS area detector scaling and absorption correcti
;
_exptl_absorpt_correction_T_min  0.391
_exptl_absorpt_correction_T_max  0.746
_shelx_estimated_absorpt_T_min   0.315
_shelx_estimated_absorpt_T_max   0.885

#----------------------------------------------------------------------------#
#                   DATA COLLECTION                                          #
#----------------------------------------------------------------------------#

_diffrn_source                   'sealed x-ray tube'
_diffrn_ambient_temperature      200(2)
_diffrn_radiation_wavelength     0.71073
_diffrn_radiation_type           MoK\a
_diffrn_radiation_monochromator  graphite
_diffrn_radiation_probe          x-ray
_diffrn_detector                 'APEX-II CCD'
_diffrn_orient_matrix_ub_11      0.029842
_diffrn_orient_matrix_ub_12      0.026743
_diffrn_orient_matrix_ub_13      -0.028754
_diffrn_orient_matrix_ub_21      0.043003
_diffrn_orient_matrix_ub_22      -0.017325
_diffrn_orient_matrix_ub_23      0.025542
_diffrn_orient_matrix_ub_31      -0.02022
_diffrn_orient_matrix_ub_32      -0.042547
_diffrn_orient_matrix_ub_33      -0.034896
_diffrn_measurement_device       '\k-geometry diffractometer'
_diffrn_measurement_device_type  'Bruker APEX-II'
_diffrn_measurement_method       '\f or \w oscillation scans'
_diffrn_standards_number         0
_diffrn_standards_interval_time  .
_diffrn_standards_interval_count .
_diffrn_standards_decay_%        ?
_diffrn_reflns_av_R_equivalents  0.0899
_diffrn_reflns_av_unetI/netI     0.0814
_diffrn_reflns_number            214939
_diffrn_reflns_limit_h_min       -25
_diffrn_reflns_limit_h_max       25
_diffrn_reflns_limit_k_min       -25
_diffrn_reflns_limit_k_max       25
_diffrn_reflns_limit_l_min       -26
_diffrn_reflns_limit_l_max       26
_diffrn_reflns_theta_min         1.143
_diffrn_reflns_theta_max         27.485
_diffrn_reflns_theta_full        25
_diffrn_measured_fraction_theta_full 0.994
_diffrn_measured_fraction_theta_max 0.985
_diffrn_reflns_Laue_measured_fraction_full 0.994
_diffrn_reflns_Laue_measured_fraction_max 0.985
_diffrn_reflns_point_group_measured_fraction_full 0.994
_diffrn_reflns_point_group_measured_fraction_max 0.985
_reflns_Friedel_coverage         0
_reflns_number_total             32427
_reflns_number_gt                22533
_reflns_threshold_expression     'I > 2\s(I)'

#----------------------------------------------------------------------------#
#                   COMPUTER PROGRAMS USED                                   #
#----------------------------------------------------------------------------#

_computing_data_collection       'Bruker APEX2 software'
_computing_cell_refinement       'SAINT V8.40B integration software'
_computing_data_reduction        'SORTAV (Blessing, 1995)'
_computing_structure_solution    'SHELXS-2013 (Sheldrick, 2008)'
_computing_structure_refinement  'SHELXL-2019/2 (Sheldrick, 2019)'
_computing_molecular_graphics    'ORTEP-3 for Windows (Farrugia, 2012)'
_computing_publication_material  'WinGX publication routines (Farrugia, 2012)'

#----------------------------------------------------------------------------#
#                   STRUCTURE SOLUTION                                       #
#----------------------------------------------------------------------------#

_atom_sites_solution_primary     dual
_atom_sites_solution_secondary   difmap
_atom_sites_solution_hydrogens   mixed

#----------------------------------------------------------------------------#
#                   REFINEMENT INFORMATION                                   #
#----------------------------------------------------------------------------#

_shelx_SHELXL_version_number     2019/3
_refine_ls_structure_factor_coef Fsqd
_refine_ls_matrix_type           full
_refine_ls_weighting_scheme      calc
_refine_ls_weighting_details     
'w=1/[\s^2^(Fo^2^)+265.8497P] where P=(Fo^2^+2Fc^2^)/3'
_refine_ls_hydrogen_treatment    constr
_refine_ls_extinction_method     none
_refine_ls_number_reflns         32427
_refine_ls_number_parameters     1445
_refine_ls_number_restraints     3201
_refine_ls_number_constraints    0
_refine_ls_R_factor_all          0.1654
_refine_ls_R_factor_gt           0.1169
_refine_ls_wR_factor_ref         0.2384
_refine_ls_wR_factor_gt          0.2109
_refine_ls_goodness_of_fit_ref   1.08
_refine_ls_restrained_S_all      1.049
_refine_ls_shift/su_max          0.002
_refine_ls_shift/su_mean         0
_refine_diff_density_max         2.533
_refine_diff_density_min         -2.412
_refine_diff_density_rms         0.24

#----------------------------------------------------------------------------#
#                   CONSTRAINTS AND RESTRAINTS                               #
#----------------------------------------------------------------------------#


#----------------------------------------------------------------------------#
#                   ATOMIC TYPES, COORDINATES AND THERMAL PARAMETERS         #
#----------------------------------------------------------------------------#

loop_
_atom_type_symbol
_atom_type_description
_atom_type_scat_dispersion_real
_atom_type_scat_dispersion_imag
_atom_type_scat_source
C C 0.0033 0.0016 'International Tables Vol C Tables 4.2.6.8 and 6.1.1.4'
H H 0 0 'International Tables Vol C Tables 4.2.6.8 and 6.1.1.4'
N N 0.0061 0.0033 'International Tables Vol C Tables 4.2.6.8 and 6.1.1.4'
F F 0.0171 0.0103 'International Tables Vol C Tables 4.2.6.8 and 6.1.1.4'
P P 0.1023 0.0942 'International Tables Vol C Tables 4.2.6.8 and 6.1.1.4'
Fe Fe 0.3463 0.8444 'International Tables Vol C Tables 4.2.6.8 and 6.1.1.4'
Co Co 0.3494 0.9721 'International Tables Vol C Tables 4.2.6.8 and 6.1.1.4'
Se Se -0.0929 2.2259 'International Tables Vol C Tables 4.2.6.8 and 6.1.1.4'
O O 0.0106 0.006 'International Tables Vol C Tables 4.2.6.8 and 6.1.1.4'

loop_
_atom_site_label
_atom_site_type_symbol
_atom_site_fract_x
_atom_site_fract_y
_atom_site_fract_z
_atom_site_U_iso_or_equiv
_atom_site_adp_type
_atom_site_occupancy
_atom_site_site_symmetry_order
_atom_site_calc_flag
_atom_site_refinement_flags_posn
_atom_site_refinement_flags_adp
_atom_site_refinement_flags_occupancy
_atom_site_disorder_assembly
_atom_site_disorder_group
N1 N 0.3807(4) 0.8311(4) 0.7022(4) 0.0231(19) Uani 1 1 d D U . . .
P1 P 0.46207(15) 0.83544(13) 0.64668(13) 0.0205(5) Uani 1 1 d D U . . .
C1 C 0.4570(4) 0.9301(3) 0.6509(3) 0.0246(19) Uani 1 1 d DG U . . .
C2 C 0.4268(5) 0.9662(3) 0.7171(3) 0.036(2) Uani 1 1 d DG U . . .
H2 H 0.406648 0.943061 0.755963 0.043 Uiso 1 1 calc R U . . .
C3 C 0.4262(5) 1.0361(3) 0.7264(4) 0.044(3) Uani 1 1 d DG U . . .
H3 H 0.405573 1.060709 0.771657 0.053 Uiso 1 1 calc R U . . .
C4 C 0.4557(6) 1.0699(3) 0.6696(5) 0.056(3) Uani 1 1 d DG U . . .
H4 H 0.455266 1.117675 0.675963 0.068 Uiso 1 1 calc R U . . .
C5 C 0.4859(6) 1.0339(4) 0.6034(4) 0.053(3) Uani 1 1 d DG U . . .
H5 H 0.506034 1.056994 0.564575 0.063 Uiso 1 1 calc R U . . .
C6 C 0.4865(5) 0.9640(4) 0.5941(3) 0.044(3) Uani 1 1 d DG U . . .
H6 H 0.50711 0.939346 0.54888 0.053 Uiso 1 1 calc R U . . .
C7 C 0.4665(4) 0.8069(4) 0.5588(2) 0.0226(17) Uani 1 1 d DG U . . .
C8 C 0.5258(4) 0.8098(4) 0.5011(3) 0.0271(19) Uani 1 1 d DG U . . .
H8 H 0.560897 0.832112 0.506011 0.033 Uiso 1 1 calc R U . . .
C9 C 0.5337(4) 0.7801(4) 0.4363(3) 0.035(2) Uani 1 1 d DG U . . .
H9 H 0.574143 0.782159 0.396823 0.042 Uiso 1 1 calc R U . . .
C10 C 0.4823(5) 0.7475(5) 0.4291(3) 0.045(3) Uani 1 1 d DG U . . .
H10 H 0.487656 0.727257 0.38475 0.054 Uiso 1 1 calc R U . . .
C11 C 0.4230(4) 0.7446(5) 0.4868(4) 0.047(3) Uani 1 1 d DG U . . .
H11 H 0.387922 0.722307 0.481864 0.057 Uiso 1 1 calc R U . . .
C12 C 0.4152(4) 0.7743(4) 0.5516(3) 0.036(2) Uani 1 1 d DG U . . .
H12 H 0.374674 0.772259 0.591053 0.043 Uiso 1 1 calc R U . . .
C13 C 0.3086(3) 0.8749(4) 0.6987(4) 0.033(2) Uani 1 1 d DG U . . .
C14 C 0.3012(4) 0.9224(5) 0.6491(4) 0.042(3) Uani 1 1 d DG U . . .
H14 H 0.344604 0.927275 0.614949 0.051 Uiso 1 1 calc R U . . .
C15 C 0.2302(5) 0.9626(4) 0.6494(4) 0.049(3) Uani 1 1 d DG U . . .
H15 H 0.225189 0.995068 0.615474 0.059 Uiso 1 1 calc R U . . .
C16 C 0.1667(3) 0.9554(5) 0.6993(5) 0.048(3) Uani 1 1 d DG U . . .
C17 C 0.1741(3) 0.9080(5) 0.7489(4) 0.052(3) Uani 1 1 d DG U . . .
H17 H 0.130696 0.903032 0.783012 0.063 Uiso 1 1 calc R U . . .
C18 C 0.2451(4) 0.8677(4) 0.7486(4) 0.043(3) Uani 1 1 d DG U . . .
H18 H 0.25011 0.835239 0.782488 0.051 Uiso 1 1 calc R U . . .
C19 C 0.0878(7) 1.0007(10) 0.7009(11) 0.078(5) Uani 1 1 d D U . . .
H19A H 0.054821 0.970369 0.710236 0.116 Uiso 1 1 d R U . . .
H19B H 0.091599 1.01852 0.65511 0.116 Uiso 1 1 d R U . . .
H19C H 0.066267 1.04111 0.736806 0.116 Uiso 1 1 d R U . . .
N2 N 0.3858(4) 0.7255(4) 0.8569(4) 0.0200(18) Uani 1 1 d D U . . .
P2 P 0.46660(16) 0.68025(14) 0.86824(13) 0.0207(5) Uani 1 1 d D U . . .
C20 C 0.4713(5) 0.5855(3) 0.8712(4) 0.0265(19) Uani 1 1 d DG U . . .
C21 C 0.4450(6) 0.5585(4) 0.8244(5) 0.052(3) Uani 1 1 d DG U . . .
H21 H 0.420154 0.589508 0.797652 0.063 Uiso 1 1 calc R U . . .
C22 C 0.4549(6) 0.4860(4) 0.8168(5) 0.060(3) Uani 1 1 d DG U . . .
H22 H 0.436847 0.467496 0.784827 0.072 Uiso 1 1 calc R U . . .
C23 C 0.4912(6) 0.4406(3) 0.8559(6) 0.057(3) Uani 1 1 d DG U . . .
H23 H 0.497955 0.391019 0.850741 0.068 Uiso 1 1 calc R U . . .
C24 C 0.5176(6) 0.4676(4) 0.9027(5) 0.064(4) Uani 1 1 d DG U . . .
H24 H 0.542371 0.436553 0.929481 0.077 Uiso 1 1 calc R U . . .
C25 C 0.5076(6) 0.5401(4) 0.9103(5) 0.054(3) Uani 1 1 d DG U . . .
H25 H 0.525679 0.558565 0.942307 0.065 Uiso 1 1 calc R U . . .
C26 C 0.4662(4) 0.7159(3) 0.9518(3) 0.0229(18) Uani 1 1 d DG U . . .
C27 C 0.4143(4) 0.7810(4) 0.9830(4) 0.032(2) Uani 1 1 d DG U . . .
H27 H 0.376726 0.804137 0.96343 0.038 Uiso 1 1 calc R U . . .
C28 C 0.4175(4) 0.8121(3) 1.0427(4) 0.040(3) Uani 1 1 d DG U . . .
H28 H 0.382019 0.856591 1.064008 0.048 Uiso 1 1 calc R U . . .
C29 C 0.4725(5) 0.7782(4) 1.0713(3) 0.043(3) Uani 1 1 d DG U . . .
H29 H 0.474686 0.799539 1.112165 0.051 Uiso 1 1 calc R U . . .
C30 C 0.5244(4) 0.7132(4) 1.0402(4) 0.039(3) Uani 1 1 d DG U . . .
H30 H 0.562061 0.690032 1.059745 0.047 Uiso 1 1 calc R U . . .
C31 C 0.5213(4) 0.6820(3) 0.9804(4) 0.032(2) Uani 1 1 d DG U . . .
H31 H 0.556769 0.637576 0.959168 0.038 Uiso 1 1 calc R U . . .
C32 C 0.3135(3) 0.7370(4) 0.9087(4) 0.027(2) Uani 1 1 d DG U . . .
C33 C 0.2587(4) 0.8005(4) 0.9103(4) 0.043(3) Uani 1 1 d DG U . . .
H33 H 0.270864 0.835053 0.880158 0.051 Uiso 1 1 calc R U . . .
C34 C 0.1862(4) 0.8135(4) 0.9558(5) 0.049(3) Uani 1 1 d DG U . . .
H34 H 0.148702 0.856883 0.95688 0.059 Uiso 1 1 calc R U . . .
C35 C 0.1684(3) 0.7629(5) 0.9999(4) 0.043(3) Uani 1 1 d DG U . . .
C36 C 0.2232(4) 0.6994(4) 0.9983(4) 0.050(3) Uani 1 1 d DG U . . .
H36 H 0.211094 0.664838 1.02844 0.06 Uiso 1 1 calc R U . . .
C37 C 0.2958(4) 0.6864(4) 0.9528(4) 0.042(3) Uani 1 1 d DG U . . .
H37 H 0.333256 0.643008 0.951718 0.05 Uiso 1 1 calc R U . . .
C38 C 0.0873(7) 0.7768(10) 1.0492(9) 0.069(5) Uani 1 1 d D U . . .
H38A H 0.056076 0.823527 1.043398 0.103 Uiso 1 1 calc R U . . .
H38B H 0.087218 0.775545 1.097358 0.103 Uiso 1 1 calc R U . . .
H38C H 0.067098 0.739985 1.038195 0.103 Uiso 1 1 calc R U . . .
N3 N 0.7281(5) 0.4604(4) 0.5792(5) 0.025(2) Uani 1 1 d D U . . .
P3A P 0.6699(7) 0.5357(9) 0.5656(8) 0.0216(6) Uani 0.564(14) 1 d D U P A 1
C39A C 0.5776(7) 0.5254(10) 0.5751(11) 0.029(2) Uani 0.564(14) 1 d DG U P A 1
C40A C 0.5237(8) 0.5777(8) 0.5571(11) 0.036(3) Uani 0.564(14) 1 d DG U P A 1
H40A H 0.536044 0.617099 0.535381 0.043 Uiso 0.564(14) 1 calc R U P A 1
C41A C 0.4519(7) 0.5724(8) 0.5708(10) 0.035(3) Uani 0.564(14) 1 d DG U P A 1
H41A H 0.415077 0.608224 0.558429 0.042 Uiso 0.564(14) 1 calc R U P A 1
C42A C 0.4339(7) 0.5148(9) 0.6025(10) 0.040(4) Uani 0.564(14) 1 d DG U P A 1
H42A H 0.384745 0.511214 0.611831 0.049 Uiso 0.564(14) 1 calc R U P A 1
C43A C 0.4877(9) 0.4625(8) 0.6205(10) 0.038(3) Uani 0.564(14) 1 d DG U P A 1
H43A H 0.47538 0.423078 0.642184 0.045 Uiso 0.564(14) 1 calc R U P A 1
C44A C 0.5596(8) 0.4677(9) 0.6068(11) 0.039(3) Uani 0.564(14) 1 d DG U P A 1
H44A H 0.596348 0.431952 0.619136 0.047 Uiso 0.564(14) 1 calc R U P A 1
C45A C 0.7146(8) 0.5502(15) 0.4743(9) 0.025(2) Uani 0.564(14) 1 d DG U P A 1
C46A C 0.6755(7) 0.5908(13) 0.4343(9) 0.033(3) Uani 0.564(14) 1 d DG U P A 1
H46A H 0.622304 0.609393 0.451921 0.04 Uiso 0.564(14) 1 calc R U P A 1
C47A C 0.7141(9) 0.6043(11) 0.3684(8) 0.039(3) Uani 0.564(14) 1 d DG U P A 1
H47A H 0.687363 0.632076 0.341031 0.046 Uiso 0.564(14) 1 calc R U P A 1
C48A C 0.7919(9) 0.5771(11) 0.3425(7) 0.037(3) Uani 0.564(14) 1 d DG U P A 1
H48A H 0.818298 0.586337 0.297517 0.044 Uiso 0.564(14) 1 calc R U P A 1
C49A C 0.8310(7) 0.5365(12) 0.3826(9) 0.037(3) Uani 0.564(14) 1 d DG U P A 1
H49A H 0.884176 0.517913 0.364893 0.044 Uiso 0.564(14) 1 calc R U P A 1
C50A C 0.7924(8) 0.5230(14) 0.4484(9) 0.031(2) Uani 0.564(14) 1 d DG U P A 1
H50A H 0.819119 0.495229 0.475783 0.037 Uiso 0.564(14) 1 calc R U P A 1
C51 C 0.7496(5) 0.3953(3) 0.5345(4) 0.029(2) Uani 1 1 d DG U . B 1
C52 C 0.7174(4) 0.3896(3) 0.4837(4) 0.038(3) Uani 1 1 d DG U . B 1
H52 H 0.680376 0.429502 0.476766 0.046 Uiso 1 1 calc R U . B 1
C53 C 0.7395(5) 0.3256(4) 0.4430(4) 0.043(3) Uani 1 1 d DG U . B 1
H53 H 0.717597 0.321728 0.408285 0.052 Uiso 1 1 calc R U . B 1
C54 C 0.7938(5) 0.2673(3) 0.4532(5) 0.045(3) Uani 1 1 d DG U . B 1
C55 C 0.8259(5) 0.2730(3) 0.5040(5) 0.051(3) Uani 1 1 d DG U . B 1
H55 H 0.862951 0.233111 0.510963 0.061 Uiso 1 1 calc R U . B 1
C56 C 0.8038(5) 0.3370(4) 0.5447(4) 0.042(3) Uani 1 1 d DG U . B 1
H56 H 0.825731 0.340884 0.579445 0.05 Uiso 1 1 calc R U . B 1
C57 C 0.8178(12) 0.1962(8) 0.4074(10) 0.083(6) Uani 1 1 d D U . B 1
H57A H 0.792843 0.20299 0.372057 0.124 Uiso 1 1 calc R U . B 1
H57B H 0.803472 0.159918 0.436601 0.124 Uiso 1 1 calc R U . B 1
H57C H 0.872329 0.180839 0.384746 0.124 Uiso 1 1 calc R U . B 1
P3B P 0.6685(9) 0.5340(12) 0.5681(10) 0.0216(6) Uani 0.436(14) 1 d D U P A 2
C39B C 0.5797(9) 0.5131(13) 0.5844(14) 0.029(2) Uani 0.436(14) 1 d DG U P A 2
C40B C 0.5194(11) 0.5601(11) 0.5699(13) 0.036(3) Uani 0.436(14) 1 d DG U P A 2
H40B H 0.525684 0.600375 0.546234 0.043 Uiso 0.436(14) 1 calc R U P A 2
C41B C 0.4500(9) 0.5481(12) 0.5902(13) 0.035(3) Uani 0.436(14) 1 d DG U P A 2
H41B H 0.408857 0.580221 0.580282 0.042 Uiso 0.436(14) 1 calc R U P A 2
C42B C 0.4409(9) 0.4891(12) 0.6249(12) 0.040(4) Uani 0.436(14) 1 d DG U P A 2
H42B H 0.393443 0.480935 0.638674 0.049 Uiso 0.436(14) 1 calc R U P A 2
C43B C 0.5011(12) 0.4421(11) 0.6393(13) 0.038(3) Uani 0.436(14) 1 d DG U P A 2
H43B H 0.494854 0.401803 0.663019 0.045 Uiso 0.436(14) 1 calc R U P A 2
C44B C 0.5705(10) 0.4541(11) 0.6191(14) 0.039(3) Uani 0.436(14) 1 d DG U P A 2
H44B H 0.611681 0.421956 0.628971 0.047 Uiso 0.436(14) 1 calc R U P A 2
C45B C 0.7035(10) 0.5520(19) 0.4767(12) 0.025(2) Uani 0.436(14) 1 d DG U P A 2
C46B C 0.6554(9) 0.5930(17) 0.4443(12) 0.033(3) Uani 0.436(14) 1 d DG U P A 2
H46B H 0.602694 0.607598 0.467236 0.04 Uiso 0.436(14) 1 calc R U P A 2
C47B C 0.6843(12) 0.6127(14) 0.3784(11) 0.039(3) Uani 0.436(14) 1 d DG U P A 2
H47B H 0.651399 0.640772 0.356225 0.046 Uiso 0.436(14) 1 calc R U P A 2
C48B C 0.7614(12) 0.5914(14) 0.3448(9) 0.037(3) Uani 0.436(14) 1 d DG U P A 2
H48B H 0.781158 0.604833 0.299735 0.044 Uiso 0.436(14) 1 calc R U P A 2
C49B C 0.8095(9) 0.5503(15) 0.3772(11) 0.037(3) Uani 0.436(14) 1 d DG U P A 2
H49B H 0.862212 0.53572 0.354257 0.044 Uiso 0.436(14) 1 calc R U P A 2
C50B C 0.7806(10) 0.5306(18) 0.4431(12) 0.031(2) Uani 0.436(14) 1 d DG U P A 2
H50B H 0.813508 0.502546 0.465269 0.037 Uiso 0.436(14) 1 calc R U P A 2
N4A N 0.8247(12) 0.4784(9) 0.7190(11) 0.018(3) Uani 0.564(14) 1 d D U P A 1
P4A P 0.7991(9) 0.5531(9) 0.7708(7) 0.0250(8) Uani 0.564(14) 1 d D U P A 1
C58A C 0.7528(14) 0.5368(11) 0.8606(7) 0.028(2) Uani 0.564(14) 1 d DG U P A 1
C59A C 0.7260(13) 0.4786(10) 0.8716(7) 0.036(3) Uani 0.564(14) 1 d DG U P A 1
H59A H 0.73342 0.446643 0.833399 0.043 Uiso 0.564(14) 1 calc R U P A 1
C60A C 0.6882(12) 0.4672(9) 0.9387(9) 0.038(3) Uani 0.564(14) 1 d DG U P A 1
H60A H 0.669852 0.427465 0.946221 0.045 Uiso 0.564(14) 1 calc R U P A 1
C61A C 0.6773(11) 0.5140(10) 0.9946(7) 0.038(4) Uani 0.564(14) 1 d DG U P A 1
H61A H 0.651496 0.506223 1.040426 0.045 Uiso 0.564(14) 1 calc R U P A 1
C62A C 0.7042(12) 0.5722(9) 0.9836(7) 0.035(3) Uani 0.564(14) 1 d DG U P A 1
H62A H 0.696707 0.604161 1.02181 0.042 Uiso 0.564(14) 1 calc R U P A 1
C63A C 0.7419(13) 0.5836(10) 0.9165(9) 0.036(3) Uani 0.564(14) 1 d DG U P A 1
H63A H 0.760275 0.62334 0.908989 0.043 Uiso 0.564(14) 1 calc R U P A 1
C64A C 0.8861(11) 0.5731(13) 0.7683(9) 0.034(3) Uani 0.564(14) 1 d DG U P A 1
C65A C 0.9100(12) 0.5726(12) 0.8259(8) 0.044(3) Uani 0.564(14) 1 d DG U P A 1
H65A H 0.883057 0.558486 0.868181 0.053 Uiso 0.564(14) 1 calc R U P A 1
C66A C 0.9732(12) 0.5926(12) 0.8215(10) 0.054(4) Uani 0.564(14) 1 d DG U P A 1
H66A H 0.98945 0.592213 0.860824 0.065 Uiso 0.564(14) 1 calc R U P A 1
C67A C 1.0125(10) 0.6132(12) 0.7596(12) 0.060(4) Uani 0.564(14) 1 d DG U P A 1
H67A H 1.055704 0.626911 0.756586 0.072 Uiso 0.564(14) 1 calc R U P A 1
C68A C 0.9887(10) 0.6138(11) 0.7020(10) 0.050(4) Uani 0.564(14) 1 d DG U P A 1
H68A H 1.015566 0.627881 0.659702 0.061 Uiso 0.564(14) 1 calc R U P A 1
C69A C 0.9255(11) 0.5938(12) 0.7064(9) 0.042(3) Uani 0.564(14) 1 d DG U P A 1
H69A H 0.909173 0.594154 0.667057 0.05 Uiso 0.564(14) 1 calc R U P A 1
C70A C 0.8752(13) 0.4120(8) 0.7284(10) 0.031(2) Uani 0.564(14) 1 d DG U P A 1
C71A C 0.8973(14) 0.3557(10) 0.6778(9) 0.034(3) Uani 0.564(14) 1 d DG U P A 1
H71A H 0.878331 0.361347 0.639834 0.041 Uiso 0.564(14) 1 calc R U P A 1
C72A C 0.9471(14) 0.2911(9) 0.6826(9) 0.041(3) Uani 0.564(14) 1 d DG U P A 1
H72A H 0.962169 0.252589 0.647955 0.05 Uiso 0.564(14) 1 calc R U P A 1
C73A C 0.9748(11) 0.2828(8) 0.7381(10) 0.045(4) Uani 0.564(14) 1 d DG U P A 1
C74A C 0.9527(10) 0.3391(9) 0.7888(9) 0.037(4) Uani 0.564(14) 1 d DG U P A 1
H74A H 0.971596 0.333411 0.826709 0.044 Uiso 0.564(14) 1 calc R U P A 1
C75A C 0.9029(11) 0.4037(8) 0.7840(9) 0.035(4) Uani 0.564(14) 1 d DG U P A 1
H75A H 0.887757 0.44217 0.818589 0.042 Uiso 0.564(14) 1 calc R U P A 1
C76A C 1.026(2) 0.2096(12) 0.7457(18) 0.064(7) Uani 0.564(14) 1 d D U P A 1
H76A H 1.02202 0.17272 0.716514 0.096 Uiso 0.564(14) 1 calc R U P A 1
H76B H 1.011157 0.199468 0.79436 0.096 Uiso 0.564(14) 1 calc R U P A 1
H76C H 1.078415 0.210301 0.731184 0.096 Uiso 0.564(14) 1 calc R U P A 1
N4B N 0.8127(15) 0.4747(12) 0.7256(14) 0.018(3) Uani 0.436(14) 1 d D U P A 2
P4B P 0.7965(11) 0.5526(11) 0.7689(9) 0.0250(8) Uani 0.436(14) 1 d D U P A 2
C58B C 0.7520(18) 0.5477(14) 0.8622(9) 0.028(2) Uani 0.436(14) 1 d DG U P A 2
C59B C 0.7213(17) 0.4930(13) 0.8825(10) 0.036(3) Uani 0.436(14) 1 d DG U P A 2
H59B H 0.723085 0.459004 0.848546 0.043 Uiso 0.436(14) 1 calc R U P A 2
C60B C 0.6881(15) 0.4879(12) 0.9526(11) 0.038(3) Uani 0.436(14) 1 d DG U P A 2
H60B H 0.667126 0.450466 0.966528 0.045 Uiso 0.436(14) 1 calc R U P A 2
C61B C 0.6855(14) 0.5376(13) 1.0024(9) 0.038(4) Uani 0.436(14) 1 d DG U P A 2
H61B H 0.662826 0.534091 1.050263 0.045 Uiso 0.436(14) 1 calc R U P A 2
C62B C 0.7162(16) 0.5923(12) 0.9820(10) 0.035(3) Uani 0.436(14) 1 d DG U P A 2
H62B H 0.714484 0.626254 1.016017 0.042 Uiso 0.436(14) 1 calc R U P A 2
C63B C 0.7495(17) 0.5974(13) 0.9119(11) 0.036(3) Uani 0.436(14) 1 d DG U P A 2
H63B H 0.770443 0.634793 0.898036 0.043 Uiso 0.436(14) 1 calc R U P A 2
C64B C 0.8883(13) 0.5626(17) 0.7639(12) 0.034(3) Uani 0.436(14) 1 d DG U P A 2
C65B C 0.9136(15) 0.5549(16) 0.8208(11) 0.044(3) Uani 0.436(14) 1 d DG U P A 2
H65B H 0.883988 0.543262 0.863196 0.053 Uiso 0.436(14) 1 calc R U P A 2
C66B C 0.9822(15) 0.5644(16) 0.8158(13) 0.054(4) Uani 0.436(14) 1 d DG U P A 2
H66B H 0.999454 0.559222 0.854771 0.065 Uiso 0.436(14) 1 calc R U P A 2
C67B C 1.0254(12) 0.5815(16) 0.7538(15) 0.060(4) Uani 0.436(14) 1 d DG U P A 2
H67B H 1.072313 0.588006 0.750427 0.072 Uiso 0.436(14) 1 calc R U P A 2
C68B C 1.0001(13) 0.5891(15) 0.6969(13) 0.050(4) Uani 0.436(14) 1 d DG U P A 2
H68B H 1.029706 0.600829 0.654507 0.061 Uiso 0.436(14) 1 calc R U P A 2
C69B C 0.9315(14) 0.5797(17) 0.7019(11) 0.042(3) Uani 0.436(14) 1 d DG U P A 2
H69B H 0.914241 0.58487 0.66293 0.05 Uiso 0.436(14) 1 calc R U P A 2
C70B C 0.8744(16) 0.4122(10) 0.7246(12) 0.031(2) Uani 0.436(14) 1 d DG U P A 2
C71B C 0.9039(19) 0.3636(13) 0.6660(11) 0.034(3) Uani 0.436(14) 1 d DG U P A 2
H71B H 0.893585 0.377121 0.624435 0.041 Uiso 0.436(14) 1 calc R U P A 2
C72B C 0.9484(17) 0.2952(12) 0.6681(11) 0.041(3) Uani 0.436(14) 1 d DG U P A 2
H72B H 0.968595 0.261964 0.628021 0.05 Uiso 0.436(14) 1 calc R U P A 2
C73B C 0.9635(12) 0.2754(10) 0.7289(12) 0.045(4) Uani 0.436(14) 1 d DG U P A 2
C74B C 0.9340(13) 0.3241(12) 0.7875(11) 0.037(4) Uani 0.436(14) 1 d DG U P A 2
H74B H 0.944295 0.310564 0.829091 0.044 Uiso 0.436(14) 1 calc R U P A 2
C75B C 0.8894(14) 0.3925(11) 0.7854(11) 0.035(4) Uani 0.436(14) 1 d DG U P A 2
H75B H 0.869285 0.425722 0.825506 0.042 Uiso 0.436(14) 1 calc R U P A 2
C76B C 1.013(2) 0.1996(13) 0.732(2) 0.064(7) Uani 0.436(14) 1 d D U P A 2
H76D H 0.976806 0.172472 0.740379 0.096 Uiso 0.436(14) 1 d R U P A 2
H76E H 1.033696 0.196341 0.770415 0.096 Uiso 0.436(14) 1 d R U P A 2
H76F H 1.054387 0.179925 0.688232 0.096 Uiso 0.436(14) 1 d R U P A 2
C177 C 0.8998(6) 0.6890(6) 0.5127(7) 0.032(2) Uani 0.686(13) 1 d DG U P C 2
C178 C 0.9045(7) 0.6384(7) 0.4627(8) 0.047(3) Uani 0.686(13) 1 d DG U P C 2
H178 H 0.864534 0.644427 0.44428 0.057 Uiso 0.686(13) 1 calc R U P C 2
C179 C 0.9677(8) 0.5791(6) 0.4396(8) 0.051(4) Uani 0.686(13) 1 d DG U P C 2
H179 H 0.970893 0.544505 0.405459 0.061 Uiso 0.686(13) 1 calc R U P C 2
C180 C 1.0261(7) 0.5703(7) 0.4665(9) 0.047(3) Uani 0.686(13) 1 d DG U P C 2
H180 H 1.069311 0.529764 0.450782 0.057 Uiso 0.686(13) 1 calc R U P C 2
C181 C 1.0214(6) 0.6209(7) 0.5165(10) 0.046(3) Uani 0.686(13) 1 d DG U P C 2
H181 H 1.061371 0.614945 0.534928 0.055 Uiso 0.686(13) 1 calc R U P C 2
C182 C 0.9582(6) 0.6803(6) 0.5396(8) 0.040(3) Uani 0.686(13) 1 d DG U P C 2
H182 H 0.955013 0.714867 0.573751 0.048 Uiso 0.686(13) 1 calc R U P C 2
C183 C 0.7842(6) 0.7946(5) 0.4671(4) 0.037(2) Uani 0.686(13) 1 d DG U P C 2
C184 C 0.7192(6) 0.8507(6) 0.4760(5) 0.046(3) Uani 0.686(13) 1 d DG U P C 2
H184 H 0.69023 0.874353 0.520984 0.055 Uiso 0.686(13) 1 calc R U P C 2
C185 C 0.6966(7) 0.8723(7) 0.4191(6) 0.055(4) Uani 0.686(13) 1 d DG U P C 2
H185 H 0.65218 0.910688 0.425172 0.066 Uiso 0.686(13) 1 calc R U P C 2
C186 C 0.7390(8) 0.8378(8) 0.3533(5) 0.061(4) Uani 0.686(13) 1 d DG U P C 2
H186 H 0.723592 0.852527 0.314393 0.073 Uiso 0.686(13) 1 calc R U P C 2
C187 C 0.8041(8) 0.7816(8) 0.3444(4) 0.058(3) Uani 0.686(13) 1 d DG U P C 2
H187 H 0.833054 0.75803 0.299427 0.069 Uiso 0.686(13) 1 calc R U P C 2
C188 C 0.8267(7) 0.7601(6) 0.4013(4) 0.051(3) Uani 0.686(13) 1 d DG U P C 2
H188 H 0.871106 0.721693 0.395238 0.061 Uiso 0.686(13) 1 calc R U P C 2
N5 N 0.8289(4) 0.8281(4) 0.5806(4) 0.024(2) Uani 1 1 d D U . . .
P5 P 0.81101(16) 0.76259(15) 0.54347(14) 0.0253(6) Uani 1 1 d D U . . .
C77 C 0.9008(12) 0.6902(12) 0.5100(18) 0.032(2) Uani 0.314(13) 1 d DG U P C 1
C78 C 0.9084(16) 0.6281(11) 0.4726(16) 0.047(3) Uani 0.314(13) 1 d DG U P C 1
H78 H 0.869347 0.624901 0.455877 0.057 Uiso 0.314(13) 1 calc DR U P C 1
C79 C 0.9731(18) 0.5707(11) 0.4597(18) 0.051(4) Uani 0.314(13) 1 d DG U P C 1
H79 H 0.978348 0.52823 0.434084 0.061 Uiso 0.314(13) 1 calc R U P C 1
C80 C 1.0303(14) 0.5754(14) 0.484(2) 0.047(3) Uani 0.314(13) 1 d DG U P C 1
H80 H 1.074537 0.536124 0.475273 0.057 Uiso 0.314(13) 1 calc R U P C 1
C81 C 1.0227(13) 0.6375(15) 0.522(2) 0.046(3) Uani 0.314(13) 1 d DG U P C 1
H81 H 1.061726 0.64069 0.538256 0.055 Uiso 0.314(13) 1 calc R U P C 1
C82 C 0.9579(14) 0.6949(13) 0.534(2) 0.040(3) Uani 0.314(13) 1 d DG U P C 1
H82 H 0.952725 0.737363 0.56005 0.048 Uiso 0.314(13) 1 calc R U P C 1
C83 C 0.7766(16) 0.7963(10) 0.4724(11) 0.037(2) Uani 0.314(13) 1 d DG U P C 1
C84 C 0.7488(17) 0.8696(10) 0.4725(13) 0.046(3) Uani 0.314(13) 1 d DG U P C 1
H84 H 0.752065 0.90038 0.506363 0.055 Uiso 0.314(13) 1 calc R U P C 1
C85 C 0.7161(18) 0.8977(11) 0.4230(15) 0.055(4) Uani 0.314(13) 1 d DG U P C 1
H85 H 0.697103 0.94772 0.423022 0.066 Uiso 0.314(13) 1 calc R U P C 1
C86 C 0.711(2) 0.8526(15) 0.3734(14) 0.061(4) Uani 0.314(13) 1 d DG U P C 1
H86 H 0.68898 0.871784 0.339561 0.073 Uiso 0.314(13) 1 calc R U P C 1
C87 C 0.7391(19) 0.7793(14) 0.3733(13) 0.058(3) Uani 0.314(13) 1 d DG U P C 1
H87 H 0.735819 0.748509 0.339439 0.069 Uiso 0.314(13) 1 calc R U P C 1
C88 C 0.7718(17) 0.7512(10) 0.4228(13) 0.051(3) Uani 0.314(13) 1 d DG U P C 1
H88 H 0.790781 0.701168 0.422779 0.061 Uiso 0.314(13) 1 calc DR U P C 1
C89 C 0.8935(4) 0.8512(4) 0.5497(4) 0.032(2) Uani 1 1 d DG U . . .
C90 C 0.9212(5) 0.8560(5) 0.4788(4) 0.044(3) Uani 1 1 d DG U . . .
H90 H 0.897385 0.843583 0.448699 0.053 Uiso 1 1 calc R U . . .
C91 C 0.9837(5) 0.8791(5) 0.4519(3) 0.050(3) Uani 1 1 d DG U . . .
H91 H 1.002666 0.88241 0.403467 0.06 Uiso 1 1 calc R U . . .
C92 C 1.0186(4) 0.8973(5) 0.4960(5) 0.050(3) Uani 1 1 d DG U . . .
C93 C 0.9909(5) 0.8925(5) 0.5669(4) 0.049(3) Uani 1 1 d DG U . . .
H93 H 1.01476 0.904931 0.59701 0.059 Uiso 1 1 calc R U . . .
C94 C 0.9284(5) 0.8694(5) 0.5938(3) 0.040(2) Uani 1 1 d DG U . . .
H94 H 0.909478 0.866105 0.642243 0.048 Uiso 1 1 calc R U . . .
C95 C 1.0891(8) 0.9215(9) 0.4654(10) 0.069(4) Uani 1 1 d D U . . .
H95A H 1.106209 0.932941 0.502488 0.103 Uiso 1 1 d R U . . .
H95B H 1.128301 0.884071 0.432987 0.103 Uiso 1 1 d R U . . .
H95C H 1.075942 0.963356 0.441625 0.103 Uiso 1 1 d R U . . .
N6 N 0.7217(5) 0.9091(5) 0.7697(4) 0.027(2) Uani 1 1 d D U . . .
P6 P 0.66396(17) 0.86982(15) 0.82247(14) 0.0240(6) Uani 1 1 d D U . . .
C96 C 0.7082(4) 0.8297(5) 0.8865(4) 0.036(2) Uani 1 1 d DG U . . .
C97 C 0.7860(4) 0.8023(5) 0.8644(4) 0.049(3) Uani 1 1 d DG U . . .
H97 H 0.814654 0.808924 0.81924 0.058 Uiso 1 1 calc R U . . .
C98 C 0.8218(4) 0.7651(6) 0.9085(5) 0.067(4) Uani 1 1 d DG U . . .
H98 H 0.875 0.746384 0.893379 0.081 Uiso 1 1 calc R U . . .
C99 C 0.7799(6) 0.7554(6) 0.9746(5) 0.077(4) Uani 1 1 d DG U . . .
H99 H 0.80438 0.730005 1.00466 0.092 Uiso 1 1 calc R U . . .
C100 C 0.7021(6) 0.7828(6) 0.9966(4) 0.066(4) Uani 1 1 d DG U . . .
H100 H 0.673412 0.776165 1.041803 0.079 Uiso 1 1 calc R U . . .
C101 C 0.6662(4) 0.8200(5) 0.9526(4) 0.052(3) Uani 1 1 d DG U . . .
H101 H 0.613064 0.838704 0.967665 0.062 Uiso 1 1 calc R U . . .
C102 C 0.5742(3) 0.9371(4) 0.8687(4) 0.0288(18) Uani 1 1 d DG U . . .
C103 C 0.5601(4) 1.0067(4) 0.8513(4) 0.044(3) Uani 1 1 d DG U . . .
H103 H 0.59916 1.021161 0.819947 0.053 Uiso 1 1 calc R U . . .
C104 C 0.4890(5) 1.0552(3) 0.8798(5) 0.052(3) Uani 1 1 d DG U . . .
H104 H 0.479357 1.102771 0.867919 0.063 Uiso 1 1 calc R U . . .
C105 C 0.4319(4) 1.0341(5) 0.9257(5) 0.060(3) Uani 1 1 d DG U . . .
H105 H 0.383213 1.067224 0.945167 0.071 Uiso 1 1 calc R U . . .
C106 C 0.4459(4) 0.9645(5) 0.9431(5) 0.059(3) Uani 1 1 d DG U . . .
H106 H 0.406872 0.950068 0.974443 0.07 Uiso 1 1 calc R U . . .
C107 C 0.5171(4) 0.9160(4) 0.9146(4) 0.042(2) Uani 1 1 d DG U . . .
H107 H 0.526675 0.868458 0.926472 0.05 Uiso 1 1 calc R U . . .
C108 C 0.7515(4) 0.9584(4) 0.7948(4) 0.029(2) Uani 1 1 d DG U . . .
C109 C 0.8057(5) 0.9805(4) 0.7460(3) 0.040(3) Uani 1 1 d DG U . . .
H109 H 0.819662 0.965062 0.698132 0.048 Uiso 1 1 calc R U . . .
C110 C 0.8395(5) 1.0254(5) 0.7671(4) 0.049(3) Uani 1 1 d DG U . . .
H110 H 0.876496 1.040509 0.733674 0.059 Uiso 1 1 calc R U . . .
C111 C 0.8191(5) 1.0480(5) 0.8371(5) 0.050(3) Uani 1 1 d DG U . . .
C112 C 0.7649(5) 1.0259(5) 0.8859(3) 0.045(3) Uani 1 1 d DG U . . .
H112 H 0.750947 1.04135 0.93377 0.054 Uiso 1 1 calc R U . . .
C113 C 0.7311(4) 0.9810(4) 0.8648(3) 0.038(2) Uani 1 1 d DG U . . .
H113 H 0.694112 0.965903 0.898229 0.046 Uiso 1 1 calc R U . . .
C114 C 0.8573(11) 1.0968(11) 0.8616(11) 0.087(6) Uani 1 1 d D U . . .
H11A H 0.836502 1.107412 0.91139 0.131 Uiso 1 1 d R U . . .
H11B H 0.910245 1.072654 0.84903 0.131 Uiso 1 1 d R U . . .
H11C H 0.848926 1.14054 0.839683 0.131 Uiso 1 1 d R U . . .
Fe1 Fe 0.38921(11) 0.75120(9) 0.76198(9) 0.0216(5) Uani 0.899(5) 1 d D U P D 1
C115 C 0.3219(8) 0.6912(8) 0.7494(8) 0.038(3) Uani 0.899(5) 1 d D U P D 1
N7A N 0.2814(8) 0.6571(8) 0.7626(8) 0.064(4) Uani 0.899(5) 1 d D U P D 1
C116 C 0.2323(10) 0.6121(9) 0.7812(9) 0.091(5) Uani 0.899(5) 1 d D U P D 1
C117 C 0.2178(14) 0.5920(13) 0.7151(11) 0.101(6) Uani 0.899(5) 1 d D U P D 1
H11D H 0.184917 0.561795 0.725941 0.152 Uiso 0.899(5) 1 calc R U P D 1
H11E H 0.193594 0.635277 0.697239 0.152 Uiso 0.899(5) 1 calc R U P D 1
H11F H 0.26554 0.566152 0.679958 0.152 Uiso 0.899(5) 1 calc R U P D 1
C118 C 0.1606(11) 0.6537(13) 0.8395(12) 0.104(6) Uani 0.899(5) 1 d D U P D 1
H11G H 0.126811 0.624491 0.85289 0.155 Uiso 0.899(5) 1 calc R U P D 1
H11H H 0.173764 0.665427 0.879817 0.155 Uiso 0.899(5) 1 calc R U P D 1
H11I H 0.135582 0.697553 0.823126 0.155 Uiso 0.899(5) 1 calc R U P D 1
C119 C 0.2733(14) 0.5424(11) 0.8046(14) 0.110(6) Uani 0.899(5) 1 d D U P D 1
H11J H 0.240366 0.512355 0.817077 0.165 Uiso 0.899(5) 1 calc R U P D 1
H11K H 0.318957 0.51733 0.766629 0.165 Uiso 0.899(5) 1 calc R U P D 1
H11L H 0.286765 0.553151 0.845021 0.165 Uiso 0.899(5) 1 calc R U P D 1
Fe1B Fe 0.4198(10) 0.7638(9) 0.7719(8) 0.0216(5) Uani 0.101(5) 1 d D U P D 2
C129 C 0.343(4) 0.712(5) 0.765(3) 0.038(3) Uani 0.101(5) 1 d D U P D 2
N7B N 0.295(3) 0.687(4) 0.781(4) 0.064(4) Uani 0.101(5) 1 d D U P D 2
C130 C 0.239(3) 0.650(3) 0.789(3) 0.091(5) Uani 0.101(5) 1 d D U P D 2
C131 C 0.274(6) 0.585(4) 0.735(5) 0.101(6) Uani 0.101(5) 1 d D U P D 2
H13A H 0.237882 0.558852 0.738533 0.152 Uiso 0.101(5) 1 calc R U P D 2
H13B H 0.288112 0.600569 0.687913 0.152 Uiso 0.101(5) 1 calc R U P D 2
H13C H 0.319017 0.553785 0.742674 0.152 Uiso 0.101(5) 1 calc R U P D 2
C132 C 0.168(4) 0.703(6) 0.780(7) 0.104(6) Uani 0.101(5) 1 d D U P D 2
H13D H 0.129727 0.679 0.785096 0.155 Uiso 0.101(5) 1 calc R U P D 2
H13E H 0.148837 0.743294 0.815434 0.155 Uiso 0.101(5) 1 calc R U P D 2
H13F H 0.18074 0.719568 0.733733 0.155 Uiso 0.101(5) 1 calc R U P D 2
C133 C 0.221(7) 0.622(6) 0.861(4) 0.110(6) Uani 0.101(5) 1 d D U P D 2
H13G H 0.183826 0.596915 0.865712 0.165 Uiso 0.101(5) 1 calc R U P D 2
H13H H 0.267398 0.588587 0.864865 0.165 Uiso 0.101(5) 1 calc R U P D 2
H13I H 0.201855 0.661472 0.89689 0.165 Uiso 0.101(5) 1 calc R U P D 2
C120 C 0.719(3) 0.3826(19) 0.708(2) 0.037(5) Uani 0.564(14) 1 d D U P A 1
N8A N 0.7163(16) 0.3337(11) 0.7402(14) 0.049(5) Uani 0.564(14) 1 d D U P A 1
C121 C 0.7166(14) 0.2651(12) 0.7686(13) 0.069(5) Uani 0.564(14) 1 d D U P A 1
C122 C 0.6503(17) 0.2460(18) 0.759(2) 0.082(7) Uani 0.564(14) 1 d D U P A 1
H12A H 0.648947 0.200392 0.777579 0.123 Uiso 0.564(14) 1 calc R U P A 1
H12B H 0.603566 0.283071 0.784267 0.123 Uiso 0.564(14) 1 calc R U P A 1
H12C H 0.655775 0.242258 0.70969 0.123 Uiso 0.564(14) 1 calc R U P A 1
C123 C 0.711(2) 0.2748(19) 0.8451(13) 0.082(7) Uani 0.564(14) 1 d D U P A 1
H12D H 0.711476 0.230028 0.865885 0.123 Uiso 0.564(14) 1 calc R U P A 1
H12E H 0.754501 0.288442 0.847925 0.123 Uiso 0.564(14) 1 calc R U P A 1
H12F H 0.66489 0.31207 0.870293 0.123 Uiso 0.564(14) 1 calc R U P A 1
C124 C 0.7898(16) 0.2107(15) 0.7237(17) 0.075(6) Uani 0.564(14) 1 d D U P A 1
H12G H 0.792901 0.163747 0.740455 0.112 Uiso 0.564(14) 1 calc R U P A 1
H12H H 0.790781 0.208718 0.675331 0.112 Uiso 0.564(14) 1 calc R U P A 1
H12I H 0.832595 0.22485 0.726686 0.112 Uiso 0.564(14) 1 calc R U P A 1
Fe2 Fe 0.74935(10) 0.47152(9) 0.66852(9) 0.0283(4) Uani 1 1 d D U . . .
C134 C 0.723(4) 0.385(2) 0.718(3) 0.037(5) Uani 0.436(14) 1 d D U P A 2
N8B N 0.707(2) 0.3320(13) 0.7258(18) 0.049(5) Uani 0.436(14) 1 d D U P A 2
C135 C 0.7006(17) 0.2622(13) 0.7472(16) 0.069(5) Uani 0.436(14) 1 d D U P A 2
C136 C 0.6260(19) 0.258(2) 0.742(2) 0.082(7) Uani 0.436(14) 1 d D U P A 2
H13J H 0.619668 0.211953 0.756186 0.123 Uiso 0.436(14) 1 calc R U P A 2
H13K H 0.584707 0.296376 0.773246 0.123 Uiso 0.436(14) 1 calc R U P A 2
H13L H 0.625924 0.262312 0.694415 0.123 Uiso 0.436(14) 1 calc R U P A 2
C137 C 0.705(3) 0.257(2) 0.8211(17) 0.082(7) Uani 0.436(14) 1 d D U P A 2
H13M H 0.700757 0.211275 0.836407 0.123 Uiso 0.436(14) 1 calc R U P A 2
H13N H 0.75274 0.262225 0.821526 0.123 Uiso 0.436(14) 1 calc R U P A 2
H13O H 0.663445 0.295587 0.852453 0.123 Uiso 0.436(14) 1 calc R U P A 2
C138 C 0.765(2) 0.2060(18) 0.693(2) 0.075(6) Uani 0.436(14) 1 d D U P A 2
H13P H 0.762973 0.158454 0.705547 0.112 Uiso 0.436(14) 1 calc R U P A 2
H13Q H 0.759544 0.212589 0.647314 0.112 Uiso 0.436(14) 1 calc R U P A 2
H13R H 0.812977 0.211168 0.692939 0.112 Uiso 0.436(14) 1 calc R U P A 2
C125 C 0.6564(10) 1.0326(8) 0.6705(9) 0.062(4) Uani 1 1 d . U . . .
H12J H 0.662412 1.049555 0.713527 0.074 Uiso 1 1 calc R U . . .
H12K H 0.611236 1.01659 0.683455 0.074 Uiso 1 1 calc R U . . .
C126 C 0.6483(13) 1.0912(10) 0.6242(11) 0.085(5) Uani 1 1 d . U . . .
H12L H 0.595163 1.112033 0.62706 0.102 Uiso 1 1 calc R U . . .
H12M H 0.666245 1.129218 0.637746 0.102 Uiso 1 1 calc R U . . .
C127 C 0.6916(14) 1.0605(12) 0.5578(12) 0.103(6) Uani 1 1 d . U . . .
H12N H 0.714009 1.094411 0.530002 0.124 Uiso 1 1 calc R U . . .
H12O H 0.661295 1.044612 0.533956 0.124 Uiso 1 1 calc R U . . .
C128 C 0.7526(11) 0.9971(11) 0.5683(10) 0.082(5) Uani 1 1 d . U . . .
H12P H 0.767975 0.957963 0.531311 0.098 Uiso 1 1 calc R U . . .
H12Q H 0.797175 1.011134 0.567327 0.098 Uiso 1 1 calc R U . . .
Fe3 Fe 0.74938(9) 0.86504(9) 0.67289(8) 0.0271(4) Uani 1 1 d . U . . .
Co1 Co 0.56040(8) 0.77294(7) 0.67150(7) 0.0169(3) Uani 1 1 d . . . . .
Co2 Co 0.56082(8) 0.68932(7) 0.78241(7) 0.0168(3) Uani 1 1 d . . . . .
Co3 Co 0.65032(8) 0.62233(7) 0.64064(7) 0.0167(3) Uani 1 1 d . . . . .
Co4 Co 0.72446(8) 0.63902(7) 0.73505(7) 0.0180(3) Uani 1 1 d . . . . .
Co5 Co 0.72536(8) 0.73367(8) 0.62302(7) 0.0198(3) Uani 1 1 d . . . . .
Co6 Co 0.64706(8) 0.79203(7) 0.75941(7) 0.0181(3) Uani 1 1 d . . . . .
Se1 Se 0.51611(6) 0.81223(5) 0.78910(5) 0.0194(2) Uani 1 1 d . . . . .
Se2 Se 0.51808(6) 0.67384(5) 0.68918(5) 0.0180(2) Uani 1 1 d . . . . .
Se3 Se 0.64188(6) 0.57133(5) 0.74704(5) 0.0202(2) Uani 1 1 d . . . . .
Se4 Se 0.77685(6) 0.60877(5) 0.61538(5) 0.0191(2) Uani 1 1 d . . . . .
Se5 Se 0.77713(6) 0.73424(6) 0.71263(6) 0.0213(2) Uani 1 1 d . . . . .
Se6 Se 0.63606(6) 0.84963(6) 0.65842(6) 0.0222(2) Uani 1 1 d . . . . .
Se7 Se 0.64667(6) 0.71178(5) 0.56647(5) 0.0188(2) Uani 1 1 d . . . . .
Se8 Se 0.64263(6) 0.70584(5) 0.83729(5) 0.0196(2) Uani 1 1 d . . . . .
O1 O 0.7211(5) 0.9755(5) 0.6333(5) 0.0418(19) Uani 1 1 d . U . . .
P7A P 0.6156(9) 0.7158(9) 0.2111(7) 0.0591(14) Uani 0.464(16) 1 d D U P E 1
F1A F 0.6767(19) 0.6676(18) 0.1511(15) 0.139(8) Uani 0.464(16) 1 d D U P E 1
F2A F 0.618(2) 0.6491(14) 0.2496(16) 0.108(8) Uani 0.464(16) 1 d D U P E 1
F3A F 0.5494(16) 0.7655(14) 0.2704(13) 0.112(7) Uani 0.464(16) 1 d D U P E 1
F4A F 0.625(2) 0.7781(15) 0.1678(15) 0.127(9) Uani 0.464(16) 1 d D U P E 1
F5A F 0.668(2) 0.734(2) 0.2474(18) 0.136(9) Uani 0.464(16) 1 d D U P E 1
F6A F 0.5543(18) 0.706(2) 0.1838(17) 0.130(9) Uani 0.464(16) 1 d D U P E 1
P7B P 0.6267(8) 0.7079(7) 0.2058(7) 0.0591(14) Uani 0.536(16) 1 d D U P E 2
F1B F 0.6877(16) 0.732(2) 0.1555(14) 0.135(8) Uani 0.536(16) 1 d D U P E 2
F2B F 0.6936(15) 0.6514(14) 0.2155(13) 0.122(7) Uani 0.536(16) 1 d D U P E 2
F3B F 0.5691(17) 0.6764(17) 0.2557(15) 0.142(9) Uani 0.536(16) 1 d D U P E 2
F4B F 0.5682(19) 0.7708(15) 0.1911(16) 0.142(8) Uani 0.536(16) 1 d D U P E 2
F5B F 0.6187(19) 0.7538(13) 0.2713(12) 0.113(7) Uani 0.536(16) 1 d D U P E 2
F6B F 0.6248(19) 0.6598(15) 0.1468(13) 0.123(8) Uani 0.536(16) 1 d D U P E 2

loop_
_atom_site_aniso_label
_atom_site_aniso_U_11
_atom_site_aniso_U_22
_atom_site_aniso_U_33
_atom_site_aniso_U_23
_atom_site_aniso_U_13
_atom_site_aniso_U_12
N1 0.024(4) 0.019(4) 0.025(4) 0.011(3) -0.008(4) -0.005(3)
P1 0.0247(14) 0.0178(12) 0.0196(12) 0.0083(10) -0.0108(11) -0.0035(11)
C1 0.025(5) 0.019(3) 0.029(4) 0.007(2) -0.012(4) -0.002(4)
C2 0.043(6) 0.026(4) 0.034(4) -0.001(3) -0.014(4) -0.003(4)
C3 0.051(7) 0.029(4) 0.051(4) -0.004(3) -0.019(5) -0.008(5)
C4 0.071(8) 0.036(5) 0.064(5) 0.007(4) -0.022(6) -0.020(6)
C5 0.076(8) 0.031(5) 0.055(4) 0.018(4) -0.021(5) -0.022(5)
C6 0.064(7) 0.026(4) 0.039(4) 0.016(3) -0.013(5) -0.013(5)
C7 0.018(4) 0.020(4) 0.023(3) 0.003(3) -0.008(3) 0.005(3)
C8 0.036(5) 0.022(5) 0.022(3) 0.012(3) -0.010(3) -0.006(4)
C9 0.046(5) 0.028(5) 0.022(3) 0.006(4) -0.005(4) -0.004(4)
C10 0.056(6) 0.049(7) 0.029(4) 0.000(5) -0.019(4) -0.010(5)
C11 0.049(6) 0.057(7) 0.041(5) -0.005(5) -0.018(4) -0.021(5)
C12 0.037(5) 0.045(6) 0.030(4) 0.004(4) -0.014(4) -0.015(4)
C13 0.039(4) 0.025(5) 0.032(5) 0.002(4) -0.008(4) -0.009(4)
C14 0.045(4) 0.044(6) 0.036(6) 0.011(4) -0.016(4) -0.008(5)
C15 0.049(4) 0.044(6) 0.055(6) 0.005(5) -0.025(4) -0.006(4)
C16 0.043(4) 0.042(6) 0.057(6) -0.003(4) -0.022(4) -0.002(4)
C17 0.039(4) 0.056(7) 0.056(6) 0.004(5) -0.015(5) -0.007(5)
C18 0.035(4) 0.049(6) 0.044(6) 0.012(5) -0.011(4) -0.014(4)
C19 0.048(5) 0.063(10) 0.109(13) 0.013(9) -0.029(7) 0.005(7)
N2 0.018(4) 0.022(4) 0.016(4) 0.008(3) -0.003(3) -0.003(3)
P2 0.0279(15) 0.0207(12) 0.0138(12) 0.0083(10) -0.0066(11) -0.0080(11)
C20 0.031(5) 0.021(3) 0.026(5) 0.007(3) -0.005(4) -0.008(4)
C21 0.082(8) 0.037(4) 0.051(7) 0.006(5) -0.031(6) -0.028(5)
C22 0.090(9) 0.041(4) 0.055(7) -0.003(5) -0.024(6) -0.030(6)
C23 0.062(8) 0.037(5) 0.058(7) 0.011(4) 0.003(5) -0.020(5)
C24 0.078(8) 0.034(4) 0.080(8) 0.028(5) -0.033(6) -0.011(5)
C25 0.068(8) 0.033(4) 0.070(7) 0.025(5) -0.037(6) -0.010(5)
C26 0.029(5) 0.025(4) 0.016(3) 0.009(2) -0.007(3) -0.010(3)
C27 0.036(5) 0.028(4) 0.028(5) 0.000(3) -0.007(4) -0.007(3)
C28 0.047(6) 0.039(5) 0.030(5) -0.005(4) -0.008(4) -0.013(4)
C29 0.053(6) 0.049(5) 0.032(5) 0.002(4) -0.014(4) -0.024(4)
C30 0.053(6) 0.047(5) 0.027(5) 0.013(4) -0.023(4) -0.018(4)
C31 0.037(5) 0.036(5) 0.025(5) 0.009(3) -0.014(4) -0.009(4)
C32 0.028(4) 0.031(5) 0.023(5) 0.009(4) -0.010(4) -0.011(3)
C33 0.039(5) 0.040(5) 0.038(6) 0.009(5) -0.008(4) 0.000(4)
C34 0.036(4) 0.049(6) 0.048(7) 0.004(5) -0.006(4) 0.001(4)
C35 0.035(4) 0.055(5) 0.040(6) -0.003(4) -0.009(4) -0.017(3)
C36 0.042(5) 0.054(6) 0.047(7) 0.018(5) 0.001(4) -0.021(4)
C37 0.039(4) 0.044(5) 0.033(6) 0.017(4) -0.001(4) -0.011(4)
C38 0.043(5) 0.084(11) 0.060(9) -0.005(8) 0.006(6) -0.017(6)
N3 0.029(5) 0.020(4) 0.029(5) -0.002(4) -0.011(4) -0.008(4)
P3A 0.0283(14) 0.0189(14) 0.0207(14) -0.0006(11) -0.0132(12) -0.0059(11)
C39A 0.028(3) 0.034(5) 0.027(5) 0.001(4) -0.010(3) -0.011(3)
C40A 0.032(3) 0.041(6) 0.042(6) 0.003(4) -0.020(4) -0.013(4)
C41A 0.032(3) 0.039(6) 0.038(7) 0.001(4) -0.017(5) -0.012(4)
C42A 0.042(5) 0.039(6) 0.044(7) 0.001(5) -0.016(5) -0.016(4)
C43A 0.039(4) 0.037(6) 0.038(7) 0.004(4) -0.009(5) -0.016(4)
C44A 0.039(4) 0.036(5) 0.043(7) 0.005(4) -0.010(4) -0.017(4)
C45A 0.029(3) 0.029(5) 0.021(3) -0.001(3) -0.012(3) -0.011(4)
C46A 0.034(5) 0.037(5) 0.028(4) 0.010(4) -0.013(4) -0.008(5)
C47A 0.037(5) 0.047(6) 0.029(4) 0.011(4) -0.011(4) -0.007(5)
C48A 0.037(5) 0.038(6) 0.034(5) 0.010(4) -0.009(4) -0.011(5)
C49A 0.032(4) 0.041(7) 0.031(4) 0.005(4) -0.006(3) -0.006(5)
C50A 0.031(3) 0.031(6) 0.028(4) 0.002(4) -0.009(3) -0.006(4)
C51 0.033(5) 0.023(4) 0.035(5) 0.003(4) -0.013(4) -0.012(3)
C52 0.038(6) 0.035(4) 0.044(6) -0.007(4) -0.020(5) -0.006(4)
C53 0.040(6) 0.041(5) 0.049(6) -0.012(4) -0.020(5) -0.007(4)
C54 0.043(6) 0.035(4) 0.052(6) -0.008(4) -0.013(5) -0.007(4)
C55 0.051(7) 0.032(4) 0.066(7) -0.004(4) -0.028(5) 0.001(4)
C56 0.042(6) 0.035(5) 0.045(6) 0.000(4) -0.019(5) -0.003(4)
C57 0.093(12) 0.046(6) 0.102(12) -0.031(7) -0.048(10) 0.007(7)
P3B 0.0283(14) 0.0189(14) 0.0207(14) -0.0006(11) -0.0132(12) -0.0059(11)
C39B 0.028(3) 0.034(5) 0.027(5) 0.001(4) -0.010(3) -0.011(3)
C40B 0.032(3) 0.041(6) 0.042(6) 0.003(4) -0.020(4) -0.013(4)
C41B 0.032(3) 0.039(6) 0.038(7) 0.001(4) -0.017(5) -0.012(4)
C42B 0.042(5) 0.039(6) 0.044(7) 0.001(5) -0.016(5) -0.016(4)
C43B 0.039(4) 0.037(6) 0.038(7) 0.004(4) -0.009(5) -0.016(4)
C44B 0.039(4) 0.036(5) 0.043(7) 0.005(4) -0.010(4) -0.017(4)
C45B 0.029(3) 0.029(5) 0.021(3) -0.001(3) -0.012(3) -0.011(4)
C46B 0.034(5) 0.037(5) 0.028(4) 0.010(4) -0.013(4) -0.008(5)
C47B 0.037(5) 0.047(6) 0.029(4) 0.011(4) -0.011(4) -0.007(5)
C48B 0.037(5) 0.038(6) 0.034(5) 0.010(4) -0.009(4) -0.011(5)
C49B 0.032(4) 0.041(7) 0.031(4) 0.005(4) -0.006(3) -0.006(5)
C50B 0.031(3) 0.031(6) 0.028(4) 0.002(4) -0.009(3) -0.006(4)
N4A 0.016(6) 0.019(4) 0.017(5) 0.007(3) -0.006(4) -0.002(4)
P4A 0.0282(16) 0.0246(14) 0.0227(14) 0.0036(11) -0.0165(12) 0.0000(12)
C58A 0.031(4) 0.025(5) 0.025(2) 0.008(3) -0.016(3) 0.006(4)
C59A 0.037(6) 0.035(6) 0.031(4) 0.006(4) -0.009(4) -0.004(5)
C60A 0.043(6) 0.035(6) 0.032(4) 0.006(4) -0.011(4) -0.007(5)
C61A 0.042(6) 0.040(7) 0.031(4) 0.007(4) -0.014(4) -0.009(5)
C62A 0.039(6) 0.038(6) 0.026(2) 0.006(4) -0.013(4) -0.007(4)
C63A 0.043(6) 0.038(6) 0.023(2) 0.006(3) -0.015(4) -0.006(4)
C64A 0.034(4) 0.033(6) 0.037(4) -0.003(4) -0.018(3) -0.008(4)
C65A 0.044(5) 0.049(8) 0.047(4) -0.003(5) -0.030(4) -0.010(5)
C66A 0.051(5) 0.062(9) 0.061(5) -0.004(6) -0.035(4) -0.018(6)
C67A 0.052(6) 0.064(9) 0.071(6) -0.003(6) -0.027(4) -0.021(6)
C68A 0.040(5) 0.053(8) 0.059(5) 0.001(6) -0.014(4) -0.016(6)
C69A 0.034(4) 0.042(7) 0.045(4) 0.000(5) -0.011(3) -0.008(5)
C70A 0.035(5) 0.027(4) 0.030(4) 0.007(3) -0.011(4) -0.008(3)
C71A 0.037(6) 0.030(5) 0.032(5) 0.004(4) -0.008(5) -0.009(4)
C72A 0.045(6) 0.032(4) 0.039(5) 0.002(4) -0.009(5) -0.004(4)
C73A 0.047(6) 0.035(4) 0.047(5) 0.007(3) -0.016(4) -0.003(4)
C74A 0.035(7) 0.036(5) 0.040(4) 0.012(3) -0.016(5) -0.007(4)
C75A 0.036(7) 0.034(5) 0.032(4) 0.009(4) -0.013(4) -0.006(4)
C76A 0.071(11) 0.043(6) 0.064(10) 0.005(6) -0.026(8) 0.010(7)
N4B 0.016(6) 0.019(4) 0.017(5) 0.007(3) -0.006(4) -0.002(4)
P4B 0.0282(16) 0.0246(14) 0.0227(14) 0.0036(11) -0.0165(12) 0.0000(12)
C58B 0.031(4) 0.025(5) 0.025(2) 0.008(3) -0.016(3) 0.006(4)
C59B 0.037(6) 0.035(6) 0.031(4) 0.006(4) -0.009(4) -0.004(5)
C60B 0.043(6) 0.035(6) 0.032(4) 0.006(4) -0.011(4) -0.007(5)
C61B 0.042(6) 0.040(7) 0.031(4) 0.007(4) -0.014(4) -0.009(5)
C62B 0.039(6) 0.038(6) 0.026(2) 0.006(4) -0.013(4) -0.007(4)
C63B 0.043(6) 0.038(6) 0.023(2) 0.006(3) -0.015(4) -0.006(4)
C64B 0.034(4) 0.033(6) 0.037(4) -0.003(4) -0.018(3) -0.008(4)
C65B 0.044(5) 0.049(8) 0.047(4) -0.003(5) -0.030(4) -0.010(5)
C66B 0.051(5) 0.062(9) 0.061(5) -0.004(6) -0.035(4) -0.018(6)
C67B 0.052(6) 0.064(9) 0.071(6) -0.003(6) -0.027(4) -0.021(6)
C68B 0.040(5) 0.053(8) 0.059(5) 0.001(6) -0.014(4) -0.016(6)
C69B 0.034(4) 0.042(7) 0.045(4) 0.000(5) -0.011(3) -0.008(5)
C70B 0.035(5) 0.027(4) 0.030(4) 0.007(3) -0.011(4) -0.008(3)
C71B 0.037(6) 0.030(5) 0.032(5) 0.004(4) -0.008(5) -0.009(4)
C72B 0.045(6) 0.032(4) 0.039(5) 0.002(4) -0.009(5) -0.004(4)
C73B 0.047(6) 0.035(4) 0.047(5) 0.007(3) -0.016(4) -0.003(4)
C74B 0.035(7) 0.036(5) 0.040(4) 0.012(3) -0.016(5) -0.007(4)
C75B 0.036(7) 0.034(5) 0.032(4) 0.009(4) -0.013(4) -0.006(4)
C76B 0.071(11) 0.043(6) 0.064(10) 0.005(6) -0.026(8) 0.010(7)
C177 0.032(3) 0.030(3) 0.028(5) 0.007(3) 0.001(3) -0.010(2)
C178 0.049(5) 0.035(4) 0.047(6) -0.005(4) -0.012(4) -0.002(3)
C179 0.052(5) 0.040(4) 0.048(7) -0.005(5) -0.014(5) 0.001(3)
C180 0.044(5) 0.040(4) 0.048(7) 0.005(4) -0.006(4) -0.008(4)
C181 0.043(4) 0.038(5) 0.051(6) 0.007(4) -0.015(4) -0.005(3)
C182 0.039(4) 0.036(5) 0.041(6) 0.011(4) -0.012(4) -0.006(3)
C183 0.041(5) 0.043(4) 0.032(3) 0.011(3) -0.014(3) -0.017(3)
C184 0.046(6) 0.046(4) 0.047(4) 0.021(4) -0.017(4) -0.015(4)
C185 0.058(6) 0.056(5) 0.052(5) 0.020(4) -0.025(4) -0.013(4)
C186 0.061(7) 0.072(5) 0.052(4) 0.015(4) -0.025(4) -0.017(4)
C187 0.066(6) 0.071(5) 0.039(4) 0.005(4) -0.027(4) -0.015(4)
C188 0.060(6) 0.063(5) 0.032(3) 0.002(3) -0.021(4) -0.015(4)
N5 0.026(4) 0.026(4) 0.021(4) 0.001(3) -0.005(4) -0.015(4)
P5 0.0309(15) 0.0242(14) 0.0212(13) 0.0042(11) -0.0050(12) -0.0129(11)
C77 0.032(3) 0.030(3) 0.028(5) 0.007(3) 0.001(3) -0.010(2)
C78 0.049(5) 0.035(4) 0.047(6) -0.005(4) -0.012(4) -0.002(3)
C79 0.052(5) 0.040(4) 0.048(7) -0.005(5) -0.014(5) 0.001(3)
C80 0.044(5) 0.040(4) 0.048(7) 0.005(4) -0.006(4) -0.008(4)
C81 0.043(4) 0.038(5) 0.051(6) 0.007(4) -0.015(4) -0.005(3)
C82 0.039(4) 0.036(5) 0.041(6) 0.011(4) -0.012(4) -0.006(3)
C83 0.041(5) 0.043(4) 0.032(3) 0.011(3) -0.014(3) -0.017(3)
C84 0.046(6) 0.046(4) 0.047(4) 0.021(4) -0.017(4) -0.015(4)
C85 0.058(6) 0.056(5) 0.052(5) 0.020(4) -0.025(4) -0.013(4)
C86 0.061(7) 0.072(5) 0.052(4) 0.015(4) -0.025(4) -0.017(4)
C87 0.066(6) 0.071(5) 0.039(4) 0.005(4) -0.027(4) -0.015(4)
C88 0.060(6) 0.063(5) 0.032(3) 0.002(3) -0.021(4) -0.015(4)
C89 0.030(5) 0.025(5) 0.039(4) 0.003(4) -0.007(4) -0.011(4)
C90 0.050(6) 0.044(6) 0.039(4) 0.004(5) -0.007(4) -0.023(5)
C91 0.050(6) 0.046(7) 0.047(5) 0.008(5) 0.000(4) -0.022(5)
C92 0.035(6) 0.038(6) 0.069(5) 0.003(5) -0.006(4) -0.012(5)
C93 0.041(6) 0.046(7) 0.065(4) 0.000(6) -0.020(5) -0.018(5)
C94 0.038(5) 0.036(6) 0.049(5) 0.007(5) -0.018(4) -0.011(5)
C95 0.042(7) 0.048(8) 0.106(11) 0.009(8) -0.005(6) -0.020(6)
N6 0.028(5) 0.032(5) 0.025(4) -0.002(4) -0.009(4) -0.015(4)
P6 0.0317(15) 0.0228(14) 0.0194(13) -0.0016(11) -0.0097(11) -0.0098(11)
C96 0.051(4) 0.037(6) 0.031(4) 0.000(4) -0.025(3) -0.016(4)
C97 0.050(4) 0.052(7) 0.052(5) 0.000(5) -0.033(4) -0.010(5)
C98 0.066(5) 0.073(8) 0.068(6) 0.010(6) -0.044(4) -0.006(6)
C99 0.095(6) 0.078(9) 0.066(6) 0.017(6) -0.049(6) -0.015(6)
C100 0.094(6) 0.062(8) 0.047(5) 0.020(6) -0.034(5) -0.020(6)
C101 0.075(5) 0.052(7) 0.030(4) 0.007(5) -0.022(4) -0.016(5)
C102 0.035(3) 0.028(3) 0.025(5) -0.013(3) -0.010(3) -0.013(2)
C103 0.047(5) 0.029(3) 0.052(7) -0.007(4) -0.017(4) -0.005(3)
C104 0.049(5) 0.041(5) 0.062(7) -0.012(5) -0.022(5) -0.002(3)
C105 0.049(5) 0.060(5) 0.060(7) -0.024(5) -0.012(5) -0.009(5)
C106 0.044(4) 0.067(6) 0.052(7) -0.015(5) 0.001(5) -0.014(4)
C107 0.039(4) 0.055(5) 0.028(5) -0.011(4) -0.003(3) -0.018(3)
C108 0.032(5) 0.023(5) 0.034(4) -0.001(4) -0.013(4) -0.006(4)
C109 0.041(6) 0.037(6) 0.041(4) 0.001(4) -0.010(4) -0.016(5)
C110 0.048(7) 0.044(6) 0.058(4) 0.003(5) -0.012(5) -0.024(5)
C111 0.051(7) 0.042(6) 0.064(5) -0.006(5) -0.022(5) -0.021(5)
C112 0.050(6) 0.045(6) 0.046(5) -0.007(5) -0.022(4) -0.015(5)
C113 0.041(6) 0.039(6) 0.036(4) -0.004(4) -0.015(4) -0.014(4)
C114 0.088(12) 0.092(12) 0.109(11) -0.013(9) -0.041(10) -0.057(9)
Fe1 0.0219(11) 0.0244(9) 0.0188(8) 0.0078(7) -0.0103(7) -0.0038(7)
C115 0.036(5) 0.046(6) 0.043(6) 0.005(5) -0.023(4) -0.016(4)
N7A 0.062(7) 0.070(7) 0.067(7) 0.004(5) -0.026(5) -0.025(5)
C116 0.091(7) 0.093(7) 0.099(6) 0.002(5) -0.027(5) -0.045(5)
C117 0.090(10) 0.109(9) 0.116(8) -0.014(7) -0.033(7) -0.049(7)
C118 0.091(9) 0.118(10) 0.102(7) 0.002(6) -0.027(6) -0.039(7)
C119 0.116(11) 0.099(10) 0.109(7) 0.014(7) -0.020(7) -0.039(7)
Fe1B 0.0219(11) 0.0244(9) 0.0188(8) 0.0078(7) -0.0103(7) -0.0038(7)
C129 0.036(5) 0.046(6) 0.043(6) 0.005(5) -0.023(4) -0.016(4)
N7B 0.062(7) 0.070(7) 0.067(7) 0.004(5) -0.026(5) -0.025(5)
C130 0.091(7) 0.093(7) 0.099(6) 0.002(5) -0.027(5) -0.045(5)
C131 0.090(10) 0.109(9) 0.116(8) -0.014(7) -0.033(7) -0.049(7)
C132 0.091(9) 0.118(10) 0.102(7) 0.002(6) -0.027(6) -0.039(7)
C133 0.116(11) 0.099(10) 0.109(7) 0.014(7) -0.020(7) -0.039(7)
C120 0.038(7) 0.032(5) 0.038(8) 0.006(5) -0.012(5) -0.006(4)
N8A 0.049(7) 0.048(6) 0.048(8) 0.008(5) -0.012(5) -0.016(5)
C121 0.074(7) 0.061(7) 0.071(7) 0.013(6) -0.017(5) -0.026(5)
C122 0.079(7) 0.069(11) 0.098(13) 0.006(9) -0.021(8) -0.032(8)
C123 0.098(12) 0.078(12) 0.071(8) 0.018(7) -0.020(7) -0.035(9)
C124 0.080(8) 0.061(10) 0.078(9) 0.013(9) -0.021(8) -0.018(8)
Fe2 0.0307(9) 0.0266(8) 0.0252(8) 0.0010(7) -0.0135(7) -0.0005(7)
C134 0.038(7) 0.032(5) 0.038(8) 0.006(5) -0.012(5) -0.006(4)
N8B 0.049(7) 0.048(6) 0.048(8) 0.008(5) -0.012(5) -0.016(5)
C135 0.074(7) 0.061(7) 0.071(7) 0.013(6) -0.017(5) -0.026(5)
C136 0.079(7) 0.069(11) 0.098(13) 0.006(9) -0.021(8) -0.032(8)
C137 0.098(12) 0.078(12) 0.071(8) 0.018(7) -0.020(7) -0.035(9)
C138 0.080(8) 0.061(10) 0.078(9) 0.013(9) -0.021(8) -0.018(8)
C125 0.063(7) 0.040(4) 0.068(5) 0.007(5) -0.018(5) 0.002(4)
C126 0.092(8) 0.059(6) 0.094(7) 0.027(5) -0.034(6) -0.002(5)
C127 0.116(10) 0.088(9) 0.084(6) 0.041(6) -0.031(7) -0.001(6)
C128 0.080(7) 0.071(7) 0.073(6) 0.041(5) -0.004(5) -0.012(5)
Fe3 0.0260(9) 0.0312(9) 0.0227(8) -0.0015(7) -0.0068(7) -0.0077(7)
Co1 0.0203(7) 0.0151(6) 0.0170(7) 0.0046(5) -0.0097(6) -0.0040(6)
Co2 0.0217(7) 0.0165(7) 0.0133(6) 0.0055(5) -0.0075(6) -0.0057(6)
Co3 0.0194(7) 0.0164(7) 0.0162(7) 0.0018(5) -0.0093(6) -0.0045(6)
Co4 0.0193(7) 0.0194(7) 0.0167(7) 0.0052(5) -0.0104(6) -0.0031(6)
Co5 0.0213(7) 0.0223(7) 0.0150(7) 0.0039(6) -0.0046(6) -0.0068(6)
Co6 0.0216(7) 0.0184(7) 0.0154(7) 0.0018(5) -0.0081(6) -0.0056(6)
Se1 0.0223(5) 0.0162(5) 0.0186(5) 0.0018(4) -0.0077(4) -0.0034(4)
Se2 0.0187(5) 0.0174(5) 0.0200(5) 0.0035(4) -0.0092(4) -0.0055(4)
Se3 0.0236(5) 0.0157(5) 0.0206(5) 0.0058(4) -0.0088(4) -0.0029(4)
Se4 0.0194(5) 0.0192(5) 0.0176(5) 0.0021(4) -0.0070(4) -0.0034(4)
Se5 0.0192(5) 0.0226(5) 0.0248(5) 0.0018(4) -0.0117(4) -0.0054(4)
Se6 0.0254(6) 0.0200(5) 0.0239(6) 0.0074(4) -0.0091(5) -0.0097(4)
Se7 0.0216(5) 0.0206(5) 0.0140(5) 0.0025(4) -0.0074(4) -0.0045(4)
Se8 0.0237(5) 0.0213(5) 0.0142(5) 0.0029(4) -0.0087(4) -0.0046(4)
O1 0.043(5) 0.037(3) 0.043(4) 0.005(3) -0.010(4) -0.013(3)
P7A 0.085(4) 0.066(3) 0.030(2) 0.008(2) -0.028(2) -0.019(3)
F1A 0.132(12) 0.122(13) 0.103(11) -0.026(9) 0.014(10) -0.004(13)
F2A 0.136(17) 0.085(9) 0.122(14) 0.051(9) -0.062(11) -0.040(9)
F3A 0.114(11) 0.099(12) 0.082(11) -0.008(8) 0.015(8) -0.023(10)
F4A 0.131(17) 0.110(11) 0.109(13) 0.060(10) -0.005(10) -0.031(11)
F5A 0.140(13) 0.166(18) 0.159(16) 0.022(11) -0.092(12) -0.084(13)
F6A 0.137(12) 0.156(18) 0.139(16) 0.020(11) -0.100(11) -0.049(11)
P7B 0.085(4) 0.066(3) 0.030(2) 0.008(2) -0.028(2) -0.019(3)
F1B 0.137(12) 0.161(16) 0.108(12) 0.020(10) -0.007(9) -0.084(11)
F2B 0.123(10) 0.124(12) 0.100(14) -0.010(9) -0.067(10) 0.023(8)
F3B 0.151(13) 0.145(16) 0.120(12) 0.000(11) 0.011(10) -0.089(12)
F4B 0.144(12) 0.123(11) 0.157(16) 0.014(10) -0.095(12) 0.015(9)
F5B 0.145(16) 0.113(13) 0.086(9) -0.036(8) -0.050(9) -0.030(10)
F6B 0.148(16) 0.146(14) 0.094(10) -0.033(9) -0.067(10) -0.046(11)


#----------------------------------------------------------------------------#
#                   MOLECULAR GEOMETRY                                       #
#----------------------------------------------------------------------------#

_geom_special_details            
;
 All esds (except the esd in the dihedral angle between two l.s. planes)
 are estimated using the full covariance matrix.  The cell esds are taken
 into account individually in the estimation of esds in distances, angles
 and torsion angles; correlations between esds in cell parameters are only
 used when they are defined by crystal symmetry.  An approximate (isotropic)
 treatment of cell esds is used for estimating esds involving l.s. planes.
;
loop_
_geom_bond_atom_site_label_1
_geom_bond_atom_site_label_2
_geom_bond_distance
_geom_bond_site_symmetry_2
_geom_bond_publ_flag
N1 C13 1.456(8) . ?
N1 P1 1.676(6) . ?
N1 Fe1 1.992(7) . ?
N1 Fe1B 2.110(17) . ?
P1 C7 1.844(5) . ?
P1 C1 1.845(5) . ?
P1 Co1 2.179(3) . ?
C1 C2 1.39 . ?
C1 C6 1.39 . ?
C2 C3 1.39 . ?
C2 H2 0.95 . ?
C3 C4 1.39 . ?
C3 H3 0.95 . ?
C4 C5 1.39 . ?
C4 H4 0.95 . ?
C5 C6 1.39 . ?
C5 H5 0.95 . ?
C6 H6 0.95 . ?
C7 C8 1.39 . ?
C7 C12 1.39 . ?
C8 C9 1.39 . ?
C8 H8 0.95 . ?
C9 C10 1.39 . ?
C9 H9 0.95 . ?
C10 C11 1.39 . ?
C10 H10 0.95 . ?
C11 C12 1.39 . ?
C11 H11 0.95 . ?
C12 H12 0.95 . ?
C13 C14 1.39 . ?
C13 C18 1.39 . ?
C14 C15 1.39 . ?
C14 H14 0.95 . ?
C15 C16 1.39 . ?
C15 H15 0.95 . ?
C16 C17 1.39 . ?
C16 C19 1.541(11) . ?
C17 C18 1.39 . ?
C17 H17 0.95 . ?
C18 H18 0.95 . ?
C19 H19A 0.9837 . ?
C19 H19B 0.9849 . ?
C19 H19C 0.9813 . ?
N2 C32 1.439(8) . ?
N2 P2 1.669(7) . ?
N2 Fe1B 1.894(17) . ?
N2 Fe1 1.983(8) . ?
P2 C26 1.840(5) . ?
P2 C20 1.849(6) . ?
P2 Co2 2.170(3) . ?
P2 Fe1B 2.767(16) . ?
C20 C21 1.39 . ?
C20 C25 1.39 . ?
C21 C22 1.39 . ?
C21 H21 0.95 . ?
C22 C23 1.39 . ?
C22 H22 0.95 . ?
C23 C24 1.39 . ?
C23 H23 0.95 . ?
C24 C25 1.39 . ?
C24 H24 0.95 . ?
C25 H25 0.95 . ?
C26 C27 1.39 . ?
C26 C31 1.39 . ?
C27 C28 1.39 . ?
C27 H27 0.95 . ?
C28 C29 1.39 . ?
C28 H28 0.95 . ?
C29 C30 1.39 . ?
C29 H29 0.95 . ?
C30 C31 1.39 . ?
C30 H30 0.95 . ?
C31 H31 0.95 . ?
C32 C33 1.39 . ?
C32 C37 1.39 . ?
C33 C34 1.39 . ?
C33 H33 0.95 . ?
C34 C35 1.39 . ?
C34 H34 0.95 . ?
C35 C36 1.39 . ?
C35 C38 1.544(11) . ?
C36 C37 1.39 . ?
C36 H36 0.95 . ?
C37 H37 0.95 . ?
C38 H38A 0.98 . ?
C38 H38B 0.98 . ?
C38 H38C 0.98 . ?
N3 C51 1.451(8) . ?
N3 P3B 1.65(2) . ?
N3 P3A 1.676(13) . ?
N3 Fe2 2.014(8) . ?
P3A C39A 1.840(10) . ?
P3A C45A 1.856(9) . ?
P3A Co3 2.160(19) . ?
C39A C40A 1.39 . ?
C39A C44A 1.39 . ?
C40A C41A 1.39 . ?
C40A H40A 0.95 . ?
C41A C42A 1.39 . ?
C41A H41A 0.95 . ?
C42A C43A 1.39 . ?
C42A H42A 0.95 . ?
C43A C44A 1.39 . ?
C43A H43A 0.95 . ?
C44A H44A 0.95 . ?
C45A C46A 1.39 . ?
C45A C50A 1.39 . ?
C46A C47A 1.39 . ?
C46A H46A 0.95 . ?
C47A C48A 1.39 . ?
C47A H47A 0.95 . ?
C48A C49A 1.39 . ?
C48A H48A 0.95 . ?
C49A C50A 1.39 . ?
C49A H49A 0.95 . ?
C50A H50A 0.95 . ?
C51 C52 1.39 . ?
C51 C56 1.39 . ?
C52 C53 1.39 . ?
C52 H52 0.95 . ?
C53 C54 1.39 . ?
C53 H53 0.95 . ?
C54 C55 1.39 . ?
C54 C57 1.550(11) . ?
C55 C56 1.39 . ?
C55 H55 0.95 . ?
C56 H56 0.95 . ?
C57 H57A 0.98 . ?
C57 H57B 0.98 . ?
C57 H57C 0.98 . ?
P3B C39B 1.844(11) . ?
P3B C45B 1.846(11) . ?
P3B Co3 2.16(3) . ?
C39B C40B 1.39 . ?
C39B C44B 1.39 . ?
C40B C41B 1.39 . ?
C40B H40B 0.95 . ?
C41B C42B 1.39 . ?
C41B H41B 0.95 . ?
C42B C43B 1.39 . ?
C42B H42B 0.95 . ?
C43B C44B 1.39 . ?
C43B H43B 0.95 . ?
C44B H44B 0.95 . ?
C45B C46B 1.39 . ?
C45B C50B 1.39 . ?
C46B C47B 1.39 . ?
C46B H46B 0.95 . ?
C47B C48B 1.39 . ?
C47B H47B 0.95 . ?
C48B C49B 1.39 . ?
C48B H48B 0.95 . ?
C49B C50B 1.39 . ?
C49B H49B 0.95 . ?
C50B H50B 0.95 . ?
N4A C70A 1.451(11) . ?
N4A P4A 1.670(11) . ?
N4A Fe2 2.083(19) . ?
P4A C58A 1.847(9) . ?
P4A C64A 1.853(10) . ?
P4A Co4 2.187(18) . ?
C58A C59A 1.39 . ?
C58A C63A 1.39 . ?
C59A C60A 1.39 . ?
C59A H59A 0.95 . ?
C60A C61A 1.39 . ?
C60A H60A 0.95 . ?
C61A C62A 1.39 . ?
C61A H61A 0.95 . ?
C62A C63A 1.39 . ?
C62A H62A 0.95 . ?
C63A H63A 0.95 . ?
C64A C65A 1.39 . ?
C64A C69A 1.39 . ?
C65A C66A 1.39 . ?
C65A H65A 0.95 . ?
C66A C67A 1.39 . ?
C66A H66A 0.95 . ?
C67A C68A 1.39 . ?
C67A H67A 0.95 . ?
C68A C69A 1.39 . ?
C68A H68A 0.95 . ?
C69A H69A 0.95 . ?
C70A C71A 1.39 . ?
C70A C75A 1.39 . ?
C71A C72A 1.39 . ?
C71A H71A 0.95 . ?
C72A C73A 1.39 . ?
C72A H72A 0.95 . ?
C73A C74A 1.39 . ?
C73A C76A 1.545(13) . ?
C74A C75A 1.39 . ?
C74A H74A 0.95 . ?
C75A H75A 0.95 . ?
C76A H76A 0.98 . ?
C76A H76B 0.98 . ?
C76A H76C 0.98 . ?
N4B C70B 1.453(12) . ?
N4B P4B 1.671(13) . ?
N4B Fe2 1.96(2) . ?
P4B C58B 1.845(11) . ?
P4B C64B 1.845(11) . ?
P4B Co4 2.14(2) . ?
C58B C59B 1.39 . ?
C58B C63B 1.39 . ?
C59B C60B 1.39 . ?
C59B H59B 0.95 . ?
C60B C61B 1.39 . ?
C60B H60B 0.95 . ?
C61B C62B 1.39 . ?
C61B H61B 0.95 . ?
C62B C63B 1.39 . ?
C62B H62B 0.95 . ?
C63B H63B 0.95 . ?
C64B C65B 1.39 . ?
C64B C69B 1.39 . ?
C65B C66B 1.39 . ?
C65B H65B 0.95 . ?
C66B C67B 1.39 . ?
C66B H66B 0.95 . ?
C67B C68B 1.39 . ?
C67B H67B 0.95 . ?
C68B C69B 1.39 . ?
C68B H68B 0.95 . ?
C69B H69B 0.95 . ?
C70B C71B 1.39 . ?
C70B C75B 1.39 . ?
C71B C72B 1.39 . ?
C71B H71B 0.95 . ?
C72B C73B 1.39 . ?
C72B H72B 0.95 . ?
C73B C74B 1.39 . ?
C73B C76B 1.544(13) . ?
C74B C75B 1.39 . ?
C74B H74B 0.95 . ?
C75B H75B 0.95 . ?
C76B H76D 0.9842 . ?
C76B H76E 0.9855 . ?
C76B H76F 0.9866 . ?
C177 C178 1.39 . ?
C177 C182 1.39 . ?
C177 P5 1.844(6) . ?
C178 C179 1.39 . ?
C178 H178 0.95 . ?
C179 C180 1.39 . ?
C179 H179 0.95 . ?
C180 C181 1.39 . ?
C180 H180 0.95 . ?
C181 C182 1.39 . ?
C181 H181 0.95 . ?
C182 H182 0.95 . ?
C183 C184 1.39 . ?
C183 C188 1.39 . ?
C183 P5 1.846(5) . ?
C184 C185 1.39 . ?
C184 H184 0.95 . ?
C185 C186 1.39 . ?
C185 H185 0.95 . ?
C186 C187 1.39 . ?
C186 H186 0.95 . ?
C187 C188 1.39 . ?
C187 H187 0.95 . ?
C188 H188 0.95 . ?
N5 C89 1.437(8) . ?
N5 P5 1.673(6) . ?
N5 Fe3 2.007(8) . ?
P5 C83 1.828(11) . ?
P5 C77 1.848(12) . ?
P5 Co5 2.158(3) . ?
C77 C78 1.39 . ?
C77 C82 1.39 . ?
C78 C79 1.39 . ?
C78 H78 0.95 . ?
C79 C80 1.39 . ?
C79 H79 0.95 . ?
C80 C81 1.39 . ?
C80 H80 0.95 . ?
C81 C82 1.39 . ?
C81 H81 0.95 . ?
C82 H82 0.95 . ?
C83 C84 1.39 . ?
C83 C88 1.39 . ?
C84 C85 1.39 . ?
C84 H84 0.95 . ?
C85 C86 1.39 . ?
C85 H85 0.95 . ?
C86 C87 1.39 . ?
C86 H86 0.95 . ?
C87 C88 1.39 . ?
C87 H87 0.95 . ?
C88 H88 0.95 . ?
C89 C90 1.39 . ?
C89 C94 1.39 . ?
C90 C91 1.39 . ?
C90 H90 0.95 . ?
C91 C92 1.39 . ?
C91 H91 0.95 . ?
C92 C93 1.39 . ?
C92 C95 1.546(11) . ?
C93 C94 1.39 . ?
C93 H93 0.95 . ?
C94 H94 0.95 . ?
C95 H95A 0.9687 . ?
C95 H95B 0.9648 . ?
C95 H95C 0.9681 . ?
N6 C108 1.442(8) . ?
N6 P6 1.675(8) . ?
N6 Fe3 1.998(8) . ?
P6 C102 1.838(6) . ?
P6 C96 1.841(6) . ?
P6 Co6 2.165(3) . ?
C96 C97 1.39 . ?
C96 C101 1.39 . ?
C97 C98 1.39 . ?
C97 H97 0.95 . ?
C98 C99 1.39 . ?
C98 H98 0.95 . ?
C99 C100 1.39 . ?
C99 H99 0.95 . ?
C100 C101 1.39 . ?
C100 H100 0.95 . ?
C101 H101 0.95 . ?
C102 C103 1.39 . ?
C102 C107 1.39 . ?
C103 C104 1.39 . ?
C103 H103 0.95 . ?
C104 C105 1.39 . ?
C104 H104 0.95 . ?
C105 C106 1.39 . ?
C105 H105 0.95 . ?
C106 C107 1.39 . ?
C106 H106 0.95 . ?
C107 H107 0.95 . ?
C108 C109 1.39 . ?
C108 C113 1.39 . ?
C109 C110 1.39 . ?
C109 H109 0.95 . ?
C110 C111 1.39 . ?
C110 H110 0.95 . ?
C111 C112 1.39 . ?
C111 C114 1.549(11) . ?
C112 C113 1.39 . ?
C112 H112 0.95 . ?
C113 H113 0.95 . ?
C114 H11A 0.9657 . ?
C114 H11B 0.9623 . ?
C114 H11C 0.9677 . ?
Fe1 C115 2.087(12) . ?
Fe1 Se2 2.526(2) . ?
C115 N7A 1.158(16) . ?
N7A C116 1.464(19) . ?
C116 C117 1.535(7) . ?
C116 C118 1.537(7) . ?
C116 C119 1.538(7) . ?
C117 H11D 0.98 . ?
C117 H11E 0.98 . ?
C117 H11F 0.98 . ?
C118 H11G 0.98 . ?
C118 H11H 0.98 . ?
C118 H11I 0.98 . ?
C119 H11J 0.98 . ?
C119 H11K 0.98 . ?
C119 H11L 0.98 . ?
Fe1B C129 2.087(13) . ?
Fe1B Se2 2.391(16) . ?
Fe1B Se1 2.47(2) . ?
Fe1B Co2 2.813(18) . ?
Fe1B Co1 2.941(18) . ?
C129 N7B 1.160(17) . ?
N7B C130 1.46(2) . ?
C130 C131 1.537(5) . ?
C130 C132 1.538(5) . ?
C130 C133 1.539(5) . ?
C131 H13A 0.98 . ?
C131 H13B 0.98 . ?
C131 H13C 0.98 . ?
C132 H13D 0.98 . ?
C132 H13E 0.98 . ?
C132 H13F 0.98 . ?
C133 H13G 0.98 . ?
C133 H13H 0.98 . ?
C133 H13I 0.98 . ?
C120 N8A 1.167(19) . ?
C120 Fe2 2.101(15) . ?
N8A C121 1.47(2) . ?
C121 C122 1.526(18) . ?
C121 C124 1.532(18) . ?
C121 C123 1.538(18) . ?
C122 H12A 0.98 . ?
C122 H12B 0.98 . ?
C122 H12C 0.98 . ?
C123 H12D 0.98 . ?
C123 H12E 0.98 . ?
C123 H12F 0.98 . ?
C124 H12G 0.98 . ?
C124 H12H 0.98 . ?
C124 H12I 0.98 . ?
Fe2 C134 2.102(16) . ?
Fe2 Se3 2.529(2) . ?
C134 N8B 1.17(2) . ?
N8B C135 1.47(2) . ?
C135 C136 1.530(19) . ?
C135 C137 1.532(19) . ?
C135 C138 1.534(18) . ?
C136 H13J 0.98 . ?
C136 H13K 0.98 . ?
C136 H13L 0.98 . ?
C137 H13M 0.98 . ?
C137 H13N 0.98 . ?
C137 H13O 0.98 . ?
C138 H13P 0.98 . ?
C138 H13Q 0.98 . ?
C138 H13R 0.98 . ?
C125 O1 1.426(18) . ?
C125 C126 1.50(2) . ?
C125 H12J 0.99 . ?
C125 H12K 0.99 . ?
C126 C127 1.38(3) . ?
C126 H12L 0.99 . ?
C126 H12M 0.99 . ?
C127 C128 1.53(3) . ?
C127 H12N 0.99 . ?
C127 H12O 0.99 . ?
C128 O1 1.400(19) . ?
C128 H12P 0.99 . ?
C128 H12Q 0.99 . ?
Fe3 O1 2.301(9) . ?
Fe3 Se6 2.442(2) . ?
Fe3 Se5 2.662(2) . ?
Fe3 Co6 2.955(2) . ?
Co1 Se1 2.3251(17) . ?
Co1 Se2 2.3287(17) . ?
Co1 Se7 2.3386(17) . ?
Co1 Se6 2.3784(17) . ?
Co1 Co2 2.7981(18) . ?
Co1 Co6 2.9210(19) . ?
Co1 Co3 2.9377(19) . ?
Co1 Co5 2.945(2) . ?
Co2 Se1 2.3181(17) . ?
Co2 Se8 2.3188(17) . ?
Co2 Se2 2.3554(16) . ?
Co2 Se3 2.3713(17) . ?
Co2 Co4 2.917(2) . ?
Co2 Co3 2.9450(19) . ?
Co2 Co6 2.956(2) . ?
Co3 Se4 2.3153(17) . ?
Co3 Se7 2.3240(17) . ?
Co3 Se3 2.3680(16) . ?
Co3 Se2 2.3778(17) . ?
Co3 Co4 2.8212(19) . ?
Co3 Co5 2.952(2) . ?
Co4 Se8 2.3135(17) . ?
Co4 Se4 2.3318(17) . ?
Co4 Se3 2.3483(18) . ?
Co4 Se5 2.3805(18) . ?
Co4 Co6 2.9256(19) . ?
Co4 Co5 2.9479(19) . ?
Co5 Se7 2.3268(17) . ?
Co5 Se5 2.3516(17) . ?
Co5 Se4 2.3643(17) . ?
Co5 Se6 2.3939(18) . ?
Co5 Co6 2.779(2) . ?
Co6 Se8 2.3281(17) . ?
Co6 Se5 2.3568(18) . ?
Co6 Se1 2.3683(18) . ?
Co6 Se6 2.3877(17) . ?
P7A F1A 1.51(2) . ?
P7A F2A 1.53(2) . ?
P7A F4A 1.53(2) . ?
P7A F6A 1.54(2) . ?
P7A F3A 1.55(2) . ?
P7A F5A 1.561(19) . ?
P7B F1B 1.51(2) . ?
P7B F2B 1.52(2) . ?
P7B F4B 1.53(2) . ?
P7B F6B 1.549(19) . ?
P7B F3B 1.55(2) . ?
P7B F5B 1.553(18) . ?

loop_
_geom_angle_atom_site_label_1
_geom_angle_atom_site_label_2
_geom_angle_atom_site_label_3
_geom_angle
_geom_angle_site_symmetry_1
_geom_angle_site_symmetry_3
_geom_angle_publ_flag
C13 N1 P1 121.9(5) . . ?
C13 N1 Fe1 122.0(5) . . ?
P1 N1 Fe1 115.3(4) . . ?
C13 N1 Fe1B 137.0(7) . . ?
P1 N1 Fe1B 100.6(6) . . ?
N1 P1 C7 107.6(3) . . ?
N1 P1 C1 106.0(3) . . ?
C7 P1 C1 108.9(3) . . ?
N1 P1 Co1 113.7(3) . . ?
C7 P1 Co1 111.1(3) . . ?
C1 P1 Co1 109.4(3) . . ?
C2 C1 C6 120 . . ?
C2 C1 P1 115.6(3) . . ?
C6 C1 P1 124.2(3) . . ?
C1 C2 C3 120 . . ?
C1 C2 H2 120 . . ?
C3 C2 H2 120 . . ?
C4 C3 C2 120 . . ?
C4 C3 H3 120 . . ?
C2 C3 H3 120 . . ?
C5 C4 C3 120 . . ?
C5 C4 H4 120 . . ?
C3 C4 H4 120 . . ?
C4 C5 C6 120 . . ?
C4 C5 H5 120 . . ?
C6 C5 H5 120 . . ?
C5 C6 C1 120 . . ?
C5 C6 H6 120 . . ?
C1 C6 H6 120 . . ?
C8 C7 C12 120 . . ?
C8 C7 P1 120.5(3) . . ?
C12 C7 P1 119.0(3) . . ?
C7 C8 C9 120 . . ?
C7 C8 H8 120 . . ?
C9 C8 H8 120 . . ?
C10 C9 C8 120 . . ?
C10 C9 H9 120 . . ?
C8 C9 H9 120 . . ?
C11 C10 C9 120 . . ?
C11 C10 H10 120 . . ?
C9 C10 H10 120 . . ?
C10 C11 C12 120 . . ?
C10 C11 H11 120 . . ?
C12 C11 H11 120 . . ?
C11 C12 C7 120 . . ?
C11 C12 H12 120 . . ?
C7 C12 H12 120 . . ?
C14 C13 C18 120 . . ?
C14 C13 N1 123.5(5) . . ?
C18 C13 N1 116.5(5) . . ?
C13 C14 C15 120 . . ?
C13 C14 H14 120 . . ?
C15 C14 H14 120 . . ?
C14 C15 C16 120 . . ?
C14 C15 H15 120 . . ?
C16 C15 H15 120 . . ?
C17 C16 C15 120 . . ?
C17 C16 C19 119.5(9) . . ?
C15 C16 C19 120.4(9) . . ?
C18 C17 C16 120 . . ?
C18 C17 H17 120 . . ?
C16 C17 H17 120 . . ?
C17 C18 C13 120 . . ?
C17 C18 H18 120 . . ?
C13 C18 H18 120 . . ?
C16 C19 H19A 108.6 . . ?
C16 C19 H19B 108.4 . . ?
H19A C19 H19B 109.5 . . ?
C16 C19 H19C 112.1 . . ?
H19A C19 H19C 109 . . ?
H19B C19 H19C 109.2 . . ?
C32 N2 P2 123.6(6) . . ?
C32 N2 Fe1B 134.0(8) . . ?
P2 N2 Fe1B 101.7(7) . . ?
C32 N2 Fe1 118.2(5) . . ?
P2 N2 Fe1 117.5(4) . . ?
N2 P2 C26 107.4(4) . . ?
N2 P2 C20 108.6(4) . . ?
C26 P2 C20 109.7(3) . . ?
N2 P2 Co2 110.3(3) . . ?
C26 P2 Co2 112.0(3) . . ?
C20 P2 Co2 108.7(3) . . ?
N2 P2 Fe1B 42.1(5) . . ?
C26 P2 Fe1B 123.9(5) . . ?
C20 P2 Fe1B 123.5(5) . . ?
Co2 P2 Fe1B 68.2(4) . . ?
C21 C20 C25 120 . . ?
C21 C20 P2 116.0(4) . . ?
C25 C20 P2 123.5(4) . . ?
C20 C21 C22 120 . . ?
C20 C21 H21 120 . . ?
C22 C21 H21 120 . . ?
C23 C22 C21 120 . . ?
C23 C22 H22 120 . . ?
C21 C22 H22 120 . . ?
C24 C23 C22 120 . . ?
C24 C23 H23 120 . . ?
C22 C23 H23 120 . . ?
C23 C24 C25 120 . . ?
C23 C24 H24 120 . . ?
C25 C24 H24 120 . . ?
C24 C25 C20 120 . . ?
C24 C25 H25 120 . . ?
C20 C25 H25 120 . . ?
C27 C26 C31 120 . . ?
C27 C26 P2 119.0(4) . . ?
C31 C26 P2 120.7(4) . . ?
C26 C27 C28 120 . . ?
C26 C27 H27 120 . . ?
C28 C27 H27 120 . . ?
C29 C28 C27 120 . . ?
C29 C28 H28 120 . . ?
C27 C28 H28 120 . . ?
C28 C29 C30 120 . . ?
C28 C29 H29 120 . . ?
C30 C29 H29 120 . . ?
C31 C30 C29 120 . . ?
C31 C30 H30 120 . . ?
C29 C30 H30 120 . . ?
C30 C31 C26 120 . . ?
C30 C31 H31 120 . . ?
C26 C31 H31 120 . . ?
C33 C32 C37 120 . . ?
C33 C32 N2 116.6(5) . . ?
C37 C32 N2 123.3(5) . . ?
C34 C33 C32 120 . . ?
C34 C33 H33 120 . . ?
C32 C33 H33 120 . . ?
C33 C34 C35 120 . . ?
C33 C34 H34 120 . . ?
C35 C34 H34 120 . . ?
C36 C35 C34 120 . . ?
C36 C35 C38 120.1(8) . . ?
C34 C35 C38 119.8(8) . . ?
C37 C36 C35 120 . . ?
C37 C36 H36 120 . . ?
C35 C36 H36 120 . . ?
C36 C37 C32 120 . . ?
C36 C37 H37 120 . . ?
C32 C37 H37 120 . . ?
C35 C38 H38A 109.5 . . ?
C35 C38 H38B 109.5 . . ?
H38A C38 H38B 109.5 . . ?
C35 C38 H38C 109.5 . . ?
H38A C38 H38C 109.5 . . ?
H38B C38 H38C 109.5 . . ?
C51 N3 P3A 120.8(9) . . ?
C51 N3 Fe2 127.3(6) . . ?
P3B N3 Fe2 110.7(9) . . ?
P3A N3 Fe2 111.4(7) . . ?
N3 P3A C39A 110.8(9) . . ?
N3 P3A C45A 105.0(9) . . ?
C39A P3A C45A 109.1(9) . . ?
N3 P3A Co3 111.4(8) . . ?
C39A P3A Co3 106.4(10) . . ?
C45A P3A Co3 114.2(12) . . ?
C40A C39A C44A 120 . . ?
C40A C39A P3A 120.7(8) . . ?
C44A C39A P3A 119.0(8) . . ?
C39A C40A C41A 120 . . ?
C39A C40A H40A 120 . . ?
C41A C40A H40A 120 . . ?
C42A C41A C40A 120 . . ?
C42A C41A H41A 120 . . ?
C40A C41A H41A 120 . . ?
C41A C42A C43A 120 . . ?
C41A C42A H42A 120 . . ?
C43A C42A H42A 120 . . ?
C44A C43A C42A 120 . . ?
C44A C43A H43A 120 . . ?
C42A C43A H43A 120 . . ?
C43A C44A C39A 120 . . ?
C43A C44A H44A 120 . . ?
C39A C44A H44A 120 . . ?
C46A C45A C50A 120 . . ?
C46A C45A P3A 123.7(8) . . ?
C50A C45A P3A 116.1(8) . . ?
C45A C46A C47A 120 . . ?
C45A C46A H46A 120 . . ?
C47A C46A H46A 120 . . ?
C48A C47A C46A 120 . . ?
C48A C47A H47A 120 . . ?
C46A C47A H47A 120 . . ?
C49A C48A C47A 120 . . ?
C49A C48A H48A 120 . . ?
C47A C48A H48A 120 . . ?
C48A C49A C50A 120 . . ?
C48A C49A H49A 120 . . ?
C50A C49A H49A 120 . . ?
C49A C50A C45A 120 . . ?
C49A C50A H50A 120 . . ?
C45A C50A H50A 120 . . ?
C52 C51 C56 120 . . ?
C52 C51 N3 122.6(6) . . ?
C56 C51 N3 117.4(6) . . ?
C51 C52 C53 120 . . ?
C51 C52 H52 120 . . ?
C53 C52 H52 120 . . ?
C54 C53 C52 120 . . ?
C54 C53 H53 120 . . ?
C52 C53 H53 120 . . ?
C53 C54 C55 120 . . ?
C53 C54 C57 119.4(8) . . ?
C55 C54 C57 120.6(8) . . ?
C56 C55 C54 120 . . ?
C56 C55 H55 120 . . ?
C54 C55 H55 120 . . ?
C55 C56 C51 120 . . ?
C55 C56 H56 120 . . ?
C51 C56 H56 120 . . ?
C54 C57 H57A 109.5 . . ?
C54 C57 H57B 109.5 . . ?
H57A C57 H57B 109.5 . . ?
C54 C57 H57C 109.5 . . ?
H57A C57 H57C 109.5 . . ?
H57B C57 H57C 109.5 . . ?
N3 P3B C39B 104.9(11) . . ?
N3 P3B C45B 107.7(12) . . ?
C39B P3B C45B 109.8(11) . . ?
N3 P3B Co3 112.5(11) . . ?
C39B P3B Co3 108.9(13) . . ?
C45B P3B Co3 112.7(15) . . ?
C40B C39B C44B 120 . . ?
C40B C39B P3B 120.5(10) . . ?
C44B C39B P3B 119.0(10) . . ?
C41B C40B C39B 120 . . ?
C41B C40B H40B 120 . . ?
C39B C40B H40B 120 . . ?
C40B C41B C42B 120 . . ?
C40B C41B H41B 120 . . ?
C42B C41B H41B 120 . . ?
C43B C42B C41B 120 . . ?
C43B C42B H42B 120 . . ?
C41B C42B H42B 120 . . ?
C42B C43B C44B 120 . . ?
C42B C43B H43B 120 . . ?
C44B C43B H43B 120 . . ?
C43B C44B C39B 120 . . ?
C43B C44B H44B 120 . . ?
C39B C44B H44B 120 . . ?
C46B C45B C50B 120 . . ?
C46B C45B P3B 121.2(10) . . ?
C50B C45B P3B 118.3(10) . . ?
C47B C46B C45B 120 . . ?
C47B C46B H46B 120 . . ?
C45B C46B H46B 120 . . ?
C46B C47B C48B 120 . . ?
C46B C47B H47B 120 . . ?
C48B C47B H47B 120 . . ?
C49B C48B C47B 120 . . ?
C49B C48B H48B 120 . . ?
C47B C48B H48B 120 . . ?
C48B C49B C50B 120 . . ?
C48B C49B H49B 120 . . ?
C50B C49B H49B 120 . . ?
C49B C50B C45B 120 . . ?
C49B C50B H50B 120 . . ?
C45B C50B H50B 120 . . ?
C70A N4A P4A 123.0(11) . . ?
C70A N4A Fe2 117.0(12) . . ?
P4A N4A Fe2 115.2(10) . . ?
N4A P4A C58A 108.6(10) . . ?
N4A P4A C64A 107.2(10) . . ?
C58A P4A C64A 108.1(9) . . ?
N4A P4A Co4 109.7(9) . . ?
C58A P4A Co4 111.5(10) . . ?
C64A P4A Co4 111.7(9) . . ?
C59A C58A C63A 120 . . ?
C59A C58A P4A 119.3(8) . . ?
C63A C58A P4A 120.7(8) . . ?
C60A C59A C58A 120 . . ?
C60A C59A H59A 120 . . ?
C58A C59A H59A 120 . . ?
C61A C60A C59A 120 . . ?
C61A C60A H60A 120 . . ?
C59A C60A H60A 120 . . ?
C60A C61A C62A 120 . . ?
C60A C61A H61A 120 . . ?
C62A C61A H61A 120 . . ?
C61A C62A C63A 120 . . ?
C61A C62A H62A 120 . . ?
C63A C62A H62A 120 . . ?
C62A C63A C58A 120 . . ?
C62A C63A H63A 120 . . ?
C58A C63A H63A 120 . . ?
C65A C64A C69A 120 . . ?
C65A C64A P4A 123.1(8) . . ?
C69A C64A P4A 116.8(9) . . ?
C64A C65A C66A 120 . . ?
C64A C65A H65A 120 . . ?
C66A C65A H65A 120 . . ?
C67A C66A C65A 120 . . ?
C67A C66A H66A 120 . . ?
C65A C66A H66A 120 . . ?
C66A C67A C68A 120 . . ?
C66A C67A H67A 120 . . ?
C68A C67A H67A 120 . . ?
C67A C68A C69A 120 . . ?
C67A C68A H68A 120 . . ?
C69A C68A H68A 120 . . ?
C68A C69A C64A 120 . . ?
C68A C69A H69A 120 . . ?
C64A C69A H69A 120 . . ?
C71A C70A C75A 120 . . ?
C71A C70A N4A 116.9(10) . . ?
C75A C70A N4A 123.1(10) . . ?
C72A C71A C70A 120 . . ?
C72A C71A H71A 120 . . ?
C70A C71A H71A 120 . . ?
C71A C72A C73A 120 . . ?
C71A C72A H72A 120 . . ?
C73A C72A H72A 120 . . ?
C72A C73A C74A 120 . . ?
C72A C73A C76A 119.9(12) . . ?
C74A C73A C76A 120.0(12) . . ?
C75A C74A C73A 120 . . ?
C75A C74A H74A 120 . . ?
C73A C74A H74A 120 . . ?
C74A C75A C70A 120 . . ?
C74A C75A H75A 120 . . ?
C70A C75A H75A 120 . . ?
C73A C76A H76A 109.5 . . ?
C73A C76A H76B 109.5 . . ?
H76A C76A H76B 109.5 . . ?
C73A C76A H76C 109.5 . . ?
H76A C76A H76C 109.5 . . ?
H76B C76A H76C 109.5 . . ?
C70B N4B P4B 122.7(15) . . ?
C70B N4B Fe2 119.9(13) . . ?
P4B N4B Fe2 117.3(12) . . ?
N4B P4B C58B 108.8(12) . . ?
N4B P4B C64B 107.6(13) . . ?
C58B P4B C64B 103.7(11) . . ?
N4B P4B Co4 112.3(12) . . ?
C58B P4B Co4 108.8(13) . . ?
C64B P4B Co4 115.2(12) . . ?
C59B C58B C63B 120 . . ?
C59B C58B P4B 119.1(10) . . ?
C63B C58B P4B 120.9(10) . . ?
C58B C59B C60B 120 . . ?
C58B C59B H59B 120 . . ?
C60B C59B H59B 120 . . ?
C61B C60B C59B 120 . . ?
C61B C60B H60B 120 . . ?
C59B C60B H60B 120 . . ?
C60B C61B C62B 120 . . ?
C60B C61B H61B 120 . . ?
C62B C61B H61B 120 . . ?
C63B C62B C61B 120 . . ?
C63B C62B H62B 120 . . ?
C61B C62B H62B 120 . . ?
C62B C63B C58B 120 . . ?
C62B C63B H63B 120 . . ?
C58B C63B H63B 120 . . ?
C65B C64B C69B 120 . . ?
C65B C64B P4B 121.4(10) . . ?
C69B C64B P4B 118.6(10) . . ?
C64B C65B C66B 120 . . ?
C64B C65B H65B 120 . . ?
C66B C65B H65B 120 . . ?
C67B C66B C65B 120 . . ?
C67B C66B H66B 120 . . ?
C65B C66B H66B 120 . . ?
C68B C67B C66B 120 . . ?
C68B C67B H67B 120 . . ?
C66B C67B H67B 120 . . ?
C67B C68B C69B 120 . . ?
C67B C68B H68B 120 . . ?
C69B C68B H68B 120 . . ?
C68B C69B C64B 120 . . ?
C68B C69B H69B 120 . . ?
C64B C69B H69B 120 . . ?
C71B C70B C75B 120 . . ?
C71B C70B N4B 116.8(12) . . ?
C75B C70B N4B 121.0(13) . . ?
C72B C71B C70B 120 . . ?
C72B C71B H71B 120 . . ?
C70B C71B H71B 120 . . ?
C73B C72B C71B 120 . . ?
C73B C72B H72B 120 . . ?
C71B C72B H72B 120 . . ?
C74B C73B C72B 120 . . ?
C74B C73B C76B 119.5(13) . . ?
C72B C73B C76B 120.5(13) . . ?
C73B C74B C75B 120 . . ?
C73B C74B H74B 120 . . ?
C75B C74B H74B 120 . . ?
C74B C75B C70B 120 . . ?
C74B C75B H75B 120 . . ?
C70B C75B H75B 120 . . ?
C73B C76B H76D 102.2 . . ?
C73B C76B H76E 112.9 . . ?
H76D C76B H76E 109.4 . . ?
C73B C76B H76F 113.4 . . ?
H76D C76B H76F 110 . . ?
H76E C76B H76F 108.8 . . ?
C178 C177 C182 120 . . ?
C178 C177 P5 116.3(5) . . ?
C182 C177 P5 123.6(5) . . ?
C179 C178 C177 120 . . ?
C179 C178 H178 120 . . ?
C177 C178 H178 120 . . ?
C180 C179 C178 120 . . ?
C180 C179 H179 120 . . ?
C178 C179 H179 120 . . ?
C179 C180 C181 120 . . ?
C179 C180 H180 120 . . ?
C181 C180 H180 120 . . ?
C182 C181 C180 120 . . ?
C182 C181 H181 120 . . ?
C180 C181 H181 120 . . ?
C181 C182 C177 120 . . ?
C181 C182 H182 120 . . ?
C177 C182 H182 120 . . ?
C184 C183 C188 120 . . ?
C184 C183 P5 119.9(5) . . ?
C188 C183 P5 120.0(4) . . ?
C185 C184 C183 120 . . ?
C185 C184 H184 120 . . ?
C183 C184 H184 120 . . ?
C184 C185 C186 120 . . ?
C184 C185 H185 120 . . ?
C186 C185 H185 120 . . ?
C187 C186 C185 120 . . ?
C187 C186 H186 120 . . ?
C185 C186 H186 120 . . ?
C188 C187 C186 120 . . ?
C188 C187 H187 120 . . ?
C186 C187 H187 120 . . ?
C187 C188 C183 120 . . ?
C187 C188 H188 120 . . ?
C183 C188 H188 120 . . ?
C89 N5 P5 123.3(6) . . ?
C89 N5 Fe3 126.8(5) . . ?
P5 N5 Fe3 109.8(4) . . ?
N5 P5 C83 108.6(7) . . ?
N5 P5 C177 106.7(4) . . ?
N5 P5 C183 108.3(4) . . ?
C177 P5 C183 108.2(4) . . ?
N5 P5 C77 106.6(8) . . ?
C83 P5 C77 110.7(11) . . ?
N5 P5 Co5 106.5(3) . . ?
C83 P5 Co5 110.4(10) . . ?
C177 P5 Co5 112.2(6) . . ?
C183 P5 Co5 114.7(4) . . ?
C77 P5 Co5 113.9(13) . . ?
C78 C77 C82 120 . . ?
C78 C77 P5 122.9(11) . . ?
C82 C77 P5 116.1(11) . . ?
C77 C78 C79 120 . . ?
C77 C78 H78 120 . . ?
C79 C78 H78 120 . . ?
C78 C79 C80 120 . . ?
C78 C79 H79 120 . . ?
C80 C79 H79 120 . . ?
C81 C80 C79 120 . . ?
C81 C80 H80 120 . . ?
C79 C80 H80 120 . . ?
C80 C81 C82 120 . . ?
C80 C81 H81 120 . . ?
C82 C81 H81 120 . . ?
C81 C82 C77 120 . . ?
C81 C82 H82 120 . . ?
C77 C82 H82 120 . . ?
C84 C83 C88 120 . . ?
C84 C83 P5 117.8(10) . . ?
C88 C83 P5 121.9(10) . . ?
C83 C84 C85 120 . . ?
C83 C84 H84 120 . . ?
C85 C84 H84 120 . . ?
C86 C85 C84 120 . . ?
C86 C85 H85 120 . . ?
C84 C85 H85 120 . . ?
C85 C86 C87 120 . . ?
C85 C86 H86 120 . . ?
C87 C86 H86 120 . . ?
C88 C87 C86 120 . . ?
C88 C87 H87 120 . . ?
C86 C87 H87 120 . . ?
C87 C88 C83 120 . . ?
C87 C88 H88 120 . . ?
C83 C88 H88 120 . . ?
C90 C89 C94 120 . . ?
C90 C89 N5 122.5(6) . . ?
C94 C89 N5 117.5(6) . . ?
C89 C90 C91 120 . . ?
C89 C90 H90 120 . . ?
C91 C90 H90 120 . . ?
C92 C91 C90 120 . . ?
C92 C91 H91 120 . . ?
C90 C91 H91 120 . . ?
C91 C92 C93 120 . . ?
C91 C92 C95 119.6(9) . . ?
C93 C92 C95 120.4(9) . . ?
C92 C93 C94 120 . . ?
C92 C93 H93 120 . . ?
C94 C93 H93 120 . . ?
C93 C94 C89 120 . . ?
C93 C94 H94 120 . . ?
C89 C94 H94 120 . . ?
C92 C95 H95A 109.7 . . ?
C92 C95 H95B 109.8 . . ?
H95A C95 H95B 109.7 . . ?
C92 C95 H95C 108.6 . . ?
H95A C95 H95C 109.5 . . ?
H95B C95 H95C 109.6 . . ?
C108 N6 P6 122.9(6) . . ?
C108 N6 Fe3 128.8(6) . . ?
P6 N6 Fe3 107.7(4) . . ?
N6 P6 C102 109.5(4) . . ?
N6 P6 C96 107.4(4) . . ?
C102 P6 C96 108.7(4) . . ?
N6 P6 Co6 107.9(3) . . ?
C102 P6 Co6 110.5(3) . . ?
C96 P6 Co6 112.7(3) . . ?
C97 C96 C101 120 . . ?
C97 C96 P6 117.6(5) . . ?
C101 C96 P6 122.1(5) . . ?
C96 C97 C98 120 . . ?
C96 C97 H97 120 . . ?
C98 C97 H97 120 . . ?
C97 C98 C99 120 . . ?
C97 C98 H98 120 . . ?
C99 C98 H98 120 . . ?
C100 C99 C98 120 . . ?
C100 C99 H99 120 . . ?
C98 C99 H99 120 . . ?
C101 C100 C99 120 . . ?
C101 C100 H100 120 . . ?
C99 C100 H100 120 . . ?
C100 C101 C96 120 . . ?
C100 C101 H101 120 . . ?
C96 C101 H101 120 . . ?
C103 C102 C107 120 . . ?
C103 C102 P6 120.2(4) . . ?
C107 C102 P6 119.3(4) . . ?
C104 C103 C102 120 . . ?
C104 C103 H103 120 . . ?
C102 C103 H103 120 . . ?
C103 C104 C105 120 . . ?
C103 C104 H104 120 . . ?
C105 C104 H104 120 . . ?
C104 C105 C106 120 . . ?
C104 C105 H105 120 . . ?
C106 C105 H105 120 . . ?
C107 C106 C105 120 . . ?
C107 C106 H106 120 . . ?
C105 C106 H106 120 . . ?
C106 C107 C102 120 . . ?
C106 C107 H107 120 . . ?
C102 C107 H107 120 . . ?
C109 C108 C113 120 . . ?
C109 C108 N6 117.0(6) . . ?
C113 C108 N6 122.9(6) . . ?
C110 C109 C108 120 . . ?
C110 C109 H109 120 . . ?
C108 C109 H109 120 . . ?
C109 C110 C111 120 . . ?
C109 C110 H110 120 . . ?
C111 C110 H110 120 . . ?
C112 C111 C110 120 . . ?
C112 C111 C114 119.4(9) . . ?
C110 C111 C114 120.6(9) . . ?
C111 C112 C113 120 . . ?
C111 C112 H112 120 . . ?
C113 C112 H112 120 . . ?
C112 C113 C108 120 . . ?
C112 C113 H113 120 . . ?
C108 C113 H113 120 . . ?
C111 C114 H11A 109.8 . . ?
C111 C114 H11B 109.2 . . ?
H11A C114 H11B 109.1 . . ?
C111 C114 H11C 109.5 . . ?
H11A C114 H11C 109.4 . . ?
H11B C114 H11C 109.8 . . ?
N2 Fe1 N1 144.6(4) . . ?
N2 Fe1 C115 95.2(5) . . ?
N1 Fe1 C115 109.3(5) . . ?
N2 Fe1 Se2 102.1(2) . . ?
N1 Fe1 Se2 97.7(2) . . ?
C115 Fe1 Se2 101.5(4) . . ?
N7A C115 Fe1 160.3(14) . . ?
C115 N7A C116 177.3(17) . . ?
N7A C116 C117 107.5(14) . . ?
N7A C116 C118 108.1(15) . . ?
C117 C116 C118 113.5(16) . . ?
N7A C116 C119 109.5(15) . . ?
C117 C116 C119 106.8(16) . . ?
C118 C116 C119 111.3(17) . . ?
C116 C117 H11D 109.5 . . ?
C116 C117 H11E 109.5 . . ?
H11D C117 H11E 109.5 . . ?
C116 C117 H11F 109.5 . . ?
H11D C117 H11F 109.5 . . ?
H11E C117 H11F 109.5 . . ?
C116 C118 H11G 109.5 . . ?
C116 C118 H11H 109.5 . . ?
H11G C118 H11H 109.5 . . ?
C116 C118 H11I 109.5 . . ?
H11G C118 H11I 109.5 . . ?
H11H C118 H11I 109.5 . . ?
C116 C119 H11J 109.5 . . ?
C116 C119 H11K 109.5 . . ?
H11J C119 H11K 109.5 . . ?
C116 C119 H11L 109.5 . . ?
H11J C119 H11L 109.5 . . ?
H11K C119 H11L 109.5 . . ?
N2 Fe1B C129 71(2) . . ?
N2 Fe1B N1 142.0(10) . . ?
C129 Fe1B N1 85(3) . . ?
N2 Fe1B Se2 110.1(7) . . ?
C129 Fe1B Se2 89(2) . . ?
N1 Fe1B Se2 98.7(7) . . ?
N2 Fe1B Se1 102.9(8) . . ?
C129 Fe1B Se1 172(3) . . ?
N1 Fe1B Se1 102.0(7) . . ?
Se2 Fe1B Se1 88.5(6) . . ?
N2 Fe1B P2 36.2(4) . . ?
C129 Fe1B P2 95(2) . . ?
N1 Fe1B P2 177.4(8) . . ?
Se2 Fe1B P2 83.9(5) . . ?
Se1 Fe1B P2 77.7(5) . . ?
N2 Fe1B Co2 82.0(6) . . ?
C129 Fe1B Co2 122(3) . . ?
N1 Fe1B Co2 136.0(8) . . ?
Se2 Fe1B Co2 53.1(3) . . ?
Se1 Fe1B Co2 51.6(4) . . ?
P2 Fe1B Co2 45.8(3) . . ?
N2 Fe1B Co1 139.9(9) . . ?
C129 Fe1B Co1 132(2) . . ?
N1 Fe1B Co1 77.8(5) . . ?
Se2 Fe1B Co1 50.5(3) . . ?
Se1 Fe1B Co1 50.0(4) . . ?
P2 Fe1B Co1 103.8(6) . . ?
Co2 Fe1B Co1 58.1(4) . . ?
N7B C129 Fe1B 161(3) . . ?
C129 N7B C130 170(5) . . ?
N7B C130 C131 107.4(15) . . ?
N7B C130 C132 108.1(16) . . ?
C131 C130 C132 113.5(17) . . ?
N7B C130 C133 109.7(16) . . ?
C131 C130 C133 106.8(17) . . ?
C132 C130 C133 111.3(18) . . ?
C130 C131 H13A 109.5 . . ?
C130 C131 H13B 109.5 . . ?
H13A C131 H13B 109.5 . . ?
C130 C131 H13C 109.5 . . ?
H13A C131 H13C 109.5 . . ?
H13B C131 H13C 109.5 . . ?
C130 C132 H13D 109.5 . . ?
C130 C132 H13E 109.5 . . ?
H13D C132 H13E 109.5 . . ?
C130 C132 H13F 109.5 . . ?
H13D C132 H13F 109.5 . . ?
H13E C132 H13F 109.5 . . ?
C130 C133 H13G 109.5 . . ?
C130 C133 H13H 109.5 . . ?
H13G C133 H13H 109.5 . . ?
C130 C133 H13I 109.5 . . ?
H13G C133 H13I 109.5 . . ?
H13H C133 H13I 109.5 . . ?
N8A C120 Fe2 161(4) . . ?
C120 N8A C121 170(3) . . ?
N8A C121 C122 107.4(18) . . ?
N8A C121 C124 106.1(17) . . ?
C122 C121 C124 109(2) . . ?
N8A C121 C123 107.0(18) . . ?
C122 C121 C123 113(2) . . ?
C124 C121 C123 113(2) . . ?
C121 C122 H12A 109.5 . . ?
C121 C122 H12B 109.5 . . ?
H12A C122 H12B 109.5 . . ?
C121 C122 H12C 109.5 . . ?
H12A C122 H12C 109.5 . . ?
H12B C122 H12C 109.5 . . ?
C121 C123 H12D 109.5 . . ?
C121 C123 H12E 109.5 . . ?
H12D C123 H12E 109.5 . . ?
C121 C123 H12F 109.5 . . ?
H12D C123 H12F 109.5 . . ?
H12E C123 H12F 109.5 . . ?
C121 C124 H12G 109.5 . . ?
C121 C124 H12H 109.5 . . ?
H12G C124 H12H 109.5 . . ?
C121 C124 H12I 109.5 . . ?
H12G C124 H12I 109.5 . . ?
H12H C124 H12I 109.5 . . ?
N4B Fe2 N3 155.2(9) . . ?
N3 Fe2 N4A 149.1(7) . . ?
N3 Fe2 C120 94.8(13) . . ?
N4A Fe2 C120 101.7(15) . . ?
N4B Fe2 C134 90(2) . . ?
N3 Fe2 C134 101.2(17) . . ?
N4B Fe2 Se3 91.5(6) . . ?
N3 Fe2 Se3 108.0(2) . . ?
N4A Fe2 Se3 94.4(5) . . ?
C120 Fe2 Se3 100.8(15) . . ?
C134 Fe2 Se3 99(2) . . ?
N8B C134 Fe2 160(5) . . ?
C134 N8B C135 164(4) . . ?
N8B C135 C136 107(2) . . ?
N8B C135 C137 108(2) . . ?
C136 C135 C137 113(2) . . ?
N8B C135 C138 106.5(19) . . ?
C136 C135 C138 109(2) . . ?
C137 C135 C138 114(2) . . ?
C135 C136 H13J 109.5 . . ?
C135 C136 H13K 109.5 . . ?
H13J C136 H13K 109.5 . . ?
C135 C136 H13L 109.5 . . ?
H13J C136 H13L 109.5 . . ?
H13K C136 H13L 109.5 . . ?
C135 C137 H13M 109.5 . . ?
C135 C137 H13N 109.5 . . ?
H13M C137 H13N 109.5 . . ?
C135 C137 H13O 109.5 . . ?
H13M C137 H13O 109.5 . . ?
H13N C137 H13O 109.5 . . ?
C135 C138 H13P 109.5 . . ?
C135 C138 H13Q 109.5 . . ?
H13P C138 H13Q 109.5 . . ?
C135 C138 H13R 109.5 . . ?
H13P C138 H13R 109.5 . . ?
H13Q C138 H13R 109.5 . . ?
O1 C125 C126 107.7(15) . . ?
O1 C125 H12J 110.2 . . ?
C126 C125 H12J 110.2 . . ?
O1 C125 H12K 110.2 . . ?
C126 C125 H12K 110.2 . . ?
H12J C125 H12K 108.5 . . ?
C127 C126 C125 106.0(17) . . ?
C127 C126 H12L 110.5 . . ?
C125 C126 H12L 110.5 . . ?
C127 C126 H12M 110.5 . . ?
C125 C126 H12M 110.5 . . ?
H12L C126 H12M 108.7 . . ?
C126 C127 C128 104.3(17) . . ?
C126 C127 H12N 110.9 . . ?
C128 C127 H12N 110.9 . . ?
C126 C127 H12O 110.9 . . ?
C128 C127 H12O 110.9 . . ?
H12N C127 H12O 108.9 . . ?
O1 C128 C127 106.4(16) . . ?
O1 C128 H12P 110.5 . . ?
C127 C128 H12P 110.5 . . ?
O1 C128 H12Q 110.5 . . ?
C127 C128 H12Q 110.5 . . ?
H12P C128 H12Q 108.6 . . ?
N6 Fe3 N5 148.1(3) . . ?
N6 Fe3 O1 90.9(4) . . ?
N5 Fe3 O1 88.8(3) . . ?
N6 Fe3 Se6 107.4(2) . . ?
N5 Fe3 Se6 104.5(2) . . ?
O1 Fe3 Se6 89.4(2) . . ?
N6 Fe3 Se5 92.3(3) . . ?
N5 Fe3 Se5 90.0(2) . . ?
O1 Fe3 Se5 175.7(2) . . ?
Se6 Fe3 Se5 86.91(6) . . ?
N6 Fe3 Co6 75.3(2) . . ?
N5 Fe3 Co6 127.5(2) . . ?
O1 Fe3 Co6 129.1(2) . . ?
Se6 Fe3 Co6 51.45(5) . . ?
Se5 Fe3 Co6 49.28(5) . . ?
P1 Co1 Se1 96.98(9) . . ?
P1 Co1 Se2 93.02(9) . . ?
Se1 Co1 Se2 93.62(6) . . ?
P1 Co1 Se7 105.85(9) . . ?
Se1 Co1 Se7 157.08(7) . . ?
Se2 Co1 Se7 87.36(6) . . ?
P1 Co1 Se6 104.21(9) . . ?
Se1 Co1 Se6 86.13(6) . . ?
Se2 Co1 Se6 162.68(7) . . ?
Se7 Co1 Se6 86.26(6) . . ?
P1 Co1 Co2 126.45(10) . . ?
Se1 Co1 Co2 52.83(5) . . ?
Se2 Co1 Co2 53.76(5) . . ?
Se7 Co1 Co2 111.99(6) . . ?
Se6 Co1 Co2 114.50(6) . . ?
P1 Co1 Co6 137.43(9) . . ?
Se1 Co1 Co6 52.18(5) . . ?
Se2 Co1 Co6 114.83(6) . . ?
Se7 Co1 Co6 106.92(6) . . ?
Se6 Co1 Co6 52.35(5) . . ?
Co2 Co1 Co6 62.19(5) . . ?
P1 Co1 Co3 133.10(9) . . ?
Se1 Co1 Co3 113.46(6) . . ?
Se2 Co1 Co3 52.13(5) . . ?
Se7 Co1 Co3 50.72(4) . . ?
Se6 Co1 Co3 112.31(6) . . ?
Co2 Co1 Co3 61.73(5) . . ?
Co6 Co1 Co3 89.06(5) . . ?
P1 Co1 Fe1B 67.8(3) . . ?
Se1 Co1 Fe1B 54.4(4) . . ?
Se2 Co1 Fe1B 52.4(3) . . ?
Se7 Co1 Fe1B 137.3(4) . . ?
Se6 Co1 Fe1B 136.4(4) . . ?
Co2 Co1 Fe1B 58.6(3) . . ?
Co6 Co1 Fe1B 103.3(4) . . ?
Co3 Co1 Fe1B 101.2(3) . . ?
P1 Co1 Co5 142.10(9) . . ?
Se1 Co1 Co5 108.61(6) . . ?
Se2 Co1 Co5 112.17(6) . . ?
Se7 Co1 Co5 50.69(5) . . ?
Se6 Co1 Co5 52.14(5) . . ?
Co2 Co1 Co5 91.45(5) . . ?
Co6 Co1 Co5 56.57(5) . . ?
Co3 Co1 Co5 60.25(5) . . ?
Fe1B Co1 Co5 150.1(3) . . ?
P2 Co2 Se1 94.38(9) . . ?
P2 Co2 Se8 102.93(9) . . ?
Se1 Co2 Se8 86.31(6) . . ?
P2 Co2 Se2 99.61(9) . . ?
Se1 Co2 Se2 93.11(6) . . ?
Se8 Co2 Se2 157.43(8) . . ?
P2 Co2 Se3 105.17(9) . . ?
Se1 Co2 Se3 160.35(8) . . ?
Se8 Co2 Se3 87.33(6) . . ?
Se2 Co2 Se3 85.74(6) . . ?
P2 Co2 Co1 128.99(9) . . ?
Se1 Co2 Co1 53.06(5) . . ?
Se8 Co2 Co1 111.28(6) . . ?
Se2 Co2 Co1 52.88(5) . . ?
Se3 Co2 Co1 112.91(6) . . ?
P2 Co2 Fe1B 66.0(3) . . ?
Se1 Co2 Fe1B 56.6(4) . . ?
Se8 Co2 Fe1B 138.4(4) . . ?
Se2 Co2 Fe1B 54.2(4) . . ?
Se3 Co2 Fe1B 133.9(4) . . ?
Co1 Co2 Fe1B 63.2(3) . . ?
P2 Co2 Co4 139.51(9) . . ?
Se1 Co2 Co4 111.25(6) . . ?
Se8 Co2 Co4 50.89(5) . . ?
Se2 Co2 Co4 109.29(6) . . ?
Se3 Co2 Co4 51.47(5) . . ?
Co1 Co2 Co4 91.38(6) . . ?
Fe1B Co2 Co4 154.5(3) . . ?
P2 Co2 Co3 139.16(10) . . ?
Se1 Co2 Co3 113.43(6) . . ?
Se8 Co2 Co3 107.95(6) . . ?
Se2 Co2 Co3 51.87(4) . . ?
Se3 Co2 Co3 51.53(4) . . ?
Co1 Co2 Co3 61.47(5) . . ?
Fe1B Co2 Co3 104.2(3) . . ?
Co4 Co2 Co3 57.53(5) . . ?
P2 Co2 Co6 132.41(10) . . ?
Se1 Co2 Co6 51.66(5) . . ?
Se8 Co2 Co6 50.64(5) . . ?
Se2 Co2 Co6 112.74(6) . . ?
Se3 Co2 Co6 110.95(6) . . ?
Co1 Co2 Co6 60.94(5) . . ?
Fe1B Co2 Co6 105.7(4) . . ?
Co4 Co2 Co6 59.75(5) . . ?
Co3 Co2 Co6 88.26(5) . . ?
P3A Co3 Se4 93.6(3) . . ?
P3B Co3 Se4 94.3(4) . . ?
P3A Co3 Se7 97.6(3) . . ?
P3B Co3 Se7 99.1(4) . . ?
Se4 Co3 Se7 87.30(6) . . ?
P3A Co3 Se3 105.2(3) . . ?
P3B Co3 Se3 103.6(4) . . ?
Se4 Co3 Se3 92.86(6) . . ?
Se7 Co3 Se3 157.20(7) . . ?
P3A Co3 Se2 106.9(3) . . ?
P3B Co3 Se2 106.2(4) . . ?
Se4 Co3 Se2 159.26(7) . . ?
Se7 Co3 Se2 86.55(6) . . ?
Se3 Co3 Se2 85.32(6) . . ?
P3A Co3 Co4 132.2(3) . . ?
P3B Co3 Co4 131.8(5) . . ?
Se4 Co3 Co4 52.89(5) . . ?
Se7 Co3 Co4 111.53(6) . . ?
Se3 Co3 Co4 52.94(5) . . ?
Se2 Co3 Co4 111.80(6) . . ?
P3A Co3 Co1 136.6(3) . . ?
P3B Co3 Co1 137.3(5) . . ?
Se4 Co3 Co1 111.27(6) . . ?
Se7 Co3 Co1 51.17(5) . . ?
Se3 Co3 Co1 108.35(6) . . ?
Se2 Co3 Co1 50.63(4) . . ?
Co4 Co3 Co1 90.49(5) . . ?
P3A Co3 Co2 144.0(3) . . ?
P3B Co3 Co2 142.4(4) . . ?
Se4 Co3 Co2 112.58(6) . . ?
Se7 Co3 Co2 107.54(6) . . ?
Se3 Co3 Co2 51.63(4) . . ?
Se2 Co3 Co2 51.18(4) . . ?
Co4 Co3 Co2 60.73(5) . . ?
Co1 Co3 Co2 56.80(4) . . ?
P3A Co3 Co5 127.5(3) . . ?
P3B Co3 Co5 129.1(4) . . ?
Se4 Co3 Co5 51.62(5) . . ?
Se7 Co3 Co5 50.64(5) . . ?
Se3 Co3 Co5 113.30(6) . . ?
Se2 Co3 Co5 110.42(6) . . ?
Co4 Co3 Co5 61.36(5) . . ?
Co1 Co3 Co5 59.99(5) . . ?
Co2 Co3 Co5 88.44(5) . . ?
P4B Co4 Se8 103.9(5) . . ?
P4A Co4 Se8 103.1(4) . . ?
P4B Co4 Se4 99.3(5) . . ?
P4A Co4 Se4 100.0(4) . . ?
Se8 Co4 Se4 156.87(7) . . ?
P4B Co4 Se3 88.2(5) . . ?
P4A Co4 Se3 89.7(4) . . ?
Se8 Co4 Se3 88.00(6) . . ?
Se4 Co4 Se3 92.94(6) . . ?
P4B Co4 Se5 110.3(5) . . ?
P4A Co4 Se5 108.8(4) . . ?
Se8 Co4 Se5 87.09(6) . . ?
Se4 Co4 Se5 84.74(6) . . ?
Se3 Co4 Se5 161.50(7) . . ?
P4B Co4 Co3 124.2(5) . . ?
P4A Co4 Co3 125.8(4) . . ?
Se8 Co4 Co3 112.27(6) . . ?
Se4 Co4 Co3 52.36(5) . . ?
Se3 Co4 Co3 53.58(5) . . ?
Se5 Co4 Co3 112.52(6) . . ?
P4B Co4 Co2 128.1(5) . . ?
P4A Co4 Co2 128.8(4) . . ?
Se8 Co4 Co2 51.05(5) . . ?
Se4 Co4 Co2 113.04(6) . . ?
Se3 Co4 Co2 52.18(5) . . ?
Se5 Co4 Co2 112.08(6) . . ?
Co3 Co4 Co2 61.73(5) . . ?
P4B Co4 Co6 144.1(5) . . ?
P4A Co4 Co6 142.6(4) . . ?
Se8 Co4 Co6 51.15(5) . . ?
Se4 Co4 Co6 107.98(6) . . ?
Se3 Co4 Co6 112.68(6) . . ?
Se5 Co4 Co6 51.50(5) . . ?
Co3 Co4 Co6 91.26(5) . . ?
Co2 Co4 Co6 60.78(5) . . ?
P4B Co4 Co5 141.9(5) . . ?
P4A Co4 Co5 141.6(4) . . ?
Se8 Co4 Co5 107.26(6) . . ?
Se4 Co4 Co5 51.61(5) . . ?
Se3 Co4 Co5 114.09(6) . . ?
Se5 Co4 Co5 51.03(5) . . ?
Co3 Co4 Co5 61.52(5) . . ?
Co2 Co4 Co5 89.06(5) . . ?
Co6 Co4 Co5 56.48(5) . . ?
P5 Co5 Se7 104.90(10) . . ?
P5 Co5 Se5 96.89(10) . . ?
Se7 Co5 Se5 157.69(8) . . ?
P5 Co5 Se4 102.24(10) . . ?
Se7 Co5 Se4 86.09(6) . . ?
Se5 Co5 Se4 84.67(6) . . ?
P5 Co5 Se6 98.12(10) . . ?
Se7 Co5 Se6 86.17(6) . . ?
Se5 Co5 Se6 95.55(6) . . ?
Se4 Co5 Se6 159.46(8) . . ?
P5 Co5 Co6 130.53(10) . . ?
Se7 Co5 Co6 111.96(7) . . ?
Se5 Co5 Co6 53.91(5) . . ?
Se4 Co5 Co6 111.86(6) . . ?
Se6 Co5 Co6 54.35(5) . . ?
P5 Co5 Co1 136.93(10) . . ?
Se7 Co5 Co1 51.04(5) . . ?
Se5 Co5 Co1 113.95(6) . . ?
Se4 Co5 Co1 109.58(6) . . ?
Se6 Co5 Co1 51.66(5) . . ?
Co6 Co5 Co1 61.29(5) . . ?
P5 Co5 Co4 135.12(10) . . ?
Se7 Co5 Co4 107.25(6) . . ?
Se5 Co5 Co4 51.91(5) . . ?
Se4 Co5 Co4 50.63(5) . . ?
Se6 Co5 Co4 114.38(6) . . ?
Co6 Co5 Co4 61.35(5) . . ?
Co1 Co5 Co4 87.92(5) . . ?
P5 Co5 Co3 137.86(10) . . ?
Se7 Co5 Co3 50.55(5) . . ?
Se5 Co5 Co3 109.00(6) . . ?
Se4 Co5 Co3 50.15(5) . . ?
Se6 Co5 Co3 111.33(6) . . ?
Co6 Co5 Co3 91.54(6) . . ?
Co1 Co5 Co3 59.76(5) . . ?
Co4 Co5 Co3 57.13(5) . . ?
P6 Co6 Se8 97.83(9) . . ?
P6 Co6 Se5 91.89(10) . . ?
Se8 Co6 Se5 87.31(6) . . ?
P6 Co6 Se1 107.59(10) . . ?
Se8 Co6 Se1 84.95(6) . . ?
Se5 Co6 Se1 159.83(7) . . ?
P6 Co6 Se6 103.97(10) . . ?
Se8 Co6 Se6 157.88(7) . . ?
Se5 Co6 Se6 95.58(6) . . ?
Se1 Co6 Se6 84.96(6) . . ?
P6 Co6 Co5 130.66(10) . . ?
Se8 Co6 Co5 112.46(6) . . ?
Se5 Co6 Co5 53.74(5) . . ?
Se1 Co6 Co5 112.86(6) . . ?
Se6 Co6 Co5 54.56(5) . . ?
P6 Co6 Co1 143.95(10) . . ?
Se8 Co6 Co1 106.94(6) . . ?
Se5 Co6 Co1 114.63(6) . . ?
Se1 Co6 Co1 50.85(5) . . ?
Se6 Co6 Co1 52.06(5) . . ?
Co5 Co6 Co1 62.15(5) . . ?
P6 Co6 Co4 127.25(10) . . ?
Se8 Co6 Co4 50.71(5) . . ?
Se5 Co6 Co4 52.23(5) . . ?
Se1 Co6 Co4 109.45(6) . . ?
Se6 Co6 Co4 115.38(6) . . ?
Co5 Co6 Co4 62.16(5) . . ?
Co1 Co6 Co4 88.79(5) . . ?
P6 Co6 Fe3 69.02(9) . . ?
Se8 Co6 Fe3 141.98(7) . . ?
Se5 Co6 Fe3 58.87(5) . . ?
Se1 Co6 Fe3 132.70(7) . . ?
Se6 Co6 Fe3 53.12(5) . . ?
Co5 Co6 Fe3 63.05(5) . . ?
Co1 Co6 Fe3 103.10(6) . . ?
Co4 Co6 Fe3 108.16(6) . . ?
P6 Co6 Co2 136.88(10) . . ?
Se8 Co6 Co2 50.36(4) . . ?
Se5 Co6 Co2 111.50(6) . . ?
Se1 Co6 Co2 50.15(4) . . ?
Se6 Co6 Co2 108.89(6) . . ?
Co5 Co6 Co2 91.59(6) . . ?
Co1 Co6 Co2 56.86(4) . . ?
Co4 Co6 Co2 59.46(5) . . ?
Fe3 Co6 Co2 154.09(6) . . ?
Co2 Se1 Co1 74.12(5) . . ?
Co2 Se1 Co6 78.20(6) . . ?
Co1 Se1 Co6 76.97(6) . . ?
Co2 Se1 Fe1B 71.9(4) . . ?
Co1 Se1 Fe1B 75.6(4) . . ?
Co6 Se1 Fe1B 143.8(4) . . ?
Co1 Se2 Co2 73.36(5) . . ?
Co1 Se2 Co3 77.24(6) . . ?
Co2 Se2 Co3 76.95(6) . . ?
Co1 Se2 Fe1B 77.1(5) . . ?
Co2 Se2 Fe1B 72.7(5) . . ?
Co3 Se2 Fe1B 144.6(5) . . ?
Co1 Se2 Fe1 90.61(7) . . ?
Co2 Se2 Fe1 88.21(7) . . ?
Co3 Se2 Fe1 162.95(7) . . ?
Co4 Se3 Co3 73.48(5) . . ?
Co4 Se3 Co2 76.34(6) . . ?
Co3 Se3 Co2 76.84(5) . . ?
Co4 Se3 Fe2 88.88(6) . . ?
Co3 Se3 Fe2 81.87(6) . . ?
Co2 Se3 Fe2 156.78(7) . . ?
Co3 Se4 Co4 74.76(6) . . ?
Co3 Se4 Co5 78.23(6) . . ?
Co4 Se4 Co5 77.77(6) . . ?
Co5 Se5 Co6 72.36(6) . . ?
Co5 Se5 Co4 77.06(6) . . ?
Co6 Se5 Co4 76.27(6) . . ?
Co5 Se5 Fe3 73.27(6) . . ?
Co6 Se5 Fe3 71.85(6) . . ?
Co4 Se5 Fe3 141.56(6) . . ?
Co1 Se6 Co6 75.60(5) . . ?
Co1 Se6 Co5 76.20(6) . . ?
Co6 Se6 Co5 71.08(5) . . ?
Co1 Se6 Fe3 145.34(7) . . ?
Co6 Se6 Fe3 75.43(6) . . ?
Co5 Se6 Fe3 76.73(6) . . ?
Co3 Se7 Co5 78.81(6) . . ?
Co3 Se7 Co1 78.11(6) . . ?
Co5 Se7 Co1 78.27(6) . . ?
Co4 Se8 Co2 78.05(6) . . ?
Co4 Se8 Co6 78.14(6) . . ?
Co2 Se8 Co6 79.00(6) . . ?
C128 O1 C125 107.4(12) . . ?
C128 O1 Fe3 129.5(10) . . ?
C125 O1 Fe3 122.4(9) . . ?
F1A P7A F2A 86.1(19) . . ?
F1A P7A F4A 87.4(18) . . ?
F2A P7A F4A 172(2) . . ?
F1A P7A F6A 91.6(18) . . ?
F2A P7A F6A 91.7(17) . . ?
F4A P7A F6A 93.1(16) . . ?
F1A P7A F3A 177(2) . . ?
F2A P7A F3A 94.7(16) . . ?
F4A P7A F3A 92.0(18) . . ?
F6A P7A F3A 85.1(18) . . ?
F1A P7A F5A 97(2) . . ?
F2A P7A F5A 89.1(15) . . ?
F4A P7A F5A 87.1(17) . . ?
F6A P7A F5A 172(2) . . ?
F3A P7A F5A 86.6(18) . . ?
F1B P7B F2B 82.6(18) . . ?
F1B P7B F4B 88.9(17) . . ?
F2B P7B F4B 171(2) . . ?
F1B P7B F6B 90.9(16) . . ?
F2B P7B F6B 91.7(15) . . ?
F4B P7B F6B 91.0(15) . . ?
F1B P7B F3B 175(2) . . ?
F2B P7B F3B 93.0(16) . . ?
F4B P7B F3B 96(2) . . ?
F6B P7B F3B 86.5(17) . . ?
F1B P7B F5B 96.9(19) . . ?
F2B P7B F5B 90.6(14) . . ?
F4B P7B F5B 87.9(15) . . ?
F6B P7B F5B 172(2) . . ?
F3B P7B F5B 85.8(16) . . ?


#----------------------------------------------------------------------------#
#                   SQUEEZE DETAILS                                          #
#----------------------------------------------------------------------------#

_shelx_fab_file                  
;
    1    0    0    274.57      0.00
    2    0    0     76.85      0.00
    3    0    0     20.21      0.00
    4    0    0     21.65      0.00
    5    0    0     13.03      0.00
    6    0    0      5.73      0.00
    7    0    0      2.69      0.00
    8    0    0      7.66      0.00
    9    0    0     11.97      0.00
   10    0    0      7.90      0.00
   11    0    0      0.94      0.00
   12    0    0     -1.59      0.00
   13    0    0      1.42      0.00
   14    0    0      2.36      0.00
   15    0    0     -0.22      0.00
   16    0    0     -1.97      0.00
   17    0    0     -2.24      0.00
   18    0    0     -1.44      0.00
   19    0    0     -0.18      0.00
   20    0    0     -0.67      0.00
   21    0    0      0.26      0.00
   22    0    0      7.86      0.00
   23    0    0     10.61      0.00
  -22    1    0     14.94      0.00
  -21    1    0      7.47      0.00
  -20    1    0      5.68      0.00
  -19    1    0      3.28      0.00
  -18    1    0      0.89      0.00
  -17    1    0      0.41      0.00
  -16    1    0     -0.74      0.00
  -15    1    0     -0.07      0.00
  -14    1    0      2.34      0.00
  -13    1    0      2.14      0.00
  -12    1    0      0.45      0.00
  -11    1    0      1.67      0.00
  -10    1    0      3.15      0.00
   -9    1    0      2.86      0.00
   -8    1    0      2.49      0.00
   -7    1    0      4.51      0.00
   -6    1    0     15.25      0.00
   -5    1    0     34.54      0.00
   -4    1    0     50.65      0.00
   -3    1    0     44.48      0.00
   -2    1    0     48.50      0.00
   -1    1    0    107.44      0.00
    1    1    0    -29.51      0.00
    2    1    0    -86.19      0.00
    3    1    0     -0.42      0.00
    4    1    0     50.08      0.00
    5    1    0     30.51      0.00
    6    1    0     12.64      0.00
    7    1    0      4.87      0.00
    8    1    0      1.42      0.00
    9    1    0     -3.73      0.00
   10    1    0     -8.58      0.00
   11    1    0     -4.56      0.00
   12    1    0      1.73      0.00
   13    1    0      2.83      0.00
   14    1    0     -1.08      0.00
   15    1    0     -2.63      0.00
   16    1    0     -0.41      0.00
   17    1    0     -0.22      0.00
   18    1    0     -0.17      0.00
   19    1    0      0.26      0.00
   20    1    0     -0.31      0.00
   21    1    0      3.93      0.00
   22    1    0     12.30      0.00
   23    1    0     10.85      0.00
  -22    2    0      6.60      0.00
  -21    2    0     -1.55      0.00
  -20    2    0     -1.16      0.00
  -19    2    0     -1.77      0.00
  -18    2    0     -3.13      0.00
  -17    2    0     -1.68      0.00
  -16    2    0     -1.48      0.00
  -15    2    0      0.34      0.00
  -14    2    0      3.42      0.00
  -13    2    0      1.69      0.00
  -12    2    0     -2.28      0.00
  -11    2    0     -0.65      0.00
  -10    2    0      5.08      0.00
   -9    2    0      8.55      0.00
   -8    2    0      7.92      0.00
   -7    2    0      4.40      0.00
   -6    2    0      4.44      0.00
   -5    2    0      1.72      0.00
   -4    2    0    -19.68      0.00
   -3    2    0    -45.33      0.00
   -2    2    0    -27.26      0.00
   -1    2    0     42.57      0.00
    0    2    0     58.10      0.00
    1    2    0    -27.57      0.00
    2    2    0    -68.58      0.00
    3    2    0    -20.65      0.00
    4    2    0     -2.87      0.00
    5    2    0    -16.57      0.00
    6    2    0    -11.47      0.00
    7    2    0     -6.57      0.00
    8    2    0     -6.88      0.00
    9    2    0     -7.79      0.00
   10    2    0     -8.16      0.00
   11    2    0     -3.74      0.00
   12    2    0     -1.46      0.00
   13    2    0     -2.38      0.00
   14    2    0     -2.18      0.00
   15    2    0      1.33      0.00
   16    2    0      3.13      0.00
   17    2    0     -1.06      0.00
   18    2    0     -1.15      0.00
   19    2    0      1.93      0.00
   20    2    0     -0.10      0.00
   21    2    0     -0.24      0.00
   22    2    0      2.26      0.00
   23    2    0     -2.06      0.00
  -22    3    0      0.91      0.00
  -21    3    0     -5.37      0.00
  -20    3    0     -1.70      0.00
  -19    3    0      0.72      0.00
  -18    3    0     -0.16      0.00
  -17    3    0      1.60      0.00
  -16    3    0      1.55      0.00
  -15    3    0      1.60      0.00
  -14    3    0      2.77      0.00
  -13    3    0     -0.18      0.00
  -12    3    0     -3.51      0.00
  -11    3    0     -0.43      0.00
  -10    3    0      4.60      0.00
   -9    3    0      3.71      0.00
   -8    3    0     -1.75      0.00
   -7    3    0     -6.64      0.00
   -6    3    0     -4.38      0.00
   -5    3    0      0.87      0.00
   -4    3    0     -2.52      0.00
   -3    3    0     -1.75      0.00
   -2    3    0     15.03      0.00
   -1    3    0     23.99      0.00
    0    3    0    -12.36      0.00
    1    3    0    -76.26      0.00
    2    3    0    -81.02      0.00
    3    3    0    -27.93      0.00
    4    3    0    -10.03      0.00
    5    3    0    -21.91      0.00
    6    3    0    -17.28      0.00
    7    3    0    -10.96      0.00
    8    3    0    -10.51      0.00
    9    3    0    -11.44      0.00
   10    3    0    -10.65      0.00
   11    3    0     -4.02      0.00
   12    3    0      0.16      0.00
   13    3    0     -0.23      0.00
   14    3    0     -1.41      0.00
   15    3    0     -1.14      0.00
   16    3    0     -1.43      0.00
   17    3    0     -4.82      0.00
   18    3    0     -2.24      0.00
   19    3    0      2.09      0.00
   20    3    0     -1.10      0.00
   21    3    0     -0.60      0.00
   22    3    0      3.86      0.00
   23    3    0      0.84      0.00
  -21    4    0    -15.40      0.00
  -20    4    0    -10.34      0.00
  -19    4    0     -4.35      0.00
  -18    4    0     -3.98      0.00
  -17    4    0     -0.26      0.00
  -16    4    0      3.35      0.00
  -15    4    0      4.78      0.00
  -14    4    0      5.71      0.00
  -13    4    0      3.24      0.00
  -12    4    0      0.76      0.00
  -11    4    0      2.21      0.00
  -10    4    0      3.42      0.00
   -9    4    0      0.45      0.00
   -8    4    0     -3.20      0.00
   -7    4    0     -3.08      0.00
   -6    4    0      2.02      0.00
   -5    4    0      5.54      0.00
   -4    4    0     -1.49      0.00
   -3    4    0     -6.63      0.00
   -2    4    0     -2.46      0.00
   -1    4    0     -6.33      0.00
    0    4    0    -22.83      0.00
    1    4    0    -38.34      0.00
    2    4    0    -29.88      0.00
    3    4    0     -2.48      0.00
    4    4    0      1.86      0.00
    5    4    0    -10.47      0.00
    6    4    0     -7.94      0.00
    7    4    0     -1.87      0.00
    8    4    0     -1.38      0.00
    9    4    0     -1.93      0.00
   10    4    0     -1.49      0.00
   11    4    0      1.93      0.00
   12    4    0      3.70      0.00
   13    4    0      3.17      0.00
   14    4    0      1.80      0.00
   15    4    0      1.24      0.00
   16    4    0      1.80      0.00
   17    4    0     -0.63      0.00
   18    4    0     -0.16      0.00
   19    4    0      1.99      0.00
   20    4    0     -1.42      0.00
   21    4    0     -1.22      0.00
   22    4    0      2.11      0.00
   23    4    0     -0.49      0.00
   24    4    0     -3.05      0.00
  -21    5    0     -7.98      0.00
  -20    5    0     -1.27      0.00
  -19    5    0      5.77      0.00
  -18    5    0      2.90      0.00
  -17    5    0      1.54      0.00
  -16    5    0      2.22      0.00
  -15    5    0      0.96      0.00
  -14    5    0     -0.03      0.00
  -13    5    0     -1.79      0.00
  -12    5    0     -2.06      0.00
  -11    5    0      0.94      0.00
  -10    5    0      3.16      0.00
   -9    5    0      1.50      0.00
   -8    5    0     -2.29      0.00
   -7    5    0     -3.72      0.00
   -6    5    0     -2.11      0.00
   -5    5    0     -1.80      0.00
   -4    5    0     -4.98      0.00
   -3    5    0     -2.76      0.00
   -2    5    0      5.62      0.00
   -1    5    0      5.77      0.00
    0    5    0      2.00      0.00
    1    5    0      4.80      0.00
    2    5    0     12.24      0.00
    3    5    0     19.16      0.00
    4    5    0     11.65      0.00
    5    5    0     -2.07      0.00
    6    5    0      0.07      0.00
    7    5    0      6.17      0.00
    8    5    0      4.32      0.00
    9    5    0      1.88      0.00
   10    5    0      2.13      0.00
   11    5    0      4.00      0.00
   12    5    0      4.24      0.00
   13    5    0      2.62      0.00
   14    5    0      0.23      0.00
   15    5    0     -0.40      0.00
   16    5    0      2.09      0.00
   17    5    0      1.46      0.00
   18    5    0      0.46      0.00
   19    5    0      1.72      0.00
   20    5    0     -0.92      0.00
   21    5    0     -2.26      0.00
   22    5    0      0.16      0.00
   23    5    0      0.37      0.00
   24    5    0      0.54      0.00
  -20    6    0      3.57      0.00
  -19    6    0     11.81      0.00
  -18    6    0      4.29      0.00
  -17    6    0     -3.66      0.00
  -16    6    0     -3.35      0.00
  -15    6    0     -2.27      0.00
  -14    6    0     -2.13      0.00
  -13    6    0     -1.57      0.00
  -12    6    0      0.91      0.00
  -11    6    0      2.56      0.00
  -10    6    0     -0.18      0.00
   -9    6    0     -4.27      0.00
   -8    6    0     -5.70      0.00
   -7    6    0     -2.45      0.00
   -6    6    0      1.29      0.00
   -5    6    0      0.34      0.00
   -4    6    0     -2.12      0.00
   -3    6    0     -1.32      0.00
   -2    6    0      0.25      0.00
   -1    6    0     -3.93      0.00
    0    6    0     -8.16      0.00
    1    6    0     -3.68      0.00
    2    6    0      3.28      0.00
    3    6    0      5.66      0.00
    4    6    0      1.65      0.00
    5    6    0     -1.92      0.00
    6    6    0      2.70      0.00
    7    6    0      6.04      0.00
    8    6    0      4.60      0.00
    9    6    0      4.65      0.00
   10    6    0      3.90      0.00
   11    6    0      2.67      0.00
   12    6    0      3.37      0.00
   13    6    0      3.43      0.00
   14    6    0      0.04      0.00
   15    6    0     -3.01      0.00
   16    6    0     -1.35      0.00
   17    6    0     -1.90      0.00
   18    6    0     -4.77      0.00
   19    6    0     -3.35      0.00
   20    6    0     -2.29      0.00
   21    6    0     -1.94      0.00
   22    6    0      1.66      0.00
   23    6    0      4.59      0.00
   24    6    0      4.76      0.00
  -20    7    0     -4.45      0.00
  -19    7    0      3.39      0.00
  -18    7    0     -3.17      0.00
  -17    7    0     -9.03      0.00
  -16    7    0     -3.99      0.00
  -15    7    0      0.28      0.00
  -14    7    0      0.27      0.00
  -13    7    0      0.76      0.00
  -12    7    0      2.37      0.00
  -11    7    0      1.33      0.00
  -10    7    0     -1.54      0.00
   -9    7    0     -1.10      0.00
   -8    7    0      1.12      0.00
   -7    7    0      3.14      0.00
   -6    7    0      3.28      0.00
   -5    7    0     -0.17      0.00
   -4    7    0     -2.04      0.00
   -3    7    0     -1.64      0.00
   -2    7    0     -1.86      0.00
   -1    7    0     -2.14      0.00
    0    7    0     -1.74      0.00
    1    7    0      2.56      0.00
    2    7    0      7.54      0.00
    3    7    0      5.36      0.00
    4    7    0     -0.58      0.00
    5    7    0     -2.22      0.00
    6    7    0     -0.86      0.00
    7    7    0     -1.42      0.00
    8    7    0     -0.95      0.00
    9    7    0      0.64      0.00
   10    7    0     -1.51      0.00
   11    7    0     -3.10      0.00
   12    7    0     -1.43      0.00
   13    7    0     -0.63      0.00
   14    7    0     -1.51      0.00
   15    7    0     -0.42      0.00
   16    7    0      3.34      0.00
   17    7    0      2.23      0.00
   18    7    0     -2.09      0.00
   19    7    0     -0.64      0.00
   20    7    0      0.56      0.00
   21    7    0     -2.31      0.00
   22    7    0     -1.76      0.00
   23    7    0      0.88      0.00
   24    7    0      0.36      0.00
  -19    8    0     15.15      0.00
  -18    8    0      3.15      0.00
  -17    8    0    -10.92      0.00
  -16    8    0     -9.11      0.00
  -15    8    0     -2.68      0.00
  -14    8    0     -0.06      0.00
  -13    8    0      2.05      0.00
  -12    8    0      3.90      0.00
  -11    8    0      1.93      0.00
  -10    8    0     -1.93      0.00
   -9    8    0     -2.62      0.00
   -8    8    0     -1.77      0.00
   -7    8    0     -0.13      0.00
   -6    8    0      1.66      0.00
   -5    8    0      0.56      0.00
   -4    8    0      1.33      0.00
   -3    8    0      3.89      0.00
   -2    8    0      3.90      0.00
   -1    8    0      4.11      0.00
    0    8    0      2.54      0.00
    1    8    0      0.02      0.00
    2    8    0      0.65      0.00
    3    8    0     -0.63      0.00
    4    8    0     -2.63      0.00
    5    8    0     -1.09      0.00
    6    8    0     -1.60      0.00
    7    8    0     -4.04      0.00
    8    8    0     -2.92      0.00
    9    8    0     -2.75      0.00
   10    8    0     -5.48      0.00
   11    8    0     -4.02      0.00
   12    8    0      0.30      0.00
   13    8    0      1.69      0.00
   14    8    0      0.56      0.00
   15    8    0     -0.39      0.00
   16    8    0     -0.05      0.00
   17    8    0     -1.88      0.00
   18    8    0     -4.13      0.00
   19    8    0     -1.67      0.00
   20    8    0     -0.86      0.00
   21    8    0     -3.43      0.00
   22    8    0     -1.34      0.00
   23    8    0      2.82      0.00
   24    8    0      2.39      0.00
  -19    9    0      1.53      0.00
  -18    9    0     -9.28      0.00
  -17    9    0    -17.42      0.00
  -16    9    0     -9.43      0.00
  -15    9    0      0.48      0.00
  -14    9    0      2.00      0.00
  -13    9    0      0.14      0.00
  -12    9    0     -1.32      0.00
  -11    9    0     -3.49      0.00
  -10    9    0     -4.52      0.00
   -9    9    0     -2.14      0.00
   -8    9    0     -0.36      0.00
   -7    9    0     -0.23      0.00
   -6    9    0     -0.07      0.00
   -5    9    0     -1.07      0.00
   -4    9    0      0.41      0.00
   -3    9    0      2.95      0.00
   -2    9    0      1.89      0.00
   -1    9    0      2.57      0.00
    0    9    0      2.64      0.00
    1    9    0     -1.41      0.00
    2    9    0     -1.51      0.00
    3    9    0      1.42      0.00
    4    9    0      2.02      0.00
    5    9    0      0.56      0.00
    6    9    0     -3.25      0.00
    7    9    0     -4.80      0.00
    8    9    0     -2.25      0.00
    9    9    0     -2.59      0.00
   10    9    0     -4.74      0.00
   11    9    0     -3.24      0.00
   12    9    0     -1.30      0.00
   13    9    0     -0.43      0.00
   14    9    0      1.24      0.00
   15    9    0      2.77      0.00
   16    9    0      3.77      0.00
   17    9    0      2.84      0.00
   18    9    0      0.88      0.00
   19    9    0     -0.57      0.00
   20    9    0     -4.87      0.00
   21    9    0     -8.37      0.00
   22    9    0     -5.17      0.00
   23    9    0     -0.41      0.00
   24    9    0      0.52      0.00
  -18   10    0     -5.31      0.00
  -17   10    0    -13.00      0.00
  -16   10    0     -6.32      0.00
  -15   10    0      1.85      0.00
  -14   10    0      1.24      0.00
  -13   10    0     -2.70      0.00
  -12   10    0     -3.39      0.00
  -11   10    0     -2.14      0.00
  -10   10    0     -1.40      0.00
   -9   10    0     -0.56      0.00
   -8   10    0     -0.67      0.00
   -7   10    0     -0.82      0.00
   -6   10    0      0.21      0.00
   -5   10    0     -0.18      0.00
   -4   10    0     -0.03      0.00
   -3   10    0      0.88      0.00
   -2   10    0     -0.07      0.00
   -1   10    0      2.05      0.00
    0   10    0      3.95      0.00
    1   10    0     -0.72      0.00
    2   10    0     -2.50      0.00
    3   10    0      1.49      0.00
    4   10    0      2.67      0.00
    5   10    0      0.56      0.00
    6   10    0     -1.05      0.00
    7   10    0     -1.01      0.00
    8   10    0     -1.20      0.00
    9   10    0     -2.62      0.00
   10   10    0     -1.42      0.00
   11   10    0      1.86      0.00
   12   10    0      2.67      0.00
   13   10    0      2.80      0.00
   14   10    0      3.27      0.00
   15   10    0      1.88      0.00
   16   10    0     -0.11      0.00
   17   10    0     -2.42      0.00
   18   10    0     -4.38      0.00
   19   10    0     -5.08      0.00
   20   10    0     -5.03      0.00
   21   10    0     -0.20      0.00
   22   10    0      7.37      0.00
   23   10    0      9.48      0.00
   24   10    0      6.29      0.00
  -17   11    0     -7.70      0.00
  -16   11    0      0.19      0.00
  -15   11    0      6.36      0.00
  -14   11    0      4.32      0.00
  -13   11    0     -0.17      0.00
  -12   11    0     -0.92      0.00
  -11   11    0      0.16      0.00
  -10   11    0     -0.03      0.00
   -9   11    0      0.73      0.00
   -8   11    0      1.71      0.00
   -7   11    0      1.29      0.00
   -6   11    0      0.77      0.00
   -5   11    0     -0.14      0.00
   -4   11    0     -0.10      0.00
   -3   11    0      0.44      0.00
   -2   11    0     -0.90      0.00
   -1   11    0      0.00      0.00
    0   11    0      1.20      0.00
    1   11    0     -3.00      0.00
    2   11    0     -4.70      0.00
    3   11    0     -0.28      0.00
    4   11    0      1.64      0.00
    5   11    0      0.35      0.00
    6   11    0      0.62      0.00
    7   11    0      1.62      0.00
    8   11    0      1.40      0.00
    9   11    0      1.52      0.00
   10   11    0      2.96      0.00
   11   11    0      2.74      0.00
   12   11    0      0.68      0.00
   13   11    0      0.46      0.00
   14   11    0      0.55      0.00
   15   11    0     -1.01      0.00
   16   11    0     -1.61      0.00
   17   11    0     -1.63      0.00
   18   11    0     -1.74      0.00
   19   11    0     -1.85      0.00
   20   11    0     -2.33      0.00
   21   11    0      0.94      0.00
   22   11    0      4.80      0.00
   23   11    0      3.06      0.00
   24   11    0      0.45      0.00
  -16   12    0      0.88      0.00
  -15   12    0      2.53      0.00
  -14   12    0     -1.00      0.00
  -13   12    0     -3.57      0.00
  -12   12    0     -1.70      0.00
  -11   12    0      0.99      0.00
  -10   12    0      0.75      0.00
   -9   12    0      0.87      0.00
   -8   12    0      0.84      0.00
   -7   12    0     -0.89      0.00
   -6   12    0     -0.95      0.00
   -5   12    0     -0.24      0.00
   -4   12    0     -0.82      0.00
   -3   12    0     -2.35      0.00
   -2   12    0     -3.50      0.00
   -1   12    0     -0.42      0.00
    0   12    0      3.69      0.00
    1   12    0      2.26      0.00
    2   12    0     -0.29      0.00
    3   12    0      0.13      0.00
    4   12    0      0.36      0.00
    5   12    0      0.23      0.00
    6   12    0      0.77      0.00
    7   12    0      0.68      0.00
    8   12    0      0.41      0.00
    9   12    0      1.47      0.00
   10   12    0      2.46      0.00
   11   12    0      0.85      0.00
   12   12    0     -1.19      0.00
   13   12    0     -0.21      0.00
   14   12    0      1.17      0.00
   15   12    0      0.82      0.00
   16   12    0      0.94      0.00
   17   12    0      0.84      0.00
   18   12    0      0.34      0.00
   19   12    0      0.31      0.00
   20   12    0     -0.94      0.00
   21   12    0     -0.28      0.00
   22   12    0      1.45      0.00
   23   12    0     -0.43      0.00
  -16   13    0      1.02      0.00
  -15   13    0     -1.14      0.00
  -14   13    0     -4.79      0.00
  -13   13    0     -4.82      0.00
  -11   13    0      1.13      0.00
  -10   13    0      0.91      0.00
   -9   13    0      0.61      0.00
   -8   13    0     -1.12      0.00
   -7   13    0     -4.46      0.00
   -6   13    0     -3.95      0.00
   -5   13    0     -2.13      0.00
   -4   13    0     -2.47      0.00
   -3   13    0     -2.42      0.00
   -2   13    0     -0.83      0.00
   -1   13    0      2.05      0.00
    0   13    0      2.96      0.00
    1   13    0     -0.12      0.00
    2   13    0     -2.92      0.00
    3   13    0     -3.24      0.00
    4   13    0     -1.51      0.00
    5   13    0      1.30      0.00
    6   13    0      2.21      0.00
    7   13    0      1.51      0.00
    8   13    0      1.23      0.00
    9   13    0      0.98      0.00
   10   13    0      0.89      0.00
   11   13    0      1.01      0.00
   12   13    0      1.64      0.00
   13   13    0      3.06      0.00
   14   13    0      2.32      0.00
   15   13    0     -0.58      0.00
   16   13    0     -0.82      0.00
   17   13    0      0.28      0.00
   18   13    0     -0.27      0.00
   19   13    0     -0.93      0.00
   20   13    0     -2.63      0.00
   21   13    0     -2.81      0.00
   22   13    0     -0.12      0.00
   23   13    0     -0.56      0.00
  -15   14    0     -4.76      0.00
  -14   14    0     -7.43      0.00
  -12   14    0      4.97      0.00
  -11   14    0      6.47      0.00
  -10   14    0      3.86      0.00
   -9   14    0      2.78      0.00
   -8   14    0      2.12      0.00
   -7   14    0      0.54      0.00
   -6   14    0      1.44      0.00
   -5   14    0      0.83      0.00
   -4   14    0     -2.83      0.00
   -3   14    0     -3.93      0.00
   -2   14    0     -2.23      0.00
   -1   14    0      0.36      0.00
    0   14    0      1.96      0.00
    1   14    0      1.53      0.00
    2   14    0      0.59      0.00
    3   14    0     -0.72      0.00
    4   14    0     -0.04      0.00
    5   14    0      2.58      0.00
    6   14    0      1.85      0.00
    7   14    0     -0.30      0.00
    8   14    0     -0.21      0.00
    9   14    0     -0.01      0.00
   10   14    0     -0.26      0.00
   11   14    0     -1.09      0.00
   12   14    0     -1.98      0.00
   13   14    0     -1.09      0.00
   14   14    0     -1.94      0.00
   15   14    0     -6.15      0.00
   16   14    0     -8.06      0.00
   17   14    0     -7.52      0.00
   18   14    0     -6.65      0.00
   19   14    0     -3.08      0.00
   20   14    0     -1.25      0.00
   21   14    0     -3.03      0.00
   22   14    0     -2.85      0.00
   23   14    0     -3.12      0.00
  -14   15    0     -7.08      0.00
  -13   15    0     -1.66      0.00
  -12   15    0      1.83      0.00
  -11   15    0     -0.32      0.00
  -10   15    0     -1.41      0.00
   -9   15    0      0.18      0.00
   -8   15    0     -0.61      0.00
   -7   15    0     -2.90      0.00
   -6   15    0     -1.67      0.00
   -5   15    0     -1.13      0.00
   -4   15    0     -2.65      0.00
   -3   15    0     -0.83      0.00
   -2   15    0      2.03      0.00
   -1   15    0      2.71      0.00
    0   15    0      1.71      0.00
    1   15    0      0.12      0.00
    2   15    0     -0.44      0.00
    3   15    0     -1.53      0.00
    4   15    0     -1.97      0.00
    5   15    0     -0.14      0.00
    6   15    0     -0.20      0.00
    7   15    0     -1.22      0.00
    8   15    0     -0.67      0.00
    9   15    0     -1.06      0.00
   10   15    0     -2.21      0.00
   11   15    0     -2.95      0.00
   12   15    0     -2.57      0.00
   13   15    0     -1.39      0.00
   14   15    0     -3.76      0.00
   15   15    0     -7.75      0.00
   16   15    0     -6.28      0.00
   17   15    0     -2.70      0.00
   18   15    0     -2.22      0.00
   19   15    0     -1.79      0.00
   20   15    0     -3.27      0.00
   21   15    0     -6.87      0.00
   22   15    0     -4.93      0.00
   23   15    0     -1.23      0.00
  -13   16    0      4.85      0.00
  -12   16    0      5.81      0.00
  -11   16    0      0.96      0.00
  -10   16    0      0.07      0.00
   -9   16    0      1.25      0.00
   -8   16    0     -0.14      0.00
   -7   16    0     -0.96      0.00
   -6   16    0      0.86      0.00
   -5   16    0      0.42      0.00
   -4   16    0     -1.34      0.00
   -3   16    0      0.44      0.00
   -2   16    0      1.33      0.00
   -1   16    0     -0.67      0.00
    0   16    0     -1.81      0.00
    1   16    0     -1.80      0.00
    2   16    0     -0.95      0.00
    3   16    0     -1.10      0.00
    4   16    0     -2.05      0.00
    5   16    0     -1.17      0.00
    6   16    0     -1.29      0.00
    7   16    0     -2.44      0.00
    8   16    0     -0.82      0.00
    9   16    0      1.42      0.00
   10   16    0      1.13      0.00
   11   16    0     -0.13      0.00
   12   16    0      1.07      0.00
   13   16    0      3.52      0.00
   14   16    0      2.85      0.00
   15   16    0      1.30      0.00
   16   16    0      2.18      0.00
   17   16    0      2.88      0.00
   18   16    0      3.46      0.00
   19   16    0      6.17      0.00
   20   16    0      6.28      0.00
   21   16    0      1.95      0.00
   22   16    0      0.84      0.00
  -12   17    0     -0.26      0.00
  -11   17    0     -0.68      0.00
  -10   17    0      2.22      0.00
   -9   17    0      0.97      0.00
   -8   17    0     -3.38      0.00
   -7   17    0     -2.81      0.00
   -6   17    0      0.52      0.00
   -5   17    0      0.15      0.00
   -4   17    0     -1.35      0.00
   -3   17    0      0.44      0.00
   -2   17    0      1.35      0.00
   -1   17    0      0.42      0.00
    0   17    0      1.03      0.00
    1   17    0      1.56      0.00
    2   17    0      1.84      0.00
    3   17    0      1.66      0.00
    4   17    0     -0.45      0.00
    5   17    0     -1.50      0.00
    6   17    0     -1.33      0.00
    7   17    0     -1.38      0.00
    8   17    0     -0.16      0.00
    9   17    0     -0.45      0.00
   10   17    0     -4.44      0.00
   11   17    0     -6.31      0.00
   12   17    0     -2.85      0.00
   13   17    0      0.29      0.00
   14   17    0      0.69      0.00
   15   17    0      1.99      0.00
   16   17    0      2.91      0.00
   17   17    0      2.12      0.00
   18   17    0      2.25      0.00
   19   17    0      2.20      0.00
   20   17    0      0.28      0.00
   21   17    0     -1.59      0.00
   22   17    0     -0.54      0.00
  -11   18    0      0.58      0.00
  -10   18    0      0.40      0.00
   -9   18    0     -2.95      0.00
   -8   18    0     -3.14      0.00
   -7   18    0      1.63      0.00
   -6   18    0      2.62      0.00
   -5   18    0     -0.61      0.00
   -4   18    0     -0.26      0.00
   -3   18    0      3.11      0.00
   -2   18    0      1.98      0.00
   -1   18    0     -1.83      0.00
    0   18    0     -1.85      0.00
    1   18    0     -0.16      0.00
    2   18    0      1.09      0.00
    3   18    0      1.67      0.00
    4   18    0     -0.28      0.00
    5   18    0     -2.24      0.00
    6   18    0     -2.41      0.00
    7   18    0     -1.20      0.00
    8   18    0      2.47      0.00
    9   18    0      4.21      0.00
   10   18    0      0.92      0.00
   11   18    0     -0.54      0.00
   12   18    0      1.99      0.00
   13   18    0      2.88      0.00
   14   18    0      2.79      0.00
   15   18    0      2.73      0.00
   16   18    0     -1.10      0.00
   17   18    0     -3.27      0.00
   18   18    0      0.70      0.00
   19   18    0      3.25      0.00
   20   18    0      3.18      0.00
   21   18    0      2.83      0.00
  -10   19    0      1.22      0.00
   -9   19    0     -1.51      0.00
   -8   19    0      0.52      0.00
   -7   19    0      4.32      0.00
   -6   19    0      2.84      0.00
   -5   19    0      0.76      0.00
   -4   19    0      2.87      0.00
   -3   19    0      3.52      0.00
   -2   19    0     -0.72      0.00
   -1   19    0     -3.40      0.00
    0   19    0     -1.15      0.00
    1   19    0      0.19      0.00
    2   19    0     -0.68      0.00
    3   19    0     -0.71      0.00
    4   19    0     -0.75      0.00
    5   19    0     -0.88      0.00
    6   19    0     -0.36      0.00
    7   19    0      1.51      0.00
    8   19    0      4.25      0.00
    9   19    0      2.40      0.00
   10   19    0     -2.50      0.00
   11   19    0     -1.33      0.00
   12   19    0      2.68      0.00
   13   19    0      1.56      0.00
   14   19    0     -1.23      0.00
   15   19    0     -3.77      0.00
   16   19    0     -7.64      0.00
   17   19    0     -6.38      0.00
   18   19    0     -1.12      0.00
   19   19    0     -0.88      0.00
   20   19    0     -0.52      0.00
   21   19    0      2.12      0.00
   -8   20    0      1.84      0.00
   -7   20    0      2.97      0.00
   -6   20    0     -0.38      0.00
   -5   20    0     -0.74      0.00
   -4   20    0      2.39      0.00
   -3   20    0      1.49      0.00
   -2   20    0     -3.03      0.00
   -1   20    0     -3.48      0.00
    0   20    0      0.07      0.00
    1   20    0      0.66      0.00
    2   20    0     -1.86      0.00
    3   20    0     -3.23      0.00
    4   20    0     -2.61      0.00
    5   20    0     -1.50      0.00
    6   20    0     -1.21      0.00
    7   20    0      1.25      0.00
    8   20    0      5.00      0.00
    9   20    0      1.45      0.00
   10   20    0     -5.63      0.00
   11   20    0     -5.60      0.00
   12   20    0     -2.85      0.00
   13   20    0     -2.36      0.00
   14   20    0     -0.39      0.00
   15   20    0      0.79      0.00
   16   20    0     -0.95      0.00
   17   20    0     -0.74      0.00
   18   20    0     -0.86      0.00
   19   20    0     -4.15      0.00
   20   20    0     -2.88      0.00
   -7   21    0     -1.24      0.00
   -6   21    0     -3.65      0.00
   -5   21    0     -2.57      0.00
   -4   21    0     -1.12      0.00
   -3   21    0     -3.11      0.00
   -2   21    0     -4.54      0.00
   -1   21    0     -1.18      0.00
    0   21    0      1.97      0.00
    1   21    0     -0.23      0.00
    2   21    0     -3.13      0.00
    3   21    0     -1.89      0.00
    4   21    0      1.68      0.00
    5   21    0      2.34      0.00
    6   21    0     -1.36      0.00
    7   21    0     -1.04      0.00
    8   21    0      3.05      0.00
    9   21    0     -1.00      0.00
   10   21    0     -6.35      0.00
   11   21    0     -1.59      0.00
   12   21    0      3.23      0.00
   13   21    0      1.66      0.00
   14   21    0     -0.56      0.00
   15   21    0     -2.15      0.00
   16   21    0     -2.72      0.00
   17   21    0     -2.54      0.00
   18   21    0     -5.04      0.00
   19   21    0     -6.38      0.00
   -5   22    0     -1.94      0.00
   -4   22    0     -2.73      0.00
   -3   22    0     -4.85      0.00
   -2   22    0     -4.31      0.00
   -1   22    0      0.17      0.00
    0   22    0      3.05      0.00
    1   22    0      1.14      0.00
    2   22    0     -0.73      0.00
    3   22    0     -0.27      0.00
    4   22    0      0.38      0.00
    5   22    0     -0.76      0.00
    6   22    0     -2.79      0.00
    7   22    0      1.17      0.00
    8   22    0      5.61      0.00
    9   22    0     -3.27      0.00
   10   22    0    -12.56      0.00
   11   22    0     -7.58      0.00
   12   22    0     -1.02      0.00
   13   22    0      0.24      0.00
   14   22    0      1.33      0.00
   15   22    0      1.80      0.00
   16   22    0      1.50      0.00
   17   22    0     -0.69      0.00
   18   22    0     -4.39      0.00
   -3   23    0     -4.36      0.00
   -2   23    0     -1.03      0.00
   -1   23    0      2.40      0.00
    0   23    0      1.02      0.00
    1   23    0     -3.55      0.00
    2   23    0     -3.40      0.00
    3   23    0      1.49      0.00
    4   23    0      5.07      0.00
    5   23    0      5.50      0.00
    6   23    0      4.33      0.00
    7   23    0      5.55      0.00
    8   23    0      4.59      0.00
    9   23    0     -4.70      0.00
   10   23    0     -6.19      0.00
   11   23    0      6.60      0.00
   12   23    0     11.84      0.00
   13   23    0      4.65      0.00
   14   23    0     -1.71      0.00
   15   23    0     -2.82      0.00
   16   23    0     -0.02      0.00
   -1   24    0      1.12      0.00
    0   24    0     -1.23      0.00
    1   24    0     -2.99      0.00
    2   24    0     -0.15      0.00
    3   24    0      3.09      0.00
    4   24    0      1.01      0.00
    5   24    0     -2.70      0.00
    6   24    0     -3.69      0.00
    7   24    0     -1.63      0.00
    8   24    0     -0.09      0.00
    9   24    0     -1.64      0.00
   10   24    0      2.47      0.00
   11   24    0     10.99      0.00
   12   24    0      8.91      0.00
   13   24    0      2.06      0.00
   14   24    0      2.59      0.00
   15   24    0      5.24      0.00
    3   25    0     -1.68      0.00
    4   25    0     -3.69      0.00
    5   25    0     -3.70      0.00
    6   25    0      0.68      0.00
    7   25    0      3.80      0.00
    8   25    0      2.52      0.00
    9   25    0     -1.22      0.00
   10   25    0     -1.43      0.00
   11   25    0      1.07      0.00
   12   25    0     -1.24      0.00
  -12  -25    1     -0.50      0.00
  -11  -25    1      2.61      0.00
  -10  -25    1      3.25      0.00
   -9  -25    1      0.99      0.00
   -8  -25    1      0.85      0.00
   -7  -25    1      2.25      0.00
   -6  -25    1      2.14      0.00
   -5  -25    1     -0.97      0.00
   -4  -25    1     -2.32      0.00
   -3  -25    1     -0.07      0.00
   -2  -25    1     -0.30      0.00
  -14  -24    1      7.12      0.00
  -13  -24    1      4.29      0.00
  -12  -24    1      4.06      0.00
  -11  -24    1      8.65      0.00
  -10  -24    1      5.60      0.00
   -9  -24    1     -1.57      0.00
   -8  -24    1     -2.53      0.00
   -7  -24    1     -1.49      0.00
   -6  -24    1     -2.18      0.00
   -5  -24    1     -2.95      0.00
   -4  -24    1     -0.81      0.00
   -3  -24    1      3.30      0.00
   -2  -24    1      2.65      0.00
   -1  -24    1     -1.71      0.00
    0  -24    1     -3.42      0.00
    1  -24    1     -2.62      0.00
  -16  -23    1      1.12      0.00
  -15  -23    1     -1.37      0.00
  -14  -23    1     -3.00      0.00
  -13  -23    1     -2.87      0.00
  -12  -23    1      0.87      0.00
  -11  -23    1      3.60      0.00
  -10  -23    1     -4.13      0.00
   -9  -23    1     -9.72      0.00
   -8  -23    1     -3.36      0.00
   -7  -23    1      1.72      0.00
   -6  -23    1      1.67      0.00
   -5  -23    1      2.21      0.00
   -4  -23    1      2.96      0.00
   -3  -23    1      1.93      0.00
   -2  -23    1     -2.30      0.00
   -1  -23    1     -5.38      0.00
    0  -23    1     -2.92      0.00
    1  -23    1      0.57      0.00
    2  -23    1      1.01      0.00
    3  -23    1     -1.15      0.00
  -17  -22    1     -2.33      0.00
  -16  -22    1      0.79      0.00
  -15  -22    1      0.68      0.00
  -14  -22    1     -0.21      0.00
  -13  -22    1     -1.97      0.00
  -12  -22    1     -2.78      0.00
  -11  -22    1     -4.30      0.00
  -10  -22    1    -10.37      0.00
   -9  -22    1     -9.54      0.00
   -8  -22    1     -0.38      0.00
   -7  -22    1      0.60      0.00
   -6  -22    1     -3.99      0.00
   -5  -22    1     -3.62      0.00
   -4  -22    1     -1.56      0.00
   -3  -22    1     -0.91      0.00
   -2  -22    1     -1.23      0.00
   -1  -22    1     -0.54      0.00
    0  -22    1      2.02      0.00
    1  -22    1      2.33      0.00
    2  -22    1     -0.46      0.00
    3  -22    1     -3.50      0.00
    4  -22    1     -4.97      0.00
    5  -22    1     -3.87      0.00
  -19  -21    1     -3.04      0.00
  -18  -21    1     -6.45      0.00
  -17  -21    1     -4.97      0.00
  -16  -21    1     -3.01      0.00
  -15  -21    1     -1.43      0.00
  -14  -21    1      1.30      0.00
  -13  -21    1      3.64      0.00
  -12  -21    1      5.26      0.00
  -11  -21    1      3.39      0.00
  -10  -21    1     -3.17      0.00
   -9  -21    1     -4.15      0.00
   -8  -21    1      0.37      0.00
   -7  -21    1     -0.78      0.00
   -6  -21    1     -2.20      0.00
   -5  -21    1      1.87      0.00
   -4  -21    1      3.30      0.00
   -3  -21    1      0.09      0.00
   -2  -21    1     -2.66      0.00
   -1  -21    1     -1.99      0.00
    0  -21    1      0.11      0.00
    1  -21    1     -1.06      0.00
    2  -21    1     -3.72      0.00
    3  -21    1     -3.29      0.00
    4  -21    1     -0.51      0.00
    5  -21    1      1.24      0.00
    6  -21    1      0.12      0.00
    7  -21    1     -1.44      0.00
  -19  -20    1     -0.87      0.00
  -18  -20    1     -1.68      0.00
  -17  -20    1     -1.05      0.00
  -16  -20    1     -0.61      0.00
  -15  -20    1      0.84      0.00
  -14  -20    1      0.34      0.00
  -13  -20    1     -1.67      0.00
  -12  -20    1     -1.40      0.00
  -11  -20    1     -1.53      0.00
  -10  -20    1     -3.61      0.00
   -9  -20    1     -1.60      0.00
   -8  -20    1      2.52      0.00
   -7  -20    1      1.67      0.00
   -6  -20    1     -0.18      0.00
   -5  -20    1      0.18      0.00
   -4  -20    1     -0.65      0.00
   -3  -20    1     -1.96      0.00
   -2  -20    1     -1.74      0.00
   -1  -20    1     -0.29      0.00
    0  -20    1     -0.08      0.00
    1  -20    1     -2.42      0.00
    2  -20    1     -2.60      0.00
    3  -20    1      1.18      0.00
    4  -20    1      3.60      0.00
    5  -20    1      1.85      0.00
    6  -20    1     -0.36      0.00
    7  -20    1      0.92      0.00
    8  -20    1      2.88      0.00
  -20  -19    1      2.29      0.00
  -19  -19    1      0.11      0.00
  -18  -19    1      1.30      0.00
  -17  -19    1     -0.58      0.00
  -16  -19    1     -2.69      0.00
  -15  -19    1     -1.23      0.00
  -14  -19    1     -1.02      0.00
  -13  -19    1     -0.64      0.00
  -12  -19    1      1.06      0.00
  -11  -19    1     -1.32      0.00
  -10  -19    1     -5.09      0.00
   -9  -19    1     -2.97      0.00
   -8  -19    1      1.56      0.00
   -7  -19    1      2.73      0.00
   -6  -19    1      2.34      0.00
   -5  -19    1      1.86      0.00
   -4  -19    1      1.11      0.00
   -3  -19    1      0.48      0.00
   -2  -19    1     -0.28      0.00
   -1  -19    1      0.01      0.00
    0  -19    1     -0.62      0.00
    1  -19    1     -3.64      0.00
    2  -19    1     -3.21      0.00
    3  -19    1      1.26      0.00
    4  -19    1      2.83      0.00
    5  -19    1      0.69      0.00
    6  -19    1      0.24      0.00
    7  -19    1      2.66      0.00
    8  -19    1      2.55      0.00
    9  -19    1     -1.00      0.00
   10  -19    1     -2.05      0.00
  -21  -18    1      4.68      0.00
  -20  -18    1      5.61      0.00
  -19  -18    1      5.11      0.00
  -18  -18    1      3.89      0.00
  -17  -18    1     -0.33      0.00
  -16  -18    1     -0.72      0.00
  -15  -18    1      2.57      0.00
  -14  -18    1      2.21      0.00
  -13  -18    1      1.98      0.00
  -12  -18    1      2.90      0.00
  -11  -18    1     -0.01      0.00
  -10  -18    1     -2.58      0.00
   -9  -18    1     -0.62      0.00
   -8  -18    1      1.35      0.00
   -7  -18    1      1.19      0.00
   -6  -18    1      0.61      0.00
   -5  -18    1     -0.83      0.00
   -4  -18    1     -1.31      0.00
   -3  -18    1      0.33      0.00
   -2  -18    1      1.03      0.00
   -1  -18    1      0.95      0.00
    0  -18    1     -0.16      0.00
    1  -18    1     -2.08      0.00
    2  -18    1      0.35      0.00
    3  -18    1      3.57      0.00
    4  -18    1      0.76      0.00
    5  -18    1     -2.72      0.00
    6  -18    1     -1.06      0.00
    7  -18    1      1.52      0.00
    8  -18    1     -0.49      0.00
    9  -18    1     -3.52      0.00
   10  -18    1     -2.10      0.00
   11  -18    1      1.08      0.00
  -21  -17    1      0.20      0.00
  -20  -17    1     -0.02      0.00
  -19  -17    1      0.38      0.00
  -18  -17    1     -0.45      0.00
  -17  -17    1     -1.68      0.00
  -16  -17    1     -0.03      0.00
  -15  -17    1      1.02      0.00
  -14  -17    1     -0.91      0.00
  -13  -17    1     -1.25      0.00
  -12  -17    1     -3.08      0.00
  -11  -17    1     -9.07      0.00
  -10  -17    1    -10.90      0.00
   -9  -17    1     -5.71      0.00
   -8  -17    1     -0.91      0.00
   -7  -17    1     -0.23      0.00
   -6  -17    1     -1.56      0.00
   -5  -17    1     -3.44      0.00
   -4  -17    1     -2.97      0.00
   -3  -17    1      0.74      0.00
   -2  -17    1      2.75      0.00
   -1  -17    1      2.60      0.00
    0  -17    1      1.87      0.00
    1  -17    1      0.28      0.00
    2  -17    1      1.21      0.00
    3  -17    1      1.79      0.00
    4  -17    1     -1.79      0.00
    5  -17    1     -3.00      0.00
    6  -17    1     -1.05      0.00
    7  -17    1     -1.92      0.00
    8  -17    1     -4.50      0.00
    9  -17    1     -4.14      0.00
   10  -17    1     -1.56      0.00
   11  -17    1     -0.29      0.00
   12  -17    1      0.81      0.00
  -22  -16    1      2.64      0.00
  -21  -16    1     -0.13      0.00
  -20  -16    1      1.30      0.00
  -19  -16    1      1.35      0.00
  -18  -16    1     -2.27      0.00
  -17  -16    1     -3.08      0.00
  -16  -16    1     -1.19      0.00
  -15  -16    1     -1.63      0.00
  -14  -16    1     -2.34      0.00
  -13  -16    1     -0.55      0.00
  -12  -16    1     -0.72      0.00
  -11  -16    1     -2.80      0.00
  -10  -16    1     -1.75      0.00
   -9  -16    1      1.03      0.00
   -8  -16    1      1.24      0.00
   -7  -16    1     -0.21      0.00
   -6  -16    1      0.27      0.00
   -5  -16    1      0.84      0.00
   -4  -16    1     -0.40      0.00
   -3  -16    1     -0.43      0.00
   -2  -16    1     -0.53      0.00
   -1  -16    1     -1.75      0.00
    0  -16    1     -1.92      0.00
    1  -16    1     -1.56      0.00
    2  -16    1      0.30      0.00
    3  -16    1      1.22      0.00
    4  -16    1     -0.88      0.00
    5  -16    1      0.40      0.00
    6  -16    1      3.10      0.00
    7  -16    1      1.55      0.00
    8  -16    1      0.60      0.00
    9  -16    1      2.17      0.00
   10  -16    1      2.51      0.00
   11  -16    1      2.34      0.00
   12  -16    1      4.39      0.00
   13  -16    1      4.26      0.00
  -22  -15    1     -5.04      0.00
  -21  -15    1     -9.14      0.00
  -20  -15    1     -5.92      0.00
  -19  -15    1     -2.55      0.00
  -18  -15    1     -3.02      0.00
  -17  -15    1     -1.53      0.00
  -16  -15    1     -1.86      0.00
  -15  -15    1     -5.77      0.00
  -14  -15    1     -5.47      0.00
  -13  -15    1     -1.55      0.00
  -12  -15    1     -1.17      0.00
  -11  -15    1     -3.18      0.00
  -10  -15    1     -3.11      0.00
   -9  -15    1     -0.93      0.00
   -8  -15    1      0.80      0.00
   -7  -15    1      0.34      0.00
   -6  -15    1      0.08      0.00
   -5  -15    1     -0.01      0.00
   -4  -15    1     -1.68      0.00
   -3  -15    1     -0.98      0.00
   -2  -15    1      0.86      0.00
   -1  -15    1      0.24      0.00
    0  -15    1      0.35      0.00
    1  -15    1      1.31      0.00
    2  -15    1      1.90      0.00
    3  -15    1      1.03      0.00
    4  -15    1     -1.96      0.00
    5  -15    1     -2.21      0.00
    6  -15    1     -1.77      0.00
    7  -15    1     -3.46      0.00
    8  -15    1     -1.39      0.00
    9  -15    1      1.39      0.00
   10  -15    1      0.04      0.00
   11  -15    1      0.36      0.00
   12  -15    1      4.00      0.00
   13  -15    1      3.26      0.00
   14  -15    1     -3.60      0.00
  -23  -14    1     -1.50      0.00
  -22  -14    1     -0.38      0.00
  -21  -14    1     -0.85      0.00
  -20  -14    1      1.87      0.00
  -19  -14    1      2.41      0.00
  -18  -14    1     -0.84      0.00
  -17  -14    1     -0.44      0.00
  -16  -14    1     -0.60      0.00
  -15  -14    1     -3.50      0.00
  -14  -14    1     -2.63      0.00
  -13  -14    1     -0.44      0.00
  -12  -14    1     -1.49      0.00
  -11  -14    1     -2.24      0.00
  -10  -14    1     -0.42      0.00
   -9  -14    1      1.80      0.00
   -8  -14    1      2.09      0.00
   -7  -14    1      0.37      0.00
   -6  -14    1      0.56      0.00
   -5  -14    1      1.89      0.00
   -4  -14    1     -0.05      0.00
   -3  -14    1     -1.57      0.00
   -2  -14    1     -1.06      0.00
   -1  -14    1     -1.21      0.00
    0  -14    1      0.10      0.00
    1  -14    1      0.91      0.00
    2  -14    1     -1.18      0.00
    3  -14    1     -3.55      0.00
    4  -14    1     -4.28      0.00
    5  -14    1     -1.09      0.00
    6  -14    1      1.88      0.00
    7  -14    1      1.04      0.00
    8  -14    1      2.07      0.00
    9  -14    1      3.14      0.00
   10  -14    1      1.98      0.00
   11  -14    1      3.92      0.00
   12  -14    1      5.66      0.00
   13  -14    1      1.00      0.00
   14  -14    1     -6.01      0.00
   15  -14    1     -6.09      0.00
  -23  -13    1      2.27      0.00
  -22  -13    1      2.88      0.00
  -21  -13    1      0.26      0.00
  -20  -13    1     -0.18      0.00
  -19  -13    1      1.43      0.00
  -18  -13    1      1.90      0.00
  -17  -13    1      4.02      0.00
  -16  -13    1      3.77      0.00
  -15  -13    1      0.78      0.00
  -14  -13    1      1.98      0.00
  -13  -13    1      4.07      0.00
  -12  -13    1      2.08      0.00
  -11  -13    1      0.04      0.00
  -10  -13    1      0.61      0.00
   -9  -13    1      1.50      0.00
   -8  -13    1      0.93      0.00
   -7  -13    1     -0.14      0.00
   -6  -13    1      0.54      0.00
   -5  -13    1      1.20      0.00
   -4  -13    1     -1.23      0.00
   -3  -13    1     -3.87      0.00
   -2  -13    1     -4.81      0.00
   -1  -13    1     -4.06      0.00
    0  -13    1     -0.27      0.00
    1  -13    1      1.83      0.00
    2  -13    1     -0.30      0.00
    3  -13    1     -1.62      0.00
    4  -13    1     -0.98      0.00
    5  -13    1      0.42      0.00
    6  -13    1      0.15      0.00
    7  -13    1     -1.84      0.00
    8  -13    1     -0.41      0.00
    9  -13    1      0.79      0.00
   10  -13    1     -1.51      0.00
   11  -13    1     -1.53      0.00
   12  -13    1     -1.02      0.00
   13  -13    1     -3.70      0.00
   14  -13    1     -6.07      0.00
   15  -13    1     -3.94      0.00
   16  -13    1      0.25      0.00
  -23  -12    1      3.28      0.00
  -22  -12    1      4.56      0.00
  -21  -12    1      1.88      0.00
  -20  -12    1     -1.38      0.00
  -19  -12    1     -1.75      0.00
  -18  -12    1     -1.92      0.00
  -17  -12    1     -0.64      0.00
  -16  -12    1     -0.10      0.00
  -15  -12    1     -1.34      0.00
  -14  -12    1      0.26      0.00
  -13  -12    1      1.35      0.00
  -12  -12    1     -1.07      0.00
  -11  -12    1     -1.55      0.00
  -10  -12    1      0.61      0.00
   -9  -12    1      0.74      0.00
   -8  -12    1     -0.80      0.00
   -7  -12    1     -0.47      0.00
   -6  -12    1      1.72      0.00
   -5  -12    1      3.18      0.00
   -4  -12    1      3.03      0.00
   -3  -12    1      1.73      0.00
   -2  -12    1     -0.40      0.00
   -1  -12    1     -0.14      0.00
    0  -12    1      2.83      0.00
    1  -12    1      1.64      0.00
    2  -12    1     -2.70      0.00
    3  -12    1     -2.65      0.00
    4  -12    1     -0.03      0.00
    5  -12    1      1.45      0.00
    6  -12    1      1.60      0.00
    7  -12    1      0.91      0.00
    8  -12    1      1.64      0.00
    9  -12    1      0.96      0.00
   10  -12    1     -2.32      0.00
   11  -12    1     -2.90      0.00
   12  -12    1     -2.55      0.00
   13  -12    1     -3.77      0.00
   14  -12    1     -2.87      0.00
   15  -12    1      1.24      0.00
   16  -12    1      3.51      0.00
   17  -12    1     -1.22      0.00
  -23  -11    1      0.94      0.00
  -22  -11    1      2.85      0.00
  -21  -11    1      0.64      0.00
  -20  -11    1     -2.79      0.00
  -19  -11    1     -2.39      0.00
  -18  -11    1     -1.69      0.00
  -17  -11    1     -1.41      0.00
  -16  -11    1     -1.48      0.00
  -15  -11    1     -1.69      0.00
  -14  -11    1      0.53      0.00
  -13  -11    1      0.89      0.00
  -12  -11    1     -1.60      0.00
  -11  -11    1     -0.50      0.00
  -10  -11    1      2.22      0.00
   -9  -11    1      1.50      0.00
   -8  -11    1      0.06      0.00
   -7  -11    1      0.25      0.00
   -6  -11    1      0.21      0.00
   -5  -11    1     -0.14      0.00
   -4  -11    1      0.53      0.00
   -3  -11    1     -0.28      0.00
   -2  -11    1     -3.85      0.00
   -1  -11    1     -3.30      0.00
    0  -11    1      2.31      0.00
    1  -11    1      3.47      0.00
    2  -11    1      1.08      0.00
    3  -11    1      1.43      0.00
    4  -11    1      0.84      0.00
    5  -11    1     -1.30      0.00
    6  -11    1     -1.30      0.00
    7  -11    1     -0.60      0.00
    8  -11    1     -0.30      0.00
    9  -11    1     -1.22      0.00
   10  -11    1     -2.85      0.00
   11  -11    1     -1.48      0.00
   12  -11    1      0.73      0.00
   13  -11    1      0.64      0.00
   14  -11    1      1.24      0.00
   15  -11    1      3.80      0.00
   16  -11    1      3.08      0.00
   17  -11    1     -4.23      0.00
   18  -11    1     -7.73      0.00
  -23  -10    1      8.76      0.00
  -22  -10    1      9.27      0.00
  -21  -10    1      3.59      0.00
  -20  -10    1     -2.66      0.00
  -19  -10    1     -3.77      0.00
  -18  -10    1     -3.59      0.00
  -17  -10    1     -3.42      0.00
  -16  -10    1     -2.40      0.00
  -15  -10    1     -0.59      0.00
  -14  -10    1      2.41      0.00
  -13  -10    1      2.76      0.00
  -12  -10    1      1.30      0.00
  -11  -10    1      1.70      0.00
  -10  -10    1     -0.05      0.00
   -9  -10    1     -3.61      0.00
   -8  -10    1     -3.73      0.00
   -7  -10    1     -2.78      0.00
   -6  -10    1     -3.11      0.00
   -5  -10    1     -2.03      0.00
   -4  -10    1      0.39      0.00
   -3  -10    1      0.30      0.00
   -2  -10    1     -3.07      0.00
   -1  -10    1     -2.22      0.00
    0  -10    1      4.43      0.00
    1  -10    1      6.53      0.00
    2  -10    1      4.47      0.00
    3  -10    1      4.67      0.00
    4  -10    1      3.09      0.00
    5  -10    1      0.27      0.00
    6  -10    1      0.02      0.00
    7  -10    1     -0.81      0.00
    8  -10    1     -2.03      0.00
    9  -10    1     -1.80      0.00
   10  -10    1     -1.56      0.00
   11  -10    1     -0.85      0.00
   12  -10    1     -0.19      0.00
   13  -10    1     -0.93      0.00
   14  -10    1     -0.61      0.00
   15  -10    1      1.29      0.00
   16  -10    1     -2.02      0.00
   17  -10    1    -12.01      0.00
   18  -10    1    -13.48      0.00
  -23   -9    1      3.87      0.00
  -22   -9    1     -0.88      0.00
  -21   -9    1     -7.94      0.00
  -20   -9    1     -9.15      0.00
  -19   -9    1     -4.67      0.00
  -18   -9    1     -2.05      0.00
  -17   -9    1     -1.09      0.00
  -16   -9    1      0.24      0.00
  -15   -9    1      0.89      0.00
  -14   -9    1      0.60      0.00
  -13   -9    1     -1.61      0.00
  -12   -9    1     -3.08      0.00
  -11   -9    1     -2.91      0.00
  -10   -9    1     -4.65      0.00
   -9   -9    1     -5.37      0.00
   -8   -9    1     -4.09      0.00
   -7   -9    1     -5.67      0.00
   -6   -9    1     -5.99      0.00
   -5   -9    1     -0.98      0.00
   -4   -9    1      3.49      0.00
   -3   -9    1      4.21      0.00
   -2   -9    1      2.16      0.00
   -1   -9    1      1.08      0.00
    0   -9    1      3.72      0.00
    1   -9    1      3.90      0.00
    2   -9    1      1.83      0.00
    3   -9    1      2.87      0.00
    4   -9    1      2.20      0.00
    5   -9    1      0.48      0.00
    6   -9    1      2.02      0.00
    7   -9    1      2.28      0.00
    8   -9    1      0.73      0.00
    9   -9    1     -0.33      0.00
   10   -9    1     -1.56      0.00
   11   -9    1     -0.61      0.00
   12   -9    1      2.66      0.00
   13   -9    1      3.75      0.00
   14   -9    1      2.42      0.00
   15   -9    1      1.11      0.00
   16   -9    1     -5.37      0.00
   17   -9    1    -18.08      0.00
   18   -9    1    -19.07      0.00
   19   -9    1     -4.28      0.00
  -23   -8    1      2.35      0.00
  -22   -8    1     -0.21      0.00
  -21   -8    1     -3.71      0.00
  -20   -8    1     -1.93      0.00
  -19   -8    1      0.00      0.00
  -18   -8    1     -3.31      0.00
  -17   -8    1     -5.08      0.00
  -16   -8    1     -3.03      0.00
  -15   -8    1     -1.59      0.00
  -14   -8    1     -1.11      0.00
  -13   -8    1     -0.81      0.00
  -12   -8    1     -0.18      0.00
  -11   -8    1     -0.76      0.00
  -10   -8    1     -2.37      0.00
   -9   -8    1     -0.55      0.00
   -8   -8    1      1.71      0.00
   -7   -8    1      0.26      0.00
   -6   -8    1      0.15      0.00
   -5   -8    1      1.41      0.00
   -4   -8    1     -0.76      0.00
   -3   -8    1     -2.04      0.00
   -2   -8    1     -0.84      0.00
   -1   -8    1     -1.21      0.00
    0   -8    1     -0.45      0.00
    1   -8    1      0.78      0.00
    2   -8    1      0.24      0.00
    3   -8    1      0.96      0.00
    4   -8    1      0.28      0.00
    5   -8    1     -0.92      0.00
    6   -8    1      0.72      0.00
    7   -8    1      0.15      0.00
    8   -8    1     -2.12      0.00
    9   -8    1     -2.40      0.00
   10   -8    1     -1.67      0.00
   11   -8    1      0.98      0.00
   12   -8    1      3.93      0.00
   13   -8    1      2.54      0.00
   14   -8    1     -1.20      0.00
   15   -8    1     -1.41      0.00
   16   -8    1     -1.99      0.00
   17   -8    1     -6.49      0.00
   18   -8    1     -0.28      0.00
   19   -8    1     16.54      0.00
  -23   -7    1      2.81      0.00
  -22   -7    1      1.86      0.00
  -21   -7    1     -0.99      0.00
  -20   -7    1     -0.88      0.00
  -19   -7    1     -1.72      0.00
  -18   -7    1     -5.03      0.00
  -17   -7    1     -2.68      0.00
  -16   -7    1      2.25      0.00
  -15   -7    1      1.51      0.00
  -14   -7    1     -0.71      0.00
  -13   -7    1      0.32      0.00
  -12   -7    1      2.34      0.00
  -11   -7    1      2.18      0.00
  -10   -7    1      1.98      0.00
   -9   -7    1      4.10      0.00
   -8   -7    1      4.47      0.00
   -7   -7    1      3.14      0.00
   -6   -7    1      2.66      0.00
   -5   -7    1      0.86      0.00
   -4   -7    1     -0.57      0.00
   -3   -7    1      2.57      0.00
   -2   -7    1      5.86      0.00
   -1   -7    1      2.09      0.00
    0   -7    1     -3.62      0.00
    1   -7    1     -4.57      0.00
    2   -7    1     -3.46      0.00
    3   -7    1     -1.87      0.00
    4   -7    1     -1.38      0.00
    5   -7    1     -1.30      0.00
    6   -7    1      1.38      0.00
    7   -7    1      2.43      0.00
    8   -7    1      0.54      0.00
    9   -7    1     -1.26      0.00
   10   -7    1     -2.41      0.00
   11   -7    1     -1.31      0.00
   12   -7    1      0.16      0.00
   13   -7    1     -0.86      0.00
   14   -7    1     -1.20      0.00
   15   -7    1      2.40      0.00
   16   -7    1      2.83      0.00
   17   -7    1     -5.85      0.00
   18   -7    1     -7.58      0.00
   19   -7    1      3.61      0.00
   20   -7    1      3.71      0.00
  -23   -6    1      1.54      0.00
  -22   -6    1      0.43      0.00
  -21   -6    1     -2.20      0.00
  -20   -6    1     -3.37      0.00
  -19   -6    1     -3.01      0.00
  -18   -6    1     -3.46      0.00
  -17   -6    1     -0.73      0.00
  -16   -6    1      2.37      0.00
  -15   -6    1      0.65      0.00
  -14   -6    1      0.42      0.00
  -13   -6    1      3.53      0.00
  -12   -6    1      5.06      0.00
  -11   -6    1      4.67      0.00
  -10   -6    1      4.74      0.00
   -9   -6    1      4.31      0.00
   -8   -6    1      2.71      0.00
   -7   -6    1      4.41      0.00
   -6   -6    1      4.83      0.00
   -5   -6    1     -0.59      0.00
   -4   -6    1     -2.02      0.00
   -3   -6    1      1.42      0.00
   -2   -6    1      2.08      0.00
   -1   -6    1     -1.55      0.00
    0   -6    1     -5.42      0.00
    1   -6    1     -3.08      0.00
    2   -6    1      1.33      0.00
    3   -6    1      1.06      0.00
    4   -6    1     -0.87      0.00
    5   -6    1     -1.06      0.00
    6   -6    1      0.00      0.00
    7   -6    1     -1.23      0.00
    8   -6    1     -4.06      0.00
    9   -6    1     -3.39      0.00
   10   -6    1      0.25      0.00
   11   -6    1      2.99      0.00
   12   -6    1      2.05      0.00
   13   -6    1     -0.82      0.00
   14   -6    1     -1.74      0.00
   15   -6    1     -0.43      0.00
   16   -6    1     -0.73      0.00
   17   -6    1     -5.41      0.00
   18   -6    1     -3.89      0.00
   19   -6    1      5.99      0.00
   20   -6    1      2.49      0.00
   21   -6    1    -10.92      0.00
  -23   -5    1     -0.70      0.00
  -22   -5    1      1.53      0.00
  -21   -5    1      0.38      0.00
  -20   -5    1     -2.59      0.00
  -19   -5    1     -1.30      0.00
  -18   -5    1     -0.49      0.00
  -17   -5    1     -0.32      0.00
  -16   -5    1      0.64      0.00
  -15   -5    1     -1.48      0.00
  -14   -5    1     -2.50      0.00
  -13   -5    1     -0.54      0.00
  -12   -5    1      0.85      0.00
  -11   -5    1      0.31      0.00
  -10   -5    1     -2.87      0.00
   -9   -5    1     -6.09      0.00
   -8   -5    1     -5.32      0.00
   -7   -5    1     -1.46      0.00
   -6   -5    1     -6.26      0.00
   -5   -5    1    -17.09      0.00
   -4   -5    1    -11.70      0.00
   -3   -5    1      1.45      0.00
   -2   -5    1      2.31      0.00
   -1   -5    1     -2.63      0.00
    0   -5    1     -5.55      0.00
    1   -5    1     -2.40      0.00
    2   -5    1      2.27      0.00
    3   -5    1     -1.09      0.00
    4   -5    1     -4.32      0.00
    5   -5    1     -2.06      0.00
    6   -5    1     -0.57      0.00
    7   -5    1     -1.22      0.00
    8   -5    1     -1.61      0.00
    9   -5    1      0.59      0.00
   10   -5    1      3.38      0.00
   11   -5    1      2.67      0.00
   12   -5    1     -0.55      0.00
   13   -5    1     -1.51      0.00
   14   -5    1      0.62      0.00
   15   -5    1      2.85      0.00
   16   -5    1      4.03      0.00
   17   -5    1      1.36      0.00
   18   -5    1     -0.73      0.00
   19   -5    1      3.66      0.00
   20   -5    1      1.59      0.00
   21   -5    1     -7.50      0.00
  -23   -4    1     -6.20      0.00
  -22   -4    1     -1.63      0.00
  -21   -4    1     -0.42      0.00
  -20   -4    1     -2.57      0.00
  -19   -4    1      1.67      0.00
  -18   -4    1      4.08      0.00
  -17   -4    1      1.57      0.00
  -16   -4    1      2.06      0.00
  -15   -4    1      2.14      0.00
  -14   -4    1      0.62      0.00
  -13   -4    1     -0.37      0.00
  -12   -4    1     -0.59      0.00
  -11   -4    1     -1.02      0.00
  -10   -4    1     -4.98      0.00
   -9   -4    1     -8.23      0.00
   -8   -4    1     -6.93      0.00
   -7   -4    1     -3.96      0.00
   -6   -4    1     -8.87      0.00
   -5   -4    1    -20.76      0.00
   -4   -4    1    -17.97      0.00
   -3   -4    1    -13.02      0.00
   -2   -4    1    -31.02      0.00
   -1   -4    1    -46.87      0.00
    0   -4    1    -41.01      0.00
    1   -4    1    -25.14      0.00
    2   -4    1    -12.30      0.00
    3   -4    1     -8.91      0.00
    4   -4    1     -3.59      0.00
    5   -4    1      5.71      0.00
    6   -4    1      5.99      0.00
    7   -4    1      0.59      0.00
    8   -4    1     -2.53      0.00
    9   -4    1     -1.72      0.00
   10   -4    1      1.18      0.00
   11   -4    1      0.80      0.00
   12   -4    1     -1.53      0.00
   13   -4    1      0.36      0.00
   14   -4    1      4.80      0.00
   15   -4    1      6.05      0.00
   16   -4    1      4.79      0.00
   17   -4    1      0.46      0.00
   18   -4    1     -5.44      0.00
   19   -4    1     -4.98      0.00
   20   -4    1     -5.25      0.00
   21   -4    1    -10.27      0.00
  -23   -3    1      0.02      0.00
  -22   -3    1      5.47      0.00
  -21   -3    1      4.47      0.00
  -20   -3    1     -0.65      0.00
  -19   -3    1      2.17      0.00
  -18   -3    1      2.63      0.00
  -17   -3    1     -3.11      0.00
  -16   -3    1     -2.26      0.00
  -15   -3    1      0.97      0.00
  -14   -3    1      0.78      0.00
  -13   -3    1      0.73      0.00
  -12   -3    1      1.80      0.00
  -11   -3    1     -0.49      0.00
  -10   -3    1     -8.58      0.00
   -9   -3    1    -11.64      0.00
   -8   -3    1     -7.71      0.00
   -7   -3    1     -4.44      0.00
   -6   -3    1     -6.50      0.00
   -5   -3    1    -12.23      0.00
   -4   -3    1     -0.12      0.00
   -3   -3    1      6.35      0.00
   -2   -3    1    -35.92      0.00
   -1   -3    1    -66.95      0.00
    0   -3    1    -31.49      0.00
    1   -3    1     17.71      0.00
    2   -3    1     31.17      0.00
    3   -3    1     18.07      0.00
    4   -3    1      8.38      0.00
    5   -3    1      8.88      0.00
    6   -3    1      4.18      0.00
    7   -3    1     -2.46      0.00
    8   -3    1     -2.85      0.00
    9   -3    1     -0.01      0.00
   10   -3    1      2.47      0.00
   11   -3    1     -0.34      0.00
   12   -3    1     -5.24      0.00
   13   -3    1     -4.31      0.00
   14   -3    1     -0.94      0.00
   15   -3    1     -1.46      0.00
   16   -3    1     -2.61      0.00
   17   -3    1     -3.12      0.00
   18   -3    1     -4.81      0.00
   19   -3    1     -0.76      0.00
   20   -3    1      4.99      0.00
   21   -3    1      3.52      0.00
   22   -3    1      4.90      0.00
  -23   -2    1     -3.25      0.00
  -22   -2    1      2.51      0.00
  -21   -2    1      2.37      0.00
  -20   -2    1     -1.46      0.00
  -19   -2    1      0.76      0.00
  -18   -2    1      1.39      0.00
  -17   -2    1     -1.54      0.00
  -16   -2    1      2.28      0.00
  -15   -2    1      4.98      0.00
  -14   -2    1     -0.18      0.00
  -13   -2    1     -3.83      0.00
  -12   -2    1     -0.76      0.00
  -11   -2    1      2.68      0.00
  -10   -2    1      0.72      0.00
   -9   -2    1      0.94      0.00
   -8   -2    1      3.00      0.00
   -7   -2    1      3.07      0.00
   -6   -2    1      2.16      0.00
   -5   -2    1     -1.76      0.00
   -4   -2    1     18.35      0.00
   -3   -2    1     47.03      0.00
   -2   -2    1     31.36      0.00
   -1   -2    1     40.35      0.00
    0   -2    1    113.93      0.00
    1   -2    1    131.59      0.00
    2   -2    1     60.36      0.00
    3   -2    1     -1.56      0.00
    4   -2    1    -10.69      0.00
    5   -2    1      1.90      0.00
    6   -2    1      5.06      0.00
    7   -2    1      3.72      0.00
    8   -2    1      8.00      0.00
    9   -2    1     10.47      0.00
   10   -2    1      7.97      0.00
   11   -2    1      1.91      0.00
   12   -2    1     -2.61      0.00
   13   -2    1      0.04      0.00
   14   -2    1      3.41      0.00
   15   -2    1      0.99      0.00
   16   -2    1     -2.34      0.00
   17   -2    1     -3.68      0.00
   18   -2    1     -5.45      0.00
   19   -2    1     -2.28      0.00
   20   -2    1      3.48      0.00
   21   -2    1      2.56      0.00
   22   -2    1      4.33      0.00
  -23   -1    1      4.96      0.00
  -22   -1    1     14.01      0.00
  -21   -1    1     11.13      0.00
  -20   -1    1      3.32      0.00
  -19   -1    1      1.51      0.00
  -18   -1    1      1.84      0.00
  -17   -1    1     -0.02      0.00
  -16   -1    1      0.12      0.00
  -15   -1    1     -0.53      0.00
  -14   -1    1     -2.57      0.00
  -13   -1    1      0.55      0.00
  -12   -1    1      5.21      0.00
  -11   -1    1      2.62      0.00
  -10   -1    1     -4.06      0.00
   -9   -1    1     -1.64      0.00
   -8   -1    1      5.08      0.00
   -7   -1    1      7.26      0.00
   -6   -1    1     13.92      0.00
   -5   -1    1     32.29      0.00
   -4   -1    1     72.65      0.00
   -3   -1    1     81.66      0.00
   -2   -1    1      0.21      0.00
   -1   -1    1    -34.46      0.00
    0   -1    1     65.36      0.00
    3   -1    1     58.11      0.00
    4   -1    1     54.87      0.00
    5   -1    1     41.58      0.00
    6   -1    1     21.24      0.00
    7   -1    1      6.84      0.00
    8   -1    1      1.92      0.00
    9   -1    1      0.03      0.00
   10   -1    1      0.36      0.00
   11   -1    1      1.95      0.00
   12   -1    1      1.27      0.00
   13   -1    1      1.73      0.00
   14   -1    1      2.14      0.00
   15   -1    1     -0.13      0.00
   16   -1    1     -1.12      0.00
   17   -1    1     -0.58      0.00
   18   -1    1     -1.52      0.00
   19   -1    1      0.72      0.00
   20   -1    1      5.27      0.00
   21   -1    1      4.43      0.00
   22   -1    1      5.93      0.00
   23   -1    1     10.64      0.00
  -22    0    1     14.70      0.00
  -21    0    1      8.20      0.00
  -20    0    1      1.24      0.00
  -19    0    1     -0.21      0.00
  -18    0    1      0.07      0.00
  -17    0    1     -1.41      0.00
  -16    0    1     -2.52      0.00
  -15    0    1     -1.32      0.00
  -14    0    1      0.47      0.00
  -13    0    1      1.72      0.00
  -12    0    1      0.67      0.00
  -11    0    1     -0.71      0.00
  -10    0    1      2.94      0.00
   -9    0    1     10.93      0.00
   -8    0    1     11.88      0.00
   -7    0    1      4.97      0.00
   -6    0    1      4.35      0.00
   -5    0    1      7.16      0.00
   -4    0    1     10.33      0.00
   -3    0    1     -2.70      0.00
   -2    0    1    -21.08      0.00
   -1    0    1     80.71      0.00
    2    0    1    103.51      0.00
    3    0    1      1.14      0.00
    4    0    1     -5.68      0.00
    5    0    1     -1.74      0.00
    6    0    1     -3.03      0.00
    7    0    1     -6.17      0.00
    8    0    1     -4.01      0.00
    9    0    1      1.50      0.00
   10    0    1      2.74      0.00
   11    0    1      0.50      0.00
   12    0    1     -2.50      0.00
   13    0    1     -0.65      0.00
   14    0    1      2.59      0.00
   15    0    1      1.34      0.00
   16    0    1     -0.27      0.00
   17    0    1     -0.69      0.00
   18    0    1     -0.99      0.00
   19    0    1      0.92      0.00
   20    0    1      0.93      0.00
   21    0    1     -4.82      0.00
   22    0    1     -4.90      0.00
   23    0    1      1.75      0.00
  -22    1    1     14.81      0.00
  -21    1    1      6.49      0.00
  -20    1    1      1.66      0.00
  -19    1    1      2.24      0.00
  -18    1    1      3.90      0.00
  -17    1    1      4.60      0.00
  -16    1    1      3.24      0.00
  -15    1    1      3.41      0.00
  -14    1    1      4.88      0.00
  -13    1    1      4.60      0.00
  -12    1    1      2.44      0.00
  -11    1    1      1.05      0.00
  -10    1    1      2.28      0.00
   -9    1    1      3.55      0.00
   -8    1    1      0.84      0.00
   -7    1    1     -3.58      0.00
   -6    1    1      0.24      0.00
   -5    1    1     11.73      0.00
   -4    1    1     21.40      0.00
   -3    1    1      8.35      0.00
   -2    1    1    -26.40      0.00
   -1    1    1     -5.18      0.00
    0    1    1     43.38      0.00
    1    1    1    -32.38      0.00
    2    1    1   -144.62      0.00
    3    1    1   -113.08      0.00
    4    1    1    -27.43      0.00
    5    1    1     -1.61      0.00
    6    1    1     -2.11      0.00
    7    1    1     -3.32      0.00
    8    1    1     -4.01      0.00
    9    1    1     -6.07      0.00
   10    1    1    -10.82      0.00
   11    1    1     -9.03      0.00
   12    1    1     -3.56      0.00
   13    1    1      0.01      0.00
   14    1    1     -0.74      0.00
   15    1    1     -4.15      0.00
   16    1    1     -3.19      0.00
   17    1    1     -1.43      0.00
   18    1    1     -1.97      0.00
   19    1    1     -1.23      0.00
   20    1    1     -2.12      0.00
   21    1    1     -3.99      0.00
   22    1    1      1.92      0.00
   23    1    1      8.95      0.00
  -22    2    1      2.97      0.00
  -21    2    1     -7.15      0.00
  -20    2    1     -9.14      0.00
  -19    2    1     -5.29      0.00
  -18    2    1     -2.24      0.00
  -17    2    1      0.69      0.00
  -16    2    1      0.65      0.00
  -15    2    1      0.49      0.00
  -14    2    1      2.18      0.00
  -13    2    1      1.94      0.00
  -12    2    1     -0.45      0.00
  -11    2    1     -0.99      0.00
  -10    2    1      2.85      0.00
   -9    2    1      7.03      0.00
   -8    2    1      6.82      0.00
   -7    2    1      2.65      0.00
   -6    2    1      1.49      0.00
   -5    2    1      1.50      0.00
   -4    2    1    -14.10      0.00
   -3    2    1    -47.59      0.00
   -2    2    1    -66.32      0.00
   -1    2    1    -23.95      0.00
    0    2    1     29.26      0.00
    1    2    1    -17.75      0.00
    2    2    1    -91.20      0.00
    3    2    1    -64.52      0.00
    4    2    1    -16.01      0.00
    5    2    1    -14.98      0.00
    6    2    1    -15.43      0.00
    7    2    1    -10.09      0.00
    8    2    1     -8.22      0.00
    9    2    1     -7.14      0.00
   10    2    1     -8.51      0.00
   11    2    1     -5.28      0.00
   12    2    1     -1.40      0.00
   13    2    1     -1.01      0.00
   14    2    1     -1.62      0.00
   15    2    1     -1.89      0.00
   16    2    1      0.46      0.00
   17    2    1     -1.21      0.00
   18    2    1     -5.22      0.00
   19    2    1     -3.20      0.00
   20    2    1     -2.08      0.00
   21    2    1     -3.25      0.00
   22    2    1      1.25      0.00
   23    2    1      4.76      0.00
  -21    3    1     -8.20      0.00
  -20    3    1     -6.74      0.00
  -19    3    1     -0.32      0.00
  -18    3    1      1.79      0.00
  -17    3    1      3.29      0.00
  -16    3    1      2.64      0.00
  -15    3    1      1.21      0.00
  -14    3    1      2.29      0.00
  -13    3    1      1.42      0.00
  -12    3    1     -1.69      0.00
  -11    3    1     -1.61      0.00
  -10    3    1      3.05      0.00
   -9    3    1      5.76      0.00
   -8    3    1      1.98      0.00
   -7    3    1     -5.15      0.00
   -6    3    1     -7.28      0.00
   -5    3    1     -2.57      0.00
   -4    3    1     -3.87      0.00
   -3    3    1     -7.44      0.00
   -2    3    1      6.89      0.00
   -1    3    1     36.64      0.00
    0    3    1     45.11      0.00
    1    3    1      1.39      0.00
    2    3    1    -36.86      0.00
    3    3    1    -10.52      0.00
    4    3    1     15.47      0.00
    5    3    1      2.14      0.00
    6    3    1     -5.54      0.00
    7    3    1     -3.47      0.00
    8    3    1     -3.51      0.00
    9    3    1     -3.48      0.00
   10    3    1     -4.77      0.00
   11    3    1     -1.34      0.00
   12    3    1      2.16      0.00
   13    3    1      1.40      0.00
   14    3    1      0.21      0.00
   15    3    1     -0.72      0.00
   16    3    1      0.54      0.00
   17    3    1     -1.45      0.00
   18    3    1     -4.19      0.00
   19    3    1     -0.32      0.00
   20    3    1      0.18      0.00
   21    3    1     -2.18      0.00
   22    3    1      2.67      0.00
   23    3    1      6.48      0.00
   24    3    1      2.09      0.00
  -21    4    1     -6.28      0.00
  -20    4    1     -5.51      0.00
  -19    4    1      0.54      0.00
  -18    4    1      0.27      0.00
  -17    4    1      0.47      0.00
  -16    4    1      1.90      0.00
  -15    4    1      1.65      0.00
  -14    4    1      2.86      0.00
  -13    4    1      3.14      0.00
  -12    4    1      1.64      0.00
  -11    4    1      1.17      0.00
  -10    4    1      1.40      0.00
   -9    4    1     -0.19      0.00
   -8    4    1     -3.53      0.00
   -7    4    1     -4.95      0.00
   -6    4    1     -0.91      0.00
   -5    4    1      5.84      0.00
   -4    4    1      3.18      0.00
   -3    4    1     -4.07      0.00
   -2    4    1      0.44      0.00
   -1    4    1      6.74      0.00
    0    4    1      2.02      0.00
    1    4    1    -11.73      0.00
    2    4    1    -17.56      0.00
    3    4    1      2.07      0.00
    4    4    1     17.89      0.00
    5    4    1      9.42      0.00
    6    4    1      3.73      0.00
    7    4    1      5.69      0.00
    8    4    1      6.22      0.00
    9    4    1      5.48      0.00
   10    4    1      2.23      0.00
   11    4    1      2.60      0.00
   12    4    1      5.05      0.00
   13    4    1      5.35      0.00
   14    4    1      4.36      0.00
   15    4    1      1.97      0.00
   16    4    1      2.43      0.00
   17    4    1      1.20      0.00
   18    4    1     -2.26      0.00
   19    4    1      0.17      0.00
   20    4    1      1.34      0.00
   21    4    1      0.44      0.00
   22    4    1      4.92      0.00
   23    4    1      7.30      0.00
   24    4    1      3.54      0.00
  -20    5    1     -1.70      0.00
  -19    5    1      4.91      0.00
  -18    5    1      3.89      0.00
  -17    5    1      1.41      0.00
  -16    5    1      0.99      0.00
  -15    5    1     -0.89      0.00
  -14    5    1     -0.77      0.00
  -13    5    1     -0.22      0.00
  -12    5    1     -0.96      0.00
  -11    5    1     -0.36      0.00
  -10    5    1      1.17      0.00
   -9    5    1      1.43      0.00
   -8    5    1     -1.43      0.00
   -7    5    1     -4.74      0.00
   -6    5    1     -4.26      0.00
   -5    5    1     -2.29      0.00
   -4    5    1     -5.14      0.00
   -3    5    1     -6.65      0.00
   -2    5    1      2.81      0.00
   -1    5    1     10.01      0.00
    0    5    1      8.15      0.00
    1    5    1      7.41      0.00
    2    5    1      8.28      0.00
    3    5    1     13.61      0.00
    4    5    1     16.78      0.00
    5    5    1      8.20      0.00
    6    5    1      3.93      0.00
    7    5    1      7.71      0.00
    8    5    1      7.95      0.00
    9    5    1      4.82      0.00
   10    5    1      1.62      0.00
   11    5    1      1.99      0.00
   12    5    1      3.39      0.00
   13    5    1      2.68      0.00
   14    5    1      1.34      0.00
   15    5    1     -0.54      0.00
   16    5    1      0.96      0.00
   17    5    1      1.92      0.00
   18    5    1     -0.04      0.00
   19    5    1      3.09      0.00
   20    5    1      4.94      0.00
   21    5    1      0.77      0.00
   22    5    1     -1.01      0.00
   23    5    1     -1.12      0.00
   24    5    1     -2.40      0.00
  -20    6    1      1.78      0.00
  -19    6    1      7.92      0.00
  -18    6    1      4.98      0.00
  -17    6    1     -2.02      0.00
  -16    6    1     -3.79      0.00
  -15    6    1     -3.71      0.00
  -14    6    1     -2.71      0.00
  -13    6    1     -1.45      0.00
  -12    6    1      0.26      0.00
  -11    6    1      2.32      0.00
  -10    6    1      0.88      0.00
   -9    6    1     -2.33      0.00
   -8    6    1     -4.10      0.00
   -7    6    1     -2.62      0.00
   -6    6    1      1.61      0.00
   -5    6    1      2.56      0.00
   -4    6    1     -0.80      0.00
   -3    6    1     -1.94      0.00
   -2    6    1      1.58      0.00
   -1    6    1      1.59      0.00
    0    6    1     -2.79      0.00
    1    6    1     -0.91      0.00
    2    6    1      4.74      0.00
    3    6    1      7.42      0.00
    4    6    1      5.31      0.00
    5    6    1     -1.69      0.00
    6    6    1     -3.78      0.00
    7    6    1     -0.85      0.00
    8    6    1     -0.84      0.00
    9    6    1     -1.27      0.00
   10    6    1     -1.36      0.00
   11    6    1     -0.91      0.00
   12    6    1      0.98      0.00
   13    6    1      2.21      0.00
   14    6    1      0.56      0.00
   15    6    1     -4.18      0.00
   16    6    1     -5.05      0.00
   17    6    1     -3.84      0.00
   18    6    1     -6.49      0.00
   19    6    1     -5.42      0.00
   20    6    1     -2.01      0.00
   21    6    1     -2.90      0.00
   22    6    1     -1.90      0.00
   23    6    1      2.33      0.00
   24    6    1      3.96      0.00
  -19    7    1     -5.45      0.00
  -18    7    1     -2.22      0.00
  -17    7    1     -5.11      0.00
  -15    7    1     -2.31      0.00
  -14    7    1     -0.99      0.00
  -13    7    1     -0.04      0.00
  -12    7    1      1.27      0.00
  -11    7    1      1.29      0.00
  -10    7    1     -1.90      0.00
   -9    7    1     -2.72      0.00
   -8    7    1     -0.25      0.00
   -7    7    1      1.72      0.00
   -6    7    1      3.18      0.00
   -5    7    1      1.35      0.00
   -4    7    1     -1.89      0.00
   -3    7    1     -2.16      0.00
   -2    7    1     -0.89      0.00
   -1    7    1      0.62      0.00
    0    7    1      0.46      0.00
    1    7    1      0.48      0.00
    2    7    1      3.08      0.00
    3    7    1      3.41      0.00
    4    7    1     -0.22      0.00
    5    7    1     -2.85      0.00
    6    7    1     -2.24      0.00
    7    7    1     -2.76      0.00
    8    7    1     -4.07      0.00
    9    7    1     -2.32      0.00
   10    7    1     -2.11      0.00
   11    7    1     -3.78      0.00
   12    7    1     -2.75      0.00
   13    7    1     -0.25      0.00
   14    7    1      1.06      0.00
   15    7    1      0.84      0.00
   16    7    1      3.61      0.00
   17    7    1      6.66      0.00
   18    7    1      3.73      0.00
   19    7    1      2.76      0.00
   20    7    1      4.13      0.00
   21    7    1     -0.65      0.00
   22    7    1     -4.73      0.00
   23    7    1     -2.51      0.00
   24    7    1     -0.85      0.00
  -19    8    1     13.12      0.00
  -18    8    1     12.88      0.00
  -17    8    1     -0.28      0.00
  -16    8    1     -7.11      0.00
  -14    8    1      0.17      0.00
  -13    8    1      1.59      0.00
  -12    8    1      2.10      0.00
  -11    8    1      1.15      0.00
  -10    8    1     -2.71      0.00
   -9    8    1     -3.98      0.00
   -8    8    1     -2.15      0.00
   -7    8    1     -1.06      0.00
   -6    8    1      0.70      0.00
   -5    8    1      0.60      0.00
   -4    8    1      0.13      0.00
   -3    8    1      2.92      0.00
   -2    8    1      4.32      0.00
   -1    8    1      4.55      0.00
    0    8    1      2.25      0.00
    1    8    1     -3.99      0.00
    2    8    1     -5.17      0.00
    3    8    1     -2.67      0.00
    4    8    1     -2.89      0.00
    5    8    1     -1.40      0.00
    6    8    1      0.67      0.00
    7    8    1     -1.39      0.00
    8    8    1     -2.03      0.00
    9    8    1      0.02      0.00
   10    8    1     -1.53      0.00
   11    8    1     -2.96      0.00
   12    8    1      0.35      0.00
   13    8    1      3.65      0.00
   14    8    1      3.58      0.00
   15    8    1      1.07      0.00
   16    8    1      0.93      0.00
   17    8    1      2.11      0.00
   18    8    1     -0.88      0.00
   19    8    1     -2.04      0.00
   20    8    1     -0.19      0.00
   21    8    1     -2.13      0.00
   22    8    1     -2.62      0.00
   23    8    1      1.84      0.00
   24    8    1      3.54      0.00
  -18    9    1      3.03      0.00
  -17    9    1     -5.82      0.00
  -15    9    1      1.09      0.00
  -14    9    1      5.30      0.00
  -13    9    1      2.52      0.00
  -12    9    1     -1.39      0.00
  -11    9    1     -3.66      0.00
  -10    9    1     -4.89      0.00
   -9    9    1     -2.27      0.00
   -8    9    1      1.65      0.00
   -7    9    1      1.82      0.00
   -6    9    1      1.27      0.00
   -5    9    1      0.01      0.00
   -4    9    1     -1.22      0.00
   -3    9    1      0.04      0.00
   -2    9    1     -0.84      0.00
   -1    9    1     -0.97      0.00
    0    9    1      0.24      0.00
    1    9    1     -3.79      0.00
    2    9    1     -4.62      0.00
    3    9    1      1.03      0.00
    4    9    1      3.34      0.00
    5    9    1      2.64      0.00
    6    9    1      0.98      0.00
    7    9    1     -1.17      0.00
    8    9    1      0.79      0.00
    9    9    1      2.99      0.00
   10    9    1      0.15      0.00
   11    9    1     -1.79      0.00
   12    9    1     -0.41      0.00
   13    9    1      0.21      0.00
   14    9    1     -0.19      0.00
   15    9    1     -0.74      0.00
   16    9    1      0.81      0.00
   17    9    1      3.34      0.00
   18    9    1      2.37      0.00
   19    9    1      0.99      0.00
   20    9    1      0.03      0.00
   21    9    1     -2.70      0.00
   22    9    1     -2.54      0.00
   23    9    1      0.46      0.00
   24    9    1      0.67      0.00
  -18   10    1      3.50      0.00
  -17   10    1     -6.17      0.00
  -16   10    1     -8.85      0.00
  -15   10    1     -2.01      0.00
  -14   10    1      2.46      0.00
  -13   10    1      0.32      0.00
  -12   10    1     -1.87      0.00
  -11   10    1     -0.47      0.00
  -10   10    1      1.14      0.00
   -9   10    1      2.20      0.00
   -8   10    1      2.29      0.00
   -7   10    1      0.56      0.00
   -6   10    1      0.70      0.00
   -5   10    1      1.28      0.00
   -4   10    1      0.11      0.00
   -3   10    1     -0.38      0.00
   -2   10    1     -2.04      0.00
   -1   10    1     -1.53      0.00
    0   10    1      2.20      0.00
    1   10    1      0.14      0.00
    2   10    1     -1.75      0.00
    3   10    1      3.54      0.00
    4   10    1      5.91      0.00
    5   10    1      2.86      0.00
    6   10    1      0.28      0.00
    7   10    1     -0.55      0.00
    8   10    1      0.08      0.00
    9   10    1     -0.03      0.00
   10   10    1     -0.85      0.00
   11   10    1      0.42      0.00
   12   10    1      1.67      0.00
   13   10    1      1.26      0.00
   14   10    1      1.09      0.00
   15   10    1      0.85      0.00
   16   10    1      1.20      0.00
   17   10    1      1.53      0.00
   18   10    1     -0.69      0.00
   19   10    1     -2.92      0.00
   20   10    1     -3.30      0.00
   21   10    1     -0.83      0.00
   22   10    1      4.50      0.00
   23   10    1      6.76      0.00
   24   10    1      4.85      0.00
  -17   11    1     -9.10      0.00
  -16   11    1     -7.72      0.00
  -15   11    1      0.86      0.00
  -14   11    1      5.82      0.00
  -13   11    1      3.26      0.00
  -12   11    1     -0.09      0.00
  -11   11    1      0.96      0.00
  -10   11    1      2.33      0.00
   -9   11    1      2.02      0.00
   -8   11    1      1.29      0.00
   -7   11    1     -0.39      0.00
   -6   11    1     -0.86      0.00
   -5   11    1     -0.32      0.00
   -4   11    1     -0.39      0.00
   -3   11    1      0.80      0.00
   -2   11    1      1.17      0.00
   -1   11    1      1.40      0.00
    0   11    1      3.00      0.00
    1   11    1     -0.39      0.00
    2   11    1     -4.33      0.00
    3   11    1     -0.91      0.00
    4   11    1      1.66      0.00
    5   11    1     -0.39      0.00
    6   11    1     -0.55      0.00
    7   11    1      1.47      0.00
    8   11    1      2.23      0.00
    9   11    1      1.57      0.00
   10   11    1      1.47      0.00
   11   11    1      2.35      0.00
   12   11    1      2.39      0.00
   13   11    1      1.43      0.00
   14   11    1      0.07      0.00
   15   11    1     -1.52      0.00
   16   11    1     -1.05      0.00
   17   11    1      0.60      0.00
   18   11    1      0.26      0.00
   19   11    1     -0.96      0.00
   20   11    1     -1.84      0.00
   21   11    1     -0.08      0.00
   22   11    1      2.99      0.00
   23   11    1      0.74      0.00
   24   11    1     -2.51      0.00
  -16   12    1     -4.02      0.00
  -15   12    1     -0.13      0.00
  -14   12    1      0.67      0.00
  -13   12    1     -1.41      0.00
  -12   12    1     -2.36      0.00
  -11   12    1      0.40      0.00
  -10   12    1      1.91      0.00
   -9   12    1      0.59      0.00
   -8   12    1     -0.85      0.00
   -7   12    1     -3.07      0.00
   -6   12    1     -4.01      0.00
   -5   12    1     -2.85      0.00
   -4   12    1     -2.64      0.00
   -3   12    1     -2.83      0.00
   -2   12    1     -2.89      0.00
   -1   12    1     -1.07      0.00
    0   12    1      3.97      0.00
    1   12    1      5.69      0.00
    2   12    1      3.25      0.00
    3   12    1      2.42      0.00
    4   12    1      1.38      0.00
    5   12    1     -0.81      0.00
    6   12    1     -0.99      0.00
    7   12    1     -0.28      0.00
    8   12    1     -0.18      0.00
    9   12    1      0.32      0.00
   10   12    1      1.25      0.00
   11   12    1      1.30      0.00
   12   12    1      0.14      0.00
   13   12    1     -0.55      0.00
   14   12    1     -0.08      0.00
   15   12    1      0.68      0.00
   16   12    1      1.72      0.00
   17   12    1      1.69      0.00
   18   12    1      0.02      0.00
   19   12    1     -0.99      0.00
   20   12    1     -2.25      0.00
   21   12    1     -3.28      0.00
   22   12    1     -3.44      0.00
   23   12    1     -6.58      0.00
   24   12    1     -7.61      0.00
  -15   13    1      0.97      0.00
  -14   13    1     -1.89      0.00
  -13   13    1     -4.72      0.00
  -12   13    1     -6.04      0.00
  -11   13    1     -3.61      0.00
  -10   13    1     -0.73      0.00
   -9   13    1     -0.15      0.00
   -8   13    1     -0.96      0.00
   -7   13    1     -3.42      0.00
   -6   13    1     -4.06      0.00
   -5   13    1     -2.29      0.00
   -4   13    1     -2.41      0.00
   -3   13    1     -2.79      0.00
   -2   13    1     -1.46      0.00
   -1   13    1      0.45      0.00
    0   13    1      2.43      0.00
    1   13    1      2.13      0.00
    2   13    1      0.05      0.00
    3   13    1     -0.57      0.00
    4   13    1      0.29      0.00
    5   13    1      1.88      0.00
    6   13    1      2.71      0.00
    7   13    1      1.96      0.00
    8   13    1      0.92      0.00
    9   13    1     -0.75      0.00
   10   13    1     -2.11      0.00
   11   13    1     -1.03      0.00
   12   13    1      0.79      0.00
   13   13    1      1.19      0.00
   14   13    1      0.28      0.00
   15   13    1     -1.20      0.00
   16   13    1     -1.52      0.00
   17   13    1     -1.46      0.00
   18   13    1     -3.29      0.00
   19   13    1     -5.13      0.00
   20   13    1     -6.37      0.00
   21   13    1     -6.35      0.00
   22   13    1     -3.50      0.00
   23   13    1     -2.88      0.00
   24   13    1     -3.49      0.00
  -15   14    1     -1.06      0.00
  -14   14    1     -4.28      0.00
  -13   14    1     -2.40      0.00
  -11   14    1      3.09      0.00
  -10   14    1      2.79      0.00
   -9   14    1      1.61      0.00
   -8   14    1      0.92      0.00
   -7   14    1     -0.44      0.00
   -6   14    1     -0.28      0.00
   -5   14    1      0.97      0.00
   -4   14    1     -0.54      0.00
   -3   14    1     -2.04      0.00
   -2   14    1     -1.69      0.00
   -1   14    1     -0.98      0.00
    0   14    1      0.70      0.00
    1   14    1      2.06      0.00
    2   14    1      1.12      0.00
    3   14    1     -1.75      0.00
    4   14    1     -3.29      0.00
    5   14    1     -1.24      0.00
    6   14    1     -0.32      0.00
    7   14    1     -2.13      0.00
    8   14    1     -2.86      0.00
    9   14    1     -3.24      0.00
   10   14    1     -2.99      0.00
   11   14    1     -0.89      0.00
   12   14    1     -0.22      0.00
   13   14    1     -0.54      0.00
   14   14    1     -0.04      0.00
   15   14    1     -1.61      0.00
   16   14    1     -4.87      0.00
   17   14    1     -7.18      0.00
   18   14    1     -8.21      0.00
   19   14    1     -5.85      0.00
   20   14    1     -2.81      0.00
   21   14    1     -3.91      0.00
   22   14    1     -4.85      0.00
   23   14    1     -4.43      0.00
  -14   15    1     -6.84      0.00
  -13   15    1     -5.72      0.00
  -11   15    1     -2.30      0.00
  -10   15    1     -2.08      0.00
   -9   15    1     -0.57      0.00
   -8   15    1     -0.67      0.00
   -7   15    1     -2.44      0.00
   -6   15    1     -1.73      0.00
   -5   15    1     -0.05      0.00
   -4   15    1     -1.51      0.00
   -3   15    1     -1.96      0.00
   -2   15    1      0.48      0.00
   -1   15    1      2.34      0.00
    0   15    1      2.71      0.00
    1   15    1      1.41      0.00
    2   15    1     -0.60      0.00
    3   15    1     -2.38      0.00
    4   15    1     -3.00      0.00
    5   15    1     -1.02      0.00
    6   15    1     -0.16      0.00
    7   15    1     -1.36      0.00
    8   15    1     -0.80      0.00
    9   15    1     -0.18      0.00
   10   15    1     -0.11      0.00
   11   15    1      0.52      0.00
   12   15    1     -0.17      0.00
   13   15    1     -0.31      0.00
   14   15    1      0.34      0.00
   15   15    1     -1.38      0.00
   16   15    1     -1.99      0.00
   17   15    1      0.24      0.00
   18   15    1      0.78      0.00
   19   15    1      0.71      0.00
   20   15    1      0.65      0.00
   21   15    1     -2.20      0.00
   22   15    1     -2.42      0.00
   23   15    1      0.58      0.00
  -13   16    1      1.31      0.00
  -12   16    1      5.50      0.00
  -11   16    1      0.69      0.00
  -10   16    1     -1.95      0.00
   -9   16    1      0.54      0.00
   -8   16    1      0.94      0.00
   -7   16    1     -0.87      0.00
   -6   16    1     -0.63      0.00
   -5   16    1      0.34      0.00
   -4   16    1     -0.13      0.00
   -3   16    1      0.82      0.00
   -2   16    1      1.88      0.00
   -1   16    1      0.14      0.00
    0   16    1     -1.41      0.00
    1   16    1     -1.15      0.00
    2   16    1      0.38      0.00
    3   16    1      1.48      0.00
    4   16    1      0.35      0.00
    5   16    1     -0.24      0.00
    6   16    1     -0.44      0.00
    7   16    1     -2.03      0.00
    8   16    1     -1.70      0.00
    9   16    1      0.74      0.00
   10   16    1      2.48      0.00
   11   16    1      2.73      0.00
   12   16    1      2.67      0.00
   13   16    1      4.86      0.00
   14   16    1      6.93      0.00
   15   16    1      5.80      0.00
   16   16    1      4.65      0.00
   17   16    1      4.39      0.00
   18   16    1      3.93      0.00
   19   16    1      6.12      0.00
   20   16    1      8.29      0.00
   21   16    1      4.20      0.00
   22   16    1     -0.53      0.00
   23   16    1     -0.72      0.00
  -12   17    1     -1.68      0.00
  -11   17    1     -3.74      0.00
  -10   17    1      0.64      0.00
   -9   17    1      4.88      0.00
   -8   17    1      0.62      0.00
   -7   17    1     -3.22      0.00
   -6   17    1     -0.58      0.00
   -5   17    1      2.15      0.00
   -4   17    1      1.12      0.00
   -3   17    1      0.13      0.00
   -2   17    1      0.37      0.00
   -1   17    1      0.46      0.00
    0   17    1      1.28      0.00
    1   17    1      1.44      0.00
    2   17    1      0.95      0.00
    3   17    1      1.20      0.00
    4   17    1      0.13      0.00
    5   17    1     -0.69      0.00
    6   17    1     -0.04      0.00
    7   17    1     -1.06      0.00
    8   17    1     -1.62      0.00
    9   17    1     -0.13      0.00
   10   17    1     -0.49      0.00
   11   17    1     -2.43      0.00
   12   17    1     -2.17      0.00
   13   17    1     -0.36      0.00
   14   17    1      0.01      0.00
   15   17    1     -0.29      0.00
   16   17    1     -0.50      0.00
   17   17    1     -2.12      0.00
   18   17    1     -2.90      0.00
   19   17    1     -1.11      0.00
   20   17    1     -0.48      0.00
   21   17    1     -2.93      0.00
   22   17    1     -3.83      0.00
  -10   18    1      0.28      0.00
   -9   18    1     -0.35      0.00
   -8   18    1     -4.37      0.00
   -7   18    1     -2.74      0.00
   -6   18    1      1.30      0.00
   -5   18    1      0.23      0.00
   -4   18    1     -1.98      0.00
   -3   18    1     -0.60      0.00
   -2   18    1      0.68      0.00
   -1   18    1     -0.93      0.00
    0   18    1     -2.09      0.00
    1   18    1     -1.97      0.00
    2   18    1     -1.09      0.00
    3   18    1      0.60      0.00
    4   18    1     -0.24      0.00
    5   18    1     -2.74      0.00
    6   18    1     -3.63      0.00
    7   18    1     -3.84      0.00
    8   18    1     -0.83      0.00
    9   18    1      4.66      0.00
   10   18    1      4.57      0.00
   11   18    1      0.46      0.00
   12   18    1     -0.48      0.00
   13   18    1      0.50      0.00
   14   18    1      1.48      0.00
   15   18    1      2.31      0.00
   16   18    1     -1.62      0.00
   17   18    1     -7.79      0.00
   18   18    1     -6.55      0.00
   19   18    1     -0.97      0.00
   20   18    1      1.14      0.00
   21   18    1      0.80      0.00
   -9   19    1      3.26      0.00
   -8   19    1      0.22      0.00
   -7   19    1      2.66      0.00
   -6   19    1      3.82      0.00
   -5   19    1      0.75      0.00
   -4   19    1      0.41      0.00
   -3   19    1      2.39      0.00
   -2   19    1      1.10      0.00
   -1   19    1     -1.74      0.00
    0   19    1     -1.56      0.00
    1   19    1     -0.54      0.00
    2   19    1     -1.07      0.00
    3   19    1     -1.19      0.00
    4   19    1     -1.52      0.00
    5   19    1     -2.05      0.00
    6   19    1     -1.53      0.00
    7   19    1     -0.61      0.00
    8   19    1      2.62      0.00
    9   19    1      5.13      0.00
   10   19    1      1.22      0.00
   11   19    1     -1.69      0.00
   12   19    1      1.58      0.00
   13   19    1      3.34      0.00
   14   19    1      2.22      0.00
   15   19    1      0.08      0.00
   16   19    1     -6.61      0.00
   17   19    1    -11.11      0.00
   18   19    1     -5.86      0.00
   19   19    1     -0.98      0.00
   20   19    1     -1.14      0.00
   21   19    1      0.49      0.00
   -8   20    1     -0.18      0.00
   -7   20    1      3.34      0.00
   -6   20    1      1.90      0.00
   -5   20    1     -1.27      0.00
   -4   20    1      0.47      0.00
   -3   20    1      2.00      0.00
   -2   20    1     -1.06      0.00
   -1   20    1     -2.80      0.00
    0   20    1      0.11      0.00
    1   20    1      2.08      0.00
    2   20    1      0.30      0.00
    3   20    1     -1.51      0.00
    4   20    1     -1.50      0.00
    5   20    1     -0.51      0.00
    6   20    1     -0.52      0.00
    7   20    1     -0.53      0.00
    8   20    1      3.31      0.00
    9   20    1      4.15      0.00
   10   20    1     -3.94      0.00
   11   20    1     -9.03      0.00
   12   20    1     -5.81      0.00
   13   20    1     -2.63      0.00
   14   20    1      0.15      0.00
   15   20    1      1.81      0.00
   16   20    1     -1.91      0.00
   17   20    1     -3.33      0.00
   18   20    1      0.82      0.00
   19   20    1     -0.05      0.00
   20   20    1     -3.90      0.00
   -6   21    1     -4.57      0.00
   -5   21    1     -6.48      0.00
   -4   21    1     -3.86      0.00
   -3   21    1     -2.72      0.00
   -2   21    1     -3.96      0.00
   -1   21    1     -1.92      0.00
    0   21    1      2.31      0.00
    1   21    1      2.51      0.00
    2   21    1     -0.18      0.00
    3   21    1     -0.57      0.00
    4   21    1      1.61      0.00
    5   21    1      2.88      0.00
    6   21    1     -0.56      0.00
    7   21    1     -3.48      0.00
    8   21    1      1.47      0.00
    9   21    1      3.73      0.00
   10   21    1     -2.50      0.00
   11   21    1     -2.25      0.00
   12   21    1      4.53      0.00
   13   21    1      4.49      0.00
   14   21    1      0.12      0.00
   15   21    1     -3.26      0.00
   16   21    1     -5.31      0.00
   17   21    1     -3.02      0.00
   18   21    1     -0.60      0.00
   19   21    1     -3.33      0.00
   -5   22    1     -2.54      0.00
   -4   22    1      0.13      0.00
   -3   22    1     -0.88      0.00
   -2   22    1     -3.54      0.00
   -1   22    1     -2.11      0.00
    0   22    1      1.57      0.00
    1   22    1      2.09      0.00
    2   22    1      0.81      0.00
    3   22    1      0.82      0.00
    4   22    1      1.62      0.00
    5   22    1      1.65      0.00
    6   22    1     -1.30      0.00
    7   22    1     -1.04      0.00
    8   22    1      7.34      0.00
    9   22    1      7.51      0.00
   10   22    1     -4.83      0.00
   11   22    1     -7.65      0.00
   12   22    1      0.33      0.00
   13   22    1      3.86      0.00
   14   22    1      3.73      0.00
   15   22    1      3.08      0.00
   16   22    1      1.48      0.00
   17   22    1      0.70      0.00
   18   22    1     -1.03      0.00
   -3   23    1     -2.37      0.00
   -2   23    1     -1.45      0.00
   -1   23    1      2.04      0.00
    0   23    1      3.39      0.00
    1   23    1     -0.13      0.00
    2   23    1     -3.09      0.00
    3   23    1     -1.58      0.00
    4   23    1      1.93      0.00
    5   23    1      4.83      0.00
    6   23    1      4.69      0.00
    7   23    1      4.99      0.00
    8   23    1      8.24      0.00
    9   23    1      2.51      0.00
   10   23    1     -7.93      0.00
   11   23    1     -0.90      0.00
   12   23    1     13.67      0.00
   13   23    1     13.05      0.00
   14   23    1      3.33      0.00
   15   23    1     -2.31      0.00
   16   23    1     -1.12      0.00
   17   23    1      2.49      0.00
    0   24    1      1.51      0.00
    1   24    1     -1.49      0.00
    2   24    1     -2.07      0.00
    3   24    1      0.06      0.00
    4   24    1      0.32      0.00
    5   24    1     -1.80      0.00
    6   24    1     -4.38      0.00
    7   24    1     -4.14      0.00
    8   24    1      0.36      0.00
    9   24    1      0.66      0.00
   10   24    1     -1.63      0.00
   11   24    1      5.25      0.00
   12   24    1     10.07      0.00
   13   24    1      1.66      0.00
   14   24    1     -5.35      0.00
   15   24    1     -2.74      0.00
    3   25    1     -4.04      0.00
    4   25    1     -4.90      0.00
    5   25    1     -5.29      0.00
    6   25    1     -2.00      0.00
    7   25    1      2.94      0.00
    8   25    1      5.84      0.00
    9   25    1      2.84      0.00
   10   25    1     -2.14      0.00
   11   25    1     -0.38      0.00
   12   25    1      1.27      0.00
  -11  -25    2     -1.38      0.00
  -10  -25    2      0.71      0.00
   -9  -25    2      0.17      0.00
   -8  -25    2     -1.35      0.00
   -7  -25    2     -2.30      0.00
   -6  -25    2     -1.91      0.00
   -5  -25    2     -1.94      0.00
   -4  -25    2     -2.46      0.00
   -3  -25    2     -0.70      0.00
   -2  -25    2      0.46      0.00
  -14  -24    2      5.03      0.00
  -13  -24    2      5.09      0.00
  -12  -24    2      0.63      0.00
  -11  -24    2      1.29      0.00
  -10  -24    2      2.79      0.00
   -9  -24    2     -1.93      0.00
   -8  -24    2     -5.55      0.00
   -7  -24    2     -5.35      0.00
   -6  -24    2     -4.08      0.00
   -5  -24    2     -3.36      0.00
   -4  -24    2     -2.68      0.00
   -3  -24    2      0.53      0.00
   -2  -24    2      2.64      0.00
   -1  -24    2      0.70      0.00
    0  -24    2     -1.95      0.00
    1  -24    2     -3.84      0.00
  -16  -23    2      1.23      0.00
  -15  -23    2      0.09      0.00
  -14  -23    2     -0.60      0.00
  -13  -23    2     -0.70      0.00
  -12  -23    2     -2.02      0.00
  -11  -23    2      0.04      0.00
  -10  -23    2     -1.36      0.00
   -9  -23    2     -8.23      0.00
   -8  -23    2     -8.14      0.00
   -7  -23    2     -3.25      0.00
   -6  -23    2     -0.96      0.00
   -5  -23    2      0.22      0.00
   -4  -23    2      0.58      0.00
   -3  -23    2      0.42      0.00
   -2  -23    2     -1.25      0.00
   -1  -23    2     -4.31      0.00
    0  -23    2     -4.94      0.00
    1  -23    2     -3.44      0.00
    2  -23    2     -0.69      0.00
    3  -23    2      1.96      0.00
    4  -23    2      0.44      0.00
  -17  -22    2     -3.33      0.00
  -16  -22    2     -1.14      0.00
  -15  -22    2     -0.79      0.00
  -14  -22    2     -0.67      0.00
  -13  -22    2     -0.19      0.00
  -12  -22    2     -0.79      0.00
  -11  -22    2      0.43      0.00
  -10  -22    2     -1.55      0.00
   -9  -22    2     -5.76      0.00
   -8  -22    2     -2.76      0.00
   -7  -22    2     -0.09      0.00
   -6  -22    2     -3.15      0.00
   -5  -22    2     -3.66      0.00
   -4  -22    2     -1.62      0.00
   -3  -22    2     -0.17      0.00
   -2  -22    2      0.53      0.00
   -1  -22    2      0.35      0.00
    0  -22    2      1.07      0.00
    1  -22    2      2.11      0.00
    2  -22    2      3.02      0.00
    3  -22    2      2.88      0.00
    4  -22    2     -1.08      0.00
    5  -22    2     -4.28      0.00
    6  -22    2     -2.71      0.00
  -18  -21    2     -3.45      0.00
  -17  -21    2     -4.61      0.00
  -16  -21    2     -3.07      0.00
  -15  -21    2     -0.97      0.00
  -14  -21    2      2.92      0.00
  -13  -21    2      7.04      0.00
  -12  -21    2      8.19      0.00
  -11  -21    2      7.03      0.00
  -10  -21    2      1.94      0.00
   -9  -21    2     -3.04      0.00
   -8  -21    2     -1.48      0.00
   -7  -21    2     -0.54      0.00
   -6  -21    2     -1.79      0.00
   -5  -21    2      1.77      0.00
   -4  -21    2      4.61      0.00
   -3  -21    2      2.20      0.00
   -2  -21    2     -0.70      0.00
   -1  -21    2     -1.44      0.00
    0  -21    2     -0.94      0.00
    1  -21    2     -1.77      0.00
    2  -21    2     -2.84      0.00
    3  -21    2     -1.98      0.00
    4  -21    2     -0.95      0.00
    5  -21    2      1.21      0.00
    6  -21    2      3.90      0.00
    7  -21    2      2.78      0.00
  -19  -20    2      5.35      0.00
  -18  -20    2      3.01      0.00
  -17  -20    2      1.30      0.00
  -16  -20    2      0.57      0.00
  -15  -20    2      1.63      0.00
  -14  -20    2      1.44      0.00
  -13  -20    2     -1.43      0.00
  -12  -20    2     -3.58      0.00
  -11  -20    2     -3.36      0.00
  -10  -20    2     -3.53      0.00
   -9  -20    2     -3.13      0.00
   -8  -20    2     -0.08      0.00
   -7  -20    2      1.07      0.00
   -6  -20    2      0.46      0.00
   -5  -20    2      1.62      0.00
   -4  -20    2      1.12      0.00
   -3  -20    2     -1.13      0.00
   -2  -20    2     -1.52      0.00
   -1  -20    2     -0.77      0.00
    0  -20    2     -0.94      0.00
    1  -20    2     -2.56      0.00
    2  -20    2     -2.38      0.00
    3  -20    2      0.49      0.00
    4  -20    2      1.39      0.00
    5  -20    2      0.07      0.00
    6  -20    2     -1.25      0.00
    7  -20    2     -2.09      0.00
    8  -20    2     -0.48      0.00
    9  -20    2      1.76      0.00
  -20  -19    2      4.06      0.00
  -19  -19    2      1.76      0.00
  -18  -19    2      1.58      0.00
  -17  -19    2      0.37      0.00
  -16  -19    2     -1.47      0.00
  -15  -19    2      0.21      0.00
  -14  -19    2      0.00      0.00
  -13  -19    2     -2.90      0.00
  -12  -19    2     -3.88      0.00
  -11  -19    2     -5.16      0.00
  -10  -19    2     -7.83      0.00
   -9  -19    2     -7.27      0.00
   -8  -19    2     -3.05      0.00
   -7  -19    2      0.30      0.00
   -6  -19    2      1.94      0.00
   -5  -19    2      2.62      0.00
   -4  -19    2      1.88      0.00
   -3  -19    2      1.29      0.00
   -2  -19    2      1.15      0.00
   -1  -19    2      1.14      0.00
    0  -19    2      0.77      0.00
    1  -19    2     -2.01      0.00
    2  -19    2     -3.68      0.00
    3  -19    2     -1.55      0.00
    4  -19    2     -0.51      0.00
    5  -19    2     -1.87      0.00
    6  -19    2     -2.95      0.00
    7  -19    2     -2.56      0.00
    8  -19    2     -1.10      0.00
    9  -19    2     -1.69      0.00
   10  -19    2     -4.39      0.00
  -21  -18    2      3.03      0.00
  -20  -18    2      4.01      0.00
  -19  -18    2      2.97      0.00
  -18  -18    2      1.42      0.00
  -17  -18    2     -3.29      0.00
  -16  -18    2     -5.46      0.00
  -15  -18    2     -1.19      0.00
  -14  -18    2     -0.20      0.00
  -13  -18    2     -1.73      0.00
  -12  -18    2      0.26      0.00
  -11  -18    2      0.45      0.00
  -10  -18    2     -2.56      0.00
   -9  -18    2     -3.88      0.00
   -8  -18    2     -3.18      0.00
   -7  -18    2     -1.38      0.00
   -6  -18    2      1.11      0.00
   -5  -18    2      1.25      0.00
   -4  -18    2     -0.53      0.00
   -3  -18    2     -0.21      0.00
   -2  -18    2      0.87      0.00
   -1  -18    2      1.50      0.00
    0  -18    2      2.12      0.00
    1  -18    2      0.58      0.00
    2  -18    2      0.88      0.00
    3  -18    2      4.51      0.00
    4  -18    2      3.83      0.00
    5  -18    2     -0.26      0.00
    6  -18    2     -1.20      0.00
    7  -18    2      0.82      0.00
    8  -18    2      2.01      0.00
    9  -18    2     -0.01      0.00
   10  -18    2     -2.33      0.00
   11  -18    2     -0.88      0.00
  -21  -17    2     -0.12      0.00
  -20  -17    2     -0.73      0.00
  -19  -17    2     -0.86      0.00
  -18  -17    2     -2.77      0.00
  -17  -17    2     -6.39      0.00
  -16  -17    2     -5.57      0.00
  -15  -17    2     -1.20      0.00
  -14  -17    2     -1.69      0.00
  -13  -17    2     -3.01      0.00
  -12  -17    2     -2.42      0.00
  -11  -17    2     -6.77      0.00
  -10  -17    2    -12.04      0.00
   -9  -17    2    -10.16      0.00
   -8  -17    2     -4.09      0.00
   -7  -17    2      0.18      0.00
   -6  -17    2      0.51      0.00
   -5  -17    2     -2.59      0.00
   -4  -17    2     -4.34      0.00
   -3  -17    2     -0.64      0.00
   -2  -17    2      3.28      0.00
   -1  -17    2      3.73      0.00
    0  -17    2      3.35      0.00
    1  -17    2      1.39      0.00
    2  -17    2      0.99      0.00
    3  -17    2      3.45      0.00
    4  -17    2      1.44      0.00
    5  -17    2     -2.09      0.00
    6  -17    2     -1.04      0.00
    7  -17    2      0.30      0.00
    8  -17    2     -0.89      0.00
    9  -17    2     -2.91      0.00
   10  -17    2     -3.25      0.00
   11  -17    2     -0.71      0.00
   12  -17    2      2.40      0.00
  -22  -16    2      3.15      0.00
  -21  -16    2     -0.15      0.00
  -20  -16    2     -0.72      0.00
  -19  -16    2      0.40      0.00
  -18  -16    2     -2.84      0.00
  -17  -16    2     -5.25      0.00
  -16  -16    2     -1.39      0.00
  -15  -16    2      2.02      0.00
  -14  -16    2     -0.40      0.00
  -13  -16    2     -2.11      0.00
  -12  -16    2     -1.40      0.00
  -11  -16    2     -2.67      0.00
  -10  -16    2     -2.57      0.00
   -9  -16    2      0.90      0.00
   -8  -16    2      3.09      0.00
   -7  -16    2      2.36      0.00
   -6  -16    2      1.62      0.00
   -5  -16    2      1.53      0.00
   -4  -16    2      0.49      0.00
   -3  -16    2      0.33      0.00
   -2  -16    2      0.23      0.00
   -1  -16    2     -1.56      0.00
    0  -16    2     -1.93      0.00
    1  -16    2     -2.08      0.00
    2  -16    2     -1.91      0.00
    3  -16    2      0.14      0.00
    4  -16    2     -0.86      0.00
    5  -16    2     -1.27      0.00
    6  -16    2      2.42      0.00
    7  -16    2      2.69      0.00
    8  -16    2      0.61      0.00
    9  -16    2      1.19      0.00
   10  -16    2      2.57      0.00
   11  -16    2      3.37      0.00
   12  -16    2      3.84      0.00
   13  -16    2      2.58      0.00
  -22  -15    2     -3.51      0.00
  -21  -15    2     -8.95      0.00
  -20  -15    2     -7.40      0.00
  -19  -15    2     -1.50      0.00
  -18  -15    2     -1.09      0.00
  -17  -15    2      0.44      0.00
  -16  -15    2      5.15      0.00
  -15  -15    2      4.06      0.00
  -14  -15    2     -0.86      0.00
  -13  -15    2     -1.24      0.00
  -12  -15    2      0.49      0.00
  -11  -15    2     -0.68      0.00
  -10  -15    2     -2.05      0.00
   -9  -15    2     -1.04      0.00
   -8  -15    2      0.76      0.00
   -7  -15    2      0.78      0.00
   -6  -15    2     -0.38      0.00
   -5  -15    2     -1.26      0.00
   -4  -15    2     -3.24      0.00
   -3  -15    2     -3.13      0.00
   -2  -15    2     -0.11      0.00
   -1  -15    2      0.26      0.00
    0  -15    2     -0.36      0.00
    1  -15    2     -0.20      0.00
    2  -15    2     -0.10      0.00
    3  -15    2      1.31      0.00
    4  -15    2      0.24      0.00
    5  -15    2     -1.39      0.00
    6  -15    2     -0.50      0.00
    7  -15    2     -2.39      0.00
    8  -15    2     -3.36      0.00
    9  -15    2     -1.01      0.00
   10  -15    2     -2.00      0.00
   11  -15    2     -3.51      0.00
   12  -15    2     -0.56      0.00
   13  -15    2      2.20      0.00
   14  -15    2     -0.48      0.00
  -22  -14    2      0.28      0.00
  -21  -14    2     -1.95      0.00
  -20  -14    2      0.11      0.00
  -19  -14    2      3.43      0.00
  -18  -14    2      0.50      0.00
  -17  -14    2      0.80      0.00
  -16  -14    2      5.10      0.00
  -15  -14    2      2.95      0.00
  -14  -14    2     -1.40      0.00
  -13  -14    2     -1.17      0.00
  -12  -14    2     -0.61      0.00
  -11  -14    2     -2.24      0.00
  -10  -14    2     -2.75      0.00
   -9  -14    2     -0.91      0.00
   -8  -14    2      0.86      0.00
   -7  -14    2      0.09      0.00
   -6  -14    2     -0.54      0.00
   -5  -14    2      1.32      0.00
   -4  -14    2      0.99      0.00
   -3  -14    2     -0.72      0.00
   -2  -14    2     -0.39      0.00
   -1  -14    2     -1.71      0.00
    0  -14    2     -2.37      0.00
    1  -14    2     -0.61      0.00
    2  -14    2     -0.85      0.00
    3  -14    2     -1.59      0.00
    4  -14    2     -2.06      0.00
    5  -14    2     -0.82      0.00
    6  -14    2      2.83      0.00
    7  -14    2      2.38      0.00
    8  -14    2      1.09      0.00
    9  -14    2      2.29      0.00
   10  -14    2      0.09      0.00
   11  -14    2     -1.67      0.00
   12  -14    2      0.07      0.00
   13  -14    2     -0.59      0.00
   14  -14    2     -4.65      0.00
   15  -14    2     -5.94      0.00
  -22  -13    2      3.10      0.00
  -21  -13    2      0.82      0.00
  -20  -13    2      0.32      0.00
  -19  -13    2      1.65      0.00
  -18  -13    2     -0.19      0.00
  -17  -13    2      1.56      0.00
  -16  -13    2      5.87      0.00
  -15  -13    2      3.47      0.00
  -14  -13    2      0.43      0.00
  -13  -13    2      1.99      0.00
  -12  -13    2      1.86      0.00
  -11  -13    2     -1.02      0.00
  -10  -13    2     -1.93      0.00
   -9  -13    2     -0.32      0.00
   -8  -13    2      0.59      0.00
   -7  -13    2     -0.44      0.00
   -6  -13    2     -0.16      0.00
   -5  -13    2      2.20      0.00
   -4  -13    2      1.62      0.00
   -3  -13    2     -1.04      0.00
   -2  -13    2     -1.92      0.00
   -1  -13    2     -2.96      0.00
    0  -13    2     -1.83      0.00
    1  -13    2      1.47      0.00
    2  -13    2      0.78      0.00
    3  -13    2     -0.93      0.00
    4  -13    2     -0.48      0.00
    5  -13    2      0.59      0.00
    6  -13    2      1.72      0.00
    7  -13    2     -0.04      0.00
    8  -13    2     -0.80      0.00
    9  -13    2      1.08      0.00
   10  -13    2     -1.59      0.00
   11  -13    2     -4.54      0.00
   12  -13    2     -3.13      0.00
   13  -13    2     -2.82      0.00
   14  -13    2     -4.79      0.00
   15  -13    2     -5.33      0.00
   16  -13    2     -2.48      0.00
  -23  -12    2      2.40      0.00
  -22  -12    2      4.27      0.00
  -21  -12    2      3.59      0.00
  -20  -12    2      1.15      0.00
  -19  -12    2     -0.34      0.00
  -18  -12    2     -2.56      0.00
  -17  -12    2     -1.58      0.00
  -16  -12    2      1.24      0.00
  -15  -12    2     -1.27      0.00
  -14  -12    2     -2.80      0.00
  -13  -12    2      0.19      0.00
  -12  -12    2      0.27      0.00
  -11  -12    2     -1.77      0.00
  -10  -12    2     -0.94      0.00
   -9  -12    2      0.45      0.00
   -8  -12    2     -0.66      0.00
   -7  -12    2     -1.92      0.00
   -6  -12    2     -0.25      0.00
   -5  -12    2      2.70      0.00
   -4  -12    2      3.16      0.00
   -3  -12    2      1.60      0.00
   -2  -12    2     -0.14      0.00
   -1  -12    2     -1.23      0.00
    0  -12    2      1.25      0.00
    1  -12    2      4.11      0.00
    2  -12    2      1.57      0.00
    3  -12    2     -0.71      0.00
    4  -12    2      0.58      0.00
    5  -12    2      1.04      0.00
    6  -12    2      0.52      0.00
    7  -12    2     -0.84      0.00
    8  -12    2     -0.97      0.00
    9  -12    2      0.47      0.00
   10  -12    2     -1.94      0.00
   11  -12    2     -4.35      0.00
   12  -12    2     -2.37      0.00
   13  -12    2     -0.49      0.00
   14  -12    2      0.41      0.00
   15  -12    2      2.12      0.00
   16  -12    2      4.20      0.00
   17  -12    2      2.38      0.00
  -23  -11    2     -0.30      0.00
  -22  -11    2      0.83      0.00
  -21  -11    2      0.32      0.00
  -20  -11    2     -1.38      0.00
  -19  -11    2     -0.95      0.00
  -18  -11    2     -0.44      0.00
  -17  -11    2      0.03      0.00
  -16  -11    2      0.24      0.00
  -15  -11    2     -2.66      0.00
  -14  -11    2     -2.95      0.00
  -13  -11    2     -0.51      0.00
  -12  -11    2     -2.36      0.00
  -11  -11    2     -3.70      0.00
  -10  -11    2     -0.38      0.00
   -9  -11    2      1.36      0.00
   -8  -11    2     -0.24      0.00
   -7  -11    2     -1.15      0.00
   -6  -11    2     -0.75      0.00
   -5  -11    2     -0.57      0.00
   -4  -11    2     -0.51      0.00
   -3  -11    2     -0.69      0.00
   -2  -11    2     -2.51      0.00
   -1  -11    2     -3.29      0.00
    0  -11    2      1.14      0.00
    1  -11    2      5.25      0.00
    2  -11    2      3.87      0.00
    3  -11    2      2.85      0.00
    4  -11    2      3.02      0.00
    5  -11    2      0.26      0.00
    6  -11    2     -1.89      0.00
    7  -11    2     -1.90      0.00
    8  -11    2     -1.44      0.00
    9  -11    2     -0.72      0.00
   10  -11    2     -1.72      0.00
   11  -11    2     -1.45      0.00
   12  -11    2      2.64      0.00
   13  -11    2      5.12      0.00
   14  -11    2      3.93      0.00
   15  -11    2      2.30      0.00
   16  -11    2      1.92      0.00
   17  -11    2     -1.07      0.00
   18  -11    2     -5.88      0.00
  -23  -10    2      7.57      0.00
  -22  -10    2      9.65      0.00
  -21  -10    2      7.40      0.00
  -20  -10    2      2.35      0.00
  -19  -10    2     -0.63      0.00
  -18  -10    2     -2.06      0.00
  -17  -10    2     -3.08      0.00
  -16  -10    2     -3.38      0.00
  -15  -10    2     -4.15      0.00
  -14  -10    2     -2.16      0.00
  -13  -10    2      0.31      0.00
  -12  -10    2     -1.19      0.00
  -11  -10    2     -0.72      0.00
  -10  -10    2      1.56      0.00
   -9  -10    2     -0.36      0.00
   -8  -10    2     -2.54      0.00
   -7  -10    2     -2.09      0.00
   -6  -10    2     -2.11      0.00
   -5  -10    2     -1.56      0.00
   -4  -10    2      1.22      0.00
   -3  -10    2      2.85      0.00
   -2  -10    2     -0.09      0.00
   -1  -10    2     -3.10      0.00
    0  -10    2      0.18      0.00
    1  -10    2      4.19      0.00
    2  -10    2      3.52      0.00
    3  -10    2      3.46      0.00
    4  -10    2      3.55      0.00
    5  -10    2      0.69      0.00
    6  -10    2     -0.36      0.00
    7  -10    2      0.36      0.00
    8  -10    2     -0.22      0.00
    9  -10    2     -0.14      0.00
   10  -10    2      0.21      0.00
   11  -10    2      0.32      0.00
   12  -10    2      1.84      0.00
   13  -10    2      2.45      0.00
   14  -10    2      0.83      0.00
   15  -10    2      0.19      0.00
   16  -10    2      0.74      0.00
   17  -10    2     -3.57      0.00
   18  -10    2     -9.76      0.00
  -23   -9    2      8.00      0.00
  -22   -9    2      6.13      0.00
  -21   -9    2     -1.21      0.00
  -20   -9    2     -7.45      0.00
  -19   -9    2     -7.29      0.00
  -18   -9    2     -4.82      0.00
  -17   -9    2     -3.58      0.00
  -16   -9    2     -2.73      0.00
  -15   -9    2     -2.23      0.00
  -14   -9    2     -0.64      0.00
  -13   -9    2     -0.27      0.00
  -12   -9    2     -2.10      0.00
  -11   -9    2     -0.97      0.00
  -10   -9    2      0.10      0.00
   -9   -9    2     -1.88      0.00
   -8   -9    2     -1.55      0.00
   -7   -9    2     -0.84      0.00
   -6   -9    2     -2.34      0.00
   -5   -9    2     -0.24      0.00
   -4   -9    2      4.66      0.00
   -3   -9    2      6.33      0.00
   -2   -9    2      3.71      0.00
   -1   -9    2      0.33      0.00
    0   -9    2      1.01      0.00
    1   -9    2      2.23      0.00
    2   -9    2     -0.28      0.00
    3   -9    2     -1.17      0.00
    4   -9    2     -0.80      0.00
    5   -9    2     -1.86      0.00
    6   -9    2      0.17      0.00
    7   -9    2      2.98      0.00
    8   -9    2      1.90      0.00
    9   -9    2     -0.05      0.00
   10   -9    2     -1.58      0.00
   11   -9    2     -2.35      0.00
   12   -9    2      0.52      0.00
   13   -9    2      4.60      0.00
   14   -9    2      4.99      0.00
   15   -9    2      3.50      0.00
   16   -9    2      1.04      0.00
   17   -9    2     -8.34      0.00
   18   -9    2    -17.70      0.00
   19   -9    2    -10.59      0.00
  -23   -8    2     -1.08      0.00
  -22   -8    2     -2.46      0.00
  -21   -8    2     -5.72      0.00
  -20   -8    2     -4.76      0.00
  -19   -8    2      0.21      0.00
  -18   -8    2      0.96      0.00
  -17   -8    2     -1.86      0.00
  -16   -8    2     -2.24      0.00
  -15   -8    2     -0.64      0.00
  -14   -8    2      0.91      0.00
  -13   -8    2      0.68      0.00
  -12   -8    2      0.03      0.00
  -11   -8    2      1.95      0.00
  -10   -8    2      3.01      0.00
   -9   -8    2      3.08      0.00
   -8   -8    2      5.54      0.00
   -7   -8    2      6.14      0.00
   -6   -8    2      4.07      0.00
   -5   -8    2      4.14      0.00
   -4   -8    2      3.39      0.00
   -3   -8    2      0.05      0.00
   -2   -8    2     -2.06      0.00
   -1   -8    2     -3.49      0.00
    0   -8    2     -2.89      0.00
    1   -8    2     -0.17      0.00
    2   -8    2      0.00      0.00
    3   -8    2     -0.30      0.00
    4   -8    2     -0.60      0.00
    5   -8    2     -2.74      0.00
    6   -8    2     -2.30      0.00
    7   -8    2     -1.02      0.00
    8   -8    2     -2.42      0.00
    9   -8    2     -2.93      0.00
   10   -8    2     -2.24      0.00
   11   -8    2     -1.55      0.00
   12   -8    2      0.76      0.00
   13   -8    2      1.98      0.00
   14   -8    2     -1.38      0.00
   15   -8    2     -3.32      0.00
   16   -8    2      0.39      0.00
   17   -8    2      0.99      0.00
   18   -8    2      0.40      0.00
   19   -8    2     10.91      0.00
   20   -8    2     18.59      0.00
  -23   -7    2      1.02      0.00
  -22   -7    2      3.71      0.00
  -21   -7    2      2.04      0.00
  -20   -7    2      0.91      0.00
  -19   -7    2      1.02      0.00
  -18   -7    2     -2.20      0.00
  -17   -7    2     -4.04      0.00
  -16   -7    2     -0.64      0.00
  -15   -7    2      1.14      0.00
  -14   -7    2     -0.40      0.00
  -13   -7    2     -0.72      0.00
  -12   -7    2      1.55      0.00
  -11   -7    2      3.82      0.00
  -10   -7    2      3.12      0.00
   -9   -7    2      2.06      0.00
   -8   -7    2      2.68      0.00
   -7   -7    2      2.34      0.00
   -6   -7    2      0.71      0.00
   -5   -7    2     -0.58      0.00
   -4   -7    2     -1.07      0.00
   -3   -7    2      0.54      0.00
   -2   -7    2      3.58      0.00
   -1   -7    2      2.73      0.00
    0   -7    2     -0.79      0.00
    1   -7    2     -1.15      0.00
    2   -7    2     -0.86      0.00
    3   -7    2     -1.01      0.00
    4   -7    2     -0.47      0.00
    5   -7    2     -0.86      0.00
    6   -7    2      0.79      0.00
    7   -7    2      3.31      0.00
    8   -7    2      2.16      0.00
    9   -7    2     -0.21      0.00
   10   -7    2     -1.81      0.00
   11   -7    2     -2.26      0.00
   12   -7    2     -0.94      0.00
   13   -7    2     -0.32      0.00
   14   -7    2     -1.49      0.00
   15   -7    2      0.51      0.00
   16   -7    2      4.79      0.00
   17   -7    2     -1.11      0.00
   18   -7    2    -11.95      0.00
   19   -7    2     -7.55      0.00
   20   -7    2      1.32      0.00
  -23   -6    2     -0.43      0.00
  -22   -6    2      0.18      0.00
  -21   -6    2     -0.44      0.00
  -20   -6    2     -0.93      0.00
  -19   -6    2     -0.31      0.00
  -18   -6    2     -1.20      0.00
  -17   -6    2     -1.03      0.00
  -16   -6    2      2.21      0.00
  -15   -6    2      2.26      0.00
  -14   -6    2     -0.10      0.00
  -13   -6    2      0.09      0.00
  -12   -6    2      1.30      0.00
  -11   -6    2      1.68      0.00
  -10   -6    2      0.96      0.00
   -9   -6    2     -1.37      0.00
   -8   -6    2     -4.43      0.00
   -7   -6    2     -3.96      0.00
   -6   -6    2     -1.59      0.00
   -5   -6    2     -4.27      0.00
   -4   -6    2     -8.22      0.00
   -3   -6    2     -8.77      0.00
   -2   -6    2     -8.28      0.00
   -1   -6    2     -7.49      0.00
    0   -6    2     -6.10      0.00
    1   -6    2     -2.27      0.00
    2   -6    2      1.89      0.00
    3   -6    2      2.66      0.00
    4   -6    2      2.11      0.00
    5   -6    2      1.06      0.00
    6   -6    2      0.62      0.00
    7   -6    2      0.77      0.00
    8   -6    2     -1.22      0.00
    9   -6    2     -2.26      0.00
   10   -6    2     -0.11      0.00
   11   -6    2      2.24      0.00
   12   -6    2      2.69      0.00
   13   -6    2      1.43      0.00
   14   -6    2     -0.06      0.00
   15   -6    2      0.25      0.00
   16   -6    2      1.16      0.00
   17   -6    2     -4.20      0.00
   18   -6    2    -10.38      0.00
   19   -6    2     -3.59      0.00
   20   -6    2      2.63      0.00
   21   -6    2     -6.60      0.00
  -23   -5    2      1.22      0.00
  -22   -5    2      4.12      0.00
  -21   -5    2      5.67      0.00
  -20   -5    2      1.97      0.00
  -19   -5    2     -0.79      0.00
  -18   -5    2     -0.66      0.00
  -17   -5    2     -0.55      0.00
  -16   -5    2      0.49      0.00
  -15   -5    2     -0.51      0.00
  -14   -5    2     -2.41      0.00
  -13   -5    2     -1.64      0.00
  -12   -5    2     -1.03      0.00
  -11   -5    2     -2.20      0.00
  -10   -5    2     -5.85      0.00
   -9   -5    2    -10.65      0.00
   -8   -5    2    -10.77      0.00
   -7   -5    2     -4.47      0.00
   -6   -5    2     -3.36      0.00
   -5   -5    2    -14.46      0.00
   -4   -5    2    -19.23      0.00
   -3   -5    2    -11.71      0.00
   -2   -5    2     -8.33      0.00
   -1   -5    2     -9.13      0.00
    0   -5    2     -8.95      0.00
    1   -5    2     -7.00      0.00
    2   -5    2     -2.54      0.00
    3   -5    2     -1.61      0.00
    4   -5    2     -2.51      0.00
    5   -5    2     -0.53      0.00
    6   -5    2      1.59      0.00
    7   -5    2      2.13      0.00
    8   -5    2      0.10      0.00
    9   -5    2     -1.81      0.00
   10   -5    2     -0.48      0.00
   11   -5    2      0.69      0.00
   12   -5    2     -0.38      0.00
   13   -5    2     -1.31      0.00
   14   -5    2     -0.79      0.00
   15   -5    2      0.40      0.00
   16   -5    2      2.10      0.00
   17   -5    2      0.89      0.00
   18   -5    2     -1.66      0.00
   19   -5    2      4.61      0.00
   20   -5    2     11.56      0.00
   21   -5    2      6.03      0.00
  -23   -4    2     -1.15      0.00
  -22   -4    2     -1.06      0.00
  -21   -4    2      0.76      0.00
  -20   -4    2     -2.83      0.00
  -19   -4    2     -2.60      0.00
  -18   -4    2      3.25      0.00
  -17   -4    2      4.05      0.00
  -16   -4    2      3.28      0.00
  -15   -4    2      3.78      0.00
  -14   -4    2      2.61      0.00
  -13   -4    2      0.40      0.00
  -12   -4    2     -0.83      0.00
  -11   -4    2      1.23      0.00
  -10   -4    2      0.95      0.00
   -9   -4    2     -3.94      0.00
   -8   -4    2     -5.30      0.00
   -7   -4    2     -0.63      0.00
   -6   -4    2      0.94      0.00
   -5   -4    2     -7.27      0.00
   -4   -4    2     -8.81      0.00
   -3   -4    2      1.38      0.00
   -2   -4    2      1.44      0.00
   -1   -4    2     -5.09      0.00
    0   -4    2     -6.43      0.00
    1   -4    2     -7.61      0.00
    2   -4    2     -7.32      0.00
    3   -4    2     -6.51      0.00
    4   -4    2     -3.36      0.00
    5   -4    2      5.32      0.00
    6   -4    2      9.74      0.00
    7   -4    2      7.34      0.00
    8   -4    2      3.03      0.00
    9   -4    2     -0.12      0.00
   10   -4    2      0.43      0.00
   11   -4    2      0.48      0.00
   12   -4    2     -2.14      0.00
   13   -4    2     -2.51      0.00
   14   -4    2      0.29      0.00
   15   -4    2      2.28      0.00
   16   -4    2      2.89      0.00
   17   -4    2      1.16      0.00
   18   -4    2     -3.68      0.00
   19   -4    2     -3.31      0.00
   20   -4    2      0.92      0.00
   21   -4    2     -1.30      0.00
   22   -4    2     -2.08      0.00
  -23   -3    2      2.10      0.00
  -22   -3    2      4.09      0.00
  -21   -3    2      6.42      0.00
  -20   -3    2      0.58      0.00
  -19   -3    2     -1.19      0.00
  -18   -3    2      3.08      0.00
  -17   -3    2     -0.71      0.00
  -16   -3    2     -4.64      0.00
  -15   -3    2     -1.33      0.00
  -14   -3    2      1.06      0.00
  -13   -3    2      0.92      0.00
  -12   -3    2      2.75      0.00
  -11   -3    2      5.78      0.00
  -10   -3    2      1.30      0.00
   -9   -3    2     -5.59      0.00
   -8   -3    2     -3.26      0.00
   -7   -3    2      2.19      0.00
   -6   -3    2      4.09      0.00
   -5   -3    2      3.51      0.00
   -4   -3    2     16.60      0.00
   -3   -3    2     42.03      0.00
   -2   -3    2     35.60      0.00
   -1   -3    2      5.02      0.00
    0   -3    2      3.91      0.00
    1   -3    2     27.45      0.00
    2   -3    2     41.47      0.00
    3   -3    2     34.07      0.00
    4   -3    2     18.10      0.00
    5   -3    2     11.61      0.00
    6   -3    2      8.33      0.00
    7   -3    2      2.14      0.00
    8   -3    2     -1.12      0.00
    9   -3    2     -0.65      0.00
   10   -3    2      2.58      0.00
   11   -3    2      2.98      0.00
   12   -3    2     -1.69      0.00
   13   -3    2     -4.08      0.00
   14   -3    2     -2.85      0.00
   15   -3    2     -2.97      0.00
   16   -3    2     -3.95      0.00
   17   -3    2     -4.81      0.00
   18   -3    2     -7.77      0.00
   19   -3    2     -6.06      0.00
   20   -3    2      2.36      0.00
   21   -3    2      4.95      0.00
   22   -3    2      3.01      0.00
  -22   -2    2      1.19      0.00
  -21   -2    2      4.19      0.00
  -20   -2    2     -0.42      0.00
  -19   -2    2     -1.64      0.00
  -18   -2    2      2.34      0.00
  -17   -2    2     -0.71      0.00
  -16   -2    2     -2.00      0.00
  -15   -2    2      3.62      0.00
  -14   -2    2      2.43      0.00
  -13   -2    2     -4.68      0.00
  -12   -2    2     -4.50      0.00
  -11   -2    2      3.24      0.00
  -10   -2    2      5.69      0.00
   -9   -2    2      5.20      0.00
   -8   -2    2      9.28      0.00
   -7   -2    2     10.41      0.00
   -6   -2    2      9.45      0.00
   -5   -2    2      4.92      0.00
   -4   -2    2      8.99      0.00
   -3   -2    2     38.53      0.00
   -2   -2    2     52.57      0.00
   -1   -2    2     52.15      0.00
    0   -2    2     90.21      0.00
    1   -2    2    118.70      0.00
    2   -2    2     80.20      0.00
    3   -2    2     20.85      0.00
    4   -2    2     -7.14      0.00
    5   -2    2     -4.72      0.00
    6   -2    2      0.06      0.00
    7   -2    2     -2.37      0.00
    8   -2    2     -0.02      0.00
    9   -2    2      5.06      0.00
   10   -2    2      6.17      0.00
   11   -2    2      2.90      0.00
   12   -2    2     -1.74      0.00
   13   -2    2     -1.07      0.00
   14   -2    2      2.63      0.00
   15   -2    2      2.44      0.00
   16   -2    2      0.35      0.00
   17   -2    2     -0.56      0.00
   18   -2    2     -2.52      0.00
   19   -2    2     -1.25      0.00
   20   -2    2      5.02      0.00
   21   -2    2      4.55      0.00
   22   -2    2     -0.09      0.00
   23   -2    2      1.47      0.00
  -22   -1    2      4.64      0.00
  -21   -1    2      9.00      0.00
  -20   -1    2      4.97      0.00
  -19   -1    2      2.97      0.00
  -18   -1    2      5.61      0.00
  -17   -1    2      3.40      0.00
  -16   -1    2      1.18      0.00
  -15   -1    2      3.70      0.00
  -14   -1    2      2.00      0.00
  -13   -1    2     -0.66      0.00
  -12   -1    2      3.98      0.00
  -11   -1    2      7.35      0.00
  -10   -1    2     -0.19      0.00
   -9   -1    2     -5.08      0.00
   -8   -1    2      1.07      0.00
   -7   -1    2      3.60      0.00
   -6   -1    2      5.24      0.00
   -5   -1    2     13.38      0.00
   -4   -1    2     35.92      0.00
   -3   -1    2     62.97      0.00
   -2   -1    2     19.89      0.00
   -1   -1    2    -65.28      0.00
    0   -1    2    -56.73      0.00
    1   -1    2      6.86      0.00
    2   -1    2     17.87      0.00
    3   -1    2      8.98      0.00
    4   -1    2     16.14      0.00
    5   -1    2     20.72      0.00
    6   -1    2     14.43      0.00
    7   -1    2      2.30      0.00
    8   -1    2     -4.50      0.00
    9   -1    2     -6.28      0.00
   10   -1    2     -6.43      0.00
   11   -1    2     -3.05      0.00
   12   -1    2     -0.53      0.00
   13   -1    2      0.52      0.00
   14   -1    2      1.21      0.00
   15   -1    2     -0.06      0.00
   16   -1    2     -0.19      0.00
   17   -1    2      1.48      0.00
   18   -1    2      0.72      0.00
   19   -1    2      0.83      0.00
   20   -1    2      4.63      0.00
   21   -1    2      3.06      0.00
   22   -1    2     -1.31      0.00
   23   -1    2      0.59      0.00
  -22    0    2      8.74      0.00
  -21    0    2      8.84      0.00
  -20    0    2      2.65      0.00
  -19    0    2     -0.28      0.00
  -18    0    2      1.39      0.00
  -17    0    2      0.77      0.00
  -16    0    2     -1.64      0.00
  -15    0    2     -0.32      0.00
  -14    0    2      0.49      0.00
  -13    0    2      0.22      0.00
  -12    0    2      2.45      0.00
  -11    0    2      2.42      0.00
  -10    0    2     -0.81      0.00
   -9    0    2      2.28      0.00
   -8    0    2      7.90      0.00
   -7    0    2      2.29      0.00
   -6    0    2     -3.34      0.00
   -5    0    2     -3.33      0.00
   -4    0    2     -6.30      0.00
   -3    0    2    -17.44      0.00
   -2    0    2    -60.59      0.00
   -1    0    2    -69.03      0.00
    0    0    2     46.39      0.00
    1    0    2    139.01      0.00
    2    0    2     75.39      0.00
    3    0    2    -13.98      0.00
    4    0    2    -31.60      0.00
    5    0    2    -20.48      0.00
    6    0    2    -12.52      0.00
    7    0    2    -13.20      0.00
    8    0    2    -12.39      0.00
    9    0    2     -5.84      0.00
   10    0    2     -2.80      0.00
   11    0    2     -1.69      0.00
   12    0    2     -1.67      0.00
   13    0    2     -1.32      0.00
   14    0    2      0.98      0.00
   15    0    2      0.54      0.00
   16    0    2     -0.77      0.00
   17    0    2     -0.71      0.00
   18    0    2     -1.74      0.00
   19    0    2     -1.12      0.00
   20    0    2      0.50      0.00
   21    0    2     -5.17      0.00
   22    0    2    -11.44      0.00
   23    0    2     -7.28      0.00
  -22    1    2      6.78      0.00
  -21    1    2      2.36      0.00
  -20    1    2     -3.34      0.00
  -19    1    2     -2.65      0.00
  -18    1    2      1.42      0.00
  -17    1    2      3.84      0.00
  -16    1    2      2.78      0.00
  -15    1    2      3.47      0.00
  -14    1    2      4.85      0.00
  -13    1    2      3.61      0.00
  -12    1    2      2.65      0.00
  -11    1    2      1.27      0.00
  -10    1    2      0.06      0.00
   -9    1    2      2.64      0.00
   -8    1    2      3.38      0.00
   -7    1    2     -4.69      0.00
   -6    1    2     -9.71      0.00
   -5    1    2     -4.44      0.00
   -4    1    2      1.44      0.00
   -3    1    2     -2.16      0.00
   -2    1    2    -34.07      0.00
   -1    1    2    -49.95      0.00
    0    1    2      5.02      0.00
    1    1    2     17.76      0.00
    2    1    2    -69.02      0.00
    3    1    2   -104.63      0.00
    4    1    2    -54.90      0.00
    5    1    2    -18.00      0.00
    6    1    2     -8.40      0.00
    7    1    2     -6.64      0.00
    8    1    2     -4.64      0.00
    9    1    2     -1.07      0.00
   10    1    2     -4.18      0.00
   11    1    2     -5.28      0.00
   12    1    2     -2.16      0.00
   13    1    2     -0.93      0.00
   14    1    2     -0.62      0.00
   15    1    2     -2.86      0.00
   16    1    2     -3.69      0.00
   17    1    2     -1.97      0.00
   18    1    2     -3.01      0.00
   19    1    2     -3.56      0.00
   20    1    2     -3.11      0.00
   21    1    2     -6.08      0.00
   22    1    2     -4.62      0.00
   23    1    2      5.34      0.00
  -21    2    2     -5.16      0.00
  -20    2    2     -8.80      0.00
  -19    2    2     -5.58      0.00
  -18    2    2     -2.11      0.00
  -17    2    2      0.59      0.00
  -16    2    2      0.65      0.00
  -15    2    2      0.10      0.00
  -14    2    2      0.44      0.00
  -13    2    2     -0.69      0.00
  -12    2    2     -1.65      0.00
  -11    2    2     -2.84      0.00
  -10    2    2     -2.97      0.00
   -9    2    2      0.92      0.00
   -8    2    2      4.26      0.00
   -7    2    2      2.09      0.00
   -6    2    2      0.97      0.00
   -5    2    2      5.27      0.00
   -4    2    2      1.30      0.00
   -3    2    2    -19.09      0.00
   -2    2    2    -44.76      0.00
   -1    2    2    -36.33      0.00
    0    2    2     20.99      0.00
    1    2    2     33.71      0.00
    2    2    2    -27.52      0.00
    3    2    2    -42.99      0.00
    4    2    2     -3.61      0.00
    5    2    2      7.64      0.00
    6    2    2      0.42      0.00
    7    2    2     -2.31      0.00
    8    2    2     -1.87      0.00
    9    2    2      1.33      0.00
   10    2    2     -2.07      0.00
   11    2    2     -3.59      0.00
   12    2    2     -0.14      0.00
   13    2    2      0.29      0.00
   14    2    2      0.41      0.00
   15    2    2     -0.37      0.00
   16    2    2      0.43      0.00
   17    2    2      1.63      0.00
   18    2    2     -2.96      0.00
   19    2    2     -5.73      0.00
   20    2    2     -4.43      0.00
   21    2    2     -4.91      0.00
   22    2    2     -0.91      0.00
   23    2    2      8.76      0.00
   24    2    2     10.48      0.00
  -21    3    2     -0.55      0.00
  -20    3    2     -1.77      0.00
  -19    3    2      2.42      0.00
  -18    3    2      3.36      0.00
  -17    3    2      2.98      0.00
  -16    3    2      2.17      0.00
  -15    3    2      0.98      0.00
  -14    3    2      2.12      0.00
  -13    3    2      2.55      0.00
  -12    3    2      0.83      0.00
  -11    3    2     -1.81      0.00
  -10    3    2     -2.17      0.00
   -9    3    2      0.95      0.00
   -8    3    2      1.76      0.00
   -7    3    2     -2.66      0.00
   -6    3    2     -5.81      0.00
   -5    3    2     -1.06      0.00
   -4    3    2      1.80      0.00
   -2    3    2      1.22      0.00
   -1    3    2     24.20      0.00
    0    3    2     53.84      0.00
    1    3    2     50.04      0.00
    2    3    2     12.99      0.00
    3    3    2      8.17      0.00
    4    3    2     28.73      0.00
    5    3    2     23.04      0.00
    6    3    2     10.81      0.00
    7    3    2      8.44      0.00
    8    3    2      6.92      0.00
    9    3    2      5.76      0.00
   10    3    2      0.07      0.00
   11    3    2     -1.53      0.00
   12    3    2      2.21      0.00
   13    3    2      1.79      0.00
   14    3    2      1.40      0.00
   15    3    2      0.60      0.00
   16    3    2      0.69      0.00
   17    3    2      1.81      0.00
   18    3    2     -1.29      0.00
   19    3    2     -0.90      0.00
   20    3    2      2.27      0.00
   21    3    2      0.01      0.00
   22    3    2      0.35      0.00
   23    3    2      5.78      0.00
   24    3    2      5.17      0.00
  -21    4    2      5.22      0.00
  -20    4    2      2.02      0.00
  -19    4    2      3.45      0.00
  -18    4    2      0.97      0.00
  -17    4    2     -1.05      0.00
  -16    4    2      0.61      0.00
  -15    4    2      0.88      0.00
  -14    4    2      1.32      0.00
  -13    4    2      2.37      0.00
  -12    4    2      2.70      0.00
  -11    4    2      2.03      0.00
  -10    4    2      0.72      0.00
   -9    4    2      0.32      0.00
   -8    4    2     -0.68      0.00
   -7    4    2     -3.15      0.00
   -6    4    2     -3.50      0.00
   -5    4    2      1.74      0.00
   -4    4    2      3.87      0.00
   -3    4    2     -2.79      0.00
   -2    4    2     -3.01      0.00
   -1    4    2      4.50      0.00
    0    4    2      8.04      0.00
    1    4    2      4.27      0.00
    2    4    2     -6.24      0.00
    3    4    2     -4.91      0.00
    4    4    2      8.22      0.00
    5    4    2      8.84      0.00
    6    4    2      4.57      0.00
    7    4    2      5.11      0.00
    8    4    2      5.91      0.00
    9    4    2      6.31      0.00
   10    4    2      1.49      0.00
   11    4    2     -0.95      0.00
   12    4    2      2.55      0.00
   13    4    2      3.66      0.00
   14    4    2      3.56      0.00
   15    4    2      0.94      0.00
   16    4    2     -0.56      0.00
   17    4    2      1.11      0.00
   18    4    2     -2.18      0.00
   19    4    2     -3.62      0.00
   20    4    2     -0.20      0.00
   21    4    2      0.06      0.00
   22    4    2      1.70      0.00
   23    4    2      5.81      0.00
   24    4    2      4.23      0.00
  -20    5    2     -6.92      0.00
  -19    5    2     -3.58      0.00
  -18    5    2     -2.33      0.00
  -17    5    2     -1.94      0.00
  -16    5    2      0.46      0.00
  -15    5    2     -0.68      0.00
  -14    5    2     -1.89      0.00
  -13    5    2     -0.79      0.00
  -12    5    2     -0.65      0.00
  -11    5    2     -1.14      0.00
  -10    5    2     -0.87      0.00
   -9    5    2      1.23      0.00
   -8    5    2      1.86      0.00
   -7    5    2     -1.69      0.00
   -6    5    2     -4.71      0.00
   -5    5    2     -3.71      0.00
   -4    5    2     -4.65      0.00
   -3    5    2     -9.31      0.00
   -2    5    2     -4.16      0.00
   -1    5    2      7.86      0.00
    0    5    2     11.56      0.00
    1    5    2     11.32      0.00
    2    5    2      8.02      0.00
    3    5    2      3.95      0.00
    4    5    2      7.09      0.00
    5    5    2      7.13      0.00
    6    5    2      3.11      0.00
    7    5    2      3.25      0.00
    8    5    2      4.32      0.00
    9    5    2      3.14      0.00
   10    5    2     -1.25      0.00
   11    5    2     -2.24      0.00
   12    5    2      1.52      0.00
   13    5    2      2.65      0.00
   14    5    2      2.74      0.00
   15    5    2      1.14      0.00
   16    5    2      0.18      0.00
   17    5    2      2.10      0.00
   18    5    2     -0.36      0.00
   19    5    2     -0.51      0.00
   20    5    2      4.76      0.00
   21    5    2      3.61      0.00
   22    5    2     -1.41      0.00
   23    5    2     -3.01      0.00
   24    5    2     -4.04      0.00
  -20    6    2      1.13      0.00
  -19    6    2      4.67      0.00
  -18    6    2      4.96      0.00
  -17    6    2      2.27      0.00
  -16    6    2      1.81      0.00
  -15    6    2     -0.25      0.00
  -14    6    2     -2.69      0.00
  -13    6    2     -3.25      0.00
  -12    6    2     -2.97      0.00
  -11    6    2     -1.05      0.00
  -10    6    2     -0.51      0.00
   -9    6    2     -1.43      0.00
   -8    6    2     -1.83      0.00
   -7    6    2     -2.17      0.00
   -6    6    2      0.03      0.00
   -5    6    2      3.30      0.00
   -4    6    2      2.89      0.00
   -3    6    2      0.44      0.00
   -2    6    2      2.12      0.00
   -1    6    2      4.43      0.00
    0    6    2     -0.15      0.00
    1    6    2     -3.06      0.00
    2    6    2     -0.15      0.00
    3    6    2      1.89      0.00
    4    6    2      3.17      0.00
    5    6    2      0.84      0.00
    6    6    2     -3.24      0.00
    7    6    2     -3.18      0.00
    8    6    2     -3.00      0.00
    9    6    2     -4.14      0.00
   10    6    2     -5.05      0.00
   11    6    2     -3.35      0.00
   12    6    2      0.73      0.00
   13    6    2      2.30      0.00
   14    6    2      1.86      0.00
   15    6    2     -1.40      0.00
   16    6    2     -4.05      0.00
   17    6    2     -2.08      0.00
   18    6    2     -3.90      0.00
   19    6    2     -6.07      0.00
   20    6    2     -2.33      0.00
   21    6    2     -2.40      0.00
   22    6    2     -5.40      0.00
   23    6    2     -2.54      0.00
   24    6    2      2.52      0.00
  -19    7    2     -7.74      0.00
  -18    7    2     -1.34      0.00
  -17    7    2      2.91      0.00
  -16    7    2      4.57      0.00
  -15    7    2      2.94      0.00
  -14    7    2      0.73      0.00
  -13    7    2      0.17      0.00
  -12    7    2      0.41      0.00
  -11    7    2      1.21      0.00
  -10    7    2     -0.76      0.00
   -9    7    2     -2.70      0.00
   -8    7    2     -0.88      0.00
   -7    7    2      0.48      0.00
   -6    7    2      2.06      0.00
   -5    7    2      3.32      0.00
   -4    7    2      1.11      0.00
   -3    7    2     -1.59      0.00
   -2    7    2     -2.30      0.00
   -1    7    2     -0.66      0.00
    0    7    2     -0.64      0.00
    1    7    2     -4.10      0.00
    2    7    2     -5.52      0.00
    3    7    2     -4.67      0.00
    4    7    2     -4.53      0.00
    5    7    2     -4.18      0.00
    6    7    2     -1.78      0.00
    7    7    2      0.12      0.00
    8    7    2     -0.84      0.00
    9    7    2     -0.42      0.00
   10    7    2      0.70      0.00
   11    7    2     -0.23      0.00
   12    7    2     -0.91      0.00
   13    7    2     -0.63      0.00
   14    7    2      1.33      0.00
   15    7    2      2.15      0.00
   16    7    2      2.61      0.00
   17    7    2      6.77      0.00
   18    7    2      7.40      0.00
   19    7    2      5.63      0.00
   20    7    2      7.82      0.00
   21    7    2      5.26      0.00
   22    7    2     -1.78      0.00
   23    7    2     -2.51      0.00
   24    7    2      0.14      0.00
  -19    8    2      9.34      0.00
  -18    8    2     16.69      0.00
  -17    8    2     12.66      0.00
  -16    8    2      3.19      0.00
  -15    8    2     -1.49      0.00
  -14    8    2     -0.25      0.00
  -13    8    2      1.92      0.00
  -12    8    2      2.77      0.00
  -11    8    2      3.26      0.00
  -10    8    2      0.62      0.00
   -9    8    2     -2.02      0.00
   -8    8    2     -0.31      0.00
   -7    8    2      0.89      0.00
   -6    8    2      2.12      0.00
   -5    8    2      3.34      0.00
   -4    8    2      1.67      0.00
   -3    8    2      1.42      0.00
   -2    8    2      2.15      0.00
   -1    8    2      3.20      0.00
    0    8    2      3.65      0.00
    1    8    2     -2.25      0.00
    2    8    2     -6.30      0.00
    3    8    2     -2.19      0.00
    4    8    2      0.74      0.00
    5    8    2      1.66      0.00
    6    8    2      4.02      0.00
    7    8    2      2.87      0.00
    8    8    2      0.07      0.00
    9    8    2      2.19      0.00
   10    8    2      4.02      0.00
   11    8    2      1.96      0.00
   12    8    2      1.14      0.00
   13    8    2      2.28      0.00
   14    8    2      3.48      0.00
   15    8    2      1.83      0.00
   16    8    2     -0.60      0.00
   17    8    2      1.74      0.00
   18    8    2      2.15      0.00
   19    8    2     -0.71      0.00
   20    8    2      0.29      0.00
   21    8    2      0.15      0.00
   22    8    2     -2.37      0.00
   23    8    2     -0.32      0.00
   24    8    2      2.91      0.00
  -18    9    2      3.57      0.00
  -17    9    2      0.20      0.00
  -16    9    2     -4.79      0.00
  -13    9    2      4.82      0.00
  -12    9    2      2.05      0.00
  -11    9    2      0.17      0.00
  -10    9    2     -1.55      0.00
   -9    9    2     -1.46      0.00
   -8    9    2      2.07      0.00
   -7    9    2      2.99      0.00
   -6    9    2      2.42      0.00
   -5    9    2      2.70      0.00
   -4    9    2      0.81      0.00
   -3    9    2     -0.17      0.00
   -2    9    2     -1.17      0.00
   -1    9    2     -1.59      0.00
    0    9    2      1.37      0.00
    1    9    2     -1.14      0.00
    2    9    2     -4.73      0.00
    3    9    2      1.08      0.00
    4    9    2      5.91      0.00
    5    9    2      4.74      0.00
    6    9    2      3.24      0.00
    7    9    2      0.86      0.00
    8    9    2      0.60      0.00
    9    9    2      4.15      0.00
   10    9    2      3.87      0.00
   11    9    2      0.06      0.00
   12    9    2     -0.82      0.00
   13    9    2      0.00      0.00
   14    9    2     -0.03      0.00
   15    9    2     -2.06      0.00
   16    9    2     -3.17      0.00
   17    9    2      1.09      0.00
   18    9    2      3.60      0.00
   19    9    2      0.95      0.00
   20    9    2     -0.35      0.00
   21    9    2     -0.67      0.00
   22    9    2     -0.60      0.00
   23    9    2      1.46      0.00
   24    9    2      2.01      0.00
  -16   10    2     -7.00      0.00
  -14   10    2     -2.86      0.00
  -13   10    2     -0.43      0.00
  -12   10    2     -0.78      0.00
  -11   10    2      0.48      0.00
  -10   10    2      1.88      0.00
   -9   10    2      1.89      0.00
   -8   10    2      1.58      0.00
   -7   10    2     -1.08      0.00
   -6   10    2     -2.78      0.00
   -5   10    2     -1.02      0.00
   -4   10    2     -0.71      0.00
   -3   10    2     -0.88      0.00
   -2   10    2     -1.24      0.00
   -1   10    2     -1.13      0.00
    0   10    2      3.07      0.00
    1   10    2      2.45      0.00
    2   10    2     -2.35      0.00
    3   10    2      1.29      0.00
    4   10    2      5.82      0.00
    5   10    2      3.00      0.00
    6   10    2     -0.47      0.00
    7   10    2     -2.11      0.00
    8   10    2     -1.98      0.00
    9   10    2     -0.29      0.00
   10   10    2     -0.42      0.00
   11   10    2     -1.32      0.00
   12   10    2     -0.79      0.00
   13   10    2     -0.26      0.00
   14   10    2      0.23      0.00
   15   10    2      0.06      0.00
   16   10    2      0.26      0.00
   17   10    2      3.12      0.00
   18   10    2      3.43      0.00
   19   10    2     -0.41      0.00
   20   10    2     -2.23      0.00
   21   10    2     -0.46      0.00
   22   10    2      2.50      0.00
   23   10    2      2.45      0.00
   24   10    2     -0.45      0.00
  -17   11    2     -3.52      0.00
  -16   11    2     -8.57      0.00
  -15   11    2     -6.47      0.00
  -14   11    2      0.56      0.00
  -13   11    2      3.62      0.00
  -12   11    2      0.81      0.00
  -11   11    2     -0.62      0.00
  -10   11    2      0.78      0.00
   -9   11    2      1.15      0.00
   -8   11    2      0.34      0.00
   -7   11    2     -1.67      0.00
   -6   11    2     -2.56      0.00
   -5   11    2     -0.70      0.00
   -4   11    2     -0.23      0.00
   -3   11    2     -0.02      0.00
   -2   11    2      1.34      0.00
   -1   11    2      2.29      0.00
    0   11    2      4.75      0.00
    1   11    2      3.33      0.00
    2   11    2     -2.19      0.00
    3   11    2     -0.48      0.00
    4   11    2      3.66      0.00
    5   11    2      1.36      0.00
    6   11    2     -0.83      0.00
    7   11    2      0.48      0.00
    8   11    2      1.59      0.00
    9   11    2      1.13      0.00
   10   11    2     -0.21      0.00
   11   11    2     -0.37      0.00
   12   11    2      1.39      0.00
   13   11    2      2.71      0.00
   14   11    2      1.50      0.00
   15   11    2     -1.73      0.00
   16   11    2     -2.62      0.00
   17   11    2      0.54      0.00
   18   11    2      1.46      0.00
   19   11    2     -1.85      0.00
   20   11    2     -4.14      0.00
   21   11    2     -2.41      0.00
   22   11    2      0.73      0.00
   23   11    2     -1.73      0.00
   24   11    2     -6.70      0.00
  -16   12    2     -2.30      0.00
  -15   12    2     -1.54      0.00
  -14   12    2      1.02      0.00
  -13   12    2      2.19      0.00
  -12   12    2     -0.66      0.00
  -11   12    2     -2.30      0.00
  -10   12    2     -0.81      0.00
   -9   12    2     -0.56      0.00
   -8   12    2     -1.43      0.00
   -7   12    2     -2.72      0.00
   -6   12    2     -3.44      0.00
   -5   12    2     -1.88      0.00
   -4   12    2     -1.43      0.00
   -3   12    2     -2.46      0.00
   -2   12    2     -2.68      0.00
   -1   12    2     -2.18      0.00
    0   12    2      1.49      0.00
    1   12    2      5.03      0.00
    2   12    2      3.94      0.00
    3   12    2      3.47      0.00
    4   12    2      3.51      0.00
    5   12    2      0.39      0.00
    6   12    2     -1.93      0.00
    7   12    2     -2.26      0.00
    8   12    2     -2.58      0.00
    9   12    2     -2.24      0.00
   10   12    2     -1.40      0.00
   11   12    2     -0.70      0.00
   12   12    2      0.31      0.00
   13   12    2      1.03      0.00
   14   12    2      0.47      0.00
   15   12    2     -0.30      0.00
   16   12    2      0.98      0.00
   17   12    2      3.03      0.00
   18   12    2      1.94      0.00
   19   12    2     -0.94      0.00
   20   12    2     -2.65      0.00
   21   12    2     -3.46      0.00
   22   12    2     -4.25      0.00
   23   12    2     -8.02      0.00
   24   12    2    -10.27      0.00
  -15   13    2      1.89      0.00
  -14   13    2      0.72      0.00
  -13   13    2     -0.37      0.00
  -12   13    2     -4.46      0.00
  -11   13    2     -7.04      0.00
  -10   13    2     -4.31      0.00
   -9   13    2     -1.70      0.00
   -8   13    2     -1.43      0.00
   -7   13    2     -2.28      0.00
   -6   13    2     -2.40      0.00
   -5   13    2     -0.65      0.00
   -4   13    2     -0.73      0.00
   -3   13    2     -2.20      0.00
   -2   13    2     -1.32      0.00
   -1   13    2     -0.14      0.00
    0   13    2      0.42      0.00
    1   13    2      0.49      0.00
    2   13    2     -1.03      0.00
    3   13    2     -1.59      0.00
    4   13    2     -0.76      0.00
    5   13    2     -0.30      0.00
    6   13    2     -0.13      0.00
    7   13    2     -0.38      0.00
    8   13    2     -0.14      0.00
    9   13    2     -0.34      0.00
   10   13    2     -2.59      0.00
   11   13    2     -3.27      0.00
   12   13    2     -0.68      0.00
   13   13    2      0.69      0.00
   14   13    2     -1.18      0.00
   15   13    2     -2.29      0.00
   16   13    2      0.54      0.00
   17   13    2      3.91      0.00
   18   13    2      2.28      0.00
   19   13    2     -2.44      0.00
   20   13    2     -5.22      0.00
   21   13    2     -5.12      0.00
   22   13    2     -2.28      0.00
   23   13    2     -0.99      0.00
   24   13    2     -2.02      0.00
  -14   14    2     -2.58      0.00
  -13   14    2      0.86      0.00
  -12   14    2      2.71      0.00
  -11   14    2      1.25      0.00
  -10   14    2      1.30      0.00
   -9   14    2      1.90      0.00
   -8   14    2      1.36      0.00
   -7   14    2     -0.19      0.00
   -6   14    2     -1.31      0.00
   -5   14    2     -0.48      0.00
   -4   14    2     -0.22      0.00
   -3   14    2     -0.61      0.00
   -2   14    2     -0.09      0.00
   -1   14    2     -0.78      0.00
    0   14    2     -1.14      0.00
    1   14    2      0.99      0.00
    2   14    2      2.11      0.00
    3   14    2     -0.27      0.00
    4   14    2     -3.58      0.00
    5   14    2     -3.69      0.00
    6   14    2     -2.16      0.00
    7   14    2     -2.59      0.00
    8   14    2     -2.67      0.00
    9   14    2     -2.71      0.00
   10   14    2     -4.00      0.00
   11   14    2     -2.17      0.00
   12   14    2      1.39      0.00
   13   14    2      1.86      0.00
   14   14    2      1.43      0.00
   15   14    2      2.32      0.00
   16   14    2      2.58      0.00
   17   14    2      0.32      0.00
   18   14    2     -4.09      0.00
   19   14    2     -5.85      0.00
   20   14    2     -3.43      0.00
   21   14    2     -3.01      0.00
   22   14    2     -4.65      0.00
   23   14    2     -5.03      0.00
  -13   15    2     -7.34      0.00
  -12   15    2     -6.03      0.00
  -11   15    2     -6.23      0.00
  -10   15    2     -4.41      0.00
   -9   15    2     -1.06      0.00
   -8   15    2     -0.45      0.00
   -7   15    2     -1.78      0.00
   -6   15    2     -1.23      0.00
   -5   15    2      1.03      0.00
   -4   15    2      0.77      0.00
   -3   15    2     -0.78      0.00
   -2   15    2     -0.18      0.00
   -1   15    2      0.91      0.00
    0   15    2      1.69      0.00
    1   15    2      2.20      0.00
    2   15    2      1.36      0.00
    3   15    2     -0.12      0.00
    4   15    2     -0.72      0.00
    5   15    2      1.05      0.00
    6   15    2      2.68      0.00
    7   15    2      1.53      0.00
    8   15    2      1.40      0.00
    9   15    2      2.08      0.00
   10   15    2      1.41      0.00
   11   15    2      2.44      0.00
   12   15    2      3.10      0.00
   13   15    2      1.55      0.00
   14   15    2      1.76      0.00
   15   15    2      2.95      0.00
   16   15    2      3.21      0.00
   17   15    2      3.17      0.00
   18   15    2      1.05      0.00
   19   15    2     -1.09      0.00
   20   15    2     -0.28      0.00
   21   15    2     -0.52      0.00
   22   15    2     -0.84      0.00
   23   15    2      1.77      0.00
  -12   16    2      3.50      0.00
  -11   16    2     -0.55      0.00
  -10   16    2     -5.56      0.00
   -9   16    2     -3.25      0.00
   -8   16    2     -0.17      0.00
   -7   16    2     -0.74      0.00
   -6   16    2     -1.93      0.00
   -5   16    2     -1.89      0.00
   -4   16    2     -1.30      0.00
   -3   16    2      0.40      0.00
   -2   16    2      1.86      0.00
   -1   16    2      0.38      0.00
    0   16    2     -1.65      0.00
    1   16    2     -1.73      0.00
    2   16    2     -0.30      0.00
    3   16    2      1.86      0.00
    4   16    2      2.09      0.00
    5   16    2      0.90      0.00
    6   16    2      0.47      0.00
    7   16    2     -0.62      0.00
    8   16    2     -1.08      0.00
    9   16    2      0.08      0.00
   10   16    2      1.13      0.00
   11   16    2      2.17      0.00
   12   16    2      2.22      0.00
   13   16    2      2.52      0.00
   14   16    2      4.96      0.00
   15   16    2      5.63      0.00
   16   16    2      3.75      0.00
   17   16    2      1.57      0.00
   18   16    2     -1.10      0.00
   19   16    2     -0.49      0.00
   20   16    2      4.29      0.00
   21   16    2      4.60      0.00
   22   16    2      0.08      0.00
   23   16    2     -1.58      0.00
  -11   17    2     -2.71      0.00
  -10   17    2     -1.84      0.00
   -9   17    2      5.50      0.00
   -8   17    2      5.77      0.00
   -7   17    2     -0.75      0.00
   -6   17    2     -3.21      0.00
   -5   17    2     -1.06      0.00
   -4   17    2      0.15      0.00
   -3   17    2     -0.79      0.00
   -2   17    2     -2.03      0.00
   -1   17    2     -2.07      0.00
    0   17    2     -0.29      0.00
    1   17    2      0.58      0.00
    2   17    2     -0.58      0.00
    3   17    2     -0.79      0.00
    4   17    2     -1.53      0.00
    5   17    2     -3.04      0.00
    6   17    2     -1.58      0.00
    7   17    2     -0.37      0.00
    8   17    2     -1.86      0.00
    9   17    2     -2.26      0.00
   10   17    2     -1.55      0.00
   11   17    2     -1.33      0.00
   12   17    2     -0.85      0.00
   13   17    2      0.44      0.00
   14   17    2      1.24      0.00
   15   17    2      0.18      0.00
   16   17    2     -2.07      0.00
   17   17    2     -6.05      0.00
   18   17    2    -10.46      0.00
   19   17    2     -9.59      0.00
   20   17    2     -4.54      0.00
   21   17    2     -2.89      0.00
   22   17    2     -3.87      0.00
  -10   18    2     -0.72      0.00
   -9   18    2      3.28      0.00
   -8   18    2      1.24      0.00
   -7   18    2     -2.38      0.00
   -6   18    2     -0.94      0.00
   -5   18    2      0.33      0.00
   -4   18    2     -1.14      0.00
   -3   18    2     -2.04      0.00
   -2   18    2     -1.40      0.00
   -1   18    2     -0.76      0.00
    0   18    2     -0.68      0.00
    1   18    2     -1.69      0.00
    2   18    2     -2.33      0.00
    3   18    2      0.05      0.00
    4   18    2      1.48      0.00
    5   18    2     -0.48      0.00
    6   18    2     -1.10      0.00
    7   18    2     -1.65      0.00
    8   18    2     -2.81      0.00
    9   18    2      0.49      0.00
   10   18    2      3.94      0.00
   11   18    2      2.18      0.00
   12   18    2      0.01      0.00
   13   18    2      0.22      0.00
   14   18    2      1.56      0.00
   15   18    2      3.46      0.00
   16   18    2      1.50      0.00
   17   18    2     -6.47      0.00
   18   18    2    -11.08      0.00
   19   18    2     -6.21      0.00
   20   18    2      0.03      0.00
   21   18    2      1.20      0.00
   22   18    2     -0.04      0.00
   -9   19    2      6.93      0.00
   -8   19    2      3.58      0.00
   -7   19    2      1.35      0.00
   -6   19    2      2.57      0.00
   -5   19    2      1.66      0.00
   -4   19    2      0.43      0.00
   -3   19    2      1.62      0.00
   -2   19    2      2.31      0.00
   -1   19    2      1.23      0.00
    0   19    2      0.45      0.00
    1   19    2      0.28      0.00
    2   19    2      0.27      0.00
    3   19    2      1.43      0.00
    4   19    2      1.51      0.00
    5   19    2     -0.28      0.00
    6   19    2     -0.35      0.00
    7   19    2     -0.71      0.00
    8   19    2     -1.44      0.00
    9   19    2      1.55      0.00
   10   19    2      2.68      0.00
   11   19    2      0.12      0.00
   12   19    2      1.21      0.00
   13   19    2      3.66      0.00
   14   19    2      3.89      0.00
   15   19    2      3.97      0.00
   16   19    2     -0.87      0.00
   17   19    2     -9.84      0.00
   18   19    2     -9.95      0.00
   19   19    2     -2.10      0.00
   20   19    2      1.41      0.00
   21   19    2      1.21      0.00
   -7   20    2     -1.82      0.00
   -6   20    2     -0.50      0.00
   -5   20    2     -2.24      0.00
   -4   20    2     -1.85      0.00
   -3   20    2      0.45      0.00
   -2   20    2     -0.12      0.00
   -1   20    2     -1.54      0.00
    0   20    2      0.13      0.00
    1   20    2      2.73      0.00
    2   20    2      3.03      0.00
    3   20    2      2.33      0.00
    4   20    2      1.76      0.00
    5   20    2      1.43      0.00
    6   20    2      0.91      0.00
    7   20    2     -1.71      0.00
    8   20    2     -1.73      0.00
    9   20    2      2.85      0.00
   10   20    2      1.20      0.00
   11   20    2     -5.78      0.00
   12   20    2     -6.38      0.00
   13   20    2     -3.53      0.00
   14   20    2     -1.41      0.00
   15   20    2      0.52      0.00
   16   20    2     -3.82      0.00
   17   20    2     -9.41      0.00
   18   20    2     -3.81      0.00
   19   20    2      4.36      0.00
   20   20    2      3.34      0.00
   -6   21    2     -4.70      0.00
   -5   21    2     -7.41      0.00
   -4   21    2     -5.82      0.00
   -3   21    2     -2.76      0.00
   -2   21    2     -2.39      0.00
   -1   21    2     -1.74      0.00
    0   21    2      1.12      0.00
    1   21    2      2.69      0.00
    2   21    2      1.64      0.00
    3   21    2      0.73      0.00
    4   21    2      0.94      0.00
    5   21    2      1.44      0.00
    6   21    2     -0.56      0.00
    7   21    2     -5.36      0.00
    8   21    2     -3.62      0.00
    9   21    2      4.14      0.00
   10   21    2      3.94      0.00
   11   21    2      0.84      0.00
   12   21    2      5.57      0.00
   13   21    2      7.77      0.00
   14   21    2      2.79      0.00
   15   21    2     -1.99      0.00
   16   21    2     -5.79      0.00
   17   21    2     -4.91      0.00
   18   21    2      2.19      0.00
   19   21    2      4.10      0.00
   -4   22    2      2.34      0.00
   -3   22    2      4.49      0.00
   -2   22    2      2.19      0.00
   -1   22    2     -0.01      0.00
    0   22    2      0.32      0.00
    1   22    2      0.55      0.00
    2   22    2     -0.11      0.00
    3   22    2     -0.31      0.00
    4   22    2      0.03      0.00
    5   22    2      1.12      0.00
    6   22    2      0.11      0.00
    7   22    2     -2.57      0.00
    8   22    2      3.62      0.00
    9   22    2     12.74      0.00
   10   22    2      6.30      0.00
   11   22    2     -4.60      0.00
   12   22    2     -2.60      0.00
   13   22    2      2.40      0.00
   14   22    2      3.49      0.00
   15   22    2      4.36      0.00
   16   22    2      3.35      0.00
   17   22    2      2.38      0.00
   18   22    2      2.87      0.00
   -2   23    2      0.06      0.00
   -1   23    2      0.50      0.00
    0   23    2      1.70      0.00
    1   23    2      0.57      0.00
    2   23    2     -1.99      0.00
    3   23    2     -3.47      0.00
    4   23    2     -3.08      0.00
    5   23    2      0.34      0.00
    6   23    2      3.48      0.00
    7   23    2      3.86      0.00
    8   23    2      8.08      0.00
    9   23    2      9.61      0.00
   10   23    2     -2.73      0.00
   11   23    2     -9.32      0.00
   12   23    2      3.16      0.00
   13   23    2     12.29      0.00
   14   23    2      7.12      0.00
   15   23    2     -0.30      0.00
   16   23    2     -2.43      0.00
   17   23    2      0.69      0.00
    0   24    2     -0.45      0.00
    1   24    2     -1.41      0.00
    2   24    2     -2.02      0.00
    3   24    2     -1.70      0.00
    4   24    2     -1.52      0.00
    5   24    2     -1.16      0.00
    6   24    2     -2.00      0.00
    7   24    2     -4.08      0.00
    8   24    2     -0.31      0.00
    9   24    2      5.03      0.00
   10   24    2      1.66      0.00
   11   24    2      1.51      0.00
   12   24    2      9.79      0.00
   13   24    2      7.69      0.00
   14   24    2     -4.43      0.00
   15   24    2     -9.15      0.00
    3   25    2     -3.95      0.00
    4   25    2     -4.98      0.00
    5   25    2     -4.65      0.00
    6   25    2     -2.46      0.00
    7   25    2      0.33      0.00
    8   25    2      4.56      0.00
    9   25    2      6.56      0.00
   10   25    2      1.52      0.00
   11   25    2     -0.49      0.00
   12   25    2      4.50      0.00
  -10  -25    3     -5.04      0.00
   -9  -25    3     -5.81      0.00
   -8  -25    3     -6.19      0.00
   -7  -25    3     -7.25      0.00
   -6  -25    3     -8.15      0.00
   -5  -25    3     -6.89      0.00
   -4  -25    3     -5.06      0.00
   -3  -25    3     -2.83      0.00
   -2  -25    3     -1.34      0.00
  -13  -24    3      4.52      0.00
  -12  -24    3      2.43      0.00
  -11  -24    3     -0.37      0.00
  -10  -24    3      1.03      0.00
   -9  -24    3     -0.19      0.00
   -8  -24    3     -3.58      0.00
   -7  -24    3     -5.46      0.00
   -6  -24    3     -5.05      0.00
   -5  -24    3     -2.48      0.00
   -4  -24    3     -0.87      0.00
   -3  -24    3      0.36      0.00
   -2  -24    3      1.64      0.00
   -1  -24    3      1.16      0.00
    0  -24    3      0.26      0.00
    1  -24    3     -1.83      0.00
  -15  -23    3      0.42      0.00
  -14  -23    3      0.92      0.00
  -13  -23    3      4.38      0.00
  -12  -23    3      3.99      0.00
  -11  -23    3      2.40      0.00
  -10  -23    3      2.59      0.00
   -9  -23    3     -1.63      0.00
   -8  -23    3     -4.99      0.00
   -7  -23    3     -2.88      0.00
   -6  -23    3      0.19      0.00
   -5  -23    3      2.89      0.00
   -4  -23    3      3.01      0.00
   -3  -23    3      1.07      0.00
   -2  -23    3     -0.26      0.00
   -1  -23    3     -1.76      0.00
    0  -23    3     -2.63      0.00
    1  -23    3     -3.70      0.00
    2  -23    3     -3.65      0.00
    3  -23    3      1.11      0.00
    4  -23    3      4.23      0.00
  -17  -22    3     -1.37      0.00
  -16  -22    3     -0.78      0.00
  -15  -22    3     -0.79      0.00
  -14  -22    3     -2.02      0.00
  -13  -22    3     -0.94      0.00
  -12  -22    3     -0.95      0.00
  -11  -22    3      0.07      0.00
  -10  -22    3      2.75      0.00
   -9  -22    3      1.01      0.00
   -8  -22    3      0.22      0.00
   -7  -22    3      1.91      0.00
   -6  -22    3      0.01      0.00
   -5  -22    3     -1.41      0.00
   -4  -22    3     -0.83      0.00
   -3  -22    3     -0.49      0.00
   -2  -22    3      0.78      0.00
   -1  -22    3      1.61      0.00
    0  -22    3      1.85      0.00
    1  -22    3      1.74      0.00
    2  -22    3      2.66      0.00
    3  -22    3      6.34      0.00
    4  -22    3      5.59      0.00
    5  -22    3     -0.90      0.00
    6  -22    3     -2.92      0.00
  -18  -21    3     -0.16      0.00
  -17  -21    3     -1.07      0.00
  -16  -21    3     -0.79      0.00
  -15  -21    3     -0.50      0.00
  -14  -21    3      0.61      0.00
  -13  -21    3      4.13      0.00
  -12  -21    3      5.46      0.00
  -11  -21    3      4.02      0.00
  -10  -21    3      1.59      0.00
   -9  -21    3     -2.28      0.00
   -8  -21    3     -2.21      0.00
   -7  -21    3      0.27      0.00
   -6  -21    3     -0.23      0.00
   -5  -21    3      1.53      0.00
   -4  -21    3      4.21      0.00
   -3  -21    3      2.29      0.00
   -2  -21    3     -0.10      0.00
   -1  -21    3     -0.20      0.00
    0  -21    3      0.27      0.00
    1  -21    3     -1.31      0.00
    2  -21    3     -3.51      0.00
    3  -21    3     -2.28      0.00
    4  -21    3     -1.90      0.00
    5  -21    3     -3.52      0.00
    6  -21    3     -0.67      0.00
    7  -21    3      2.65      0.00
  -19  -20    3      5.34      0.00
  -18  -20    3      5.07      0.00
  -17  -20    3      3.21      0.00
  -16  -20    3      0.67      0.00
  -15  -20    3      0.13      0.00
  -14  -20    3     -0.17      0.00
  -13  -20    3     -2.48      0.00
  -12  -20    3     -5.79      0.00
  -11  -20    3     -7.19      0.00
  -10  -20    3     -6.16      0.00
   -9  -20    3     -4.80      0.00
   -8  -20    3     -2.28      0.00
   -7  -20    3     -0.26      0.00
   -6  -20    3     -0.58      0.00
   -5  -20    3      0.61      0.00
   -4  -20    3      1.44      0.00
   -3  -20    3     -0.53      0.00
   -2  -20    3     -0.85      0.00
   -1  -20    3      0.72      0.00
    0  -20    3      0.88      0.00
    1  -20    3     -1.33      0.00
    2  -20    3     -2.32      0.00
    3  -20    3      0.68      0.00
    4  -20    3      1.17      0.00
    5  -20    3     -2.52      0.00
    6  -20    3     -3.65      0.00
    7  -20    3     -3.60      0.00
    8  -20    3     -4.54      0.00
    9  -20    3     -2.66      0.00
  -19  -19    3      0.30      0.00
  -18  -19    3     -0.57      0.00
  -17  -19    3     -2.04      0.00
  -16  -19    3     -5.03      0.00
  -15  -19    3     -3.47      0.00
  -14  -19    3     -1.09      0.00
  -13  -19    3     -2.83      0.00
  -12  -19    3     -4.95      0.00
  -11  -19    3     -6.50      0.00
  -10  -19    3     -8.22      0.00
   -9  -19    3     -8.05      0.00
   -8  -19    3     -5.27      0.00
   -7  -19    3     -2.48      0.00
   -6  -19    3     -1.04      0.00
   -5  -19    3      0.34      0.00
   -4  -19    3      1.03      0.00
   -3  -19    3      1.41      0.00
   -2  -19    3      2.71      0.00
   -1  -19    3      3.72      0.00
    0  -19    3      3.82      0.00
    1  -19    3      1.64      0.00
    2  -19    3     -0.75      0.00
    3  -19    3      0.71      0.00
    4  -19    3      1.41      0.00
    5  -19    3     -0.61      0.00
    6  -19    3     -0.79      0.00
    7  -19    3     -0.58      0.00
    8  -19    3     -1.30      0.00
    9  -19    3     -1.17      0.00
   10  -19    3     -2.39      0.00
  -20  -18    3      0.11      0.00
  -19  -18    3     -0.94      0.00
  -18  -18    3     -1.40      0.00
  -17  -18    3     -4.60      0.00
  -16  -18    3     -8.21      0.00
  -15  -18    3     -4.10      0.00
  -14  -18    3     -0.28      0.00
  -13  -18    3     -2.30      0.00
  -12  -18    3     -1.72      0.00
  -11  -18    3      1.01      0.00
  -10  -18    3      1.20      0.00
   -9  -18    3     -0.01      0.00
   -8  -18    3     -1.95      0.00
   -7  -18    3     -2.81      0.00
   -6  -18    3     -0.56      0.00
   -5  -18    3      1.79      0.00
   -4  -18    3      1.26      0.00
   -3  -18    3      0.63      0.00
   -2  -18    3      0.77      0.00
   -1  -18    3      0.46      0.00
    0  -18    3      1.41      0.00
    1  -18    3      1.41      0.00
    2  -18    3      1.07      0.00
    3  -18    3      4.94      0.00
    4  -18    3      6.98      0.00
    5  -18    3      3.95      0.00
    6  -18    3      2.38      0.00
    7  -18    3      3.04      0.00
    8  -18    3      4.20      0.00
    9  -18    3      5.08      0.00
   10  -18    3      3.41      0.00
   11  -18    3      1.35      0.00
  -21  -17    3     -2.29      0.00
  -20  -17    3     -2.10      0.00
  -19  -17    3     -0.17      0.00
  -18  -17    3      0.88      0.00
  -17  -17    3     -1.85      0.00
  -16  -17    3     -3.70      0.00
  -15  -17    3      0.35      0.00
  -14  -17    3      1.26      0.00
  -13  -17    3     -2.30      0.00
  -12  -17    3     -1.80      0.00
  -11  -17    3     -2.04      0.00
  -10  -17    3     -6.26      0.00
   -9  -17    3     -7.58      0.00
   -8  -17    3     -4.48      0.00
   -7  -17    3     -0.10      0.00
   -6  -17    3      2.15      0.00
   -5  -17    3     -0.46      0.00
   -4  -17    3     -4.51      0.00
   -3  -17    3     -3.16      0.00
   -2  -17    3      1.20      0.00
   -1  -17    3      2.54      0.00
    0  -17    3      2.92      0.00
    1  -17    3      1.78      0.00
    2  -17    3     -0.46      0.00
    3  -17    3      1.75      0.00
    4  -17    3      2.37      0.00
    5  -17    3     -1.86      0.00
    6  -17    3     -2.63      0.00
    7  -17    3     -0.66      0.00
    8  -17    3     -0.37      0.00
    9  -17    3     -1.88      0.00
   10  -17    3     -4.36      0.00
   11  -17    3     -3.80      0.00
   12  -17    3      0.81      0.00
   13  -17    3      3.49      0.00
  -21  -16    3     -1.64      0.00
  -20  -16    3     -2.27      0.00
  -19  -16    3      0.67      0.00
  -18  -16    3      0.66      0.00
  -17  -16    3     -2.59      0.00
  -16  -16    3     -1.05      0.00
  -15  -16    3      4.85      0.00
  -14  -16    3      4.84      0.00
  -13  -16    3      0.21      0.00
  -12  -16    3     -0.94      0.00
  -11  -16    3     -1.29      0.00
  -10  -16    3     -1.59      0.00
   -9  -16    3      1.12      0.00
   -8  -16    3      3.54      0.00
   -7  -16    3      3.16      0.00
   -6  -16    3      1.62      0.00
   -5  -16    3      0.29      0.00
   -4  -16    3     -0.79      0.00
   -3  -16    3     -0.46      0.00
   -2  -16    3      0.20      0.00
   -1  -16    3     -1.53      0.00
    0  -16    3     -2.02      0.00
    1  -16    3     -1.54      0.00
    2  -16    3     -2.96      0.00
    3  -16    3     -1.64      0.00
    4  -16    3     -0.96      0.00
    5  -16    3     -2.99      0.00
    6  -16    3     -0.35      0.00
    7  -16    3      2.05      0.00
    8  -16    3     -0.39      0.00
    9  -16    3     -2.04      0.00
   10  -16    3     -1.87      0.00
   11  -16    3     -0.88      0.00
   12  -16    3      0.00      0.00
   13  -16    3     -1.13      0.00
   14  -16    3     -3.40      0.00
  -22  -15    3     -0.61      0.00
  -21  -15    3     -5.64      0.00
  -20  -15    3     -8.02      0.00
  -19  -15    3     -3.24      0.00
  -18  -15    3     -1.73      0.00
  -17  -15    3     -2.43      0.00
  -16  -15    3      2.91      0.00
  -15  -15    3      7.76      0.00
  -14  -15    3      4.45      0.00
  -13  -15    3     -0.34      0.00
  -12  -15    3     -0.12      0.00
  -11  -15    3      0.92      0.00
  -10  -15    3      0.24      0.00
   -9  -15    3     -0.48      0.00
   -8  -15    3     -0.77      0.00
   -7  -15    3     -0.82      0.00
   -6  -15    3     -0.99      0.00
   -5  -15    3     -0.89      0.00
   -4  -15    3     -1.69      0.00
   -3  -15    3     -2.32      0.00
   -2  -15    3     -0.02      0.00
   -1  -15    3      1.03      0.00
    0  -15    3      0.30      0.00
    1  -15    3     -0.12      0.00
    2  -15    3     -1.80      0.00
    3  -15    3     -0.54      0.00
    4  -15    3      1.63      0.00
    5  -15    3      0.73      0.00
    6  -15    3      2.44      0.00
    7  -15    3      2.84      0.00
    8  -15    3     -0.61      0.00
    9  -15    3     -1.45      0.00
   10  -15    3     -3.01      0.00
   11  -15    3     -6.37      0.00
   12  -15    3     -6.16      0.00
   13  -15    3     -3.23      0.00
   14  -15    3     -1.83      0.00
   15  -15    3     -2.58      0.00
  -22  -14    3      1.94      0.00
  -21  -14    3     -1.38      0.00
  -20  -14    3     -2.67      0.00
  -19  -14    3      1.28      0.00
  -18  -14    3     -0.39      0.00
  -17  -14    3     -3.55      0.00
  -16  -14    3      1.21      0.00
  -15  -14    3      4.31      0.00
  -14  -14    3      0.32      0.00
  -13  -14    3     -2.57      0.00
  -12  -14    3     -1.56      0.00
  -11  -14    3     -1.08      0.00
  -10  -14    3     -2.38      0.00
   -9  -14    3     -3.13      0.00
   -8  -14    3     -2.18      0.00
   -7  -14    3     -1.24      0.00
   -6  -14    3     -0.95      0.00
   -5  -14    3      1.33      0.00
   -4  -14    3      2.85      0.00
   -3  -14    3      1.30      0.00
   -2  -14    3      1.25      0.00
   -1  -14    3      0.33      0.00
    0  -14    3     -2.29      0.00
    1  -14    3     -1.87      0.00
    2  -14    3     -1.55      0.00
    3  -14    3     -1.07      0.00
    4  -14    3      0.31      0.00
    5  -14    3      0.11      0.00
    6  -14    3      2.32      0.00
    7  -14    3      2.67      0.00
    8  -14    3     -1.15      0.00
    9  -14    3     -0.81      0.00
   10  -14    3      0.00      0.00
   11  -14    3     -1.56      0.00
   12  -14    3     -0.73      0.00
   13  -14    3      0.19      0.00
   14  -14    3     -1.01      0.00
   15  -14    3     -2.41      0.00
   16  -14    3     -1.54      0.00
  -21  -13    3      0.49      0.00
  -20  -13    3      0.60      0.00
  -19  -13    3      3.95      0.00
  -18  -13    3      1.55      0.00
  -17  -13    3     -1.71      0.00
  -16  -13    3      2.93      0.00
  -15  -13    3      5.00      0.00
  -14  -13    3      0.82      0.00
  -13  -13    3     -0.83      0.00
  -12  -13    3      0.17      0.00
  -11  -13    3     -0.44      0.00
  -10  -13    3     -1.91      0.00
   -9  -13    3     -1.66      0.00
   -8  -13    3      0.10      0.00
   -7  -13    3      0.49      0.00
   -6  -13    3     -0.01      0.00
   -5  -13    3      1.78      0.00
   -4  -13    3      2.22      0.00
   -3  -13    3     -0.99      0.00
   -2  -13    3     -1.81      0.00
   -1  -13    3     -1.49      0.00
    0  -13    3     -1.85      0.00
    1  -13    3      1.19      0.00
    2  -13    3      2.61      0.00
    3  -13    3      0.85      0.00
    4  -13    3      0.36      0.00
    5  -13    3     -0.47      0.00
    6  -13    3     -0.39      0.00
    7  -13    3     -1.38      0.00
    8  -13    3     -3.90      0.00
    9  -13    3     -1.29      0.00
   10  -13    3      0.28      0.00
   11  -13    3     -2.78      0.00
   12  -13    3     -2.83      0.00
   13  -13    3     -1.21      0.00
   14  -13    3     -1.26      0.00
   15  -13    3     -2.33      0.00
   16  -13    3     -2.23      0.00
  -22  -12    3      3.03      0.00
  -21  -12    3      3.58      0.00
  -20  -12    3      3.53      0.00
  -19  -12    3      3.78      0.00
  -18  -12    3      0.18      0.00
  -17  -12    3     -2.68      0.00
  -16  -12    3      1.17      0.00
  -15  -12    3      1.40      0.00
  -14  -12    3     -3.32      0.00
  -13  -12    3     -3.26      0.00
  -12  -12    3     -0.86      0.00
  -11  -12    3     -0.81      0.00
  -10  -12    3     -0.69      0.00
   -9  -12    3      0.59      0.00
   -8  -12    3      0.73      0.00
   -7  -12    3     -1.20      0.00
   -6  -12    3     -2.03      0.00
   -5  -12    3      0.52      0.00
   -4  -12    3      2.12      0.00
   -3  -12    3      0.30      0.00
   -2  -12    3     -0.99      0.00
   -1  -12    3     -1.91      0.00
    0  -12    3     -2.23      0.00
    1  -12    3      1.00      0.00
    2  -12    3      2.09      0.00
    3  -12    3     -0.06      0.00
    4  -12    3      0.56      0.00
    5  -12    3      1.17      0.00
    6  -12    3      0.32      0.00
    7  -12    3     -1.14      0.00
    8  -12    3     -2.71      0.00
    9  -12    3     -0.12      0.00
   10  -12    3      1.30      0.00
   11  -12    3     -1.59      0.00
   12  -12    3     -1.30      0.00
   13  -12    3      1.35      0.00
   14  -12    3      3.16      0.00
   15  -12    3      4.15      0.00
   16  -12    3      4.34      0.00
   17  -12    3      3.96      0.00
  -23  -11    3      2.24      0.00
  -22  -11    3      2.66      0.00
  -21  -11    3      0.96      0.00
  -20  -11    3     -0.59      0.00
  -19  -11    3     -0.10      0.00
  -18  -11    3     -0.51      0.00
  -17  -11    3     -1.34      0.00
  -16  -11    3      0.60      0.00
  -15  -11    3     -1.08      0.00
  -14  -11    3     -4.72      0.00
  -13  -11    3     -3.00      0.00
  -12  -11    3     -1.99      0.00
  -11  -11    3     -3.89      0.00
  -10  -11    3     -2.69      0.00
   -9  -11    3     -0.15      0.00
   -8  -11    3     -0.11      0.00
   -7  -11    3     -0.95      0.00
   -6  -11    3     -0.27      0.00
   -5  -11    3      1.62      0.00
   -4  -11    3      2.55      0.00
   -3  -11    3      2.13      0.00
   -2  -11    3      1.37      0.00
   -1  -11    3     -0.19      0.00
    0  -11    3     -0.46      0.00
    1  -11    3      2.02      0.00
    2  -11    3      1.88      0.00
    3  -11    3     -0.34      0.00
    4  -11    3      0.46      0.00
    5  -11    3      0.49      0.00
    6  -11    3     -1.32      0.00
    7  -11    3     -1.73      0.00
    8  -11    3     -1.54      0.00
    9  -11    3      0.26      0.00
   10  -11    3      0.98      0.00
   11  -11    3     -0.97      0.00
   12  -11    3      0.37      0.00
   13  -11    3      3.80      0.00
   14  -11    3      4.61      0.00
   15  -11    3      2.61      0.00
   16  -11    3      0.00      0.00
   17  -11    3     -1.29      0.00
   18  -11    3     -3.76      0.00
  -23  -10    3      4.98      0.00
  -22  -10    3      7.22      0.00
  -21  -10    3      6.59      0.00
  -20  -10    3      4.83      0.00
  -19  -10    3      3.15      0.00
  -18  -10    3      0.62      0.00
  -17  -10    3     -1.69      0.00
  -16  -10    3     -1.03      0.00
  -15  -10    3     -1.60      0.00
  -14  -10    3     -2.37      0.00
  -13  -10    3     -0.09      0.00
  -12  -10    3     -0.96      0.00
  -11  -10    3     -2.53      0.00
  -10  -10    3      0.98      0.00
   -9  -10    3      3.12      0.00
   -8  -10    3      1.86      0.00
   -7  -10    3      1.63      0.00
   -6  -10    3      1.66      0.00
   -5  -10    3      1.60      0.00
   -4  -10    3      3.17      0.00
   -3  -10    3      4.93      0.00
   -2  -10    3      3.40      0.00
   -1  -10    3     -1.38      0.00
    0  -10    3     -3.36      0.00
    1  -10    3     -0.71      0.00
    2  -10    3      0.27      0.00
    3  -10    3     -0.46      0.00
    4  -10    3      0.31      0.00
    5  -10    3     -0.92      0.00
    6  -10    3     -3.07      0.00
    7  -10    3     -2.22      0.00
    8  -10    3     -0.97      0.00
    9  -10    3      0.08      0.00
   10  -10    3      0.66      0.00
   11  -10    3     -1.00      0.00
   12  -10    3     -1.44      0.00
   13  -10    3      0.15      0.00
   14  -10    3      0.61      0.00
   15  -10    3      0.00      0.00
   16  -10    3      0.76      0.00
   17  -10    3      2.20      0.00
   18  -10    3     -0.50      0.00
   19  -10    3     -2.71      0.00
  -22   -9    3      7.95      0.00
  -21   -9    3      4.25      0.00
  -20   -9    3     -1.36      0.00
  -19   -9    3     -3.59      0.00
  -18   -9    3     -2.83      0.00
  -17   -9    3     -1.54      0.00
  -16   -9    3     -0.20      0.00
  -15   -9    3     -0.94      0.00
  -14   -9    3     -1.03      0.00
  -13   -9    3      1.32      0.00
  -12   -9    3      0.83      0.00
  -11   -9    3      0.81      0.00
  -10   -9    3      3.67      0.00
   -9   -9    3      2.61      0.00
   -8   -9    3      0.73      0.00
   -7   -9    3      2.24      0.00
   -6   -9    3      1.92      0.00
   -5   -9    3      1.04      0.00
   -4   -9    3      3.29      0.00
   -3   -9    3      4.95      0.00
   -2   -9    3      2.94      0.00
   -1   -9    3     -1.12      0.00
    0   -9    3     -1.97      0.00
    1   -9    3      0.88      0.00
    2   -9    3      0.70      0.00
    3   -9    3     -1.66      0.00
    4   -9    3     -2.04      0.00
    5   -9    3     -2.81      0.00
    6   -9    3     -2.27      0.00
    7   -9    3      1.43      0.00
    8   -9    3      2.95      0.00
    9   -9    3      1.32      0.00
   10   -9    3     -0.95      0.00
   11   -9    3     -4.02      0.00
   12   -9    3     -4.55      0.00
   13   -9    3     -0.03      0.00
   14   -9    3      4.93      0.00
   15   -9    3      6.38      0.00
   16   -9    3      5.32      0.00
   17   -9    3      0.44      0.00
   18   -9    3     -9.81      0.00
   19   -9    3    -13.76      0.00
  -23   -8    3     -3.51      0.00
  -20   -8    3     -5.24      0.00
  -19   -8    3      0.21      0.00
  -18   -8    3      4.61      0.00
  -17   -8    3      3.73      0.00
  -16   -8    3      1.49      0.00
  -15   -8    3      0.28      0.00
  -14   -8    3      0.74      0.00
  -13   -8    3      1.01      0.00
  -12   -8    3     -1.60      0.00
  -11   -8    3     -1.49      0.00
  -10   -8    3      1.95      0.00
   -9   -8    3      1.98      0.00
   -8   -8    3      1.89      0.00
   -7   -8    3      3.57      0.00
   -6   -8    3      1.78      0.00
   -5   -8    3     -0.23      0.00
   -4   -8    3      0.60      0.00
   -3   -8    3      0.18      0.00
   -2   -8    3     -1.57      0.00
   -1   -8    3     -3.44      0.00
    0   -8    3     -3.54      0.00
    1   -8    3      0.04      0.00
    2   -8    3      1.97      0.00
    3   -8    3      1.19      0.00
    4   -8    3      1.13      0.00
    5   -8    3     -0.61      0.00
    6   -8    3     -2.14      0.00
    7   -8    3     -0.48      0.00
    8   -8    3      0.33      0.00
    9   -8    3     -0.19      0.00
   10   -8    3     -0.23      0.00
   11   -8    3     -1.10      0.00
   12   -8    3     -1.02      0.00
   13   -8    3      1.60      0.00
   14   -8    3      1.63      0.00
   15   -8    3     -2.23      0.00
   16   -8    3     -2.48      0.00
   17   -8    3      0.66      0.00
   18   -8    3      0.23      0.00
   19   -8    3      2.35      0.00
   20   -8    3     10.20      0.00
  -23   -7    3      0.16      0.00
  -22   -7    3      6.57      0.00
  -21   -7    3      7.20      0.00
  -20   -7    3      4.77      0.00
  -19   -7    3      4.73      0.00
  -18   -7    3      3.42      0.00
  -17   -7    3     -0.24      0.00
  -16   -7    3     -0.99      0.00
  -15   -7    3     -0.21      0.00
  -14   -7    3     -1.05      0.00
  -13   -7    3     -2.28      0.00
  -12   -7    3     -2.78      0.00
  -11   -7    3     -1.23      0.00
  -10   -7    3     -0.47      0.00
   -9   -7    3     -3.18      0.00
   -8   -7    3     -4.07      0.00
   -7   -7    3     -2.18      0.00
   -6   -7    3     -3.10      0.00
   -5   -7    3     -5.62      0.00
   -4   -7    3     -5.57      0.00
   -3   -7    3     -3.95      0.00
   -2   -7    3     -2.21      0.00
   -1   -7    3     -2.14      0.00
    0   -7    3     -3.16      0.00
    1   -7    3     -0.93      0.00
    2   -7    3      1.07      0.00
    3   -7    3     -0.01      0.00
    4   -7    3      0.28      0.00
    5   -7    3      0.82      0.00
    6   -7    3      1.58      0.00
    7   -7    3      4.51      0.00
    8   -7    3      4.69      0.00
    9   -7    3      1.13      0.00
   10   -7    3     -1.97      0.00
   11   -7    3     -3.28      0.00
   12   -7    3     -2.20      0.00
   13   -7    3      0.49      0.00
   14   -7    3      0.67      0.00
   15   -7    3     -1.10      0.00
   16   -7    3      0.35      0.00
   17   -7    3     -0.67      0.00
   18   -7    3    -10.50      0.00
   19   -7    3    -14.30      0.00
   20   -7    3     -4.24      0.00
  -23   -6    3      3.57      0.00
  -22   -6    3      4.90      0.00
  -21   -6    3      2.85      0.00
  -20   -6    3      0.73      0.00
  -19   -6    3      1.53      0.00
  -18   -6    3      1.49      0.00
  -17   -6    3     -0.45      0.00
  -16   -6    3      0.70      0.00
  -15   -6    3      2.69      0.00
  -14   -6    3      1.62      0.00
  -13   -6    3      0.16      0.00
  -12   -6    3     -0.45      0.00
  -11   -6    3      0.24      0.00
  -10   -6    3      1.06      0.00
   -9   -6    3     -1.70      0.00
   -8   -6    3     -6.39      0.00
   -7   -6    3     -7.36      0.00
   -6   -6    3     -4.98      0.00
   -5   -6    3     -4.92      0.00
   -4   -6    3     -7.15      0.00
   -3   -6    3     -9.40      0.00
   -2   -6    3    -11.75      0.00
   -1   -6    3    -11.80      0.00
    0   -6    3     -8.68      0.00
    1   -6    3     -3.62      0.00
    2   -6    3      0.45      0.00
    3   -6    3      1.84      0.00
    4   -6    3      4.33      0.00
    5   -6    3      6.23      0.00
    6   -6    3      5.21      0.00
    7   -6    3      4.89      0.00
    8   -6    3      3.37      0.00
    9   -6    3     -0.13      0.00
   10   -6    3     -1.34      0.00
   11   -6    3     -0.53      0.00
   12   -6    3      0.29      0.00
   13   -6    3      0.88      0.00
   14   -6    3      0.36      0.00
   15   -6    3     -0.69      0.00
   16   -6    3      0.25      0.00
   17   -6    3     -1.23      0.00
   18   -6    3     -7.96      0.00
   19   -6    3     -7.04      0.00
   20   -6    3      3.47      0.00
   21   -6    3      5.07      0.00
  -23   -5    3      4.39      0.00
  -22   -5    3      5.77      0.00
  -21   -5    3      5.87      0.00
  -20   -5    3      3.06      0.00
  -19   -5    3     -0.61      0.00
  -18   -5    3     -1.59      0.00
  -17   -5    3     -1.58      0.00
  -16   -5    3     -0.37      0.00
  -15   -5    3      0.13      0.00
  -14   -5    3     -1.51      0.00
  -13   -5    3     -1.06      0.00
  -12   -5    3      0.68      0.00
  -11   -5    3      1.41      0.00
  -10   -5    3      0.07      0.00
   -9   -5    3     -5.03      0.00
   -8   -5    3     -8.37      0.00
   -7   -5    3     -3.64      0.00
   -6   -5    3      1.71      0.00
   -5   -5    3     -2.55      0.00
   -4   -5    3     -6.21      0.00
   -3   -5    3      0.27      0.00
   -2   -5    3      5.69      0.00
   -1   -5    3      6.74      0.00
    0   -5    3      7.68      0.00
    1   -5    3      6.61      0.00
    2   -5    3      4.72      0.00
    3   -5    3      2.30      0.00
    4   -5    3      0.81      0.00
    5   -5    3      1.98      0.00
    6   -5    3      3.39      0.00
    7   -5    3      5.32      0.00
    8   -5    3      4.87      0.00
    9   -5    3      0.59      0.00
   10   -5    3     -1.19      0.00
   11   -5    3      0.15      0.00
   12   -5    3      0.95      0.00
   13   -5    3      0.94      0.00
   14   -5    3      0.12      0.00
   15   -5    3     -1.34      0.00
   16   -5    3     -1.24      0.00
   17   -5    3     -1.03      0.00
   18   -5    3     -2.09      0.00
   19   -5    3      4.15      0.00
   20   -5    3     16.84      0.00
   21   -5    3     19.15      0.00
  -22   -4    3      2.10      0.00
  -21   -4    3      1.44      0.00
  -20   -4    3     -1.35      0.00
  -19   -4    3     -4.35      0.00
  -18   -4    3      0.06      0.00
  -17   -4    3      3.92      0.00
  -16   -4    3      3.15      0.00
  -15   -4    3      2.26      0.00
  -14   -4    3      1.06      0.00
  -13   -4    3     -0.61      0.00
  -12   -4    3     -1.95      0.00
  -11   -4    3      1.49      0.00
  -10   -4    3      7.56      0.00
   -9   -4    3      6.07      0.00
   -8   -4    3      0.91      0.00
   -7   -4    3      1.67      0.00
   -6   -4    3      4.80      0.00
   -5   -4    3      2.16      0.00
   -4   -4    3      1.14      0.00
   -3   -4    3     10.62      0.00
   -2   -4    3     19.58      0.00
   -1   -4    3     25.32      0.00
    0   -4    3     29.87      0.00
    1   -4    3     22.13      0.00
    2   -4    3      7.24      0.00
    3   -4    3     -2.32      0.00
    4   -4    3     -4.51      0.00
    5   -4    3      0.50      0.00
    6   -4    3      6.11      0.00
    7   -4    3      8.30      0.00
    8   -4    3      7.16      0.00
    9   -4    3      2.87      0.00
   10   -4    3      1.16      0.00
   11   -4    3      1.85      0.00
   12   -4    3      0.43      0.00
   13   -4    3     -1.14      0.00
   14   -4    3     -1.19      0.00
   15   -4    3     -0.84      0.00
   16   -4    3      0.30      0.00
   17   -4    3      1.21      0.00
   18   -4    3     -0.49      0.00
   19   -4    3     -0.36      0.00
   20   -4    3      3.21      0.00
   21   -4    3      1.75      0.00
   22   -4    3     -2.99      0.00
  -22   -3    3     -0.25      0.00
  -21   -3    3      3.02      0.00
  -20   -3    3      2.67      0.00
  -19   -3    3     -0.55      0.00
  -18   -3    3      3.31      0.00
  -17   -3    3      3.35      0.00
  -16   -3    3     -3.41      0.00
  -15   -3    3     -4.17      0.00
  -14   -3    3     -0.57      0.00
  -13   -3    3      0.59      0.00
  -12   -3    3      0.85      0.00
  -11   -3    3      5.03      0.00
  -10   -3    3      6.41      0.00
   -9   -3    3     -1.40      0.00
   -8   -3    3     -4.37      0.00
   -7   -3    3      1.85      0.00
   -6   -3    3      6.30      0.00
   -5   -3    3      6.72      0.00
   -4   -3    3     12.60      0.00
   -3   -3    3     30.24      0.00
   -2   -3    3     36.67      0.00
   -1   -3    3     19.53      0.00
    0   -3    3      5.28      0.00
    1   -3    3      5.29      0.00
    2   -3    3     12.19      0.00
    3   -3    3     17.04      0.00
    4   -3    3     11.93      0.00
    5   -3    3      6.05      0.00
    6   -3    3      3.97      0.00
    7   -3    3     -0.04      0.00
    8   -3    3     -4.38      0.00
    9   -3    3     -5.87      0.00
   10   -3    3     -1.88      0.00
   11   -3    3      3.03      0.00
   12   -3    3      1.84      0.00
   13   -3    3     -1.34      0.00
   14   -3    3     -2.41      0.00
   15   -3    3     -2.67      0.00
   16   -3    3     -2.23      0.00
   17   -3    3     -1.86      0.00
   18   -3    3     -4.27      0.00
   19   -3    3     -5.91      0.00
   20   -3    3     -1.95      0.00
   21   -3    3      0.89      0.00
   22   -3    3     -1.16      0.00
  -22   -2    3      0.12      0.00
  -21   -2    3      3.93      0.00
  -20   -2    3      2.85      0.00
  -19   -2    3     -0.85      0.00
  -18   -2    3      3.26      0.00
  -17   -2    3      3.64      0.00
  -16   -2    3     -1.93      0.00
  -15   -2    3      1.08      0.00
  -14   -2    3      5.76      0.00
  -13   -2    3      0.88      0.00
  -12   -2    3     -4.64      0.00
  -11   -2    3      0.01      0.00
  -10   -2    3      5.10      0.00
   -9   -2    3      2.21      0.00
   -8   -2    3      4.12      0.00
   -7   -2    3      9.60      0.00
   -6   -2    3     10.76      0.00
   -5   -2    3      8.63      0.00
   -4   -2    3      1.39      0.00
   -3   -2    3      3.30      0.00
   -2   -2    3     10.34      0.00
    0   -2    3     15.36      0.00
    1   -2    3     32.93      0.00
    3   -2    3     -0.24      0.00
    4   -2    3    -15.94      0.00
    5   -2    3    -14.40      0.00
    6   -2    3     -6.41      0.00
    7   -2    3     -6.74      0.00
    8   -2    3     -8.36      0.00
    9   -2    3     -4.63      0.00
   10   -2    3     -0.38      0.00
   11   -2    3      0.72      0.00
   12   -2    3     -1.44      0.00
   13   -2    3     -1.63      0.00
   14   -2    3      0.57      0.00
   15   -2    3      0.87      0.00
   16   -2    3      0.42      0.00
   17   -2    3      1.23      0.00
   18   -2    3      1.60      0.00
   19   -2    3      3.15      0.00
   20   -2    3      8.07      0.00
   21   -2    3      8.36      0.00
   22   -2    3      1.63      0.00
   23   -2    3     -2.20      0.00
  -22   -1    3     -3.10      0.00
  -21   -1    3      0.86      0.00
  -20   -1    3      0.96      0.00
  -19   -1    3      0.04      0.00
  -18   -1    3      4.69      0.00
  -17   -1    3      5.14      0.00
  -16   -1    3      0.14      0.00
  -15   -1    3      3.02      0.00
  -14   -1    3      6.65      0.00
  -13   -1    3      1.70      0.00
  -12   -1    3      0.04      0.00
  -11   -1    3      6.59      0.00
  -10   -1    3      5.54      0.00
   -9   -1    3     -4.47      0.00
   -8   -1    3     -4.58      0.00
   -7   -1    3     -1.16      0.00
   -6   -1    3     -3.39      0.00
   -5   -1    3     -1.71      0.00
   -4   -1    3      4.72      0.00
   -3   -1    3     22.02      0.00
   -2   -1    3     18.73      0.00
   -1   -1    3    -40.39      0.00
    0   -1    3    -82.71      0.00
    1   -1    3    -62.96      0.00
    2   -1    3    -38.48      0.00
    3   -1    3    -26.70      0.00
    4   -1    3    -12.96      0.00
    5   -1    3     -1.43      0.00
    6   -1    3      4.73      0.00
    7   -1    3      0.27      0.00
    8   -1    3     -6.86      0.00
    9   -1    3     -7.18      0.00
   10   -1    3     -5.61      0.00
   11   -1    3     -3.27      0.00
   12   -1    3     -0.93      0.00
   13   -1    3      0.08      0.00
   14   -1    3      0.50      0.00
   15   -1    3     -0.42      0.00
   16   -1    3     -0.41      0.00
   17   -1    3      1.65      0.00
   18   -1    3      2.50      0.00
   19   -1    3      2.75      0.00
   20   -1    3      5.09      0.00
   21   -1    3      4.02      0.00
   22   -1    3     -1.18      0.00
   23   -1    3     -2.09      0.00
  -22    0    3      0.15      0.00
  -21    0    3      3.50      0.00
  -20    0    3      1.74      0.00
  -19    0    3     -0.52      0.00
  -18    0    3      1.15      0.00
  -17    0    3      1.35      0.00
  -16    0    3     -2.52      0.00
  -15    0    3     -1.79      0.00
  -14    0    3      0.01      0.00
  -13    0    3     -3.73      0.00
  -12    0    3     -3.64      0.00
  -11    0    3      1.30      0.00
  -10    0    3     -0.64      0.00
   -9    0    3     -4.72      0.00
   -8    0    3      0.56      0.00
   -7    0    3      1.29      0.00
   -6    0    3     -6.87      0.00
   -5    0    3     -8.45      0.00
   -4    0    3     -9.49      0.00
   -3    0    3    -11.35      0.00
   -2    0    3    -28.13      0.00
   -1    0    3    -63.29      0.00
    0    0    3    -36.26      0.00
    1    0    3     45.34      0.00
    2    0    3     59.43      0.00
    3    0    3     14.41      0.00
    4    0    3    -10.71      0.00
    5    0    3    -12.46      0.00
    6    0    3     -8.11      0.00
    7    0    3     -9.75      0.00
    8    0    3    -11.92      0.00
    9    0    3     -4.05      0.00
   10    0    3      0.72      0.00
   11    0    3     -0.21      0.00
   12    0    3      0.02      0.00
   13    0    3      0.49      0.00
   14    0    3      1.37      0.00
   15    0    3      0.83      0.00
   16    0    3     -0.26      0.00
   17    0    3      0.42      0.00
   18    0    3     -0.39      0.00
   19    0    3     -2.22      0.00
   20    0    3     -2.54      0.00
   21    0    3     -6.33      0.00
   22    0    3    -12.13      0.00
   23    0    3     -9.86      0.00
  -21    1    3      1.99      0.00
  -20    1    3     -1.72      0.00
  -19    1    3     -1.98      0.00
  -18    1    3      0.64      0.00
  -17    1    3      2.15      0.00
  -16    1    3      0.15      0.00
  -15    1    3      1.00      0.00
  -14    1    3      4.33      0.00
  -13    1    3      2.38      0.00
  -12    1    3      0.14      0.00
  -11    1    3      0.01      0.00
  -10    1    3     -3.20      0.00
   -9    1    3     -3.85      0.00
   -8    1    3      2.08      0.00
   -7    1    3      1.57      0.00
   -6    1    3     -5.44      0.00
   -5    1    3     -3.24      0.00
   -4    1    3      1.93      0.00
   -3    1    3      3.10      0.00
   -2    1    3     -9.75      0.00
   -1    1    3    -35.91      0.00
    0    1    3    -14.09      0.00
    1    1    3     37.17      0.00
    2    1    3     18.29      0.00
    3    1    3    -28.66      0.00
    4    1    3    -26.91      0.00
    5    1    3     -9.19      0.00
    6    1    3     -0.97      0.00
    7    1    3     -0.31      0.00
    8    1    3     -1.30      0.00
    9    1    3      4.72      0.00
   10    1    3      4.24      0.00
   11    1    3     -0.83      0.00
   12    1    3      0.21      0.00
   13    1    3      0.48      0.00
   14    1    3     -0.16      0.00
   15    1    3     -0.75      0.00
   16    1    3     -1.51      0.00
   17    1    3      0.02      0.00
   18    1    3     -0.36      0.00
   19    1    3     -2.47      0.00
   20    1    3     -2.71      0.00
   21    1    3     -4.79      0.00
   22    1    3     -5.90      0.00
   23    1    3      1.51      0.00
   24    1    3      8.45      0.00
  -21    2    3      1.04      0.00
  -20    2    3     -1.64      0.00
  -19    2    3     -0.58      0.00
  -18    2    3     -0.05      0.00
  -17    2    3      0.00      0.00
  -16    2    3     -0.17      0.00
  -15    2    3      0.82      0.00
  -14    2    3      3.01      0.00
  -13    2    3      1.43      0.00
  -12    2    3     -0.13      0.00
  -11    2    3     -0.51      0.00
  -10    2    3     -4.05      0.00
   -9    2    3     -4.97      0.00
   -8    2    3     -0.19      0.00
   -7    2    3      1.84      0.00
   -6    2    3      0.70      0.00
   -5    2    3      6.48      0.00
   -4    2    3     11.84      0.00
   -3    2    3      4.63      0.00
   -2    2    3    -12.88      0.00
   -1    2    3    -26.13      0.00
    0    2    3     -1.49      0.00
    1    2    3     33.14      0.00
    2    2    3     10.00      0.00
    3    2    3    -21.59      0.00
    4    2    3     -5.09      0.00
    5    2    3     12.21      0.00
    6    2    3     10.20      0.00
    7    2    3      4.01      0.00
    8    2    3      0.60      0.00
    9    2    3      5.55      0.00
   10    2    3      3.06      0.00
   11    2    3     -4.21      0.00
   12    2    3     -2.12      0.00
   13    2    3     -0.42      0.00
   14    2    3     -0.44      0.00
   15    2    3     -0.21      0.00
   16    2    3     -0.59      0.00
   17    2    3      1.91      0.00
   18    2    3      1.06      0.00
   19    2    3     -3.39      0.00
   20    2    3     -4.41      0.00
   21    2    3     -5.23      0.00
   22    2    3     -4.80      0.00
   23    2    3      2.49      0.00
   24    2    3      8.12      0.00
  -21    3    3      3.04      0.00
  -20    3    3      1.72      0.00
  -19    3    3      3.40      0.00
  -18    3    3      2.39      0.00
  -17    3    3      0.19      0.00
  -16    3    3     -0.49      0.00
  -15    3    3     -0.40      0.00
  -14    3    3      1.70      0.00
  -13    3    3      2.75      0.00
  -12    3    3      2.44      0.00
  -11    3    3      0.99      0.00
  -10    3    3     -2.43      0.00
   -9    3    3     -2.34      0.00
   -8    3    3      0.83      0.00
   -7    3    3     -0.03      0.00
   -6    3    3     -4.55      0.00
   -5    3    3     -3.49      0.00
   -4    3    3      1.27      0.00
   -3    3    3     -0.99      0.00
   -2    3    3     -2.68      0.00
   -1    3    3      6.99      0.00
    0    3    3     28.89      0.00
    1    3    3     44.30      0.00
    2    3    3     27.35      0.00
    3    3    3      9.28      0.00
    4    3    3     17.22      0.00
    5    3    3     18.21      0.00
    6    3    3      9.25      0.00
    7    3    3      6.48      0.00
    8    3    3      6.46      0.00
    9    3    3      8.35      0.00
   10    3    3      2.34      0.00
   11    3    3     -4.70      0.00
   12    3    3     -0.48      0.00
   13    3    3      1.84      0.00
   14    3    3      1.58      0.00
   15    3    3      1.60      0.00
   16    3    3     -1.09      0.00
   17    3    3     -0.83      0.00
   18    3    3     -1.31      0.00
   19    3    3     -2.83      0.00
   20    3    3      0.03      0.00
   21    3    3     -0.03      0.00
   22    3    3     -3.22      0.00
   23    3    3     -1.39      0.00
   24    3    3      0.49      0.00
  -20    4    3      4.81      0.00
  -19    4    3      3.59      0.00
  -18    4    3     -0.30      0.00
  -17    4    3     -3.67      0.00
  -16    4    3     -1.86      0.00
  -15    4    3     -0.43      0.00
  -14    4    3     -0.98      0.00
  -13    4    3     -1.91      0.00
  -12    4    3     -1.72      0.00
  -11    4    3     -0.47      0.00
  -10    4    3     -0.66      0.00
   -9    4    3      0.42      0.00
   -8    4    3      3.16      0.00
   -7    4    3      2.76      0.00
   -6    4    3     -1.52      0.00
   -5    4    3     -3.02      0.00
   -4    4    3     -0.30      0.00
   -3    4    3     -3.56      0.00
   -2    4    3     -7.40      0.00
   -1    4    3     -2.97      0.00
    0    4    3      1.64      0.00
    1    4    3      3.88      0.00
    3    4    3     -5.13      0.00
    4    4    3     -1.36      0.00
    5    4    3      0.76      0.00
    6    4    3     -1.33      0.00
    7    4    3     -0.81      0.00
    8    4    3      0.26      0.00
    9    4    3      2.73      0.00
   10    4    3     -0.40      0.00
   11    4    3     -4.59      0.00
   12    4    3      0.06      0.00
   13    4    3      2.46      0.00
   14    4    3      1.66      0.00
   15    4    3      0.11      0.00
   16    4    3     -3.38      0.00
   17    4    3     -1.23      0.00
   18    4    3     -0.26      0.00
   19    4    3     -4.36      0.00
   20    4    3     -4.01      0.00
   21    4    3     -2.68      0.00
   22    4    3     -2.84      0.00
   23    4    3      0.75      0.00
   24    4    3      3.79      0.00
  -20    5    3     -7.70      0.00
  -19    5    3     -8.18      0.00
  -18    5    3     -6.50      0.00
  -17    5    3     -3.63      0.00
  -16    5    3      2.04      0.00
  -15    5    3      3.35      0.00
  -14    5    3      0.49      0.00
  -13    5    3     -0.84      0.00
  -12    5    3     -1.22      0.00
  -11    5    3     -1.79      0.00
  -10    5    3     -2.67      0.00
   -9    5    3     -1.14      0.00
   -8    5    3      2.33      0.00
   -7    5    3      1.95      0.00
   -6    5    3     -1.88      0.00
   -5    5    3     -2.60      0.00
   -4    5    3     -0.19      0.00
   -3    5    3     -3.41      0.00
   -2    5    3     -6.03      0.00
   -1    5    3      1.61      0.00
    0    5    3      6.21      0.00
    1    5    3      4.14      0.00
    2    5    3      1.14      0.00
    3    5    3     -4.56      0.00
    4    5    3     -5.01      0.00
    5    5    3     -0.74      0.00
    6    5    3      0.49      0.00
    7    5    3      1.14      0.00
    8    5    3      2.57      0.00
    9    5    3      3.65      0.00
   10    5    3     -0.30      0.00
   11    5    3     -4.56      0.00
   12    5    3     -1.16      0.00
   13    5    3      1.43      0.00
   14    5    3      2.30      0.00
   15    5    3      3.07      0.00
   16    5    3      1.37      0.00
   17    5    3      3.64      0.00
   18    5    3      4.30      0.00
   19    5    3      0.56      0.00
   20    5    3      2.99      0.00
   21    5    3      5.69      0.00
   22    5    3      1.97      0.00
   23    5    3     -0.47      0.00
   24    5    3      0.26      0.00
  -19    6    3      5.45      0.00
  -18    6    3      7.48      0.00
  -17    6    3      7.77      0.00
  -16    6    3      9.45      0.00
  -15    6    3      7.65      0.00
  -14    6    3      2.37      0.00
  -13    6    3     -0.92      0.00
  -12    6    3     -2.39      0.00
  -11    6    3     -1.62      0.00
  -10    6    3     -0.52      0.00
   -9    6    3     -0.34      0.00
   -8    6    3      0.90      0.00
   -7    6    3      0.94      0.00
   -6    6    3      0.58      0.00
   -5    6    3      3.24      0.00
   -4    6    3      6.62      0.00
   -3    6    3      6.01      0.00
   -2    6    3      4.35      0.00
   -1    6    3      6.21      0.00
    0    6    3      3.06      0.00
    1    6    3     -4.75      0.00
    2    6    3     -5.82      0.00
    3    6    3     -3.47      0.00
    4    6    3     -1.26      0.00
    5    6    3      0.58      0.00
    6    6    3      0.04      0.00
    7    6    3      0.26      0.00
    8    6    3      0.62      0.00
    9    6    3     -0.56      0.00
   10    6    3     -2.94      0.00
   11    6    3     -3.27      0.00
   12    6    3      1.04      0.00
   13    6    3      2.68      0.00
   14    6    3      1.37      0.00
   15    6    3      0.07      0.00
   16    6    3     -2.14      0.00
   17    6    3      0.47      0.00
   18    6    3      2.22      0.00
   19    6    3     -1.55      0.00
   20    6    3     -0.27      0.00
   21    6    3      1.76      0.00
   22    6    3     -3.18      0.00
   23    6    3     -5.76      0.00
   24    6    3     -1.21      0.00
  -19    7    3     -6.27      0.00
  -18    7    3     -4.15      0.00
  -17    7    3      1.34      0.00
  -16    7    3      6.44      0.00
  -15    7    3      6.24      0.00
  -14    7    3      2.86      0.00
  -13    7    3      1.47      0.00
  -12    7    3      1.30      0.00
  -11    7    3      2.58      0.00
  -10    7    3      2.72      0.00
   -9    7    3      0.58      0.00
   -8    7    3      1.08      0.00
   -7    7    3      1.76      0.00
   -6    7    3      1.80      0.00
   -5    7    3      4.10      0.00
   -4    7    3      4.58      0.00
   -3    7    3      1.16      0.00
   -2    7    3     -2.85      0.00
   -1    7    3     -2.21      0.00
    0    7    3      0.77      0.00
    1    7    3     -1.00      0.00
    2    7    3     -2.85      0.00
    3    7    3     -1.13      0.00
    4    7    3     -0.65      0.00
    5    7    3     -1.68      0.00
    6    7    3     -0.49      0.00
    7    7    3      2.20      0.00
    8    7    3      2.15      0.00
    9    7    3      1.68      0.00
   10    7    3      2.79      0.00
   11    7    3      2.85      0.00
   12    7    3      2.41      0.00
   13    7    3      0.76      0.00
   14    7    3      0.49      0.00
   15    7    3      2.44      0.00
   16    7    3      2.33      0.00
   17    7    3      4.73      0.00
   18    7    3      7.46      0.00
   19    7    3      5.30      0.00
   20    7    3      5.91      0.00
   21    7    3      6.58      0.00
   22    7    3      1.00      0.00
   23    7    3     -1.93      0.00
   24    7    3      1.02      0.00
   25    7    3      0.96      0.00
  -17    8    3     11.37      0.00
  -16    8    3      6.87      0.00
  -13    8    3     -1.45      0.00
  -12    8    3      0.66      0.00
  -11    8    3      2.91      0.00
  -10    8    3      2.61      0.00
   -9    8    3     -1.07      0.00
   -8    8    3     -1.36      0.00
   -7    8    3     -0.31      0.00
   -6    8    3      0.19      0.00
   -5    8    3      2.88      0.00
   -4    8    3      3.22      0.00
   -3    8    3      1.50      0.00
   -2    8    3      0.49      0.00
   -1    8    3      1.18      0.00
    0    8    3      4.63      0.00
    1    8    3      2.79      0.00
    2    8    3     -2.46      0.00
    3    8    3     -0.13      0.00
    4    8    3      3.78      0.00
    5    8    3      3.97      0.00
    6    8    3      5.65      0.00
    7    8    3      5.36      0.00
    8    8    3      0.23      0.00
    9    8    3     -0.77      0.00
   10    8    3      3.16      0.00
   11    8    3      3.98      0.00
   12    8    3      2.35      0.00
   13    8    3      1.08      0.00
   14    8    3      1.92      0.00
   15    8    3      3.23      0.00
   16    8    3      0.63      0.00
   17    8    3      0.28      0.00
   18    8    3      2.37      0.00
   19    8    3     -0.14      0.00
   20    8    3     -1.56      0.00
   21    8    3     -0.89      0.00
   22    8    3     -3.36      0.00
   23    8    3     -4.17      0.00
   24    8    3     -0.94      0.00
   25    8    3      0.79      0.00
  -18    9    3      0.81      0.00
  -17    9    3      0.29      0.00
  -15    9    3     -5.39      0.00
  -14    9    3     -1.70      0.00
  -13    9    3      1.80      0.00
  -12    9    3      1.41      0.00
  -11    9    3      1.14      0.00
  -10    9    3      0.88      0.00
   -9    9    3     -0.87      0.00
   -8    9    3      0.03      0.00
   -7    9    3      0.49      0.00
   -6    9    3     -0.94      0.00
   -5    9    3      0.45      0.00
   -4    9    3      0.73      0.00
   -3    9    3     -0.53      0.00
   -2    9    3     -1.07      0.00
   -1    9    3     -1.40      0.00
    0    9    3      2.43      0.00
    1    9    3      2.69      0.00
    2    9    3     -4.17      0.00
    3    9    3     -3.65      0.00
    4    9    3      1.75      0.00
    5    9    3      2.06      0.00
    6    9    3      1.66      0.00
    7    9    3      0.57      0.00
    8    9    3     -1.67      0.00
    9    9    3      0.76      0.00
   10    9    3      3.43      0.00
   11    9    3      0.66      0.00
   12    9    3     -1.71      0.00
   13    9    3     -1.07      0.00
   14    9    3      0.22      0.00
   15    9    3     -0.37      0.00
   16    9    3     -3.79      0.00
   17    9    3     -2.49      0.00
   18    9    3      2.36      0.00
   19    9    3      0.46      0.00
   20    9    3     -3.96      0.00
   21    9    3     -4.49      0.00
   22    9    3     -2.76      0.00
   23    9    3      0.21      0.00
   24    9    3      2.24      0.00
   25    9    3      1.53      0.00
  -17   10    3      5.05      0.00
  -16   10    3      2.39      0.00
  -11   10    3     -0.86      0.00
  -10   10    3      0.89      0.00
   -9   10    3      0.63      0.00
   -8   10    3      0.62      0.00
   -7   10    3     -0.93      0.00
   -6   10    3     -4.00      0.00
   -5   10    3     -3.16      0.00
   -4   10    3     -2.00      0.00
   -3   10    3     -2.59      0.00
   -2   10    3     -2.57      0.00
   -1   10    3     -2.54      0.00
    0   10    3      1.89      0.00
    1   10    3      4.74      0.00
    2   10    3     -1.36      0.00
    3   10    3     -2.62      0.00
    4   10    3      2.99      0.00
    5   10    3      3.04      0.00
    6   10    3     -0.27      0.00
    7   10    3     -2.86      0.00
    8   10    3     -4.44      0.00
    9   10    3     -2.53      0.00
   10   10    3     -0.50      0.00
   11   10    3     -1.39      0.00
   12   10    3     -1.74      0.00
   13   10    3     -0.84      0.00
   14   10    3      0.29      0.00
   15   10    3      0.47      0.00
   16   10    3     -1.36      0.00
   17   10    3     -0.11      0.00
   18   10    3      3.10      0.00
   19   10    3      0.95      0.00
   20   10    3     -2.00      0.00
   21   10    3      0.44      0.00
   22   10    3      4.79      0.00
   23   10    3      4.48      0.00
   24   10    3     -0.84      0.00
  -16   11    3      0.60      0.00
  -13   11    3      1.39      0.00
  -12   11    3      1.62      0.00
  -11   11    3     -0.67      0.00
  -10   11    3     -1.03      0.00
   -9   11    3     -0.54      0.00
   -8   11    3     -0.28      0.00
   -7   11    3     -1.07      0.00
   -6   11    3     -1.99      0.00
   -5   11    3      0.56      0.00
   -4   11    3      2.62      0.00
   -3   11    3      1.65      0.00
   -2   11    3      1.38      0.00
   -1   11    3      1.30      0.00
    0   11    3      3.25      0.00
    1   11    3      4.36      0.00
    2   11    3     -1.12      0.00
    3   11    3     -2.22      0.00
    4   11    3      4.07      0.00
    5   11    3      4.74      0.00
    6   11    3      0.97      0.00
    7   11    3      0.01      0.00
    8   11    3      0.60      0.00
    9   11    3      0.95      0.00
   10   11    3      0.14      0.00
   11   11    3     -1.04      0.00
   12   11    3      0.10      0.00
   13   11    3      2.45      0.00
   14   11    3      2.66      0.00
   15   11    3     -0.10      0.00
   16   11    3     -2.51      0.00
   17   11    3      0.42      0.00
   18   11    3      4.24      0.00
   19   11    3      1.14      0.00
   20   11    3     -3.96      0.00
   21   11    3     -3.18      0.00
   22   11    3      1.44      0.00
   23   11    3      0.81      0.00
   24   11    3     -5.58      0.00
  -15   12    3     -0.71      0.00
  -14   12    3     -0.65      0.00
  -13   12    3      3.64      0.00
  -12   12    3      4.66      0.00
  -11   12    3      0.94      0.00
  -10   12    3     -0.73      0.00
   -9   12    3     -0.25      0.00
   -8   12    3     -0.52      0.00
   -7   12    3     -1.84      0.00
   -6   12    3     -3.09      0.00
   -5   12    3     -1.25      0.00
   -4   12    3      1.09      0.00
   -3   12    3      0.34      0.00
   -2   12    3     -0.71      0.00
   -1   12    3     -1.37      0.00
    0   12    3      0.02      0.00
    1   12    3      3.22      0.00
    2   12    3      2.00      0.00
    3   12    3      0.15      0.00
    4   12    3      1.61      0.00
    5   12    3      0.26      0.00
    6   12    3     -2.80      0.00
    7   12    3     -3.60      0.00
    8   12    3     -3.75      0.00
    9   12    3     -3.22      0.00
   10   12    3     -2.07      0.00
   11   12    3     -1.70      0.00
   12   12    3     -0.87      0.00
   13   12    3      1.04      0.00
   14   12    3      1.66      0.00
   15   12    3      0.33      0.00
   16   12    3      0.18      0.00
   17   12    3      3.18      0.00
   18   12    3      5.34      0.00
   19   12    3      3.41      0.00
   20   12    3      0.98      0.00
   21   12    3      0.43      0.00
   22   12    3     -0.13      0.00
   23   12    3     -4.15      0.00
   24   12    3     -8.67      0.00
  -15   13    3      0.03      0.00
  -14   13    3     -2.18      0.00
  -13   13    3      0.10      0.00
  -12   13    3      0.51      0.00
  -11   13    3     -3.64      0.00
  -10   13    3     -4.20      0.00
   -9   13    3     -1.45      0.00
   -8   13    3     -0.94      0.00
   -7   13    3     -1.97      0.00
   -6   13    3     -1.69      0.00
   -5   13    3      1.00      0.00
   -4   13    3      2.28      0.00
   -3   13    3     -0.04      0.00
   -2   13    3     -0.85      0.00
   -1   13    3      0.15      0.00
    0   13    3      0.04      0.00
    1   13    3     -0.38      0.00
    2   13    3     -1.77      0.00
    3   13    3     -2.26      0.00
    4   13    3     -0.51      0.00
    5   13    3     -0.09      0.00
    6   13    3     -1.08      0.00
    7   13    3     -1.67      0.00
    8   13    3     -0.82      0.00
    9   13    3      1.30      0.00
   10   13    3      0.74      0.00
   11   13    3     -2.16      0.00
   12   13    3     -2.05      0.00
   13   13    3      0.05      0.00
   14   13    3     -1.04      0.00
   15   13    3     -3.38      0.00
   16   13    3     -0.72      0.00
   17   13    3      5.87      0.00
   18   13    3      8.07      0.00
   19   13    3      3.19      0.00
   20   13    3     -2.15      0.00
   21   13    3     -3.20      0.00
   22   13    3     -0.33      0.00
   23   13    3      2.07      0.00
   24   13    3      0.59      0.00
  -14   14    3     -4.99      0.00
  -13   14    3      1.06      0.00
  -12   14    3      6.31      0.00
  -11   14    3      2.83      0.00
  -10   14    3     -0.72      0.00
   -9   14    3      0.51      0.00
   -8   14    3      1.66      0.00
   -7   14    3      0.83      0.00
   -6   14    3     -0.20      0.00
   -5   14    3      0.35      0.00
   -4   14    3      1.07      0.00
   -3   14    3      0.69      0.00
   -2   14    3      0.96      0.00
   -1   14    3      0.08      0.00
    0   14    3     -2.46      0.00
    1   14    3     -1.94      0.00
    2   14    3      1.01      0.00
    3   14    3      1.89      0.00
    4   14    3      0.20      0.00
    5   14    3     -0.82      0.00
    6   14    3      0.42      0.00
    7   14    3      0.74      0.00
    8   14    3      0.35      0.00
    9   14    3      0.56      0.00
   10   14    3     -1.81      0.00
   11   14    3     -3.62      0.00
   12   14    3     -0.59      0.00
   13   14    3      2.20      0.00
   14   14    3      1.65      0.00
   15   14    3      1.61      0.00
   16   14    3      3.76      0.00
   17   14    3      4.36      0.00
   18   14    3      0.11      0.00
   19   14    3     -5.09      0.00
   20   14    3     -5.47      0.00
   21   14    3     -4.10      0.00
   22   14    3     -4.64      0.00
   23   14    3     -4.99      0.00
   24   14    3     -5.10      0.00
  -13   15    3     -4.24      0.00
  -12   15    3     -3.89      0.00
  -11   15    3     -6.92      0.00
  -10   15    3     -7.75      0.00
   -9   15    3     -3.51      0.00
   -8   15    3     -1.20      0.00
   -7   15    3     -2.44      0.00
   -6   15    3     -2.29      0.00
   -5   15    3      0.08      0.00
   -4   15    3      0.68      0.00
   -3   15    3     -0.80      0.00
   -2   15    3     -0.82      0.00
   -1   15    3     -0.13      0.00
    0   15    3     -0.28      0.00
    1   15    3      0.23      0.00
    2   15    3      0.78      0.00
    3   15    3      0.24      0.00
    4   15    3     -0.54      0.00
    5   15    3      0.45      0.00
    6   15    3      2.84      0.00
    7   15    3      2.80      0.00
    8   15    3      2.07      0.00
    9   15    3      2.91      0.00
   10   15    3      1.72      0.00
   11   15    3      0.96      0.00
   12   15    3      2.87      0.00
   13   15    3      2.94      0.00
   14   15    3      2.21      0.00
   15   15    3      3.33      0.00
   16   15    3      4.37      0.00
   17   15    3      3.69      0.00
   18   15    3      0.04      0.00
   19   15    3     -4.16      0.00
   20   15    3     -4.00      0.00
   21   15    3     -2.02      0.00
   22   15    3     -0.81      0.00
   23   15    3      2.45      0.00
  -12   16    3      5.08      0.00
  -11   16    3      1.97      0.00
  -10   16    3     -5.49      0.00
   -9   16    3     -5.54      0.00
   -8   16    3     -1.24      0.00
   -7   16    3     -0.04      0.00
   -6   16    3     -1.32      0.00
   -5   16    3     -3.08      0.00
   -4   16    3     -4.17      0.00
   -3   16    3     -2.59      0.00
   -2   16    3      0.44      0.00
   -1   16    3      0.65      0.00
    0   16    3     -1.28      0.00
    1   16    3     -1.99      0.00
    2   16    3     -1.44      0.00
    3   16    3      0.06      0.00
    4   16    3      0.97      0.00
    5   16    3      0.03      0.00
    6   16    3     -0.65      0.00
    7   16    3     -1.38      0.00
    8   16    3     -2.06      0.00
    9   16    3     -1.07      0.00
   10   16    3     -0.50      0.00
   11   16    3      0.05      0.00
   12   16    3      1.05      0.00
   13   16    3      1.05      0.00
   14   16    3      2.43      0.00
   15   16    3      3.68      0.00
   16   16    3      1.58      0.00
   17   16    3     -1.72      0.00
   18   16    3     -5.42      0.00
   19   16    3     -7.06      0.00
   20   16    3     -2.73      0.00
   21   16    3      1.65      0.00
   22   16    3      0.90      0.00
   23   16    3      0.28      0.00
  -11   17    3      1.34      0.00
  -10   17    3     -1.08      0.00
   -9   17    3      4.88      0.00
   -8   17    3     10.44      0.00
   -7   17    3      6.41      0.00
   -6   17    3      0.13      0.00
   -5   17    3     -1.84      0.00
   -4   17    3     -0.95      0.00
   -3   17    3     -0.04      0.00
   -2   17    3     -0.92      0.00
   -1   17    3     -2.66      0.00
    0   17    3     -2.19      0.00
    1   17    3     -0.59      0.00
    2   17    3     -0.75      0.00
    3   17    3     -0.29      0.00
    4   17    3      0.54      0.00
    5   17    3     -1.39      0.00
    6   17    3     -1.88      0.00
    7   17    3      0.05      0.00
    8   17    3     -0.75      0.00
    9   17    3     -3.17      0.00
   10   17    3     -4.29      0.00
   11   17    3     -3.75      0.00
   12   17    3     -1.42      0.00
   13   17    3      1.86      0.00
   14   17    3      4.90      0.00
   15   17    3      4.93      0.00
   16   17    3      1.51      0.00
   17   17    3     -3.36      0.00
   18   17    3    -10.05      0.00
   19   17    3    -14.17      0.00
   20   17    3    -10.67      0.00
   21   17    3     -5.58      0.00
   22   17    3     -4.06      0.00
  -10   18    3     -4.88      0.00
   -9   18    3     -0.48      0.00
   -8   18    3      3.61      0.00
   -7   18    3      0.64      0.00
   -6   18    3     -1.83      0.00
   -5   18    3     -0.93      0.00
   -4   18    3      0.02      0.00
   -3   18    3     -0.01      0.00
   -2   18    3     -0.58      0.00
   -1   18    3     -0.48      0.00
    0   18    3      0.71      0.00
    1   18    3      0.64      0.00
    2   18    3     -0.73      0.00
    3   18    3      1.48      0.00
    4   18    3      5.38      0.00
    5   18    3      4.44      0.00
    6   18    3      2.76      0.00
    7   18    3      2.94      0.00
    8   18    3      0.20      0.00
    9   18    3     -1.43      0.00
   10   18    3      1.24      0.00
   11   18    3      2.33      0.00
   12   18    3      1.24      0.00
   13   18    3      0.93      0.00
   14   18    3      1.19      0.00
   15   18    3      1.76      0.00
   16   18    3      1.38      0.00
   17   18    3     -2.74      0.00
   18   18    3     -8.15      0.00
   19   18    3     -6.81      0.00
   20   18    3      0.80      0.00
   21   18    3      5.07      0.00
   22   18    3      3.42      0.00
   -8   19    3      3.77      0.00
   -7   19    3     -0.03      0.00
   -6   19    3     -1.78      0.00
   -5   19    3     -1.34      0.00
   -4   19    3     -0.72      0.00
   -3   19    3      0.51      0.00
   -2   19    3      1.44      0.00
   -1   19    3      1.66      0.00
    0   19    3      1.72      0.00
    1   19    3      1.45      0.00
    2   19    3      1.42      0.00
    3   19    3      3.41      0.00
    4   19    3      4.40      0.00
    5   19    3      0.80      0.00
    6   19    3     -1.45      0.00
    7   19    3     -0.68      0.00
    8   19    3     -2.55      0.00
    9   19    3     -2.49      0.00
   10   19    3      1.69      0.00
   11   19    3      3.02      0.00
   12   19    3      3.04      0.00
   13   19    3      3.55      0.00
   14   19    3      1.82      0.00
   15   19    3      1.10      0.00
   16   19    3      0.44      0.00
   17   19    3     -5.18      0.00
   18   19    3     -9.06      0.00
   19   19    3     -3.90      0.00
   20   19    3      2.90      0.00
   21   19    3      4.15      0.00
   -7   20    3     -4.26      0.00
   -6   20    3     -4.35      0.00
   -5   20    3     -4.35      0.00
   -4   20    3     -3.26      0.00
   -3   20    3     -0.91      0.00
   -2   20    3     -0.24      0.00
   -1   20    3     -0.97      0.00
    0   20    3     -0.61      0.00
    1   20    3      0.82      0.00
    2   20    3      1.73      0.00
    3   20    3      2.27      0.00
    4   20    3      2.25      0.00
    5   20    3      1.05      0.00
    6   20    3      0.70      0.00
    7   20    3     -0.59      0.00
    8   20    3     -3.55      0.00
    9   20    3     -0.72      0.00
   10   20    3      3.94      0.00
   11   20    3      0.63      0.00
   12   20    3     -3.43      0.00
   13   20    3     -3.14      0.00
   14   20    3     -2.35      0.00
   15   20    3     -0.18      0.00
   16   20    3     -1.71      0.00
   17   20    3     -9.58      0.00
   18   20    3    -10.10      0.00
   19   20    3     -0.10      0.00
   20   20    3      5.68      0.00
   -6   21    3     -3.24      0.00
   -5   21    3     -4.45      0.00
   -4   21    3     -3.15      0.00
   -3   21    3     -0.34      0.00
   -2   21    3      0.46      0.00
   -1   21    3      0.05      0.00
    0   21    3      0.42      0.00
    1   21    3      0.90      0.00
    2   21    3      0.34      0.00
    3   21    3     -0.63      0.00
    4   21    3     -1.31      0.00
    5   21    3     -1.27      0.00
    6   21    3     -0.62      0.00
    7   21    3     -2.73      0.00
    8   21    3     -4.49      0.00
    9   21    3      1.54      0.00
   10   21    3      6.52      0.00
   11   21    3      3.28      0.00
   12   21    3      3.36      0.00
   13   21    3      6.57      0.00
   14   21    3      4.05      0.00
   15   21    3      0.68      0.00
   16   21    3     -1.74      0.00
   17   21    3     -3.40      0.00
   18   21    3      2.00      0.00
   19   21    3      7.82      0.00
   20   21    3      3.81      0.00
   -4   22    3      3.12      0.00
   -3   22    3      5.54      0.00
   -2   22    3      4.70      0.00
   -1   22    3      2.00      0.00
    0   22    3     -0.33      0.00
    1   22    3     -2.02      0.00
    2   22    3     -3.02      0.00
    3   22    3     -3.09      0.00
    4   22    3     -2.62      0.00
    5   22    3     -0.98      0.00
    6   22    3      0.79      0.00
    7   22    3     -0.97      0.00
    8   22    3      0.38      0.00
    9   22    3     10.85      0.00
   10   22    3     13.90      0.00
   11   22    3      2.83      0.00
   12   22    3     -3.30      0.00
   13   22    3     -1.17      0.00
   14   22    3     -0.14      0.00
   15   22    3      1.96      0.00
   16   22    3      3.58      0.00
   17   22    3      2.47      0.00
   18   22    3      3.28      0.00
   -2   23    3     -0.31      0.00
   -1   23    3     -1.92      0.00
    0   23    3     -2.32      0.00
    1   23    3     -2.11      0.00
    2   23    3     -1.73      0.00
    3   23    3     -2.17      0.00
    4   23    3     -3.80      0.00
    5   23    3     -3.14      0.00
    6   23    3      0.68      0.00
    7   23    3      2.23      0.00
    8   23    3      4.87      0.00
    9   23    3     11.37      0.00
   10   23    3      6.84      0.00
   11   23    3     -6.50      0.00
   12   23    3     -5.24      0.00
   13   23    3      5.66      0.00
   14   23    3      7.12      0.00
   15   23    3      2.11      0.00
   16   23    3     -1.79      0.00
   17   23    3     -2.33      0.00
    1   24    3     -2.08      0.00
    2   24    3     -0.65      0.00
    3   24    3      0.10      0.00
    4   24    3     -0.92      0.00
    5   24    3     -0.93      0.00
    6   24    3      0.31      0.00
    7   24    3     -1.75      0.00
    8   24    3     -2.32      0.00
    9   24    3      3.52      0.00
   10   24    3      3.76      0.00
   11   24    3     -1.13      0.00
   12   24    3      4.51      0.00
   13   24    3     11.11      0.00
   14   24    3      4.02      0.00
   15   24    3     -5.46      0.00
    4   25    3     -3.51      0.00
    5   25    3     -3.18      0.00
    6   25    3     -0.52      0.00
    7   25    3      0.00      0.00
    8   25    3     -0.02      0.00
    9   25    3      2.73      0.00
   10   25    3      1.11      0.00
   11   25    3     -3.69      0.00
   12   25    3     -0.21      0.00
   -9  -25    4     -7.58      0.00
   -8  -25    4     -8.46      0.00
   -7  -25    4     -7.41      0.00
   -6  -25    4     -7.85      0.00
   -5  -25    4     -7.57      0.00
   -4  -25    4     -5.80      0.00
   -3  -25    4     -3.37      0.00
  -13  -24    4      1.68      0.00
  -12  -24    4      2.87      0.00
  -11  -24    4      0.85      0.00
  -10  -24    4      1.46      0.00
   -9  -24    4      2.68      0.00
   -8  -24    4      2.20      0.00
   -7  -24    4      0.98      0.00
   -6  -24    4     -0.43      0.00
   -5  -24    4      0.99      0.00
   -4  -24    4      3.22      0.00
   -3  -24    4      3.83      0.00
   -2  -24    4      3.63      0.00
   -1  -24    4      1.90      0.00
    0  -24    4      1.24      0.00
    1  -24    4      1.21      0.00
  -15  -23    4      0.15      0.00
  -14  -23    4     -0.84      0.00
  -13  -23    4      1.87      0.00
  -12  -23    4      4.42      0.00
  -11  -23    4      2.56      0.00
  -10  -23    4      2.22      0.00
   -9  -23    4      1.56      0.00
   -8  -23    4     -0.32      0.00
   -7  -23    4      0.66      0.00
   -6  -23    4      3.12      0.00
   -5  -23    4      6.35      0.00
   -4  -23    4      7.04      0.00
   -3  -23    4      3.57      0.00
   -2  -23    4      0.96      0.00
   -1  -23    4     -0.09      0.00
    0  -23    4      0.28      0.00
    1  -23    4      0.29      0.00
    2  -23    4     -2.70      0.00
    3  -23    4     -2.17      0.00
    4  -23    4      2.54      0.00
  -16  -22    4      0.52      0.00
  -15  -22    4      0.40      0.00
  -14  -22    4     -3.42      0.00
  -13  -22    4     -5.93      0.00
  -12  -22    4     -6.63      0.00
  -11  -22    4     -6.78      0.00
  -10  -22    4     -2.20      0.00
   -9  -22    4      1.79      0.00
   -8  -22    4      2.44      0.00
   -7  -22    4      3.57      0.00
   -6  -22    4      2.39      0.00
   -5  -22    4      0.40      0.00
   -4  -22    4     -0.50      0.00
   -3  -22    4     -1.84      0.00
   -2  -22    4     -0.85      0.00
   -1  -22    4      1.12      0.00
    0  -22    4      2.18      0.00
    1  -22    4      2.52      0.00
    2  -22    4      1.11      0.00
    3  -22    4      3.04      0.00
    4  -22    4      6.66      0.00
    5  -22    4      2.83      0.00
    6  -22    4     -2.98      0.00
  -17  -21    4     -1.59      0.00
  -16  -21    4     -0.78      0.00
  -15  -21    4     -0.41      0.00
  -14  -21    4     -2.10      0.00
  -13  -21    4     -1.41      0.00
  -12  -21    4      0.79      0.00
  -11  -21    4      0.39      0.00
  -10  -21    4     -0.25      0.00
   -9  -21    4     -1.93      0.00
   -8  -21    4     -3.07      0.00
   -7  -21    4     -0.72      0.00
   -6  -21    4      0.15      0.00
   -5  -21    4      0.82      0.00
   -4  -21    4      3.00      0.00
   -3  -21    4      1.93      0.00
   -2  -21    4      0.18      0.00
   -1  -21    4      0.68      0.00
    0  -21    4      2.14      0.00
    1  -21    4      2.07      0.00
    2  -21    4     -1.59      0.00
    3  -21    4     -2.58      0.00
    4  -21    4     -0.35      0.00
    5  -21    4     -2.86      0.00
    6  -21    4     -4.92      0.00
    7  -21    4     -1.14      0.00
  -18  -20    4     -0.37      0.00
  -17  -20    4     -0.08      0.00
  -16  -20    4     -0.87      0.00
  -15  -20    4     -1.19      0.00
  -14  -20    4     -1.45      0.00
  -13  -20    4     -2.24      0.00
  -12  -20    4     -3.24      0.00
  -11  -20    4     -4.19      0.00
  -10  -20    4     -3.18      0.00
   -9  -20    4     -1.80      0.00
   -8  -20    4     -1.03      0.00
   -7  -20    4      0.26      0.00
   -6  -20    4     -0.25      0.00
   -5  -20    4     -0.47      0.00
   -4  -20    4      0.85      0.00
   -3  -20    4     -0.08      0.00
   -2  -20    4     -0.79      0.00
   -1  -20    4      0.76      0.00
    0  -20    4      2.14      0.00
    1  -20    4      1.30      0.00
    2  -20    4     -1.17      0.00
    3  -20    4      0.81      0.00
    4  -20    4      4.68      0.00
    5  -20    4      1.64      0.00
    6  -20    4     -2.04      0.00
    7  -20    4     -0.43      0.00
    8  -20    4     -0.30      0.00
    9  -20    4     -1.71      0.00
  -19  -19    4     -1.94      0.00
  -18  -19    4     -2.29      0.00
  -17  -19    4     -1.36      0.00
  -16  -19    4     -3.41      0.00
  -15  -19    4     -4.08      0.00
  -14  -19    4     -2.20      0.00
  -13  -19    4     -2.08      0.00
  -12  -19    4     -2.38      0.00
  -11  -19    4     -2.48      0.00
  -10  -19    4     -3.12      0.00
   -9  -19    4     -3.05      0.00
   -8  -19    4     -1.71      0.00
   -7  -19    4     -0.02      0.00
   -6  -19    4     -0.05      0.00
   -5  -19    4     -0.83      0.00
   -4  -19    4     -0.66      0.00
   -3  -19    4     -0.19      0.00
   -2  -19    4      1.00      0.00
   -1  -19    4      2.39      0.00
    0  -19    4      3.53      0.00
    1  -19    4      3.01      0.00
    2  -19    4      0.20      0.00
    3  -19    4      1.12      0.00
    4  -19    4      4.24      0.00
    5  -19    4      2.39      0.00
    6  -19    4      1.11      0.00
    7  -19    4      3.54      0.00
    8  -19    4      3.03      0.00
    9  -19    4      0.55      0.00
   10  -19    4      0.14      0.00
  -20  -18    4     -1.98      0.00
  -19  -18    4     -2.72      0.00
  -18  -18    4     -1.75      0.00
  -17  -18    4     -1.01      0.00
  -16  -18    4     -3.69      0.00
  -15  -18    4     -2.42      0.00
  -14  -18    4      1.56      0.00
  -13  -18    4     -0.15      0.00
  -12  -18    4     -2.03      0.00
  -11  -18    4      0.20      0.00
  -10  -18    4      3.16      0.00
   -9  -18    4      5.31      0.00
   -8  -18    4      4.49      0.00
   -7  -18    4      1.43      0.00
   -6  -18    4      0.14      0.00
   -5  -18    4      0.83      0.00
   -4  -18    4      1.11      0.00
   -3  -18    4      0.83      0.00
   -2  -18    4      0.22      0.00
   -1  -18    4     -1.45      0.00
    0  -18    4     -1.36      0.00
    1  -18    4     -0.40      0.00
    2  -18    4     -1.60      0.00
    3  -18    4      0.86      0.00
    4  -18    4      5.26      0.00
    5  -18    4      3.50      0.00
    6  -18    4      1.07      0.00
    7  -18    4      1.78      0.00
    8  -18    4      1.52      0.00
    9  -18    4      1.72      0.00
   10  -18    4      3.15      0.00
   11  -18    4      2.60      0.00
   12  -18    4      1.24      0.00
  -20  -17    4     -3.74      0.00
  -19  -17    4     -1.38      0.00
  -18  -17    4      1.93      0.00
  -17  -17    4      3.48      0.00
  -16  -17    4      1.82      0.00
  -15  -17    4      2.89      0.00
  -14  -17    4      3.78      0.00
  -13  -17    4     -0.71      0.00
  -12  -17    4     -1.95      0.00
  -11  -17    4      0.78      0.00
  -10  -17    4      0.47      0.00
   -9  -17    4     -1.05      0.00
   -8  -17    4     -1.60      0.00
   -7  -17    4     -0.68      0.00
   -6  -17    4      1.33      0.00
   -5  -17    4      0.24      0.00
   -4  -17    4     -3.77      0.00
   -3  -17    4     -4.45      0.00
   -2  -17    4     -1.26      0.00
   -1  -17    4      0.39      0.00
    0  -17    4      1.55      0.00
    1  -17    4      2.13      0.00
    2  -17    4     -1.25      0.00
    3  -17    4     -1.49      0.00
    4  -17    4      1.10      0.00
    5  -17    4     -2.12      0.00
    6  -17    4     -4.62      0.00
    7  -17    4     -2.30      0.00
    8  -17    4     -1.35      0.00
    9  -17    4     -2.58      0.00
   10  -17    4     -5.14      0.00
   11  -17    4     -7.21      0.00
   12  -17    4     -5.08      0.00
   13  -17    4     -0.55      0.00
  -21  -16    4     -3.00      0.00
  -20  -16    4     -3.07      0.00
  -19  -16    4     -0.89      0.00
  -18  -16    4      0.59      0.00
  -17  -16    4     -1.32      0.00
  -16  -16    4     -3.03      0.00
  -15  -16    4      0.56      0.00
  -14  -16    4      3.96      0.00
  -13  -16    4      1.79      0.00
  -12  -16    4      0.22      0.00
  -11  -16    4      0.27      0.00
  -10  -16    4     -0.38      0.00
   -9  -16    4      0.96      0.00
   -8  -16    4      2.27      0.00
   -7  -16    4      1.52      0.00
   -6  -16    4      0.33      0.00
   -5  -16    4     -1.14      0.00
   -4  -16    4     -2.13      0.00
   -3  -16    4     -1.17      0.00
   -2  -16    4      0.23      0.00
   -1  -16    4     -1.38      0.00
    0  -16    4     -2.53      0.00
    1  -16    4     -1.10      0.00
    2  -16    4     -2.44      0.00
    3  -16    4     -2.29      0.00
    4  -16    4      0.48      0.00
    5  -16    4     -1.53      0.00
    6  -16    4     -1.61      0.00
    7  -16    4      2.16      0.00
    8  -16    4      1.24      0.00
    9  -16    4     -1.39      0.00
   10  -16    4     -1.95      0.00
   11  -16    4     -1.56      0.00
   12  -16    4     -1.05      0.00
   13  -16    4     -2.26      0.00
   14  -16    4     -4.04      0.00
  -21  -15    4      0.80      0.00
  -20  -15    4     -2.90      0.00
  -19  -15    4     -3.23      0.00
  -18  -15    4     -3.15      0.00
  -17  -15    4     -5.36      0.00
  -16  -15    4     -3.56      0.00
  -15  -15    4      2.50      0.00
  -14  -15    4      4.36      0.00
  -13  -15    4      0.46      0.00
  -12  -15    4     -1.79      0.00
  -11  -15    4     -0.57      0.00
  -10  -15    4      0.98      0.00
   -9  -15    4      1.26      0.00
   -8  -15    4     -0.73      0.00
   -7  -15    4     -2.48      0.00
   -6  -15    4     -2.03      0.00
   -5  -15    4     -0.71      0.00
   -4  -15    4      0.18      0.00
   -3  -15    4     -0.01      0.00
   -2  -15    4      0.80      0.00
   -1  -15    4      1.50      0.00
    0  -15    4      1.09      0.00
    1  -15    4      1.38      0.00
    2  -15    4     -0.94      0.00
    3  -15    4     -2.08      0.00
    4  -15    4      1.18      0.00
    5  -15    4      1.23      0.00
    6  -15    4      2.21      0.00
    7  -15    4      5.88      0.00
    8  -15    4      4.12      0.00
    9  -15    4      1.40      0.00
   10  -15    4     -0.23      0.00
   11  -15    4     -3.88      0.00
   12  -15    4     -5.71      0.00
   13  -15    4     -4.40      0.00
   14  -15    4     -1.70      0.00
   15  -15    4     -0.10      0.00
  -21  -14    4      1.48      0.00
  -20  -14    4     -1.94      0.00
  -19  -14    4     -0.75      0.00
  -18  -14    4     -0.13      0.00
  -17  -14    4     -4.15      0.00
  -16  -14    4     -3.70      0.00
  -15  -14    4      0.50      0.00
  -14  -14    4      0.35      0.00
  -13  -14    4     -2.83      0.00
  -12  -14    4     -3.74      0.00
  -11  -14    4     -1.98      0.00
  -10  -14    4     -0.59      0.00
   -9  -14    4     -1.38      0.00
   -8  -14    4     -2.85      0.00
   -7  -14    4     -2.52      0.00
   -6  -14    4     -1.41      0.00
   -5  -14    4      0.27      0.00
   -4  -14    4      2.18      0.00
   -3  -14    4      1.06      0.00
   -2  -14    4      0.01      0.00
   -1  -14    4      0.10      0.00
    0  -14    4     -2.03      0.00
    1  -14    4     -2.56      0.00
    2  -14    4     -2.17      0.00
    3  -14    4     -1.71      0.00
    4  -14    4      1.35      0.00
    5  -14    4      1.46      0.00
    6  -14    4      1.33      0.00
    7  -14    4      2.63      0.00
    8  -14    4     -1.90      0.00
    9  -14    4     -4.83      0.00
   10  -14    4     -2.30      0.00
   11  -14    4     -0.66      0.00
   12  -14    4      1.61      0.00
   13  -14    4      3.87      0.00
   14  -14    4      4.43      0.00
   15  -14    4      3.92      0.00
   16  -14    4      2.31      0.00
  -22  -13    4      2.51      0.00
  -21  -13    4      0.63      0.00
  -20  -13    4     -1.07      0.00
  -19  -13    4      2.92      0.00
  -18  -13    4      4.83      0.00
  -17  -13    4     -0.01      0.00
  -16  -13    4     -0.26      0.00
  -15  -13    4      3.35      0.00
  -14  -13    4      2.23      0.00
  -13  -13    4     -0.90      0.00
  -12  -13    4     -1.74      0.00
  -11  -13    4     -0.61      0.00
  -10  -13    4      0.10      0.00
   -9  -13    4     -0.94      0.00
   -8  -13    4     -1.27      0.00
   -7  -13    4      0.02      0.00
   -6  -13    4      0.52      0.00
   -5  -13    4      1.57      0.00
   -4  -13    4      2.94      0.00
   -3  -13    4      0.05      0.00
   -2  -13    4     -2.54      0.00
   -1  -13    4     -1.65      0.00
    0  -13    4     -2.24      0.00
    1  -13    4     -1.02      0.00
    2  -13    4      1.66      0.00
    3  -13    4      1.04      0.00
    4  -13    4      0.89      0.00
    5  -13    4      0.01      0.00
    6  -13    4     -1.12      0.00
    7  -13    4     -0.87      0.00
    8  -13    4     -3.82      0.00
    9  -13    4     -3.21      0.00
   10  -13    4      1.55      0.00
   11  -13    4      0.71      0.00
   12  -13    4     -1.57      0.00
   13  -13    4     -1.95      0.00
   14  -13    4     -2.33      0.00
   15  -13    4     -2.60      0.00
   16  -13    4     -3.59      0.00
   17  -13    4     -2.92      0.00
  -21  -12    4      3.88      0.00
  -20  -12    4      3.35      0.00
  -19  -12    4      5.15      0.00
  -18  -12    4      3.88      0.00
  -17  -12    4     -1.96      0.00
  -16  -12    4     -1.21      0.00
  -15  -12    4      3.08      0.00
  -14  -12    4      1.17      0.00
  -13  -12    4     -2.09      0.00
  -12  -12    4     -2.35      0.00
  -11  -12    4     -1.34      0.00
  -10  -12    4     -0.31      0.00
   -9  -12    4      0.00      0.00
   -8  -12    4      0.40      0.00
   -7  -12    4      0.21      0.00
   -6  -12    4     -1.33      0.00
   -5  -12    4     -0.46      0.00
   -4  -12    4      2.49      0.00
   -3  -12    4      1.84      0.00
   -2  -12    4      0.21      0.00
   -1  -12    4      0.23      0.00
    0  -12    4     -2.16      0.00
    1  -12    4     -3.17      0.00
    2  -12    4     -1.83      0.00
    3  -12    4     -3.23      0.00
    4  -12    4     -2.92      0.00
    5  -12    4     -0.71      0.00
    6  -12    4     -0.05      0.00
    7  -12    4      0.15      0.00
    8  -12    4     -1.84      0.00
    9  -12    4     -1.07      0.00
   10  -12    4      2.68      0.00
   11  -12    4      1.08      0.00
   12  -12    4     -0.87      0.00
   13  -12    4      0.31      0.00
   14  -12    4      1.27      0.00
   15  -12    4      2.26      0.00
   16  -12    4      1.68      0.00
   17  -12    4      1.01      0.00
  -22  -11    4      4.57      0.00
  -21  -11    4      2.35      0.00
  -20  -11    4     -0.41      0.00
  -19  -11    4      0.50      0.00
  -18  -11    4      1.27      0.00
  -17  -11    4     -1.27      0.00
  -16  -11    4     -0.14      0.00
  -15  -11    4      2.01      0.00
  -14  -11    4     -0.86      0.00
  -13  -11    4     -1.95      0.00
  -12  -11    4     -0.47      0.00
  -11  -11    4     -0.97      0.00
  -10  -11    4     -1.41      0.00
   -9  -11    4     -1.06      0.00
   -8  -11    4     -0.68      0.00
   -7  -11    4     -0.14      0.00
   -6  -11    4      0.42      0.00
   -5  -11    4      2.38      0.00
   -4  -11    4      4.66      0.00
   -3  -11    4      4.03      0.00
   -2  -11    4      2.75      0.00
   -1  -11    4      2.37      0.00
    0  -11    4      0.36      0.00
    1  -11    4     -0.34      0.00
    2  -11    4      0.38      0.00
    3  -11    4     -1.83      0.00
    4  -11    4     -2.53      0.00
    5  -11    4     -0.72      0.00
    6  -11    4     -0.86      0.00
    7  -11    4     -1.36      0.00
    8  -11    4     -2.11      0.00
    9  -11    4     -1.29      0.00
   10  -11    4      0.98      0.00
   11  -11    4     -1.22      0.00
   12  -11    4     -3.42      0.00
   13  -11    4     -1.76      0.00
   14  -11    4      0.23      0.00
   15  -11    4      1.79      0.00
   16  -11    4      0.86      0.00
   17  -11    4     -0.82      0.00
   18  -11    4     -1.70      0.00
  -22  -10    4      3.27      0.00
  -21  -10    4      2.86      0.00
  -20  -10    4      3.22      0.00
  -19  -10    4      6.03      0.00
  -18  -10    4      6.43      0.00
  -17  -10    4      2.73      0.00
  -16  -10    4      2.12      0.00
  -15  -10    4      3.28      0.00
  -14  -10    4      1.31      0.00
  -13  -10    4      0.97      0.00
  -12  -10    4      0.33      0.00
  -11  -10    4     -2.60      0.00
  -10  -10    4     -1.19      0.00
   -9  -10    4      2.48      0.00
   -8  -10    4      3.51      0.00
   -7  -10    4      3.47      0.00
   -6  -10    4      2.27      0.00
   -5  -10    4      0.63      0.00
   -4  -10    4      0.81      0.00
   -3  -10    4      1.43      0.00
   -2  -10    4      0.67      0.00
   -1  -10    4     -2.13      0.00
    0  -10    4     -5.34      0.00
    1  -10    4     -4.39      0.00
    2  -10    4     -1.12      0.00
    3  -10    4     -0.61      0.00
    4  -10    4     -0.15      0.00
    5  -10    4      0.60      0.00
    6  -10    4     -1.46      0.00
    7  -10    4     -2.82      0.00
    8  -10    4     -2.06      0.00
    9  -10    4     -0.40      0.00
   10  -10    4      1.28      0.00
   11  -10    4     -0.71      0.00
   12  -10    4     -3.60      0.00
   13  -10    4     -3.52      0.00
   14  -10    4     -2.40      0.00
   15  -10    4     -0.76      0.00
   16  -10    4      0.56      0.00
   17  -10    4      2.83      0.00
   18  -10    4      4.96      0.00
   19  -10    4      2.90      0.00
  -22   -9    4      7.03      0.00
  -21   -9    4      6.54      0.00
  -20   -9    4      3.45      0.00
  -19   -9    4      2.82      0.00
  -18   -9    4      3.40      0.00
  -17   -9    4      3.23      0.00
  -16   -9    4      4.26      0.00
  -15   -9    4      3.54      0.00
  -14   -9    4      0.03      0.00
  -13   -9    4      0.11      0.00
  -12   -9    4      0.78      0.00
  -11   -9    4     -0.45      0.00
  -10   -9    4      1.49      0.00
   -9   -9    4      1.87      0.00
   -8   -9    4     -1.25      0.00
   -7   -9    4     -1.32      0.00
   -6   -9    4     -0.74      0.00
   -5   -9    4     -1.99      0.00
   -4   -9    4     -1.41      0.00
   -3   -9    4     -0.30      0.00
   -2   -9    4     -1.31      0.00
   -1   -9    4     -3.72      0.00
    0   -9    4     -4.59      0.00
    1   -9    4     -1.36      0.00
    2   -9    4      1.43      0.00
    3   -9    4     -0.05      0.00
    4   -9    4     -1.02      0.00
    5   -9    4     -0.38      0.00
    6   -9    4     -0.44      0.00
    7   -9    4      1.18      0.00
    8   -9    4      3.63      0.00
    9   -9    4      3.75      0.00
   10   -9    4      2.25      0.00
   11   -9    4     -1.11      0.00
   12   -9    4     -4.31      0.00
   13   -9    4     -3.12      0.00
   14   -9    4      1.81      0.00
   15   -9    4      6.50      0.00
   16   -9    4      6.76      0.00
   17   -9    4      2.82      0.00
   18   -9    4     -4.00      0.00
   19   -9    4    -11.44      0.00
  -21   -8    4     -1.11      0.00
  -20   -8    4     -2.64      0.00
  -19   -8    4      0.50      0.00
  -18   -8    4      4.90      0.00
  -17   -8    4      5.47      0.00
  -16   -8    4      3.93      0.00
  -15   -8    4      1.78      0.00
  -14   -8    4      0.18      0.00
  -13   -8    4      0.81      0.00
  -12   -8    4     -1.48      0.00
  -11   -8    4     -5.34      0.00
  -10   -8    4     -3.66      0.00
   -9   -8    4     -2.38      0.00
   -8   -8    4     -4.20      0.00
   -7   -8    4     -3.22      0.00
   -6   -8    4     -3.24      0.00
   -5   -8    4     -5.93      0.00
   -4   -8    4     -5.58      0.00
   -3   -8    4     -3.64      0.00
   -2   -8    4     -2.88      0.00
   -1   -8    4     -2.91      0.00
    0   -8    4     -3.04      0.00
    1   -8    4     -0.46      0.00
    2   -8    4      2.34      0.00
    3   -8    4      2.07      0.00
    4   -8    4      2.50      0.00
    5   -8    4      2.93      0.00
    6   -8    4      0.85      0.00
    7   -8    4      0.31      0.00
    8   -8    4      1.75      0.00
    9   -8    4      2.03      0.00
   10   -8    4      1.40      0.00
   11   -8    4     -0.11      0.00
   12   -8    4     -1.63      0.00
   13   -8    4     -0.20      0.00
   14   -8    4      2.47      0.00
   15   -8    4      1.59      0.00
   16   -8    4     -1.93      0.00
   17   -8    4     -2.55      0.00
   18   -8    4     -1.12      0.00
   19   -8    4     -1.16      0.00
   20   -8    4      2.02      0.00
  -22   -7    4      8.10      0.00
  -20   -7    4      5.26      0.00
  -19   -7    4      2.52      0.00
  -18   -7    4      2.96      0.00
  -17   -7    4      1.82      0.00
  -16   -7    4      0.39      0.00
  -15   -7    4     -0.15      0.00
  -14   -7    4     -0.72      0.00
  -13   -7    4     -0.50      0.00
  -12   -7    4     -1.56      0.00
  -11   -7    4     -2.91      0.00
  -10   -7    4     -1.95      0.00
   -9   -7    4     -3.54      0.00
   -8   -7    4     -6.35      0.00
   -7   -7    4     -4.05      0.00
   -6   -7    4     -2.01      0.00
   -5   -7    4     -3.94      0.00
   -4   -7    4     -3.93      0.00
   -3   -7    4     -1.69      0.00
   -2   -7    4     -0.65      0.00
   -1   -7    4     -1.49      0.00
    0   -7    4     -3.20      0.00
    1   -7    4     -1.32      0.00
    2   -7    4      2.36      0.00
    3   -7    4      2.21      0.00
    4   -7    4      2.29      0.00
    5   -7    4      4.06      0.00
    6   -7    4      4.25      0.00
    7   -7    4      5.29      0.00
    8   -7    4      6.01      0.00
    9   -7    4      2.69      0.00
   10   -7    4     -1.81      0.00
   11   -7    4     -4.01      0.00
   12   -7    4     -3.41      0.00
   13   -7    4     -0.40      0.00
   14   -7    4      2.02      0.00
   15   -7    4      0.57      0.00
   16   -7    4     -2.19      0.00
   17   -7    4     -3.43      0.00
   18   -7    4     -6.77      0.00
   19   -7    4    -10.55      0.00
   20   -7    4     -5.06      0.00
   21   -7    4      5.15      0.00
  -22   -6    4      9.56      0.00
  -21   -6    4      6.47      0.00
  -20   -6    4     -0.06      0.00
  -19   -6    4     -0.83      0.00
  -18   -6    4      2.14      0.00
  -17   -6    4      1.49      0.00
  -16   -6    4     -0.39      0.00
  -15   -6    4      0.17      0.00
  -14   -6    4      0.62      0.00
  -13   -6    4      0.38      0.00
  -12   -6    4     -0.38      0.00
  -11   -6    4      0.36      0.00
  -10   -6    4      4.65      0.00
   -9   -6    4      5.82      0.00
   -8   -6    4      0.63      0.00
   -7   -6    4     -3.43      0.00
   -6   -6    4     -3.36      0.00
   -5   -6    4     -2.84      0.00
   -4   -6    4     -2.13      0.00
   -3   -6    4     -1.41      0.00
   -2   -6    4     -2.26      0.00
   -1   -6    4     -2.39      0.00
    0   -6    4     -0.71      0.00
    1   -6    4      1.69      0.00
    2   -6    4      2.85      0.00
    3   -6    4      1.43      0.00
    4   -6    4      3.16      0.00
    5   -6    4      8.03      0.00
    6   -6    4      8.84      0.00
    7   -6    4      8.16      0.00
    8   -6    4      7.92      0.00
    9   -6    4      4.64      0.00
   10   -6    4      0.95      0.00
   11   -6    4     -0.36      0.00
   12   -6    4     -0.53      0.00
   13   -6    4     -0.15      0.00
   14   -6    4     -0.01      0.00
   15   -6    4     -0.96      0.00
   16   -6    4     -0.93      0.00
   17   -6    4     -0.03      0.00
   18   -6    4     -2.28      0.00
   19   -6    4     -4.03      0.00
   20   -6    4      1.79      0.00
   21   -6    4      8.48      0.00
  -22   -5    4      5.00      0.00
  -21   -5    4      3.61      0.00
  -20   -5    4      0.85      0.00
  -19   -5    4     -0.29      0.00
  -18   -5    4      0.46      0.00
  -17   -5    4      0.00      0.00
  -16   -5    4     -0.78      0.00
  -15   -5    4     -0.42      0.00
  -14   -5    4     -1.93      0.00
  -13   -5    4     -2.93      0.00
  -12   -5    4     -1.37      0.00
  -11   -5    4      1.01      0.00
  -10   -5    4      3.66      0.00
   -9   -5    4      2.27      0.00
   -8   -5    4     -2.50      0.00
   -7   -5    4     -1.48      0.00
   -6   -5    4      3.95      0.00
   -5   -5    4      3.58      0.00
   -4   -5    4      1.34      0.00
   -3   -5    4      6.94      0.00
   -2   -5    4     14.28      0.00
   -1   -5    4     17.20      0.00
    0   -5    4     17.82      0.00
    1   -5    4     15.81      0.00
    2   -5    4     11.78      0.00
    3   -5    4      6.65      0.00
    4   -5    4      2.91      0.00
    5   -5    4      2.31      0.00
    6   -5    4      1.06      0.00
    7   -5    4      1.31      0.00
    8   -5    4      3.50      0.00
    9   -5    4      1.81      0.00
   10   -5    4     -0.51      0.00
   11   -5    4      0.51      0.00
   12   -5    4      2.14      0.00
   13   -5    4      3.03      0.00
   14   -5    4      2.50      0.00
   15   -5    4      0.41      0.00
   16   -5    4     -1.07      0.00
   17   -5    4     -1.97      0.00
   18   -5    4     -3.22      0.00
   19   -5    4      0.61      0.00
   20   -5    4     11.76      0.00
   21   -5    4     19.22      0.00
   22   -5    4     14.81      0.00
  -22   -4    4      4.55      0.00
  -21   -4    4      2.71      0.00
  -20   -4    4      1.21      0.00
  -19   -4    4     -0.53      0.00
  -18   -4    4      1.92      0.00
  -17   -4    4      5.78      0.00
  -16   -4    4      5.51      0.00
  -15   -4    4      4.02      0.00
  -14   -4    4      2.10      0.00
  -13   -4    4      0.05      0.00
  -12   -4    4     -2.09      0.00
  -11   -4    4     -1.92      0.00
  -10   -4    4      4.73      0.00
   -9   -4    4      8.76      0.00
   -8   -4    4      4.64      0.00
   -7   -4    4      2.72      0.00
   -6   -4    4      5.92      0.00
   -5   -4    4      6.20      0.00
   -4   -4    4      3.89      0.00
   -3   -4    4      5.33      0.00
   -2   -4    4      7.12      0.00
   -1   -4    4      9.38      0.00
    0   -4    4     15.64      0.00
    1   -4    4     14.70      0.00
    2   -4    4      3.87      0.00
    3   -4    4     -5.28      0.00
    4   -4    4     -7.84      0.00
    5   -4    4     -4.73      0.00
    6   -4    4     -1.17      0.00
    7   -4    4      1.21      0.00
    8   -4    4      2.99      0.00
    9   -4    4      0.29      0.00
   10   -4    4     -2.51      0.00
   11   -4    4     -1.12      0.00
   12   -4    4      0.06      0.00
   13   -4    4     -0.08      0.00
   14   -4    4     -1.08      0.00
   15   -4    4     -2.45      0.00
   16   -4    4     -1.93      0.00
   17   -4    4     -0.49      0.00
   18   -4    4      0.40      0.00
   19   -4    4      3.22      0.00
   20   -4    4      6.67      0.00
   21   -4    4      4.29      0.00
   22   -4    4     -2.46      0.00
  -22   -3    4     -0.78      0.00
  -21   -3    4     -1.17      0.00
  -20   -3    4      1.52      0.00
  -19   -3    4      1.20      0.00
  -18   -3    4      3.37      0.00
  -17   -3    4      5.56      0.00
  -16   -3    4      0.44      0.00
  -15   -3    4     -3.01      0.00
  -14   -3    4     -0.59      0.00
  -13   -3    4      1.99      0.00
  -12   -3    4      1.77      0.00
  -11   -3    4      2.83      0.00
  -10   -3    4      6.70      0.00
   -9   -3    4      2.27      0.00
   -8   -3    4     -6.57      0.00
   -7   -3    4     -4.54      0.00
   -6   -3    4      2.72      0.00
   -5   -3    4      5.52      0.00
   -4   -3    4      7.11      0.00
   -3   -3    4     12.97      0.00
   -2   -3    4     15.25      0.00
   -1   -3    4      4.58      0.00
    0   -3    4     -9.18      0.00
    1   -3    4    -17.40      0.00
    2   -3    4    -17.00      0.00
    3   -3    4     -6.91      0.00
    4   -3    4      0.83      0.00
    5   -3    4      1.96      0.00
    6   -3    4      1.27      0.00
    7   -3    4     -1.87      0.00
    8   -3    4     -6.29      0.00
    9   -3    4     -9.35      0.00
   10   -3    4     -6.38      0.00
   11   -3    4      1.07      0.00
   12   -3    4      3.77      0.00
   13   -3    4      2.00      0.00
   14   -3    4     -0.09      0.00
   15   -3    4     -1.52      0.00
   16   -3    4     -0.69      0.00
   17   -3    4      0.46      0.00
   18   -3    4     -0.19      0.00
   19   -3    4     -0.36      0.00
   20   -3    4      0.59      0.00
   21   -3    4      0.01      0.00
   22   -3    4     -1.44      0.00
   23   -3    4     -2.53      0.00
  -22   -2    4      1.72      0.00
  -21   -2    4      2.97      0.00
  -20   -2    4      4.31      0.00
  -19   -2    4      1.05      0.00
  -18   -2    4      2.38      0.00
  -17   -2    4      5.68      0.00
  -16   -2    4      0.78      0.00
  -15   -2    4     -1.50      0.00
  -14   -2    4      3.19      0.00
  -13   -2    4      3.21      0.00
  -12   -2    4     -2.87      0.00
  -11   -2    4     -3.48      0.00
  -10   -2    4      2.95      0.00
   -9   -2    4      1.89      0.00
   -8   -2    4     -2.22      0.00
   -7   -2    4      1.94      0.00
   -6   -2    4      5.33      0.00
   -5   -2    4      5.54      0.00
   -4   -2    4      2.70      0.00
   -3   -2    4     -2.67      0.00
   -2   -2    4     -3.84      0.00
   -1   -2    4     -5.47      0.00
    0   -2    4     -4.33      0.00
    1   -2    4      1.67      0.00
    2   -2    4     -0.08      0.00
    3   -2    4     -6.71      0.00
    4   -2    4    -11.65      0.00
    5   -2    4    -12.55      0.00
    6   -2    4     -7.49      0.00
    7   -2    4     -5.11      0.00
    8   -2    4     -6.34      0.00
    9   -2    4     -4.65      0.00
   10   -2    4     -0.78      0.00
   11   -2    4      1.77      0.00
   12   -2    4      1.13      0.00
   13   -2    4      0.76      0.00
   14   -2    4      1.30      0.00
   15   -2    4     -0.17      0.00
   16   -2    4     -1.19      0.00
   17   -2    4     -0.72      0.00
   18   -2    4      0.31      0.00
   19   -2    4      3.94      0.00
   20   -2    4      9.29      0.00
   21   -2    4     10.46      0.00
   22   -2    4      6.43      0.00
   23   -2    4      2.09      0.00
  -21   -1    4     -1.49      0.00
  -20   -1    4     -1.27      0.00
  -19   -1    4     -1.99      0.00
  -18   -1    4      1.71      0.00
  -17   -1    4      4.71      0.00
  -16   -1    4     -0.74      0.00
  -15   -1    4     -1.79      0.00
  -14   -1    4      4.62      0.00
  -13   -1    4      3.20      0.00
  -12   -1    4     -4.02      0.00
  -11   -1    4     -2.18      0.00
  -10   -1    4      4.31      0.00
   -9   -1    4     -0.19      0.00
   -8   -1    4     -5.33      0.00
   -7   -1    4     -1.71      0.00
   -6   -1    4     -3.10      0.00
   -5   -1    4     -5.73      0.00
   -4   -1    4     -4.10      0.00
   -3   -1    4      1.92      0.00
   -2   -1    4     12.57      0.00
   -1   -1    4      0.05      0.00
    0   -1    4    -29.31      0.00
    1   -1    4    -34.79      0.00
    2   -1    4    -24.12      0.00
    3   -1    4    -14.84      0.00
    4   -1    4     -7.99      0.00
    5   -1    4     -5.20      0.00
    6   -1    4     -0.05      0.00
    7   -1    4      1.89      0.00
    8   -1    4     -2.85      0.00
    9   -1    4     -2.77      0.00
   10   -1    4      1.07      0.00
   11   -1    4      2.54      0.00
   12   -1    4      1.67      0.00
   13   -1    4      0.32      0.00
   14   -1    4     -0.25      0.00
   15   -1    4     -1.07      0.00
   16   -1    4     -1.06      0.00
   17   -1    4      0.05      0.00
   18   -1    4      0.96      0.00
   19   -1    4      3.14      0.00
   20   -1    4      5.92      0.00
   21   -1    4      4.58      0.00
   22   -1    4      0.37      0.00
   23   -1    4     -0.27      0.00
  -21    0    4      0.22      0.00
  -20    0    4      0.45      0.00
  -19    0    4     -0.40      0.00
  -18    0    4      0.67      0.00
  -17    0    4      1.56      0.00
  -16    0    4     -1.95      0.00
  -15    0    4     -1.98      0.00
  -14    0    4      2.77      0.00
  -13    0    4      0.08      0.00
  -12    0    4     -5.48      0.00
  -11    0    4     -2.41      0.00
  -10    0    4      0.58      0.00
   -9    0    4     -5.54      0.00
   -8    0    4     -6.52      0.00
   -7    0    4      0.14      0.00
   -6    0    4     -2.06      0.00
   -5    0    4     -4.53      0.00
   -4    0    4     -1.94      0.00
   -3    0    4     -1.25      0.00
   -2    0    4     -0.96      0.00
   -1    0    4    -18.14      0.00
    0    0    4    -31.15      0.00
    1    0    4     -0.54      0.00
    2    0    4     27.99      0.00
    3    0    4     21.01      0.00
    4    0    4      8.17      0.00
    5    0    4      1.51      0.00
    6    0    4      0.88      0.00
    7    0    4     -1.26      0.00
    8    0    4     -7.17      0.00
    9    0    4     -2.09      0.00
   10    0    4      4.72      0.00
   11    0    4      1.86      0.00
   12    0    4     -0.92      0.00
   13    0    4     -0.05      0.00
   14    0    4      1.21      0.00
   15    0    4      0.59      0.00
   16    0    4     -0.50      0.00
   17    0    4      1.09      0.00
   18    0    4      2.85      0.00
   19    0    4      2.20      0.00
   20    0    4     -0.56      0.00
   21    0    4     -7.03      0.00
   22    0    4    -13.85      0.00
   23    0    4    -12.78      0.00
   24    0    4     -7.43      0.00
  -21    1    4      2.99      0.00
  -20    1    4      0.46      0.00
  -19    1    4      0.02      0.00
  -18    1    4      1.39      0.00
  -17    1    4      1.77      0.00
  -16    1    4     -0.90      0.00
  -15    1    4     -1.08      0.00
  -14    1    4      4.52      0.00
  -13    1    4      5.41      0.00
  -12    1    4      1.88      0.00
  -11    1    4      1.92      0.00
  -10    1    4      0.01      0.00
   -9    1    4     -5.36      0.00
   -8    1    4     -2.98      0.00
   -7    1    4      3.78      0.00
   -6    1    4      1.76      0.00
   -5    1    4      1.69      0.00
   -4    1    4      8.61      0.00
   -3    1    4     10.73      0.00
   -2    1    4      6.31      0.00
   -1    1    4    -13.62      0.00
    0    1    4    -24.40      0.00
    1    1    4      6.12      0.00
    3    1    4      5.00      0.00
    4    1    4     -6.41      0.00
    5    1    4     -3.67      0.00
    6    1    4      1.59      0.00
    7    1    4      4.06      0.00
    8    1    4      0.10      0.00
    9    1    4      3.69      0.00
   10    1    4      6.46      0.00
   11    1    4     -0.11      0.00
   12    1    4     -1.09      0.00
   13    1    4      1.44      0.00
   14    1    4      1.21      0.00
   15    1    4      0.50      0.00
   16    1    4     -0.64      0.00
   17    1    4      0.34      0.00
   18    1    4      1.81      0.00
   19    1    4      0.73      0.00
   20    1    4     -0.77      0.00
   21    1    4     -3.78      0.00
   22    1    4     -6.97      0.00
   23    1    4     -3.43      0.00
   24    1    4      2.09      0.00
  -21    2    4      1.57      0.00
  -20    2    4      0.44      0.00
  -19    2    4      1.91      0.00
  -18    2    4      1.77      0.00
  -17    2    4     -0.42      0.00
  -16    2    4     -2.11      0.00
  -15    2    4     -1.75      0.00
  -14    2    4      1.69      0.00
  -13    2    4      1.36      0.00
  -12    2    4     -1.32      0.00
  -11    2    4      0.01      0.00
  -10    2    4     -0.66      0.00
   -9    2    4     -3.76      0.00
   -8    2    4     -1.50      0.00
   -7    2    4      2.48      0.00
   -6    2    4     -0.06      0.00
   -5    2    4     -0.70      0.00
   -4    2    4      5.89      0.00
   -3    2    4      6.93      0.00
   -2    2    4     -0.55      0.00
   -1    2    4    -12.96      0.00
    0    2    4    -12.85      0.00
    1    2    4     10.77      0.00
    2    2    4     13.43      0.00
    3    2    4    -10.83      0.00
    4    2    4    -12.16      0.00
    5    2    4      1.52      0.00
    6    2    4      5.86      0.00
    7    2    4      2.32      0.00
    8    2    4     -4.03      0.00
    9    2    4      0.56      0.00
   10    2    4      3.61      0.00
   11    2    4     -4.86      0.00
   12    2    4     -5.34      0.00
   13    2    4     -1.41      0.00
   14    2    4     -1.76      0.00
   15    2    4     -1.90      0.00
   16    2    4     -2.98      0.00
   17    2    4     -1.66      0.00
   18    2    4      0.44      0.00
   19    2    4     -2.40      0.00
   20    2    4     -4.80      0.00
   21    2    4     -5.13      0.00
   22    2    4     -5.52      0.00
   23    2    4     -1.99      0.00
   24    2    4      2.41      0.00
  -20    3    4     -0.69      0.00
  -19    3    4      1.85      0.00
  -18    3    4      2.03      0.00
  -17    3    4      0.00      0.00
  -16    3    4     -0.90      0.00
  -15    3    4     -1.57      0.00
  -14    3    4     -0.49      0.00
  -13    3    4     -0.09      0.00
  -12    3    4     -1.08      0.00
  -11    3    4     -0.80      0.00
  -10    3    4     -2.68      0.00
   -9    3    4     -4.34      0.00
   -8    3    4     -1.53      0.00
   -7    3    4      0.92      0.00
   -6    3    4     -2.14      0.00
   -5    3    4     -5.54      0.00
   -4    3    4     -2.69      0.00
   -3    3    4     -2.27      0.00
   -2    3    4     -6.00      0.00
   -1    3    4     -3.37      0.00
    0    3    4      7.96      0.00
    1    3    4     22.27      0.00
    2    3    4     19.51      0.00
    3    3    4      3.76      0.00
    4    3    4      3.72      0.00
    5    3    4      7.33      0.00
    6    3    4      1.57      0.00
    7    3    4     -2.01      0.00
    8    3    4     -1.71      0.00
    9    3    4      4.14      0.00
   10    3    4      3.67      0.00
   11    3    4     -6.12      0.00
   12    3    4     -4.67      0.00
   13    3    4      0.74      0.00
   14    3    4      0.95      0.00
   15    3    4      2.28      0.00
   16    3    4     -0.09      0.00
   17    3    4     -2.75      0.00
   18    3    4     -2.35      0.00
   19    3    4     -3.77      0.00
   20    3    4     -2.74      0.00
   21    3    4     -0.73      0.00
   22    3    4     -3.12      0.00
   23    3    4     -3.71      0.00
   24    3    4     -0.74      0.00
  -20    4    4      5.23      0.00
  -19    4    4      5.79      0.00
  -18    4    4      3.13      0.00
  -17    4    4     -0.47      0.00
  -16    4    4     -0.13      0.00
  -15    4    4      0.70      0.00
  -14    4    4     -0.22      0.00
  -13    4    4     -2.33      0.00
  -12    4    4     -3.98      0.00
  -11    4    4     -2.77      0.00
  -10    4    4     -1.86      0.00
   -9    4    4     -0.82      0.00
   -8    4    4      2.89      0.00
   -7    4    4      5.85      0.00
   -6    4    4      3.92      0.00
   -5    4    4     -0.79      0.00
   -4    4    4      0.22      0.00
   -3    4    4      1.89      0.00
   -2    4    4     -2.42      0.00
   -1    4    4     -2.96      0.00
    0    4    4     -1.14      0.00
    1    4    4     -2.76      0.00
    2    4    4     -6.34      0.00
    3    4    4    -10.22      0.00
    4    4    4     -7.47      0.00
    5    4    4     -3.49      0.00
    6    4    4     -3.85      0.00
    7    4    4     -2.77      0.00
    8    4    4     -1.31      0.00
    9    4    4      1.93      0.00
   10    4    4      1.48      0.00
   11    4    4     -4.17      0.00
   12    4    4     -1.17      0.00
   13    4    4      2.43      0.00
   14    4    4      0.09      0.00
   15    4    4     -0.38      0.00
   16    4    4     -2.84      0.00
   17    4    4     -2.30      0.00
   18    4    4      2.99      0.00
   19    4    4      2.19      0.00
   20    4    4      0.00      0.00
   21    4    4      0.37      0.00
   22    4    4     -1.45      0.00
   23    4    4     -1.30      0.00
   24    4    4      3.10      0.00
  -19    5    4     -5.74      0.00
  -18    5    4     -6.52      0.00
  -17    5    4     -4.76      0.00
  -16    5    4      0.97      0.00
  -15    5    4      4.95      0.00
  -14    5    4      4.27      0.00
  -13    5    4      3.09      0.00
  -12    5    4      2.50      0.00
  -11    5    4      2.14      0.00
  -10    5    4      0.93      0.00
   -9    5    4      0.26      0.00
   -8    5    4      2.37      0.00
   -7    5    4      3.91      0.00
   -6    5    4      2.26      0.00
   -5    5    4      0.25      0.00
   -4    5    4      3.49      0.00
   -3    5    4      6.03      0.00
   -2    5    4      1.35      0.00
   -1    5    4      2.12      0.00
    0    5    4      6.65      0.00
    1    5    4      2.32      0.00
    2    5    4     -3.88      0.00
    3    5    4     -6.73      0.00
    4    5    4     -6.08      0.00
    5    5    4     -2.85      0.00
    6    5    4     -1.34      0.00
    7    5    4      0.32      0.00
    8    5    4      3.00      0.00
    9    5    4      6.23      0.00
   10    5    4      5.15      0.00
   11    5    4     -1.20      0.00
   12    5    4     -1.59      0.00
   13    5    4      0.50      0.00
   14    5    4      0.65      0.00
   15    5    4      3.27      0.00
   16    5    4      2.74      0.00
   17    5    4      3.46      0.00
   18    5    4      8.07      0.00
   19    5    4      6.57      0.00
   20    5    4      4.77      0.00
   21    5    4      7.04      0.00
   22    5    4      5.55      0.00
   23    5    4      2.70      0.00
   24    5    4      3.62      0.00
   25    5    4      3.90      0.00
  -19    6    4      2.24      0.00
  -18    6    4      4.21      0.00
  -17    6    4      5.38      0.00
  -16    6    4      7.60      0.00
  -15    6    4      7.63      0.00
  -14    6    4      3.77      0.00
  -13    6    4      1.03      0.00
  -12    6    4     -0.14      0.00
  -11    6    4     -0.29      0.00
  -10    6    4      0.10      0.00
   -9    6    4     -0.36      0.00
   -8    6    4      0.66      0.00
   -7    6    4      2.32      0.00
   -6    6    4      2.29      0.00
   -5    6    4      2.48      0.00
   -4    6    4      5.27      0.00
   -3    6    4      7.33      0.00
   -2    6    4      4.47      0.00
   -1    6    4      4.55      0.00
    0    6    4      7.02      0.00
    1    6    4      1.65      0.00
    2    6    4     -2.52      0.00
    3    6    4      1.30      0.00
    4    6    4      5.05      0.00
    5    6    4      5.17      0.00
    6    6    4      3.42      0.00
    7    6    4      3.15      0.00
    8    6    4      3.05      0.00
    9    6    4      1.59      0.00
   10    6    4     -0.28      0.00
   11    6    4     -1.89      0.00
   12    6    4      1.06      0.00
   13    6    4      3.85      0.00
   14    6    4      2.51      0.00
   15    6    4      2.07      0.00
   16    6    4      0.47      0.00
   17    6    4      1.06      0.00
   18    6    4      4.77      0.00
   19    6    4      2.27      0.00
   20    6    4      0.01      0.00
   21    6    4      2.39      0.00
   22    6    4     -0.78      0.00
   23    6    4     -7.41      0.00
   24    6    4     -7.34      0.00
   25    6    4     -2.31      0.00
  -18    7    4     -6.26      0.00
  -17    7    4     -5.24      0.00
  -16    7    4     -1.36      0.00
  -15    7    4      0.80      0.00
  -14    7    4     -0.30      0.00
  -13    7    4     -0.59      0.00
  -12    7    4     -0.50      0.00
  -11    7    4      0.23      0.00
  -10    7    4      1.80      0.00
   -9    7    4      0.81      0.00
   -8    7    4      0.03      0.00
   -7    7    4      0.08      0.00
   -6    7    4     -1.06      0.00
   -5    7    4      0.01      0.00
   -4    7    4      2.47      0.00
   -3    7    4      2.03      0.00
   -2    7    4     -2.33      0.00
   -1    7    4     -4.22      0.00
    0    7    4      0.09      0.00
    1    7    4      0.84      0.00
    2    7    4     -1.59      0.00
    3    7    4      1.55      0.00
    4    7    4      4.13      0.00
    5    7    4      0.89      0.00
    6    7    4     -1.33      0.00
    7    7    4      0.98      0.00
    8    7    4      1.78      0.00
    9    7    4      0.50      0.00
   10    7    4      1.28      0.00
   11    7    4      1.78      0.00
   12    7    4      2.20      0.00
   13    7    4      2.23      0.00
   14    7    4      1.19      0.00
   15    7    4      2.58      0.00
   16    7    4      2.71      0.00
   17    7    4      2.54      0.00
   18    7    4      4.98      0.00
   19    7    4      3.22      0.00
   20    7    4      0.43      0.00
   21    7    4      0.59      0.00
   22    7    4     -2.24      0.00
   23    7    4     -4.67      0.00
   24    7    4     -0.63      0.00
   25    7    4      3.37      0.00
  -18    8    4      2.74      0.00
  -17    8    4      6.74      0.00
  -16    8    4      7.01      0.00
  -15    8    4      2.22      0.00
  -14    8    4     -2.60      0.00
  -13    8    4     -3.04      0.00
  -12    8    4     -1.96      0.00
  -11    8    4     -0.27      0.00
  -10    8    4      1.25      0.00
   -9    8    4     -1.31      0.00
   -8    8    4     -3.36      0.00
   -7    8    4     -2.91      0.00
   -6    8    4     -3.33      0.00
   -5    8    4     -1.42      0.00
   -4    8    4      0.92      0.00
   -3    8    4      0.46      0.00
   -1    8    4     -1.70      0.00
    0    8    4      1.62      0.00
    1    8    4      3.07      0.00
    2    8    4     -2.28      0.00
    3    8    4     -3.63      0.00
    4    8    4     -1.04      0.00
    5    8    4     -1.38      0.00
    6    8    4      1.07      0.00
    7    8    4      4.85      0.00
    8    8    4      0.93      0.00
    9    8    4     -3.86      0.00
   10    8    4     -1.21      0.00
   11    8    4      1.66      0.00
   12    8    4      1.29      0.00
   13    8    4      0.22      0.00
   14    8    4     -0.33      0.00
   15    8    4      1.43      0.00
   16    8    4      0.63      0.00
   17    8    4     -1.99      0.00
   18    8    4     -0.59      0.00
   19    8    4     -0.36      0.00
   20    8    4     -1.53      0.00
   21    8    4     -0.45      0.00
   22    8    4     -1.26      0.00
   23    8    4     -3.42      0.00
   24    8    4     -2.65      0.00
   25    8    4     -0.30      0.00
  -17    9    4      3.33      0.00
  -16    9    4      0.90      0.00
  -15    9    4     -1.40      0.00
  -14    9    4     -0.49      0.00
  -13    9    4      1.34      0.00
  -12    9    4      0.03      0.00
  -11    9    4     -0.95      0.00
  -10    9    4      0.74      0.00
   -9    9    4      0.83      0.00
   -8    9    4      0.98      0.00
   -7    9    4      1.49      0.00
   -6    9    4     -0.76      0.00
   -5    9    4     -0.80      0.00
   -4    9    4      0.25      0.00
   -3    9    4     -1.30      0.00
   -2    9    4     -2.32      0.00
   -1    9    4     -3.16      0.00
    0    9    4     -0.11      0.00
    1    9    4      4.04      0.00
    2    9    4     -1.04      0.00
    3    9    4     -5.83      0.00
    4    9    4     -3.19      0.00
    5    9    4     -1.45      0.00
    6    9    4     -0.01      0.00
    7    9    4      0.96      0.00
    8    9    4     -2.43      0.00
    9    9    4     -2.72      0.00
   10    9    4      1.67      0.00
   11    9    4      1.46      0.00
   12    9    4     -1.33      0.00
   13    9    4     -1.28      0.00
   14    9    4     -0.56      0.00
   15    9    4     -0.33      0.00
   16    9    4     -2.73      0.00
   17    9    4     -4.03      0.00
   18    9    4      0.73      0.00
   19    9    4      2.30      0.00
   20    9    4     -2.99      0.00
   21    9    4     -6.68      0.00
   22    9    4     -5.28      0.00
   23    9    4     -0.76      0.00
   24    9    4      2.91      0.00
   25    9    4      3.70      0.00
  -16   10    4      7.02      0.00
  -13   10    4     -0.71      0.00
  -12   10    4     -2.87      0.00
  -11   10    4     -2.24      0.00
  -10   10    4      0.23      0.00
   -9   10    4      0.68      0.00
   -8   10    4      0.79      0.00
   -7   10    4      0.95      0.00
   -6   10    4     -1.62      0.00
   -5   10    4     -2.13      0.00
   -4   10    4     -0.65      0.00
   -3   10    4     -1.67      0.00
   -2   10    4     -2.64      0.00
   -1   10    4     -3.81      0.00
    0   10    4     -1.49      0.00
    1   10    4      4.60      0.00
    2   10    4      1.86      0.00
    3   10    4     -3.95      0.00
    4   10    4     -0.87      0.00
    5   10    4      2.77      0.00
    6   10    4      2.03      0.00
    7   10    4     -0.73      0.00
    8   10    4     -4.40      0.00
    9   10    4     -3.82      0.00
   10   10    4     -0.24      0.00
   11   10    4     -0.22      0.00
   12   10    4     -1.07      0.00
   13   10    4     -0.01      0.00
   14   10    4      0.62      0.00
   15   10    4      0.87      0.00
   16   10    4     -0.70      0.00
   17   10    4     -1.77      0.00
   18   10    4      1.87      0.00
   19   10    4      3.47      0.00
   20   10    4      0.73      0.00
   21   10    4      1.41      0.00
   22   10    4      6.64      0.00
   23   10    4      9.09      0.00
   24   10    4      3.98      0.00
   25   10    4     -1.49      0.00
  -15   11    4      1.86      0.00
  -14   11    4     -1.55      0.00
  -13   11    4     -1.11      0.00
  -12   11    4      1.08      0.00
  -11   11    4      1.37      0.00
  -10   11    4      0.66      0.00
   -9   11    4     -0.15      0.00
   -8   11    4     -0.62      0.00
   -7   11    4     -1.15      0.00
   -6   11    4     -2.57      0.00
   -5   11    4     -0.85      0.00
   -4   11    4      3.24      0.00
   -3   11    4      4.05      0.00
   -2   11    4      3.67      0.00
   -1   11    4      2.87      0.00
    0   11    4      2.81      0.00
    1   11    4      4.87      0.00
    2   11    4      0.67      0.00
    3   11    4     -5.03      0.00
    4   11    4     -0.50      0.00
    5   11    4      4.72      0.00
    6   11    4      2.77      0.00
    7   11    4     -0.05      0.00
    8   11    4     -0.37      0.00
    9   11    4      1.08      0.00
   10   11    4      1.71      0.00
   11   11    4      0.22      0.00
   12   11    4      0.00      0.00
   13   11    4      1.42      0.00
   14   11    4      1.17      0.00
   15   11    4     -0.29      0.00
   16   11    4     -1.18      0.00
   17   11    4      1.20      0.00
   18   11    4      6.33      0.00
   19   11    4      5.52      0.00
   20   11    4     -1.83      0.00
   21   11    4     -5.08      0.00
   22   11    4     -0.79      0.00
   23   11    4      2.24      0.00
   24   11    4     -2.77      0.00
   25   11    4     -6.45      0.00
  -15   12    4      0.31      0.00
  -13   12    4      0.04      0.00
  -12   12    4      5.70      0.00
  -11   12    4      5.57      0.00
  -10   12    4      2.46      0.00
   -9   12    4      1.78      0.00
   -8   12    4      2.16      0.00
   -7   12    4      0.89      0.00
   -6   12    4     -1.90      0.00
   -5   12    4     -1.66      0.00
   -4   12    4      2.24      0.00
   -3   12    4      3.66      0.00
   -2   12    4      2.33      0.00
   -1   12    4      0.45      0.00
    0   12    4     -0.41      0.00
    1   12    4      2.11      0.00
    2   12    4      1.79      0.00
    3   12    4     -1.90      0.00
    4   12    4     -0.72      0.00
    5   12    4      1.11      0.00
    6   12    4     -1.03      0.00
    7   12    4     -2.42      0.00
    8   12    4     -2.24      0.00
    9   12    4     -1.77      0.00
   10   12    4     -1.12      0.00
   11   12    4     -1.28      0.00
   12   12    4     -1.52      0.00
   13   12    4     -0.58      0.00
   14   12    4      0.40      0.00
   15   12    4      0.39      0.00
   16   12    4     -0.24      0.00
   17   12    4      0.27      0.00
   18   12    4      2.46      0.00
   19   12    4      3.02      0.00
   20   12    4      1.87      0.00
   21   12    4      2.24      0.00
   22   12    4      3.30      0.00
   23   12    4      0.91      0.00
   24   12    4     -5.31      0.00
  -14   13    4     -2.90      0.00
  -13   13    4     -2.73      0.00
  -12   13    4      1.26      0.00
  -11   13    4      0.22      0.00
  -10   13    4     -2.42      0.00
   -9   13    4     -1.03      0.00
   -8   13    4      0.26      0.00
   -7   13    4     -1.19      0.00
   -6   13    4     -2.02      0.00
   -5   13    4      0.97      0.00
   -4   13    4      4.95      0.00
   -3   13    4      4.03      0.00
   -2   13    4      0.93      0.00
   -1   13    4      0.01      0.00
    0   13    4     -0.78      0.00
    1   13    4     -1.57      0.00
    2   13    4     -2.52      0.00
    3   13    4     -2.83      0.00
    4   13    4      0.32      0.00
    5   13    4      2.61      0.00
    6   13    4      1.20      0.00
    7   13    4     -0.43      0.00
    8   13    4     -0.54      0.00
    9   13    4      1.35      0.00
   10   13    4      2.60      0.00
   11   13    4      0.25      0.00
   12   13    4     -2.11      0.00
   13   13    4     -1.37      0.00
   14   13    4     -0.96      0.00
   15   13    4     -2.77      0.00
   16   13    4     -2.61      0.00
   17   13    4      1.91      0.00
   18   13    4      6.39      0.00
   19   13    4      5.37      0.00
   20   13    4      0.64      0.00
   21   13    4     -2.04      0.00
   22   13    4     -0.39      0.00
   23   13    4      3.04      0.00
   24   13    4      2.88      0.00
  -13   14    4      0.17      0.00
  -12   14    4      8.68      0.00
  -11   14    4      7.74      0.00
  -10   14    4      0.55      0.00
   -9   14    4     -1.23      0.00
   -8   14    4      0.86      0.00
   -7   14    4      0.78      0.00
   -6   14    4     -0.50      0.00
   -5   14    4      0.22      0.00
   -4   14    4      1.97      0.00
   -3   14    4      1.71      0.00
   -2   14    4      0.95      0.00
   -1   14    4      0.68      0.00
    0   14    4     -1.66      0.00
    1   14    4     -3.53      0.00
    2   14    4     -2.18      0.00
    3   14    4     -0.26      0.00
    4   14    4      0.02      0.00
    5   14    4     -0.72      0.00
    6   14    4      0.30      0.00
    7   14    4      2.15      0.00
    8   14    4      2.18      0.00
    9   14    4      2.27      0.00
   10   14    4      1.01      0.00
   11   14    4     -2.51      0.00
   12   14    4     -2.89      0.00
   13   14    4     -0.11      0.00
   14   14    4      0.66      0.00
   15   14    4     -0.43      0.00
   16   14    4      0.00      0.00
   17   14    4      1.27      0.00
   18   14    4     -0.09      0.00
   19   14    4     -3.67      0.00
   20   14    4     -5.24      0.00
   21   14    4     -4.69      0.00
   22   14    4     -4.73      0.00
   23   14    4     -4.17      0.00
   24   14    4     -3.78      0.00
  -12   15    4      1.16      0.00
  -11   15    4     -0.83      0.00
  -10   15    4     -5.04      0.00
   -9   15    4     -3.11      0.00
   -8   15    4      0.68      0.00
   -7   15    4     -0.61      0.00
   -6   15    4     -2.78      0.00
   -5   15    4     -1.47      0.00
   -4   15    4     -0.44      0.00
   -3   15    4     -1.99      0.00
   -2   15    4     -2.31      0.00
   -1   15    4     -0.55      0.00
    0   15    4     -0.19      0.00
    1   15    4     -0.65      0.00
    2   15    4      0.07      0.00
    3   15    4      0.75      0.00
    4   15    4     -0.17      0.00
    5   15    4     -1.55      0.00
    6   15    4     -0.53      0.00
    7   15    4      0.58      0.00
    8   15    4     -0.53      0.00
    9   15    4     -0.25      0.00
   10   15    4     -0.10      0.00
   11   15    4     -1.40      0.00
   12   15    4      0.34      0.00
   13   15    4      3.23      0.00
   14   15    4      4.23      0.00
   15   15    4      4.75      0.00
   16   15    4      4.35      0.00
   17   15    4      2.04      0.00
   18   15    4     -2.15      0.00
   19   15    4     -6.50      0.00
   20   15    4     -7.35      0.00
   21   15    4     -5.48      0.00
   22   15    4     -3.43      0.00
   23   15    4      0.96      0.00
   24   15    4      4.61      0.00
  -11   16    4      4.46      0.00
  -10   16    4     -3.55      0.00
   -9   16    4     -6.66      0.00
   -8   16    4     -2.36      0.00
   -7   16    4      0.35      0.00
   -6   16    4      0.22      0.00
   -5   16    4     -0.30      0.00
   -4   16    4     -2.09      0.00
   -3   16    4     -2.83      0.00
   -2   16    4     -0.21      0.00
   -1   16    4      1.79      0.00
    0   16    4      0.54      0.00
    1   16    4     -0.88      0.00
    2   16    4     -0.63      0.00
    3   16    4      0.78      0.00
    4   16    4      2.06      0.00
    5   16    4      1.59      0.00
    6   16    4      0.86      0.00
    7   16    4     -0.13      0.00
    8   16    4     -2.61      0.00
    9   16    4     -2.97      0.00
   10   16    4     -1.53      0.00
   11   16    4     -0.90      0.00
   12   16    4      0.07      0.00
   13   16    4      0.34      0.00
   14   16    4      0.88      0.00
   15   16    4      2.17      0.00
   16   16    4      0.09      0.00
   17   16    4     -3.85      0.00
   18   16    4     -6.36      0.00
   19   16    4     -7.35      0.00
   20   16    4     -5.09      0.00
   21   16    4     -1.57      0.00
   22   16    4     -0.63      0.00
   23   16    4      0.70      0.00
  -10   17    4     -1.60      0.00
   -9   17    4      0.63      0.00
   -8   17    4      8.42      0.00
   -7   17    4      9.59      0.00
   -6   17    4      4.42      0.00
   -5   17    4      0.55      0.00
   -4   17    4     -0.70      0.00
   -3   17    4      0.25      0.00
   -2   17    4      1.53      0.00
   -1   17    4      0.06      0.00
    0   17    4     -2.16      0.00
    1   17    4     -2.21      0.00
    2   17    4     -1.66      0.00
    3   17    4     -0.24      0.00
    4   17    4      2.46      0.00
    5   17    4      2.17      0.00
    6   17    4      0.24      0.00
    7   17    4      1.05      0.00
    8   17    4      1.35      0.00
    9   17    4     -0.38      0.00
   10   17    4     -2.14      0.00
   11   17    4     -3.65      0.00
   12   17    4     -3.47      0.00
   13   17    4     -1.10      0.00
   14   17    4      2.95      0.00
   15   17    4      5.50      0.00
   16   17    4      3.23      0.00
   17   17    4      0.19      0.00
   18   17    4     -2.08      0.00
   19   17    4     -5.85      0.00
   20   17    4     -7.33      0.00
   21   17    4     -5.42      0.00
   22   17    4     -3.92      0.00
   23   17    4     -1.70      0.00
   -9   18    4     -6.44      0.00
   -7   18    4      0.55      0.00
   -6   18    4     -2.81      0.00
   -5   18    4     -3.73      0.00
   -4   18    4     -2.32      0.00
   -3   18    4     -0.53      0.00
   -2   18    4      0.18      0.00
   -1   18    4     -0.44      0.00
    0   18    4     -0.18      0.00
    1   18    4      0.59      0.00
    2   18    4     -0.36      0.00
    3   18    4      0.40      0.00
    4   18    4      4.79      0.00
    5   18    4      5.68      0.00
    6   18    4      2.92      0.00
    7   18    4      3.42      0.00
    8   18    4      3.80      0.00
    9   18    4      2.07      0.00
   10   18    4      2.95      0.00
   11   18    4      3.97      0.00
   12   18    4      2.46      0.00
   13   18    4      0.98      0.00
   14   18    4      0.43      0.00
   15   18    4     -0.48      0.00
   16   18    4     -2.09      0.00
   17   18    4     -2.77      0.00
   18   18    4     -3.00      0.00
   19   18    4     -2.56      0.00
   20   18    4      1.83      0.00
   21   18    4      7.04      0.00
   22   18    4      7.24      0.00
   -7   19    4      0.97      0.00
   -6   19    4     -2.58      0.00
   -5   19    4     -3.38      0.00
   -4   19    4     -1.79      0.00
   -3   19    4      0.31      0.00
   -2   19    4      1.29      0.00
   -1   19    4      1.01      0.00
    0   19    4      0.74      0.00
    1   19    4      0.57      0.00
    2   19    4      0.28      0.00
    3   19    4      1.76      0.00
    4   19    4      3.92      0.00
    5   19    4      0.95      0.00
    6   19    4     -3.70      0.00
    7   19    4     -2.17      0.00
    8   19    4     -0.51      0.00
    9   19    4     -1.90      0.00
   10   19    4      0.31      0.00
   11   19    4      3.31      0.00
   12   19    4      3.73      0.00
   13   19    4      3.82      0.00
   14   19    4      1.98      0.00
   15   19    4     -0.35      0.00
   16   19    4     -0.18      0.00
   17   19    4     -0.64      0.00
   18   19    4     -3.44      0.00
   19   19    4     -4.65      0.00
   20   19    4     -2.47      0.00
   21   19    4     -0.42      0.00
   -7   20    4     -0.31      0.00
   -6   20    4     -2.54      0.00
   -5   20    4     -3.94      0.00
   -4   20    4     -2.94      0.00
   -3   20    4     -0.45      0.00
   -2   20    4      0.76      0.00
   -1   20    4      0.24      0.00
    0   20    4     -0.82      0.00
    1   20    4     -1.70      0.00
    2   20    4     -2.19      0.00
    3   20    4     -1.83      0.00
    4   20    4     -0.58      0.00
    5   20    4     -0.50      0.00
    6   20    4     -0.20      0.00
    7   20    4      1.89      0.00
    8   20    4      0.73      0.00
    9   20    4     -0.93      0.00
   10   20    4      2.46      0.00
   11   20    4      2.66      0.00
   12   20    4     -1.85      0.00
   13   20    4     -3.08      0.00
   14   20    4     -1.89      0.00
   15   20    4      1.06      0.00
   16   20    4      3.52      0.00
   17   20    4     -1.44      0.00
   18   20    4     -7.91      0.00
   19   20    4     -6.00      0.00
   20   20    4     -0.38      0.00
   21   20    4      1.40      0.00
   -5   21    4     -2.95      0.00
   -4   21    4     -1.02      0.00
   -3   21    4      1.55      0.00
   -2   21    4      1.54      0.00
   -1   21    4      0.00      0.00
    0   21    4     -1.09      0.00
    1   21    4     -1.19      0.00
    2   21    4     -0.92      0.00
    3   21    4     -1.50      0.00
    4   21    4     -2.50      0.00
    5   21    4     -2.88      0.00
    6   21    4     -1.35      0.00
    7   21    4      0.50      0.00
    8   21    4     -0.44      0.00
    9   21    4      1.29      0.00
   10   21    4      6.77      0.00
   11   21    4      5.82      0.00
   12   21    4      2.05      0.00
   13   21    4      3.16      0.00
   14   21    4      2.55      0.00
   15   21    4      0.23      0.00
   16   21    4     -0.23      0.00
   17   21    4     -1.95      0.00
   18   21    4     -0.20      0.00
   19   21    4      6.18      0.00
   20   21    4      6.88      0.00
   -3   22    4      2.96      0.00
   -2   22    4      2.00      0.00
   -1   22    4      0.63      0.00
    0   22    4     -0.75      0.00
    1   22    4     -2.30      0.00
    2   22    4     -3.18      0.00
    3   22    4     -3.37      0.00
    4   22    4     -2.96      0.00
    5   22    4     -1.70      0.00
    6   22    4      0.09      0.00
    7   22    4     -0.40      0.00
    8   22    4     -2.07      0.00
    9   22    4      3.72      0.00
   10   22    4     12.01      0.00
   11   22    4      8.29      0.00
   12   22    4      0.51      0.00
   13   22    4     -0.26      0.00
   14   22    4     -0.73      0.00
   15   22    4     -1.02      0.00
   16   22    4      1.18      0.00
   17   22    4      0.91      0.00
   18   22    4      1.14      0.00
   -1   23    4     -1.69      0.00
    0   23    4     -2.72      0.00
    1   23    4     -3.00      0.00
    2   23    4     -1.48      0.00
    3   23    4      0.20      0.00
    4   23    4     -0.32      0.00
    5   23    4     -1.53      0.00
    6   23    4     -0.51      0.00
    7   23    4      0.16      0.00
    8   23    4     -0.09      0.00
    9   23    4      4.86      0.00
   10   23    4      7.89      0.00
   11   23    4     -1.41      0.00
   12   23    4     -8.23      0.00
   13   23    4     -2.56      0.00
   14   23    4      2.03      0.00
   15   23    4      1.52      0.00
   16   23    4      0.66      0.00
   17   23    4     -1.03      0.00
    1   24    4     -1.65      0.00
    2   24    4     -0.28      0.00
    3   24    4      1.43      0.00
    4   24    4      0.64      0.00
    5   24    4     -0.72      0.00
    6   24    4      0.56      0.00
    7   24    4      0.94      0.00
    8   24    4     -1.17      0.00
    9   24    4      0.63      0.00
   10   24    4      1.94      0.00
   11   24    4     -4.42      0.00
   12   24    4     -5.42      0.00
   13   24    4      3.36      0.00
   14   24    4      5.55      0.00
   15   24    4     -0.20      0.00
    5   25    4     -2.80      0.00
    6   25    4      0.24      0.00
    7   25    4      1.81      0.00
    8   25    4     -0.85      0.00
    9   25    4     -1.43      0.00
   10   25    4     -0.56      0.00
   11   25    4     -3.90      0.00
   12   25    4     -4.13      0.00
   -8  -25    5     -6.33      0.00
   -7  -25    5     -4.31      0.00
   -6  -25    5     -2.30      0.00
   -5  -25    5     -1.94      0.00
   -4  -25    5     -2.19      0.00
   -3  -25    5     -1.97      0.00
  -12  -24    5     -2.63      0.00
  -11  -24    5     -3.06      0.00
  -10  -24    5     -1.60      0.00
   -9  -24    5      1.44      0.00
   -8  -24    5      3.79      0.00
   -7  -24    5      5.33      0.00
   -6  -24    5      4.22      0.00
   -5  -24    5      3.31      0.00
   -4  -24    5      3.95      0.00
   -3  -24    5      4.10      0.00
   -2  -24    5      4.90      0.00
   -1  -24    5      3.85      0.00
    0  -24    5      1.53      0.00
    1  -24    5      1.83      0.00
  -14  -23    5     -2.42      0.00
  -13  -23    5     -3.99      0.00
  -12  -23    5     -2.18      0.00
  -11  -23    5     -2.08      0.00
  -10  -23    5     -2.37      0.00
   -9  -23    5     -1.52      0.00
   -8  -23    5     -1.23      0.00
   -7  -23    5      0.31      0.00
   -6  -23    5      2.32      0.00
   -5  -23    5      5.28      0.00
   -4  -23    5      7.34      0.00
   -3  -23    5      4.62      0.00
   -2  -23    5      2.23      0.00
   -1  -23    5      1.60      0.00
    0  -23    5      1.23      0.00
    1  -23    5      2.90      0.00
    2  -23    5      1.58      0.00
    3  -23    5     -2.27      0.00
    4  -23    5     -1.46      0.00
  -15  -22    5      0.54      0.00
  -14  -22    5     -0.98      0.00
  -13  -22    5     -5.62      0.00
  -12  -22    5     -7.69      0.00
  -11  -22    5     -8.58      0.00
  -10  -22    5     -5.75      0.00
   -9  -22    5     -0.03      0.00
   -8  -22    5      2.63      0.00
   -7  -22    5      3.48      0.00
   -6  -22    5      2.55      0.00
   -5  -22    5      0.81      0.00
   -4  -22    5     -0.09      0.00
   -3  -22    5     -2.33      0.00
   -2  -22    5     -1.97      0.00
   -1  -22    5      0.50      0.00
    0  -22    5      0.83      0.00
    1  -22    5      2.01      0.00
    2  -22    5      1.56      0.00
[truncated: 8,038,090 more chars]
