# Supplementary material for: Caught in the Act of Substitution: Interadsorbate Effects on an Atomically Precise Fe/Co/Se Nanocluster
Source: ACS Cent Sci. 2024 May 31;10(6):1276–82. doi: 10.1021/acscentsci.4c00210 (PMC11212139; doi:10.1021/acscentsci.4c00210)
Supplement: Supplementary file 3 — oc4c00210_si_003.zip [file oc4c00210_si_003.zip › cif files/[Fe3(CNtBu)2(THF)Co6Se8L6][PF6]_3_250K.cif]

####################################################################### 
# 
# This file contains crystal structure data downloaded from the 
# Cambridge Structural Database (CSD) hosted by the Cambridge 
# Crystallographic Data Centre (CCDC).
# 
# Full information about CCDC data access policies and citation 
# guidelines are available at http://www.ccdc.cam.ac.uk/access/V1 
# 
# Audit and citation data items may have been added by the CCDC. 
# Please retain this information to preserve the provenance of 
# this file and to allow appropriate attribution of the data. 
# 
#######################################################################

data_global

#------------------ AUDIT DETAILS -------------------------------------------#

_audit_creation_date             2023-05-31
_audit_creation_method           'WinGX routine CIF_UPDATE'
_audit_conform_dict_name         cif_core.dic
_audit_conform_dict_version      2.4
_audit_conform_dict_location     ftp://ftp.iucr.org/pub/cif_core.dic
_audit_update_record             ?

#------------------ AUTHOR DETAILS -------------------------------------------#

# Name and address of author for correspondence

_publ_contact_author_name        'Werner Kaminsky'
_publ_contact_author_address     
;
Department of Chemistry
University of Washington
Seattle
Washington, 98195, USA
;
_publ_contact_author_email       kaminsky@chem.washington.edu
_publ_contact_author_fax         00(206)6858665
_publ_contact_author_phone       00(206)5437585


_publ_requested_journal          'Journal title here'
_publ_section_title              
;
title here
;

loop_
_publ_author_name
_publ_author_address
'Name of compound maker'
;
Department of Chemistry Univ. of Washington Seattle, WA 98195 USA
;
'Werner Kaminsky'
;
Department of Chemistry Univ. of Washington Seattle, WA 98195 USA
;
'Name of Superviser'
;
Department of Chemistry Univ. of Washington Seattle, WA 98195 USA
;

_publ_section_abstract           
;
Abstract here
;
_publ_section_comment            
;
Details and comments here
;

_publ_section_exptl_prep         
;
details of preparation here
;

_publ_section_exptl_refinement   
;
 All H atoms were initially located in a difference Fourier map and were
 refined with a riding  model. H atoms were placed in geometrically
 idealised positions and constrained to ride on their parent atoms with
 C---H distances in the range 0.95-1.00 \%A. U~iso~ values were fixed
 such that they were 1.2U~eq~ of their parent atom U~eq~ for CH's and
 1.5U~eq~ of their parent atom U~eq~ in case of methyl groups.
;


# Insert blank lines between references


_publ_section_references         
;
Blessing, R. H. (1995) Acta Cryst., A51, 33-38.

Blessing, R. H. (1987) Cryst. Rev. 1, 3-58.

Blessing, R. H. (1989) J. Appl. Cryst. 22, 396-397.

Bruker (2012) APEX2 (Version 2012.10-0), SAINT (version 8.27B), SADABS
(version 2012/1), BrukerAXS Inc, Madison, Wisconsin, USA.

ABSCOR: Higashi, T. (1995). ABSCOR. Rigaku Corporation, Tokyo, Japan.

CAD-4 Software: Enraf-Nonius (1989). CAD-4 Software (or CAD-4 EXPRESS).
Enraf-Nonius, Delft, The Netherlands.

Cambridge Structural Database: Allen, F. R. (2002). Acta Cryst. B58, 380-388.

CAMERON: Watkin, D. J., Prout, C. K. & Pearce, L. J. (1996). CAMERON.
Chemical Crystallography Laboratory, Oxford, England.

CrysAlis CCD, CrysAlis RED and associated programs: Oxford Diffraction (2006).
Program name(s). Oxford Diffraction Ltd, Abingdon, England.

CRYSTALS: Betteridge, P. W., Carruthers, J. R., Cooper, R. I., Prout, K. &
Watkin, D. J. (2003). J. Appl. Cryst. 36, 1487.

COLLECT: Nonius (1998). COLLECT. Nonius BV, Delft, The Netherlands.

DENZO/SCALEPACK:  Otwinowski, Z. & Minor, W. (1997). Methods in Enzymology,
Vol. 276, Macromolecular Crystallography, Part A, edited by C. W. Carter Jr
& R. M. Sweet, pp. 307-326. New York: Academic Press.

DIAMOND: Brandenburg, K.(2006). DIAMOND. Crystal Impact GbR, Bonn, Germany.

DIF4 and REDU4: Stoe & Cie (1991). Program name(s). Stoe & Cie, Darmstadt,
Germany.

DIFABS: Walker, N. &  Stuart, D. (1983). Acta Cryst., A39, 158 - 166.

DIRAX: Duisenberg, A. J. M. (1992). J. Appl. Cryst. 25, 92-96.

DIRDIF-2008: Beurskens, P.T., Beurskens, G., de Gelder, R., Garci\'ia-Granda,
S., Gould, R.O. & Smits, J.M.M. (2008) The DIRDIF-2008 program
system, Crystallography Laboratory, Radboud University  Nijmegen,
The Netherlands.

Dolomanov, O.V., Bourhis, L.J., Gildea, R.J, Howard, J.A.K. & Puschmann, H.
 (2009), J. Appl. Cryst. 42, 339-341.

EDMA: Palatinus, L., Prathapa, S. J. & van Smaalen, S. (2012) J. Appl. Cryst.
45, 575-580.

enCIFer: Allen, F. H., Johnson, O., Shields, G. P., Smith, B. R. & Towler,
M. (2004). J. Appl. Cryst. 37, 335-338.

EVALCCD: Duisenberg, A. J. M., Kroon-Batenburg, L. M. J. & Schreurs,
A. M. M. (2003). J. Appl. Cryst. 36, 220-229.

JANA2000: Petricek, V. & Dusek, M. (2000). JANA2000. Institute of Physics,
Czech Academy of Sciences, Prague, Czech Republic.

MERCURY: Macrae, C. F., Bruno, I. J., Chisholm, J. A., Edgington,
P. R., McCabe, P., Pidcock, E., Rodriguez-Monge, L., Taylor, R.,
van de Streek, J. & Wood, P. A. (2008). J. Appl. Cryst. 41, 466-470.

MOGUL: Bruno, I. J., Cole, J. C., Kessler, M., Luo, J., Motherwell,
W. D. S., Purkis, L. H., Smith, B. R., Taylor, R., Cooper, R. I., Harris,
S. E. & Orpen, A. G. (2004). J. Chem. Inf. Comput. Sci. 44, 2133-2144.

ORTEPII: Johnson, C. K. (1976). ORTEPII. Report ORNL-5138. Oak Ridge
National Laboratory, Tennessee, USA.

ORTEPIII:  Burnett, M. N. & Johnson, C. K. (1996). ORTEPIII.
Report ORNL-6895. Oak Ridge National Laboratory, Tennessee, USA.

ORTEP-3: Farrugia, L. J. (2012). J. Appl. Cryst. 45, 849-854.

PARST: Nardelli, M. (1995). J. Appl. Cryst. 28, 659.

PLATON: Spek, A. L. (2009). Acta. Cryst. D65, 148-155.

PROCESS: Rigaku (1996). PROCESS. Rigaku Corporation, Tokyo, Japan.

PROCESS-AUTO: Rigaku (1998). PROCESS-AUTO. Rigaku Corporation, Tokyo, Japan.

PublCIF: Westrip, S. P. (2010). J. Appl. Cryst. 43, 920-925.

SCHAKAL: Keller, E. (1999) University of Freiburg, Germany.

SHELX: Sheldrick, G. M. (2008). Acta Cryst. A64, 112-122.

SHELXT: Sheldrick, G.M. (2015). Acta Cryst. A71, 3-8.

SHELXL: Sheldrick, G.M. (2015). Acta Cryst. C71, 3-8.

SHELXD: Schneider, T. R. & Sheldrick, G. M. (2002) Acta Cryst. D58, 1772-1779.

SIR92: Altomare, A., Cascarano, G., Giacovazzo, C., Guagliardi, A., Burla,
M. C., Polidori, G. & Camalli, M. (1994). J. Appl. Cryst. 27, 435.

SIR97: Altomare, A., Burla, M. C., Camalli, M., Cascarano, G. L.,
Giacovazzo, C., Guagliardi, A., Moliterni, A. G. G., Polidori, G. &
Spagna, R. (1999). J. Appl. Cryst. 32, 115-119.

SIR2002: Burla, M. C., Camalli, M., Carrozzini, B., Cascarano, G. L.,
Giacovazzo, C., Polidori, G. & Spagna, R. (2003). J. Appl. Cryst. 36, 1103.

SIR2004: Burla, M. C., Caliandro, R., Camalli, M., Carrozzini, B.,
Cascarano, G. L., De Caro, L., Giacovazzo, C., Polidori, G. & Spagna, R.
(2005). J. Appl. Cryst. 38, 381-388.

SIR2008 & IL MILIONE: Burla, M. C., Caliandro, R., Camalli, M., Carrozzini, B.,
Cascarano, G. L., De Caro, L., Giacovazzo, C., Polidori, G., Siliqi, D.,
& Spagna, R. (2007). J. Appl. Cryst. 40, 609-613.

SIR2011: Burla, M. C., Caliandro, R., Camalli, M., Carrozzini, B.,
Cascarano, G. L., Giacovazzo, C., Mallamo, M., Mazzone, A., Polidori, G.
& Spagna, R. (2012). J. Appl. Cryst. 45, 357-361.

SUPERFLIP: Palatinus, L. & Chapuis, G. (2007) J. Appl. Cryst. 40, 786-790.

TEXSAN: Molecular Structure Corporation & Rigaku (2000). TEXSAN. MSC,
The Woodlands, Texas, USA, and Rigaku Corporation, Tokyo, Japan.

WinGX: Farrugia, L. J. (2012). J. Appl. Cryst. 45, 849-854.

X-AREA, X-RED, X-RED32, X-SHAPE:  Stoe & Cie (2002). Program name(s).
Stoe & Cie GmbH, Darmstadt, Germany.

XCAD4: Harms, K. & Wocadlo, S. (1995). XCAD4. University of Marburg, Germany.

XSCANS: Siemens (1994). XSCANS. Siemens Analytical X-ray Instruments Inc.,
Madison, Wisconsin, USA.
;

#------------------  SECTION 2. COMPOUND(S) DETAILS -------------------------#

data_dz500_250k
_database_code_depnum_ccdc_archive 'CCDC 2320348'
loop_
_audit_author_name
_audit_author_address
'Werner Kaminsky'
;University of Washington, Department of Chemistry
United States of America
;
_audit_update_record             
;
2023-12-19 deposited with the CCDC.	2023-12-19 downloaded from the CCDC.
;

_audit_creation_date             2023-05-31T15:19:31-00:00
_audit_creation_method           'WinGX routine CIF_UPDATE'
_audit_conform_dict_name         cif_core.dic
_audit_conform_dict_version      2.4.5
_audit_conform_dict_location     ftp://ftp.iucr.org/pub/cif_core.dic
_publ_requested_category         FM

#----------------------------------------------------------------------------#
#                   CHEMICAL INFORMATION                                     #
#----------------------------------------------------------------------------#

_chemical_formula_moiety         
'C128 H128 Co6 Fe3 N8 O P6 Se8, F6 P [+ solvent]'
_chemical_formula_sum            'C128 H128 Co6 F6 Fe3 N8 O P7 Se8'
_chemical_formula_weight         3277.98

#----------------------------------------------------------------------------#
#                   UNIT CELL INFORMATION                                    #
#----------------------------------------------------------------------------#

_symmetry_cell_setting           triclinic
_symmetry_space_group_name_H-M   'P -1'
_symmetry_space_group_name_Hall  '-P 1'
_symmetry_Int_Tables_number      2
loop_
_symmetry_equiv_pos_as_xyz
'x, y, z'
'-x, -y, -z'

_cell_length_a                   19.840(2)
_cell_length_b                   19.804(2)
_cell_length_c                   20.400(2)
_cell_angle_alpha                90.076(7)
_cell_angle_beta                 72.287(7)
_cell_angle_gamma                72.990(7)
_cell_volume                     7265.6(13)
_cell_formula_units_Z            2
_cell_measurement_temperature    250(2)
_cell_measurement_reflns_used    9741
_cell_measurement_theta_min      2.27
_cell_measurement_theta_max      30.58
_cell_measurement_wavelength     0.71073

#----------------------------------------------------------------------------#
#                   CRYSTAL INFORMATION                                      #
#----------------------------------------------------------------------------#

_exptl_crystal_description       plate
_exptl_crystal_colour            brown
_exptl_crystal_size_max          0.48
_exptl_crystal_size_mid          0.21
_exptl_crystal_size_min          0.04
_exptl_crystal_density_diffrn    1.498
_exptl_crystal_density_method    'not measured'
_exptl_crystal_F_000             3262

#----------------------------------------------------------------------------#
#                   ABSORPTION CORRECTION                                    #
#----------------------------------------------------------------------------#

_exptl_absorpt_coefficient_mu    3.092
_exptl_absorpt_correction_type   multi-scan
_exptl_absorpt_process_details   
;
        SADABS-2016/2 - Bruker AXS area detector scaling and absorption correcti
;
_exptl_absorpt_correction_T_min  0.413
_exptl_absorpt_correction_T_max  0.746
_shelx_estimated_absorpt_T_min   0.318
_shelx_estimated_absorpt_T_max   0.886

#----------------------------------------------------------------------------#
#                   DATA COLLECTION                                          #
#----------------------------------------------------------------------------#

_diffrn_source                   'sealed x-ray tube'
_diffrn_ambient_temperature      250(2)
_diffrn_radiation_wavelength     0.71073
_diffrn_radiation_type           MoK\a
_diffrn_radiation_monochromator  graphite
_diffrn_radiation_probe          x-ray
_diffrn_detector                 'APEX-II CCD'
_diffrn_orient_matrix_ub_11      0.031183
_diffrn_orient_matrix_ub_12      -0.026864
_diffrn_orient_matrix_ub_13      0.027501
_diffrn_orient_matrix_ub_21      0.041621
_diffrn_orient_matrix_ub_22      0.018184
_diffrn_orient_matrix_ub_23      -0.025924
_diffrn_orient_matrix_ub_31      -0.019682
_diffrn_orient_matrix_ub_32      0.041995
_diffrn_orient_matrix_ub_33      0.035297
_diffrn_measurement_device       '\k-geometry diffractometer'
_diffrn_measurement_device_type  'Bruker APEX-II'
_diffrn_measurement_method       '\f or \w oscillation scans'
_diffrn_standards_number         0
_diffrn_standards_interval_time  .
_diffrn_standards_interval_count .
_diffrn_standards_decay_%        ?
_diffrn_reflns_av_R_equivalents  0.1079
_diffrn_reflns_av_unetI/netI     0.0969
_diffrn_reflns_number            236747
_diffrn_reflns_limit_h_min       -25
_diffrn_reflns_limit_h_max       25
_diffrn_reflns_limit_k_min       -25
_diffrn_reflns_limit_k_max       25
_diffrn_reflns_limit_l_min       -26
_diffrn_reflns_limit_l_max       26
_diffrn_reflns_theta_min         1.132
_diffrn_reflns_theta_max         27.485
_diffrn_reflns_theta_full        25
_diffrn_measured_fraction_theta_full 0.991
_diffrn_measured_fraction_theta_max 0.981
_diffrn_reflns_Laue_measured_fraction_full 0.991
_diffrn_reflns_Laue_measured_fraction_max 0.981
_diffrn_reflns_point_group_measured_fraction_full 0.991
_diffrn_reflns_point_group_measured_fraction_max 0.981
_reflns_Friedel_coverage         0
_reflns_number_total             32705
_reflns_number_gt                20180
_reflns_threshold_expression     'I > 2\s(I)'

#----------------------------------------------------------------------------#
#                   COMPUTER PROGRAMS USED                                   #
#----------------------------------------------------------------------------#

_computing_data_collection       'Bruker APEX2 software'
_computing_cell_refinement       'SAINT V8.38A integration software'
_computing_data_reduction        'SORTAV (Blessing, 1995)'
_computing_structure_solution    'SHELXS-2013 (Sheldrick, 2008)'
_computing_structure_refinement  'SHELXL-2019/2 (Sheldrick, 2019)'
_computing_molecular_graphics    'ORTEP-3 for Windows (Farrugia, 2012)'
_computing_publication_material  'WinGX publication routines (Farrugia, 2012)'

#----------------------------------------------------------------------------#
#                   STRUCTURE SOLUTION                                       #
#----------------------------------------------------------------------------#

_atom_sites_solution_primary     dual
_atom_sites_solution_secondary   difmap
_atom_sites_solution_hydrogens   mixed

#----------------------------------------------------------------------------#
#                   REFINEMENT INFORMATION                                   #
#----------------------------------------------------------------------------#

_shelx_SHELXL_version_number     2019/3
_refine_ls_structure_factor_coef Fsqd
_refine_ls_matrix_type           full
_refine_ls_weighting_scheme      calc
_refine_ls_weighting_details     
'w=1/[\s^2^(Fo^2^)+(0.0394P)^2^+177.5200P] where P=(Fo^2^+2Fc^2^)/3'
_refine_ls_hydrogen_treatment    constr
_refine_ls_extinction_method     none
_refine_ls_number_reflns         32705
_refine_ls_number_parameters     1445
_refine_ls_number_restraints     3201
_refine_ls_number_constraints    0
_refine_ls_R_factor_all          0.1686
_refine_ls_R_factor_gt           0.1034
_refine_ls_wR_factor_ref         0.2285
_refine_ls_wR_factor_gt          0.1936
_refine_ls_goodness_of_fit_ref   1.021
_refine_ls_restrained_S_all      0.996
_refine_ls_shift/su_max          0.001
_refine_ls_shift/su_mean         0
_refine_diff_density_max         2.15
_refine_diff_density_min         -1.648
_refine_diff_density_rms         0.192

#----------------------------------------------------------------------------#
#                   CONSTRAINTS AND RESTRAINTS                               #
#----------------------------------------------------------------------------#


#----------------------------------------------------------------------------#
#                   ATOMIC TYPES, COORDINATES AND THERMAL PARAMETERS         #
#----------------------------------------------------------------------------#

loop_
_atom_type_symbol
_atom_type_description
_atom_type_scat_dispersion_real
_atom_type_scat_dispersion_imag
_atom_type_scat_source
C C 0.0033 0.0016 'International Tables Vol C Tables 4.2.6.8 and 6.1.1.4'
H H 0 0 'International Tables Vol C Tables 4.2.6.8 and 6.1.1.4'
N N 0.0061 0.0033 'International Tables Vol C Tables 4.2.6.8 and 6.1.1.4'
F F 0.0171 0.0103 'International Tables Vol C Tables 4.2.6.8 and 6.1.1.4'
P P 0.1023 0.0942 'International Tables Vol C Tables 4.2.6.8 and 6.1.1.4'
Fe Fe 0.3463 0.8444 'International Tables Vol C Tables 4.2.6.8 and 6.1.1.4'
Co Co 0.3494 0.9721 'International Tables Vol C Tables 4.2.6.8 and 6.1.1.4'
Se Se -0.0929 2.2259 'International Tables Vol C Tables 4.2.6.8 and 6.1.1.4'
O O 0.0106 0.006 'International Tables Vol C Tables 4.2.6.8 and 6.1.1.4'

loop_
_atom_site_label
_atom_site_type_symbol
_atom_site_fract_x
_atom_site_fract_y
_atom_site_fract_z
_atom_site_U_iso_or_equiv
_atom_site_adp_type
_atom_site_occupancy
_atom_site_site_symmetry_order
_atom_site_calc_flag
_atom_site_refinement_flags_posn
_atom_site_refinement_flags_adp
_atom_site_refinement_flags_occupancy
_atom_site_disorder_assembly
_atom_site_disorder_group
N1 N 0.3834(3) 0.8301(4) 0.7017(4) 0.033(2) Uani 1 1 d D U . . .
P1 P 0.46289(15) 0.83502(13) 0.64725(13) 0.0279(6) Uani 1 1 d D U . . .
C1 C 0.4575(4) 0.9291(3) 0.6506(3) 0.0334(19) Uani 1 1 d DG U . . .
C2 C 0.4293(5) 0.9652(3) 0.7164(3) 0.048(2) Uani 1 1 d DG U . . .
H2 H 0.411018 0.942284 0.755108 0.057 Uiso 1 1 calc R U . . .
C3 C 0.4281(5) 1.0352(3) 0.7250(4) 0.055(3) Uani 1 1 d DG U . . .
H3 H 0.408996 1.059675 0.769462 0.066 Uiso 1 1 calc R U . . .
C4 C 0.4551(6) 1.0691(3) 0.6678(5) 0.066(3) Uani 1 1 d DG U . . .
H4 H 0.454257 1.1165 0.673556 0.08 Uiso 1 1 calc R U . . .
C5 C 0.4833(6) 1.0330(4) 0.6020(4) 0.070(4) Uani 1 1 d DG U . . .
H5 H 0.501541 1.055935 0.563295 0.084 Uiso 1 1 calc R U . . .
C6 C 0.4845(5) 0.9630(4) 0.5934(3) 0.059(3) Uani 1 1 d DG U . . .
H6 H 0.503563 0.938543 0.548939 0.071 Uiso 1 1 calc R U . . .
C7 C 0.4670(4) 0.8067(3) 0.5599(2) 0.0305(17) Uani 1 1 d DG U . . .
C8 C 0.5257(3) 0.8091(4) 0.5025(3) 0.0340(19) Uani 1 1 d DG U . . .
H8 H 0.560279 0.831058 0.507324 0.041 Uiso 1 1 calc R U . . .
C9 C 0.5334(4) 0.7790(4) 0.4380(3) 0.047(2) Uani 1 1 d DG U . . .
H9 H 0.573068 0.780644 0.399236 0.056 Uiso 1 1 calc R U . . .
C10 C 0.4823(5) 0.7466(4) 0.4309(3) 0.058(3) Uani 1 1 d DG U . . .
H10 H 0.487423 0.72624 0.387324 0.07 Uiso 1 1 calc R U . . .
C11 C 0.4235(4) 0.7442(5) 0.4883(4) 0.062(3) Uani 1 1 d DG U . . .
H11 H 0.38899 0.722248 0.483501 0.074 Uiso 1 1 calc R U . . .
C12 C 0.4159(4) 0.7743(4) 0.5528(3) 0.045(2) Uani 1 1 d DG U . . .
H12 H 0.376199 0.772661 0.59159 0.054 Uiso 1 1 calc R U . . .
C13 C 0.3107(3) 0.8732(4) 0.6993(4) 0.041(2) Uani 1 1 d DG U . . .
C14 C 0.3024(4) 0.9202(5) 0.6497(4) 0.058(3) Uani 1 1 d DG U . . .
H14 H 0.344567 0.925395 0.616032 0.07 Uiso 1 1 calc R U . . .
C15 C 0.2317(5) 0.9595(4) 0.6498(5) 0.067(3) Uani 1 1 d DG U . . .
H15 H 0.226067 0.991253 0.616222 0.08 Uiso 1 1 calc R U . . .
C16 C 0.1693(3) 0.9517(5) 0.6995(5) 0.069(3) Uani 1 1 d DG U . . .
C17 C 0.1776(3) 0.9047(5) 0.7491(5) 0.074(4) Uani 1 1 d DG U . . .
H17 H 0.135352 0.899494 0.782702 0.089 Uiso 1 1 calc R U . . .
C18 C 0.2482(4) 0.8654(5) 0.7490(4) 0.058(3) Uani 1 1 d DG U . . .
H18 H 0.253852 0.833634 0.782513 0.07 Uiso 1 1 calc R U . . .
C19 C 0.0909(7) 0.9965(10) 0.7014(11) 0.106(6) Uani 1 1 d D U . . .
H19A H 0.057883 0.966207 0.7108 0.158 Uiso 1 1 d R U . . .
H19B H 0.094661 1.014358 0.655672 0.158 Uiso 1 1 d R U . . .
H19C H 0.069329 1.036947 0.737371 0.158 Uiso 1 1 d R U . . .
N2 N 0.3869(4) 0.7255(4) 0.8567(4) 0.0282(19) Uani 1 1 d D U . . .
P2 P 0.46748(15) 0.68003(14) 0.86821(13) 0.0261(5) Uani 1 1 d D U . . .
C20 C 0.4715(5) 0.5858(3) 0.8709(4) 0.0332(19) Uani 1 1 d DG U . . .
C21 C 0.4445(5) 0.5592(4) 0.8244(4) 0.060(3) Uani 1 1 d DG U . . .
H21 H 0.419948 0.590061 0.798196 0.072 Uiso 1 1 calc R U . . .
C22 C 0.4539(6) 0.4869(4) 0.8168(5) 0.065(3) Uani 1 1 d DG U . . .
H22 H 0.435721 0.468946 0.785416 0.078 Uiso 1 1 calc R U . . .
C23 C 0.4903(6) 0.4413(3) 0.8556(5) 0.070(3) Uani 1 1 d DG U . . .
H23 H 0.496635 0.392428 0.850483 0.084 Uiso 1 1 calc R U . . .
C24 C 0.5172(6) 0.4679(4) 0.9021(5) 0.070(3) Uani 1 1 d DG U . . .
H24 H 0.541777 0.437026 0.92833 0.084 Uiso 1 1 calc R U . . .
C25 C 0.5078(5) 0.5401(4) 0.9097(4) 0.062(3) Uani 1 1 d DG U . . .
H25 H 0.526004 0.558141 0.941112 0.075 Uiso 1 1 calc R U . . .
C26 C 0.4664(4) 0.7157(3) 0.9516(3) 0.0296(18) Uani 1 1 d DG U . . .
C27 C 0.4156(4) 0.7810(3) 0.9823(4) 0.043(2) Uani 1 1 d DG U . . .
H27 H 0.378754 0.804138 0.962788 0.052 Uiso 1 1 calc R U . . .
C28 C 0.4192(4) 0.8121(3) 1.0417(4) 0.055(3) Uani 1 1 d DG U . . .
H28 H 0.38483 0.856254 1.062438 0.065 Uiso 1 1 calc R U . . .
C29 C 0.4737(5) 0.7779(4) 1.0705(3) 0.056(3) Uani 1 1 d DG U . . .
H29 H 0.47614 0.79889 1.110746 0.067 Uiso 1 1 calc R U . . .
C30 C 0.5245(4) 0.7126(4) 1.0399(4) 0.049(3) Uani 1 1 d DG U . . .
H30 H 0.561375 0.689409 1.059403 0.058 Uiso 1 1 calc R U . . .
C31 C 0.5209(4) 0.6815(3) 0.9805(3) 0.040(2) Uani 1 1 d DG U . . .
H31 H 0.5553 0.637291 0.959752 0.048 Uiso 1 1 calc R U . . .
C32 C 0.3152(3) 0.7371(4) 0.9076(4) 0.036(2) Uani 1 1 d DG U . . .
C33 C 0.2605(4) 0.8004(4) 0.9092(4) 0.052(3) Uani 1 1 d DG U . . .
H33 H 0.272125 0.834704 0.879745 0.063 Uiso 1 1 calc R U . . .
C34 C 0.1888(4) 0.8130(4) 0.9544(5) 0.062(3) Uani 1 1 d DG U . . .
H34 H 0.15181 0.855819 0.955445 0.075 Uiso 1 1 calc R U . . .
C35 C 0.1716(3) 0.7623(5) 0.9979(4) 0.058(3) Uani 1 1 d DG U . . .
C36 C 0.2263(4) 0.6989(4) 0.9963(4) 0.061(3) Uani 1 1 d DG U . . .
H36 H 0.214724 0.664645 1.025725 0.073 Uiso 1 1 calc R U . . .
C37 C 0.2981(4) 0.6864(3) 0.9511(4) 0.055(3) Uani 1 1 d DG U . . .
H37 H 0.33504 0.643529 0.950025 0.066 Uiso 1 1 calc R U . . .
C38 C 0.0916(7) 0.7765(10) 1.0466(9) 0.088(5) Uani 1 1 d D U . . .
H38A H 0.061449 0.823322 1.04163 0.132 Uiso 1 1 calc R U . . .
H38B H 0.091862 0.774131 1.094067 0.132 Uiso 1 1 calc R U . . .
H38C H 0.071082 0.741084 1.034987 0.132 Uiso 1 1 calc R U . . .
N3 N 0.7257(5) 0.4597(4) 0.5816(4) 0.033(2) Uani 1 1 d D U . . .
P3A P 0.6685(6) 0.5347(9) 0.5675(8) 0.0270(6) Uani 0.570(12) 1 d D U P A 1
C39A C 0.5766(6) 0.5259(9) 0.5769(11) 0.037(2) Uani 0.570(12) 1 d DG U P A 1
C40A C 0.5233(8) 0.5788(8) 0.5592(10) 0.041(3) Uani 0.570(12) 1 d DG U P A 1
H40A H 0.535686 0.617635 0.53805 0.049 Uiso 0.570(12) 1 calc R U P A 1
C41A C 0.4518(7) 0.5744(8) 0.5727(9) 0.042(3) Uani 0.570(12) 1 d DG U P A 1
H41A H 0.415803 0.610206 0.560653 0.051 Uiso 0.570(12) 1 calc R U P A 1
C42A C 0.4335(6) 0.5170(9) 0.6039(9) 0.048(3) Uani 0.570(12) 1 d DG U P A 1
H42A H 0.38515 0.513996 0.612997 0.057 Uiso 0.570(12) 1 calc R U P A 1
C43A C 0.4867(8) 0.4640(8) 0.6216(9) 0.045(3) Uani 0.570(12) 1 d DG U P A 1
H43A H 0.474379 0.425214 0.642738 0.054 Uiso 0.570(12) 1 calc R U P A 1
C44A C 0.5583(7) 0.4685(8) 0.6081(10) 0.045(3) Uani 0.570(12) 1 d DG U P A 1
H44A H 0.594262 0.432642 0.620135 0.054 Uiso 0.570(12) 1 calc R U P A 1
C45A C 0.7134(7) 0.5476(13) 0.4765(8) 0.0302(19) Uani 0.570(12) 1 d DG U P A 1
C46A C 0.6748(6) 0.5863(12) 0.4353(8) 0.042(3) Uani 0.570(12) 1 d DG U P A 1
H46A H 0.622603 0.604024 0.451881 0.05 Uiso 0.570(12) 1 calc R U P A 1
C47A C 0.7133(8) 0.5989(10) 0.3696(7) 0.045(3) Uani 0.570(12) 1 d DG U P A 1
H47A H 0.687206 0.625081 0.34173 0.054 Uiso 0.570(12) 1 calc R U P A 1
C48A C 0.7905(8) 0.5727(10) 0.3451(6) 0.045(3) Uani 0.570(12) 1 d DG U P A 1
H48A H 0.816568 0.581214 0.300642 0.054 Uiso 0.570(12) 1 calc R U P A 1
C49A C 0.8291(6) 0.5340(10) 0.3863(8) 0.043(3) Uani 0.570(12) 1 d DG U P A 1
H49A H 0.881328 0.51629 0.369706 0.051 Uiso 0.570(12) 1 calc R U P A 1
C50A C 0.7906(7) 0.5214(12) 0.4520(8) 0.042(3) Uani 0.570(12) 1 d DG U P A 1
H50A H 0.816727 0.495232 0.479857 0.05 Uiso 0.570(12) 1 calc R U P A 1
C51 C 0.7485(4) 0.3955(3) 0.5361(4) 0.039(2) Uani 1 1 d DG U . B 1
C52 C 0.7148(4) 0.3881(3) 0.4870(4) 0.048(3) Uani 1 1 d DG U . B 1
H52 H 0.675644 0.426047 0.482117 0.058 Uiso 1 1 calc R U . B 1
C53 C 0.7389(5) 0.3246(4) 0.4453(4) 0.056(3) Uani 1 1 d DG U . B 1
H53 H 0.716154 0.319612 0.412159 0.067 Uiso 1 1 calc R U . B 1
C54 C 0.7968(5) 0.2685(3) 0.4526(5) 0.064(3) Uani 1 1 d DG U . B 1
C55 C 0.8305(5) 0.2759(4) 0.5016(5) 0.073(4) Uani 1 1 d DG U . B 1
H55 H 0.869645 0.238002 0.506515 0.088 Uiso 1 1 calc R U . B 1
C56 C 0.8063(5) 0.3394(4) 0.5433(4) 0.062(3) Uani 1 1 d DG U . B 1
H56 H 0.829137 0.344437 0.576475 0.075 Uiso 1 1 calc R U . B 1
C57 C 0.8225(11) 0.1984(8) 0.4060(10) 0.106(6) Uani 1 1 d D U . B 1
H57A H 0.842313 0.206736 0.358095 0.16 Uiso 1 1 calc R U . B 1
H57B H 0.780573 0.180764 0.411468 0.16 Uiso 1 1 calc R U . B 1
H57C H 0.860811 0.163676 0.419112 0.16 Uiso 1 1 calc R U . B 1
P3B P 0.6662(9) 0.5342(12) 0.5701(10) 0.0270(6) Uani 0.430(12) 1 d D U P A 2
C39B C 0.5786(9) 0.5133(12) 0.5844(14) 0.037(2) Uani 0.430(12) 1 d DG U P A 2
C40B C 0.5183(10) 0.5607(11) 0.5709(13) 0.041(3) Uani 0.430(12) 1 d DG U P A 2
H40B H 0.524017 0.600701 0.547775 0.049 Uiso 0.430(12) 1 calc R U P A 2
C41B C 0.4495(9) 0.5489(11) 0.5916(12) 0.042(3) Uani 0.430(12) 1 d DG U P A 2
H41B H 0.408671 0.580973 0.582453 0.051 Uiso 0.430(12) 1 calc R U P A 2
C42B C 0.4410(9) 0.4898(12) 0.6257(12) 0.048(3) Uani 0.430(12) 1 d DG U P A 2
H42B H 0.394438 0.48185 0.63974 0.057 Uiso 0.430(12) 1 calc R U P A 2
C43B C 0.5013(11) 0.4424(10) 0.6392(12) 0.045(3) Uani 0.430(12) 1 d DG U P A 2
H43B H 0.49555 0.402454 0.66235 0.054 Uiso 0.430(12) 1 calc R U P A 2
C44B C 0.5701(9) 0.4542(11) 0.6186(14) 0.045(3) Uani 0.430(12) 1 d DG U P A 2
H44B H 0.610896 0.422181 0.627673 0.054 Uiso 0.430(12) 1 calc R U P A 2
C45B C 0.7010(10) 0.5528(18) 0.4797(11) 0.0302(19) Uani 0.430(12) 1 d DG U P A
2
C46B C 0.6534(8) 0.5916(16) 0.4458(11) 0.042(3) Uani 0.430(12) 1 d DG U P A 2
H46B H 0.601703 0.605058 0.467446 0.05 Uiso 0.430(12) 1 calc R U P A 2
C47B C 0.6824(11) 0.6103(14) 0.3799(10) 0.045(3) Uani 0.430(12) 1 d DG U P A 2
H47B H 0.650185 0.636503 0.356953 0.054 Uiso 0.430(12) 1 calc R U P A 2
C48B C 0.7589(11) 0.5904(13) 0.3478(8) 0.045(3) Uani 0.430(12) 1 d DG U P A 2
H48B H 0.778434 0.603045 0.303255 0.054 Uiso 0.430(12) 1 calc R U P A 2
C49B C 0.8065(9) 0.5516(14) 0.3817(10) 0.043(3) Uani 0.430(12) 1 d DG U P A 2
H49B H 0.858203 0.53814 0.360051 0.051 Uiso 0.430(12) 1 calc R U P A 2
C50B C 0.7775(9) 0.5329(16) 0.4476(11) 0.042(3) Uani 0.430(12) 1 d DG U P A 2
H50B H 0.809722 0.506694 0.470544 0.05 Uiso 0.430(12) 1 calc R U P A 2
N4A N 0.8212(10) 0.4766(8) 0.7215(10) 0.024(3) Uani 0.570(12) 1 d D U P A 1
P4A P 0.7966(8) 0.5508(8) 0.7731(7) 0.0309(7) Uani 0.570(12) 1 d D U P A 1
C58A C 0.7516(12) 0.5351(10) 0.8626(6) 0.035(2) Uani 0.570(12) 1 d DG U P A 1
C59A C 0.7239(12) 0.4778(9) 0.8741(7) 0.043(3) Uani 0.570(12) 1 d DG U P A 1
H59A H 0.730629 0.446094 0.836612 0.051 Uiso 0.570(12) 1 calc R U P A 1
C60A C 0.6862(11) 0.4674(8) 0.9409(8) 0.048(3) Uani 0.570(12) 1 d DG U P A 1
H60A H 0.667523 0.428637 0.948698 0.058 Uiso 0.570(12) 1 calc R U P A 1
C61A C 0.6763(10) 0.5143(9) 0.9963(6) 0.047(3) Uani 0.570(12) 1 d DG U P A 1
H61A H 0.650805 0.507263 1.041528 0.057 Uiso 0.570(12) 1 calc R U P A 1
C62A C 0.7039(11) 0.5716(9) 0.9848(7) 0.043(3) Uani 0.570(12) 1 d DG U P A 1
H62A H 0.697193 0.603345 1.022273 0.052 Uiso 0.570(12) 1 calc R U P A 1
C63A C 0.7416(12) 0.5820(9) 0.9180(8) 0.043(3) Uani 0.570(12) 1 d DG U P A 1
H63A H 0.7603 0.620803 0.910188 0.051 Uiso 0.570(12) 1 calc R U P A 1
C64A C 0.8829(9) 0.5705(11) 0.7702(8) 0.039(3) Uani 0.570(12) 1 d DG U P A 1
C65A C 0.9077(10) 0.5705(10) 0.8270(7) 0.052(3) Uani 0.570(12) 1 d DG U P A 1
H65A H 0.881043 0.55842 0.869518 0.063 Uiso 0.570(12) 1 calc R U P A 1
C66A C 0.9718(10) 0.5885(11) 0.8210(9) 0.062(4) Uani 0.570(12) 1 d DG U P A 1
H66A H 0.98862 0.588487 0.85943 0.075 Uiso 0.570(12) 1 calc R U P A 1
C67A C 1.0112(8) 0.6064(11) 0.7582(11) 0.071(4) Uani 0.570(12) 1 d DG U P A 1
H67A H 1.054608 0.618501 0.754136 0.085 Uiso 0.570(12) 1 calc R U P A 1
C68A C 0.9864(9) 0.6063(10) 0.7014(9) 0.062(4) Uani 0.570(12) 1 d DG U P A 1
H68A H 1.01302 0.618447 0.658928 0.074 Uiso 0.570(12) 1 calc R U P A 1
C69A C 0.9222(10) 0.5884(11) 0.7074(8) 0.051(3) Uani 0.570(12) 1 d DG U P A 1
H69A H 0.905443 0.588381 0.669015 0.061 Uiso 0.570(12) 1 calc R U P A 1
C70A C 0.8708(10) 0.4099(7) 0.7308(9) 0.043(2) Uani 0.570(12) 1 d DG U P A 1
C71A C 0.8923(10) 0.3538(8) 0.6802(8) 0.044(4) Uani 0.570(12) 1 d DG U P A 1
H71A H 0.872042 0.358907 0.643802 0.053 Uiso 0.570(12) 1 calc R U P A 1
C72A C 0.9439(11) 0.2900(7) 0.6836(8) 0.059(4) Uani 0.570(12) 1 d DG U P A 1
H72A H 0.958521 0.252071 0.649376 0.07 Uiso 0.570(12) 1 calc R U P A 1
C73A C 0.9740(10) 0.2824(8) 0.7374(9) 0.062(3) Uani 0.570(12) 1 d DG U P A 1
C74A C 0.9524(10) 0.3385(9) 0.7880(8) 0.051(4) Uani 0.570(12) 1 d DG U P A 1
H74A H 0.972692 0.33336 0.824444 0.061 Uiso 0.570(12) 1 calc R U P A 1
C75A C 0.9008(10) 0.4022(8) 0.7847(8) 0.045(4) Uani 0.570(12) 1 d DG U P A 1
H75A H 0.886213 0.440198 0.818871 0.054 Uiso 0.570(12) 1 calc R U P A 1
C76A C 1.030(2) 0.2113(13) 0.7430(18) 0.090(7) Uani 0.570(12) 1 d D U P A 1
H76A H 1.022792 0.173 0.718646 0.135 Uiso 0.570(12) 1 calc R U P A 1
H76B H 1.021206 0.203049 0.79128 0.135 Uiso 0.570(12) 1 calc R U P A 1
H76C H 1.080021 0.213114 0.722538 0.135 Uiso 0.570(12) 1 calc R U P A 1
N4B N 0.8084(13) 0.4724(11) 0.7290(13) 0.024(3) Uani 0.430(12) 1 d D U P A 2
P4B P 0.7938(10) 0.5503(11) 0.7709(9) 0.0309(7) Uani 0.430(12) 1 d D U P A 2
C58B C 0.7491(16) 0.5468(13) 0.8637(8) 0.035(2) Uani 0.430(12) 1 d DG U P A 2
C59B C 0.7179(16) 0.4930(12) 0.8857(9) 0.043(3) Uani 0.430(12) 1 d DG U P A 2
H59B H 0.718151 0.459368 0.853016 0.051 Uiso 0.430(12) 1 calc R U P A 2
C60B C 0.6865(15) 0.4891(12) 0.9559(10) 0.048(3) Uani 0.430(12) 1 d DG U P A 2
H60B H 0.665471 0.452711 0.970709 0.058 Uiso 0.430(12) 1 calc R U P A 2
C61B C 0.6862(14) 0.5388(12) 1.0042(8) 0.047(3) Uani 0.430(12) 1 d DG U P A 2
H61B H 0.664964 0.536142 1.051637 0.057 Uiso 0.430(12) 1 calc R U P A 2
C62B C 0.7173(15) 0.5926(12) 0.9822(9) 0.043(3) Uani 0.430(12) 1 d DG U P A 2
H62B H 0.717139 0.62623 1.014874 0.052 Uiso 0.430(12) 1 calc R U P A 2
C63B C 0.7488(16) 0.5965(12) 0.9120(10) 0.043(3) Uani 0.430(12) 1 d DG U P A 2
H63B H 0.769819 0.632888 0.897182 0.051 Uiso 0.430(12) 1 calc R U P A 2
C64B C 0.8855(11) 0.5568(15) 0.7670(11) 0.039(3) Uani 0.430(12) 1 d DG U P A 2
C65B C 0.9102(12) 0.5473(14) 0.8242(10) 0.052(3) Uani 0.430(12) 1 d DG U P A 2
H65B H 0.880313 0.536327 0.865644 0.063 Uiso 0.430(12) 1 calc R U P A 2
C66B C 0.9791(13) 0.5540(14) 0.8202(12) 0.062(4) Uani 0.430(12) 1 d DG U P A 2
H66B H 0.99586 0.547545 0.858861 0.075 Uiso 0.430(12) 1 calc R U P A 2
C67B C 1.0233(10) 0.5702(15) 0.7590(14) 0.071(4) Uani 0.430(12) 1 d DG U P A 2
H67B H 1.069955 0.574738 0.756218 0.085 Uiso 0.430(12) 1 calc R U P A 2
C68B C 0.9986(12) 0.5797(14) 0.7018(12) 0.062(4) Uani 0.430(12) 1 d DG U P A 2
H68B H 1.028505 0.590713 0.660355 0.074 Uiso 0.430(12) 1 calc R U P A 2
C69B C 0.9297(13) 0.5730(15) 0.7058(10) 0.051(3) Uani 0.430(12) 1 d DG U P A 2
H69B H 0.912958 0.579495 0.667136 0.061 Uiso 0.430(12) 1 calc R U P A 2
C70B C 0.8718(12) 0.4117(9) 0.7271(11) 0.043(2) Uani 0.430(12) 1 d DG U P A 2
C71B C 0.9064(14) 0.3670(11) 0.6660(9) 0.044(4) Uani 0.430(12) 1 d DG U P A 2
H71B H 0.897395 0.382227 0.624966 0.053 Uiso 0.430(12) 1 calc R U P A 2
C72B C 0.9543(13) 0.2997(11) 0.6655(10) 0.059(4) Uani 0.430(12) 1 d DG U P A 2
H72B H 0.977658 0.269425 0.624135 0.07 Uiso 0.430(12) 1 calc R U P A 2
C73B C 0.9676(12) 0.2771(9) 0.7262(12) 0.062(3) Uani 0.430(12) 1 d DG U P A 2
C74B C 0.9330(13) 0.3218(11) 0.7873(10) 0.051(4) Uani 0.430(12) 1 d DG U P A 2
H74B H 0.941994 0.306526 0.828326 0.061 Uiso 0.430(12) 1 calc R U P A 2
C75B C 0.8851(13) 0.3891(11) 0.7878(9) 0.045(4) Uani 0.430(12) 1 d DG U P A 2
H75B H 0.86173 0.419328 0.829158 0.054 Uiso 0.430(12) 1 calc R U P A 2
C76B C 1.0208(19) 0.2023(13) 0.725(2) 0.090(7) Uani 0.430(12) 1 d D U P A 2
H76D H 0.984678 0.175175 0.733866 0.135 Uiso 0.430(12) 1 d R U P A 2
H76E H 1.041573 0.199044 0.7639 0.135 Uiso 0.430(12) 1 d R U P A 2
H76F H 1.062263 0.182628 0.681715 0.135 Uiso 0.430(12) 1 d R U P A 2
C177 C 0.8969(6) 0.6906(6) 0.5120(7) 0.043(2) Uani 0.444(10) 1 d DG U P C 2
C178 C 0.9087(7) 0.6543(8) 0.4491(7) 0.051(3) Uani 0.444(10) 1 d DG U P C 2
H178 H 0.873921 0.668836 0.425319 0.061 Uiso 0.444(10) 1 calc R U P C 2
C179 C 0.9720(9) 0.5965(8) 0.4215(8) 0.059(4) Uani 0.444(10) 1 d DG U P C 2
H179 H 0.980041 0.571954 0.378943 0.071 Uiso 0.444(10) 1 calc R U P C 2
C180 C 1.0235(8) 0.5750(8) 0.4566(10) 0.057(3) Uani 0.444(10) 1 d DG U P C 2
H180 H 1.066324 0.535933 0.437933 0.069 Uiso 0.444(10) 1 calc R U P C 2
C181 C 1.0117(8) 0.6113(10) 0.5195(10) 0.057(4) Uani 0.444(10) 1 d DG U P C 2
H181 H 1.046489 0.596793 0.543299 0.069 Uiso 0.444(10) 1 calc R U P C 2
C182 C 0.9484(7) 0.6691(8) 0.5472(8) 0.047(3) Uani 0.444(10) 1 d DG U P C 2
H182 H 0.940368 0.693676 0.589676 0.056 Uiso 0.444(10) 1 calc R U P C 2
C183 C 0.7815(8) 0.7950(7) 0.4707(5) 0.048(2) Uani 0.444(10) 1 d DG U P C 2
C184 C 0.7190(9) 0.8530(8) 0.4783(7) 0.063(4) Uani 0.444(10) 1 d DG U P C 2
H184 H 0.691547 0.877928 0.522077 0.075 Uiso 0.444(10) 1 calc R U P C 2
C185 C 0.6970(11) 0.8742(11) 0.4211(9) 0.073(4) Uani 0.444(10) 1 d DG U P C 2
H185 H 0.654711 0.913446 0.426181 0.087 Uiso 0.444(10) 1 calc R U P C 2
C186 C 0.7375(13) 0.8373(13) 0.3563(8) 0.080(4) Uani 0.444(10) 1 d DG U P C 2
H186 H 0.722643 0.851671 0.317634 0.096 Uiso 0.444(10) 1 calc R U P C 2
C187 C 0.8000(13) 0.7793(12) 0.3488(5) 0.075(4) Uani 0.444(10) 1 d DG U P C 2
H187 H 0.827411 0.754376 0.304981 0.09 Uiso 0.444(10) 1 calc R U P C 2
C188 C 0.8220(10) 0.7581(9) 0.4060(5) 0.063(3) Uani 0.444(10) 1 d DG U P C 2
H188 H 0.864248 0.718857 0.400876 0.075 Uiso 0.444(10) 1 calc R U P C 2
N5 N 0.8256(4) 0.8262(4) 0.5833(4) 0.032(2) Uani 1 1 d D U . . .
P5 P 0.80784(16) 0.76144(14) 0.54648(14) 0.0355(6) Uani 1 1 d D U . . .
C77 C 0.8959(6) 0.6875(5) 0.5156(8) 0.043(2) Uani 0.556(10) 1 d DG U P C 1
C78 C 0.9029(6) 0.6285(6) 0.4741(7) 0.051(3) Uani 0.556(10) 1 d DG U P C 1
H78 H 0.863686 0.627099 0.457992 0.061 Uiso 0.556(10) 1 calc DR U P C 1
C79 C 0.9680(8) 0.5715(6) 0.4565(8) 0.059(4) Uani 0.556(10) 1 d DG U P C 1
H79 H 0.972718 0.531613 0.42841 0.071 Uiso 0.556(10) 1 calc R U P C 1
C80 C 1.0260(6) 0.5736(7) 0.4803(9) 0.057(3) Uani 0.556(10) 1 d DG U P C 1
H80 H 1.069996 0.53503 0.468391 0.069 Uiso 0.556(10) 1 calc R U P C 1
C81 C 1.0190(6) 0.6326(7) 0.5218(9) 0.057(4) Uani 0.556(10) 1 d DG U P C 1
H81 H 1.058244 0.633933 0.537954 0.069 Uiso 0.556(10) 1 calc R U P C 1
C82 C 0.9540(8) 0.6895(6) 0.5395(8) 0.047(3) Uani 0.556(10) 1 d DG U P C 1
H82 H 0.949212 0.729419 0.567536 0.056 Uiso 0.556(10) 1 calc R U P C 1
C83 C 0.7709(9) 0.7950(7) 0.4770(7) 0.048(2) Uani 0.556(10) 1 d DG U P C 1
C84 C 0.7451(10) 0.8683(7) 0.4774(8) 0.063(4) Uani 0.556(10) 1 d DG U P C 1
H84 H 0.748441 0.897942 0.511502 0.075 Uiso 0.556(10) 1 calc R U P C 1
C85 C 0.7143(10) 0.8979(6) 0.4273(9) 0.073(4) Uani 0.556(10) 1 d DG U P C 1
H85 H 0.696825 0.947425 0.427524 0.087 Uiso 0.556(10) 1 calc R U P C 1
C86 C 0.7093(11) 0.8541(8) 0.3768(8) 0.080(4) Uani 0.556(10) 1 d DG U P C 1
H86 H 0.688477 0.874042 0.342888 0.096 Uiso 0.556(10) 1 calc R U P C 1
C87 C 0.7351(10) 0.7808(8) 0.3764(7) 0.075(4) Uani 0.556(10) 1 d DG U P C 1
H87 H 0.731745 0.751176 0.342229 0.09 Uiso 0.556(10) 1 calc R U P C 1
C88 C 0.7659(8) 0.7513(6) 0.4265(8) 0.063(3) Uani 0.556(10) 1 d DG U P C 1
H88 H 0.783361 0.701691 0.426206 0.075 Uiso 0.556(10) 1 calc DR U P C 1
C89 C 0.8900(4) 0.8489(4) 0.5526(4) 0.041(2) Uani 1 1 d DG U . . .
C90 C 0.9174(4) 0.8531(5) 0.4819(4) 0.055(3) Uani 1 1 d DG U . . .
H90 H 0.894042 0.840604 0.452188 0.066 Uiso 1 1 calc R U . . .
C91 C 0.9795(5) 0.8759(5) 0.4552(3) 0.061(3) Uani 1 1 d DG U . . .
H91 H 0.998032 0.878755 0.407423 0.073 Uiso 1 1 calc R U . . .
C92 C 1.0141(4) 0.8944(5) 0.4992(5) 0.062(3) Uani 1 1 d DG U . . .
C93 C 0.9867(4) 0.8901(5) 0.5699(4) 0.064(3) Uani 1 1 d DG U . . .
H93 H 1.010076 0.90266 0.599625 0.077 Uiso 1 1 calc R U . . .
C94 C 0.9246(4) 0.8674(5) 0.5966(3) 0.054(3) Uani 1 1 d DG U . . .
H94 H 0.906085 0.864509 0.644391 0.065 Uiso 1 1 calc R U . . .
C95 C 1.0827(8) 0.9199(9) 0.4689(10) 0.093(5) Uani 1 1 d D U . . .
H95A H 1.099877 0.931304 0.50596 0.139 Uiso 1 1 d R U . . .
H95B H 1.121968 0.882437 0.436458 0.139 Uiso 1 1 d R U . . .
H95C H 1.069605 0.96172 0.445098 0.139 Uiso 1 1 d R U . . .
N6 N 0.7209(5) 0.9071(5) 0.7712(4) 0.039(2) Uani 1 1 d D U . . .
P6 P 0.66337(16) 0.86877(15) 0.82306(14) 0.0321(6) Uani 1 1 d D U . . .
C96 C 0.7056(4) 0.8289(4) 0.8879(4) 0.046(2) Uani 1 1 d DG U . . .
C97 C 0.7826(4) 0.8004(5) 0.8672(4) 0.064(3) Uani 1 1 d DG U . . .
H97 H 0.811419 0.80601 0.822776 0.076 Uiso 1 1 calc R U . . .
C98 C 0.8170(4) 0.7637(6) 0.9123(5) 0.085(4) Uani 1 1 d DG U . . .
H98 H 0.869059 0.74447 0.898304 0.101 Uiso 1 1 calc R U . . .
C99 C 0.7744(6) 0.7555(6) 0.9781(5) 0.087(4) Uani 1 1 d DG U . . .
H99 H 0.797652 0.730631 1.00853 0.105 Uiso 1 1 calc R U . . .
C100 C 0.6974(6) 0.7839(6) 0.9988(4) 0.078(4) Uani 1 1 d DG U . . .
H100 H 0.668605 0.778333 1.043228 0.093 Uiso 1 1 calc R U . . .
C101 C 0.6630(4) 0.8206(5) 0.9537(4) 0.063(3) Uani 1 1 d DG U . . .
H101 H 0.610964 0.839873 0.967702 0.076 Uiso 1 1 calc R U . . .
C102 C 0.5747(3) 0.9367(4) 0.8674(4) 0.042(2) Uani 1 1 d DG U . . .
C103 C 0.5611(4) 1.0055(4) 0.8483(4) 0.059(3) Uani 1 1 d DG U . . .
H103 H 0.599404 1.018878 0.816738 0.071 Uiso 1 1 calc R U . . .
C104 C 0.4907(5) 1.0544(3) 0.8757(5) 0.068(3) Uani 1 1 d DG U . . .
H104 H 0.481528 1.100965 0.862737 0.081 Uiso 1 1 calc R U . . .
C105 C 0.4340(4) 1.0346(5) 0.9223(5) 0.077(3) Uani 1 1 d DG U . . .
H105 H 0.386488 1.067755 0.940886 0.093 Uiso 1 1 calc R U . . .
C106 C 0.4477(4) 0.9659(5) 0.9415(4) 0.074(3) Uani 1 1 d DG U . . .
H106 H 0.409322 0.952458 0.973035 0.089 Uiso 1 1 calc R U . . .
C107 C 0.5180(4) 0.9169(4) 0.9141(4) 0.058(3) Uani 1 1 d DG U . . .
H107 H 0.527197 0.870369 0.927036 0.069 Uiso 1 1 calc R U . . .
C108 C 0.7503(4) 0.9567(4) 0.7961(4) 0.041(2) Uani 1 1 d DG U . . .
C109 C 0.8037(5) 0.9789(5) 0.7474(3) 0.055(3) Uani 1 1 d DG U . . .
H109 H 0.817543 0.963084 0.700332 0.066 Uiso 1 1 calc R U . . .
C110 C 0.8366(5) 1.0244(5) 0.7683(4) 0.070(3) Uani 1 1 d DG U . . .
H110 H 0.872634 1.039359 0.735436 0.083 Uiso 1 1 calc R U . . .
C111 C 0.8161(5) 1.0477(5) 0.8379(5) 0.074(4) Uani 1 1 d DG U . . .
C112 C 0.7627(5) 1.0256(5) 0.8866(4) 0.064(3) Uani 1 1 d DG U . . .
H112 H 0.748857 1.041337 0.93367 0.077 Uiso 1 1 calc R U . . .
C113 C 0.7298(4) 0.9800(5) 0.8657(4) 0.054(3) Uani 1 1 d DG U . . .
H113 H 0.693765 0.965062 0.898567 0.065 Uiso 1 1 calc R U . . .
C114 C 0.8548(12) 1.0956(11) 0.8625(11) 0.118(7) Uani 1 1 d D U . . .
H11A H 0.83407 1.106284 0.912361 0.177 Uiso 1 1 d R U . . .
H11B H 0.907822 1.071525 0.849998 0.177 Uiso 1 1 d R U . . .
H11C H 0.846501 1.139408 0.840654 0.177 Uiso 1 1 d R U . . .
Fe1 Fe 0.39091(11) 0.75009(10) 0.76186(9) 0.0315(5) Uani 0.843(3) 1 d D U P D 1
C115 C 0.3230(8) 0.6904(8) 0.7488(7) 0.044(3) Uani 0.843(3) 1 d D U P D 1
N7A N 0.2819(7) 0.6572(7) 0.7613(7) 0.060(4) Uani 0.843(3) 1 d D U P D 1
C116 C 0.2315(10) 0.6148(10) 0.7792(9) 0.110(5) Uani 0.843(3) 1 d D U P D 1
C117 C 0.2157(13) 0.5969(13) 0.7133(11) 0.116(6) Uani 0.843(3) 1 d D U P D 1
H11D H 0.182079 0.568446 0.723757 0.174 Uiso 0.843(3) 1 calc R U P D 1
H11E H 0.193109 0.640395 0.69595 0.174 Uiso 0.843(3) 1 calc R U P D 1
H11F H 0.261937 0.570386 0.678538 0.174 Uiso 0.843(3) 1 calc R U P D 1
C118 C 0.1606(11) 0.6563(13) 0.8369(11) 0.119(6) Uani 0.843(3) 1 d D U P D 1
H11G H 0.12685 0.628072 0.848959 0.178 Uiso 0.843(3) 1 calc R U P D 1
H11H H 0.173347 0.666768 0.877286 0.178 Uiso 0.843(3) 1 calc R U P D 1
H11I H 0.136753 0.700345 0.8211 0.178 Uiso 0.843(3) 1 calc R U P D 1
C119 C 0.2702(14) 0.5443(11) 0.8024(13) 0.126(6) Uani 0.843(3) 1 d D U P D 1
H11J H 0.236617 0.515951 0.814325 0.189 Uiso 0.843(3) 1 calc R U P D 1
H11K H 0.314548 0.518768 0.765048 0.189 Uiso 0.843(3) 1 calc R U P D 1
H11L H 0.283923 0.553795 0.842427 0.189 Uiso 0.843(3) 1 calc R U P D 1
Fe1B Fe 0.4209(6) 0.7732(6) 0.7722(5) 0.0315(5) Uani 0.157(3) 1 d D U P D 2
C129 C 0.352(2) 0.710(2) 0.771(3) 0.044(3) Uani 0.157(3) 1 d D U P D 2
N7B N 0.300(2) 0.691(3) 0.781(3) 0.060(4) Uani 0.157(3) 1 d D U P D 2
C130 C 0.236(2) 0.666(2) 0.801(2) 0.110(5) Uani 0.157(3) 1 d D U P D 2
C131 C 0.252(4) 0.601(3) 0.750(4) 0.116(6) Uani 0.157(3) 1 d D U P D 2
H13A H 0.209873 0.583166 0.762028 0.174 Uiso 0.157(3) 1 calc R U P D 2
H13B H 0.261454 0.614957 0.70338 0.174 Uiso 0.157(3) 1 calc R U P D 2
H13C H 0.295751 0.564172 0.752766 0.174 Uiso 0.157(3) 1 calc R U P D 2
C132 C 0.167(3) 0.726(4) 0.800(5) 0.119(6) Uani 0.157(3) 1 d D U P D 2
H13D H 0.123774 0.709027 0.812849 0.178 Uiso 0.157(3) 1 calc R U P D 2
H13E H 0.158736 0.765469 0.832341 0.178 Uiso 0.157(3) 1 calc R U P D 2
H13F H 0.174448 0.741134 0.753698 0.178 Uiso 0.157(3) 1 calc R U P D 2
C133 C 0.225(5) 0.639(5) 0.873(3) 0.126(6) Uani 0.157(3) 1 d D U P D 2
H13G H 0.181893 0.622595 0.885952 0.189 Uiso 0.157(3) 1 calc R U P D 2
H13H H 0.268774 0.60094 0.872434 0.189 Uiso 0.157(3) 1 calc R U P D 2
H13I H 0.217429 0.678106 0.906327 0.189 Uiso 0.157(3) 1 calc R U P D 2
C120 C 0.715(3) 0.382(2) 0.710(3) 0.050(5) Uani 0.570(12) 1 d D U P A 1
N8A N 0.7146(14) 0.3320(10) 0.7398(12) 0.057(5) Uani 0.570(12) 1 d D U P A 1
C121 C 0.7155(14) 0.2636(12) 0.7673(13) 0.092(6) Uani 0.570(12) 1 d D U P A 1
C122 C 0.6488(17) 0.2450(17) 0.7603(19) 0.107(7) Uani 0.570(12) 1 d D U P A 1
H12A H 0.648365 0.199733 0.778185 0.161 Uiso 0.570(12) 1 calc R U P A 1
H12B H 0.603502 0.281507 0.786216 0.161 Uiso 0.570(12) 1 calc R U P A 1
H12C H 0.652033 0.241855 0.711888 0.161 Uiso 0.570(12) 1 calc R U P A 1
C123 C 0.711(2) 0.2727(18) 0.8435(13) 0.109(7) Uani 0.570(12) 1 d D U P A 1
H12D H 0.711846 0.228312 0.863633 0.163 Uiso 0.570(12) 1 calc R U P A 1
H12E H 0.753814 0.286113 0.846106 0.163 Uiso 0.570(12) 1 calc R U P A 1
H12F H 0.665865 0.309434 0.86865 0.163 Uiso 0.570(12) 1 calc R U P A 1
C124 C 0.7877(16) 0.2093(15) 0.7232(17) 0.101(7) Uani 0.570(12) 1 d D U P A 1
H12G H 0.790553 0.162986 0.739727 0.152 Uiso 0.570(12) 1 calc R U P A 1
H12H H 0.78871 0.207346 0.675393 0.152 Uiso 0.570(12) 1 calc R U P A 1
H12I H 0.829665 0.22315 0.726509 0.152 Uiso 0.570(12) 1 calc R U P A 1
Fe2 Fe 0.74666(9) 0.47059(8) 0.67052(8) 0.0368(4) Uani 1 1 d D U . . .
C134 C 0.723(4) 0.381(3) 0.715(4) 0.050(5) Uani 0.430(12) 1 d D U P A 2
N8B N 0.7023(19) 0.3311(12) 0.7233(17) 0.057(5) Uani 0.430(12) 1 d D U P A 2
C135 C 0.6965(17) 0.2610(14) 0.7414(16) 0.092(6) Uani 0.430(12) 1 d D U P A 2
C136 C 0.624(2) 0.257(2) 0.732(2) 0.107(7) Uani 0.430(12) 1 d D U P A 2
H13J H 0.617906 0.211532 0.743232 0.161 Uiso 0.430(12) 1 calc R U P A 2
H13K H 0.582842 0.294686 0.762077 0.161 Uiso 0.430(12) 1 calc R U P A 2
H13L H 0.62644 0.263207 0.684153 0.161 Uiso 0.430(12) 1 calc R U P A 2
C137 C 0.697(3) 0.254(2) 0.8161(17) 0.109(7) Uani 0.430(12) 1 d D U P A 2
H13M H 0.6927 0.20791 0.82904 0.163 Uiso 0.430(12) 1 calc R U P A 2
H13N H 0.742356 0.259142 0.820058 0.163 Uiso 0.430(12) 1 calc R U P A 2
H13O H 0.654525 0.290909 0.846647 0.163 Uiso 0.430(12) 1 calc R U P A 2
C138 C 0.762(2) 0.2058(18) 0.690(2) 0.101(7) Uani 0.430(12) 1 d D U P A 2
H13P H 0.760051 0.158557 0.700409 0.152 Uiso 0.430(12) 1 calc R U P A 2
H13Q H 0.760195 0.212728 0.643349 0.152 Uiso 0.430(12) 1 calc R U P A 2
H13R H 0.808334 0.210911 0.693019 0.152 Uiso 0.430(12) 1 calc R U P A 2
C125 C 0.6512(10) 1.0302(10) 0.6637(11) 0.097(5) Uani 1 1 d . U . . .
H12J H 0.649223 1.049519 0.708714 0.117 Uiso 1 1 calc R U . . .
H12K H 0.610192 1.010022 0.670769 0.117 Uiso 1 1 calc R U . . .
C126 C 0.6443(13) 1.0864(12) 0.6173(13) 0.122(6) Uani 1 1 d . U . . .
H12L H 0.603374 1.088395 0.599303 0.147 Uiso 1 1 calc R U . . .
H12M H 0.633264 1.132382 0.642863 0.147 Uiso 1 1 calc R U . . .
C127 C 0.7105(14) 1.0729(13) 0.5627(13) 0.137(7) Uani 1 1 d . U . . .
H12N H 0.731102 1.112551 0.560458 0.165 Uiso 1 1 calc R U . . .
H12O H 0.703039 1.064484 0.518469 0.165 Uiso 1 1 calc R U . . .
C128 C 0.7598(12) 1.0082(11) 0.5798(11) 0.112(5) Uani 1 1 d . U . . .
H12P H 0.784619 0.973957 0.538596 0.134 Uiso 1 1 calc R U . . .
H12Q H 0.798121 1.020496 0.593785 0.134 Uiso 1 1 calc R U . . .
Fe3 Fe 0.74853(10) 0.86427(11) 0.67493(9) 0.0488(5) Uani 1 1 d . U . . .
Co1 Co 0.56018(7) 0.77213(7) 0.67278(6) 0.0226(3) Uani 1 1 d . . . . .
Co2 Co 0.56049(7) 0.68884(7) 0.78328(6) 0.0221(3) Uani 1 1 d . . . . .
Co3 Co 0.64925(7) 0.62127(7) 0.64250(6) 0.0217(3) Uani 1 1 d . . . . .
Co4 Co 0.72278(7) 0.63699(7) 0.73682(7) 0.0235(3) Uani 1 1 d . . . . .
Co5 Co 0.72394(8) 0.73086(7) 0.62538(7) 0.0264(3) Uani 1 1 d . . . . .
Co6 Co 0.64679(7) 0.79036(7) 0.76059(7) 0.0243(3) Uani 1 1 d . . . . .
Se1 Se 0.51678(6) 0.81173(5) 0.78990(5) 0.0261(2) Uani 1 1 d . . . . .
Se2 Se 0.51789(5) 0.67346(5) 0.69010(5) 0.0238(2) Uani 1 1 d . . . . .
Se3 Se 0.63998(6) 0.57037(5) 0.74872(5) 0.0263(2) Uani 1 1 d . . . . .
Se4 Se 0.77499(5) 0.60642(5) 0.61783(5) 0.0251(2) Uani 1 1 d . . . . .
Se5 Se 0.77541(6) 0.73126(6) 0.71498(5) 0.0299(2) Uani 1 1 d . . . . .
Se6 Se 0.63707(6) 0.84697(5) 0.65935(5) 0.0300(2) Uani 1 1 d . . . . .
Se7 Se 0.64547(6) 0.71025(5) 0.56861(5) 0.0259(2) Uani 1 1 d . . . . .
Se8 Se 0.64211(6) 0.70449(5) 0.83826(5) 0.0260(2) Uani 1 1 d . . . . .
O1 O 0.7199(5) 0.9774(5) 0.6329(5) 0.066(2) Uani 1 1 d . U . . .
P7A P 0.6137(8) 0.7164(8) 0.2126(7) 0.0735(15) Uani 0.481(16) 1 d D U P E 1
F1A F 0.6778(17) 0.6731(18) 0.1527(14) 0.158(8) Uani 0.481(16) 1 d D U P E 1
F2A F 0.6148(19) 0.6498(13) 0.2509(15) 0.136(8) Uani 0.481(16) 1 d D U P E 1
F3A F 0.5491(15) 0.7671(13) 0.2708(12) 0.129(7) Uani 0.481(16) 1 d D U P E 1
F4A F 0.618(2) 0.7807(13) 0.1721(14) 0.143(8) Uani 0.481(16) 1 d D U P E 1
F5A F 0.667(2) 0.731(2) 0.2489(18) 0.166(10) Uani 0.481(16) 1 d D U P E 1
F6A F 0.5562(18) 0.7031(19) 0.1827(16) 0.147(9) Uani 0.481(16) 1 d D U P E 1
P7B P 0.6247(8) 0.7082(8) 0.2081(7) 0.0735(15) Uani 0.519(16) 1 d D U P E 2
F1B F 0.6796(17) 0.738(2) 0.1598(14) 0.154(8) Uani 0.519(16) 1 d D U P E 2
F2B F 0.6913(14) 0.6516(14) 0.2171(13) 0.138(8) Uani 0.519(16) 1 d D U P E 2
F3B F 0.5673(16) 0.6776(17) 0.2581(15) 0.160(9) Uani 0.519(16) 1 d D U P E 2
F4B F 0.5621(17) 0.7673(16) 0.1949(16) 0.161(8) Uani 0.519(16) 1 d D U P E 2
F5B F 0.6176(19) 0.7535(14) 0.2727(12) 0.139(8) Uani 0.519(16) 1 d D U P E 2
F6B F 0.625(2) 0.6601(15) 0.1484(13) 0.148(8) Uani 0.519(16) 1 d D U P E 2

loop_
_atom_site_aniso_label
_atom_site_aniso_U_11
_atom_site_aniso_U_22
_atom_site_aniso_U_33
_atom_site_aniso_U_23
_atom_site_aniso_U_13
_atom_site_aniso_U_12
N1 0.031(4) 0.032(4) 0.032(4) 0.012(4) -0.011(4) -0.004(4)
P1 0.0352(15) 0.0255(12) 0.0245(12) 0.0085(10) -0.0143(11) -0.0064(11)
C1 0.037(5) 0.027(3) 0.040(4) 0.010(2) -0.018(4) -0.009(4)
C2 0.061(7) 0.035(4) 0.046(4) 0.000(3) -0.020(5) -0.010(5)
C3 0.068(7) 0.037(4) 0.060(4) -0.004(3) -0.027(5) -0.010(5)
C4 0.079(8) 0.041(5) 0.080(6) 0.008(3) -0.026(6) -0.019(5)
C5 0.102(9) 0.042(5) 0.068(4) 0.023(4) -0.020(6) -0.032(6)
C6 0.088(8) 0.035(4) 0.050(4) 0.019(3) -0.015(5) -0.019(5)
C7 0.033(4) 0.032(4) 0.027(2) 0.009(3) -0.014(3) -0.006(4)
C8 0.044(5) 0.031(5) 0.026(3) 0.016(3) -0.013(3) -0.008(4)
C9 0.060(6) 0.044(6) 0.029(3) 0.008(4) -0.012(4) -0.009(5)
C10 0.073(6) 0.060(7) 0.043(4) 0.000(5) -0.027(4) -0.015(5)
C11 0.069(6) 0.069(7) 0.056(5) -0.006(5) -0.025(4) -0.031(6)
C12 0.052(5) 0.050(6) 0.044(4) 0.006(4) -0.022(4) -0.023(5)
C13 0.048(4) 0.037(5) 0.043(5) 0.004(4) -0.017(4) -0.017(4)
C14 0.060(4) 0.057(7) 0.059(6) 0.019(5) -0.030(5) -0.010(5)
C15 0.063(5) 0.061(7) 0.081(7) 0.009(5) -0.039(4) -0.009(5)
C16 0.058(4) 0.064(7) 0.081(7) -0.005(5) -0.031(4) -0.002(5)
C17 0.048(4) 0.088(8) 0.079(7) 0.006(5) -0.021(5) -0.009(5)
C18 0.042(4) 0.069(7) 0.061(6) 0.010(5) -0.014(4) -0.017(4)
C19 0.062(5) 0.104(12) 0.138(14) 0.019(10) -0.041(8) 0.003(8)
N2 0.024(4) 0.033(4) 0.023(4) 0.010(3) -0.004(3) -0.006(3)
P2 0.0324(14) 0.0292(13) 0.0186(12) 0.0097(10) -0.0083(11) -0.0121(11)
C20 0.036(5) 0.030(3) 0.031(5) 0.006(3) -0.005(4) -0.012(4)
C21 0.088(8) 0.049(4) 0.059(7) 0.006(5) -0.033(5) -0.035(5)
C22 0.090(8) 0.053(4) 0.059(7) -0.003(5) -0.023(5) -0.036(6)
C23 0.081(8) 0.048(5) 0.071(7) 0.007(5) -0.009(6) -0.023(5)
C24 0.089(8) 0.042(4) 0.082(7) 0.026(5) -0.035(6) -0.015(5)
C25 0.078(8) 0.040(4) 0.075(7) 0.024(4) -0.038(6) -0.014(5)
C26 0.035(5) 0.035(4) 0.018(3) 0.007(3) -0.005(3) -0.013(3)
C27 0.043(5) 0.040(5) 0.041(5) -0.004(3) -0.010(4) -0.008(3)
C28 0.065(6) 0.046(5) 0.048(6) -0.011(4) -0.014(5) -0.015(4)
C29 0.068(6) 0.065(6) 0.043(6) -0.003(4) -0.018(4) -0.031(4)
C30 0.063(6) 0.059(5) 0.037(5) 0.012(4) -0.027(4) -0.025(4)
C31 0.051(5) 0.042(5) 0.031(4) 0.012(3) -0.020(4) -0.013(4)
C32 0.034(4) 0.043(5) 0.031(5) 0.008(4) -0.007(4) -0.014(3)
C33 0.049(5) 0.051(5) 0.048(6) 0.010(5) -0.012(4) -0.005(4)
C34 0.045(4) 0.065(6) 0.059(7) 0.005(5) -0.009(4) 0.002(4)
C35 0.041(4) 0.074(6) 0.057(6) 0.000(5) -0.010(4) -0.021(4)
C36 0.053(5) 0.066(6) 0.054(7) 0.019(5) 0.003(4) -0.026(4)
C37 0.049(4) 0.056(6) 0.045(6) 0.020(5) 0.002(4) -0.012(4)
C38 0.051(5) 0.107(11) 0.086(10) -0.006(9) 0.007(6) -0.025(6)
N3 0.040(5) 0.024(4) 0.037(5) -0.003(4) -0.013(4) -0.012(4)
P3A 0.0334(14) 0.0256(13) 0.0250(14) -0.0020(11) -0.0136(12) -0.0091(11)
C39A 0.034(3) 0.042(5) 0.037(5) 0.003(4) -0.012(3) -0.015(3)
C40A 0.038(3) 0.047(6) 0.046(6) 0.001(4) -0.022(4) -0.015(4)
C41A 0.036(3) 0.048(6) 0.045(7) 0.003(4) -0.016(5) -0.013(4)
C42A 0.049(4) 0.048(6) 0.051(7) 0.002(5) -0.017(5) -0.020(4)
C43A 0.046(4) 0.042(5) 0.047(7) 0.004(4) -0.011(4) -0.020(4)
C44A 0.046(4) 0.043(5) 0.050(6) 0.005(4) -0.013(4) -0.021(4)
C45A 0.036(3) 0.030(5) 0.028(3) -0.001(3) -0.012(3) -0.013(4)
C46A 0.046(5) 0.045(6) 0.035(4) 0.011(4) -0.017(4) -0.011(5)
C47A 0.045(5) 0.054(6) 0.036(4) 0.011(4) -0.016(4) -0.010(5)
C48A 0.046(5) 0.046(7) 0.041(5) 0.007(4) -0.013(4) -0.011(5)
C49A 0.037(4) 0.045(7) 0.040(4) 0.007(4) -0.007(3) -0.008(5)
C50A 0.038(3) 0.044(6) 0.036(4) 0.003(4) -0.007(3) -0.006(4)
C51 0.047(5) 0.031(4) 0.045(5) 0.004(4) -0.016(4) -0.019(3)
C52 0.051(6) 0.045(4) 0.052(6) -0.006(4) -0.021(4) -0.014(4)
C53 0.061(6) 0.051(5) 0.059(6) -0.011(4) -0.025(5) -0.016(4)
C54 0.064(7) 0.051(5) 0.072(7) -0.014(5) -0.022(5) -0.009(4)
C55 0.075(7) 0.052(5) 0.083(8) -0.015(5) -0.037(6) 0.007(5)
C56 0.063(7) 0.049(5) 0.073(7) -0.008(4) -0.034(5) -0.003(4)
C57 0.118(13) 0.066(7) 0.124(13) -0.042(8) -0.058(11) 0.009(8)
P3B 0.0334(14) 0.0256(13) 0.0250(14) -0.0020(11) -0.0136(12) -0.0091(11)
C39B 0.034(3) 0.042(5) 0.037(5) 0.003(4) -0.012(3) -0.015(3)
C40B 0.038(3) 0.047(6) 0.046(6) 0.001(4) -0.022(4) -0.015(4)
C41B 0.036(3) 0.048(6) 0.045(7) 0.003(4) -0.016(5) -0.013(4)
C42B 0.049(4) 0.048(6) 0.051(7) 0.002(5) -0.017(5) -0.020(4)
C43B 0.046(4) 0.042(5) 0.047(7) 0.004(4) -0.011(4) -0.020(4)
C44B 0.046(4) 0.043(5) 0.050(6) 0.005(4) -0.013(4) -0.021(4)
C45B 0.036(3) 0.030(5) 0.028(3) -0.001(3) -0.012(3) -0.013(4)
C46B 0.046(5) 0.045(6) 0.035(4) 0.011(4) -0.017(4) -0.011(5)
C47B 0.045(5) 0.054(6) 0.036(4) 0.011(4) -0.016(4) -0.010(5)
C48B 0.046(5) 0.046(7) 0.041(5) 0.007(4) -0.013(4) -0.011(5)
C49B 0.037(4) 0.045(7) 0.040(4) 0.007(4) -0.007(3) -0.008(5)
C50B 0.038(3) 0.044(6) 0.036(4) 0.003(4) -0.007(3) -0.006(4)
N4A 0.026(6) 0.024(4) 0.022(5) 0.008(3) -0.010(5) -0.007(4)
P4A 0.0333(16) 0.0323(14) 0.0277(14) 0.0033(12) -0.0175(12) -0.0027(12)
C58A 0.039(4) 0.032(5) 0.030(2) 0.009(3) -0.018(3) 0.001(4)
C59A 0.043(6) 0.040(6) 0.039(4) 0.007(4) -0.011(4) -0.006(5)
C60A 0.057(6) 0.046(6) 0.040(4) 0.009(4) -0.013(4) -0.014(5)
C61A 0.051(6) 0.050(6) 0.038(4) 0.008(4) -0.015(4) -0.011(5)
C62A 0.048(6) 0.048(6) 0.031(2) 0.006(4) -0.015(4) -0.009(4)
C63A 0.050(6) 0.047(6) 0.029(2) 0.004(3) -0.016(4) -0.009(4)
C64A 0.040(4) 0.037(7) 0.044(4) -0.003(4) -0.019(3) -0.010(4)
C65A 0.051(5) 0.058(8) 0.058(4) 0.000(5) -0.034(4) -0.015(5)
C66A 0.057(5) 0.072(9) 0.072(5) -0.001(6) -0.038(4) -0.023(6)
C67A 0.059(6) 0.078(9) 0.085(6) 0.004(6) -0.030(4) -0.026(6)
C68A 0.049(5) 0.066(8) 0.072(5) 0.009(5) -0.017(4) -0.022(6)
C69A 0.042(4) 0.052(7) 0.055(4) 0.004(5) -0.012(3) -0.013(5)
C70A 0.046(5) 0.041(4) 0.039(4) 0.007(3) -0.015(3) -0.012(4)
C71A 0.046(7) 0.043(5) 0.041(4) 0.005(4) -0.009(5) -0.013(4)
C72A 0.062(7) 0.049(5) 0.054(5) 0.001(4) -0.016(5) -0.003(4)
C73A 0.062(6) 0.053(4) 0.061(5) 0.006(3) -0.021(4) 0.000(4)
C74A 0.049(7) 0.050(5) 0.054(4) 0.013(4) -0.021(5) -0.009(4)
C75A 0.046(7) 0.046(5) 0.043(4) 0.011(4) -0.017(4) -0.011(4)
C76A 0.098(11) 0.064(6) 0.087(11) 0.000(6) -0.042(8) 0.019(7)
N4B 0.026(6) 0.024(4) 0.022(5) 0.008(3) -0.010(5) -0.007(4)
P4B 0.0333(16) 0.0323(14) 0.0277(14) 0.0033(12) -0.0175(12) -0.0027(12)
C58B 0.039(4) 0.032(5) 0.030(2) 0.009(3) -0.018(3) 0.001(4)
C59B 0.043(6) 0.040(6) 0.039(4) 0.007(4) -0.011(4) -0.006(5)
C60B 0.057(6) 0.046(6) 0.040(4) 0.009(4) -0.013(4) -0.014(5)
C61B 0.051(6) 0.050(6) 0.038(4) 0.008(4) -0.015(4) -0.011(5)
C62B 0.048(6) 0.048(6) 0.031(2) 0.006(4) -0.015(4) -0.009(4)
C63B 0.050(6) 0.047(6) 0.029(2) 0.004(3) -0.016(4) -0.009(4)
C64B 0.040(4) 0.037(7) 0.044(4) -0.003(4) -0.019(3) -0.010(4)
C65B 0.051(5) 0.058(8) 0.058(4) 0.000(5) -0.034(4) -0.015(5)
C66B 0.057(5) 0.072(9) 0.072(5) -0.001(6) -0.038(4) -0.023(6)
C67B 0.059(6) 0.078(9) 0.085(6) 0.004(6) -0.030(4) -0.026(6)
C68B 0.049(5) 0.066(8) 0.072(5) 0.009(5) -0.017(4) -0.022(6)
C69B 0.042(4) 0.052(7) 0.055(4) 0.004(5) -0.012(3) -0.013(5)
C70B 0.046(5) 0.041(4) 0.039(4) 0.007(3) -0.015(3) -0.012(4)
C71B 0.046(7) 0.043(5) 0.041(4) 0.005(4) -0.009(5) -0.013(4)
C72B 0.062(7) 0.049(5) 0.054(5) 0.001(4) -0.016(5) -0.003(4)
C73B 0.062(6) 0.053(4) 0.061(5) 0.006(3) -0.021(4) 0.000(4)
C74B 0.049(7) 0.050(5) 0.054(4) 0.013(4) -0.021(5) -0.009(4)
C75B 0.046(7) 0.046(5) 0.043(4) 0.011(4) -0.017(4) -0.011(4)
C76B 0.098(11) 0.064(6) 0.087(11) 0.000(6) -0.042(8) 0.019(7)
C177 0.043(3) 0.038(3) 0.040(4) 0.006(3) 0.002(3) -0.016(2)
C178 0.050(5) 0.043(5) 0.049(5) -0.003(4) -0.003(4) -0.010(3)
C179 0.059(5) 0.049(5) 0.055(6) -0.006(5) -0.011(5) -0.003(4)
C180 0.054(5) 0.051(5) 0.055(6) 0.004(4) -0.008(5) -0.009(4)
C181 0.057(4) 0.049(6) 0.060(5) 0.007(4) -0.016(5) -0.010(3)
C182 0.050(4) 0.040(6) 0.046(5) 0.014(4) -0.007(4) -0.016(3)
C183 0.051(5) 0.054(4) 0.044(3) 0.014(3) -0.013(3) -0.025(3)
C184 0.065(7) 0.058(4) 0.066(5) 0.019(4) -0.025(4) -0.016(4)
C185 0.077(7) 0.072(5) 0.072(5) 0.023(4) -0.032(4) -0.017(4)
C186 0.083(7) 0.089(6) 0.070(5) 0.018(4) -0.034(5) -0.019(4)
C187 0.086(7) 0.087(5) 0.054(4) 0.009(4) -0.033(4) -0.018(4)
C188 0.071(6) 0.076(5) 0.044(3) 0.005(4) -0.022(4) -0.021(4)
N5 0.034(4) 0.032(4) 0.032(4) 0.001(4) -0.004(4) -0.017(4)
P5 0.0433(16) 0.0315(14) 0.0304(14) 0.0034(11) -0.0028(12) -0.0191(12)
C77 0.043(3) 0.038(3) 0.040(4) 0.006(3) 0.002(3) -0.016(2)
C78 0.050(5) 0.043(5) 0.049(5) -0.003(4) -0.003(4) -0.010(3)
C79 0.059(5) 0.049(5) 0.055(6) -0.006(5) -0.011(5) -0.003(4)
C80 0.054(5) 0.051(5) 0.055(6) 0.004(4) -0.008(5) -0.009(4)
C81 0.057(4) 0.049(6) 0.060(5) 0.007(4) -0.016(5) -0.010(3)
C82 0.050(4) 0.040(6) 0.046(5) 0.014(4) -0.007(4) -0.016(3)
C83 0.051(5) 0.054(4) 0.044(3) 0.014(3) -0.013(3) -0.025(3)
C84 0.065(7) 0.058(4) 0.066(5) 0.019(4) -0.025(4) -0.016(4)
C85 0.077(7) 0.072(5) 0.072(5) 0.023(4) -0.032(4) -0.017(4)
C86 0.083(7) 0.089(6) 0.070(5) 0.018(4) -0.034(5) -0.019(4)
C87 0.086(7) 0.087(5) 0.054(4) 0.009(4) -0.033(4) -0.018(4)
C88 0.071(6) 0.076(5) 0.044(3) 0.005(4) -0.022(4) -0.021(4)
C89 0.038(5) 0.031(5) 0.049(4) 0.002(4) -0.007(4) -0.011(4)
C90 0.059(6) 0.055(6) 0.049(4) 0.002(5) -0.005(4) -0.026(5)
C91 0.061(6) 0.053(7) 0.062(5) 0.010(5) -0.001(4) -0.025(5)
C92 0.046(6) 0.048(6) 0.085(5) 0.005(6) -0.006(4) -0.019(5)
C93 0.056(6) 0.061(7) 0.081(4) 0.001(6) -0.021(5) -0.028(5)
C94 0.051(6) 0.056(7) 0.059(5) 0.003(5) -0.017(4) -0.021(5)
C95 0.063(9) 0.075(10) 0.134(11) 0.014(9) -0.005(7) -0.040(8)
N6 0.039(5) 0.040(5) 0.040(5) 0.000(4) -0.013(4) -0.017(4)
P6 0.0394(15) 0.0310(14) 0.0283(14) -0.0033(11) -0.0100(12) -0.0152(12)
C96 0.059(4) 0.047(6) 0.044(4) 0.000(4) -0.028(3) -0.023(4)
C97 0.061(4) 0.068(7) 0.070(6) 0.004(5) -0.038(4) -0.014(5)
C98 0.079(5) 0.094(9) 0.087(6) 0.018(7) -0.049(4) -0.013(6)
C99 0.108(6) 0.091(9) 0.077(6) 0.013(6) -0.055(5) -0.026(6)
C100 0.108(6) 0.076(8) 0.055(5) 0.015(5) -0.037(5) -0.023(6)
C101 0.089(5) 0.062(7) 0.039(4) 0.004(5) -0.024(4) -0.020(5)
C102 0.045(3) 0.041(4) 0.038(5) -0.015(3) -0.012(3) -0.015(3)
C103 0.061(5) 0.042(4) 0.075(7) -0.005(5) -0.032(5) -0.008(3)
C104 0.066(5) 0.049(5) 0.086(8) -0.016(5) -0.033(5) -0.006(3)
C105 0.068(6) 0.079(5) 0.078(8) -0.026(6) -0.023(5) -0.013(5)
C106 0.052(4) 0.088(6) 0.067(7) -0.016(6) -0.003(5) -0.017(5)
C107 0.047(4) 0.075(5) 0.045(6) -0.015(5) -0.003(4) -0.022(4)
C108 0.043(5) 0.031(5) 0.052(4) -0.002(4) -0.019(4) -0.012(4)
C109 0.053(6) 0.050(6) 0.064(5) 0.002(5) -0.015(4) -0.023(5)
C110 0.066(7) 0.066(7) 0.086(5) 0.005(5) -0.019(5) -0.039(5)
C111 0.077(7) 0.064(7) 0.094(5) -0.006(5) -0.034(5) -0.036(6)
C112 0.068(7) 0.064(7) 0.068(5) -0.014(5) -0.031(5) -0.023(5)
C113 0.059(6) 0.055(6) 0.054(4) -0.006(5) -0.023(4) -0.021(5)
C114 0.124(13) 0.119(13) 0.145(12) -0.016(10) -0.053(10) -0.078(10)
Fe1 0.0342(11) 0.0334(10) 0.0274(9) 0.0103(8) -0.0121(8) -0.0085(8)
C115 0.046(6) 0.051(6) 0.040(6) 0.010(4) -0.011(4) -0.024(4)
N7A 0.059(6) 0.063(6) 0.066(6) 0.001(5) -0.020(5) -0.030(5)
C116 0.108(7) 0.116(7) 0.117(7) 0.002(5) -0.035(5) -0.049(5)
C117 0.100(11) 0.132(8) 0.134(9) -0.008(7) -0.041(8) -0.058(8)
C118 0.103(9) 0.135(10) 0.124(7) 0.005(7) -0.033(7) -0.047(7)
C119 0.137(11) 0.116(10) 0.122(7) 0.008(6) -0.030(7) -0.045(7)
Fe1B 0.0342(11) 0.0334(10) 0.0274(9) 0.0103(8) -0.0121(8) -0.0085(8)
C129 0.046(6) 0.051(6) 0.040(6) 0.010(4) -0.011(4) -0.024(4)
N7B 0.059(6) 0.063(6) 0.066(6) 0.001(5) -0.020(5) -0.030(5)
C130 0.108(7) 0.116(7) 0.117(7) 0.002(5) -0.035(5) -0.049(5)
C131 0.100(11) 0.132(8) 0.134(9) -0.008(7) -0.041(8) -0.058(8)
C132 0.103(9) 0.135(10) 0.124(7) 0.005(7) -0.033(7) -0.047(7)
C133 0.137(11) 0.116(10) 0.122(7) 0.008(6) -0.030(7) -0.045(7)
C120 0.052(8) 0.046(5) 0.050(7) 0.007(4) -0.016(5) -0.015(5)
N8A 0.061(7) 0.053(6) 0.056(8) 0.009(5) -0.016(5) -0.018(5)
C121 0.096(7) 0.083(8) 0.095(7) 0.016(6) -0.022(5) -0.035(5)
C122 0.105(8) 0.097(13) 0.125(14) 0.013(10) -0.035(8) -0.040(8)
C123 0.126(13) 0.103(13) 0.098(8) 0.018(7) -0.031(8) -0.043(9)
C124 0.105(8) 0.084(11) 0.104(10) 0.018(9) -0.023(9) -0.024(8)
Fe2 0.0424(9) 0.0347(9) 0.0323(8) 0.0002(7) -0.0180(7) -0.0041(7)
C134 0.052(8) 0.046(5) 0.050(7) 0.007(4) -0.016(5) -0.015(5)
N8B 0.061(7) 0.053(6) 0.056(8) 0.009(5) -0.016(5) -0.018(5)
C135 0.096(7) 0.083(8) 0.095(7) 0.016(6) -0.022(5) -0.035(5)
C136 0.105(8) 0.097(13) 0.125(14) 0.013(10) -0.035(8) -0.040(8)
C137 0.126(13) 0.103(13) 0.098(8) 0.018(7) -0.031(8) -0.043(9)
C138 0.105(8) 0.084(11) 0.104(10) 0.018(9) -0.023(9) -0.024(8)
C125 0.083(7) 0.080(6) 0.106(8) 0.014(6) -0.014(5) -0.007(5)
C126 0.114(7) 0.104(8) 0.136(9) 0.040(7) -0.037(6) -0.016(5)
C127 0.141(9) 0.119(9) 0.128(9) 0.054(7) -0.026(6) -0.023(6)
C128 0.101(6) 0.109(8) 0.107(9) 0.045(6) -0.008(5) -0.030(5)
Fe3 0.0377(10) 0.0693(12) 0.0361(9) -0.0091(9) -0.0058(8) -0.0180(9)
Co1 0.0281(7) 0.0218(6) 0.0204(6) 0.0050(5) -0.0112(6) -0.0075(6)
Co2 0.0277(7) 0.0241(7) 0.0172(6) 0.0062(5) -0.0088(5) -0.0099(6)
Co3 0.0258(7) 0.0224(6) 0.0193(6) 0.0022(5) -0.0100(5) -0.0078(5)
Co4 0.0248(7) 0.0256(7) 0.0225(7) 0.0053(5) -0.0122(6) -0.0063(6)
Co5 0.0288(7) 0.0269(7) 0.0217(7) 0.0036(6) -0.0048(6) -0.0094(6)
Co6 0.0279(7) 0.0242(7) 0.0215(7) 0.0007(5) -0.0081(6) -0.0088(6)
Se1 0.0292(5) 0.0241(5) 0.0248(5) 0.0028(4) -0.0095(4) -0.0070(4)
Se2 0.0257(5) 0.0244(5) 0.0244(5) 0.0035(4) -0.0107(4) -0.0094(4)
Se3 0.0302(5) 0.0220(5) 0.0273(5) 0.0073(4) -0.0109(4) -0.0070(4)
Se4 0.0259(5) 0.0249(5) 0.0237(5) 0.0027(4) -0.0081(4) -0.0066(4)
Se5 0.0271(5) 0.0311(5) 0.0340(6) -0.0004(4) -0.0117(5) -0.0106(4)
Se6 0.0333(6) 0.0243(5) 0.0338(6) 0.0085(4) -0.0085(5) -0.0130(4)
Se7 0.0317(5) 0.0269(5) 0.0195(5) 0.0038(4) -0.0099(4) -0.0076(4)
Se8 0.0298(5) 0.0290(5) 0.0200(5) 0.0020(4) -0.0106(4) -0.0076(4)
O1 0.057(5) 0.067(4) 0.076(6) 0.003(4) -0.013(4) -0.030(3)
P7A 0.108(4) 0.082(3) 0.040(2) 0.011(2) -0.036(2) -0.030(3)
F1A 0.148(11) 0.146(13) 0.122(11) -0.019(10) 0.012(9) -0.013(12)
F2A 0.158(17) 0.109(9) 0.152(15) 0.068(10) -0.065(11) -0.041(9)
F3A 0.144(11) 0.116(12) 0.092(11) -0.007(8) 0.007(8) -0.034(10)
F4A 0.147(17) 0.126(10) 0.131(13) 0.069(10) -0.012(10) -0.040(10)
F5A 0.171(13) 0.201(18) 0.188(17) 0.020(12) -0.118(12) -0.087(13)
F6A 0.164(12) 0.168(17) 0.157(15) 0.014(11) -0.112(11) -0.058(12)
P7B 0.108(4) 0.082(3) 0.040(2) 0.011(2) -0.036(2) -0.030(3)
F1B 0.168(13) 0.174(16) 0.129(12) 0.035(11) -0.017(10) -0.096(11)
F2B 0.132(10) 0.145(13) 0.117(14) 0.002(9) -0.062(10) 0.011(8)
F3B 0.159(13) 0.170(16) 0.141(13) 0.007(11) 0.007(10) -0.093(12)
F4B 0.154(11) 0.150(12) 0.178(17) 0.012(10) -0.100(12) 0.006(9)
F5B 0.167(17) 0.151(14) 0.103(9) -0.047(9) -0.056(10) -0.042(11)
F6B 0.175(17) 0.174(14) 0.111(10) -0.046(9) -0.067(10) -0.057(11)


#----------------------------------------------------------------------------#
#                   MOLECULAR GEOMETRY                                       #
#----------------------------------------------------------------------------#

_geom_special_details            
;
 All esds (except the esd in the dihedral angle between two l.s. planes)
 are estimated using the full covariance matrix.  The cell esds are taken
 into account individually in the estimation of esds in distances, angles
 and torsion angles; correlations between esds in cell parameters are only
 used when they are defined by crystal symmetry.  An approximate (isotropic)
 treatment of cell esds is used for estimating esds involving l.s. planes.
;
loop_
_geom_bond_atom_site_label_1
_geom_bond_atom_site_label_2
_geom_bond_distance
_geom_bond_site_symmetry_2
_geom_bond_publ_flag
N1 C13 1.462(8) . ?
N1 P1 1.659(6) . ?
N1 Fe1 2.004(7) . ?
N1 Fe1B 2.014(12) . ?
P1 C1 1.834(5) . ?
P1 C7 1.838(5) . ?
P1 Co1 2.181(3) . ?
P1 Fe1B 2.829(10) . ?
C1 C2 1.39 . ?
C1 C6 1.39 . ?
C2 C3 1.39 . ?
C2 H2 0.94 . ?
C3 C4 1.39 . ?
C3 H3 0.94 . ?
C4 C5 1.39 . ?
C4 H4 0.94 . ?
C5 C6 1.39 . ?
C5 H5 0.94 . ?
C6 H6 0.94 . ?
C7 C8 1.39 . ?
C7 C12 1.39 . ?
C8 C9 1.39 . ?
C8 H8 0.94 . ?
C9 C10 1.39 . ?
C9 H9 0.94 . ?
C10 C11 1.39 . ?
C10 H10 0.94 . ?
C11 C12 1.39 . ?
C11 H11 0.94 . ?
C12 H12 0.94 . ?
C13 C14 1.39 . ?
C13 C18 1.39 . ?
C14 C15 1.39 . ?
C14 H14 0.94 . ?
C15 C16 1.39 . ?
C15 H15 0.94 . ?
C16 C17 1.39 . ?
C16 C19 1.537(11) . ?
C17 C18 1.39 . ?
C17 H17 0.94 . ?
C18 H18 0.94 . ?
C19 H19A 0.99 . ?
C19 H19B 0.9879 . ?
C19 H19C 0.9839 . ?
N2 C32 1.437(8) . ?
N2 P2 1.676(7) . ?
N2 Fe1 1.978(7) . ?
N2 Fe1B 1.996(12) . ?
P2 C26 1.834(5) . ?
P2 C20 1.846(5) . ?
P2 Co2 2.164(3) . ?
C20 C21 1.39 . ?
C20 C25 1.39 . ?
C21 C22 1.39 . ?
C21 H21 0.94 . ?
C22 C23 1.39 . ?
C22 H22 0.94 . ?
C23 C24 1.39 . ?
C23 H23 0.94 . ?
C24 C25 1.39 . ?
C24 H24 0.94 . ?
C25 H25 0.94 . ?
C26 C27 1.39 . ?
C26 C31 1.39 . ?
C27 C28 1.39 . ?
C27 H27 0.94 . ?
C28 C29 1.39 . ?
C28 H28 0.94 . ?
C29 C30 1.39 . ?
C29 H29 0.94 . ?
C30 C31 1.39 . ?
C30 H30 0.94 . ?
C31 H31 0.94 . ?
C32 C33 1.39 . ?
C32 C37 1.39 . ?
C33 C34 1.39 . ?
C33 H33 0.94 . ?
C34 C35 1.39 . ?
C34 H34 0.94 . ?
C35 C36 1.39 . ?
C35 C38 1.538(11) . ?
C36 C37 1.39 . ?
C36 H36 0.94 . ?
C37 H37 0.94 . ?
C38 H38A 0.97 . ?
C38 H38B 0.97 . ?
C38 H38C 0.97 . ?
N3 C51 1.446(8) . ?
N3 P3B 1.66(2) . ?
N3 P3A 1.669(13) . ?
N3 Fe2 2.005(8) . ?
P3A C39A 1.836(9) . ?
P3A C45A 1.854(9) . ?
P3A Co3 2.163(19) . ?
C39A C40A 1.39 . ?
C39A C44A 1.39 . ?
C40A C41A 1.39 . ?
C40A H40A 0.94 . ?
C41A C42A 1.39 . ?
C41A H41A 0.94 . ?
C42A C43A 1.39 . ?
C42A H42A 0.94 . ?
C43A C44A 1.39 . ?
C43A H43A 0.94 . ?
C44A H44A 0.94 . ?
C45A C46A 1.39 . ?
C45A C50A 1.39 . ?
C46A C47A 1.39 . ?
C46A H46A 0.94 . ?
C47A C48A 1.39 . ?
C47A H47A 0.94 . ?
C48A C49A 1.39 . ?
C48A H48A 0.94 . ?
C49A C50A 1.39 . ?
C49A H49A 0.94 . ?
C50A H50A 0.94 . ?
C51 C52 1.39 . ?
C51 C56 1.39 . ?
C52 C53 1.39 . ?
C52 H52 0.94 . ?
C53 C54 1.39 . ?
C53 H53 0.94 . ?
C54 C55 1.39 . ?
C54 C57 1.542(11) . ?
C55 C56 1.39 . ?
C55 H55 0.94 . ?
C56 H56 0.94 . ?
C57 H57A 0.97 . ?
C57 H57B 0.97 . ?
C57 H57C 0.97 . ?
P3B C39B 1.840(11) . ?
P3B C45B 1.841(11) . ?
P3B Co3 2.15(3) . ?
C39B C40B 1.39 . ?
C39B C44B 1.39 . ?
C40B C41B 1.39 . ?
C40B H40B 0.94 . ?
C41B C42B 1.39 . ?
C41B H41B 0.94 . ?
C42B C43B 1.39 . ?
C42B H42B 0.94 . ?
C43B C44B 1.39 . ?
C43B H43B 0.94 . ?
C44B H44B 0.94 . ?
C45B C46B 1.39 . ?
C45B C50B 1.39 . ?
C46B C47B 1.39 . ?
C46B H46B 0.94 . ?
C47B C48B 1.39 . ?
C47B H47B 0.94 . ?
C48B C49B 1.39 . ?
C48B H48B 0.94 . ?
C49B C50B 1.39 . ?
C49B H49B 0.94 . ?
C50B H50B 0.94 . ?
N4A C70A 1.450(11) . ?
N4A P4A 1.664(11) . ?
N4A Fe2 2.079(17) . ?
P4A C58A 1.844(9) . ?
P4A C64A 1.848(9) . ?
P4A Co4 2.192(16) . ?
C58A C59A 1.39 . ?
C58A C63A 1.39 . ?
C59A C60A 1.39 . ?
C59A H59A 0.94 . ?
C60A C61A 1.39 . ?
C60A H60A 0.94 . ?
C61A C62A 1.39 . ?
C61A H61A 0.94 . ?
C62A C63A 1.39 . ?
C62A H62A 0.94 . ?
C63A H63A 0.94 . ?
C64A C65A 1.39 . ?
C64A C69A 1.39 . ?
C65A C66A 1.39 . ?
C65A H65A 0.94 . ?
C66A C67A 1.39 . ?
C66A H66A 0.94 . ?
C67A C68A 1.39 . ?
C67A H67A 0.94 . ?
C68A C69A 1.39 . ?
C68A H68A 0.94 . ?
C69A H69A 0.94 . ?
C70A C71A 1.39 . ?
C70A C75A 1.39 . ?
C71A C72A 1.39 . ?
C71A H71A 0.94 . ?
C72A C73A 1.39 . ?
C72A H72A 0.94 . ?
C73A C74A 1.39 . ?
C73A C76A 1.544(13) . ?
C74A C75A 1.39 . ?
C74A H74A 0.94 . ?
C75A H75A 0.94 . ?
C76A H76A 0.97 . ?
C76A H76B 0.97 . ?
C76A H76C 0.97 . ?
N4B C70B 1.455(12) . ?
N4B P4B 1.668(13) . ?
N4B Fe2 1.96(2) . ?
P4B C64B 1.839(11) . ?
P4B C58B 1.841(11) . ?
P4B Co4 2.15(2) . ?
C58B C59B 1.39 . ?
C58B C63B 1.39 . ?
C59B C60B 1.39 . ?
C59B H59B 0.94 . ?
C60B C61B 1.39 . ?
C60B H60B 0.94 . ?
C61B C62B 1.39 . ?
C61B H61B 0.94 . ?
C62B C63B 1.39 . ?
C62B H62B 0.94 . ?
C63B H63B 0.94 . ?
C64B C65B 1.39 . ?
C64B C69B 1.39 . ?
C65B C66B 1.39 . ?
C65B H65B 0.94 . ?
C66B C67B 1.39 . ?
C66B H66B 0.94 . ?
C67B C68B 1.39 . ?
C67B H67B 0.94 . ?
C68B C69B 1.39 . ?
C68B H68B 0.94 . ?
C69B H69B 0.94 . ?
C70B C71B 1.39 . ?
C70B C75B 1.39 . ?
C71B C72B 1.39 . ?
C71B H71B 0.94 . ?
C72B C73B 1.39 . ?
C72B H72B 0.94 . ?
C73B C74B 1.39 . ?
C73B C76B 1.543(13) . ?
C74B C75B 1.39 . ?
C74B H74B 0.94 . ?
C75B H75B 0.94 . ?
C76B H76D 0.991 . ?
C76B H76E 0.9869 . ?
C76B H76F 0.9942 . ?
C177 C178 1.39 . ?
C177 C182 1.39 . ?
C177 P5 1.837(6) . ?
C178 C179 1.39 . ?
C178 H178 0.94 . ?
C179 C180 1.39 . ?
C179 H179 0.94 . ?
C180 C181 1.39 . ?
C180 H180 0.94 . ?
C181 C182 1.39 . ?
C181 H181 0.94 . ?
C182 H182 0.94 . ?
C183 C184 1.39 . ?
C183 C188 1.39 . ?
C183 P5 1.842(6) . ?
C184 C185 1.39 . ?
C184 H184 0.94 . ?
C185 C186 1.39 . ?
C185 H185 0.94 . ?
C186 C187 1.39 . ?
C186 H186 0.94 . ?
C187 C188 1.39 . ?
C187 H187 0.94 . ?
C188 H188 0.94 . ?
N5 C89 1.441(8) . ?
N5 P5 1.661(6) . ?
N5 Fe3 1.995(8) . ?
P5 C83 1.828(8) . ?
P5 C77 1.851(8) . ?
P5 Co5 2.166(3) . ?
C77 C78 1.39 . ?
C77 C82 1.39 . ?
C78 C79 1.39 . ?
C78 H78 0.94 . ?
C79 C80 1.39 . ?
C79 H79 0.94 . ?
C80 C81 1.39 . ?
C80 H80 0.94 . ?
C81 C82 1.39 . ?
C81 H81 0.94 . ?
C82 H82 0.94 . ?
C83 C84 1.39 . ?
C83 C88 1.39 . ?
C84 C85 1.39 . ?
C84 H84 0.94 . ?
C85 C86 1.39 . ?
C85 H85 0.94 . ?
C86 C87 1.39 . ?
C86 H86 0.94 . ?
C87 C88 1.39 . ?
C87 H87 0.94 . ?
C88 H88 0.94 . ?
C89 C90 1.39 . ?
C89 C94 1.39 . ?
C90 C91 1.39 . ?
C90 H90 0.94 . ?
C91 C92 1.39 . ?
C91 H91 0.94 . ?
C92 C93 1.39 . ?
C92 C95 1.543(11) . ?
C93 C94 1.39 . ?
C93 H93 0.94 . ?
C94 H94 0.94 . ?
C95 H95A 0.97 . ?
C95 H95B 0.97 . ?
C95 H95C 0.97 . ?
N6 C108 1.442(8) . ?
N6 P6 1.665(8) . ?
N6 Fe3 1.986(8) . ?
P6 C102 1.835(6) . ?
P6 C96 1.836(6) . ?
P6 Co6 2.166(3) . ?
C96 C97 1.39 . ?
C96 C101 1.39 . ?
C97 C98 1.39 . ?
C97 H97 0.94 . ?
C98 C99 1.39 . ?
C98 H98 0.94 . ?
C99 C100 1.39 . ?
C99 H99 0.94 . ?
C100 C101 1.39 . ?
C100 H100 0.94 . ?
C101 H101 0.94 . ?
C102 C103 1.39 . ?
C102 C107 1.39 . ?
C103 C104 1.39 . ?
C103 H103 0.94 . ?
C104 C105 1.39 . ?
C104 H104 0.94 . ?
C105 C106 1.39 . ?
C105 H105 0.94 . ?
C106 C107 1.39 . ?
C106 H106 0.94 . ?
C107 H107 0.94 . ?
C108 C109 1.39 . ?
C108 C113 1.39 . ?
C109 C110 1.39 . ?
C109 H109 0.94 . ?
C110 C111 1.39 . ?
C110 H110 0.94 . ?
C111 C112 1.39 . ?
C111 C114 1.551(11) . ?
C112 C113 1.39 . ?
C112 H112 0.94 . ?
C113 H113 0.94 . ?
C114 H11A 0.97 . ?
C114 H11B 0.97 . ?
C114 H11C 0.9699 . ?
Fe1 C115 2.106(12) . ?
Fe1 Se2 2.511(2) . ?
C115 N7A 1.161(15) . ?
N7A C116 1.451(19) . ?
C116 C117 1.534(7) . ?
C116 C118 1.535(7) . ?
C116 C119 1.535(7) . ?
C117 H11D 0.97 . ?
C117 H11E 0.97 . ?
C117 H11F 0.97 . ?
C118 H11G 0.97 . ?
C118 H11H 0.97 . ?
C118 H11I 0.97 . ?
C119 H11J 0.97 . ?
C119 H11K 0.97 . ?
C119 H11L 0.97 . ?
Fe1B C129 2.106(13) . ?
Fe1B Se1 2.366(12) . ?
Fe1B Se2 2.494(10) . ?
Fe1B Co2 2.862(10) . ?
Fe1B Co1 2.882(11) . ?
C129 N7B 1.162(16) . ?
N7B C130 1.451(19) . ?
C130 C131 1.536(5) . ?
C130 C132 1.537(5) . ?
C130 C133 1.537(5) . ?
C131 H13A 0.97 . ?
C131 H13B 0.97 . ?
C131 H13C 0.97 . ?
C132 H13D 0.97 . ?
C132 H13E 0.97 . ?
C132 H13F 0.97 . ?
C133 H13G 0.97 . ?
C133 H13H 0.97 . ?
C133 H13I 0.97 . ?
C120 N8A 1.163(19) . ?
C120 Fe2 2.111(14) . ?
N8A C121 1.46(2) . ?
C121 C122 1.518(18) . ?
C121 C124 1.525(18) . ?
C121 C123 1.539(18) . ?
C122 H12A 0.97 . ?
C122 H12B 0.97 . ?
C122 H12C 0.97 . ?
C123 H12D 0.97 . ?
C123 H12E 0.97 . ?
C123 H12F 0.97 . ?
C124 H12G 0.97 . ?
C124 H12H 0.97 . ?
C124 H12I 0.97 . ?
Fe2 C134 2.109(16) . ?
Fe2 Se3 2.5338(19) . ?
C134 N8B 1.17(2) . ?
N8B C135 1.47(2) . ?
C135 C136 1.523(19) . ?
C135 C138 1.527(18) . ?
C135 C137 1.532(19) . ?
C136 H13J 0.97 . ?
C136 H13K 0.97 . ?
C136 H13L 0.97 . ?
C137 H13M 0.97 . ?
C137 H13N 0.97 . ?
C137 H13O 0.97 . ?
C138 H13P 0.97 . ?
C138 H13Q 0.97 . ?
C138 H13R 0.97 . ?
C125 O1 1.411(19) . ?
C125 C126 1.46(3) . ?
C125 H12J 0.98 . ?
C125 H12K 0.98 . ?
C126 C127 1.39(3) . ?
C126 H12L 0.98 . ?
C126 H12M 0.98 . ?
C127 C128 1.48(3) . ?
C127 H12N 0.98 . ?
C127 H12O 0.98 . ?
C128 O1 1.391(19) . ?
C128 H12P 0.98 . ?
C128 H12Q 0.98 . ?
Fe3 O1 2.373(10) . ?
Fe3 Se6 2.445(2) . ?
Fe3 Se5 2.709(2) . ?
Fe3 Co6 2.977(2) . ?
Co1 Se1 2.3266(16) . ?
Co1 Se2 2.3298(16) . ?
Co1 Se7 2.3395(16) . ?
Co1 Se6 2.3808(16) . ?
Co1 Co2 2.7953(17) . ?
Co1 Co6 2.9199(18) . ?
Co1 Co3 2.9449(18) . ?
Co1 Co5 2.9481(19) . ?
Co2 Se8 2.3182(16) . ?
Co2 Se1 2.3209(16) . ?
Co2 Se2 2.3553(15) . ?
Co2 Se3 2.3755(16) . ?
Co2 Co4 2.9199(19) . ?
Co2 Co3 2.9450(18) . ?
Co2 Co6 2.9533(18) . ?
Co3 Se4 2.3174(16) . ?
Co3 Se7 2.3199(15) . ?
Co3 Se3 2.3700(15) . ?
Co3 Se2 2.3842(16) . ?
Co3 Co4 2.8106(17) . ?
Co3 Co5 2.9322(18) . ?
Co4 Se8 2.3145(17) . ?
Co4 Se4 2.3304(16) . ?
Co4 Se3 2.3505(16) . ?
Co4 Se5 2.3737(17) . ?
Co4 Co6 2.9336(19) . ?
Co4 Co5 2.9375(18) . ?
Co5 Se7 2.3237(17) . ?
Co5 Se5 2.3504(17) . ?
Co5 Se4 2.3594(17) . ?
Co5 Se6 2.3850(17) . ?
Co5 Co6 2.7760(19) . ?
Co6 Se8 2.3285(16) . ?
Co6 Se5 2.3563(17) . ?
Co6 Se1 2.3690(17) . ?
Co6 Se6 2.3835(16) . ?
P7A F1A 1.50(2) . ?
P7A F4A 1.529(19) . ?
P7A F2A 1.53(2) . ?
P7A F6A 1.532(19) . ?
P7A F3A 1.54(2) . ?
P7A F5A 1.547(18) . ?
P7B F1B 1.50(2) . ?
P7B F2B 1.522(19) . ?
P7B F4B 1.530(19) . ?
P7B F5B 1.539(17) . ?
P7B F6B 1.542(18) . ?
P7B F3B 1.55(2) . ?

loop_
_geom_angle_atom_site_label_1
_geom_angle_atom_site_label_2
_geom_angle_atom_site_label_3
_geom_angle
_geom_angle_site_symmetry_1
_geom_angle_site_symmetry_3
_geom_angle_publ_flag
C13 N1 P1 123.0(5) . . ?
C13 N1 Fe1 119.9(5) . . ?
P1 N1 Fe1 116.3(4) . . ?
C13 N1 Fe1B 135.2(6) . . ?
P1 N1 Fe1B 100.3(5) . . ?
N1 P1 C1 106.5(3) . . ?
N1 P1 C7 107.5(3) . . ?
C1 P1 C7 108.1(3) . . ?
N1 P1 Co1 113.1(3) . . ?
C1 P1 Co1 110.1(3) . . ?
C7 P1 Co1 111.3(3) . . ?
N1 P1 Fe1B 44.4(3) . . ?
C1 P1 Fe1B 119.3(3) . . ?
C7 P1 Fe1B 129.5(3) . . ?
Co1 P1 Fe1B 68.8(2) . . ?
C2 C1 C6 120 . . ?
C2 C1 P1 115.5(3) . . ?
C6 C1 P1 124.3(3) . . ?
C1 C2 C3 120 . . ?
C1 C2 H2 120 . . ?
C3 C2 H2 120 . . ?
C4 C3 C2 120 . . ?
C4 C3 H3 120 . . ?
C2 C3 H3 120 . . ?
C3 C4 C5 120 . . ?
C3 C4 H4 120 . . ?
C5 C4 H4 120 . . ?
C6 C5 C4 120 . . ?
C6 C5 H5 120 . . ?
C4 C5 H5 120 . . ?
C5 C6 C1 120 . . ?
C5 C6 H6 120 . . ?
C1 C6 H6 120 . . ?
C8 C7 C12 120 . . ?
C8 C7 P1 120.7(3) . . ?
C12 C7 P1 118.8(3) . . ?
C9 C8 C7 120 . . ?
C9 C8 H8 120 . . ?
C7 C8 H8 120 . . ?
C8 C9 C10 120 . . ?
C8 C9 H9 120 . . ?
C10 C9 H9 120 . . ?
C11 C10 C9 120 . . ?
C11 C10 H10 120 . . ?
C9 C10 H10 120 . . ?
C10 C11 C12 120 . . ?
C10 C11 H11 120 . . ?
C12 C11 H11 120 . . ?
C11 C12 C7 120 . . ?
C11 C12 H12 120 . . ?
C7 C12 H12 120 . . ?
C14 C13 C18 120 . . ?
C14 C13 N1 122.6(5) . . ?
C18 C13 N1 117.4(5) . . ?
C13 C14 C15 120 . . ?
C13 C14 H14 120 . . ?
C15 C14 H14 120 . . ?
C16 C15 C14 120 . . ?
C16 C15 H15 120 . . ?
C14 C15 H15 120 . . ?
C17 C16 C15 120 . . ?
C17 C16 C19 119.5(9) . . ?
C15 C16 C19 120.4(9) . . ?
C16 C17 C18 120 . . ?
C16 C17 H17 120 . . ?
C18 C17 H17 120 . . ?
C17 C18 C13 120 . . ?
C17 C18 H18 120 . . ?
C13 C18 H18 120 . . ?
C16 C19 H19A 109.1 . . ?
C16 C19 H19B 107.7 . . ?
H19A C19 H19B 109.8 . . ?
C16 C19 H19C 112.4 . . ?
H19A C19 H19C 108.5 . . ?
H19B C19 H19C 109.3 . . ?
C32 N2 P2 124.1(6) . . ?
C32 N2 Fe1 118.2(5) . . ?
P2 N2 Fe1 116.8(4) . . ?
C32 N2 Fe1B 132.1(6) . . ?
P2 N2 Fe1B 102.2(5) . . ?
N2 P2 C26 106.9(4) . . ?
N2 P2 C20 108.1(4) . . ?
C26 P2 C20 109.9(3) . . ?
N2 P2 Co2 110.4(3) . . ?
C26 P2 Co2 112.5(3) . . ?
C20 P2 Co2 108.9(3) . . ?
C21 C20 C25 120 . . ?
C21 C20 P2 116.3(4) . . ?
C25 C20 P2 123.2(4) . . ?
C22 C21 C20 120 . . ?
C22 C21 H21 120 . . ?
C20 C21 H21 120 . . ?
C21 C22 C23 120 . . ?
C21 C22 H22 120 . . ?
C23 C22 H22 120 . . ?
C24 C23 C22 120 . . ?
C24 C23 H23 120 . . ?
C22 C23 H23 120 . . ?
C25 C24 C23 120 . . ?
C25 C24 H24 120 . . ?
C23 C24 H24 120 . . ?
C24 C25 C20 120 . . ?
C24 C25 H25 120 . . ?
C20 C25 H25 120 . . ?
C27 C26 C31 120 . . ?
C27 C26 P2 119.4(4) . . ?
C31 C26 P2 120.2(4) . . ?
C28 C27 C26 120 . . ?
C28 C27 H27 120 . . ?
C26 C27 H27 120 . . ?
C29 C28 C27 120 . . ?
C29 C28 H28 120 . . ?
C27 C28 H28 120 . . ?
C28 C29 C30 120 . . ?
C28 C29 H29 120 . . ?
C30 C29 H29 120 . . ?
C29 C30 C31 120 . . ?
C29 C30 H30 120 . . ?
C31 C30 H30 120 . . ?
C30 C31 C26 120 . . ?
C30 C31 H31 120 . . ?
C26 C31 H31 120 . . ?
C33 C32 C37 120 . . ?
C33 C32 N2 117.1(5) . . ?
C37 C32 N2 122.8(5) . . ?
C32 C33 C34 120 . . ?
C32 C33 H33 120 . . ?
C34 C33 H33 120 . . ?
C33 C34 C35 120 . . ?
C33 C34 H34 120 . . ?
C35 C34 H34 120 . . ?
C36 C35 C34 120 . . ?
C36 C35 C38 120.7(8) . . ?
C34 C35 C38 119.3(8) . . ?
C35 C36 C37 120 . . ?
C35 C36 H36 120 . . ?
C37 C36 H36 120 . . ?
C36 C37 C32 120 . . ?
C36 C37 H37 120 . . ?
C32 C37 H37 120 . . ?
C35 C38 H38A 109.5 . . ?
C35 C38 H38B 109.5 . . ?
H38A C38 H38B 109.5 . . ?
C35 C38 H38C 109.5 . . ?
H38A C38 H38C 109.5 . . ?
H38B C38 H38C 109.5 . . ?
C51 N3 P3A 120.8(8) . . ?
C51 N3 Fe2 127.4(6) . . ?
P3B N3 Fe2 110.7(9) . . ?
P3A N3 Fe2 111.5(7) . . ?
N3 P3A C39A 111.3(9) . . ?
N3 P3A C45A 104.4(9) . . ?
C39A P3A C45A 109.3(9) . . ?
N3 P3A Co3 111.3(8) . . ?
C39A P3A Co3 105.8(9) . . ?
C45A P3A Co3 114.9(11) . . ?
C40A C39A C44A 120 . . ?
C40A C39A P3A 120.8(8) . . ?
C44A C39A P3A 118.9(7) . . ?
C41A C40A C39A 120 . . ?
C41A C40A H40A 120 . . ?
C39A C40A H40A 120 . . ?
C40A C41A C42A 120 . . ?
C40A C41A H41A 120 . . ?
C42A C41A H41A 120 . . ?
C43A C42A C41A 120 . . ?
C43A C42A H42A 120 . . ?
C41A C42A H42A 120 . . ?
C44A C43A C42A 120 . . ?
C44A C43A H43A 120 . . ?
C42A C43A H43A 120 . . ?
C43A C44A C39A 120 . . ?
C43A C44A H44A 120 . . ?
C39A C44A H44A 120 . . ?
C46A C45A C50A 120 . . ?
C46A C45A P3A 123.5(7) . . ?
C50A C45A P3A 116.2(7) . . ?
C45A C46A C47A 120 . . ?
C45A C46A H46A 120 . . ?
C47A C46A H46A 120 . . ?
C46A C47A C48A 120 . . ?
C46A C47A H47A 120 . . ?
C48A C47A H47A 120 . . ?
C49A C48A C47A 120 . . ?
C49A C48A H48A 120 . . ?
C47A C48A H48A 120 . . ?
C48A C49A C50A 120 . . ?
C48A C49A H49A 120 . . ?
C50A C49A H49A 120 . . ?
C49A C50A C45A 120 . . ?
C49A C50A H50A 120 . . ?
C45A C50A H50A 120 . . ?
C52 C51 C56 120 . . ?
C52 C51 N3 122.9(6) . . ?
C56 C51 N3 117.1(6) . . ?
C51 C52 C53 120 . . ?
C51 C52 H52 120 . . ?
C53 C52 H52 120 . . ?
C54 C53 C52 120 . . ?
C54 C53 H53 120 . . ?
C52 C53 H53 120 . . ?
C55 C54 C53 120 . . ?
C55 C54 C57 120.8(8) . . ?
C53 C54 C57 119.2(8) . . ?
C54 C55 C56 120 . . ?
C54 C55 H55 120 . . ?
C56 C55 H55 120 . . ?
C55 C56 C51 120 . . ?
C55 C56 H56 120 . . ?
C51 C56 H56 120 . . ?
C54 C57 H57A 109.5 . . ?
C54 C57 H57B 109.5 . . ?
H57A C57 H57B 109.5 . . ?
C54 C57 H57C 109.5 . . ?
H57A C57 H57C 109.5 . . ?
H57B C57 H57C 109.5 . . ?
N3 P3B C39B 104.9(11) . . ?
N3 P3B C45B 108.0(12) . . ?
C39B P3B C45B 109.4(11) . . ?
N3 P3B Co3 112.0(10) . . ?
C39B P3B Co3 109.8(13) . . ?
C45B P3B Co3 112.3(15) . . ?
C40B C39B C44B 120 . . ?
C40B C39B P3B 121.0(10) . . ?
C44B C39B P3B 118.3(10) . . ?
C41B C40B C39B 120 . . ?
C41B C40B H40B 120 . . ?
C39B C40B H40B 120 . . ?
C40B C41B C42B 120 . . ?
C40B C41B H41B 120 . . ?
C42B C41B H41B 120 . . ?
C43B C42B C41B 120 . . ?
C43B C42B H42B 120 . . ?
C41B C42B H42B 120 . . ?
C42B C43B C44B 120 . . ?
C42B C43B H43B 120 . . ?
C44B C43B H43B 120 . . ?
C43B C44B C39B 120 . . ?
C43B C44B H44B 120 . . ?
C39B C44B H44B 120 . . ?
C46B C45B C50B 120 . . ?
C46B C45B P3B 121.7(10) . . ?
C50B C45B P3B 118.0(9) . . ?
C45B C46B C47B 120 . . ?
C45B C46B H46B 120 . . ?
C47B C46B H46B 120 . . ?
C48B C47B C46B 120 . . ?
C48B C47B H47B 120 . . ?
C46B C47B H47B 120 . . ?
C47B C48B C49B 120 . . ?
C47B C48B H48B 120 . . ?
C49B C48B H48B 120 . . ?
C50B C49B C48B 120 . . ?
C50B C49B H49B 120 . . ?
C48B C49B H49B 120 . . ?
C49B C50B C45B 120 . . ?
C49B C50B H50B 120 . . ?
C45B C50B H50B 120 . . ?
C70A N4A P4A 123.2(11) . . ?
C70A N4A Fe2 116.7(11) . . ?
P4A N4A Fe2 115.4(9) . . ?
N4A P4A C58A 109.1(9) . . ?
N4A P4A C64A 107.3(9) . . ?
C58A P4A C64A 107.9(8) . . ?
N4A P4A Co4 109.4(8) . . ?
C58A P4A Co4 111.8(10) . . ?
C64A P4A Co4 111.2(9) . . ?
C59A C58A C63A 120 . . ?
C59A C58A P4A 119.2(8) . . ?
C63A C58A P4A 120.7(8) . . ?
C60A C59A C58A 120 . . ?
C60A C59A H59A 120 . . ?
C58A C59A H59A 120 . . ?
C61A C60A C59A 120 . . ?
C61A C60A H60A 120 . . ?
C59A C60A H60A 120 . . ?
C60A C61A C62A 120 . . ?
C60A C61A H61A 120 . . ?
C62A C61A H61A 120 . . ?
C63A C62A C61A 120 . . ?
C63A C62A H62A 120 . . ?
C61A C62A H62A 120 . . ?
C62A C63A C58A 120 . . ?
C62A C63A H63A 120 . . ?
C58A C63A H63A 120 . . ?
C65A C64A C69A 120 . . ?
C65A C64A P4A 123.7(8) . . ?
C69A C64A P4A 116.2(8) . . ?
C66A C65A C64A 120 . . ?
C66A C65A H65A 120 . . ?
C64A C65A H65A 120 . . ?
C65A C66A C67A 120 . . ?
C65A C66A H66A 120 . . ?
C67A C66A H66A 120 . . ?
C68A C67A C66A 120 . . ?
C68A C67A H67A 120 . . ?
C66A C67A H67A 120 . . ?
C69A C68A C67A 120 . . ?
C69A C68A H68A 120 . . ?
C67A C68A H68A 120 . . ?
C68A C69A C64A 120 . . ?
C68A C69A H69A 120 . . ?
C64A C69A H69A 120 . . ?
C71A C70A C75A 120 . . ?
C71A C70A N4A 117.2(9) . . ?
C75A C70A N4A 122.6(9) . . ?
C72A C71A C70A 120 . . ?
C72A C71A H71A 120 . . ?
C70A C71A H71A 120 . . ?
C73A C72A C71A 120 . . ?
C73A C72A H72A 120 . . ?
C71A C72A H72A 120 . . ?
C72A C73A C74A 120 . . ?
C72A C73A C76A 120.6(12) . . ?
C74A C73A C76A 119.4(12) . . ?
C75A C74A C73A 120 . . ?
C75A C74A H74A 120 . . ?
C73A C74A H74A 120 . . ?
C74A C75A C70A 120 . . ?
C74A C75A H75A 120 . . ?
C70A C75A H75A 120 . . ?
C73A C76A H76A 109.5 . . ?
C73A C76A H76B 109.5 . . ?
H76A C76A H76B 109.5 . . ?
C73A C76A H76C 109.5 . . ?
H76A C76A H76C 109.5 . . ?
H76B C76A H76C 109.5 . . ?
C70B N4B P4B 121.0(14) . . ?
C70B N4B Fe2 121.3(12) . . ?
P4B N4B Fe2 117.0(11) . . ?
N4B P4B C64B 107.0(12) . . ?
N4B P4B C58B 108.5(12) . . ?
C64B P4B C58B 103.2(11) . . ?
N4B P4B Co4 112.6(11) . . ?
C64B P4B Co4 116.8(11) . . ?
C58B P4B Co4 108.2(13) . . ?
C59B C58B C63B 120 . . ?
C59B C58B P4B 120.1(10) . . ?
C63B C58B P4B 119.8(10) . . ?
C58B C59B C60B 120 . . ?
C58B C59B H59B 120 . . ?
C60B C59B H59B 120 . . ?
C61B C60B C59B 120 . . ?
C61B C60B H60B 120 . . ?
C59B C60B H60B 120 . . ?
C60B C61B C62B 120 . . ?
C60B C61B H61B 120 . . ?
C62B C61B H61B 120 . . ?
C61B C62B C63B 120 . . ?
C61B C62B H62B 120 . . ?
C63B C62B H62B 120 . . ?
C62B C63B C58B 120 . . ?
C62B C63B H63B 120 . . ?
C58B C63B H63B 120 . . ?
C65B C64B C69B 120 . . ?
C65B C64B P4B 121.3(10) . . ?
C69B C64B P4B 118.7(10) . . ?
C66B C65B C64B 120 . . ?
C66B C65B H65B 120 . . ?
C64B C65B H65B 120 . . ?
C65B C66B C67B 120 . . ?
C65B C66B H66B 120 . . ?
C67B C66B H66B 120 . . ?
C68B C67B C66B 120 . . ?
C68B C67B H67B 120 . . ?
C66B C67B H67B 120 . . ?
C67B C68B C69B 120 . . ?
C67B C68B H68B 120 . . ?
C69B C68B H68B 120 . . ?
C68B C69B C64B 120 . . ?
C68B C69B H69B 120 . . ?
C64B C69B H69B 120 . . ?
C71B C70B C75B 120 . . ?
C71B C70B N4B 117.1(11) . . ?
C75B C70B N4B 120.9(12) . . ?
C72B C71B C70B 120 . . ?
C72B C71B H71B 120 . . ?
C70B C71B H71B 120 . . ?
C71B C72B C73B 120 . . ?
C71B C72B H72B 120 . . ?
C73B C72B H72B 120 . . ?
C74B C73B C72B 120 . . ?
C74B C73B C76B 120.2(14) . . ?
C72B C73B C76B 119.8(14) . . ?
C75B C74B C73B 120 . . ?
C75B C74B H74B 120 . . ?
C73B C74B H74B 120 . . ?
C74B C75B C70B 120 . . ?
C74B C75B H75B 120 . . ?
C70B C75B H75B 120 . . ?
C73B C76B H76D 99.1 . . ?
C73B C76B H76E 112.1 . . ?
H76D C76B H76E 109.4 . . ?
C73B C76B H76F 116.8 . . ?
H76D C76B H76F 110.5 . . ?
H76E C76B H76F 108.6 . . ?
C178 C177 C182 120 . . ?
C178 C177 P5 115.9(5) . . ?
C182 C177 P5 123.9(5) . . ?
C177 C178 C179 120 . . ?
C177 C178 H178 120 . . ?
C179 C178 H178 120 . . ?
C178 C179 C180 120 . . ?
C178 C179 H179 120 . . ?
C180 C179 H179 120 . . ?
C181 C180 C179 120 . . ?
C181 C180 H180 120 . . ?
C179 C180 H180 120 . . ?
C182 C181 C180 120 . . ?
C182 C181 H181 120 . . ?
C180 C181 H181 120 . . ?
C181 C182 C177 120 . . ?
C181 C182 H182 120 . . ?
C177 C182 H182 120 . . ?
C184 C183 C188 120 . . ?
C184 C183 P5 121.0(5) . . ?
C188 C183 P5 118.9(5) . . ?
C183 C184 C185 120 . . ?
C183 C184 H184 120 . . ?
C185 C184 H184 120 . . ?
C186 C185 C184 120 . . ?
C186 C185 H185 120 . . ?
C184 C185 H185 120 . . ?
C185 C186 C187 120 . . ?
C185 C186 H186 120 . . ?
C187 C186 H186 120 . . ?
C186 C187 C188 120 . . ?
C186 C187 H187 120 . . ?
C188 C187 H187 120 . . ?
C187 C188 C183 120 . . ?
C187 C188 H188 120 . . ?
C183 C188 H188 120 . . ?
C89 N5 P5 123.1(6) . . ?
C89 N5 Fe3 126.0(5) . . ?
P5 N5 Fe3 110.9(4) . . ?
N5 P5 C83 109.2(5) . . ?
N5 P5 C177 106.3(5) . . ?
N5 P5 C183 107.2(5) . . ?
C177 P5 C183 106.0(4) . . ?
N5 P5 C77 107.0(5) . . ?
C83 P5 C77 113.0(7) . . ?
N5 P5 Co5 107.0(3) . . ?
C83 P5 Co5 109.2(6) . . ?
C177 P5 Co5 114.2(6) . . ?
C183 P5 Co5 115.6(6) . . ?
C77 P5 Co5 111.3(5) . . ?
C78 C77 C82 120 . . ?
C78 C77 P5 121.7(7) . . ?
C82 C77 P5 118.1(7) . . ?
C77 C78 C79 120 . . ?
C77 C78 H78 120 . . ?
C79 C78 H78 120 . . ?
C80 C79 C78 120 . . ?
C80 C79 H79 120 . . ?
C78 C79 H79 120 . . ?
C79 C80 C81 120 . . ?
C79 C80 H80 120 . . ?
C81 C80 H80 120 . . ?
C82 C81 C80 120 . . ?
C82 C81 H81 120 . . ?
C80 C81 H81 120 . . ?
C81 C82 C77 120 . . ?
C81 C82 H82 120 . . ?
C77 C82 H82 120 . . ?
C84 C83 C88 120 . . ?
C84 C83 P5 116.7(7) . . ?
C88 C83 P5 123.3(7) . . ?
C85 C84 C83 120 . . ?
C85 C84 H84 120 . . ?
C83 C84 H84 120 . . ?
C84 C85 C86 120 . . ?
C84 C85 H85 120 . . ?
C86 C85 H85 120 . . ?
C87 C86 C85 120 . . ?
C87 C86 H86 120 . . ?
C85 C86 H86 120 . . ?
C86 C87 C88 120 . . ?
C86 C87 H87 120 . . ?
C88 C87 H87 120 . . ?
C87 C88 C83 120 . . ?
C87 C88 H88 120 . . ?
C83 C88 H88 120 . . ?
C90 C89 C94 120 . . ?
C90 C89 N5 122.5(5) . . ?
C94 C89 N5 117.5(5) . . ?
C91 C90 C89 120 . . ?
C91 C90 H90 120 . . ?
C89 C90 H90 120 . . ?
C90 C91 C92 120 . . ?
C90 C91 H91 120 . . ?
C92 C91 H91 120 . . ?
C93 C92 C91 120 . . ?
C93 C92 C95 120.6(9) . . ?
C91 C92 C95 119.4(9) . . ?
C92 C93 C94 120 . . ?
C92 C93 H93 120 . . ?
C94 C93 H93 120 . . ?
C93 C94 C89 120 . . ?
C93 C94 H94 120 . . ?
C89 C94 H94 120 . . ?
C92 C95 H95A 109.5 . . ?
C92 C95 H95B 109.3 . . ?
H95A C95 H95B 109.5 . . ?
C92 C95 H95C 109.7 . . ?
H95A C95 H95C 109.5 . . ?
H95B C95 H95C 109.5 . . ?
C108 N6 P6 123.4(6) . . ?
C108 N6 Fe3 127.9(6) . . ?
P6 N6 Fe3 108.4(4) . . ?
N6 P6 C102 109.2(4) . . ?
N6 P6 C96 107.8(4) . . ?
C102 P6 C96 108.7(4) . . ?
N6 P6 Co6 108.3(3) . . ?
C102 P6 Co6 110.6(3) . . ?
C96 P6 Co6 112.1(3) . . ?
C97 C96 C101 120 . . ?
C97 C96 P6 117.6(5) . . ?
C101 C96 P6 122.1(5) . . ?
C98 C97 C96 120 . . ?
C98 C97 H97 120 . . ?
C96 C97 H97 120 . . ?
C97 C98 C99 120 . . ?
C97 C98 H98 120 . . ?
C99 C98 H98 120 . . ?
C100 C99 C98 120 . . ?
C100 C99 H99 120 . . ?
C98 C99 H99 120 . . ?
C99 C100 C101 120 . . ?
C99 C100 H100 120 . . ?
C101 C100 H100 120 . . ?
C100 C101 C96 120 . . ?
C100 C101 H101 120 . . ?
C96 C101 H101 120 . . ?
C103 C102 C107 120 . . ?
C103 C102 P6 120.1(4) . . ?
C107 C102 P6 119.4(4) . . ?
C104 C103 C102 120 . . ?
C104 C103 H103 120 . . ?
C102 C103 H103 120 . . ?
C103 C104 C105 120 . . ?
C103 C104 H104 120 . . ?
C105 C104 H104 120 . . ?
C106 C105 C104 120 . . ?
C106 C105 H105 120 . . ?
C104 C105 H105 120 . . ?
C105 C106 C107 120 . . ?
C105 C106 H106 120 . . ?
C107 C106 H106 120 . . ?
C106 C107 C102 120 . . ?
C106 C107 H107 120 . . ?
C102 C107 H107 120 . . ?
C109 C108 C113 120 . . ?
C109 C108 N6 117.1(6) . . ?
C113 C108 N6 122.8(6) . . ?
C108 C109 C110 120 . . ?
C108 C109 H109 120 . . ?
C110 C109 H109 120 . . ?
C111 C110 C109 120 . . ?
C111 C110 H110 120 . . ?
C109 C110 H110 120 . . ?
C112 C111 C110 120 . . ?
C112 C111 C114 119.3(9) . . ?
C110 C111 C114 120.6(9) . . ?
C111 C112 C113 120 . . ?
C111 C112 H112 120 . . ?
C113 C112 H112 120 . . ?
C112 C113 C108 120 . . ?
C112 C113 H113 120 . . ?
C108 C113 H113 120 . . ?
C111 C114 H11A 109.4 . . ?
C111 C114 H11B 109.9 . . ?
H11A C114 H11B 109.5 . . ?
C111 C114 H11C 109.1 . . ?
H11A C114 H11C 109.5 . . ?
H11B C114 H11C 109.5 . . ?
N2 Fe1 N1 144.0(4) . . ?
N2 Fe1 C115 95.5(5) . . ?
N1 Fe1 C115 109.5(5) . . ?
N2 Fe1 Se2 102.7(2) . . ?
N1 Fe1 Se2 97.1(2) . . ?
C115 Fe1 Se2 101.9(4) . . ?
N7A C115 Fe1 160.8(13) . . ?
C115 N7A C116 177.8(16) . . ?
N7A C116 C117 107.7(14) . . ?
N7A C116 C118 109.3(15) . . ?
C117 C116 C118 112.4(16) . . ?
N7A C116 C119 109.4(15) . . ?
C117 C116 C119 107.1(16) . . ?
C118 C116 C119 110.8(17) . . ?
C116 C117 H11D 109.5 . . ?
C116 C117 H11E 109.5 . . ?
H11D C117 H11E 109.5 . . ?
C116 C117 H11F 109.5 . . ?
H11D C117 H11F 109.5 . . ?
H11E C117 H11F 109.5 . . ?
C116 C118 H11G 109.5 . . ?
C116 C118 H11H 109.5 . . ?
H11G C118 H11H 109.5 . . ?
C116 C118 H11I 109.5 . . ?
H11G C118 H11I 109.5 . . ?
H11H C118 H11I 109.5 . . ?
C116 C119 H11J 109.5 . . ?
C116 C119 H11K 109.5 . . ?
H11J C119 H11K 109.5 . . ?
C116 C119 H11L 109.5 . . ?
H11J C119 H11L 109.5 . . ?
H11K C119 H11L 109.5 . . ?
N2 Fe1B N1 141.8(7) . . ?
N2 Fe1B C129 62(2) . . ?
N1 Fe1B C129 89(2) . . ?
N2 Fe1B Se1 103.9(5) . . ?
N1 Fe1B Se1 108.7(5) . . ?
C129 Fe1B Se1 161.2(19) . . ?
N2 Fe1B Se2 102.8(5) . . ?
N1 Fe1B Se2 97.4(4) . . ?
C129 Fe1B Se2 82.9(13) . . ?
Se1 Fe1B Se2 88.8(4) . . ?
N2 Fe1B P1 175.2(6) . . ?
N1 Fe1B P1 35.2(2) . . ?
C129 Fe1B P1 113(2) . . ?
Se1 Fe1B P1 80.7(3) . . ?
Se2 Fe1B P1 75.7(3) . . ?
N2 Fe1B Co2 79.2(4) . . ?
N1 Fe1B Co2 137.6(5) . . ?
C129 Fe1B Co2 110.9(16) . . ?
Se1 Fe1B Co2 51.7(2) . . ?
Se2 Fe1B Co2 51.62(19) . . ?
P1 Fe1B Co2 103.0(3) . . ?
N2 Fe1B Co1 137.4(5) . . ?
N1 Fe1B Co1 80.0(4) . . ?
C129 Fe1B Co1 129.6(15) . . ?
Se1 Fe1B Co1 51.5(2) . . ?
Se2 Fe1B Co1 50.73(19) . . ?
P1 Fe1B Co1 44.88(16) . . ?
Co2 Fe1B Co1 58.2(2) . . ?
N7B C129 Fe1B 162(3) . . ?
C129 N7B C130 175(6) . . ?
N7B C130 C131 107.9(15) . . ?
N7B C130 C132 109.5(16) . . ?
C131 C130 C132 112.2(17) . . ?
N7B C130 C133 109.6(16) . . ?
C131 C130 C133 106.9(17) . . ?
C132 C130 C133 110.7(18) . . ?
C130 C131 H13A 109.5 . . ?
C130 C131 H13B 109.5 . . ?
H13A C131 H13B 109.5 . . ?
C130 C131 H13C 109.5 . . ?
H13A C131 H13C 109.5 . . ?
H13B C131 H13C 109.5 . . ?
C130 C132 H13D 109.5 . . ?
C130 C132 H13E 109.5 . . ?
H13D C132 H13E 109.5 . . ?
C130 C132 H13F 109.5 . . ?
H13D C132 H13F 109.5 . . ?
H13E C132 H13F 109.5 . . ?
C130 C133 H13G 109.5 . . ?
C130 C133 H13H 109.5 . . ?
H13G C133 H13H 109.5 . . ?
C130 C133 H13I 109.5 . . ?
H13G C133 H13I 109.5 . . ?
H13H C133 H13I 109.5 . . ?
N8A C120 Fe2 160(4) . . ?
C120 N8A C121 171(4) . . ?
N8A C121 C122 108.1(19) . . ?
N8A C121 C124 106.7(18) . . ?
C122 C121 C124 110(2) . . ?
N8A C121 C123 106.9(18) . . ?
C122 C121 C123 112(2) . . ?
C124 C121 C123 113(2) . . ?
C121 C122 H12A 109.5 . . ?
C121 C122 H12B 109.5 . . ?
H12A C122 H12B 109.5 . . ?
C121 C122 H12C 109.5 . . ?
H12A C122 H12C 109.5 . . ?
H12B C122 H12C 109.5 . . ?
C121 C123 H12D 109.5 . . ?
C121 C123 H12E 109.5 . . ?
H12D C123 H12E 109.5 . . ?
C121 C123 H12F 109.5 . . ?
H12D C123 H12F 109.5 . . ?
H12E C123 H12F 109.5 . . ?
C121 C124 H12G 109.5 . . ?
C121 C124 H12H 109.5 . . ?
H12G C124 H12H 109.5 . . ?
C121 C124 H12I 109.5 . . ?
H12G C124 H12I 109.5 . . ?
H12H C124 H12I 109.5 . . ?
N4B Fe2 N3 156.0(8) . . ?
N3 Fe2 N4A 149.2(6) . . ?
N4B Fe2 C134 90(2) . . ?
N3 Fe2 C134 99.4(19) . . ?
N3 Fe2 C120 94.6(15) . . ?
N4A Fe2 C120 101.9(15) . . ?
N4B Fe2 Se3 91.3(6) . . ?
N3 Fe2 Se3 108.1(2) . . ?
N4A Fe2 Se3 94.5(4) . . ?
C134 Fe2 Se3 101(2) . . ?
C120 Fe2 Se3 100.4(17) . . ?
N8B C134 Fe2 160(5) . . ?
C134 N8B C135 162(4) . . ?
N8B C135 C136 106(2) . . ?
N8B C135 C138 107(2) . . ?
C136 C135 C138 109(2) . . ?
N8B C135 C137 108(2) . . ?
C136 C135 C137 113(2) . . ?
C138 C135 C137 113(2) . . ?
C135 C136 H13J 109.5 . . ?
C135 C136 H13K 109.5 . . ?
H13J C136 H13K 109.5 . . ?
C135 C136 H13L 109.5 . . ?
H13J C136 H13L 109.5 . . ?
H13K C136 H13L 109.5 . . ?
C135 C137 H13M 109.5 . . ?
C135 C137 H13N 109.5 . . ?
H13M C137 H13N 109.5 . . ?
C135 C137 H13O 109.5 . . ?
H13M C137 H13O 109.5 . . ?
H13N C137 H13O 109.5 . . ?
C135 C138 H13P 109.5 . . ?
C135 C138 H13Q 109.5 . . ?
H13P C138 H13Q 109.5 . . ?
C135 C138 H13R 109.5 . . ?
H13P C138 H13R 109.5 . . ?
H13Q C138 H13R 109.5 . . ?
O1 C125 C126 108.0(16) . . ?
O1 C125 H12J 110.1 . . ?
C126 C125 H12J 110.1 . . ?
O1 C125 H12K 110.1 . . ?
C126 C125 H12K 110.1 . . ?
H12J C125 H12K 108.4 . . ?
C127 C126 C125 109.7(19) . . ?
C127 C126 H12L 109.7 . . ?
C125 C126 H12L 109.7 . . ?
C127 C126 H12M 109.7 . . ?
C125 C126 H12M 109.7 . . ?
H12L C126 H12M 108.2 . . ?
C126 C127 C128 103.3(18) . . ?
C126 C127 H12N 111.1 . . ?
C128 C127 H12N 111.1 . . ?
C126 C127 H12O 111.1 . . ?
C128 C127 H12O 111.1 . . ?
H12N C127 H12O 109.1 . . ?
O1 C128 C127 111.3(18) . . ?
O1 C128 H12P 109.4 . . ?
C127 C128 H12P 109.4 . . ?
O1 C128 H12Q 109.4 . . ?
C127 C128 H12Q 109.4 . . ?
H12P C128 H12Q 108 . . ?
N6 Fe3 N5 149.6(3) . . ?
N6 Fe3 O1 92.1(4) . . ?
N5 Fe3 O1 88.8(3) . . ?
N6 Fe3 Se6 107.5(2) . . ?
N5 Fe3 Se6 102.9(2) . . ?
O1 Fe3 Se6 90.0(2) . . ?
N6 Fe3 Se5 91.9(3) . . ?
N5 Fe3 Se5 89.5(2) . . ?
O1 Fe3 Se5 174.7(3) . . ?
Se6 Fe3 Se5 85.56(7) . . ?
N6 Fe3 Co6 74.9(2) . . ?
N5 Fe3 Co6 126.1(2) . . ?
O1 Fe3 Co6 129.5(2) . . ?
Se6 Fe3 Co6 51.01(5) . . ?
Se5 Fe3 Co6 48.69(5) . . ?
P1 Co1 Se1 97.16(9) . . ?
P1 Co1 Se2 93.12(9) . . ?
Se1 Co1 Se2 93.84(6) . . ?
P1 Co1 Se7 105.86(9) . . ?
Se1 Co1 Se7 156.88(7) . . ?
Se2 Co1 Se7 87.08(6) . . ?
P1 Co1 Se6 104.69(9) . . ?
Se1 Co1 Se6 86.41(6) . . ?
Se2 Co1 Se6 162.03(7) . . ?
Se7 Co1 Se6 85.77(6) . . ?
P1 Co1 Co2 126.62(9) . . ?
Se1 Co1 Co2 52.93(4) . . ?
Se2 Co1 Co2 53.79(4) . . ?
Se7 Co1 Co2 111.74(6) . . ?
Se6 Co1 Co2 114.37(6) . . ?
P1 Co1 Fe1B 66.3(2) . . ?
Se1 Co1 Fe1B 52.7(2) . . ?
Se2 Co1 Fe1B 56.0(2) . . ?
Se7 Co1 Fe1B 140.2(2) . . ?
Se6 Co1 Fe1B 133.9(2) . . ?
Co2 Co1 Fe1B 60.51(19) . . ?
P1 Co1 Co6 137.64(9) . . ?
Se1 Co1 Co6 52.21(4) . . ?
Se2 Co1 Co6 114.80(6) . . ?
Se7 Co1 Co6 106.71(6) . . ?
Se6 Co1 Co6 52.25(4) . . ?
Co2 Co1 Co6 62.18(4) . . ?
Fe1B Co1 Co6 102.6(2) . . ?
P1 Co1 Co3 133.22(9) . . ?
Se1 Co1 Co3 113.45(6) . . ?
Se2 Co1 Co3 52.17(4) . . ?
Se7 Co1 Co3 50.50(4) . . ?
Se6 Co1 Co3 111.45(6) . . ?
Co2 Co1 Co3 61.67(4) . . ?
Fe1B Co1 Co3 104.7(2) . . ?
Co6 Co1 Co3 88.78(5) . . ?
P1 Co1 Co5 142.29(9) . . ?
Se1 Co1 Co5 108.52(6) . . ?
Se2 Co1 Co5 111.64(6) . . ?
Se7 Co1 Co5 50.55(4) . . ?
Se6 Co1 Co5 51.85(4) . . ?
Co2 Co1 Co5 91.07(5) . . ?
Fe1B Co1 Co5 151.3(2) . . ?
Co6 Co1 Co5 56.47(4) . . ?
Co3 Co1 Co5 59.68(4) . . ?
P2 Co2 Se8 102.96(9) . . ?
P2 Co2 Se1 94.55(9) . . ?
Se8 Co2 Se1 86.35(6) . . ?
P2 Co2 Se2 99.62(9) . . ?
Se8 Co2 Se2 157.38(7) . . ?
Se1 Co2 Se2 93.32(5) . . ?
P2 Co2 Se3 104.69(9) . . ?
Se8 Co2 Se3 87.28(6) . . ?
Se1 Co2 Se3 160.64(7) . . ?
Se2 Co2 Se3 85.65(5) . . ?
P2 Co2 Co1 129.10(9) . . ?
Se8 Co2 Co1 111.36(6) . . ?
Se1 Co2 Co1 53.12(4) . . ?
Se2 Co2 Co1 52.95(4) . . ?
Se3 Co2 Co1 113.15(6) . . ?
P2 Co2 Fe1B 67.9(2) . . ?
Se8 Co2 Fe1B 135.6(2) . . ?
Se1 Co2 Fe1B 53.1(2) . . ?
Se2 Co2 Fe1B 56.1(2) . . ?
Se3 Co2 Fe1B 137.0(2) . . ?
Co1 Co2 Fe1B 61.2(2) . . ?
P2 Co2 Co4 139.21(9) . . ?
Se8 Co2 Co4 50.87(4) . . ?
Se1 Co2 Co4 111.48(6) . . ?
Se2 Co2 Co4 109.20(6) . . ?
Se3 Co2 Co4 51.46(4) . . ?
Co1 Co2 Co4 91.61(5) . . ?
Fe1B Co2 Co4 152.9(2) . . ?
P2 Co2 Co3 139.10(9) . . ?
Se8 Co2 Co3 107.65(6) . . ?
Se1 Co2 Co3 113.63(6) . . ?
Se2 Co2 Co3 52.03(4) . . ?
Se3 Co2 Co3 51.56(4) . . ?
Co1 Co2 Co3 61.67(4) . . ?
Fe1B Co2 Co3 105.2(2) . . ?
Co4 Co2 Co3 57.27(4) . . ?
P2 Co2 Co6 132.63(9) . . ?
Se8 Co2 Co6 50.69(4) . . ?
Se1 Co2 Co6 51.70(4) . . ?
Se2 Co2 Co6 112.80(6) . . ?
Se3 Co2 Co6 111.12(6) . . ?
Co1 Co2 Co6 60.98(4) . . ?
Fe1B Co2 Co6 102.3(2) . . ?
Co4 Co2 Co6 59.93(4) . . ?
Co3 Co2 Co6 88.14(5) . . ?
P3B Co3 Se4 94.3(4) . . ?
P3A Co3 Se4 93.2(3) . . ?
P3B Co3 Se7 98.6(4) . . ?
P3A Co3 Se7 97.4(3) . . ?
Se4 Co3 Se7 87.72(6) . . ?
P3B Co3 Se3 103.9(4) . . ?
P3A Co3 Se3 105.1(3) . . ?
Se4 Co3 Se3 93.13(5) . . ?
Se7 Co3 Se3 157.34(7) . . ?
P3B Co3 Se2 105.9(4) . . ?
P3A Co3 Se2 106.9(3) . . ?
Se4 Co3 Se2 159.60(7) . . ?
Se7 Co3 Se2 86.27(5) . . ?
Se3 Co3 Se2 85.13(5) . . ?
P3B Co3 Co4 132.1(4) . . ?
P3A Co3 Co4 132.0(3) . . ?
Se4 Co3 Co4 53.00(4) . . ?
Se7 Co3 Co4 111.91(6) . . ?
Se3 Co3 Co4 53.14(4) . . ?
Se2 Co3 Co4 111.96(6) . . ?
P3B Co3 Co5 128.9(4) . . ?
P3A Co3 Co5 127.4(3) . . ?
Se4 Co3 Co5 51.82(4) . . ?
Se7 Co3 Co5 50.90(4) . . ?
Se3 Co3 Co5 113.59(6) . . ?
Se2 Co3 Co5 110.53(6) . . ?
Co4 Co3 Co5 61.49(4) . . ?
P3B Co3 Co1 136.7(5) . . ?
P3A Co3 Co1 136.5(3) . . ?
Se4 Co3 Co1 111.70(6) . . ?
Se7 Co3 Co1 51.10(4) . . ?
Se3 Co3 Co1 108.33(6) . . ?
Se2 Co3 Co1 50.52(4) . . ?
Co4 Co3 Co1 90.78(5) . . ?
Co5 Co3 Co1 60.21(4) . . ?
P3B Co3 Co2 142.6(4) . . ?
P3A Co3 Co2 144.2(3) . . ?
Se4 Co3 Co2 112.87(6) . . ?
Se7 Co3 Co2 107.36(6) . . ?
Se3 Co3 Co2 51.73(4) . . ?
Se2 Co3 Co2 51.14(4) . . ?
Co4 Co3 Co2 60.92(4) . . ?
Co5 Co3 Co2 88.48(5) . . ?
Co1 Co3 Co2 56.67(4) . . ?
P4B Co4 Se8 104.0(4) . . ?
P4A Co4 Se8 103.2(3) . . ?
P4B Co4 Se4 99.1(4) . . ?
P4A Co4 Se4 99.9(3) . . ?
Se8 Co4 Se4 156.92(7) . . ?
P4B Co4 Se3 88.2(5) . . ?
P4A Co4 Se3 89.8(4) . . ?
Se8 Co4 Se3 87.96(6) . . ?
Se4 Co4 Se3 93.30(6) . . ?
P4B Co4 Se5 110.4(5) . . ?
P4A Co4 Se5 108.8(4) . . ?
Se8 Co4 Se5 86.80(6) . . ?
Se4 Co4 Se5 84.73(6) . . ?
Se3 Co4 Se5 161.43(7) . . ?
P4B Co4 Co3 124.3(5) . . ?
P4A Co4 Co3 126.0(4) . . ?
Se8 Co4 Co3 112.27(6) . . ?
Se4 Co4 Co3 52.58(4) . . ?
Se3 Co4 Co3 53.78(4) . . ?
Se5 Co4 Co3 112.46(6) . . ?
P4B Co4 Co2 128.2(4) . . ?
P4A Co4 Co2 128.9(3) . . ?
Se8 Co4 Co2 50.99(4) . . ?
Se4 Co4 Co2 113.34(6) . . ?
Se3 Co4 Co2 52.23(4) . . ?
Se5 Co4 Co2 111.82(6) . . ?
Co3 Co4 Co2 61.82(4) . . ?
P4B Co4 Co6 144.2(5) . . ?
P4A Co4 Co6 142.6(4) . . ?
Se8 Co4 Co6 51.03(4) . . ?
Se4 Co4 Co6 108.01(6) . . ?
Se3 Co4 Co6 112.55(6) . . ?
Se5 Co4 Co6 51.40(4) . . ?
Co3 Co4 Co6 91.13(5) . . ?
Co2 Co4 Co6 60.60(4) . . ?
P4B Co4 Co5 142.0(4) . . ?
P4A Co4 Co5 141.7(3) . . ?
Se8 Co4 Co5 107.08(6) . . ?
Se4 Co4 Co5 51.66(4) . . ?
Se3 Co4 Co5 114.03(6) . . ?
Se5 Co4 Co5 51.20(4) . . ?
Co3 Co4 Co5 61.30(4) . . ?
Co2 Co4 Co5 88.86(5) . . ?
Co6 Co4 Co5 56.44(4) . . ?
P5 Co5 Se7 104.65(10) . . ?
P5 Co5 Se5 97.09(10) . . ?
Se7 Co5 Se5 157.90(7) . . ?
P5 Co5 Se4 103.10(9) . . ?
Se7 Co5 Se4 86.64(6) . . ?
Se5 Co5 Se4 84.61(6) . . ?
P5 Co5 Se6 96.43(9) . . ?
Se7 Co5 Se6 86.03(6) . . ?
Se5 Co5 Se6 95.54(6) . . ?
Se4 Co5 Se6 160.31(7) . . ?
P5 Co5 Co6 129.50(10) . . ?
Se7 Co5 Co6 111.94(6) . . ?
Se5 Co5 Co6 53.96(5) . . ?
Se4 Co5 Co6 112.40(6) . . ?
Se6 Co5 Co6 54.37(5) . . ?
P5 Co5 Co3 138.62(10) . . ?
Se7 Co5 Co3 50.78(4) . . ?
Se5 Co5 Co3 109.09(6) . . ?
Se4 Co5 Co3 50.54(4) . . ?
Se6 Co5 Co3 111.75(6) . . ?
Co6 Co5 Co3 91.86(5) . . ?
P5 Co5 Co4 135.99(10) . . ?
Se7 Co5 Co4 107.56(6) . . ?
Se5 Co5 Co4 51.91(4) . . ?
Se4 Co5 Co4 50.78(4) . . ?
Se6 Co5 Co4 114.81(6) . . ?
Co6 Co5 Co4 61.71(5) . . ?
Co3 Co5 Co4 57.22(4) . . ?
P5 Co5 Co1 135.65(10) . . ?
Se7 Co5 Co1 51.03(4) . . ?
Se5 Co5 Co1 113.97(6) . . ?
Se4 Co5 Co1 110.32(6) . . ?
Se6 Co5 Co1 51.72(4) . . ?
Co6 Co5 Co1 61.25(5) . . ?
Co3 Co5 Co1 60.11(4) . . ?
Co4 Co5 Co1 88.27(5) . . ?
P6 Co6 Se8 98.39(9) . . ?
P6 Co6 Se5 92.44(9) . . ?
Se8 Co6 Se5 86.88(6) . . ?
P6 Co6 Se1 107.02(10) . . ?
Se8 Co6 Se1 85.01(5) . . ?
Se5 Co6 Se1 159.80(7) . . ?
P6 Co6 Se6 103.59(9) . . ?
Se8 Co6 Se6 157.77(7) . . ?
Se5 Co6 Se6 95.42(6) . . ?
Se1 Co6 Se6 85.40(5) . . ?
P6 Co6 Co5 130.86(10) . . ?
Se8 Co6 Co5 112.05(6) . . ?
Se5 Co6 Co5 53.76(5) . . ?
Se1 Co6 Co5 113.02(6) . . ?
Se6 Co6 Co5 54.42(5) . . ?
P6 Co6 Co1 143.21(10) . . ?
Se8 Co6 Co1 106.94(6) . . ?
Se5 Co6 Co1 114.79(6) . . ?
Se1 Co6 Co1 50.90(4) . . ?
Se6 Co6 Co1 52.16(4) . . ?
Co5 Co6 Co1 62.28(5) . . ?
P6 Co6 Co4 127.90(10) . . ?
Se8 Co6 Co4 50.60(4) . . ?
Se5 Co6 Co4 51.93(4) . . ?
Se1 Co6 Co4 109.57(6) . . ?
Se6 Co6 Co4 115.00(6) . . ?
Co5 Co6 Co4 61.85(5) . . ?
Co1 Co6 Co4 88.88(5) . . ?
P6 Co6 Co2 137.04(9) . . ?
Se8 Co6 Co2 50.38(4) . . ?
Se5 Co6 Co2 111.22(6) . . ?
Se1 Co6 Co2 50.25(4) . . ?
Se6 Co6 Co2 108.94(6) . . ?
Co5 Co6 Co2 91.35(5) . . ?
Co1 Co6 Co2 56.84(4) . . ?
Co4 Co6 Co2 59.47(4) . . ?
P6 Co6 Fe3 68.37(9) . . ?
Se8 Co6 Fe3 142.17(7) . . ?
Se5 Co6 Fe3 59.72(5) . . ?
Se1 Co6 Fe3 132.33(7) . . ?
Se6 Co6 Fe3 52.89(5) . . ?
Co5 Co6 Fe3 63.87(5) . . ?
Co1 Co6 Fe3 103.30(6) . . ?
Co4 Co6 Fe3 108.77(6) . . ?
Co2 Co6 Fe3 154.57(6) . . ?
Co2 Se1 Co1 73.95(5) . . ?
Co2 Se1 Fe1B 75.3(2) . . ?
Co1 Se1 Fe1B 75.8(2) . . ?
Co2 Se1 Co6 78.05(5) . . ?
Co1 Se1 Co6 76.89(5) . . ?
Fe1B Se1 Co6 146.0(3) . . ?
Co1 Se2 Co2 73.26(5) . . ?
Co1 Se2 Co3 77.31(5) . . ?
Co2 Se2 Co3 76.83(5) . . ?
Co1 Se2 Fe1B 73.3(3) . . ?
Co2 Se2 Fe1B 72.3(3) . . ?
Co3 Se2 Fe1B 142.1(3) . . ?
Co1 Se2 Fe1 90.90(6) . . ?
Co2 Se2 Fe1 88.24(6) . . ?
Co3 Se2 Fe1 163.08(7) . . ?
Co4 Se3 Co3 73.08(5) . . ?
Co4 Se3 Co2 76.31(5) . . ?
Co3 Se3 Co2 76.72(5) . . ?
Co4 Se3 Fe2 88.33(6) . . ?
Co3 Se3 Fe2 81.54(6) . . ?
Co2 Se3 Fe2 156.23(6) . . ?
Co3 Se4 Co4 74.42(5) . . ?
Co3 Se4 Co5 77.65(5) . . ?
Co4 Se4 Co5 77.56(5) . . ?
Co5 Se5 Co6 72.28(5) . . ?
Co5 Se5 Co4 76.90(5) . . ?
Co6 Se5 Co4 76.66(5) . . ?
Co5 Se5 Fe3 73.69(6) . . ?
Co6 Se5 Fe3 71.59(6) . . ?
Co4 Se5 Fe3 141.81(6) . . ?
Co1 Se6 Co6 75.59(5) . . ?
Co1 Se6 Co5 76.43(5) . . ?
Co6 Se6 Co5 71.20(5) . . ?
Co1 Se6 Fe3 146.75(7) . . ?
Co6 Se6 Fe3 76.10(6) . . ?
Co5 Se6 Fe3 78.23(7) . . ?
Co3 Se7 Co5 78.31(5) . . ?
Co3 Se7 Co1 78.40(5) . . ?
Co5 Se7 Co1 78.42(5) . . ?
Co4 Se8 Co2 78.14(5) . . ?
Co4 Se8 Co6 78.37(5) . . ?
Co2 Se8 Co6 78.92(5) . . ?
C128 O1 C125 105.4(14) . . ?
C128 O1 Fe3 132.9(11) . . ?
C125 O1 Fe3 121.7(10) . . ?
F1A P7A F4A 86.8(16) . . ?
F1A P7A F2A 89.9(19) . . ?
F4A P7A F2A 176(2) . . ?
F1A P7A F6A 92.6(17) . . ?
F4A P7A F6A 92.3(15) . . ?
F2A P7A F6A 89.7(16) . . ?
F1A P7A F3A 175(2) . . ?
F4A P7A F3A 87.9(17) . . ?
F2A P7A F3A 95.3(15) . . ?
F6A P7A F3A 88.5(18) . . ?
F1A P7A F5A 92(2) . . ?
F4A P7A F5A 89.9(17) . . ?
F2A P7A F5A 88.3(15) . . ?
F6A P7A F5A 175.2(19) . . ?
F3A P7A F5A 87.3(17) . . ?
F1B P7B F2B 86.9(19) . . ?
F1B P7B F4B 88.6(17) . . ?
F2B P7B F4B 176(2) . . ?
F1B P7B F5B 94.3(18) . . ?
F2B P7B F5B 90.8(14) . . ?
F4B P7B F5B 89.8(16) . . ?
F1B P7B F6B 91.8(16) . . ?
F2B P7B F6B 90.2(16) . . ?
F4B P7B F6B 89.6(15) . . ?
F5B P7B F6B 174(2) . . ?
F1B P7B F3B 179(2) . . ?
F2B P7B F3B 93.7(15) . . ?
F4B P7B F3B 90.8(19) . . ?
F5B P7B F3B 85.5(16) . . ?
F6B P7B F3B 88.4(17) . . ?


#----------------------------------------------------------------------------#
#                   SQUEEZE DETAILS                                          #
#----------------------------------------------------------------------------#

_shelx_fab_file                  
;
    1    0    0    309.61      0.00
    2    0    0     88.06      0.00
    3    0    0     25.52      0.00
    4    0    0     18.11      0.00
    5    0    0      7.12      0.00
    6    0    0      3.68      0.00
    7    0    0     -1.54      0.00
    8    0    0      2.59      0.00
    9    0    0      8.89      0.00
   10    0    0      6.59      0.00
   11    0    0      1.34      0.00
   12    0    0     -1.14      0.00
   13    0    0      1.63      0.00
   14    0    0      2.48      0.00
   15    0    0     -0.71      0.00
   16    0    0     -1.81      0.00
   17    0    0      0.24      0.00
   18    0    0      2.34      0.00
   19    0    0      2.19      0.00
   20    0    0      1.14      0.00
   21    0    0      1.25      0.00
   22    0    0      1.84      0.00
   23    0    0      1.78      0.00
   24    0    0      2.55      0.00
   25    0    0      4.19      0.00
  -25    1    0     -1.61      0.00
  -24    1    0     -0.56      0.00
  -23    1    0      3.33      0.00
  -22    1    0      7.43      0.00
  -21    1    0      8.21      0.00
  -20    1    0      8.29      0.00
  -19    1    0      8.58      0.00
  -18    1    0      6.64      0.00
  -17    1    0      2.35      0.00
  -16    1    0     -0.45      0.00
  -15    1    0      0.35      0.00
  -14    1    0      1.78      0.00
  -13    1    0      0.64      0.00
  -12    1    0     -0.07      0.00
  -11    1    0      3.23      0.00
  -10    1    0      5.77      0.00
   -9    1    0      5.94      0.00
   -8    1    0      4.45      0.00
   -7    1    0      3.75      0.00
   -6    1    0     11.55      0.00
   -5    1    0     27.31      0.00
   -4    1    0     49.28      0.00
   -3    1    0     53.49      0.00
   -2    1    0     52.27      0.00
   -1    1    0    106.25      0.00
    0    1    0    101.91      0.00
    1    1    0    -44.80      0.00
    2    1    0   -101.89      0.00
    3    1    0     -1.31      0.00
    4    1    0     45.79      0.00
    5    1    0     20.42      0.00
    6    1    0      7.85      0.00
    7    1    0      2.05      0.00
    8    1    0     -0.77      0.00
    9    1    0     -4.79      0.00
   10    1    0     -9.85      0.00
   11    1    0     -5.53      0.00
   12    1    0      0.73      0.00
   13    1    0      3.55      0.00
   14    1    0      1.79      0.00
   15    1    0     -0.33      0.00
   16    1    0      2.16      0.00
   17    1    0      3.88      0.00
   18    1    0      2.42      0.00
   19    1    0     -0.05      0.00
   20    1    0     -0.48      0.00
   21    1    0      3.76      0.00
   22    1    0      8.91      0.00
   23    1    0     10.54      0.00
   24    1    0     10.22      0.00
   25    1    0      9.65      0.00
   26    1    0      7.29      0.00
  -25    2    0      6.26      0.00
  -24    2    0      7.41      0.00
  -23    2    0      8.65      0.00
  -22    2    0      7.47      0.00
  -21    2    0      2.33      0.00
  -20    2    0      1.41      0.00
  -19    2    0      3.70      0.00
  -18    2    0      2.23      0.00
  -17    2    0     -1.60      0.00
  -16    2    0     -3.27      0.00
  -15    2    0     -1.94      0.00
  -14    2    0     -0.15      0.00
  -13    2    0     -0.52      0.00
  -12    2    0     -2.25      0.00
  -11    2    0     -1.54      0.00
  -10    2    0      0.84      0.00
   -9    2    0      3.49      0.00
   -8    2    0      5.56      0.00
   -7    2    0      4.91      0.00
   -6    2    0      6.75      0.00
   -5    2    0      2.53      0.00
   -4    2    0    -20.93      0.00
   -3    2    0    -47.70      0.00
   -2    2    0    -36.59      0.00
   -1    2    0     33.99      0.00
    0    2    0     62.32      0.00
    1    2    0    -23.11      0.00
    2    2    0    -66.77      0.00
    3    2    0    -12.93      0.00
    4    2    0      0.93      0.00
    5    2    0    -15.87      0.00
    6    2    0     -4.82      0.00
    7    2    0     -1.48      0.00
    8    2    0     -6.71      0.00
    9    2    0     -7.80      0.00
   10    2    0     -7.03      0.00
   11    2    0     -2.72      0.00
   12    2    0     -2.13      0.00
   13    2    0     -2.20      0.00
   14    2    0     -0.46      0.00
   15    2    0      1.37      0.00
   16    2    0      3.08      0.00
   17    2    0     -0.42      0.00
   18    2    0     -4.06      0.00
   19    2    0     -2.70      0.00
   20    2    0     -0.07      0.00
   21    2    0      2.43      0.00
   22    2    0      2.74      0.00
   23    2    0      1.17      0.00
   24    2    0      2.25      0.00
   25    2    0      4.42      0.00
   26    2    0      2.66      0.00
  -24    3    0     -7.12      0.00
  -23    3    0     -5.76      0.00
  -22    3    0     -2.59      0.00
  -21    3    0     -4.95      0.00
  -20    3    0     -2.67      0.00
  -19    3    0      1.66      0.00
  -18    3    0     -1.22      0.00
  -17    3    0     -4.26      0.00
  -16    3    0     -2.04      0.00
  -15    3    0      1.44      0.00
  -14    3    0      2.68      0.00
  -13    3    0      0.53      0.00
  -12    3    0     -2.78      0.00
  -11    3    0     -2.39      0.00
  -10    3    0      0.54      0.00
   -9    3    0      1.27      0.00
   -8    3    0     -0.37      0.00
   -7    3    0     -3.76      0.00
   -6    3    0     -2.58      0.00
   -5    3    0      0.82      0.00
   -4    3    0     -2.85      0.00
   -3    3    0      1.59      0.00
   -2    3    0     19.06      0.00
   -1    3    0     28.14      0.00
    0    3    0     -0.30      0.00
    1    3    0    -62.81      0.00
    2    3    0    -72.80      0.00
    3    3    0    -18.53      0.00
    4    3    0     -4.28      0.00
    5    3    0    -21.85      0.00
    6    3    0    -14.25      0.00
    7    3    0     -7.28      0.00
    8    3    0     -8.28      0.00
    9    3    0     -6.08      0.00
   10    3    0     -3.58      0.00
   11    3    0     -0.14      0.00
   12    3    0      0.57      0.00
   13    3    0      1.37      0.00
   14    3    0      1.44      0.00
   15    3    0     -0.56      0.00
   16    3    0     -0.34      0.00
   17    3    0     -1.61      0.00
   18    3    0     -1.51      0.00
   19    3    0      0.90      0.00
   20    3    0     -0.60      0.00
   21    3    0     -2.12      0.00
   22    3    0     -1.27      0.00
   23    3    0     -0.26      0.00
   24    3    0      1.52      0.00
   25    3    0      2.41      0.00
   26    3    0      1.01      0.00
  -24    4    0     -3.83      0.00
  -23    4    0      0.76      0.00
  -22    4    0     -1.42      0.00
  -21    4    0    -10.24      0.00
  -20    4    0     -6.78      0.00
  -19    4    0      2.39      0.00
  -18    4    0      0.27      0.00
  -17    4    0     -3.31      0.00
  -16    4    0     -1.43      0.00
  -15    4    0      0.00      0.00
  -14    4    0      1.25      0.00
  -13    4    0      2.63      0.00
  -12    4    0      2.01      0.00
  -11    4    0      0.74      0.00
  -10    4    0     -0.08      0.00
   -9    4    0     -2.00      0.00
   -8    4    0     -4.00      0.00
   -7    4    0     -5.31      0.00
   -6    4    0     -3.82      0.00
   -5    4    0     -0.51      0.00
   -4    4    0     -2.50      0.00
   -3    4    0     -0.58      0.00
   -2    4    0      4.20      0.00
   -1    4    0     -5.88      0.00
    0    4    0    -22.33      0.00
    1    4    0    -36.29      0.00
    2    4    0    -31.72      0.00
    3    4    0     -1.92      0.00
    4    4    0      5.06      0.00
    5    4    0    -10.18      0.00
    6    4    0     -5.18      0.00
    7    4    0      2.96      0.00
    8    4    0      0.62      0.00
    9    4    0     -0.17      0.00
   10    4    0      0.12      0.00
   11    4    0      0.96      0.00
   12    4    0      2.03      0.00
   13    4    0      2.85      0.00
   14    4    0      0.34      0.00
   15    4    0     -2.82      0.00
   16    4    0     -1.25      0.00
   17    4    0     -1.92      0.00
   18    4    0     -2.59      0.00
   19    4    0      0.73      0.00
   20    4    0      1.67      0.00
   21    4    0      2.06      0.00
   22    4    0      3.60      0.00
   23    4    0      4.15      0.00
   24    4    0      4.21      0.00
   25    4    0      2.58      0.00
   26    4    0     -0.34      0.00
  -23    5    0     -0.17      0.00
  -22    5    0      3.08      0.00
  -21    5    0     -0.37      0.00
  -20    5    0      1.83      0.00
  -19    5    0      4.68      0.00
  -18    5    0     -3.52      0.00
  -17    5    0     -7.74      0.00
  -16    5    0     -1.81      0.00
  -15    5    0      2.37      0.00
  -14    5    0      3.28      0.00
  -13    5    0      1.94      0.00
  -12    5    0     -1.30      0.00
  -11    5    0     -1.37      0.00
  -10    5    0      2.36      0.00
   -9    5    0      3.41      0.00
   -8    5    0      0.39      0.00
   -7    5    0     -1.52      0.00
   -6    5    0     -1.70      0.00
   -5    5    0     -1.94      0.00
   -4    5    0     -3.14      0.00
   -3    5    0      0.31      0.00
   -2    5    0      7.07      0.00
   -1    5    0      4.57      0.00
    0    5    0      4.33      0.00
    1    5    0     11.84      0.00
    2    5    0     14.90      0.00
    3    5    0     18.76      0.00
    4    5    0     11.24      0.00
    5    5    0     -6.63      0.00
    6    5    0     -3.61      0.00
    7    5    0      5.62      0.00
    8    5    0      1.87      0.00
    9    5    0      0.07      0.00
   10    5    0      1.90      0.00
   11    5    0      1.94      0.00
   12    5    0      1.33      0.00
   13    5    0      0.53      0.00
   14    5    0     -1.50      0.00
   15    5    0     -1.86      0.00
   16    5    0      1.08      0.00
   17    5    0      0.59      0.00
   18    5    0     -0.10      0.00
   19    5    0      2.23      0.00
   20    5    0      0.35      0.00
   21    5    0     -2.33      0.00
   22    5    0     -1.20      0.00
   23    5    0      0.25      0.00
   24    5    0      0.11      0.00
   25    5    0     -0.81      0.00
   26    5    0     -0.37      0.00
  -23    6    0      9.96      0.00
  -22    6    0     10.48      0.00
  -21    6    0      3.08      0.00
  -20    6    0      2.67      0.00
  -19    6    0      7.60      0.00
  -18    6    0      1.69      0.00
  -17    6    0     -4.06      0.00
  -16    6    0     -0.04      0.00
  -15    6    0      2.45      0.00
  -14    6    0      1.38      0.00
  -13    6    0      0.00      0.00
  -12    6    0     -1.29      0.00
  -11    6    0     -1.06      0.00
  -10    6    0     -0.27      0.00
   -9    6    0     -0.68      0.00
   -8    6    0     -0.46      0.00
   -7    6    0      3.25      0.00
   -6    6    0      4.11      0.00
   -5    6    0      0.20      0.00
   -4    6    0     -0.74      0.00
   -3    6    0      0.23      0.00
   -2    6    0     -2.04      0.00
   -1    6    0    -10.19      0.00
    0    6    0    -14.85      0.00
    1    6    0     -7.83      0.00
    2    6    0     -1.49      0.00
    3    6    0      1.16      0.00
    4    6    0     -0.26      0.00
    5    6    0     -6.50      0.00
    6    6    0     -2.31      0.00
    7    6    0      4.50      0.00
    8    6    0      2.00      0.00
    9    6    0      0.68      0.00
   10    6    0     -0.90      0.00
   11    6    0     -4.18      0.00
   12    6    0     -2.69      0.00
   13    6    0      0.24      0.00
   14    6    0     -0.03      0.00
   15    6    0     -0.84      0.00
   16    6    0      0.48      0.00
   17    6    0     -0.59      0.00
   18    6    0     -3.14      0.00
   19    6    0     -3.42      0.00
   20    6    0     -4.96      0.00
   21    6    0     -5.20      0.00
   22    6    0     -1.30      0.00
   23    6    0      2.07      0.00
   24    6    0      2.45      0.00
   25    6    0      0.89      0.00
   26    6    0     -1.15      0.00
  -22    7    0      6.99      0.00
  -21    7    0      3.09      0.00
  -20    7    0      0.67      0.00
  -19    7    0      4.22      0.00
  -18    7    0      0.72      0.00
  -17    7    0     -2.01      0.00
  -16    7    0      4.85      0.00
  -15    7    0      7.59      0.00
  -14    7    0      3.09      0.00
  -13    7    0     -0.87      0.00
  -12    7    0     -2.23      0.00
  -11    7    0     -1.93      0.00
  -10    7    0     -1.81      0.00
   -9    7    0     -2.50      0.00
   -8    7    0     -2.80      0.00
   -7    7    0      0.71      0.00
   -6    7    0      3.39      0.00
   -5    7    0      1.46      0.00
   -4    7    0      2.44      0.00
   -3    7    0      2.61      0.00
   -2    7    0     -0.72      0.00
   -1    7    0     -2.18      0.00
    0    7    0     -2.96      0.00
    1    7    0      2.09      0.00
    2    7    0      9.55      0.00
    3    7    0      8.45      0.00
    4    7    0      2.19      0.00
    5    7    0     -3.90      0.00
    6    7    0     -4.86      0.00
    7    7    0     -2.37      0.00
    8    7    0     -2.33      0.00
    9    7    0     -2.45      0.00
   10    7    0     -3.17      0.00
   11    7    0     -2.75      0.00
   12    7    0      0.69      0.00
   13    7    0      2.02      0.00
   14    7    0      0.56      0.00
   15    7    0     -1.05      0.00
   16    7    0     -1.13      0.00
   17    7    0     -2.07      0.00
   18    7    0     -4.83      0.00
   19    7    0     -5.68      0.00
   20    7    0     -6.42      0.00
   21    7    0     -6.23      0.00
   22    7    0     -2.21      0.00
   23    7    0      0.31      0.00
   24    7    0     -1.25      0.00
   25    7    0     -2.90      0.00
   26    7    0     -2.83      0.00
   27    7    0     -2.12      0.00
  -22    8    0      8.04      0.00
  -21    8    0      3.66      0.00
  -20    8    0      2.42      0.00
  -19    8    0      9.75      0.00
  -18    8    0      6.90      0.00
  -17    8    0     -1.43      0.00
  -16    8    0      0.57      0.00
  -15    8    0      4.03      0.00
  -14    8    0      2.92      0.00
  -13    8    0      3.11      0.00
  -12    8    0      4.47      0.00
  -11    8    0      3.37      0.00
  -10    8    0     -0.61      0.00
   -9    8    0     -3.71      0.00
   -8    8    0     -3.45      0.00
   -7    8    0      0.78      0.00
   -6    8    0      3.72      0.00
   -5    8    0      1.49      0.00
   -4    8    0      3.23      0.00
   -3    8    0      6.20      0.00
   -2    8    0      4.96      0.00
   -1    8    0      6.51      0.00
    0    8    0      5.20      0.00
    1    8    0      2.30      0.00
    2    8    0      3.37      0.00
    3    8    0     -0.72      0.00
    4    8    0     -4.84      0.00
    5    8    0     -3.54      0.00
    6    8    0     -3.02      0.00
    7    8    0     -1.87      0.00
    8    8    0     -0.80      0.00
    9    8    0     -2.34      0.00
   10    8    0     -2.99      0.00
   11    8    0     -0.28      0.00
   12    8    0      2.22      0.00
   13    8    0      1.48      0.00
   14    8    0     -0.60      0.00
   15    8    0     -2.92      0.00
   16    8    0     -2.38      0.00
   17    8    0     -0.69      0.00
   18    8    0     -3.01      0.00
   19    8    0     -4.38      0.00
   20    8    0     -3.70      0.00
   21    8    0     -3.23      0.00
   22    8    0     -1.16      0.00
   23    8    0     -0.99      0.00
   24    8    0     -2.12      0.00
   25    8    0      0.23      0.00
   26    8    0      2.29      0.00
   27    8    0      1.46      0.00
  -21    9    0     -2.15      0.00
  -20    9    0     -4.28      0.00
  -19    9    0     -0.15      0.00
  -18    9    0     -3.73      0.00
  -17    9    0     -7.67      0.00
  -16    9    0     -0.17      0.00
  -15    9    0      5.07      0.00
  -14    9    0      0.81      0.00
  -13    9    0     -2.70      0.00
  -12    9    0     -1.68      0.00
  -11    9    0     -0.23      0.00
  -10    9    0     -0.50      0.00
   -9    9    0     -0.55      0.00
   -8    9    0      0.00      0.00
   -7    9    0      0.90      0.00
   -6    9    0      1.30      0.00
   -5    9    0     -1.01      0.00
   -4    9    0     -0.26      0.00
   -3    9    0      2.53      0.00
   -2    9    0      1.79      0.00
   -1    9    0      2.93      0.00
    0    9    0     -0.20      0.00
    1    9    0     -7.91      0.00
    2    9    0     -5.90      0.00
    3    9    0     -0.03      0.00
    4    9    0      2.54      0.00
    5    9    0      1.64      0.00
    6    9    0     -3.23      0.00
    7    9    0     -3.16      0.00
    8    9    0     -0.82      0.00
    9    9    0     -3.33      0.00
   10    9    0     -3.54      0.00
   11    9    0     -0.47      0.00
   12    9    0      0.39      0.00
   13    9    0      0.90      0.00
   14    9    0      1.98      0.00
   15    9    0      0.94      0.00
   16    9    0      1.13      0.00
   17    9    0      1.82      0.00
   18    9    0     -1.40      0.00
   19    9    0     -2.33      0.00
   20    9    0     -1.23      0.00
   21    9    0     -2.34      0.00
   22    9    0     -1.21      0.00
   23    9    0     -0.83      0.00
   24    9    0     -2.66      0.00
   25    9    0     -2.09      0.00
   26    9    0     -2.55      0.00
   27    9    0     -3.62      0.00
  -21   10    0     -1.35      0.00
  -20   10    0     -5.39      0.00
  -19   10    0     -3.93      0.00
  -18   10    0     -7.22      0.00
  -17   10    0    -10.24      0.00
  -16   10    0     -4.99      0.00
  -15   10    0     -1.16      0.00
  -14   10    0     -2.77      0.00
  -13   10    0     -2.60      0.00
  -12   10    0     -0.11      0.00
  -11   10    0     -0.12      0.00
  -10   10    0     -2.63      0.00
   -9   10    0     -2.64      0.00
   -8   10    0      0.33      0.00
   -7   10    0      2.45      0.00
   -6   10    0      2.88      0.00
   -5   10    0      0.98      0.00
   -4   10    0     -0.08      0.00
   -3   10    0      0.98      0.00
   -2   10    0     -0.41      0.00
   -1   10    0     -0.77      0.00
    0   10    0     -2.23      0.00
    1   10    0     -8.35      0.00
    2   10    0     -7.87      0.00
    3   10    0     -1.38      0.00
    4   10    0      2.07      0.00
    5   10    0      1.78      0.00
    6   10    0     -0.28      0.00
    7   10    0     -0.22      0.00
    8   10    0     -1.87      0.00
    9   10    0     -4.76      0.00
   10   10    0     -0.60      0.00
   11   10    0      3.59      0.00
   12   10    0      2.21      0.00
   13   10    0      1.26      0.00
   14   10    0      0.09      0.00
   15   10    0     -2.37      0.00
   16   10    0     -1.17      0.00
   17   10    0      0.57      0.00
   18   10    0     -2.62      0.00
   19   10    0     -4.79      0.00
   20   10    0     -4.91      0.00
   21   10    0     -5.63      0.00
   22   10    0     -3.02      0.00
   23   10    0     -1.45      0.00
   24   10    0     -2.09      0.00
   25   10    0      0.78      0.00
   26   10    0      1.76      0.00
   27   10    0     -0.08      0.00
  -20   11    0    -15.21      0.00
  -19   11    0    -12.71      0.00
  -18   11    0    -11.74      0.00
  -17   11    0     -9.18      0.00
  -16   11    0      0.20      0.00
  -15   11    0      6.20      0.00
  -14   11    0      4.14      0.00
  -13   11    0      0.30      0.00
  -12   11    0     -1.41      0.00
  -11   11    0     -2.18      0.00
  -10   11    0     -2.28      0.00
   -9   11    0     -0.21      0.00
   -8   11    0      0.90      0.00
   -7   11    0     -2.25      0.00
   -6   11    0     -4.55      0.00
   -5   11    0     -3.49      0.00
   -4   11    0     -2.33      0.00
   -3   11    0     -1.31      0.00
   -2   11    0     -1.50      0.00
   -1   11    0     -0.95      0.00
    0   11    0      0.70      0.00
    1   11    0     -1.75      0.00
    2   11    0     -2.66      0.00
    3   11    0      2.06      0.00
    4   11    0      4.26      0.00
    5   11    0      1.52      0.00
    6   11    0     -0.76      0.00
    7   11    0      0.34      0.00
    8   11    0      0.74      0.00
    9   11    0      0.82      0.00
   10   11    0      2.88      0.00
   11   11    0      0.07      0.00
   12   11    0     -4.83      0.00
   13   11    0     -4.75      0.00
   14   11    0     -4.19      0.00
   15   11    0     -3.13      0.00
   16   11    0      0.91      0.00
   17   11    0      2.49      0.00
   18   11    0     -0.13      0.00
   19   11    0     -1.00      0.00
   20   11    0      0.12      0.00
   21   11    0      1.04      0.00
   22   11    0      4.57      0.00
   23   11    0      6.44      0.00
   24   11    0      3.83      0.00
   25   11    0      1.55      0.00
   26   11    0     -1.75      0.00
   27   11    0     -4.19      0.00
  -19   12    0      7.97      0.00
  -18   12    0      6.23      0.00
  -17   12    0      0.15      0.00
  -16   12    0      1.39      0.00
  -15   12    0      2.24      0.00
  -14   12    0     -0.81      0.00
  -13   12    0     -1.65      0.00
  -12   12    0      0.61      0.00
  -11   12    0      1.51      0.00
  -10   12    0      0.21      0.00
   -9   12    0      0.15      0.00
   -8   12    0      0.33      0.00
   -7   12    0     -1.12      0.00
   -6   12    0     -0.18      0.00
   -5   12    0      2.49      0.00
   -4   12    0      0.81      0.00
   -3   12    0     -1.95      0.00
   -2   12    0     -1.43      0.00
   -1   12    0      0.53      0.00
    0   12    0      3.03      0.00
    1   12    0      1.61      0.00
    2   12    0     -3.22      0.00
    3   12    0     -3.45      0.00
    4   12    0     -0.95      0.00
    5   12    0     -1.18      0.00
    6   12    0     -2.22      0.00
    7   12    0     -1.23      0.00
    8   12    0      0.84      0.00
    9   12    0      3.57      0.00
   10   12    0      5.52      0.00
   11   12    0      3.14      0.00
   12   12    0      1.16      0.00
   13   12    0      1.96      0.00
   14   12    0      0.63      0.00
   15   12    0      0.85      0.00
   16   12    0      3.77      0.00
   17   12    0      3.62      0.00
   18   12    0      1.22      0.00
   19   12    0      0.29      0.00
   20   12    0      0.99      0.00
   21   12    0      1.88      0.00
   22   12    0      3.77      0.00
   23   12    0      4.86      0.00
   24   12    0      2.21      0.00
   25   12    0     -1.13      0.00
   26   12    0     -3.32      0.00
  -19   13    0     -0.05      0.00
  -18   13    0     -7.50      0.00
  -17   13    0    -10.98      0.00
  -16   13    0     -0.19      0.00
  -15   13    0      5.39      0.00
  -14   13    0      0.95      0.00
  -13   13    0     -1.03      0.00
  -12   13    0      0.09      0.00
  -11   13    0     -0.66      0.00
  -10   13    0     -1.23      0.00
   -9   13    0      0.88      0.00
   -8   13    0      1.18      0.00
   -7   13    0     -1.66      0.00
   -6   13    0     -1.69      0.00
   -5   13    0      0.89      0.00
   -4   13    0     -0.16      0.00
   -3   13    0     -2.27      0.00
   -2   13    0     -0.98      0.00
   -1   13    0     -0.51      0.00
    0   13    0     -0.78      0.00
    1   13    0     -1.21      0.00
    2   13    0     -4.47      0.00
    3   13    0     -4.23      0.00
    4   13    0      1.30      0.00
    5   13    0      3.82      0.00
    6   13    0      2.37      0.00
    7   13    0      2.28      0.00
    8   13    0      3.76      0.00
    9   13    0      3.37      0.00
   10   13    0      1.10      0.00
   11   13    0     -1.00      0.00
   12   13    0     -1.03      0.00
   13   13    0     -0.03      0.00
   14   13    0     -0.04      0.00
   15   13    0      1.97      0.00
   16   13    0      4.25      0.00
   17   13    0      2.66      0.00
   18   13    0      0.54      0.00
   19   13    0      0.45      0.00
   20   13    0      1.69      0.00
   21   13    0      2.42      0.00
   22   13    0      3.81      0.00
   23   13    0      6.82      0.00
   24   13    0      4.44      0.00
   25   13    0     -2.93      0.00
   26   13    0     -5.60      0.00
  -18   14    0     -3.77      0.00
  -17   14    0     -7.53      0.00
  -16   14    0     -0.12      0.00
  -15   14    0     -1.22      0.00
  -14   14    0     -7.53      0.00
  -12   14    0      1.55      0.00
  -11   14    0      0.71      0.00
  -10   14    0     -0.11      0.00
   -9   14    0      1.39      0.00
   -8   14    0      0.36      0.00
   -7   14    0     -1.62      0.00
   -6   14    0     -0.09      0.00
   -5   14    0      1.33      0.00
   -4   14    0     -1.15      0.00
   -3   14    0     -2.65      0.00
   -2   14    0      0.06      0.00
   -1   14    0      0.37      0.00
    0   14    0     -1.63      0.00
    1   14    0     -0.80      0.00
    2   14    0     -1.72      0.00
    3   14    0     -3.06      0.00
    4   14    0      0.02      0.00
    5   14    0      1.71      0.00
    6   14    0      0.23      0.00
    7   14    0      0.78      0.00
    8   14    0      2.42      0.00
    9   14    0      0.56      0.00
   10   14    0     -2.04      0.00
   11   14    0     -1.07      0.00
   12   14    0      1.40      0.00
   13   14    0      3.52      0.00
   14   14    0      3.87      0.00
   15   14    0      1.61      0.00
   16   14    0     -1.46      0.00
   17   14    0     -3.46      0.00
   18   14    0     -3.17      0.00
   19   14    0     -1.57      0.00
   20   14    0     -0.09      0.00
   21   14    0      0.85      0.00
   22   14    0      4.45      0.00
   23   14    0     11.39      0.00
   25   14    0      1.05      0.00
   26   14    0     -1.71      0.00
  -17   15    0      0.26      0.00
  -16   15    0      8.18      0.00
  -15   15    0      2.89      0.00
  -14   15    0     -6.44      0.00
  -13   15    0     -4.38      0.00
  -12   15    0     -2.38      0.00
  -11   15    0     -5.72      0.00
  -10   15    0     -4.85      0.00
   -9   15    0     -0.32      0.00
   -8   15    0      0.90      0.00
   -7   15    0      0.72      0.00
   -6   15    0      2.16      0.00
   -5   15    0      1.69      0.00
   -4   15    0     -0.24      0.00
   -3   15    0      0.68      0.00
   -2   15    0      3.21      0.00
   -1   15    0      1.72      0.00
    0   15    0     -1.40      0.00
    1   15    0      0.07      0.00
    2   15    0     -0.07      0.00
    3   15    0     -3.67      0.00
    4   15    0     -2.83      0.00
    5   15    0     -0.54      0.00
    6   15    0     -1.83      0.00
    7   15    0     -3.49      0.00
    8   15    0     -3.13      0.00
    9   15    0     -2.46      0.00
   10   15    0     -1.37      0.00
   11   15    0      0.40      0.00
   12   15    0     -0.50      0.00
   13   15    0     -2.10      0.00
   14   15    0     -2.88      0.00
   15   15    0     -5.45      0.00
   16   15    0     -5.83      0.00
   17   15    0     -3.50      0.00
   18   15    0     -3.67      0.00
   19   15    0     -4.77      0.00
   20   15    0     -3.83      0.00
   21   15    0     -1.83      0.00
   22   15    0      2.15      0.00
   23   15    0      6.92      0.00
   24   15    0      3.58      0.00
  -16   16    0     -7.74      0.00
  -15   16    0     -7.65      0.00
  -14   16    0     -3.88      0.00
  -13   16    0      3.93      0.00
  -12   16    0      4.50      0.00
  -11   16    0     -0.46      0.00
  -10   16    0     -0.02      0.00
   -9   16    0      2.58      0.00
   -8   16    0      1.24      0.00
   -7   16    0     -0.11      0.00
   -6   16    0      0.89      0.00
   -5   16    0     -0.16      0.00
   -4   16    0     -1.30      0.00
   -3   16    0      1.07      0.00
   -2   16    0      2.58      0.00
   -1   16    0     -0.33      0.00
    0   16    0     -3.37      0.00
    1   16    0     -1.01      0.00
    2   16    0      1.19      0.00
    3   16    0     -1.56      0.00
    4   16    0     -3.42      0.00
    5   16    0     -3.99      0.00
    6   16    0     -5.60      0.00
    7   16    0     -5.28      0.00
    8   16    0     -2.15      0.00
    9   16    0     -1.19      0.00
   10   16    0     -4.61      0.00
   11   16    0     -6.46      0.00
   12   16    0     -4.24      0.00
   13   16    0      0.63      0.00
   14   16    0      3.94      0.00
   15   16    0      0.51      0.00
   16   16    0     -1.92      0.00
   17   16    0      0.24      0.00
   18   16    0     -0.49      0.00
   19   16    0     -1.91      0.00
   20   16    0     -1.98      0.00
   21   16    0     -3.73      0.00
   22   16    0     -3.14      0.00
   23   16    0      1.48      0.00
   24   16    0      2.21      0.00
  -15   17    0     10.03      0.00
  -14   17    0      9.61      0.00
  -13   17    0      5.44      0.00
  -12   17    0      2.37      0.00
  -11   17    0      0.86      0.00
  -10   17    0      1.61      0.00
   -9   17    0      1.62      0.00
   -8   17    0      0.12      0.00
   -7   17    0      0.49      0.00
   -6   17    0      2.08      0.00
   -5   17    0      0.51      0.00
   -4   17    0     -0.56      0.00
   -3   17    0      2.58      0.00
   -2   17    0      3.72      0.00
   -1   17    0      1.23      0.00
    0   17    0     -0.18      0.00
    1   17    0      1.48      0.00
    2   17    0      2.52      0.00
    3   17    0     -0.11      0.00
    4   17    0     -1.56      0.00
    5   17    0     -0.08      0.00
    6   17    0      0.47      0.00
    7   17    0     -0.44      0.00
    8   17    0     -0.64      0.00
    9   17    0     -0.90      0.00
   10   17    0     -2.48      0.00
   11   17    0     -0.99      0.00
   12   17    0      1.72      0.00
   13   17    0      1.01      0.00
   14   17    0     -0.13      0.00
   15   17    0     -1.62      0.00
   16   17    0      0.02      0.00
   17   17    0      4.29      0.00
   18   17    0      1.62      0.00
   19   17    0     -2.40      0.00
   20   17    0     -1.41      0.00
   21   17    0     -0.82      0.00
   22   17    0     -0.64      0.00
   23   17    0     -0.54      0.00
   24   17    0     -3.91      0.00
  -14   18    0      6.73      0.00
  -13   18    0     -1.01      0.00
  -12   18    0     -1.88      0.00
  -11   18    0     -1.22      0.00
  -10   18    0     -1.96      0.00
   -9   18    0     -2.23      0.00
   -8   18    0     -1.44      0.00
   -7   18    0      0.37      0.00
   -6   18    0      2.08      0.00
   -5   18    0      1.04      0.00
   -4   18    0      0.46      0.00
   -3   18    0      3.44      0.00
   -2   18    0      3.39      0.00
   -1   18    0     -0.03      0.00
    0   18    0     -1.36      0.00
    1   18    0     -0.25      0.00
    2   18    0      2.02      0.00
    3   18    0      1.95      0.00
    4   18    0     -0.41      0.00
    5   18    0     -1.85      0.00
    6   18    0     -2.45      0.00
    7   18    0     -1.02      0.00
    8   18    0      3.19      0.00
    9   18    0      5.10      0.00
   10   18    0      1.83      0.00
   11   18    0      0.72      0.00
   12   18    0      2.66      0.00
   13   18    0      2.77      0.00
   14   18    0      4.32      0.00
   15   18    0      3.45      0.00
   16   18    0     -0.60      0.00
   17   18    0     -0.87      0.00
   18   18    0     -2.17      0.00
   19   18    0     -2.77      0.00
   20   18    0      0.84      0.00
   21   18    0      0.55      0.00
   22   18    0     -1.92      0.00
   23   18    0     -0.93      0.00
   24   18    0      1.12      0.00
   25   18    0      0.75      0.00
  -13   19    0    -13.12      0.00
  -12   19    0     -5.61      0.00
  -11   19    0     -0.65      0.00
  -10   19    0     -1.95      0.00
   -9   19    0     -1.79      0.00
   -8   19    0      1.51      0.00
   -7   19    0      3.93      0.00
   -6   19    0      3.49      0.00
   -5   19    0      0.81      0.00
   -4   19    0     -0.03      0.00
   -3   19    0      3.00      0.00
   -2   19    0      2.79      0.00
   -1   19    0     -0.44      0.00
    0   19    0     -0.91      0.00
    1   19    0     -0.62      0.00
    2   19    0     -0.28      0.00
    3   19    0     -1.18      0.00
    4   19    0     -2.78      0.00
    5   19    0     -1.21      0.00
    6   19    0      0.10      0.00
    7   19    0      0.08      0.00
    8   19    0      1.40      0.00
    9   19    0      0.87      0.00
   10   19    0     -1.52      0.00
   11   19    0     -0.02      0.00
   12   19    0      1.67      0.00
   13   19    0     -0.88      0.00
   14   19    0      0.20      0.00
   15   19    0      1.57      0.00
   16   19    0     -1.63      0.00
   17   19    0     -1.24      0.00
   18   19    0     -1.95      0.00
   19   19    0     -5.01      0.00
   20   19    0     -3.14      0.00
   21   19    0     -2.86      0.00
   22   19    0     -4.56      0.00
   23   19    0     -2.77      0.00
   24   19    0     -0.38      0.00
  -12   20    0      3.29      0.00
  -11   20    0      3.49      0.00
  -10   20    0      2.77      0.00
   -9   20    0      4.26      0.00
   -8   20    0      5.47      0.00
   -7   20    0      4.75      0.00
   -6   20    0      4.04      0.00
   -5   20    0      3.73      0.00
   -4   20    0      2.61      0.00
   -3   20    0      1.87      0.00
   -2   20    0      0.39      0.00
   -1   20    0     -0.01      0.00
    0   20    0      2.35      0.00
    1   20    0      1.74      0.00
    2   20    0     -0.53      0.00
    3   20    0     -1.41      0.00
    4   20    0     -1.11      0.00
    5   20    0      0.83      0.00
    6   20    0     -0.79      0.00
    7   20    0     -2.17      0.00
    8   20    0      2.22      0.00
    9   20    0      2.63      0.00
   10   20    0     -2.09      0.00
   11   20    0     -2.07      0.00
   12   20    0      0.31      0.00
   13   20    0      0.13      0.00
   14   20    0      2.26      0.00
   15   20    0      2.76      0.00
   16   20    0     -1.71      0.00
   17   20    0     -0.64      0.00
   18   20    0      1.98      0.00
   19   20    0      1.46      0.00
   20   20    0      5.83      0.00
   21   20    0      8.82      0.00
   22   20    0      6.35      0.00
   23   20    0      4.01      0.00
   24   20    0      1.40      0.00
  -11   21    0      5.71      0.00
  -10   21    0      5.70      0.00
   -9   21    0      2.94      0.00
   -8   21    0      1.68      0.00
   -7   21    0      2.25      0.00
   -6   21    0      0.58      0.00
   -5   21    0     -3.11      0.00
   -4   21    0     -4.99      0.00
   -3   21    0     -1.41      0.00
   -2   21    0      3.64      0.00
   -1   21    0      4.33      0.00
    0   21    0      1.99      0.00
    1   21    0     -1.89      0.00
    2   21    0     -2.79      0.00
    3   21    0      0.17      0.00
    4   21    0      2.33      0.00
    5   21    0      2.77      0.00
    6   21    0     -1.11      0.00
    7   21    0     -2.08      0.00
    8   21    0      4.31      0.00
    9   21    0      3.06      0.00
   10   21    0     -3.79      0.00
   11   21    0     -2.47      0.00
   12   21    0      0.76      0.00
   13   21    0      0.60      0.00
   14   21    0      3.90      0.00
   15   21    0      7.32      0.00
   16   21    0      4.23      0.00
   17   21    0      2.49      0.00
   18   21    0      3.52      0.00
   19   21    0      2.95      0.00
   20   21    0      4.86      0.00
   21   21    0      3.93      0.00
   22   21    0     -2.14      0.00
   23   21    0     -4.58      0.00
   -9   22    0     -6.38      0.00
   -8   22    0     -7.40      0.00
   -7   22    0     -4.70      0.00
   -6   22    0     -3.42      0.00
   -5   22    0     -1.98      0.00
   -4   22    0     -0.19      0.00
   -3   22    0      0.35      0.00
   -2   22    0     -0.74      0.00
   -1   22    0     -3.01      0.00
    0   22    0     -2.22      0.00
    1   22    0     -0.27      0.00
    2   22    0     -0.62      0.00
    3   22    0     -1.47      0.00
    4   22    0     -1.46      0.00
    5   22    0      0.21      0.00
    6   22    0     -0.56      0.00
    7   22    0      0.14      0.00
    8   22    0      5.67      0.00
    9   22    0      2.40      0.00
   10   22    0     -3.49      0.00
   11   22    0      2.32      0.00
   12   22    0      7.40      0.00
   13   22    0      5.14      0.00
   14   22    0      4.26      0.00
   15   22    0      4.08      0.00
   16   22    0      0.06      0.00
   17   22    0     -2.16      0.00
   18   22    0     -1.44      0.00
   19   22    0     -3.97      0.00
   20   22    0     -4.47      0.00
   21   22    0     -0.75      0.00
   22   22    0      0.88      0.00
   -8   23    0     -1.25      0.00
   -7   23    0      3.24      0.00
   -6   23    0      1.49      0.00
   -5   23    0     -2.22      0.00
   -4   23    0     -3.71      0.00
   -3   23    0     -2.34      0.00
   -2   23    0      1.65      0.00
   -1   23    0      3.18      0.00
    0   23    0      2.22      0.00
    1   23    0      0.12      0.00
    2   23    0     -2.57      0.00
    3   23    0     -1.15      0.00
    4   23    0      2.29      0.00
    5   23    0      2.71      0.00
    6   23    0     -0.84      0.00
    7   23    0     -1.24      0.00
    8   23    0      5.06      0.00
    9   23    0      4.12      0.00
   10   23    0     -0.83      0.00
   11   23    0      2.91      0.00
   12   23    0      4.55      0.00
   13   23    0      1.87      0.00
   14   23    0      2.87      0.00
   15   23    0      1.22      0.00
   16   23    0     -7.43      0.00
   17   23    0    -13.23      0.00
   18   23    0     -9.58      0.00
   19   23    0     -4.87      0.00
   20   23    0     -2.31      0.00
   21   23    0     -0.09      0.00
   -6   24    0     -2.39      0.00
   -5   24    0     -3.82      0.00
   -4   24    0     -2.76      0.00
   -3   24    0     -2.01      0.00
   -2   24    0     -0.71      0.00
   -1   24    0     -0.95      0.00
    0   24    0     -0.96      0.00
    1   24    0      1.16      0.00
    2   24    0      1.01      0.00
    3   24    0     -0.03      0.00
    4   24    0     -1.47      0.00
    5   24    0     -3.82      0.00
    6   24    0     -4.10      0.00
    7   24    0     -1.39      0.00
    8   24    0      3.05      0.00
    9   24    0      2.18      0.00
   10   24    0      0.52      0.00
   11   24    0      5.88      0.00
   12   24    0      5.24      0.00
   13   24    0     -2.47      0.00
   14   24    0     -6.02      0.00
   15   24    0     -7.66      0.00
   16   24    0     -7.75      0.00
   17   24    0     -2.70      0.00
   18   24    0      2.93      0.00
   19   24    0      0.21      0.00
   20   24    0     -5.68      0.00
   -5   25    0     -1.40      0.00
   -4   25    0     -0.82      0.00
   -3   25    0     -1.28      0.00
   -2   25    0     -1.04      0.00
   -1   25    0     -1.56      0.00
    0   25    0     -2.23      0.00
    1   25    0     -0.51      0.00
    2   25    0     -0.65      0.00
    3   25    0     -1.14      0.00
    4   25    0      0.11      0.00
    5   25    0      0.17      0.00
    6   25    0     -0.24      0.00
    7   25    0     -1.17      0.00
    8   25    0     -1.18      0.00
    9   25    0     -1.64      0.00
   10   25    0     -3.46      0.00
   11   25    0     -2.86      0.00
   12   25    0     -4.10      0.00
   13   25    0     -3.96      0.00
   14   25    0      1.99      0.00
   15   25    0      2.85      0.00
   16   25    0     -1.28      0.00
   17   25    0     -1.70      0.00
   18   25    0      0.64      0.00
   19   25    0      0.75      0.00
   -2   26    0     -2.51      0.00
   -1   26    0     -0.75      0.00
    0   26    0     -0.72      0.00
    1   26    0     -0.12      0.00
    2   26    0     -1.16      0.00
    3   26    0     -2.97      0.00
    4   26    0     -2.54      0.00
    5   26    0     -3.03      0.00
    6   26    0     -3.29      0.00
    7   26    0     -1.99      0.00
    8   26    0      0.28      0.00
    9   26    0      2.27      0.00
   10   26    0      1.67      0.00
   11   26    0      1.25      0.00
   12   26    0      0.11      0.00
   13   26    0     -0.53      0.00
   14   26    0      1.80      0.00
   15   26    0      0.51      0.00
   16   26    0     -0.49      0.00
   17   26    0      3.99      0.00
    0   27    0     -0.81      0.00
    1   27    0     -0.01      0.00
    2   27    0      1.57      0.00
    3   27    0      0.43      0.00
    4   27    0      0.54      0.00
    5   27    0      0.75      0.00
    6   27    0      1.19      0.00
    7   27    0      3.12      0.00
    8   27    0      3.50      0.00
    9   27    0      2.27      0.00
   10   27    0      1.10      0.00
   11   27    0      2.10      0.00
   12   27    0      3.75      0.00
   13   27    0      4.89      0.00
   14   27    0      6.06      0.00
   15   27    0      2.36      0.00
    4   28    0     -2.44      0.00
    5   28    0     -1.47      0.00
    6   28    0     -1.60      0.00
    7   28    0     -0.24      0.00
    8   28    0     -0.10      0.00
    9   28    0     -0.90      0.00
   10   28    0      0.52      0.00
   11   28    0      1.95      0.00
   12   28    0      0.42      0.00
  -11  -28    1      1.07      0.00
  -10  -28    1      1.18      0.00
   -9  -28    1     -0.79      0.00
   -8  -28    1     -0.46      0.00
   -7  -28    1      0.61      0.00
   -6  -28    1     -1.02      0.00
   -5  -28    1     -1.11      0.00
   -4  -28    1     -0.96      0.00
  -15  -27    1     -2.70      0.00
  -14  -27    1     -0.44      0.00
  -13  -27    1     -0.02      0.00
  -12  -27    1     -0.24      0.00
  -11  -27    1     -0.47      0.00
  -10  -27    1     -0.61      0.00
   -9  -27    1      0.83      0.00
   -8  -27    1      2.20      0.00
   -7  -27    1      2.46      0.00
   -6  -27    1      1.10      0.00
   -5  -27    1      1.21      0.00
   -4  -27    1      2.54      0.00
   -3  -27    1      2.23      0.00
   -2  -27    1      2.74      0.00
   -1  -27    1      0.78      0.00
    0  -27    1     -2.97      0.00
  -17  -26    1      3.19      0.00
  -16  -26    1     -2.27      0.00
  -15  -26    1     -3.90      0.00
  -14  -26    1      1.27      0.00
  -13  -26    1      3.86      0.00
  -12  -26    1      2.42      0.00
  -11  -26    1      0.09      0.00
  -10  -26    1     -0.34      0.00
   -9  -26    1      1.85      0.00
   -8  -26    1      1.00      0.00
   -7  -26    1     -1.54      0.00
   -6  -26    1     -2.75      0.00
   -5  -26    1     -2.61      0.00
   -4  -26    1     -1.12      0.00
   -3  -26    1     -1.05      0.00
   -2  -26    1     -0.18      0.00
   -1  -26    1      0.85      0.00
    0  -26    1     -0.30      0.00
    1  -26    1      0.14      0.00
    2  -26    1     -0.42      0.00
    3  -26    1     -2.44      0.00
  -19  -25    1     -4.86      0.00
  -18  -25    1     -4.32      0.00
  -17  -25    1     -3.90      0.00
  -16  -25    1     -1.46      0.00
  -15  -25    1      4.42      0.00
  -14  -25    1      8.50      0.00
  -13  -25    1      3.22      0.00
  -12  -25    1     -3.43      0.00
  -11  -25    1     -3.43      0.00
  -10  -25    1     -0.33      0.00
   -9  -25    1      2.13      0.00
   -8  -25    1     -0.44      0.00
   -7  -25    1     -3.22      0.00
   -6  -25    1     -1.32      0.00
   -5  -25    1      0.92      0.00
   -4  -25    1      2.76      0.00
   -3  -25    1      2.91      0.00
   -2  -25    1      2.80      0.00
   -1  -25    1      3.20      0.00
    0  -25    1      0.85      0.00
    1  -25    1      0.12      0.00
    2  -25    1      0.92      0.00
    3  -25    1      0.01      0.00
    4  -25    1      0.14      0.00
    5  -25    1      0.31      0.00
  -20  -24    1     -5.65      0.00
  -19  -24    1     -2.82      0.00
  -18  -24    1      3.66      0.00
  -17  -24    1      2.50      0.00
  -16  -24    1     -2.68      0.00
  -15  -24    1     -3.81      0.00
  -14  -24    1     -0.74      0.00
  -13  -24    1      1.69      0.00
  -12  -24    1      5.84      0.00
  -11  -24    1      9.94      0.00
  -10  -24    1      7.45      0.00
   -9  -24    1      4.73      0.00
   -8  -24    1      3.30      0.00
   -7  -24    1      0.67      0.00
   -6  -24    1     -0.41      0.00
   -5  -24    1     -1.19      0.00
   -4  -24    1     -0.11      0.00
   -3  -24    1      1.69      0.00
   -2  -24    1      1.89      0.00
   -1  -24    1      1.58      0.00
    0  -24    1     -1.23      0.00
    1  -24    1     -1.87      0.00
    2  -24    1      0.56      0.00
    3  -24    1      0.33      0.00
    4  -24    1     -0.67      0.00
    5  -24    1     -2.16      0.00
    6  -24    1     -3.54      0.00
    7  -24    1     -2.31      0.00
  -21  -23    1      1.25      0.00
  -20  -23    1      1.22      0.00
  -19  -23    1     -0.44      0.00
  -18  -23    1     -1.47      0.00
  -17  -23    1     -5.15      0.00
  -16  -23    1     -4.50      0.00
  -15  -23    1      2.21      0.00
  -14  -23    1      5.48      0.00
  -13  -23    1      2.32      0.00
  -12  -23    1      1.02      0.00
  -11  -23    1      1.81      0.00
  -10  -23    1     -1.34      0.00
   -9  -23    1     -0.74      0.00
   -8  -23    1      2.15      0.00
   -7  -23    1     -0.46      0.00
   -6  -23    1     -0.81      0.00
   -5  -23    1      1.92      0.00
   -4  -23    1      2.06      0.00
   -3  -23    1     -1.47      0.00
   -2  -23    1     -5.74      0.00
   -1  -23    1     -5.14      0.00
    0  -23    1     -2.70      0.00
    1  -23    1     -0.13      0.00
    2  -23    1      1.89      0.00
    3  -23    1     -0.95      0.00
    4  -23    1     -3.84      0.00
    5  -23    1     -3.86      0.00
    6  -23    1     -2.11      0.00
    7  -23    1      0.99      0.00
    8  -23    1      0.03      0.00
  -22  -22    1      2.40      0.00
  -21  -22    1      3.25      0.00
  -20  -22    1      2.00      0.00
  -19  -22    1      0.57      0.00
  -18  -22    1      1.99      0.00
  -17  -22    1     -0.34      0.00
  -16  -22    1     -2.06      0.00
  -15  -22    1      2.05      0.00
  -14  -22    1      4.18      0.00
  -13  -22    1      2.88      0.00
  -12  -22    1      3.86      0.00
  -11  -22    1      2.82      0.00
  -10  -22    1     -3.96      0.00
   -9  -22    1     -4.45      0.00
   -8  -22    1      0.05      0.00
   -7  -22    1     -1.86      0.00
   -6  -22    1     -2.41      0.00
   -5  -22    1     -0.13      0.00
   -4  -22    1     -1.22      0.00
   -3  -22    1     -2.03      0.00
   -2  -22    1     -0.88      0.00
   -1  -22    1      1.34      0.00
    0  -22    1      0.79      0.00
    1  -22    1     -1.24      0.00
    2  -22    1      0.34      0.00
    3  -22    1      1.27      0.00
    4  -22    1      0.45      0.00
    5  -22    1     -0.59      0.00
    6  -22    1     -1.60      0.00
    7  -22    1     -1.02      0.00
    8  -22    1     -2.71      0.00
    9  -22    1     -4.36      0.00
   10  -22    1     -0.51      0.00
  -23  -21    1     -3.43      0.00
  -22  -21    1     -4.67      0.00
  -21  -21    1      0.01      0.00
  -20  -21    1      3.35      0.00
  -19  -21    1      0.54      0.00
  -18  -21    1      0.22      0.00
  -17  -21    1      0.67      0.00
  -16  -21    1      1.48      0.00
  -15  -21    1      5.40      0.00
  -14  -21    1      4.26      0.00
  -13  -21    1     -0.14      0.00
  -12  -21    1     -0.01      0.00
  -11  -21    1     -1.28      0.00
  -10  -21    1     -6.18      0.00
   -9  -21    1     -3.83      0.00
   -8  -21    1      2.14      0.00
   -7  -21    1      0.61      0.00
   -6  -21    1      0.26      0.00
   -5  -21    1      3.57      0.00
   -4  -21    1      3.32      0.00
   -3  -21    1      2.25      0.00
   -2  -21    1      0.70      0.00
   -1  -21    1     -0.38      0.00
    0  -21    1      0.18      0.00
    1  -21    1      0.83      0.00
    2  -21    1      2.22      0.00
    3  -21    1     -0.34      0.00
    4  -21    1     -5.22      0.00
    5  -21    1     -4.94      0.00
    6  -21    1     -1.25      0.00
    7  -21    1      1.25      0.00
    8  -21    1      0.14      0.00
    9  -21    1     -0.14      0.00
   10  -21    1      3.98      0.00
   11  -21    1      4.92      0.00
  -23  -20    1     -0.57      0.00
  -22  -20    1      1.39      0.00
  -21  -20    1      5.05      0.00
  -20  -20    1      5.74      0.00
  -19  -20    1      0.95      0.00
  -18  -20    1     -0.12      0.00
  -17  -20    1     -0.68      0.00
  -16  -20    1     -2.99      0.00
  -15  -20    1      0.65      0.00
  -14  -20    1      2.80      0.00
  -13  -20    1      0.56      0.00
  -12  -20    1      0.94      0.00
  -11  -20    1      0.61      0.00
  -10  -20    1     -0.55      0.00
   -9  -20    1      2.87      0.00
   -8  -20    1      4.76      0.00
   -7  -20    1      0.02      0.00
   -6  -20    1     -1.77      0.00
   -5  -20    1      0.32      0.00
   -4  -20    1     -0.78      0.00
   -3  -20    1     -1.89      0.00
   -2  -20    1     -2.23      0.00
   -1  -20    1     -1.70      0.00
    0  -20    1     -0.54      0.00
    1  -20    1     -2.01      0.00
    2  -20    1     -1.69      0.00
    3  -20    1     -0.15      0.00
    4  -20    1      0.04      0.00
    5  -20    1      2.63      0.00
    6  -20    1      4.82      0.00
    7  -20    1      4.95      0.00
    8  -20    1      5.69      0.00
    9  -20    1      6.41      0.00
   10  -20    1      5.46      0.00
   11  -20    1      2.49      0.00
   12  -20    1     -0.43      0.00
  -24  -19    1     -2.14      0.00
  -23  -19    1     -3.86      0.00
  -22  -19    1     -4.10      0.00
  -21  -19    1     -3.62      0.00
  -20  -19    1     -3.76      0.00
  -19  -19    1     -6.23      0.00
  -18  -19    1     -4.72      0.00
  -17  -19    1     -1.61      0.00
  -16  -19    1     -1.54      0.00
  -15  -19    1      1.50      0.00
  -14  -19    1      2.32      0.00
  -13  -19    1     -0.14      0.00
  -12  -19    1      1.78      0.00
  -11  -19    1      2.15      0.00
  -10  -19    1     -0.84      0.00
   -9  -19    1     -0.94      0.00
   -8  -19    1      0.37      0.00
   -7  -19    1      0.82      0.00
   -6  -19    1      2.28      0.00
   -5  -19    1      2.35      0.00
   -4  -19    1     -0.58      0.00
   -3  -19    1     -1.30      0.00
   -2  -19    1     -0.63      0.00
   -1  -19    1     -0.91      0.00
    0  -19    1     -1.54      0.00
    1  -19    1     -3.05      0.00
    2  -19    1     -0.71      0.00
    3  -19    1      2.19      0.00
    4  -19    1     -0.01      0.00
    5  -19    1     -0.10      0.00
    6  -19    1      2.04      0.00
    7  -19    1      2.05      0.00
    8  -19    1      1.58      0.00
    9  -19    1     -0.10      0.00
   10  -19    1     -1.71      0.00
   11  -19    1     -0.07      0.00
   12  -19    1      0.66      0.00
   13  -19    1     -3.39      0.00
  -24  -18    1     -2.86      0.00
  -23  -18    1     -5.50      0.00
  -22  -18    1     -3.83      0.00
  -21  -18    1     -1.42      0.00
  -20  -18    1      0.16      0.00
  -19  -18    1     -1.28      0.00
  -18  -18    1     -2.29      0.00
  -17  -18    1     -1.07      0.00
  -16  -18    1     -1.25      0.00
  -15  -18    1      0.30      0.00
  -14  -18    1      0.33      0.00
  -13  -18    1     -2.98      0.00
  -12  -18    1     -2.92      0.00
  -11  -18    1     -2.39      0.00
  -10  -18    1     -1.92      0.00
   -9  -18    1      1.23      0.00
   -8  -18    1      2.42      0.00
   -7  -18    1      0.86      0.00
   -6  -18    1     -0.37      0.00
   -5  -18    1     -1.08      0.00
   -4  -18    1     -1.54      0.00
   -3  -18    1      0.00      0.00
   -2  -18    1      1.77      0.00
   -1  -18    1      1.48      0.00
    0  -18    1      0.65      0.00
    1  -18    1      0.20      0.00
    2  -18    1      2.89      0.00
    3  -18    1      4.98      0.00
    4  -18    1      1.65      0.00
    5  -18    1      0.70      0.00
    6  -18    1      2.15      0.00
    7  -18    1      0.73      0.00
    8  -18    1      0.19      0.00
    9  -18    1      0.38      0.00
   10  -18    1      0.47      0.00
   11  -18    1      3.21      0.00
   12  -18    1      4.60      0.00
   13  -18    1      1.72      0.00
   14  -18    1      3.37      0.00
  -25  -17    1     -5.82      0.00
  -24  -17    1     -6.91      0.00
  -23  -17    1     -3.53      0.00
  -22  -17    1      0.58      0.00
  -21  -17    1      0.02      0.00
  -20  -17    1     -1.41      0.00
  -19  -17    1     -1.33      0.00
  -18  -17    1      0.30      0.00
  -17  -17    1      2.66      0.00
  -16  -17    1      0.05      0.00
  -15  -17    1     -4.01      0.00
  -14  -17    1     -4.42      0.00
  -13  -17    1     -2.64      0.00
  -12  -17    1      0.74      0.00
  -11  -17    1      0.87      0.00
  -10  -17    1     -1.77      0.00
   -9  -17    1     -2.08      0.00
   -8  -17    1     -1.85      0.00
   -7  -17    1     -1.71      0.00
   -6  -17    1     -1.22      0.00
   -5  -17    1     -1.67      0.00
   -4  -17    1     -2.70      0.00
   -3  -17    1     -1.18      0.00
   -2  -17    1      2.86      0.00
   -1  -17    1      3.89      0.00
    0  -17    1      1.69      0.00
    1  -17    1      0.66      0.00
    2  -17    1      2.78      0.00
    3  -17    1      3.93      0.00
    4  -17    1      0.58      0.00
    5  -17    1     -0.12      0.00
    6  -17    1      2.22      0.00
    7  -17    1      1.46      0.00
    8  -17    1      0.91      0.00
    9  -17    1      1.26      0.00
   10  -17    1      0.22      0.00
   11  -17    1      0.36      0.00
   12  -17    1      1.66      0.00
   13  -17    1      2.99      0.00
   14  -17    1      8.33      0.00
   15  -17    1     14.61      0.00
  -23  -16    1      4.49      0.00
  -22  -16    1      4.19      0.00
  -21  -16    1      1.10      0.00
  -20  -16    1     -0.80      0.00
  -19  -16    1     -1.32      0.00
  -18  -16    1     -2.07      0.00
  -17  -16    1     -1.92      0.00
  -16  -16    1     -2.55      0.00
  -15  -16    1     -1.85      0.00
  -14  -16    1      2.07      0.00
  -13  -16    1      2.94      0.00
  -12  -16    1     -0.30      0.00
  -11  -16    1     -4.20      0.00
  -10  -16    1     -5.45      0.00
   -9  -16    1     -3.27      0.00
   -8  -16    1     -2.59      0.00
   -7  -16    1     -3.94      0.00
   -6  -16    1     -4.01      0.00
   -5  -16    1     -3.17      0.00
   -4  -16    1     -3.71      0.00
   -3  -16    1     -3.93      0.00
   -2  -16    1     -1.54      0.00
   -1  -16    1     -1.92      0.00
    0  -16    1     -4.97      0.00
    1  -16    1     -4.14      0.00
    2  -16    1     -0.83      0.00
    3  -16    1      0.31      0.00
    4  -16    1     -1.17      0.00
    5  -16    1     -0.64      0.00
    6  -16    1      1.08      0.00
    7  -16    1     -0.59      0.00
    8  -16    1     -1.10      0.00
    9  -16    1      0.53      0.00
   10  -16    1     -0.32      0.00
   11  -16    1     -0.24      0.00
   12  -16    1      4.25      0.00
   13  -16    1      6.62      0.00
   14  -16    1      2.67      0.00
   15  -16    1     -1.76      0.00
   16  -16    1     -5.17      0.00
  -23  -15    1     10.89      0.00
  -22  -15    1     10.10      0.00
  -21  -15    1      3.70      0.00
  -20  -15    1     -1.72      0.00
  -19  -15    1     -3.45      0.00
  -18  -15    1     -3.21      0.00
  -17  -15    1     -3.64      0.00
  -16  -15    1     -5.00      0.00
  -15  -15    1     -5.22      0.00
  -14  -15    1     -2.83      0.00
  -13  -15    1     -0.90      0.00
  -12  -15    1     -0.26      0.00
  -11  -15    1      0.18      0.00
  -10  -15    1     -0.17      0.00
   -9  -15    1     -0.46      0.00
   -8  -15    1     -0.67      0.00
   -7  -15    1     -0.20      0.00
   -6  -15    1      1.66      0.00
   -5  -15    1      2.66      0.00
   -4  -15    1      0.52      0.00
   -3  -15    1     -1.53      0.00
   -2  -15    1      0.81      0.00
   -1  -15    1      1.42      0.00
    0  -15    1     -1.52      0.00
    1  -15    1     -0.36      0.00
    2  -15    1      2.59      0.00
    3  -15    1      2.49      0.00
    4  -15    1      0.81      0.00
    5  -15    1     -0.23      0.00
    6  -15    1     -0.54      0.00
    7  -15    1     -1.34      0.00
    8  -15    1     -0.22      0.00
    9  -15    1      1.11      0.00
   10  -15    1     -1.77      0.00
   11  -15    1     -3.09      0.00
   12  -15    1      1.16      0.00
   13  -15    1      1.54      0.00
   14  -15    1     -4.49      0.00
   15  -15    1     -3.11      0.00
   16  -15    1      3.77      0.00
   17  -15    1      2.23      0.00
  -26  -14    1     -3.93      0.00
  -23  -14    1      7.31      0.00
  -22  -14    1      4.97      0.00
  -21  -14    1      1.71      0.00
  -20  -14    1      1.06      0.00
  -19  -14    1      1.90      0.00
  -18  -14    1      2.22      0.00
  -17  -14    1      0.25      0.00
  -16  -14    1      0.14      0.00
  -15  -14    1      2.12      0.00
  -14  -14    1      3.27      0.00
  -13  -14    1      3.38      0.00
  -12  -14    1      1.74      0.00
  -11  -14    1     -1.01      0.00
  -10  -14    1     -2.25      0.00
   -9  -14    1     -0.48      0.00
   -8  -14    1      2.01      0.00
   -7  -14    1      2.56      0.00
   -6  -14    1      1.87      0.00
   -5  -14    1      1.28      0.00
   -4  -14    1     -0.49      0.00
   -3  -14    1     -3.70      0.00
   -2  -14    1     -4.09      0.00
   -1  -14    1     -3.17      0.00
    0  -14    1     -3.46      0.00
    1  -14    1     -1.05      0.00
    2  -14    1      0.46      0.00
    3  -14    1     -1.65      0.00
    4  -14    1     -1.78      0.00
    5  -14    1      0.19      0.00
    6  -14    1      1.12      0.00
    7  -14    1      0.86      0.00
    8  -14    1      1.60      0.00
    9  -14    1      2.47      0.00
   10  -14    1      1.14      0.00
   11  -14    1      1.59      0.00
   12  -14    1      3.84      0.00
   13  -14    1     -0.53      0.00
   14  -14    1     -8.13      0.00
   15  -14    1     -3.75      0.00
   16  -14    1      5.20      0.00
   17  -14    1      1.17      0.00
   18  -14    1     -2.81      0.00
  -26  -13    1     -6.94      0.00
  -25  -13    1     -8.89      0.00
  -24  -13    1     -2.37      0.00
  -23  -13    1      3.15      0.00
  -22  -13    1      1.73      0.00
  -21  -13    1      0.90      0.00
  -20  -13    1      1.59      0.00
  -19  -13    1      1.93      0.00
  -18  -13    1      1.96      0.00
  -17  -13    1      0.89      0.00
  -16  -13    1      1.82      0.00
  -15  -13    1      1.59      0.00
  -14  -13    1     -2.11      0.00
  -13  -13    1     -3.71      0.00
  -12  -13    1     -4.33      0.00
  -11  -13    1     -4.73      0.00
  -10  -13    1     -1.55      0.00
   -9  -13    1      2.58      0.00
   -8  -13    1      3.71      0.00
   -7  -13    1      2.25      0.00
   -6  -13    1      0.82      0.00
   -5  -13    1      1.20      0.00
   -4  -13    1      1.13      0.00
   -3  -13    1     -2.53      0.00
   -2  -13    1     -5.06      0.00
   -1  -13    1     -2.91      0.00
    0  -13    1     -1.03      0.00
    1  -13    1     -0.40      0.00
    2  -13    1     -0.89      0.00
    3  -13    1     -2.51      0.00
    4  -13    1     -1.45      0.00
    5  -13    1     -0.04      0.00
    6  -13    1     -0.88      0.00
    7  -13    1     -0.34      0.00
    8  -13    1      2.15      0.00
    9  -13    1      2.57      0.00
   10  -13    1     -0.12      0.00
   11  -13    1     -1.33      0.00
   12  -13    1     -0.57      0.00
   14  -13    1     -3.07      0.00
   15  -13    1      2.33      0.00
   16  -13    1      3.60      0.00
   17  -13    1     -7.19      0.00
   18  -13    1    -10.83      0.00
   19  -13    1     -2.40      0.00
  -26  -12    1     -2.51      0.00
  -25  -12    1     -2.44      0.00
  -24  -12    1     -0.25      0.00
  -23  -12    1      2.11      0.00
  -22  -12    1      2.01      0.00
  -21  -12    1      0.54      0.00
  -20  -12    1     -1.52      0.00
  -19  -12    1     -3.45      0.00
  -18  -12    1     -3.59      0.00
  -17  -12    1     -2.72      0.00
  -16  -12    1     -1.12      0.00
  -15  -12    1     -1.62      0.00
  -14  -12    1     -3.02      0.00
  -13  -12    1     -0.68      0.00
  -12  -12    1      0.53      0.00
  -11  -12    1      0.62      0.00
  -10  -12    1      3.36      0.00
   -9  -12    1      3.53      0.00
   -8  -12    1      1.03      0.00
   -7  -12    1      0.18      0.00
   -6  -12    1      0.52      0.00
   -5  -12    1      1.52      0.00
   -4  -12    1      2.17      0.00
   -3  -12    1     -0.70      0.00
   -2  -12    1     -3.89      0.00
   -1  -12    1     -1.20      0.00
    0  -12    1      2.03      0.00
    1  -12    1      0.21      0.00
    2  -12    1     -2.96      0.00
    3  -12    1     -4.41      0.00
    4  -12    1     -2.38      0.00
    5  -12    1      0.84      0.00
    6  -12    1      1.48      0.00
    7  -12    1      1.41      0.00
    8  -12    1      1.17      0.00
    9  -12    1     -0.54      0.00
   10  -12    1     -1.70      0.00
   11  -12    1     -0.57      0.00
   12  -12    1     -0.09      0.00
   13  -12    1     -2.61      0.00
   14  -12    1     -4.01      0.00
   15  -12    1     -0.65      0.00
   16  -12    1      1.39      0.00
   17  -12    1     -2.30      0.00
   18  -12    1     -1.94      0.00
   19  -12    1      1.48      0.00
   20  -12    1     -3.69      0.00
  -26  -11    1     -6.43      0.00
  -25  -11    1     -2.34      0.00
  -24  -11    1      0.52      0.00
  -23  -11    1      3.42      0.00
  -22  -11    1      4.30      0.00
  -21  -11    1      0.91      0.00
  -20  -11    1     -2.30      0.00
  -19  -11    1     -4.41      0.00
  -18  -11    1     -4.90      0.00
  -17  -11    1     -2.51      0.00
  -16  -11    1      0.12      0.00
  -15  -11    1      0.27      0.00
  -14  -11    1     -0.24      0.00
  -13  -11    1     -0.31      0.00
  -12  -11    1     -2.03      0.00
  -11  -11    1     -0.77      0.00
  -10  -11    1      3.27      0.00
   -9  -11    1      2.30      0.00
   -8  -11    1      0.22      0.00
   -7  -11    1      0.31      0.00
   -6  -11    1     -0.50      0.00
   -5  -11    1      0.12      0.00
   -4  -11    1      2.69      0.00
   -3  -11    1      2.16      0.00
   -2  -11    1     -2.55      0.00
   -1  -11    1     -3.58      0.00
    0  -11    1     -0.39      0.00
    1  -11    1     -0.70      0.00
    2  -11    1     -1.33      0.00
    3  -11    1      0.47      0.00
    4  -11    1      0.73      0.00
    5  -11    1     -0.75      0.00
    6  -11    1     -2.71      0.00
    7  -11    1     -2.77      0.00
    8  -11    1     -0.91      0.00
    9  -11    1     -0.43      0.00
   10  -11    1     -1.27      0.00
   11  -11    1     -1.78      0.00
   12  -11    1     -1.98      0.00
   13  -11    1     -1.55      0.00
   14  -11    1      1.36      0.00
   15  -11    1      6.19      0.00
   16  -11    1      5.89      0.00
   17  -11    1     -2.87      0.00
   18  -11    1     -9.74      0.00
   19  -11    1    -10.77      0.00
   20  -11    1    -13.09      0.00
  -26  -10    1      0.87      0.00
  -25  -10    1      2.76      0.00
  -24  -10    1     -0.67      0.00
  -23  -10    1     -1.35      0.00
  -22  -10    1     -0.06      0.00
  -21  -10    1     -3.06      0.00
  -20  -10    1     -4.66      0.00
  -19  -10    1     -4.12      0.00
  -18  -10    1     -2.75      0.00
  -17  -10    1      0.36      0.00
  -16  -10    1      0.52      0.00
  -15  -10    1     -1.26      0.00
  -14  -10    1     -0.28      0.00
  -13  -10    1      1.27      0.00
  -12  -10    1      2.13      0.00
  -11  -10    1      4.36      0.00
  -10  -10    1      2.73      0.00
   -9  -10    1     -3.74      0.00
   -8  -10    1     -4.37      0.00
   -7  -10    1     -1.66      0.00
   -6  -10    1     -2.54      0.00
   -5  -10    1     -2.52      0.00
   -4  -10    1     -1.68      0.00
   -3  -10    1     -3.18      0.00
   -2  -10    1     -8.38      0.00
   -1  -10    1    -11.39      0.00
    0  -10    1     -6.14      0.00
    1  -10    1     -1.82      0.00
    2  -10    1     -0.26      0.00
    3  -10    1      2.64      0.00
    4  -10    1      1.78      0.00
    5  -10    1      0.05      0.00
    6  -10    1      1.04      0.00
    7  -10    1      1.10      0.00
    8  -10    1     -0.27      0.00
    9  -10    1     -2.18      0.00
   10  -10    1     -2.78      0.00
   11  -10    1     -0.81      0.00
   12  -10    1      1.49      0.00
   13  -10    1      1.64      0.00
   14  -10    1      1.43      0.00
   15  -10    1      3.88      0.00
   16  -10    1      3.25      0.00
   17  -10    1     -4.15      0.00
   18  -10    1     -7.07      0.00
   19  -10    1     -2.93      0.00
   20  -10    1     -2.59      0.00
   21  -10    1     -2.08      0.00
  -26   -9    1     -1.67      0.00
  -25   -9    1      0.68      0.00
  -24   -9    1     -1.44      0.00
  -23   -9    1     -1.51      0.00
  -22   -9    1     -0.36      0.00
  -21   -9    1     -3.48      0.00
  -20   -9    1     -4.86      0.00
  -19   -9    1     -5.11      0.00
  -18   -9    1     -6.05      0.00
  -17   -9    1     -3.98      0.00
  -16   -9    1     -2.40      0.00
  -15   -9    1     -1.22      0.00
  -14   -9    1      1.07      0.00
  -13   -9    1      0.88      0.00
  -12   -9    1      0.51      0.00
  -11   -9    1      1.28      0.00
  -10   -9    1     -1.71      0.00
   -9   -9    1     -5.01      0.00
   -8   -9    1     -2.79      0.00
   -7   -9    1     -3.08      0.00
   -6   -9    1     -5.93      0.00
   -5   -9    1     -1.61      0.00
   -4   -9    1      3.59      0.00
   -3   -9    1      4.30      0.00
   -2   -9    1      0.42      0.00
   -1   -9    1     -5.12      0.00
    0   -9    1     -1.67      0.00
    1   -9    1      3.20      0.00
    2   -9    1      2.65      0.00
    3   -9    1      4.09      0.00
    4   -9    1      2.79      0.00
    5   -9    1      0.01      0.00
    6   -9    1      1.63      0.00
    7   -9    1      1.87      0.00
    8   -9    1      0.65      0.00
    9   -9    1      0.38      0.00
   10   -9    1      0.27      0.00
   11   -9    1      0.96      0.00
   12   -9    1      1.07      0.00
   13   -9    1     -1.04      0.00
   14   -9    1     -1.87      0.00
   15   -9    1      1.81      0.00
   16   -9    1      0.60      0.00
   17   -9    1     -8.97      0.00
   18   -9    1     -9.64      0.00
   19   -9    1     -1.02      0.00
   20   -9    1     -0.87      0.00
   21   -9    1     -3.07      0.00
   22   -9    1      1.68      0.00
  -26   -8    1      1.95      0.00
  -25   -8    1      2.85      0.00
  -24   -8    1     -1.27      0.00
  -23   -8    1     -2.56      0.00
  -22   -8    1     -1.00      0.00
  -21   -8    1     -3.27      0.00
  -20   -8    1     -5.04      0.00
  -19   -8    1     -4.36      0.00
  -18   -8    1     -3.15      0.00
  -17   -8    1     -0.32      0.00
  -16   -8    1      0.10      0.00
  -15   -8    1     -1.75      0.00
  -14   -8    1     -2.71      0.00
  -13   -8    1     -3.29      0.00
  -12   -8    1     -1.84      0.00
  -11   -8    1     -0.84      0.00
  -10   -8    1     -2.71      0.00
   -9   -8    1     -2.68      0.00
   -8   -8    1      0.62      0.00
   -7   -8    1      0.84      0.00
   -6   -8    1     -1.51      0.00
   -5   -8    1     -0.99      0.00
   -4   -8    1     -2.01      0.00
   -3   -8    1     -2.08      0.00
   -2   -8    1      0.96      0.00
   -1   -8    1     -0.90      0.00
    0   -8    1     -0.24      0.00
    1   -8    1      3.81      0.00
    2   -8    1      3.73      0.00
    3   -8    1      5.43      0.00
    4   -8    1      4.08      0.00
    5   -8    1     -0.62      0.00
    6   -8    1      0.03      0.00
    7   -8    1     -1.02      0.00
    8   -8    1     -4.84      0.00
    9   -8    1     -5.29      0.00
   10   -8    1     -2.95      0.00
   11   -8    1      0.99      0.00
   12   -8    1      3.17      0.00
   13   -8    1      0.97      0.00
   14   -8    1     -1.46      0.00
   15   -8    1      0.76      0.00
   16   -8    1      0.90      0.00
   17   -8    1     -3.38      0.00
   18   -8    1      2.58      0.00
   19   -8    1     12.10      0.00
   20   -8    1      6.60      0.00
   21   -8    1      1.52      0.00
   22   -8    1      8.20      0.00
  -26   -7    1     -1.79      0.00
  -25   -7    1     -0.65      0.00
  -24   -7    1     -0.55      0.00
  -23   -7    1      1.19      0.00
  -22   -7    1      2.28      0.00
  -21   -7    1     -1.29      0.00
  -20   -7    1     -4.13      0.00
  -19   -7    1     -3.35      0.00
  -18   -7    1     -2.99      0.00
  -17   -7    1     -1.69      0.00
  -16   -7    1      0.03      0.00
  -15   -7    1     -0.24      0.00
  -14   -7    1     -0.51      0.00
  -13   -7    1      0.94      0.00
  -12   -7    1      2.89      0.00
  -11   -7    1      1.78      0.00
  -10   -7    1     -0.14      0.00
   -9   -7    1      0.02      0.00
   -8   -7    1      0.65      0.00
   -7   -7    1      0.50      0.00
   -6   -7    1     -2.82      0.00
   -5   -7    1     -5.09      0.00
   -4   -7    1     -2.88      0.00
   -3   -7    1      1.45      0.00
   -2   -7    1      4.85      0.00
   -1   -7    1     -0.64      0.00
    0   -7    1     -7.66      0.00
    1   -7    1     -6.20      0.00
    2   -7    1     -3.34      0.00
    3   -7    1      1.13      0.00
    4   -7    1      4.27      0.00
    5   -7    1      3.07      0.00
    6   -7    1      5.03      0.00
    7   -7    1      5.27      0.00
    8   -7    1      1.87      0.00
    9   -7    1      1.00      0.00
   10   -7    1      0.76      0.00
   11   -7    1     -0.12      0.00
   12   -7    1     -1.40      0.00
   13   -7    1     -2.61      0.00
   14   -7    1     -0.91      0.00
   15   -7    1      4.65      0.00
   16   -7    1      5.39      0.00
   17   -7    1     -3.01      0.00
   18   -7    1     -3.96      0.00
   19   -7    1      3.04      0.00
   20   -7    1      0.97      0.00
   21   -7    1     -0.17      0.00
   22   -7    1      6.83      0.00
   23   -7    1      6.31      0.00
  -26   -6    1     -2.31      0.00
  -25   -6    1      0.48      0.00
  -24   -6    1      1.66      0.00
  -23   -6    1      2.58      0.00
  -22   -6    1      2.89      0.00
  -21   -6    1      0.18      0.00
  -20   -6    1     -1.93      0.00
  -19   -6    1      0.10      0.00
  -18   -6    1      1.45      0.00
  -17   -6    1      2.51      0.00
  -16   -6    1      3.93      0.00
  -15   -6    1      2.29      0.00
  -14   -6    1      1.51      0.00
  -13   -6    1      3.49      0.00
  -12   -6    1      3.50      0.00
  -11   -6    1      1.36      0.00
  -10   -6    1      2.00      0.00
   -9   -6    1      2.67      0.00
   -8   -6    1      2.16      0.00
   -7   -6    1      6.02      0.00
   -6   -6    1      4.79      0.00
   -5   -6    1     -1.03      0.00
   -4   -6    1      1.40      0.00
   -3   -6    1      3.75      0.00
   -2   -6    1      2.31      0.00
   -1   -6    1     -1.59      0.00
    0   -6    1     -8.08      0.00
    1   -6    1     -5.64      0.00
    2   -6    1      1.64      0.00
    3   -6    1      3.91      0.00
    4   -6    1      2.61      0.00
    5   -6    1     -0.04      0.00
    6   -6    1      1.43      0.00
    7   -6    1      3.38      0.00
    8   -6    1      1.45      0.00
    9   -6    1      1.54      0.00
   10   -6    1      2.84      0.00
   11   -6    1      1.75      0.00
   12   -6    1     -0.72      0.00
   13   -6    1     -2.00      0.00
   14   -6    1     -0.91      0.00
   15   -6    1      2.06      0.00
   16   -6    1      2.29      0.00
   17   -6    1     -3.64      0.00
   18   -6    1     -3.15      0.00
   19   -6    1      3.99      0.00
   20   -6    1     -0.42      0.00
   21   -6    1     -5.96      0.00
   22   -6    1      1.87      0.00
   23   -6    1      7.50      0.00
  -26   -5    1     -0.78      0.00
  -25   -5    1     -3.03      0.00
  -24   -5    1     -3.12      0.00
  -23   -5    1     -1.66      0.00
  -22   -5    1     -0.59      0.00
  -21   -5    1     -0.97      0.00
  -20   -5    1      0.26      0.00
  -19   -5    1      4.36      0.00
  -18   -5    1      3.88      0.00
  -17   -5    1      1.08      0.00
  -16   -5    1      0.92      0.00
  -15   -5    1     -0.94      0.00
  -14   -5    1     -1.54      0.00
  -13   -5    1      0.44      0.00
  -12   -5    1      0.36      0.00
  -11   -5    1     -0.56      0.00
  -10   -5    1     -0.77      0.00
   -9   -5    1     -2.91      0.00
   -8   -5    1     -3.35      0.00
   -7   -5    1      1.99      0.00
   -6   -5    1     -3.78      0.00
   -5   -5    1    -16.22      0.00
   -4   -5    1     -7.19      0.00
   -3   -5    1      6.19      0.00
   -2   -5    1      7.26      0.00
   -1   -5    1      7.30      0.00
    0   -5    1      3.21      0.00
    1   -5    1      3.00      0.00
    2   -5    1      8.48      0.00
    3   -5    1      5.09      0.00
    4   -5    1      0.15      0.00
    5   -5    1     -1.12      0.00
    6   -5    1     -1.99      0.00
    7   -5    1     -0.91      0.00
    8   -5    1      1.10      0.00
    9   -5    1      4.18      0.00
   10   -5    1      4.79      0.00
   11   -5    1      0.28      0.00
   12   -5    1     -2.75      0.00
   13   -5    1     -0.19      0.00
   14   -5    1      3.40      0.00
   15   -5    1      4.41      0.00
   16   -5    1      1.51      0.00
   17   -5    1     -7.11      0.00
   18   -5    1     -9.47      0.00
   19   -5    1     -0.77      0.00
   20   -5    1     -0.50      0.00
   21   -5    1     -6.43      0.00
   22   -5    1     -2.69      0.00
   23   -5    1     -0.09      0.00
   24   -5    1     -5.28      0.00
  -26   -4    1     -3.13      0.00
  -25   -4    1     -1.00      0.00
  -24   -4    1      1.17      0.00
  -23   -4    1      0.99      0.00
  -22   -4    1      0.52      0.00
  -21   -4    1      0.29      0.00
  -20   -4    1      0.02      0.00
  -19   -4    1      0.80      0.00
  -18   -4    1     -0.91      0.00
  -17   -4    1     -1.59      0.00
  -16   -4    1      1.20      0.00
  -15   -4    1      0.61      0.00
  -14   -4    1      0.11      0.00
  -13   -4    1      0.93      0.00
  -12   -4    1     -0.38      0.00
  -11   -4    1     -1.20      0.00
  -10   -4    1     -2.66      0.00
   -9   -4    1     -5.40      0.00
   -8   -4    1     -5.31      0.00
   -7   -4    1      0.68      0.00
   -6   -4    1     -1.54      0.00
   -5   -4    1    -13.70      0.00
   -4   -4    1     -8.40      0.00
   -3   -4    1     -5.31      0.00
   -2   -4    1    -27.80      0.00
   -1   -4    1    -40.27      0.00
    0   -4    1    -33.95      0.00
    1   -4    1    -21.60      0.00
    2   -4    1     -6.88      0.00
    3   -4    1     -3.15      0.00
    4   -4    1     -1.62      0.00
    5   -4    1      3.70      0.00
    6   -4    1      2.28      0.00
    7   -4    1     -0.17      0.00
    8   -4    1     -0.97      0.00
    9   -4    1     -2.41      0.00
   10   -4    1     -2.62      0.00
   11   -4    1     -2.87      0.00
   12   -4    1     -1.40      0.00
   13   -4    1      2.35      0.00
   14   -4    1      3.78      0.00
   15   -4    1      2.51      0.00
   16   -4    1      0.55      0.00
   17   -4    1     -3.58      0.00
   18   -4    1     -3.34      0.00
   19   -4    1      3.34      0.00
   20   -4    1      0.32      0.00
   21   -4    1     -6.28      0.00
   22   -4    1      3.26      0.00
   23   -4    1     13.59      0.00
   24   -4    1      8.64      0.00
  -26   -3    1      3.23      0.00
  -25   -3    1      6.80      0.00
  -24   -3    1      7.28      0.00
  -23   -3    1      4.25      0.00
  -22   -3    1      2.12      0.00
  -21   -3    1      0.93      0.00
  -20   -3    1     -0.27      0.00
  -19   -3    1      0.65      0.00
  -18   -3    1      0.37      0.00
  -17   -3    1     -0.01      0.00
  -16   -3    1      2.63      0.00
  -15   -3    1      4.03      0.00
  -14   -3    1      5.91      0.00
  -13   -3    1      6.84      0.00
  -12   -3    1      4.46      0.00
  -11   -3    1      1.63      0.00
  -10   -3    1     -3.44      0.00
   -9   -3    1     -5.84      0.00
   -8   -3    1     -3.95      0.00
   -7   -3    1      0.02      0.00
   -6   -3    1     -1.58      0.00
   -5   -3    1    -12.73      0.00
   -4   -3    1     -2.35      0.00
   -3   -3    1      5.54      0.00
   -2   -3    1    -38.92      0.00
   -1   -3    1    -66.77      0.00
    0   -3    1    -29.66      0.00
    1   -3    1     12.85      0.00
    2   -3    1     25.30      0.00
    3   -3    1     14.94      0.00
    4   -3    1      4.88      0.00
    5   -3    1      6.12      0.00
    6   -3    1      3.73      0.00
    7   -3    1      0.71      0.00
    8   -3    1      1.85      0.00
    9   -3    1      1.23      0.00
   10   -3    1      0.59      0.00
   11   -3    1     -1.28      0.00
   12   -3    1     -2.94      0.00
   13   -3    1     -0.32      0.00
   14   -3    1      2.31      0.00
   15   -3    1      1.49      0.00
   16   -3    1     -1.11      0.00
   17   -3    1     -3.59      0.00
   18   -3    1     -0.88      0.00
   19   -3    1      7.68      0.00
   20   -3    1      9.48      0.00
   21   -3    1      5.41      0.00
   22   -3    1      7.50      0.00
   23   -3    1      6.49      0.00
   24   -3    1     -1.62      0.00
   25   -3    1     -0.97      0.00
  -26   -2    1      3.77      0.00
  -25   -2    1      7.07      0.00
  -24   -2    1      4.55      0.00
  -23   -2    1      0.51      0.00
  -22   -2    1      1.49      0.00
  -21   -2    1      3.46      0.00
  -20   -2    1      1.68      0.00
  -19   -2    1     -0.23      0.00
  -18   -2    1     -1.12      0.00
  -17   -2    1     -0.13      0.00
  -16   -2    1      3.48      0.00
  -15   -2    1      3.91      0.00
  -14   -2    1      1.21      0.00
  -13   -2    1     -2.01      0.00
  -12   -2    1     -2.67      0.00
  -11   -2    1      0.02      0.00
  -10   -2    1     -1.11      0.00
   -9   -2    1     -2.08      0.00
   -8   -2    1     -2.14      0.00
   -7   -2    1     -0.54      0.00
   -6   -2    1      1.87      0.00
   -5   -2    1     -7.02      0.00
   -4   -2    1      9.99      0.00
   -3   -2    1     44.77      0.00
   -2   -2    1     32.02      0.00
   -1   -2    1     49.07      0.00
    0   -2    1    132.56      0.00
    1   -2    1    142.22      0.00
    2   -2    1     61.64      0.00
    3   -2    1      0.46      0.00
    4   -2    1     -9.74      0.00
    5   -2    1      1.56      0.00
    6   -2    1      4.86      0.00
    7   -2    1      2.68      0.00
    8   -2    1      5.49      0.00
    9   -2    1      5.53      0.00
   10   -2    1      3.28      0.00
   11   -2    1      0.60      0.00
   12   -2    1     -2.25      0.00
   13   -2    1     -1.07      0.00
   14   -2    1      0.41      0.00
   15   -2    1     -1.68      0.00
   16   -2    1     -4.07      0.00
   17   -2    1     -3.60      0.00
   18   -2    1      0.14      0.00
   19   -2    1      4.72      0.00
   20   -2    1      4.34      0.00
   21   -2    1      1.53      0.00
   22   -2    1      5.22      0.00
   23   -2    1      9.89      0.00
   24   -2    1      9.13      0.00
   25   -2    1      7.93      0.00
  -25   -1    1      8.29      0.00
  -24   -1    1      6.81      0.00
  -23   -1    1      5.23      0.00
  -22   -1    1      7.32      0.00
  -21   -1    1      7.21      0.00
  -20   -1    1      2.90      0.00
  -19   -1    1      0.90      0.00
  -18   -1    1      2.09      0.00
  -17   -1    1      2.42      0.00
  -16   -1    1      1.67      0.00
  -15   -1    1     -0.24      0.00
  -14   -1    1     -0.43      0.00
  -13   -1    1      2.69      0.00
  -12   -1    1      5.70      0.00
  -11   -1    1      4.25      0.00
  -10   -1    1     -1.93      0.00
   -9   -1    1     -1.31      0.00
   -8   -1    1      2.01      0.00
   -7   -1    1      1.24      0.00
   -6   -1    1      7.38      0.00
   -5   -1    1     22.49      0.00
   -4   -1    1     68.03      0.00
   -3   -1    1     93.15      0.00
   -2   -1    1     10.11      0.00
   -1   -1    1    -34.22      0.00
    0   -1    1     66.81      0.00
    1   -1    1    122.56      0.00
    2   -1    1     78.19      0.00
    3   -1    1     55.53      0.00
    4   -1    1     50.54      0.00
    5   -1    1     31.80      0.00
    6   -1    1     14.51      0.00
    7   -1    1      3.88      0.00
    8   -1    1      0.84      0.00
    9   -1    1     -0.74      0.00
   10   -1    1     -0.43      0.00
   11   -1    1      1.98      0.00
   12   -1    1      0.88      0.00
   13   -1    1      0.87      0.00
   14   -1    1      1.86      0.00
   15   -1    1     -0.38      0.00
   16   -1    1     -2.00      0.00
   17   -1    1      0.12      0.00
   18   -1    1      3.76      0.00
   19   -1    1      6.95      0.00
   20   -1    1      8.73      0.00
   21   -1    1      8.34      0.00
   22   -1    1      7.33      0.00
   23   -1    1      4.86      0.00
   24   -1    1      0.43      0.00
   25   -1    1     -2.42      0.00
  -25    0    1      0.99      0.00
  -24    0    1     -2.63      0.00
  -23    0    1     -2.69      0.00
  -22    0    1      1.90      0.00
  -21    0    1      3.74      0.00
  -20    0    1      1.63      0.00
  -19    0    1      1.52      0.00
  -18    0    1      3.17      0.00
  -17    0    1      1.63      0.00
  -16    0    1     -0.99      0.00
  -15    0    1     -0.61      0.00
  -14    0    1      2.15      0.00
  -13    0    1      3.83      0.00
  -12    0    1      2.42      0.00
  -11    0    1      1.27      0.00
  -10    0    1      3.82      0.00
   -9    0    1     10.25      0.00
   -8    0    1      9.65      0.00
   -7    0    1      1.88      0.00
   -6    0    1      3.71      0.00
   -5    0    1      4.20      0.00
   -4    0    1      4.22      0.00
   -3    0    1     -3.77      0.00
   -2    0    1    -23.30      0.00
   -1    0    1     84.74      0.00
    0    0    1    294.57      0.00
    1    0    1    297.78      0.00
    2    0    1    107.81      0.00
    3    0    1      1.28      0.00
    4    0    1     -7.11      0.00
    5    0    1     -4.61      0.00
    6    0    1     -0.21      0.00
    7    0    1     -3.39      0.00
    8    0    1     -4.46      0.00
    9    0    1      0.92      0.00
   10    0    1      2.39      0.00
   11    0    1      0.45      0.00
   12    0    1     -3.12      0.00
   13    0    1     -1.53      0.00
   14    0    1      2.40      0.00
   15    0    1      0.58      0.00
   16    0    1     -1.61      0.00
   17    0    1     -0.65      0.00
   18    0    1      0.66      0.00
   19    0    1      1.95      0.00
   20    0    1      2.49      0.00
   21    0    1      0.37      0.00
   22    0    1     -1.06      0.00
   23    0    1      2.36      0.00
   24    0    1      7.40      0.00
   25    0    1      8.61      0.00
   26    0    1      5.99      0.00
  -25    1    1     -1.70      0.00
  -24    1    1     -2.44      0.00
  -23    1    1     -0.29      0.00
  -22    1    1      4.39      0.00
  -21    1    1      5.66      0.00
  -20    1    1      4.20      0.00
  -19    1    1      4.39      0.00
  -18    1    1      4.55      0.00
  -17    1    1      1.69      0.00
  -16    1    1     -0.19      0.00
  -15    1    1      1.94      0.00
  -14    1    1      3.17      0.00
  -13    1    1      0.76      0.00
  -12    1    1     -2.21      0.00
  -11    1    1     -1.68      0.00
  -10    1    1      2.02      0.00
   -9    1    1      5.97      0.00
   -8    1    1      5.44      0.00
   -7    1    1      0.49      0.00
   -6    1    1      2.55      0.00
   -5    1    1      8.42      0.00
   -4    1    1     15.24      0.00
   -3    1    1     11.45      0.00
   -2    1    1    -21.33      0.00
   -1    1    1     -5.71      0.00
    0    1    1     46.04      0.00
    1    1    1    -37.92      0.00
    2    1    1   -159.89      0.00
    3    1    1   -114.93      0.00
    4    1    1    -22.82      0.00
    5    1    1     -4.41      0.00
    6    1    1     -4.35      0.00
    7    1    1     -3.99      0.00
    8    1    1     -4.69      0.00
    9    1    1     -5.09      0.00
   10    1    1    -10.40      0.00
   11    1    1     -9.21      0.00
   12    1    1     -3.99      0.00
   13    1    1     -0.28      0.00
   14    1    1      0.28      0.00
   15    1    1     -3.12      0.00
   16    1    1     -1.79      0.00
   17    1    1      2.16      0.00
   18    1    1      1.77      0.00
   19    1    1     -0.44      0.00
   20    1    1     -2.35      0.00
   21    1    1     -2.37      0.00
   22    1    1      2.26      0.00
   23    1    1      8.73      0.00
   24    1    1     10.36      0.00
   25    1    1      6.45      0.00
   26    1    1      2.85      0.00
  -24    2    1     -0.40      0.00
  -23    2    1     -1.01      0.00
  -22    2    1     -1.40      0.00
  -21    2    1     -4.58      0.00
  -20    2    1     -6.50      0.00
  -19    2    1     -3.08      0.00
  -18    2    1      0.43      0.00
  -17    2    1     -0.01      0.00
  -16    2    1     -1.42      0.00
  -15    2    1     -0.95      0.00
  -14    2    1     -0.50      0.00
  -13    2    1     -0.70      0.00
  -12    2    1     -0.96      0.00
  -11    2    1     -1.33      0.00
  -10    2    1     -0.86      0.00
   -9    2    1      0.88      0.00
   -8    2    1      2.05      0.00
   -7    2    1      0.44      0.00
   -6    2    1      2.88      0.00
   -5    2    1      5.32      0.00
   -4    2    1    -10.17      0.00
   -3    2    1    -42.03      0.00
   -2    2    1    -67.71      0.00
   -1    2    1    -36.68      0.00
    0    2    1     22.27      0.00
    1    2    1    -17.86      0.00
    2    2    1    -91.57      0.00
    3    2    1    -55.45      0.00
    4    2    1     -4.85      0.00
    5    2    1    -12.39      0.00
    6    2    1    -11.75      0.00
    7    2    1     -5.29      0.00
    8    2    1     -7.43      0.00
    9    2    1     -6.79      0.00
   10    2    1     -6.52      0.00
   11    2    1     -1.65      0.00
   12    2    1      1.19      0.00
   13    2    1     -1.17      0.00
   14    2    1     -2.44      0.00
   15    2    1     -3.17      0.00
   16    2    1     -0.55      0.00
   17    2    1     -0.53      0.00
   18    2    1     -5.21      0.00
   19    2    1     -4.93      0.00
   20    2    1     -1.83      0.00
   21    2    1     -0.37      0.00
   22    2    1      1.40      0.00
   23    2    1      2.75      0.00
   24    2    1      2.63      0.00
   25    2    1      2.11      0.00
   26    2    1      1.18      0.00
  -24    3    1     -6.80      0.00
  -23    3    1    -10.86      0.00
  -22    3    1     -8.44      0.00
  -21    3    1     -7.24      0.00
  -20    3    1     -5.81      0.00
  -19    3    1     -0.58      0.00
  -18    3    1      1.31      0.00
  -17    3    1     -1.05      0.00
  -16    3    1     -1.56      0.00
  -15    3    1      0.70      0.00
  -14    3    1      2.15      0.00
  -13    3    1      0.86      0.00
  -12    3    1     -1.69      0.00
  -11    3    1     -2.61      0.00
  -10    3    1     -0.37      0.00
   -9    3    1      1.46      0.00
   -8    3    1     -0.98      0.00
   -7    3    1     -7.11      0.00
   -6    3    1     -8.62      0.00
   -5    3    1     -4.04      0.00
   -4    3    1     -6.88      0.00
   -3    3    1     -7.60      0.00
   -2    3    1      9.87      0.00
   -1    3    1     38.71      0.00
    0    3    1     54.91      0.00
    1    3    1     18.91      0.00
    2    3    1    -23.99      0.00
    3    3    1      1.29      0.00
    4    3    1     26.03      0.00
    5    3    1      4.23      0.00
    6    3    1     -4.39      0.00
    7    3    1     -0.65      0.00
    8    3    1     -2.74      0.00
    9    3    1     -0.54      0.00
   10    3    1      1.48      0.00
   11    3    1      3.72      0.00
   12    3    1      2.58      0.00
   13    3    1     -0.99      0.00
   14    3    1     -1.07      0.00
   15    3    1     -2.13      0.00
   16    3    1     -1.76      0.00
   17    3    1     -2.02      0.00
   18    3    1     -3.40      0.00
   19    3    1      0.23      0.00
   20    3    1      1.17      0.00
   21    3    1     -1.86      0.00
   22    3    1     -0.41      0.00
   23    3    1      2.83      0.00
   24    3    1      3.40      0.00
   25    3    1      2.67      0.00
   26    3    1      1.81      0.00
  -23    4    1      3.17      0.00
  -22    4    1      5.17      0.00
  -21    4    1      0.49      0.00
  -20    4    1     -1.48      0.00
  -19    4    1      4.56      0.00
  -18    4    1      5.38      0.00
  -17    4    1      0.11      0.00
  -16    4    1     -1.87      0.00
  -15    4    1     -1.36      0.00
  -14    4    1     -0.47      0.00
  -13    4    1      1.13      0.00
  -12    4    1      2.45      0.00
  -11    4    1      2.51      0.00
  -10    4    1      2.00      0.00
   -9    4    1      0.88      0.00
   -8    4    1     -1.58      0.00
   -7    4    1     -4.58      0.00
   -6    4    1     -4.81      0.00
   -5    4    1     -1.61      0.00
   -4    4    1     -3.41      0.00
   -3    4    1     -3.70      0.00
   -2    4    1      5.13      0.00
   -1    4    1      4.78      0.00
    0    4    1     -3.73      0.00
    1    4    1    -14.59      0.00
    2    4    1    -24.50      0.00
    3    4    1     -7.39      0.00
    4    4    1     10.15      0.00
    5    4    1     -2.13      0.00
    6    4    1     -6.09      0.00
    7    4    1      3.51      0.00
    8    4    1      5.82      0.00
    9    4    1      4.69      0.00
   10    4    1      0.28      0.00
   11    4    1     -2.75      0.00
   12    4    1     -1.45      0.00
   13    4    1      1.30      0.00
   14    4    1      2.55      0.00
   15    4    1     -0.75      0.00
   16    4    1     -1.12      0.00
   17    4    1     -0.68      0.00
   18    4    1     -3.48      0.00
   19    4    1     -2.15      0.00
   20    4    1     -0.49      0.00
   21    4    1      0.19      0.00
   22    4    1      4.85      0.00
   23    4    1      8.10      0.00
   24    4    1      6.86      0.00
   25    4    1      4.46      0.00
   26    4    1      2.07      0.00
   27    4    1      0.47      0.00
  -23    5    1      4.06      0.00
  -22    5    1      7.32      0.00
  -21    5    1      6.21      0.00
  -20    5    1      4.69      0.00
  -19    5    1      6.72      0.00
  -18    5    1      2.48      0.00
  -17    5    1     -4.21      0.00
  -16    5    1     -2.79      0.00
  -15    5    1      1.06      0.00
  -14    5    1      3.03      0.00
  -13    5    1      3.32      0.00
  -12    5    1      0.88      0.00
  -11    5    1     -1.54      0.00
  -10    5    1     -1.03      0.00
   -9    5    1     -0.13      0.00
   -8    5    1     -2.61      0.00
   -7    5    1     -5.06      0.00
   -6    5    1     -4.25      0.00
   -5    5    1     -3.87      0.00
   -4    5    1     -7.93      0.00
   -3    5    1     -9.21      0.00
   -2    5    1     -1.41      0.00
   -1    5    1      1.15      0.00
    0    5    1      1.36      0.00
    1    5    1     10.00      0.00
    2    5    1     11.53      0.00
    3    5    1     12.95      0.00
    4    5    1     16.72      0.00
    5    5    1      4.81      0.00
    6    5    1     -0.81      0.00
    7    5    1      6.86      0.00
    8    5    1      5.22      0.00
    9    5    1     -0.38      0.00
   10    5    1     -1.89      0.00
   11    5    1     -0.76      0.00
   12    5    1      1.43      0.00
   13    5    1      1.99      0.00
   14    5    1      1.05      0.00
   15    5    1     -0.50      0.00
   16    5    1      0.95      0.00
   17    5    1      0.82      0.00
   18    5    1     -3.15      0.00
   19    5    1     -2.61      0.00
   20    5    1     -2.12      0.00
   21    5    1     -5.10      0.00
   22    5    1     -5.08      0.00
   23    5    1     -3.90      0.00
   24    5    1     -4.50      0.00
   25    5    1     -4.81      0.00
   26    5    1     -3.65      0.00
   27    5    1     -2.05      0.00
  -23    6    1      5.94      0.00
  -22    6    1      8.54      0.00
  -21    6    1      6.52      0.00
  -20    6    1      4.30      0.00
  -19    6    1      7.63      0.00
  -18    6    1      5.49      0.00
  -17    6    1     -1.67      0.00
  -16    6    1     -1.31      0.00
  -15    6    1      2.17      0.00
  -14    6    1      3.08      0.00
  -13    6    1      2.28      0.00
  -12    6    1     -0.39      0.00
  -11    6    1     -2.58      0.00
  -10    6    1     -3.12      0.00
   -9    6    1     -2.77      0.00
   -8    6    1     -1.73      0.00
   -7    6    1      2.29      0.00
   -6    6    1      6.18      0.00
   -5    6    1      3.29      0.00
   -4    6    1     -0.78      0.00
   -3    6    1      0.00      0.00
   -2    6    1      2.00      0.00
   -1    6    1     -1.10      0.00
    0    6    1     -3.84      0.00
    1    6    1      4.17      0.00
    2    6    1     10.48      0.00
    3    6    1      9.53      0.00
    4    6    1      7.40      0.00
    5    6    1     -2.54      0.00
    6    6    1     -7.71      0.00
    7    6    1     -1.69      0.00
    8    6    1     -1.36      0.00
    9    6    1     -3.29      0.00
   10    6    1     -3.19      0.00
   11    6    1     -4.69      0.00
   12    6    1     -3.72      0.00
   13    6    1     -1.24      0.00
   14    6    1     -1.08      0.00
   15    6    1     -3.23      0.00
   16    6    1     -3.62      0.00
   17    6    1     -3.34      0.00
   18    6    1     -5.40      0.00
   19    6    1     -4.96      0.00
   20    6    1     -4.12      0.00
   21    6    1     -5.59      0.00
   22    6    1     -4.16      0.00
   23    6    1     -0.87      0.00
   24    6    1      0.16      0.00
   25    6    1     -0.99      0.00
   26    6    1     -2.73      0.00
   27    6    1     -4.21      0.00
  -22    7    1      0.19      0.00
  -21    7    1      0.49      0.00
  -20    7    1     -2.57      0.00
  -19    7    1     -0.47      0.00
  -18    7    1      1.36      0.00
  -17    7    1      0.45      0.00
  -14    7    1      7.45      0.00
  -13    7    1      2.68      0.00
  -12    7    1     -0.97      0.00
  -11    7    1     -2.41      0.00
  -10    7    1     -2.75      0.00
   -9    7    1     -3.27      0.00
   -8    7    1     -3.91      0.00
   -7    7    1     -1.84      0.00
   -6    7    1      2.19      0.00
   -5    7    1      1.13      0.00
   -4    7    1     -0.23      0.00
   -3    7    1      1.50      0.00
   -2    7    1      1.18      0.00
   -1    7    1      1.28      0.00
    0    7    1      0.58      0.00
    1    7    1      0.08      0.00
    2    7    1      2.61      0.00
    3    7    1      2.48      0.00
    4    7    1     -0.42      0.00
    5    7    1     -4.70      0.00
    6    7    1     -6.28      0.00
    7    7    1     -3.18      0.00
    8    7    1     -2.74      0.00
    9    7    1     -3.04      0.00
   10    7    1     -2.64      0.00
   11    7    1     -3.12      0.00
   12    7    1     -0.59      0.00
   13    7    1      2.26      0.00
   14    7    1      2.62      0.00
   15    7    1      1.42      0.00
   16    7    1      0.97      0.00
   17    7    1      2.21      0.00
   18    7    1      1.71      0.00
   19    7    1      1.58      0.00
   20    7    1      1.99      0.00
   21    7    1     -0.17      0.00
   22    7    1     -0.57      0.00
   23    7    1      1.39      0.00
   24    7    1      0.72      0.00
   25    7    1     -2.17      0.00
   26    7    1     -3.23      0.00
   27    7    1     -1.97      0.00
  -22    8    1      1.64      0.00
  -21    8    1      3.56      0.00
  -20    8    1      0.66      0.00
  -19    8    1      4.83      0.00
  -18    8    1      8.18      0.00
  -17    8    1      2.35      0.00
  -16    8    1     -0.17      0.00
  -15    8    1      2.35      0.00
  -14    8    1      2.81      0.00
  -13    8    1      2.88      0.00
  -12    8    1      3.57      0.00
  -11    8    1      3.38      0.00
  -10    8    1      1.08      0.00
   -9    8    1     -1.59      0.00
   -8    8    1     -2.05      0.00
   -7    8    1      0.80      0.00
   -6    8    1      5.07      0.00
   -5    8    1      4.09      0.00
   -4    8    1      2.80      0.00
   -3    8    1      5.31      0.00
   -2    8    1      4.22      0.00
   -1    8    1      4.07      0.00
    0    8    1      3.45      0.00
    1    8    1     -1.77      0.00
    2    8    1     -1.73      0.00
    3    8    1     -1.08      0.00
    4    8    1     -3.53      0.00
    5    8    1     -1.51      0.00
    6    8    1      1.19      0.00
    7    8    1      1.23      0.00
    8    8    1      0.47      0.00
    9    8    1     -0.38      0.00
   10    8    1     -0.80      0.00
   11    8    1      0.42      0.00
   12    8    1      3.76      0.00
   13    8    1      5.58      0.00
   14    8    1      4.78      0.00
   15    8    1      1.75      0.00
   16    8    1     -0.10      0.00
   17    8    1      2.69      0.00
   18    8    1      3.04      0.00
   19    8    1      0.37      0.00
   20    8    1     -0.33      0.00
   21    8    1     -1.91      0.00
   22    8    1     -2.84      0.00
   23    8    1     -1.62      0.00
   24    8    1     -1.47      0.00
   25    8    1     -0.94      0.00
   26    8    1      1.11      0.00
   27    8    1      1.84      0.00
  -21    9    1      0.84      0.00
  -20    9    1     -4.32      0.00
  -19    9    1     -2.76      0.00
  -18    9    1     -1.18      0.00
  -17    9    1     -5.29      0.00
  -16    9    1     -3.18      0.00
  -15    9    1      2.88      0.00
  -14    9    1      1.71      0.00
  -13    9    1     -2.87      0.00
  -12    9    1     -3.92      0.00
  -11    9    1     -1.65      0.00
  -10    9    1      0.47      0.00
   -9    9    1      1.53      0.00
   -8    9    1      2.10      0.00
   -7    9    1      1.78      0.00
   -6    9    1      1.53      0.00
   -5    9    1     -1.43      0.00
   -4    9    1     -4.60      0.00
   -3    9    1     -3.10      0.00
   -2    9    1     -2.04      0.00
   -1    9    1      0.99      0.00
    0    9    1      2.78      0.00
    1    9    1     -4.52      0.00
    2    9    1     -6.60      0.00
    3    9    1     -0.70      0.00
    4    9    1      2.70      0.00
    5    9    1      4.30      0.00
    6    9    1      1.85      0.00
    7    9    1     -0.79      0.00
    8    9    1      1.11      0.00
    9    9    1      0.70      0.00
   10    9    1     -1.43      0.00
   11    9    1     -1.20      0.00
   12    9    1     -1.15      0.00
   13    9    1     -1.83      0.00
   14    9    1     -1.35      0.00
   15    9    1     -1.57      0.00
   16    9    1     -0.70      0.00
   17    9    1      3.31      0.00
   18    9    1      2.63      0.00
   19    9    1     -0.80      0.00
   20    9    1     -0.01      0.00
   21    9    1     -0.48      0.00
   22    9    1     -1.37      0.00
   23    9    1      0.37      0.00
   24    9    1      0.21      0.00
   25    9    1     -1.07      0.00
   26    9    1     -1.86      0.00
   27    9    1     -2.78      0.00
  -20   10    1     -2.70      0.00
  -19   10    1     -1.79      0.00
  -18   10    1     -0.30      0.00
  -17   10    1     -3.94      0.00
  -16   10    1     -3.97      0.00
  -15   10    1     -1.33      0.00
  -14   10    1     -2.47      0.00
  -13   10    1     -3.80      0.00
  -12   10    1     -1.85      0.00
  -11   10    1      0.09      0.00
  -10   10    1     -1.09      0.00
   -9   10    1     -2.32      0.00
   -8   10    1     -0.41      0.00
   -7   10    1      1.75      0.00
   -6   10    1      2.84      0.00
   -5   10    1      1.66      0.00
   -4   10    1     -1.54      0.00
   -3   10    1     -1.76      0.00
   -2   10    1     -1.21      0.00
   -1   10    1      0.01      0.00
    0   10    1      1.67      0.00
    1   10    1     -3.45      0.00
    2   10    1     -6.72      0.00
    3   10    1     -1.78      0.00
    4   10    1      2.13      0.00
    5   10    1      2.61      0.00
    6   10    1      0.29      0.00
    7   10    1     -1.18      0.00
    8   10    1     -0.52      0.00
    9   10    1     -1.98      0.00
   10   10    1     -0.35      0.00
   11   10    1      3.41      0.00
   12   10    1      1.81      0.00
   13   10    1     -0.39      0.00
   14   10    1     -0.34      0.00
   15   10    1     -1.89      0.00
   16   10    1     -1.52      0.00
   17   10    1      2.42      0.00
   18   10    1      1.91      0.00
   19   10    1     -1.07      0.00
   20   10    1     -0.76      0.00
   21   10    1     -2.21      0.00
   22   10    1     -3.21      0.00
   23   10    1     -1.09      0.00
   24   10    1     -0.95      0.00
   25   10    1     -0.61      0.00
   26   10    1      0.46      0.00
   27   10    1     -0.42      0.00
  -20   11    1     -9.14      0.00
  -19   11    1     -8.59      0.00
  -18   11    1     -5.18      0.00
  -17   11    1     -4.76      0.00
  -16   11    1     -0.55      0.00
  -15   11    1      5.72      0.00
  -14   11    1      7.88      0.00
  -13   11    1      6.45      0.00
  -12   11    1      3.90      0.00
  -11   11    1      1.03      0.00
  -10   11    1     -1.87      0.00
   -9   11    1     -2.04      0.00
   -8   11    1      0.04      0.00
   -7   11    1     -1.37      0.00
   -6   11    1     -3.95      0.00
   -5   11    1     -2.84      0.00
   -4   11    1     -1.38      0.00
   -3   11    1     -0.08      0.00
   -2   11    1      0.96      0.00
   -1   11    1      0.62      0.00
    0   11    1      0.82      0.00
    1   11    1     -2.27      0.00
    2   11    1     -6.02      0.00
    3   11    1     -2.88      0.00
    4   11    1      1.32      0.00
    5   11    1      0.94      0.00
    6   11    1     -1.16      0.00
    7   11    1     -0.56      0.00
    8   11    1      1.07      0.00
    9   11    1      0.59      0.00
   10   11    1      2.52      0.00
   11   11    1      3.17      0.00
   12   11    1     -1.61      0.00
   13   11    1     -3.05      0.00
   14   11    1     -1.23      0.00
   15   11    1     -0.46      0.00
   16   11    1      3.31      0.00
   17   11    1      7.59      0.00
   18   11    1      5.64      0.00
   19   11    1      2.21      0.00
   20   11    1      2.30      0.00
   21   11    1      1.97      0.00
   22   11    1      3.15      0.00
   23   11    1      6.33      0.00
   24   11    1      5.09      0.00
   25   11    1      1.90      0.00
   26   11    1     -0.50      0.00
   27   11    1     -2.55      0.00
  -19   12    1      8.76      0.00
  -18   12    1     10.37      0.00
  -17   12    1      1.95      0.00
  -16   12    1     -2.55      0.00
  -15   12    1     -0.42      0.00
  -14   12    1      1.99      0.00
  -13   12    1      2.75      0.00
  -12   12    1      2.45      0.00
  -11   12    1      2.13      0.00
  -10   12    1      1.11      0.00
   -9   12    1      0.42      0.00
   -8   12    1     -0.18      0.00
   -7   12    1     -3.56      0.00
   -6   12    1     -5.01      0.00
   -5   12    1     -0.85      0.00
   -4   12    1      0.97      0.00
   -3   12    1     -0.84      0.00
   -2   12    1     -0.39      0.00
   -1   12    1      0.93      0.00
    0   12    1      2.94      0.00
    1   12    1      4.17      0.00
    2   12    1      1.29      0.00
    3   12    1     -0.22      0.00
    4   12    1      1.54      0.00
    5   12    1      1.45      0.00
    6   12    1     -0.87      0.00
    7   12    1     -1.66      0.00
    8   12    1     -0.19      0.00
    9   12    1      1.94      0.00
   10   12    1      5.13      0.00
   11   12    1      5.35      0.00
   12   12    1      2.50      0.00
   13   12    1      3.79      0.00
   14   12    1      5.10      0.00
   15   12    1      3.11      0.00
   16   12    1      3.57      0.00
   17   12    1      4.21      0.00
   18   12    1      1.33      0.00
   19   12    1     -0.97      0.00
   20   12    1     -0.49      0.00
   21   12    1      0.15      0.00
   22   12    1      1.83      0.00
   23   12    1      4.59      0.00
   24   12    1      3.88      0.00
   25   12    1      1.28      0.00
   26   12    1     -0.65      0.00
   27   12    1     -2.60      0.00
  -18   13    1     -6.07      0.00
  -17   13    1    -12.58      0.00
  -16   13    1     -7.59      0.00
  -15   13    1      1.00      0.00
  -14   13    1      1.04      0.00
  -13   13    1     -2.22      0.00
  -12   13    1     -3.86      0.00
  -11   13    1     -3.90      0.00
  -10   13    1     -2.96      0.00
   -9   13    1     -0.46      0.00
   -8   13    1      1.37      0.00
   -7   13    1     -0.93      0.00
   -6   13    1     -2.30      0.00
   -5   13    1      0.92      0.00
   -4   13    1      1.50      0.00
   -3   13    1     -1.57      0.00
   -2   13    1     -1.57      0.00
   -1   13    1     -1.14      0.00
    0   13    1     -1.54      0.00
    1   13    1      0.24      0.00
    2   13    1     -1.03      0.00
    3   13    1     -3.71      0.00
    4   13    1     -0.54      0.00
    5   13    1      3.44      0.00
    6   13    1      2.10      0.00
    7   13    1     -0.34      0.00
    8   13    1      0.41      0.00
    9   13    1      1.47      0.00
   10   13    1      1.40      0.00
   11   13    1      1.10      0.00
   12   13    1      0.43      0.00
   13   13    1      0.79      0.00
   14   13    1      0.21      0.00
   15   13    1     -0.90      0.00
   16   13    1      1.21      0.00
   17   13    1      1.84      0.00
   18   13    1     -2.07      0.00
   19   13    1     -5.16      0.00
   20   13    1     -4.29      0.00
   21   13    1     -2.51      0.00
   22   13    1     -1.25      0.00
   23   13    1      1.89      0.00
   24   13    1      3.69      0.00
   25   13    1      1.04      0.00
   26   13    1     -1.47      0.00
  -18   14    1      1.99      0.00
  -17   14    1     -9.40      0.00
  -16   14    1     -8.60      0.00
  -15   14    1     -4.14      0.00
  -14   14    1     -6.50      0.00
  -13   14    1     -6.07      0.00
  -12   14    1     -3.25      0.00
  -10   14    1     -1.75      0.00
   -9   14    1      1.47      0.00
   -8   14    1      2.14      0.00
   -7   14    1     -0.68      0.00
   -6   14    1     -0.83      0.00
   -5   14    1      2.12      0.00
   -4   14    1      1.38      0.00
   -3   14    1     -1.83      0.00
   -2   14    1     -0.86      0.00
   -1   14    1      0.45      0.00
    0   14    1     -0.89      0.00
    1   14    1      0.62      0.00
    2   14    1      0.64      0.00
    3   14    1     -3.69      0.00
    4   14    1     -3.68      0.00
    5   14    1     -1.18      0.00
    6   14    1     -2.63      0.00
    7   14    1     -2.96      0.00
    8   14    1      1.16      0.00
    9   14    1      2.46      0.00
   10   14    1     -0.82      0.00
   11   14    1     -2.07      0.00
   12   14    1     -1.32      0.00
   13   14    1      0.05      0.00
   14   14    1      1.70      0.00
   15   14    1      0.40      0.00
   16   14    1     -2.02      0.00
   17   14    1     -3.33      0.00
   18   14    1     -4.77      0.00
   19   14    1     -4.98      0.00
   20   14    1     -3.31      0.00
   21   14    1     -2.99      0.00
   22   14    1     -2.62      0.00
   23   14    1      4.04      0.00
   24   14    1     10.36      0.00
   25   14    1      6.46      0.00
   26   14    1      0.59      0.00
  -17   15    1     -4.87      0.00
  -16   15    1      6.66      0.00
  -15   15    1     10.43      0.00
  -14   15    1      0.12      0.00
  -13   15    1     -4.60      0.00
  -12   15    1     -3.71      0.00
  -11   15    1     -5.55      0.00
  -10   15    1     -4.56      0.00
   -9   15    1     -0.32      0.00
   -8   15    1      1.34      0.00
   -7   15    1      1.02      0.00
   -6   15    1      2.26      0.00
   -5   15    1      2.89      0.00
   -4   15    1      0.80      0.00
   -3   15    1      0.02      0.00
   -2   15    1      3.00      0.00
   -1   15    1      4.32      0.00
    0   15    1      1.70      0.00
    1   15    1      1.76      0.00
    2   15    1      2.02      0.00
    3   15    1     -2.43      0.00
    4   15    1     -3.18      0.00
    5   15    1      0.51      0.00
    6   15    1      0.24      0.00
    7   15    1     -2.32      0.00
    8   15    1     -2.46      0.00
    9   15    1     -2.50      0.00
   10   15    1     -3.09      0.00
   11   15    1     -1.12      0.00
   12   15    1     -0.58      0.00
   13   15    1     -2.26      0.00
   14   15    1     -1.33      0.00
   15   15    1     -1.86      0.00
   16   15    1     -2.94      0.00
   17   15    1     -0.31      0.00
   18   15    1     -0.58      0.00
   19   15    1     -3.71      0.00
   20   15    1     -2.85      0.00
   21   15    1     -1.18      0.00
   22   15    1     -1.21      0.00
   23   15    1      1.98      0.00
   24   15    1      2.98      0.00
   26   15    1     -8.52      0.00
  -16   16    1     -3.43      0.00
  -15   16    1     -5.94      0.00
  -14   16    1     -7.59      0.00
  -13   16    1     -1.15      0.00
  -12   16    1      2.74      0.00
  -11   16    1     -1.73      0.00
  -10   16    1     -1.66      0.00
   -9   16    1      2.58      0.00
   -8   16    1      2.40      0.00
   -7   16    1      0.29      0.00
   -6   16    1      0.22      0.00
   -5   16    1     -0.15      0.00
   -4   16    1     -1.10      0.00
   -3   16    1      0.25      0.00
   -2   16    1      2.34      0.00
   -1   16    1      1.29      0.00
    0   16    1     -1.96      0.00
    1   16    1     -0.88      0.00
    2   16    1      3.47      0.00
    3   16    1      3.49      0.00
    4   16    1      1.85      0.00
    5   16    1      1.19      0.00
    6   16    1     -1.52      0.00
    7   16    1     -3.39      0.00
    8   16    1     -0.89      0.00
    9   16    1      1.83      0.00
   10   16    1     -0.25      0.00
   11   16    1     -2.88      0.00
   12   16    1     -2.05      0.00
   13   16    1      2.09      0.00
   14   16    1      8.09      0.00
   15   16    1      6.64      0.00
   16   16    1      0.45      0.00
   17   16    1      0.95      0.00
   18   16    1      1.05      0.00
   19   16    1     -1.96      0.00
   20   16    1     -1.15      0.00
   21   16    1     -2.29      0.00
   22   16    1     -6.06      0.00
   23   16    1     -2.04      0.00
   24   16    1      4.63      0.00
   25   16    1      1.91      0.00
   26   16    1     -2.80      0.00
  -15   17    1      1.48      0.00
  -14   17    1      3.32      0.00
  -13   17    1      3.36      0.00
  -12   17    1      2.10      0.00
  -11   17    1     -0.13      0.00
  -10   17    1      1.91      0.00
   -9   17    1      3.51      0.00
   -8   17    1      0.96      0.00
   -7   17    1      0.26      0.00
   -6   17    1      1.84      0.00
   -5   17    1      1.06      0.00
   -4   17    1     -0.47      0.00
   -3   17    1      1.22      0.00
   -2   17    1      3.34      0.00
   -1   17    1      2.60      0.00
    0   17    1      0.30      0.00
    1   17    1     -0.34      0.00
    2   17    1      1.07      0.00
    3   17    1     -0.02      0.00
    4   17    1     -2.29      0.00
    5   17    1     -1.65      0.00
    6   17    1     -0.47      0.00
    7   17    1     -0.59      0.00
    8   17    1      0.11      0.00
    9   17    1      1.78      0.00
   10   17    1      0.87      0.00
   11   17    1      0.33      0.00
   12   17    1      2.93      0.00
   13   17    1      3.59      0.00
   14   17    1      2.62      0.00
   15   17    1     -0.62      0.00
   16   17    1     -3.56      0.00
   17   17    1      0.52      0.00
   18   17    1      0.74      0.00
   19   17    1     -5.06      0.00
   20   17    1     -3.70      0.00
   21   17    1     -0.71      0.00
   22   17    1     -1.53      0.00
   23   17    1      1.48      0.00
   24   17    1      4.60      0.00
   25   17    1     -0.40      0.00
  -14   18    1     10.41      0.00
  -13   18    1      3.04      0.00
  -12   18    1     -2.45      0.00
  -11   18    1     -3.68      0.00
  -10   18    1     -2.28      0.00
   -9   18    1     -1.86      0.00
   -8   18    1     -3.21      0.00
   -7   18    1     -2.46      0.00
   -6   18    1     -0.74      0.00
   -5   18    1     -0.81      0.00
   -4   18    1     -0.72      0.00
   -3   18    1      1.87      0.00
   -2   18    1      3.54      0.00
   -1   18    1      1.97      0.00
    0   18    1     -0.38      0.00
    1   18    1     -1.61      0.00
    2   18    1      0.10      0.00
    3   18    1      1.61      0.00
    4   18    1     -0.45      0.00
    5   18    1     -2.63      0.00
    6   18    1     -3.41      0.00
    7   18    1     -2.79      0.00
    8   18    1      1.29      0.00
    9   18    1      5.99      0.00
   10   18    1      4.45      0.00
   11   18    1      0.96      0.00
   12   18    1      2.29      0.00
   13   18    1      2.92      0.00
   14   18    1      2.80      0.00
   15   18    1      1.89      0.00
   16   18    1     -2.64      0.00
   17   18    1     -2.43      0.00
   18   18    1     -0.67      0.00
   19   18    1     -1.21      0.00
   20   18    1      4.30      0.00
   21   18    1      7.15      0.00
   22   18    1      1.97      0.00
   23   18    1      1.62      0.00
   24   18    1      5.64      0.00
   25   18    1      3.70      0.00
  -13   19    1    -13.47      0.00
  -12   19    1     -7.74      0.00
  -11   19    1      1.72      0.00
  -10   19    1      2.37      0.00
   -9   19    1     -1.38      0.00
   -8   19    1     -1.66      0.00
   -7   19    1      2.08      0.00
   -6   19    1      3.74      0.00
   -5   19    1      1.51      0.00
   -4   19    1      0.08      0.00
   -3   19    1      2.63      0.00
   -2   19    1      4.65      0.00
   -1   19    1      2.71      0.00
    0   19    1      0.30      0.00
    1   19    1     -1.08      0.00
    2   19    1     -0.03      0.00
    3   19    1      1.58      0.00
    4   19    1     -0.09      0.00
    5   19    1     -0.69      0.00
    6   19    1      0.43      0.00
    7   19    1      0.17      0.00
    8   19    1      1.24      0.00
    9   19    1      2.29      0.00
   10   19    1     -0.81      0.00
   11   19    1     -2.77      0.00
   12   19    1     -0.46      0.00
   13   19    1     -1.09      0.00
   14   19    1     -1.27      0.00
   15   19    1      1.83      0.00
   16   19    1      0.77      0.00
   17   19    1      1.55      0.00
   18   19    1      4.04      0.00
   19   19    1      1.30      0.00
   20   19    1      1.28      0.00
   21   19    1      0.69      0.00
   22   19    1     -4.65      0.00
   23   19    1     -3.73      0.00
   24   19    1      1.17      0.00
   25   19    1      0.50      0.00
  -12   20    1      9.60      0.00
  -11   20    1      9.93      0.00
  -10   20    1      3.15      0.00
   -9   20    1      0.14      0.00
   -8   20    1      2.21      0.00
   -7   20    1      3.72      0.00
   -6   20    1      2.92      0.00
   -5   20    1      2.55      0.00
   -4   20    1      3.22      0.00
   -3   20    1      2.94      0.00
   -2   20    1      0.55      0.00
   -1   20    1     -1.50      0.00
    0   20    1      0.25      0.00
    1   20    1      1.42      0.00
    2   20    1      0.14      0.00
    3   20    1     -0.84      0.00
    4   20    1     -1.74      0.00
    5   20    1      0.16      0.00
    6   20    1      1.17      0.00
    7   20    1     -1.60      0.00
    8   20    1      0.03      0.00
    9   20    1      2.79      0.00
   10   20    1     -0.61      0.00
   11   20    1     -2.60      0.00
   12   20    1      0.57      0.00
   13   20    1      1.79      0.00
   14   20    1      2.53      0.00
   15   20    1      4.26      0.00
   16   20    1      0.56      0.00
   17   20    1     -1.46      0.00
   18   20    1      1.04      0.00
   19   20    1      0.06      0.00
   20   20    1      2.22      0.00
   21   20    1      6.86      0.00
   22   20    1      6.62      0.00
   23   20    1      6.93      0.00
   24   20    1      6.59      0.00
  -10   21    1      0.82      0.00
   -9   21    1      0.35      0.00
   -8   21    1      1.57      0.00
   -7   21    1      2.66      0.00
   -6   21    1      1.65      0.00
   -5   21    1     -1.55      0.00
   -4   21    1     -4.42      0.00
   -3   21    1     -3.82      0.00
   -2   21    1      0.41      0.00
   -1   21    1      4.13      0.00
    0   21    1      4.74      0.00
    1   21    1      1.17      0.00
    2   21    1     -2.23      0.00
    3   21    1     -0.55      0.00
    4   21    1      1.90      0.00
    5   21    1      3.11      0.00
    6   21    1      0.30      0.00
    7   21    1     -3.83      0.00
    8   21    1      2.49      0.00
    9   21    1      9.28      0.00
   10   21    1      4.69      0.00
   11   21    1      0.83      0.00
   12   21    1      2.05      0.00
   13   21    1      1.04      0.00
   14   21    1      0.57      0.00
   15   21    1      2.95      0.00
   16   21    1      1.59      0.00
   17   21    1     -0.45      0.00
   18   21    1      2.02      0.00
   19   21    1      3.30      0.00
   20   21    1      4.05      0.00
   21   21    1      3.82      0.00
   22   21    1     -0.56      0.00
   23   21    1     -2.35      0.00
   -9   22    1     -4.57      0.00
   -8   22    1     -6.08      0.00
   -7   22    1     -5.23      0.00
   -6   22    1     -4.23      0.00
   -5   22    1     -3.77      0.00
   -4   22    1     -2.81      0.00
   -3   22    1     -2.41      0.00
   -2   22    1     -2.52      0.00
   -1   22    1     -2.70      0.00
    0   22    1     -1.24      0.00
    1   22    1      1.11      0.00
    2   22    1      1.69      0.00
    3   22    1      1.19      0.00
    4   22    1     -0.11      0.00
    5   22    1      0.10      0.00
    6   22    1     -0.47      0.00
    7   22    1     -1.99      0.00
    8   22    1      4.50      0.00
    9   22    1      7.53      0.00
   10   22    1     -1.43      0.00
   11   22    1     -3.92      0.00
   12   22    1      1.11      0.00
   13   22    1      0.67      0.00
   14   22    1     -1.75      0.00
   15   22    1     -0.49      0.00
   16   22    1      0.39      0.00
   17   22    1     -1.11      0.00
   18   22    1     -2.59      0.00
   19   22    1     -6.89      0.00
   20   22    1    -11.86      0.00
   21   22    1    -10.52      0.00
   22   22    1     -5.53      0.00
   -8   23    1     -1.40      0.00
   -7   23    1      2.21      0.00
   -6   23    1      2.10      0.00
   -5   23    1     -2.12      0.00
   -4   23    1     -4.89      0.00
   -3   23    1     -4.55      0.00
   -2   23    1     -0.98      0.00
   -1   23    1      2.76      0.00
    0   23    1      3.69      0.00
    1   23    1      2.22      0.00
    2   23    1     -1.41      0.00
    3   23    1     -3.15      0.00
    4   23    1     -1.08      0.00
    5   23    1      1.45      0.00
    6   23    1     -0.22      0.00
    7   23    1     -3.50      0.00
    8   23    1      1.80      0.00
    9   23    1      4.63      0.00
   10   23    1     -4.17      0.00
   11   23    1     -5.78      0.00
   12   23    1      0.00      0.00
   13   23    1      0.34      0.00
   14   23    1      0.24      0.00
   15   23    1      1.23      0.00
   16   23    1     -3.31      0.00
   17   23    1    -11.69      0.00
   18   23    1    -13.53      0.00
   19   23    1     -8.43      0.00
   20   23    1     -4.27      0.00
   21   23    1     -0.76      0.00
   -6   24    1      1.04      0.00
   -5   24    1     -2.07      0.00
   -4   24    1     -2.45      0.00
   -3   24    1     -2.39      0.00
   -2   24    1     -1.98      0.00
   -1   24    1     -1.36      0.00
    0   24    1     -1.76      0.00
    1   24    1     -1.27      0.00
    2   24    1     -2.11      0.00
    3   24    1     -4.06      0.00
    4   24    1     -4.40      0.00
    5   24    1     -4.96      0.00
    6   24    1     -6.39      0.00
    7   24    1     -5.87      0.00
    8   24    1      0.33      0.00
    9   24    1      3.04      0.00
   10   24    1     -2.54      0.00
   11   24    1     -0.48      0.00
   12   24    1      4.56      0.00
   13   24    1     -1.13      0.00
   14   24    1     -7.30      0.00
   15   24    1     -8.07      0.00
   16   24    1     -7.04      0.00
   17   24    1     -3.84      0.00
   18   24    1      1.88      0.00
   19   24    1      4.77      0.00
   20   24    1      0.87      0.00
   -4   25    1     -1.23      0.00
   -3   25    1     -0.99      0.00
   -2   25    1     -0.90      0.00
   -1   25    1     -0.70      0.00
    0   25    1     -2.00      0.00
    1   25    1     -2.16      0.00
    2   25    1     -2.92      0.00
    3   25    1     -4.83      0.00
    4   25    1     -3.34      0.00
    5   25    1     -0.80      0.00
    6   25    1      0.15      0.00
    7   25    1      0.34      0.00
    8   25    1      1.37      0.00
    9   25    1      0.66      0.00
   10   25    1     -3.34      0.00
   11   25    1     -1.05      0.00
   12   25    1      3.59      0.00
   13   25    1      1.92      0.00
   14   25    1      2.75      0.00
   15   25    1      4.53      0.00
   16   25    1      1.44      0.00
   17   25    1     -0.13      0.00
   18   25    1      2.25      0.00
   19   25    1      4.39      0.00
   -2   26    1     -0.64      0.00
   -1   26    1      1.06      0.00
    0   26    1      1.51      0.00
    1   26    1      1.49      0.00
    2   26    1      0.81      0.00
    3   26    1     -1.50      0.00
    4   26    1     -1.47      0.00
    5   26    1     -1.33      0.00
    6   26    1     -2.97      0.00
    7   26    1     -3.06      0.00
    8   26    1     -0.65      0.00
    9   26    1      2.41      0.00
   10   26    1      3.25      0.00
   11   26    1      4.75      0.00
   12   26    1      4.94      0.00
   13   26    1      0.74      0.00
   14   26    1      1.06      0.00
   15   26    1      3.60      0.00
   16   26    1      2.99      0.00
   17   26    1      4.89      0.00
   18   26    1      6.12      0.00
    1   27    1      0.93      0.00
    2   27    1      1.68      0.00
    3   27    1      0.13      0.00
    4   27    1     -0.79      0.00
    5   27    1     -0.10      0.00
    6   27    1      0.08      0.00
    7   27    1      1.30      0.00
    8   27    1      2.20      0.00
    9   27    1      1.24      0.00
   10   27    1     -0.53      0.00
   11   27    1      0.07      0.00
   12   27    1      2.34      0.00
   13   27    1      2.85      0.00
   14   27    1      4.80      0.00
   15   27    1      4.46      0.00
    5   28    1     -1.46      0.00
    6   28    1     -1.09      0.00
    7   28    1     -0.25      0.00
    8   28    1      1.14      0.00
    9   28    1      0.75      0.00
   10   28    1      0.12      0.00
   11   28    1      0.44      0.00
   12   28    1     -0.52      0.00
  -11  -28    2     -1.53      0.00
  -10  -28    2     -0.59      0.00
   -9  -28    2     -1.66      0.00
   -8  -28    2     -0.93      0.00
   -7  -28    2      1.78      0.00
   -6  -28    2      0.58      0.00
   -5  -28    2     -0.74      0.00
   -4  -28    2      0.49      0.00
  -14  -27    2      1.36      0.00
  -13  -27    2      0.19      0.00
  -12  -27    2     -0.13      0.00
  -11  -27    2      0.12      0.00
  -10  -27    2     -0.41      0.00
   -9  -27    2      0.24      0.00
   -8  -27    2      1.15      0.00
   -7  -27    2      0.65      0.00
   -6  -27    2     -1.43      0.00
   -5  -27    2     -1.48      0.00
   -4  -27    2      1.86      0.00
   -3  -27    2      2.88      0.00
   -2  -27    2      3.43      0.00
   -1  -27    2      3.31      0.00
    0  -27    2     -1.25      0.00
  -17  -26    2      3.19      0.00
  -16  -26    2      0.01      0.00
  -15  -26    2     -4.64      0.00
  -14  -26    2     -2.00      0.00
  -13  -26    2      6.08      0.00
  -12  -26    2      9.27      0.00
  -11  -26    2      5.01      0.00
  -10  -26    2     -0.04      0.00
   -9  -26    2      1.27      0.00
   -8  -26    2      2.66      0.00
   -7  -26    2     -0.18      0.00
   -6  -26    2     -2.30      0.00
   -5  -26    2     -1.84      0.00
   -4  -26    2      1.09      0.00
   -3  -26    2      2.49      0.00
   -2  -26    2      2.41      0.00
   -1  -26    2      2.65      0.00
    0  -26    2      0.33      0.00
    1  -26    2     -0.08      0.00
    2  -26    2      1.60      0.00
    3  -26    2      0.33      0.00
  -18  -25    2     -6.24      0.00
  -17  -25    2     -6.08      0.00
  -16  -25    2     -2.21      0.00
  -15  -25    2      2.99      0.00
  -14  -25    2      8.36      0.00
  -13  -25    2      8.20      0.00
  -12  -25    2     -0.99      0.00
  -11  -25    2     -8.79      0.00
  -10  -25    2     -6.94      0.00
   -9  -25    2      1.07      0.00
   -8  -25    2      2.62      0.00
   -7  -25    2     -2.27      0.00
   -6  -25    2     -1.80      0.00
   -5  -25    2      1.89      0.00
   -4  -25    2      4.15      0.00
   -3  -25    2      3.78      0.00
   -2  -25    2      1.46      0.00
   -1  -25    2      0.93      0.00
    0  -25    2     -0.78      0.00
    1  -25    2     -1.77      0.00
    2  -25    2      0.33      0.00
    3  -25    2      0.15      0.00
    4  -25    2     -0.89      0.00
    5  -25    2     -0.74      0.00
  -20  -24    2     -2.50      0.00
  -19  -24    2     -3.64      0.00
  -18  -24    2      1.76      0.00
  -17  -24    2      4.87      0.00
  -16  -24    2      2.71      0.00
  -15  -24    2     -0.92      0.00
  -14  -24    2     -1.06      0.00
  -13  -24    2      0.46      0.00
  -12  -24    2     -0.48      0.00
  -11  -24    2      0.52      0.00
  -10  -24    2      3.05      0.00
   -9  -24    2      4.00      0.00
   -8  -24    2      1.25      0.00
   -7  -24    2     -3.40      0.00
   -6  -24    2     -2.94      0.00
   -5  -24    2     -1.37      0.00
   -4  -24    2     -1.22      0.00
   -3  -24    2      0.06      0.00
   -2  -24    2      0.38      0.00
   -1  -24    2      0.84      0.00
    0  -24    2     -0.86      0.00
    1  -24    2     -2.79      0.00
    2  -24    2     -0.18      0.00
    3  -24    2      0.49      0.00
    4  -24    2     -1.34      0.00
    5  -24    2     -2.18      0.00
    6  -24    2     -3.12      0.00
    7  -24    2     -2.96      0.00
  -20  -23    2      2.91      0.00
  -19  -23    2      0.12      0.00
  -18  -23    2      0.81      0.00
  -17  -23    2      1.08      0.00
  -16  -23    2     -0.05      0.00
  -15  -23    2      1.16      0.00
  -14  -23    2      2.72      0.00
  -13  -23    2      0.71      0.00
  -12  -23    2     -3.54      0.00
  -11  -23    2     -4.26      0.00
  -10  -23    2     -4.13      0.00
   -9  -23    2     -4.03      0.00
   -8  -23    2     -2.01      0.00
   -7  -23    2     -1.96      0.00
   -6  -23    2     -0.32      0.00
   -5  -23    2      3.11      0.00
   -4  -23    2      3.55      0.00
   -3  -23    2      1.63      0.00
   -2  -23    2     -2.29      0.00
   -1  -23    2     -3.63      0.00
    0  -23    2     -2.77      0.00
    1  -23    2     -1.94      0.00
    2  -23    2      1.18      0.00
    3  -23    2      0.48      0.00
    4  -23    2     -3.30      0.00
    5  -23    2     -3.90      0.00
    6  -23    2     -3.42      0.00
    7  -23    2     -1.60      0.00
    8  -23    2     -0.33      0.00
  -22  -22    2      5.30      0.00
  -21  -22    2      4.34      0.00
  -20  -22    2      3.52      0.00
  -19  -22    2      1.73      0.00
  -18  -22    2      3.07      0.00
  -17  -22    2      2.15      0.00
  -16  -22    2     -2.56      0.00
  -15  -22    2     -2.24      0.00
  -14  -22    2      0.95      0.00
  -13  -22    2      1.14      0.00
  -12  -22    2      0.97      0.00
  -11  -22    2      2.72      0.00
  -10  -22    2      1.24      0.00
   -9  -22    2     -1.30      0.00
   -8  -22    2     -0.25      0.00
   -7  -22    2     -2.07      0.00
   -6  -22    2     -3.27      0.00
   -5  -22    2      0.02      0.00
   -4  -22    2      0.45      0.00
   -3  -22    2     -0.96      0.00
   -2  -22    2     -0.99      0.00
   -1  -22    2      1.13      0.00
    0  -22    2      2.29      0.00
    1  -22    2      0.00      0.00
    2  -22    2      0.43      0.00
    3  -22    2      1.39      0.00
    4  -22    2      0.40      0.00
    5  -22    2      1.13      0.00
    6  -22    2      1.48      0.00
    7  -22    2      2.72      0.00
    8  -22    2      3.48      0.00
    9  -22    2      0.77      0.00
   10  -22    2      0.47      0.00
  -22  -21    2     -1.23      0.00
  -21  -21    2     -2.73      0.00
  -20  -21    2      0.17      0.00
  -19  -21    2     -0.44      0.00
  -18  -21    2     -1.22      0.00
  -17  -21    2      0.05      0.00
  -16  -21    2      0.20      0.00
  -15  -21    2      3.25      0.00
  -14  -21    2      5.06      0.00
  -13  -21    2      2.69      0.00
  -12  -21    2      3.20      0.00
  -11  -21    2      4.49      0.00
  -10  -21    2     -0.33      0.00
   -9  -21    2     -4.17      0.00
   -8  -21    2     -0.48      0.00
   -7  -21    2      1.95      0.00
   -6  -21    2      3.14      0.00
   -5  -21    2      6.58      0.00
   -4  -21    2      5.34      0.00
   -3  -21    2      2.40      0.00
   -2  -21    2      1.52      0.00
   -1  -21    2      0.49      0.00
    0  -21    2     -1.07      0.00
    1  -21    2     -3.53      0.00
    2  -21    2     -2.40      0.00
    3  -21    2     -0.76      0.00
    4  -21    2     -3.34      0.00
    5  -21    2     -3.60      0.00
    6  -21    2     -1.17      0.00
    7  -21    2      0.70      0.00
    8  -21    2      0.05      0.00
    9  -21    2     -2.51      0.00
   10  -21    2     -0.18      0.00
   11  -21    2      3.32      0.00
  -23  -20    2     -2.10      0.00
  -22  -20    2     -1.18      0.00
  -21  -20    2      0.68      0.00
  -20  -20    2      3.96      0.00
  -19  -20    2      2.60      0.00
  -18  -20    2     -0.08      0.00
  -17  -20    2     -0.24      0.00
  -16  -20    2     -2.36      0.00
  -15  -20    2     -1.27      0.00
  -14  -20    2      1.39      0.00
  -13  -20    2     -0.29      0.00
  -12  -20    2     -0.53      0.00
  -11  -20    2      0.55      0.00
  -10  -20    2      0.04      0.00
   -9  -20    2      2.81      0.00
   -8  -20    2      7.26      0.00
   -7  -20    2      5.27      0.00
   -6  -20    2      1.43      0.00
   -5  -20    2      1.41      0.00
   -4  -20    2     -0.69      0.00
   -3  -20    2     -3.09      0.00
   -2  -20    2     -3.33      0.00
   -1  -20    2     -3.81      0.00
    0  -20    2     -3.20      0.00
    1  -20    2     -3.66      0.00
    2  -20    2     -2.80      0.00
    3  -20    2     -0.31      0.00
    4  -20    2     -1.44      0.00
    5  -20    2     -1.08      0.00
    6  -20    2      1.20      0.00
    7  -20    2      1.13      0.00
    8  -20    2      1.79      0.00
    9  -20    2      4.17      0.00
   10  -20    2      6.71      0.00
   11  -20    2      6.43      0.00
   12  -20    2      3.20      0.00
  -24  -19    2     -2.35      0.00
  -23  -19    2     -4.45      0.00
  -22  -19    2     -3.81      0.00
  -21  -19    2     -4.13      0.00
  -20  -19    2     -4.08      0.00
  -19  -19    2     -4.32      0.00
  -18  -19    2     -4.45      0.00
  -17  -19    2     -2.30      0.00
  -16  -19    2     -2.48      0.00
  -15  -19    2     -1.98      0.00
  -14  -19    2     -0.63      0.00
  -13  -19    2     -2.57      0.00
  -12  -19    2     -1.43      0.00
  -11  -19    2      1.31      0.00
  -10  -19    2      0.25      0.00
   -9  -19    2     -0.76      0.00
   -8  -19    2     -0.71      0.00
   -7  -19    2     -1.33      0.00
   -6  -19    2     -0.38      0.00
   -5  -19    2      1.26      0.00
   -4  -19    2     -0.28      0.00
   -3  -19    2     -0.83      0.00
   -2  -19    2      1.30      0.00
   -1  -19    2      2.15      0.00
    0  -19    2      2.46      0.00
    1  -19    2      0.73      0.00
    2  -19    2      0.17      0.00
    3  -19    2      2.63      0.00
    4  -19    2      0.49      0.00
    5  -19    2     -1.40      0.00
    6  -19    2      0.50      0.00
    7  -19    2     -0.06      0.00
    8  -19    2     -0.54      0.00
    9  -19    2     -0.12      0.00
   10  -19    2     -1.14      0.00
   11  -19    2      0.04      0.00
   12  -19    2      3.73      0.00
   13  -19    2      4.35      0.00
   14  -19    2      2.33      0.00
  -24  -18    2      1.50      0.00
  -23  -18    2     -5.22      0.00
  -22  -18    2     -3.62      0.00
  -21  -18    2     -0.01      0.00
  -20  -18    2      1.79      0.00
  -19  -18    2      2.71      0.00
  -18  -18    2      0.52      0.00
  -17  -18    2     -1.11      0.00
  -16  -18    2     -1.91      0.00
  -15  -18    2     -2.21      0.00
  -14  -18    2     -2.83      0.00
  -13  -18    2     -6.37      0.00
  -12  -18    2     -6.76      0.00
  -11  -18    2     -3.90      0.00
  -10  -18    2     -2.58      0.00
   -9  -18    2     -1.17      0.00
   -8  -18    2     -0.47      0.00
   -7  -18    2     -0.71      0.00
   -6  -18    2     -0.06      0.00
   -5  -18    2     -0.02      0.00
   -4  -18    2     -1.50      0.00
   -3  -18    2     -1.20      0.00
   -2  -18    2      1.12      0.00
   -1  -18    2      1.90      0.00
    0  -18    2      1.73      0.00
    1  -18    2      0.21      0.00
    2  -18    2      0.03      0.00
    3  -18    2      3.16      0.00
    4  -18    2      2.21      0.00
    5  -18    2      0.69      0.00
    6  -18    2      2.33      0.00
    7  -18    2      0.36      0.00
    8  -18    2     -0.90      0.00
    9  -18    2      0.68      0.00
   10  -18    2      0.43      0.00
   11  -18    2      2.77      0.00
   12  -18    2      7.14      0.00
   13  -18    2      5.01      0.00
   14  -18    2      1.24      0.00
   15  -18    2      5.09      0.00
  -24  -17    2      0.84      0.00
  -23  -17    2     -0.43      0.00
  -22  -17    2      4.80      0.00
  -21  -17    2      5.40      0.00
  -20  -17    2      0.39      0.00
  -19  -17    2     -0.94      0.00
  -18  -17    2     -1.09      0.00
  -17  -17    2     -1.02      0.00
  -16  -17    2     -0.89      0.00
  -15  -17    2     -2.87      0.00
  -14  -17    2     -3.76      0.00
  -13  -17    2     -1.95      0.00
  -12  -17    2      2.55      0.00
  -11  -17    2      5.29      0.00
  -10  -17    2      2.79      0.00
   -9  -17    2     -0.07      0.00
   -8  -17    2     -1.25      0.00
   -7  -17    2     -1.05      0.00
   -6  -17    2      0.11      0.00
   -5  -17    2     -0.05      0.00
   -4  -17    2     -1.19      0.00
   -3  -17    2     -0.41      0.00
   -2  -17    2      2.83      0.00
   -1  -17    2      4.02      0.00
    0  -17    2      1.96      0.00
    1  -17    2     -0.41      0.00
    2  -17    2     -0.10      0.00
    3  -17    2      2.87      0.00
    4  -17    2      1.78      0.00
    5  -17    2     -0.66      0.00
    6  -17    2      0.95      0.00
    7  -17    2      0.97      0.00
    8  -17    2      1.01      0.00
    9  -17    2      2.29      0.00
   10  -17    2      0.59      0.00
   11  -17    2      1.09      0.00
   12  -17    2      4.00      0.00
   13  -17    2      2.40      0.00
   14  -17    2      2.32      0.00
   15  -17    2     10.08      0.00
   16  -17    2     13.07      0.00
  -22  -16    2      4.13      0.00
  -21  -16    2      4.51      0.00
  -20  -16    2      0.72      0.00
  -19  -16    2     -0.24      0.00
  -18  -16    2     -0.77      0.00
  -17  -16    2     -1.84      0.00
  -16  -16    2     -0.71      0.00
  -15  -16    2      0.33      0.00
  -14  -16    2      2.12      0.00
  -13  -16    2      4.41      0.00
  -12  -16    2      3.79      0.00
  -11  -16    2     -0.17      0.00
  -10  -16    2     -4.17      0.00
   -9  -16    2     -4.26      0.00
   -8  -16    2     -2.79      0.00
   -7  -16    2     -2.07      0.00
   -6  -16    2     -0.65      0.00
   -5  -16    2      0.62      0.00
   -4  -16    2     -0.26      0.00
   -3  -16    2     -2.15      0.00
   -2  -16    2     -1.58      0.00
   -1  -16    2     -1.36      0.00
    0  -16    2     -3.87      0.00
    1  -16    2     -4.81      0.00
    2  -16    2     -3.61      0.00
    3  -16    2     -1.89      0.00
    4  -16    2     -1.54      0.00
    5  -16    2     -1.34      0.00
    6  -16    2      0.77      0.00
    7  -16    2     -0.03      0.00
    8  -16    2     -1.70      0.00
    9  -16    2     -0.50      0.00
   10  -16    2     -0.53      0.00
   11  -16    2     -0.04      0.00
   12  -16    2      2.52      0.00
   13  -16    2      2.57      0.00
   14  -16    2      1.10      0.00
   15  -16    2      2.24      0.00
   16  -16    2      1.46      0.00
   17  -16    2     -3.56      0.00
  -22  -15    2      6.91      0.00
  -21  -15    2      4.46      0.00
  -20  -15    2     -1.31      0.00
  -19  -15    2     -3.07      0.00
  -18  -15    2     -1.22      0.00
  -17  -15    2     -1.39      0.00
  -16  -15    2     -2.61      0.00
  -15  -15    2     -3.98      0.00
  -14  -15    2     -4.82      0.00
  -13  -15    2     -3.81      0.00
  -12  -15    2     -3.07      0.00
  -11  -15    2     -3.28      0.00
  -10  -15    2     -2.58      0.00
   -9  -15    2     -0.65      0.00
   -8  -15    2      0.14      0.00
   -7  -15    2      0.17      0.00
   -6  -15    2      1.74      0.00
   -5  -15    2      2.69      0.00
   -4  -15    2      0.24      0.00
   -3  -15    2     -2.98      0.00
   -2  -15    2     -1.60      0.00
   -1  -15    2      0.56      0.00
    0  -15    2     -1.32      0.00
    1  -15    2     -1.36      0.00
    2  -15    2      1.30      0.00
    3  -15    2      3.50      0.00
    4  -15    2      4.55      0.00
    5  -15    2      2.57      0.00
    6  -15    2     -0.30      0.00
    7  -15    2     -2.00      0.00
    8  -15    2     -1.14      0.00
    9  -15    2      1.69      0.00
   10  -15    2      0.85      0.00
   11  -15    2     -1.21      0.00
   12  -15    2      1.00      0.00
   13  -15    2      2.78      0.00
   14  -15    2     -0.55      0.00
   15  -15    2     -2.41      0.00
   16  -15    2      0.47      0.00
   17  -15    2      0.20      0.00
  -24  -14    2     -8.58      0.00
  -23  -14    2     -3.10      0.00
  -22  -14    2     -2.62      0.00
  -21  -14    2     -4.23      0.00
  -20  -14    2     -4.62      0.00
  -19  -14    2     -3.14      0.00
  -18  -14    2      0.52      0.00
  -17  -14    2      0.00      0.00
  -16  -14    2     -2.29      0.00
  -15  -14    2     -1.54      0.00
  -14  -14    2     -0.81      0.00
  -13  -14    2      0.30      0.00
  -12  -14    2      0.94      0.00
  -11  -14    2     -1.24      0.00
  -10  -14    2     -2.49      0.00
   -9  -14    2     -0.61      0.00
   -8  -14    2      1.33      0.00
   -7  -14    2      2.13      0.00
   -6  -14    2      2.48      0.00
   -5  -14    2      1.36      0.00
   -4  -14    2     -1.42      0.00
   -3  -14    2     -4.31      0.00
   -2  -14    2     -4.49      0.00
   -1  -14    2     -3.49      0.00
    0  -14    2     -4.15      0.00
    1  -14    2     -2.49      0.00
    2  -14    2     -0.29      0.00
    3  -14    2     -1.24      0.00
    4  -14    2     -1.24      0.00
    5  -14    2     -0.65      0.00
    6  -14    2      0.00      0.00
    7  -14    2      1.97      0.00
    8  -14    2      3.42      0.00
    9  -14    2      3.62      0.00
   10  -14    2      1.94      0.00
   11  -14    2      1.09      0.00
   12  -14    2      3.13      0.00
   13  -14    2      1.76      0.00
   14  -14    2     -4.86      0.00
   15  -14    2     -5.05      0.00
   16  -14    2      3.79      0.00
   17  -14    2      4.83      0.00
   18  -14    2     -1.46      0.00
  -25  -13    2     -9.67      0.00
  -24  -13    2     -7.17      0.00
  -23  -13    2     -0.94      0.00
  -22  -13    2     -1.49      0.00
  -21  -13    2     -2.94      0.00
  -20  -13    2     -2.60      0.00
  -19  -13    2     -2.67      0.00
  -18  -13    2     -0.94      0.00
  -17  -13    2     -1.60      0.00
  -16  -13    2     -1.87      0.00
  -15  -13    2      1.81      0.00
  -14  -13    2      1.82      0.00
  -13  -13    2     -0.02      0.00
  -12  -13    2     -0.78      0.00
  -11  -13    2     -3.24      0.00
  -10  -13    2     -2.50      0.00
   -9  -13    2      1.83      0.00
   -8  -13    2      3.15      0.00
   -7  -13    2      1.74      0.00
   -6  -13    2      0.91      0.00
   -5  -13    2      1.12      0.00
   -4  -13    2      1.91      0.00
   -3  -13    2      0.93      0.00
   -2  -13    2     -1.64      0.00
   -1  -13    2     -2.27      0.00
    0  -13    2     -1.58      0.00
    1  -13    2     -0.63      0.00
    2  -13    2     -0.77      0.00
    3  -13    2     -2.35      0.00
    4  -13    2     -1.33      0.00
    5  -13    2     -0.40      0.00
    6  -13    2     -1.80      0.00
    7  -13    2     -0.89      0.00
    8  -13    2      1.58      0.00
    9  -13    2      2.42      0.00
   10  -13    2      0.85      0.00
   11  -13    2     -1.21      0.00
   12  -13    2     -1.46      0.00
   13  -13    2     -1.96      0.00
   14  -13    2     -2.81      0.00
   15  -13    2      0.80      0.00
   16  -13    2      5.00      0.00
   17  -13    2     -1.97      0.00
   18  -13    2    -10.76      0.00
   19  -13    2     -5.83      0.00
  -26  -12    2     -0.65      0.00
  -25  -12    2     -2.63      0.00
  -24  -12    2     -1.42      0.00
  -23  -12    2      0.95      0.00
  -22  -12    2      1.52      0.00
  -21  -12    2      2.10      0.00
  -20  -12    2      1.42      0.00
  -19  -12    2     -1.21      0.00
  -18  -12    2     -1.42      0.00
  -17  -12    2     -1.68      0.00
  -16  -12    2     -1.81      0.00
  -15  -12    2      0.25      0.00
  -14  -12    2     -0.09      0.00
  -13  -12    2      0.55      0.00
  -12  -12    2      2.30      0.00
  -11  -12    2      0.32      0.00
  -10  -12    2      0.56      0.00
   -9  -12    2      2.45      0.00
   -8  -12    2      0.47      0.00
   -7  -12    2     -0.93      0.00
   -6  -12    2      0.62      0.00
   -5  -12    2      2.36      0.00
   -4  -12    2      3.16      0.00
   -3  -12    2      0.84      0.00
   -2  -12    2     -4.21      0.00
   -1  -12    2     -5.06      0.00
    0  -12    2     -1.08      0.00
    1  -12    2      0.88      0.00
    2  -12    2     -0.62      0.00
    3  -12    2     -2.53      0.00
    4  -12    2     -2.13      0.00
    5  -12    2     -1.06      0.00
    6  -12    2     -0.96      0.00
    7  -12    2      0.52      0.00
    8  -12    2      1.03      0.00
    9  -12    2     -1.47      0.00
   10  -12    2     -3.39      0.00
   11  -12    2     -2.66      0.00
   12  -12    2     -0.44      0.00
   13  -12    2      0.90      0.00
   14  -12    2      1.25      0.00
   15  -12    2      2.97      0.00
   16  -12    2      4.80      0.00
   17  -12    2      1.94      0.00
   18  -12    2     -0.72      0.00
   19  -12    2      2.65      0.00
   20  -12    2      0.94      0.00
  -26  -11    2     -8.45      0.00
  -25  -11    2     -6.29      0.00
  -24  -11    2     -2.04      0.00
  -23  -11    2      1.24      0.00
  -22  -11    2      3.75      0.00
  -21  -11    2      2.74      0.00
  -20  -11    2     -1.01      0.00
  -19  -11    2     -4.40      0.00
  -18  -11    2     -5.68      0.00
  -17  -11    2     -5.34      0.00
  -16  -11    2     -3.28      0.00
  -15  -11    2      0.32      0.00
  -14  -11    2      1.91      0.00
  -13  -11    2      1.98      0.00
  -12  -11    2      0.55      0.00
  -11  -11    2     -0.95      0.00
  -10  -11    2      2.75      0.00
   -9  -11    2      5.28      0.00
   -8  -11    2      2.39      0.00
   -7  -11    2      0.39      0.00
   -6  -11    2     -0.72      0.00
   -5  -11    2     -2.10      0.00
   -4  -11    2     -1.88      0.00
   -3  -11    2     -2.11      0.00
   -2  -11    2     -5.34      0.00
   -1  -11    2     -6.70      0.00
    0  -11    2     -2.60      0.00
    1  -11    2     -0.11      0.00
    2  -11    2     -0.81      0.00
    3  -11    2      0.34      0.00
    4  -11    2      1.64      0.00
    5  -11    2      0.55      0.00
    6  -11    2     -1.11      0.00
    7  -11    2     -0.93      0.00
    8  -11    2      0.10      0.00
    9  -11    2      0.64      0.00
   10  -11    2      1.77      0.00
   11  -11    2      2.41      0.00
   12  -11    2      1.69      0.00
   13  -11    2      1.15      0.00
   14  -11    2      1.83      0.00
   15  -11    2      4.25      0.00
   16  -11    2      6.66      0.00
   17  -11    2      4.24      0.00
   18  -11    2     -1.17      0.00
   19  -11    2     -3.08      0.00
   20  -11    2     -5.27      0.00
   21  -11    2     -7.47      0.00
  -26  -10    2     -1.15      0.00
  -25  -10    2      3.41      0.00
  -24  -10    2      2.75      0.00
  -23  -10    2     -0.73      0.00
  -22  -10    2      0.03      0.00
  -21  -10    2     -1.27      0.00
  -20  -10    2     -3.67      0.00
  -19  -10    2     -1.91      0.00
  -18  -10    2      1.27      0.00
  -17  -10    2      3.68      0.00
  -16  -10    2      3.44      0.00
  -15  -10    2      0.89      0.00
  -14  -10    2     -1.01      0.00
  -13  -10    2     -1.98      0.00
  -12  -10    2     -2.30      0.00
  -11  -10    2      0.32      0.00
  -10  -10    2      3.62      0.00
   -9  -10    2      0.34      0.00
   -8  -10    2     -4.04      0.00
   -7  -10    2     -2.90      0.00
   -6  -10    2     -2.33      0.00
   -5  -10    2     -2.31      0.00
   -4  -10    2     -0.37      0.00
   -3  -10    2      0.76      0.00
   -2  -10    2     -1.68      0.00
   -1  -10    2     -5.83      0.00
    0  -10    2     -3.97      0.00
    1  -10    2      0.37      0.00
    2  -10    2      1.28      0.00
    3  -10    2      2.99      0.00
    4  -10    2      2.46      0.00
    5  -10    2     -1.30      0.00
    6  -10    2     -1.84      0.00
    7  -10    2     -0.37      0.00
    8  -10    2     -0.11      0.00
    9  -10    2     -0.27      0.00
   10  -10    2     -0.04      0.00
   11  -10    2     -0.05      0.00
   12  -10    2      0.22      0.00
   13  -10    2      1.06      0.00
   14  -10    2      0.90      0.00
   15  -10    2      1.62      0.00
   16  -10    2      3.55      0.00
   17  -10    2      0.79      0.00
   18  -10    2     -4.22      0.00
   19  -10    2     -3.42      0.00
   20  -10    2     -1.85      0.00
   21  -10    2     -2.88      0.00
  -26   -9    2      0.30      0.00
  -25   -9    2      3.98      0.00
  -24   -9    2      3.04      0.00
  -23   -9    2      0.12      0.00
  -22   -9    2      2.17      0.00
  -21   -9    2      1.42      0.00
  -20   -9    2     -1.00      0.00
  -19   -9    2      0.04      0.00
  -18   -9    2     -0.55      0.00
  -17   -9    2     -2.27      0.00
  -16   -9    2     -2.99      0.00
  -15   -9    2     -2.47      0.00
  -14   -9    2     -0.16      0.00
  -13   -9    2     -0.09      0.00
  -12   -9    2     -1.37      0.00
  -11   -9    2      0.12      0.00
  -10   -9    2     -0.27      0.00
   -9   -9    2     -4.79      0.00
   -8   -9    2     -4.44      0.00
   -7   -9    2     -0.56      0.00
   -6   -9    2     -1.52      0.00
   -5   -9    2     -0.18      0.00
   -4   -9    2      4.91      0.00
   -3   -9    2      6.43      0.00
   -2   -9    2      3.46      0.00
   -1   -9    2     -3.48      0.00
    0   -9    2     -4.72      0.00
    1   -9    2      0.05      0.00
    2   -9    2      0.11      0.00
    3   -9    2      0.59      0.00
    4   -9    2      1.42      0.00
    5   -9    2     -0.86      0.00
    6   -9    2      0.68      0.00
    7   -9    2      2.78      0.00
    8   -9    2      1.76      0.00
    9   -9    2      1.39      0.00
   10   -9    2      1.20      0.00
   11   -9    2      0.70      0.00
   12   -9    2      1.26      0.00
   13   -9    2      0.88      0.00
   14   -9    2     -2.00      0.00
   15   -9    2     -2.19      0.00
   16   -9    2     -0.88      0.00
   17   -9    2     -7.42      0.00
   18   -9    2    -13.42      0.00
   19   -9    2     -7.06      0.00
   20   -9    2     -1.13      0.00
   21   -9    2     -2.71      0.00
   22   -9    2     -0.55      0.00
  -26   -8    2     -1.77      0.00
  -25   -8    2      2.36      0.00
  -24   -8    2      1.25      0.00
  -23   -8    2     -1.86      0.00
  -22   -8    2      0.55      0.00
  -21   -8    2      0.89      0.00
  -20   -8    2     -1.54      0.00
  -19   -8    2      0.12      0.00
  -18   -8    2      2.44      0.00
  -17   -8    2      3.63      0.00
  -16   -8    2      4.25      0.00
  -15   -8    2      3.44      0.00
  -14   -8    2      1.73      0.00
  -13   -8    2     -1.86      0.00
  -12   -8    2     -3.33      0.00
  -11   -8    2     -0.42      0.00
  -10   -8    2      0.76      0.00
   -9   -8    2      0.08      0.00
   -8   -8    2      2.97      0.00
   -7   -8    2      5.16      0.00
   -6   -8    2      1.77      0.00
   -5   -8    2      0.92      0.00
   -4   -8    2      2.12      0.00
   -3   -8    2      0.27      0.00
   -2   -8    2      0.18      0.00
   -1   -8    2     -2.19      0.00
    0   -8    2     -4.00      0.00
    1   -8    2      0.70      0.00
    2   -8    2      2.46      0.00
    3   -8    2      3.69      0.00
    4   -8    2      4.83      0.00
    5   -8    2      0.31      0.00
    6   -8    2     -0.59      0.00
    7   -8    2      0.67      0.00
    8   -8    2     -1.61      0.00
    9   -8    2     -2.21      0.00
   10   -8    2     -1.40      0.00
   11   -8    2     -0.20      0.00
   12   -8    2      1.79      0.00
   13   -8    2      0.73      0.00
   14   -8    2     -3.33      0.00
   15   -8    2     -2.69      0.00
   16   -8    2      1.56      0.00
   17   -8    2      0.03      0.00
   18   -8    2      1.99      0.00
   19   -8    2     13.26      0.00
   20   -8    2     13.64      0.00
   21   -8    2      4.15      0.00
   22   -8    2      5.89      0.00
  -26   -7    2     -3.29      0.00
  -25   -7    2     -1.26      0.00
  -24   -7    2     -1.57      0.00
  -23   -7    2     -2.02      0.00
  -22   -7    2      1.78      0.00
  -21   -7    2      3.76      0.00
  -20   -7    2      2.25      0.00
  -19   -7    2      3.51      0.00
  -18   -7    2      4.13      0.00
  -17   -7    2      1.65      0.00
  -16   -7    2      0.82      0.00
  -15   -7    2      1.14      0.00
  -14   -7    2      0.14      0.00
  -13   -7    2     -0.80      0.00
  -12   -7    2      1.64      0.00
  -11   -7    2      4.73      0.00
  -10   -7    2      3.97      0.00
   -9   -7    2      2.14      0.00
   -8   -7    2      2.26      0.00
   -7   -7    2      2.80      0.00
   -6   -7    2     -0.37      0.00
   -5   -7    2     -3.94      0.00
   -4   -7    2     -3.51      0.00
   -3   -7    2     -2.02      0.00
   -2   -7    2      1.88      0.00
   -1   -7    2      2.62      0.00
    0   -7    2     -1.76      0.00
    1   -7    2     -1.34      0.00
    2   -7    2     -1.24      0.00
    3   -7    2     -2.28      0.00
    4   -7    2     -0.27      0.00
    5   -7    2     -0.75      0.00
    6   -7    2      1.56      0.00
    7   -7    2      5.72      0.00
    8   -7    2      4.54      0.00
    9   -7    2      3.05      0.00
   10   -7    2      2.00      0.00
   11   -7    2      0.45      0.00
   12   -7    2      0.03      0.00
   13   -7    2     -1.19      0.00
   14   -7    2     -1.77      0.00
   15   -7    2      3.09      0.00
   16   -7    2      8.04      0.00
   17   -7    2      1.76      0.00
   18   -7    2     -4.88      0.00
   19   -7    2     -0.18      0.00
   20   -7    2      0.00      0.00
   21   -7    2     -4.54      0.00
   22   -7    2      1.20      0.00
   23   -7    2      5.47      0.00
  -26   -6    2     -7.67      0.00
  -25   -6    2     -3.99      0.00
  -24   -6    2     -2.76      0.00
  -23   -6    2     -2.55      0.00
  -22   -6    2      0.73      0.00
  -21   -6    2      2.93      0.00
  -20   -6    2      0.32      0.00
  -19   -6    2     -0.01      0.00
  -18   -6    2      1.91      0.00
  -17   -6    2      1.78      0.00
  -16   -6    2      2.80      0.00
  -15   -6    2      2.94      0.00
  -14   -6    2      0.69      0.00
  -13   -6    2      0.76      0.00
  -12   -6    2      2.84      0.00
  -11   -6    2      2.73      0.00
  -10   -6    2      1.23      0.00
   -9   -6    2     -0.52      0.00
   -8   -6    2     -2.96      0.00
   -7   -6    2     -0.58      0.00
   -6   -6    2      2.22      0.00
   -5   -6    2     -0.42      0.00
   -4   -6    2      0.78      0.00
   -3   -6    2      3.16      0.00
   -2   -6    2      3.40      0.00
   -1   -6    2      4.42      0.00
    0   -6    2      0.93      0.00
    1   -6    2     -0.24      0.00
    2   -6    2      3.39      0.00
    3   -6    2      4.67      0.00
    4   -6    2      5.29      0.00
    5   -6    2      3.20      0.00
    6   -6    2      1.65      0.00
    7   -6    2      3.29      0.00
    8   -6    2      1.73      0.00
    9   -6    2      0.48      0.00
   10   -6    2      1.97      0.00
   11   -6    2      2.46      0.00
   12   -6    2      1.29      0.00
   13   -6    2     -0.91      0.00
   14   -6    2     -1.48      0.00
   15   -6    2      1.54      0.00
   16   -6    2      3.85      0.00
   17   -6    2     -1.93      0.00
   18   -6    2     -6.84      0.00
   19   -6    2     -0.81      0.00
   20   -6    2     -0.06      0.00
   21   -6    2     -6.79      0.00
   22   -6    2     -2.31      0.00
   23   -6    2      6.43      0.00
  -26   -5    2      0.92      0.00
  -25   -5    2     -0.41      0.00
  -24   -5    2     -2.97      0.00
  -23   -5    2     -3.28      0.00
  -22   -5    2     -0.95      0.00
  -21   -5    2      0.12      0.00
  -20   -5    2     -1.93      0.00
  -19   -5    2     -0.19      0.00
  -18   -5    2      2.98      0.00
  -17   -5    2      1.14      0.00
  -16   -5    2      0.93      0.00
  -15   -5    2      2.64      0.00
  -14   -5    2      3.13      0.00
  -13   -5    2      4.29      0.00
  -12   -5    2      2.90      0.00
  -11   -5    2     -1.54      0.00
  -10   -5    2     -4.86      0.00
   -9   -5    2     -6.96      0.00
   -8   -5    2     -6.50      0.00
   -7   -5    2      1.52      0.00
   -6   -5    2      3.99      0.00
   -5   -5    2     -8.09      0.00
   -4   -5    2    -10.37      0.00
   -3   -5    2     -2.97      0.00
   -2   -5    2     -3.86      0.00
   -1   -5    2     -4.53      0.00
    0   -5    2     -7.10      0.00
    1   -5    2    -10.38      0.00
    2   -5    2     -5.04      0.00
    3   -5    2     -2.04      0.00
    4   -5    2     -1.45      0.00
    5   -5    2      1.00      0.00
    6   -5    2      1.16      0.00
    7   -5    2      1.48      0.00
    8   -5    2      1.12      0.00
    9   -5    2      1.15      0.00
   10   -5    2      2.63      0.00
   11   -5    2      0.50      0.00
   12   -5    2     -3.43      0.00
   13   -5    2     -3.61      0.00
   14   -5    2     -0.38      0.00
   15   -5    2      2.58      0.00
   16   -5    2      2.80      0.00
   17   -5    2     -2.93      0.00
   18   -5    2     -7.19      0.00
   19   -5    2      1.76      0.00
   20   -5    2      9.23      0.00
   21   -5    2      4.13      0.00
   22   -5    2      2.79      0.00
   23   -5    2      6.53      0.00
   24   -5    2      4.01      0.00
  -26   -4    2      0.25      0.00
  -25   -4    2      1.13      0.00
  -24   -4    2      1.93      0.00
  -23   -4    2      1.88      0.00
  -22   -4    2      1.22      0.00
  -21   -4    2      0.55      0.00
  -20   -4    2     -1.49      0.00
  -19   -4    2     -1.10      0.00
  -18   -4    2      0.53      0.00
  -17   -4    2     -0.12      0.00
  -16   -4    2      2.81      0.00
  -15   -4    2      5.77      0.00
  -14   -4    2      4.04      0.00
  -13   -4    2      1.33      0.00
  -12   -4    2     -1.79      0.00
  -11   -4    2     -1.91      0.00
  -10   -4    2     -0.30      0.00
   -9   -4    2     -2.61      0.00
   -8   -4    2     -5.19      0.00
   -7   -4    2     -1.11      0.00
   -6   -4    2      1.48      0.00
   -5   -4    2     -7.46      0.00
   -4   -4    2     -8.05      0.00
   -3   -4    2      0.07      0.00
   -2   -4    2     -6.29      0.00
   -1   -4    2     -9.93      0.00
    0   -4    2     -5.07      0.00
    1   -4    2     -5.92      0.00
    2   -4    2     -3.30      0.00
    3   -4    2     -0.95      0.00
    4   -4    2      0.20      0.00
    5   -4    2      6.46      0.00
    6   -4    2      7.09      0.00
    7   -4    2      4.30      0.00
    8   -4    2      3.40      0.00
    9   -4    2      1.29      0.00
   10   -4    2     -0.07      0.00
   11   -4    2     -2.00      0.00
   12   -4    2     -3.75      0.00
   13   -4    2     -1.43      0.00
   14   -4    2      1.92      0.00
   15   -4    2      2.80      0.00
   16   -4    2      2.52      0.00
   17   -4    2     -0.02      0.00
   18   -4    2     -2.04      0.00
   19   -4    2      4.21      0.00
   20   -4    2      7.09      0.00
   21   -4    2     -1.23      0.00
   22   -4    2      0.79      0.00
   23   -4    2     15.22      0.00
   24   -4    2     18.16      0.00
  -25   -3    2      6.54      0.00
  -24   -3    2      8.15      0.00
  -23   -3    2      6.79      0.00
  -22   -3    2      5.12      0.00
  -21   -3    2      4.60      0.00
  -20   -3    2      2.24      0.00
  -19   -3    2      0.61      0.00
  -18   -3    2      0.34      0.00
  -17   -3    2     -1.70      0.00
  -16   -3    2     -0.99      0.00
  -15   -3    2      1.04      0.00
  -14   -3    2      2.07      0.00
  -13   -3    2      4.50      0.00
  -12   -3    2      6.56      0.00
  -11   -3    2      8.58      0.00
  -10   -3    2      5.75      0.00
   -9   -3    2     -0.79      0.00
   -8   -3    2     -1.81      0.00
   -7   -3    2      1.16      0.00
   -6   -3    2      3.44      0.00
   -5   -3    2      1.17      0.00
   -4   -3    2     13.29      0.00
   -3   -3    2     40.91      0.00
   -2   -3    2     34.49      0.00
   -1   -3    2      7.35      0.00
    0   -3    2      9.42      0.00
    1   -3    2     25.35      0.00
    2   -3    2     33.54      0.00
    3   -3    2     27.63      0.00
    4   -3    2     13.07      0.00
    5   -3    2      8.24      0.00
    6   -3    2      5.79      0.00
    7   -3    2      1.38      0.00
    8   -3    2      1.46      0.00
    9   -3    2      0.96      0.00
   10   -3    2      0.79      0.00
   11   -3    2      0.62      0.00
   12   -3    2     -1.54      0.00
   13   -3    2     -0.90      0.00
   14   -3    2      1.23      0.00
   15   -3    2      0.63      0.00
   16   -3    2     -1.62      0.00
   17   -3    2     -4.39      0.00
   18   -3    2     -4.94      0.00
   19   -3    2      2.60      0.00
   20   -3    2      9.80      0.00
   21   -3    2      6.21      0.00
   22   -3    2      3.79      0.00
   23   -3    2      5.44      0.00
   24   -3    2     -1.50      0.00
   25   -3    2     -8.50      0.00
  -25   -2    2      2.77      0.00
  -24   -2    2      1.97      0.00
  -23   -2    2     -1.48      0.00
  -22   -2    2     -1.65      0.00
  -21   -2    2      0.99      0.00
  -20   -2    2      0.52      0.00
  -19   -2    2     -0.65      0.00
  -18   -2    2      0.37      0.00
  -17   -2    2      0.39      0.00
  -16   -2    2      1.63      0.00
  -15   -2    2      3.13      0.00
  -14   -2    2      1.30      0.00
  -13   -2    2     -1.92      0.00
  -12   -2    2     -2.82      0.00
  -11   -2    2      2.08      0.00
  -10   -2    2      4.73      0.00
   -9   -2    2      3.68      0.00
   -8   -2    2      4.63      0.00
   -7   -2    2      3.57      0.00
   -6   -2    2      5.67      0.00
   -5   -2    2      2.63      0.00
   -4   -2    2      3.46      0.00
   -3   -2    2     33.00      0.00
   -2   -2    2     46.92      0.00
   -1   -2    2     49.85      0.00
    0   -2    2     97.35      0.00
    1   -2    2    122.96      0.00
    2   -2    2     75.34      0.00
    3   -2    2     17.50      0.00
    4   -2    2     -6.37      0.00
    5   -2    2     -1.92      0.00
    6   -2    2      3.32      0.00
    7   -2    2     -0.72      0.00
    8   -2    2      0.31      0.00
    9   -2    2      2.28      0.00
   10   -2    2      0.42      0.00
   11   -2    2     -1.72      0.00
   12   -2    2     -4.37      0.00
   13   -2    2     -3.45      0.00
   14   -2    2     -0.25      0.00
   15   -2    2     -0.45      0.00
   16   -2    2     -2.73      0.00
   17   -2    2     -3.71      0.00
   18   -2    2     -2.53      0.00
   19   -2    2      1.22      0.00
   20   -2    2      2.67      0.00
   21   -2    2     -2.90      0.00
   22   -2    2     -4.97      0.00
   23   -2    2      2.11      0.00
   24   -2    2      6.59      0.00
   25   -2    2      5.49      0.00
  -25   -1    2      3.39      0.00
  -24   -1    2      4.42      0.00
  -23   -1    2      2.14      0.00
  -22   -1    2      3.93      0.00
  -21   -1    2      7.51      0.00
  -20   -1    2      6.29      0.00
  -19   -1    2      3.54      0.00
  -18   -1    2      3.42      0.00
  -17   -1    2      2.49      0.00
  -16   -1    2      1.60      0.00
  -15   -1    2      1.71      0.00
  -14   -1    2      0.24      0.00
  -13   -1    2     -0.27      0.00
  -12   -1    2      2.91      0.00
  -11   -1    2      6.14      0.00
  -10   -1    2      1.36      0.00
   -9   -1    2     -2.82      0.00
   -8   -1    2      1.46      0.00
   -7   -1    2      0.78      0.00
   -6   -1    2      0.94      0.00
   -5   -1    2      5.46      0.00
   -4   -1    2     24.27      0.00
   -3   -1    2     61.80      0.00
   -2   -1    2     29.04      0.00
   -1   -1    2    -58.96      0.00
    0   -1    2    -52.73      0.00
    1   -1    2      2.28      0.00
    2   -1    2      2.42      0.00
    3   -1    2     -1.31      0.00
    4   -1    2     11.07      0.00
    5   -1    2     13.62      0.00
    6   -1    2     10.18      0.00
    7   -1    2      3.01      0.00
    8   -1    2     -1.05      0.00
    9   -1    2     -3.46      0.00
   10   -1    2     -6.02      0.00
   11   -1    2     -2.55      0.00
   12   -1    2      0.25      0.00
   13   -1    2      0.76      0.00
   14   -1    2      2.16      0.00
   15   -1    2      1.06      0.00
   16   -1    2     -1.08      0.00
   17   -1    2     -0.71      0.00
   18   -1    2      0.36      0.00
   19   -1    2      1.60      0.00
   20   -1    2      4.81      0.00
   21   -1    2      6.91      0.00
   22   -1    2      6.96      0.00
   23   -1    2      7.22      0.00
   24   -1    2      4.49      0.00
   25   -1    2     -1.28      0.00
  -25    0    2      1.91      0.00
  -24    0    2     -1.97      0.00
  -23    0    2     -4.99      0.00
  -22    0    2     -0.88      0.00
  -21    0    2      3.52      0.00
  -20    0    2      1.93      0.00
  -19    0    2      0.03      0.00
  -18    0    2      1.98      0.00
  -17    0    2      2.13      0.00
  -16    0    2     -0.10      0.00
  -15    0    2      0.31      0.00
  -14    0    2      2.30      0.00
  -13    0    2      4.14      0.00
  -12    0    2      5.13      0.00
  -11    0    2      3.42      0.00
  -10    0    2     -0.13      0.00
   -9    0    2      2.57      0.00
   -8    0    2      8.31      0.00
   -7    0    2      2.54      0.00
   -6    0    2     -0.75      0.00
   -5    0    2      0.63      0.00
   -4    0    2     -6.85      0.00
   -3    0    2    -18.11      0.00
   -2    0    2    -63.99      0.00
   -1    0    2    -80.15      0.00
    0    0    2     45.24      0.00
    1    0    2    147.30      0.00
    2    0    2     75.25      0.00
    3    0    2    -15.38      0.00
    4    0    2    -30.64      0.00
    5    0    2    -22.54      0.00
    6    0    2    -11.99      0.00
    7    0    2    -11.23      0.00
    8    0    2    -12.42      0.00
    9    0    2     -4.81      0.00
   10    0    2     -0.31      0.00
   11    0    2      1.37      0.00
   12    0    2     -0.02      0.00
   13    0    2     -1.86      0.00
   14    0    2      0.85      0.00
   15    0    2      0.83      0.00
   16    0    2     -1.60      0.00
   17    0    2     -1.44      0.00
   18    0    2     -1.09      0.00
   19    0    2     -0.10      0.00
   20    0    2      3.09      0.00
   21    0    2      2.35      0.00
   22    0    2     -3.07      0.00
   23    0    2     -2.16      0.00
   24    0    2      6.17      0.00
   25    0    2     10.39      0.00
   26    0    2      7.22      0.00
  -24    1    2     -3.58      0.00
  -23    1    2     -5.06      0.00
  -22    1    2     -1.39      0.00
  -21    1    2      1.98      0.00
  -20    1    2      1.84      0.00
  -19    1    2      2.08      0.00
  -18    1    2      3.32      0.00
  -17    1    2      1.45      0.00
  -16    1    2     -1.15      0.00
  -15    1    2      1.15      0.00
  -14    1    2      3.54      0.00
  -13    1    2      1.31      0.00
  -12    1    2     -1.92      0.00
  -11    1    2     -3.46      0.00
  -10    1    2     -3.10      0.00
   -9    1    2      0.34      0.00
   -8    1    2      2.66      0.00
   -7    1    2     -3.92      0.00
   -6    1    2     -7.71      0.00
   -5    1    2     -4.68      0.00
   -4    1    2     -6.74      0.00
   -3    1    2     -9.77      0.00
   -2    1    2    -36.06      0.00
   -1    1    2    -53.79      0.00
    0    1    2      7.22      0.00
    1    1    2     25.59      0.00
    2    1    2    -67.34      0.00
    3    1    2    -96.23      0.00
    4    1    2    -37.34      0.00
    5    1    2     -8.03      0.00
    6    1    2     -4.90      0.00
    7    1    2     -5.73      0.00
    8    1    2     -6.17      0.00
    9    1    2     -0.63      0.00
   10    1    2     -2.59      0.00
   11    1    2     -3.60      0.00
   12    1    2     -0.09      0.00
   13    1    2      0.19      0.00
   14    1    2     -0.01      0.00
   15    1    2     -3.02      0.00
   16    1    2     -4.19      0.00
   17    1    2     -0.12      0.00
   18    1    2      1.01      0.00
   19    1    2     -0.34      0.00
   20    1    2     -0.84      0.00
   21    1    2     -3.03      0.00
   22    1    2     -3.70      0.00
   23    1    2      2.87      0.00
   24    1    2      9.56      0.00
   25    1    2      6.33      0.00
   26    1    2     -0.64      0.00
  -24    2    2     -2.43      0.00
  -23    2    2     -2.11      0.00
  -22    2    2     -1.79      0.00
  -21    2    2     -2.93      0.00
  -20    2    2     -4.91      0.00
  -19    2    2     -3.77      0.00
  -18    2    2     -0.32      0.00
  -17    2    2      1.09      0.00
  -16    2    2      0.28      0.00
  -15    2    2      0.47      0.00
  -14    2    2      0.19      0.00
  -13    2    2     -1.36      0.00
  -12    2    2     -1.12      0.00
  -11    2    2     -0.93      0.00
  -10    2    2     -2.33      0.00
   -9    2    2     -1.94      0.00
   -8    2    2      0.05      0.00
   -7    2    2     -2.13      0.00
   -6    2    2     -2.42      0.00
   -5    2    2      5.21      0.00
   -4    2    2      4.74      0.00
   -3    2    2     -8.42      0.00
   -2    2    2    -30.26      0.00
   -1    2    2    -33.11      0.00
    0    2    2     17.99      0.00
    1    2    2     34.70      0.00
    2    2    2    -28.88      0.00
    3    2    2    -41.36      0.00
    4    2    2      2.29      0.00
    5    2    2      5.70      0.00
    6    2    2     -3.81      0.00
    7    2    2     -2.77      0.00
    8    2    2     -3.08      0.00
    9    2    2     -0.08      0.00
   10    2    2     -3.12      0.00
   11    2    2     -3.47      0.00
   12    2    2      1.53      0.00
   13    2    2      0.13      0.00
   14    2    2     -1.61      0.00
   15    2    2     -2.44      0.00
   16    2    2     -0.86      0.00
   17    2    2      1.68      0.00
   18    2    2     -2.49      0.00
   19    2    2     -4.63      0.00
   20    2    2     -0.49      0.00
   21    2    2      1.61      0.00
   22    2    2      3.01      0.00
   23    2    2      7.64      0.00
   24    2    2     10.60      0.00
   25    2    2      8.20      0.00
   26    2    2      4.72      0.00
  -24    3    2     -1.14      0.00
  -23    3    2     -4.07      0.00
  -22    3    2     -4.45      0.00
  -21    3    2     -2.36      0.00
  -20    3    2     -1.09      0.00
  -19    3    2      0.90      0.00
  -18    3    2      2.87      0.00
  -17    3    2      2.26      0.00
  -16    3    2      0.53      0.00
  -15    3    2      0.99      0.00
  -14    3    2      2.99      0.00
  -13    3    2      3.20      0.00
  -12    3    2      1.76      0.00
  -11    3    2     -0.14      0.00
  -10    3    2     -0.87      0.00
   -9    3    2      0.39      0.00
   -8    3    2      0.19      0.00
   -7    3    2     -4.84      0.00
   -6    3    2     -8.35      0.00
   -5    3    2     -2.96      0.00
   -4    3    2     -2.42      0.00
   -3    3    2     -8.59      0.00
   -2    3    2     -2.77      0.00
   -1    3    2     16.87      0.00
    0    3    2     47.56      0.00
    1    3    2     53.22      0.00
    2    3    2     15.10      0.00
    3    3    2      5.89      0.00
    4    3    2     27.70      0.00
    5    3    2     18.73      0.00
    6    3    2      6.61      0.00
    7    3    2      8.84      0.00
    8    3    2      6.71      0.00
    9    3    2      5.73      0.00
   10    3    2      2.49      0.00
   11    3    2      1.50      0.00
   12    3    2      3.37      0.00
   13    3    2     -0.37      0.00
   14    3    2     -0.59      0.00
   15    3    2      1.09      0.00
   16    3    2      0.93      0.00
   17    3    2      0.17      0.00
   18    3    2     -3.33      0.00
   19    3    2     -1.32      0.00
   20    3    2      2.73      0.00
   21    3    2     -0.83      0.00
   22    3    2     -2.28      0.00
   23    3    2      2.87      0.00
   24    3    2      5.11      0.00
   25    3    2      2.47      0.00
   26    3    2      0.69      0.00
   27    3    2      1.44      0.00
  -23    4    2      8.77      0.00
  -22    4    2     11.00      0.00
  -21    4    2     10.18      0.00
  -20    4    2      6.75      0.00
  -19    4    2      5.94      0.00
  -18    4    2      5.53      0.00
  -17    4    2      1.55      0.00
  -16    4    2     -2.16      0.00
  -15    4    2     -2.65      0.00
  -14    4    2     -0.81      0.00
  -13    4    2      0.84      0.00
  -12    4    2      1.51      0.00
  -11    4    2      1.66      0.00
  -10    4    2      1.41      0.00
   -9    4    2      1.96      0.00
   -8    4    2      2.44      0.00
   -7    4    2      0.15      0.00
   -6    4    2     -3.33      0.00
   -5    4    2     -3.01      0.00
   -4    4    2     -5.15      0.00
   -3    4    2     -9.92      0.00
   -2    4    2     -3.09      0.00
   -1    4    2      3.81      0.00
    0    4    2      4.73      0.00
    1    4    2      8.25      0.00
    2    4    2      0.17      0.00
    3    4    2     -3.15      0.00
    4    4    2      8.86      0.00
    5    4    2      3.97      0.00
    6    4    2     -5.20      0.00
    7    4    2     -0.44      0.00
    8    4    2      3.81      0.00
    9    4    2      4.92      0.00
   10    4    2     -0.48      0.00
   11    4    2     -6.11      0.00
   12    4    2     -4.03      0.00
   13    4    2     -0.83      0.00
   14    4    2      2.60      0.00
   15    4    2      1.77      0.00
   16    4    2     -1.01      0.00
   17    4    2     -0.40      0.00
   18    4    2     -2.65      0.00
   19    4    2     -3.79      0.00
   20    4    2     -3.51      0.00
   21    4    2     -6.10      0.00
   22    4    2     -3.14      0.00
   23    4    2      3.11      0.00
   24    4    2      1.98      0.00
   25    4    2     -2.88      0.00
   26    4    2     -4.22      0.00
   27    4    2     -3.33      0.00
  -23    5    2      5.71      0.00
  -22    5    2      3.84      0.00
  -21    5    2      2.04      0.00
  -20    5    2     -0.81      0.00
  -19    5    2     -1.35      0.00
  -18    5    2     -0.92      0.00
  -17    5    2     -2.49      0.00
  -16    5    2     -2.01      0.00
  -15    5    2      0.38      0.00
  -14    5    2      2.48      0.00
  -13    5    2      3.10      0.00
  -12    5    2      0.87      0.00
  -11    5    2     -1.50      0.00
  -10    5    2     -1.57      0.00
   -9    5    2      0.09      0.00
   -8    5    2      0.04      0.00
   -7    5    2     -2.67      0.00
   -6    5    2     -4.04      0.00
   -5    5    2     -3.55      0.00
   -4    5    2     -6.92      0.00
   -3    5    2    -11.53      0.00
   -2    5    2     -4.26      0.00
   -1    5    2      5.47      0.00
    0    5    2      7.67      0.00
    1    5    2     15.12      0.00
    2    5    2     15.03      0.00
    3    5    2      4.79      0.00
    4    5    2      6.10      0.00
    5    5    2      4.36      0.00
    6    5    2     -2.53      0.00
    7    5    2      1.35      0.00
    8    5    2      3.47      0.00
    9    5    2     -0.81      0.00
   10    5    2     -5.09      0.00
   11    5    2     -4.85      0.00
   12    5    2      0.65      0.00
   13    5    2      3.39      0.00
   14    5    2      3.21      0.00
   15    5    2      1.48      0.00
   16    5    2      0.43      0.00
   17    5    2      1.44      0.00
   18    5    2     -1.20      0.00
   19    5    2     -2.25      0.00
   20    5    2     -0.69      0.00
   21    5    2     -3.45      0.00
   22    5    2     -4.81      0.00
   23    5    2     -3.88      0.00
   24    5    2     -6.67      0.00
   25    5    2     -9.04      0.00
   26    5    2     -6.53      0.00
   27    5    2     -3.67      0.00
  -22    6    2     -0.45      0.00
  -21    6    2      1.32      0.00
  -20    6    2      2.79      0.00
  -19    6    2      5.83      0.00
  -18    6    2      7.88      0.00
  -17    6    2      4.02      0.00
  -16    6    2      1.04      0.00
  -15    6    2      1.98      0.00
  -14    6    2      3.39      0.00
  -13    6    2      3.23      0.00
  -12    6    2      0.01      0.00
  -11    6    2     -3.36      0.00
  -10    6    2     -5.13      0.00
   -9    6    2     -5.53      0.00
   -8    6    2     -4.15      0.00
   -7    6    2     -0.46      0.00
   -6    6    2      5.22      0.00
   -5    6    2      7.23      0.00
   -4    6    2      4.71      0.00
   -3    6    2      3.62      0.00
   -2    6    2      5.32      0.00
   -1    6    2      3.08      0.00
    0    6    2     -3.99      0.00
    1    6    2     -1.88      0.00
    2    6    2      4.53      0.00
    3    6    2      3.51      0.00
    4    6    2      5.03      0.00
    5    6    2      3.51      0.00
    6    6    2     -2.93      0.00
    7    6    2     -0.67      0.00
    8    6    2      0.94      0.00
    9    6    2     -2.35      0.00
   10    6    2     -3.54      0.00
   11    6    2     -3.41      0.00
   12    6    2     -0.90      0.00
   13    6    2      1.35      0.00
   14    6    2      1.16      0.00
   15    6    2     -0.95      0.00
   16    6    2     -2.78      0.00
   17    6    2     -1.35      0.00
   18    6    2     -1.11      0.00
   19    6    2     -1.16      0.00
   20    6    2      0.07      0.00
   21    6    2     -1.81      0.00
   22    6    2     -2.70      0.00
   23    6    2     -0.44      0.00
   24    6    2      0.24      0.00
   25    6    2     -0.15      0.00
   26    6    2      0.19      0.00
   27    6    2     -1.38      0.00
  -22    7    2     -1.61      0.00
  -21    7    2     -0.40      0.00
  -20    7    2     -1.70      0.00
  -19    7    2     -3.31      0.00
  -18    7    2     -1.76      0.00
  -17    7    2     -1.10      0.00
  -16    7    2      1.57      0.00
  -15    7    2      5.77      0.00
  -14    7    2      5.78      0.00
  -13    7    2      2.98      0.00
  -12    7    2     -0.16      0.00
  -11    7    2     -1.69      0.00
  -10    7    2     -1.93      0.00
   -9    7    2     -2.30      0.00
   -8    7    2     -2.42      0.00
   -7    7    2     -1.77      0.00
   -6    7    2      1.28      0.00
   -5    7    2      2.01      0.00
   -4    7    2     -0.67      0.00
   -3    7    2     -1.01      0.00
   -2    7    2     -0.83      0.00
   -1    7    2     -0.31      0.00
    0    7    2     -1.01      0.00
    1    7    2     -4.79      0.00
    2    7    2     -6.31      0.00
    3    7    2     -6.19      0.00
    4    7    2     -5.23      0.00
    5    7    2     -4.77      0.00
    6    7    2     -5.03      0.00
    7    7    2     -1.57      0.00
    8    7    2     -0.19      0.00
    9    7    2     -1.53      0.00
   10    7    2     -0.80      0.00
   11    7    2     -0.91      0.00
   12    7    2      0.00      0.00
   13    7    2      1.55      0.00
   14    7    2      1.79      0.00
   15    7    2      1.77      0.00
   16    7    2      1.28      0.00
   17    7    2      2.93      0.00
   18    7    2      4.43      0.00
   19    7    2      4.26      0.00
   20    7    2      4.91      0.00
   21    7    2      3.33      0.00
   22    7    2      1.16      0.00
   23    7    2      2.21      0.00
   24    7    2      2.83      0.00
   25    7    2      0.85      0.00
   26    7    2     -0.88      0.00
   27    7    2     -1.34      0.00
  -21    8    2     -2.07      0.00
  -20    8    2     -1.65      0.00
  -19    8    2     -0.47      0.00
  -18    8    2      5.09      0.00
  -17    8    2      5.15      0.00
  -16    8    2      1.62      0.00
  -15    8    2      1.13      0.00
  -14    8    2      1.17      0.00
  -13    8    2      1.29      0.00
  -12    8    2      1.85      0.00
  -11    8    2      2.20      0.00
  -10    8    2      1.87      0.00
   -9    8    2      1.04      0.00
   -8    8    2      0.92      0.00
   -7    8    2      0.90      0.00
   -6    8    2      2.17      0.00
   -5    8    2      1.62      0.00
   -4    8    2     -1.51      0.00
   -3    8    2     -0.89      0.00
   -2    8    2     -0.20      0.00
   -1    8    2      0.83      0.00
    0    8    2      3.04      0.00
    1    8    2     -1.36      0.00
    2    8    2     -3.58      0.00
    3    8    2      0.13      0.00
    4    8    2      0.52      0.00
    5    8    2      1.44      0.00
    6    8    2      4.50      0.00
    7    8    2      4.49      0.00
    8    8    2      1.91      0.00
    9    8    2      1.45      0.00
   10    8    2      3.48      0.00
   11    8    2      3.81      0.00
   12    8    2      4.02      0.00
   13    8    2      4.91      0.00
   14    8    2      4.94      0.00
   15    8    2      3.26      0.00
   16    8    2     -0.32      0.00
   17    8    2      0.70      0.00
   18    8    2      4.21      0.00
   19    8    2      3.16      0.00
   20    8    2      1.41      0.00
   21    8    2     -0.66      0.00
   22    8    2     -3.72      0.00
   23    8    2     -3.75      0.00
   24    8    2     -2.09      0.00
   25    8    2     -1.11      0.00
   26    8    2      0.09      0.00
   27    8    2      0.89      0.00
  -21    9    2      2.67      0.00
  -20    9    2      1.99      0.00
  -19    9    2      1.36      0.00
  -18    9    2      4.45      0.00
  -17    9    2      3.27      0.00
  -16    9    2      1.74      0.00
  -14    9    2      4.76      0.00
  -13    9    2      0.35      0.00
  -12    9    2     -3.41      0.00
  -11    9    2     -3.77      0.00
  -10    9    2     -1.45      0.00
   -9    9    2      1.41      0.00
   -8    9    2      3.39      0.00
   -7    9    2      2.78      0.00
   -6    9    2      2.09      0.00
   -5    9    2      1.30      0.00
   -4    9    2     -2.47      0.00
   -3    9    2     -4.04      0.00
   -2    9    2     -3.48      0.00
   -1    9    2     -0.72      0.00
    0    9    2      4.05      0.00
    1    9    2     -0.28      0.00
    2    9    2     -5.44      0.00
    3    9    2     -0.77      0.00
    4    9    2      2.54      0.00
    5    9    2      3.30      0.00
    6    9    2      3.63      0.00
    7    9    2      1.65      0.00
    8    9    2      2.46      0.00
    9    9    2      4.74      0.00
   10    9    2      4.18      0.00
   11    9    2      2.29      0.00
   12    9    2      0.87      0.00
   13    9    2     -0.22      0.00
   14    9    2     -0.69      0.00
   15    9    2     -1.20      0.00
   16    9    2     -1.66      0.00
   17    9    2      2.37      0.00
   18    9    2      5.34      0.00
   19    9    2      1.12      0.00
   20    9    2     -1.22      0.00
   21    9    2     -0.42      0.00
   22    9    2     -0.93      0.00
   23    9    2      0.59      0.00
   24    9    2      2.60      0.00
   25    9    2      1.58      0.00
   26    9    2     -0.85      0.00
   27    9    2     -2.19      0.00
  -20   10    2      1.28      0.00
  -19   10    2     -1.06      0.00
  -18   10    2      0.79      0.00
  -17   10    2      0.30      0.00
  -16   10    2     -0.17      0.00
  -15   10    2      1.88      0.00
  -14   10    2      1.76      0.00
  -13   10    2      0.00      0.00
  -12   10    2     -0.19      0.00
  -11   10    2      0.74      0.00
  -10   10    2      0.42      0.00
   -9   10    2     -1.42      0.00
   -8   10    2     -2.14      0.00
   -7   10    2     -1.93      0.00
   -6   10    2     -0.42      0.00
   -5   10    2      1.96      0.00
   -4   10    2      0.47      0.00
   -3   10    2     -1.72      0.00
   -2   10    2     -1.70      0.00
   -1   10    2     -0.72      0.00
    0   10    2      2.05      0.00
    1   10    2     -0.80      0.00
    2   10    2     -6.37      0.00
    3   10    2     -3.57      0.00
    4   10    2      0.96      0.00
    5   10    2      2.30      0.00
    6   10    2      1.37      0.00
    7   10    2     -1.45      0.00
    8   10    2     -1.68      0.00
    9   10    2     -1.20      0.00
   10   10    2     -0.20      0.00
   11   10    2      2.69      0.00
   12   10    2      2.14      0.00
   13   10    2     -0.16      0.00
   14   10    2      0.31      0.00
   15   10    2      0.07      0.00
   16   10    2     -1.20      0.00
   17   10    2      1.45      0.00
   18   10    2      3.45      0.00
   19   10    2      0.81      0.00
   20   10    2      0.98      0.00
   21   10    2      2.18      0.00
   22   10    2     -0.05      0.00
   23   10    2     -0.67      0.00
   24   10    2     -0.20      0.00
   25   10    2     -0.93      0.00
   26   10    2     -1.82      0.00
   27   10    2     -2.80      0.00
  -19   11    2     -7.10      0.00
  -18   11    2     -4.57      0.00
  -17   11    2     -2.20      0.00
  -16   11    2      0.09      0.00
  -15   11    2      2.72      0.00
  -14   11    2      4.38      0.00
  -13   11    2      6.10      0.00
  -12   11    2      6.39      0.00
  -11   11    2      4.39      0.00
  -10   11    2      0.91      0.00
   -9   11    2     -2.03      0.00
   -8   11    2     -2.07      0.00
   -7   11    2     -2.45      0.00
   -6   11    2     -3.95      0.00
   -5   11    2     -1.98      0.00
   -4   11    2      0.43      0.00
   -3   11    2      1.20      0.00
   -2   11    2      2.57      0.00
   -1   11    2      2.67      0.00
    0   11    2      2.63      0.00
    1   11    2      0.69      0.00
    2   11    2     -3.89      0.00
    3   11    2     -2.80      0.00
    4   11    2      2.02      0.00
    5   11    2      2.97      0.00
    6   11    2      0.66      0.00
    7   11    2     -0.85      0.00
    8   11    2     -0.22      0.00
    9   11    2     -1.17      0.00
   10   11    2     -0.76      0.00
   11   11    2      2.33      0.00
   12   11    2      0.68      0.00
   13   11    2     -1.73      0.00
   14   11    2     -0.19      0.00
   15   11    2      0.49      0.00
   16   11    2      2.07      0.00
   17   11    2      6.50      0.00
   18   11    2      6.72      0.00
   19   11    2      2.23      0.00
   20   11    2      0.84      0.00
   21   11    2      1.02      0.00
   22   11    2      0.21      0.00
   23   11    2      2.04      0.00
   24   11    2      3.16      0.00
   25   11    2      1.06      0.00
   26   11    2     -1.33      0.00
   27   11    2     -2.41      0.00
  -19   12    2      7.30      0.00
  -18   12    2      9.69      0.00
  -17   12    2      3.19      0.00
  -16   12    2     -5.63      0.00
  -15   12    2     -8.90      0.00
  -14   12    2     -5.76      0.00
  -13   12    2      0.01      0.00
  -12   12    2      1.23      0.00
  -11   12    2     -0.25      0.00
  -10   12    2      0.10      0.00
   -9   12    2      1.41      0.00
   -8   12    2      2.43      0.00
   -7   12    2      0.14      0.00
   -6   12    2     -3.54      0.00
   -5   12    2     -1.79      0.00
   -4   12    2      0.83      0.00
   -3   12    2     -1.06      0.00
   -2   12    2     -1.80      0.00
   -1   12    2     -0.58      0.00
    0   12    2      1.24      0.00
    1   12    2      4.14      0.00
    2   12    2      4.02      0.00
    3   12    2      2.71      0.00
    4   12    2      3.51      0.00
    5   12    2      2.89      0.00
    6   12    2     -0.06      0.00
    7   12    2     -1.78      0.00
    8   12    2     -0.68      0.00
    9   12    2      0.94      0.00
   10   12    2      3.88      0.00
   11   12    2      6.35      0.00
   12   12    2      3.34      0.00
   13   12    2      1.67      0.00
   14   12    2      3.83      0.00
   15   12    2      2.25      0.00
   16   12    2      0.22      0.00
   17   12    2      1.16      0.00
   18   12    2      0.15      0.00
   19   12    2     -2.60      0.00
   20   12    2     -3.45      0.00
   21   12    2     -3.68      0.00
   22   12    2     -3.22      0.00
   23   12    2      0.13      0.00
   24   12    2      2.78      0.00
   25   12    2      3.35      0.00
   26   12    2      3.85      0.00
   27   12    2      2.99      0.00
  -18   13    2     -8.14      0.00
  -17   13    2    -10.76      0.00
  -16   13    2     -9.04      0.00
  -15   13    2     -3.32      0.00
  -14   13    2     -1.00      0.00
  -13   13    2     -1.44      0.00
  -12   13    2     -4.15      0.00
  -11   13    2     -5.53      0.00
  -10   13    2     -2.74      0.00
   -9   13    2      0.74      0.00
   -8   13    2      2.91      0.00
   -7   13    2      1.56      0.00
   -6   13    2     -1.65      0.00
   -5   13    2     -0.46      0.00
   -4   13    2      1.61      0.00
   -3   13    2     -0.58      0.00
   -2   13    2     -1.58      0.00
   -1   13    2     -0.87      0.00
    0   13    2     -1.42      0.00
    1   13    2      0.67      0.00
    2   13    2      2.00      0.00
    3   13    2     -1.41      0.00
    4   13    2     -2.57      0.00
    5   13    2      0.09      0.00
    6   13    2      0.54      0.00
    7   13    2     -1.45      0.00
    8   13    2     -1.60      0.00
    9   13    2     -0.45      0.00
   10   13    2      0.42      0.00
   11   13    2      1.44      0.00
   12   13    2      0.25      0.00
   13   13    2     -1.16      0.00
   14   13    2     -1.30      0.00
   15   13    2     -2.85      0.00
   16   13    2     -1.44      0.00
   17   13    2      2.68      0.00
   18   13    2      1.47      0.00
   19   13    2     -3.53      0.00
   20   13    2     -5.21      0.00
   21   13    2     -3.45      0.00
   22   13    2     -2.07      0.00
   23   13    2     -1.13      0.00
   24   13    2     -0.25      0.00
   25   13    2     -0.43      0.00
   26   13    2     -1.19      0.00
   27   13    2     -1.66      0.00
  -17   14    2      0.51      0.00
  -16   14    2     -5.81      0.00
  -15   14    2     -3.74      0.00
  -14   14    2     -1.80      0.00
  -13   14    2      0.55      0.00
  -12   14    2      0.83      0.00
  -11   14    2     -2.38      0.00
  -10   14    2     -2.42      0.00
   -9   14    2      0.43      0.00
   -8   14    2      1.58      0.00
   -7   14    2     -0.45      0.00
   -6   14    2     -2.05      0.00
   -5   14    2      0.75      0.00
   -4   14    2      3.28      0.00
   -3   14    2      1.42      0.00
   -2   14    2      0.39      0.00
   -1   14    2      1.15      0.00
    0   14    2      0.02      0.00
    1   14    2      1.59      0.00
    2   14    2      4.34      0.00
    3   14    2      0.82      0.00
    4   14    2     -2.37      0.00
    5   14    2     -0.25      0.00
    6   14    2      0.11      0.00
    7   14    2     -1.46      0.00
    8   14    2      1.07      0.00
    9   14    2      3.81      0.00
   10   14    2      1.20      0.00
   11   14    2     -1.51      0.00
   12   14    2     -1.92      0.00
   13   14    2     -1.30      0.00
   14   14    2      1.57      0.00
   15   14    2      2.46      0.00
   16   14    2      0.90      0.00
   17   14    2      0.91      0.00
   18   14    2     -0.22      0.00
   19   14    2     -2.64      0.00
   20   14    2     -2.35      0.00
   21   14    2     -1.65      0.00
   22   14    2     -3.60      0.00
   23   14    2     -2.46      0.00
   24   14    2      3.94      0.00
   25   14    2      6.26      0.00
   26   14    2      1.83      0.00
  -16   15    2      3.75      0.00
  -15   15    2     13.54      0.00
  -14   15    2      8.69      0.00
  -13   15    2      1.03      0.00
  -12   15    2     -1.59      0.00
  -11   15    2     -4.87      0.00
  -10   15    2     -4.46      0.00
   -9   15    2     -0.38      0.00
   -8   15    2      1.28      0.00
   -7   15    2      1.28      0.00
   -6   15    2      2.05      0.00
   -5   15    2      2.74      0.00
   -4   15    2      1.69      0.00
   -3   15    2      0.18      0.00
   -2   15    2      1.14      0.00
   -1   15    2      3.02      0.00
    0   15    2      2.27      0.00
    1   15    2      2.85      0.00
    2   15    2      5.15      0.00
    3   15    2      1.97      0.00
    4   15    2     -1.28      0.00
    5   15    2      2.10      0.00
    6   15    2      4.45      0.00
    7   15    2      2.45      0.00
    8   15    2      1.47      0.00
    9   15    2      1.08      0.00
   10   15    2     -1.09      0.00
   11   15    2     -0.34      0.00
   12   15    2      1.84      0.00
   13   15    2      0.50      0.00
   14   15    2      0.79      0.00
   15   15    2      1.31      0.00
   16   15    2     -0.97      0.00
   17   15    2      0.20      0.00
   18   15    2      0.41      0.00
   19   15    2     -4.69      0.00
   20   15    2     -5.59      0.00
   21   15    2     -1.55      0.00
   22   15    2     -0.52      0.00
   23   15    2      0.73      0.00
   24   15    2      4.56      0.00
   25   15    2      1.89      0.00
  -16   16    2      4.65      0.00
  -15   16    2      1.24      0.00
  -14   16    2     -5.95      0.00
  -13   16    2     -4.75      0.00
  -12   16    2      0.90      0.00
  -11   16    2     -2.68      0.00
  -10   16    2     -4.39      0.00
   -9   16    2      1.13      0.00
   -8   16    2      2.97      0.00
   -7   16    2      1.16      0.00
   -6   16    2      0.05      0.00
   -5   16    2     -1.14      0.00
   -4   16    2     -1.70      0.00
   -3   16    2     -0.46      0.00
   -2   16    2      0.83      0.00
   -1   16    2      0.56      0.00
    0   16    2     -1.48      0.00
    1   16    2     -2.02      0.00
    2   16    2      1.08      0.00
    3   16    2      2.11      0.00
    4   16    2      0.75      0.00
    5   16    2      1.12      0.00
    6   16    2      0.13      0.00
    7   16    2     -2.31      0.00
    8   16    2     -1.31      0.00
    9   16    2      2.16      0.00
   10   16    2      2.42      0.00
   11   16    2      0.46      0.00
   12   16    2     -0.19      0.00
   13   16    2      0.33      0.00
   14   16    2      4.75      0.00
   15   16    2      6.42      0.00
   16   16    2     -0.19      0.00
   17   16    2     -2.01      0.00
   18   16    2      0.32      0.00
   19   16    2     -2.09      0.00
   20   16    2     -1.08      0.00
   21   16    2      1.61      0.00
   22   16    2     -3.11      0.00
   23   16    2     -4.63      0.00
   24   16    2      3.47      0.00
   25   16    2      6.70      0.00
   26   16    2      1.80      0.00
  -15   17    2     -3.92      0.00
  -14   17    2     -4.21      0.00
  -13   17    2     -0.18      0.00
  -12   17    2      4.40      0.00
  -11   17    2      1.60      0.00
  -10   17    2      1.24      0.00
   -9   17    2      4.99      0.00
   -8   17    2      2.77      0.00
   -7   17    2      0.00      0.00
   -6   17    2      0.78      0.00
   -5   17    2     -0.04      0.00
   -4   17    2     -1.16      0.00
   -3   17    2      0.37      0.00
   -2   17    2      2.01      0.00
   -1   17    2      2.26      0.00
    0   17    2      1.16      0.00
    1   17    2     -0.85      0.00
    2   17    2     -0.62      0.00
    3   17    2      0.20      0.00
    4   17    2     -1.21      0.00
    5   17    2     -1.80      0.00
    6   17    2     -0.99      0.00
    7   17    2     -0.74      0.00
    8   17    2     -0.41      0.00
    9   17    2      1.15      0.00
   10   17    2      1.01      0.00
   11   17    2     -0.90      0.00
   12   17    2      0.15      0.00
   13   17    2      1.67      0.00
   14   17    2      2.23      0.00
   15   17    2      0.73      0.00
   16   17    2     -4.15      0.00
   17   17    2     -1.65      0.00
   18   17    2      3.17      0.00
   19   17    2     -2.30      0.00
   20   17    2     -4.54      0.00
   21   17    2     -0.23      0.00
   22   17    2     -1.66      0.00
   23   17    2     -1.44      0.00
   24   17    2      5.54      0.00
   25   17    2      5.60      0.00
  -13   18    2     12.25      0.00
  -12   18    2      7.81      0.00
  -11   18    2      0.49      0.00
  -10   18    2     -1.18      0.00
   -9   18    2      1.92      0.00
   -8   18    2     -0.06      0.00
   -7   18    2     -2.80      0.00
   -6   18    2     -2.76      0.00
   -5   18    2     -3.50      0.00
   -4   18    2     -2.95      0.00
   -3   18    2     -0.06      0.00
   -2   18    2      1.63      0.00
   -1   18    2      1.62      0.00
    0   18    2      0.82      0.00
    1   18    2     -1.52      0.00
    2   18    2     -1.61      0.00
    3   18    2      1.43      0.00
    4   18    2      1.49      0.00
    5   18    2     -0.84      0.00
    6   18    2     -1.77      0.00
    7   18    2     -2.05      0.00
    8   18    2     -1.24      0.00
    9   18    2      1.93      0.00
   10   18    2      2.67      0.00
   11   18    2     -0.43      0.00
   12   18    2      0.12      0.00
   13   18    2      2.25      0.00
   14   18    2      2.27      0.00
   15   18    2      1.80      0.00
   16   18    2     -2.45      0.00
   17   18    2     -3.54      0.00
   18   18    2     -0.28      0.00
   19   18    2     -1.67      0.00
   20   18    2      2.68      0.00
   21   18    2     11.18      0.00
   22   18    2      7.50      0.00
   23   18    2      2.42      0.00
   24   18    2      6.30      0.00
   25   18    2      6.15      0.00
  -12   19    2     -6.91      0.00
  -11   19    2     -0.22      0.00
  -10   19    2      3.53      0.00
   -9   19    2      1.20      0.00
   -8   19    2     -3.73      0.00
   -7   19    2     -3.32      0.00
   -6   19    2      0.52      0.00
   -5   19    2      0.30      0.00
   -4   19    2     -1.22      0.00
   -3   19    2      0.05      0.00
   -2   19    2      2.01      0.00
   -1   19    2      2.00      0.00
    0   19    2      0.14      0.00
    1   19    2     -2.84      0.00
    2   19    2     -2.71      0.00
    3   19    2      1.66      0.00
    4   19    2      2.61      0.00
    5   19    2      0.55      0.00
    6   19    2      0.67      0.00
    7   19    2      0.42      0.00
    8   19    2      0.05      0.00
    9   19    2      1.76      0.00
   10   19    2      1.26      0.00
   11   19    2     -1.74      0.00
   12   19    2     -1.11      0.00
   13   19    2     -0.39      0.00
   14   19    2     -1.65      0.00
   15   19    2      0.71      0.00
   16   19    2      1.43      0.00
   17   19    2      1.84      0.00
   18   19    2      5.54      0.00
   19   19    2      3.53      0.00
   20   19    2      2.05      0.00
   21   19    2      3.27      0.00
   22   19    2     -3.36      0.00
   23   19    2     -6.30      0.00
   24   19    2      1.25      0.00
   25   19    2      3.90      0.00
  -11   20    2      9.20      0.00
  -10   20    2      2.98      0.00
   -9   20    2     -2.94      0.00
   -8   20    2     -2.18      0.00
   -7   20    2      1.32      0.00
   -6   20    2      2.47      0.00
   -5   20    2      0.82      0.00
   -4   20    2      0.63      0.00
   -3   20    2      1.60      0.00
   -2   20    2      0.44      0.00
   -1   20    2     -1.59      0.00
    0   20    2     -0.58      0.00
    1   20    2      1.62      0.00
    2   20    2      2.33      0.00
    3   20    2      2.73      0.00
    4   20    2      0.68      0.00
    5   20    2     -0.81      0.00
    6   20    2      0.71      0.00
    7   20    2     -0.87      0.00
    8   20    2     -2.07      0.00
    9   20    2      0.82      0.00
   10   20    2      0.49      0.00
   11   20    2     -2.38      0.00
   12   20    2     -1.10      0.00
   13   20    2      0.80      0.00
   14   20    2      0.63      0.00
   15   20    2      2.11      0.00
   16   20    2      0.44      0.00
   17   20    2     -3.75      0.00
   18   20    2     -4.49      0.00
   19   20    2     -7.44      0.00
   20   20    2     -7.81      0.00
   21   20    2     -2.00      0.00
   22   20    2     -0.68      0.00
   23   20    2      0.87      0.00
   24   20    2      6.12      0.00
  -10   21    2      0.54      0.00
   -9   21    2     -0.36      0.00
   -8   21    2      2.12      0.00
   -7   21    2      3.07      0.00
   -6   21    2      1.34      0.00
   -5   21    2     -2.37      0.00
   -4   21    2     -5.39      0.00
   -3   21    2     -5.60      0.00
   -2   21    2     -2.94      0.00
   -1   21    2      1.41      0.00
    0   21    2      5.32      0.00
    1   21    2      5.12      0.00
    2   21    2      1.24      0.00
    3   21    2     -0.08      0.00
    4   21    2      0.31      0.00
    5   21    2      0.90      0.00
    6   21    2      0.90      0.00
    7   21    2     -3.40      0.00
    8   21    2     -2.26      0.00
    9   21    2      6.57      0.00
   10   21    2      8.05      0.00
   11   21    2      3.46      0.00
   12   21    2      2.00      0.00
   13   21    2      0.91      0.00
   14   21    2     -1.18      0.00
   15   21    2     -1.04      0.00
   16   21    2     -1.86      0.00
   17   21    2     -4.82      0.00
   18   21    2     -4.25      0.00
   19   21    2     -1.51      0.00
   20   21    2      1.82      0.00
   21   21    2      4.03      0.00
   22   21    2      0.38      0.00
   23   21    2     -1.35      0.00
   -9   22    2     -2.57      0.00
   -8   22    2     -3.59      0.00
   -7   22    2     -4.69      0.00
   -6   22    2     -4.56      0.00
   -5   22    2     -3.79      0.00
   -4   22    2     -2.75      0.00
   -3   22    2     -1.96      0.00
   -2   22    2     -2.20      0.00
   -1   22    2     -2.34      0.00
    0   22    2     -1.14      0.00
    1   22    2      0.11      0.00
    2   22    2     -0.37      0.00
    3   22    2     -0.56      0.00
    4   22    2     -0.73      0.00
    5   22    2     -0.39      0.00
    6   22    2      0.40      0.00
    7   22    2     -2.61      0.00
    8   22    2     -0.56      0.00
    9   22    2      6.71      0.00
   10   22    2      2.63      0.00
   11   22    2     -5.33      0.00
   12   22    2     -4.78      0.00
   13   22    2     -3.36      0.00
   14   22    2     -4.74      0.00
   15   22    2     -3.83      0.00
   16   22    2      0.52      0.00
   17   22    2      3.53      0.00
   18   22    2      3.03      0.00
   19   22    2     -0.30      0.00
   20   22    2     -5.73      0.00
   21   22    2     -9.42      0.00
   22   22    2     -8.46      0.00
   -7   23    2      0.06      0.00
   -6   23    2      1.75      0.00
   -5   23    2      0.13      0.00
   -4   23    2     -2.55      0.00
   -3   23    2     -3.01      0.00
   -2   23    2     -1.45      0.00
   -1   23    2      1.10      0.00
    0   23    2      2.42      0.00
    1   23    2      1.32      0.00
    2   23    2     -2.17      0.00
    3   23    2     -5.22      0.00
    4   23    2     -5.01      0.00
    5   23    2     -1.88      0.00
    6   23    2      0.38      0.00
    7   23    2     -2.66      0.00
    8   23    2     -1.50      0.00
    9   23    2      4.50      0.00
   10   23    2     -0.92      0.00
   11   23    2     -7.58      0.00
   12   23    2     -2.16      0.00
   13   23    2      3.52      0.00
   14   23    2      4.65      0.00
   15   23    2      5.24      0.00
   16   23    2      4.34      0.00
   17   23    2     -1.54      0.00
   18   23    2     -8.51      0.00
   19   23    2     -7.41      0.00
   20   23    2     -2.02      0.00
   21   23    2      1.05      0.00
   22   23    2      3.45      0.00
   -6   24    2      3.55      0.00
   -5   24    2      1.86      0.00
   -4   24    2      0.30      0.00
   -3   24    2     -0.11      0.00
   -2   24    2     -0.63      0.00
   -1   24    2     -0.07      0.00
    0   24    2      0.57      0.00
    1   24    2      0.87      0.00
    2   24    2      0.05      0.00
    3   24    2     -2.67      0.00
    4   24    2     -4.19      0.00
    5   24    2     -3.85      0.00
    6   24    2     -4.43      0.00
    7   24    2     -6.61      0.00
    8   24    2     -2.78      0.00
    9   24    2      5.80      0.00
   10   24    2      4.95      0.00
   11   24    2      3.38      0.00
   12   24    2      9.63      0.00
   13   24    2      8.29      0.00
   14   24    2     -0.44      0.00
   15   24    2     -5.24      0.00
   16   24    2     -5.01      0.00
   17   24    2     -3.04      0.00
   18   24    2     -1.06      0.00
   19   24    2      3.03      0.00
   20   24    2      4.39      0.00
   21   24    2      1.10      0.00
   -4   25    2     -0.89      0.00
   -3   25    2     -0.74      0.00
   -2   25    2     -0.26      0.00
   -1   25    2      1.47      0.00
    0   25    2      2.43      0.00
    1   25    2      2.24      0.00
    2   25    2      1.02      0.00
    3   25    2     -2.66      0.00
    4   25    2     -3.82      0.00
    5   25    2     -0.68      0.00
    6   25    2      1.67      0.00
    7   25    2      1.24      0.00
    8   25    2      1.67      0.00
    9   25    2      2.86      0.00
   10   25    2     -1.71      0.00
   11   25    2     -3.68      0.00
   12   25    2      3.03      0.00
   13   25    2      4.74      0.00
   14   25    2      2.43      0.00
   15   25    2      2.94      0.00
   16   25    2      2.00      0.00
   17   25    2      0.59      0.00
   18   25    2      0.84      0.00
   19   25    2      2.91      0.00
   -2   26    2      0.67      0.00
   -1   26    2      2.37      0.00
    0   26    2      2.98      0.00
    1   26    2      1.65      0.00
    2   26    2      0.61      0.00
    3   26    2     -1.15      0.00
    4   26    2     -0.95      0.00
    5   26    2      1.21      0.00
    6   26    2      0.31      0.00
    7   26    2     -2.09      0.00
    8   26    2     -1.89      0.00
    9   26    2      0.37      0.00
   10   26    2      0.09      0.00
   11   26    2     -0.14      0.00
   12   26    2      1.89      0.00
   13   26    2     -1.64      0.00
   14   26    2     -5.14      0.00
   15   26    2     -2.10      0.00
   16   26    2      0.42      0.00
   17   26    2      2.98      0.00
   18   26    2      4.97      0.00
    1   27    2     -0.11      0.00
    2   27    2      0.98      0.00
    3   27    2      0.73      0.00
    4   27    2     -0.49      0.00
    5   27    2      0.15      0.00
    6   27    2      0.03      0.00
    7   27    2     -0.75      0.00
    8   27    2     -0.81      0.00
    9   27    2     -1.19      0.00
   10   27    2     -2.65      0.00
   11   27    2     -2.97      0.00
   12   27    2     -1.14      0.00
   13   27    2     -2.32      0.00
   14   27    2     -3.55      0.00
   15   27    2     -2.16      0.00
   16   27    2     -4.03      0.00
    5   28    2     -4.26      0.00
    6   28    2     -4.09      0.00
    7   28    2     -3.71      0.00
    8   28    2     -1.09      0.00
    9   28    2      1.57      0.00
   10   28    2      2.11      0.00
   11   28    2      1.58      0.00
   12   28    2      0.63      0.00
  -10  -28    3     -0.71      0.00
   -9  -28    3     -2.57      0.00
   -8  -28    3     -2.45      0.00
   -7  -28    3      1.37      0.00
   -6  -28    3      1.52      0.00
   -5  -28    3     -1.57      0.00
   -4  -28    3     -0.09      0.00
  -14  -27    3      5.09      0.00
  -13  -27    3      0.14      0.00
  -12  -27    3     -2.74      0.00
  -11  -27    3     -2.25      0.00
  -10  -27    3     -1.72      0.00
   -9  -27    3     -0.69      0.00
   -8  -27    3      1.84      0.00
   -7  -27    3      3.21      0.00
   -6  -27    3      1.35      0.00
   -5  -27    3     -0.27      0.00
   -4  -27    3      3.01      0.00
   -3  -27    3      4.64      0.00
   -2  -27    3      3.09      0.00
   -1  -27    3      3.08      0.00
    0  -27    3     -0.05      0.00
  -16  -26    3      1.46      0.00
  -15  -26    3     -4.07      0.00
  -14  -26    3    -10.08      0.00
  -13  -26    3     -6.20      0.00
  -12  -26    3      1.62      0.00
  -11  -26    3      2.36      0.00
  -10  -26    3     -3.21      0.00
   -9  -26    3     -3.60      0.00
   -8  -26    3      1.43      0.00
   -7  -26    3      2.01      0.00
   -6  -26    3     -0.84      0.00
   -5  -26    3     -2.04      0.00
   -4  -26    3      0.54      0.00
   -3  -26    3      2.91      0.00
   -2  -26    3      2.30      0.00
   -1  -26    3      2.12      0.00
    0  -26    3     -0.23      0.00
    1  -26    3     -2.46      0.00
    2  -26    3     -0.36      0.00
    3  -26    3      0.23      0.00
  -18  -25    3     -4.27      0.00
  -17  -25    3     -6.55      0.00
  -16  -25    3     -3.88      0.00
  -15  -25    3     -0.81      0.00
  -14  -25    3      0.18      0.00
  -13  -25    3      3.13      0.00
  -12  -25    3     -0.18      0.00
  -11  -25    3    -11.37      0.00
  -10  -25    3    -16.83      0.00
   -9  -25    3     -8.53      0.00
   -8  -25    3      1.04      0.00
   -7  -25    3     -0.57      0.00
   -6  -25    3     -3.03      0.00
   -5  -25    3      0.01      0.00
   -4  -25    3      3.46      0.00
   -3  -25    3      4.28      0.00
   -2  -25    3      1.50      0.00
   -1  -25    3     -0.14      0.00
    0  -25    3     -1.26      0.00
    1  -25    3     -3.01      0.00
    2  -25    3     -1.22      0.00
    3  -25    3     -0.38      0.00
    4  -25    3     -2.25      0.00
    5  -25    3     -3.30      0.00
  -19  -24    3     -2.92      0.00
  -18  -24    3     -1.61      0.00
  -17  -24    3      1.58      0.00
  -16  -24    3      3.16      0.00
  -15  -24    3      1.10      0.00
  -14  -24    3     -2.00      0.00
  -13  -24    3     -0.16      0.00
  -12  -24    3     -0.53      0.00
  -11  -24    3     -4.18      0.00
  -10  -24    3     -2.07      0.00
   -9  -24    3      4.61      0.00
   -8  -24    3      5.50      0.00
   -7  -24    3     -2.47      0.00
   -6  -24    3     -6.38      0.00
   -5  -24    3     -3.49      0.00
   -4  -24    3     -1.85      0.00
   -3  -24    3     -0.64      0.00
   -2  -24    3     -0.15      0.00
   -1  -24    3      0.87      0.00
    0  -24    3      1.39      0.00
    1  -24    3     -0.96      0.00
    2  -24    3      0.07      0.00
    3  -24    3      1.50      0.00
    4  -24    3     -0.76      0.00
    5  -24    3     -1.67      0.00
    6  -24    3     -0.87      0.00
    7  -24    3      0.08      0.00
  -20  -23    3      5.28      0.00
  -19  -23    3      1.03      0.00
  -18  -23    3     -0.42      0.00
  -17  -23    3      2.43      0.00
  -16  -23    3      3.86      0.00
  -15  -23    3      3.08      0.00
  -14  -23    3      1.73      0.00
  -13  -23    3      2.34      0.00
  -12  -23    3      1.00      0.00
  -11  -23    3     -1.79      0.00
  -10  -23    3     -1.59      0.00
   -9  -23    3     -0.75      0.00
   -8  -23    3     -0.65      0.00
   -7  -23    3     -1.85      0.00
   -6  -23    3     -0.09      0.00
   -5  -23    3      4.84      0.00
   -4  -23    3      5.73      0.00
   -3  -23    3      4.15      0.00
   -2  -23    3      1.62      0.00
   -1  -23    3     -0.22      0.00
    0  -23    3     -0.56      0.00
    1  -23    3     -2.52      0.00
    2  -23    3     -0.72      0.00
    3  -23    3      2.06      0.00
    4  -23    3      0.09      0.00
    5  -23    3     -0.10      0.00
    6  -23    3      0.95      0.00
    7  -23    3      0.66      0.00
    8  -23    3      0.15      0.00
    9  -23    3     -0.89      0.00
  -21  -22    3      8.35      0.00
  -20  -22    3      5.14      0.00
  -19  -22    3      1.07      0.00
  -18  -22    3      1.32      0.00
  -17  -22    3      3.75      0.00
  -16  -22    3      1.02      0.00
  -15  -22    3     -1.31      0.00
  -14  -22    3      0.40      0.00
  -13  -22    3      2.16      0.00
  -12  -22    3      1.72      0.00
  -11  -22    3      1.98      0.00
  -10  -22    3      3.82      0.00
   -9  -22    3      4.15      0.00
   -8  -22    3      4.29      0.00
   -7  -22    3      2.08      0.00
   -6  -22    3     -0.83      0.00
   -5  -22    3      1.27      0.00
   -4  -22    3      2.19      0.00
   -3  -22    3     -0.18      0.00
   -2  -22    3     -2.30      0.00
   -1  -22    3     -2.41      0.00
    0  -22    3     -0.87      0.00
    1  -22    3     -2.06      0.00
    2  -22    3     -1.47      0.00
    3  -22    3      1.06      0.00
    4  -22    3     -0.05      0.00
    5  -22    3      0.71      0.00
    6  -22    3      2.32      0.00
    7  -22    3      2.34      0.00
    8  -22    3      4.06      0.00
    9  -22    3      4.35      0.00
   10  -22    3      4.20      0.00
  -22  -21    3      5.20      0.00
  -21  -21    3     -0.28      0.00
  -20  -21    3     -3.37      0.00
  -19  -21    3     -3.14      0.00
  -18  -21    3     -2.18      0.00
  -17  -21    3      0.08      0.00
  -16  -21    3     -0.32      0.00
  -15  -21    3      0.11      0.00
  -14  -21    3      2.17      0.00
  -13  -21    3      1.67      0.00
  -12  -21    3      2.94      0.00
  -11  -21    3      6.57      0.00
  -10  -21    3      5.03      0.00
   -9  -21    3     -1.06      0.00
   -8  -21    3     -2.36      0.00
   -7  -21    3     -0.56      0.00
   -6  -21    3      0.65      0.00
   -5  -21    3      4.33      0.00
   -4  -21    3      4.11      0.00
   -3  -21    3     -0.09      0.00
   -2  -21    3     -0.56      0.00
   -1  -21    3      1.23      0.00
    0  -21    3      1.94      0.00
    1  -21    3     -0.92      0.00
    2  -21    3     -2.22      0.00
    3  -21    3      0.12      0.00
    4  -21    3     -1.24      0.00
    5  -21    3     -2.42      0.00
    6  -21    3     -1.34      0.00
    7  -21    3     -1.40      0.00
    8  -21    3     -0.87      0.00
    9  -21    3     -1.80      0.00
   10  -21    3     -1.48      0.00
   11  -21    3      1.88      0.00
  -23  -20    3     -2.69      0.00
  -22  -20    3     -0.78      0.00
  -21  -20    3     -0.53      0.00
  -20  -20    3      1.12      0.00
  -19  -20    3      4.16      0.00
  -18  -20    3      3.52      0.00
  -17  -20    3      2.15      0.00
  -16  -20    3     -0.69      0.00
  -15  -20    3     -2.72      0.00
  -14  -20    3     -2.46      0.00
  -13  -20    3     -4.86      0.00
  -12  -20    3     -5.61      0.00
  -11  -20    3     -3.16      0.00
  -10  -20    3     -2.78      0.00
   -9  -20    3     -1.25      0.00
   -8  -20    3      4.32      0.00
   -7  -20    3      6.23      0.00
   -6  -20    3      2.87      0.00
   -5  -20    3      1.64      0.00
   -4  -20    3     -0.26      0.00
   -3  -20    3     -2.91      0.00
   -2  -20    3     -1.10      0.00
   -1  -20    3      0.78      0.00
    0  -20    3      1.12      0.00
    1  -20    3     -0.16      0.00
    2  -20    3     -0.97      0.00
    3  -20    3      1.54      0.00
    4  -20    3      0.51      0.00
    5  -20    3     -1.83      0.00
    6  -20    3     -1.31      0.00
    7  -20    3     -2.73      0.00
    8  -20    3     -3.25      0.00
    9  -20    3     -1.08      0.00
   10  -20    3      1.46      0.00
   11  -20    3      2.99      0.00
   12  -20    3      1.70      0.00
   13  -20    3      1.62      0.00
  -23  -19    3     -0.24      0.00
  -22  -19    3      1.30      0.00
  -21  -19    3      0.34      0.00
  -20  -19    3     -2.80      0.00
  -19  -19    3     -1.89      0.00
  -18  -19    3     -1.51      0.00
  -17  -19    3     -2.10      0.00
  -16  -19    3     -3.05      0.00
  -15  -19    3     -3.73      0.00
  -14  -19    3     -2.58      0.00
  -13  -19    3     -3.23      0.00
  -12  -19    3     -2.24      0.00
  -11  -19    3      1.29      0.00
  -10  -19    3      1.25      0.00
   -9  -19    3      0.08      0.00
   -8  -19    3     -0.03      0.00
   -7  -19    3     -2.01      0.00
   -6  -19    3     -3.60      0.00
   -5  -19    3     -1.77      0.00
   -4  -19    3     -0.97      0.00
   -3  -19    3     -0.78      0.00
   -2  -19    3      2.36      0.00
   -1  -19    3      3.64      0.00
    0  -19    3      3.17      0.00
    1  -19    3      1.88      0.00
    2  -19    3      0.01      0.00
    3  -19    3      1.77      0.00
    4  -19    3      0.83      0.00
    5  -19    3     -2.28      0.00
    6  -19    3     -0.46      0.00
    7  -19    3     -0.18      0.00
    8  -19    3     -1.37      0.00
    9  -19    3     -0.43      0.00
   10  -19    3     -1.15      0.00
   11  -19    3     -0.87      0.00
   12  -19    3      3.95      0.00
   13  -19    3      8.72      0.00
   14  -19    3      8.02      0.00
  -24  -18    3      8.38      0.00
  -23  -18    3      0.22      0.00
  -22  -18    3     -1.38      0.00
  -21  -18    3      2.27      0.00
  -20  -18    3      2.41      0.00
  -19  -18    3      4.12      0.00
  -18  -18    3      3.77      0.00
  -17  -18    3      0.16      0.00
  -16  -18    3     -0.69      0.00
  -15  -18    3      0.35      0.00
  -14  -18    3      0.44      0.00
  -13  -18    3     -2.71      0.00
  -12  -18    3     -4.56      0.00
  -11  -18    3     -2.21      0.00
  -10  -18    3     -0.91      0.00
   -9  -18    3     -0.84      0.00
   -8  -18    3     -1.31      0.00
   -7  -18    3     -2.20      0.00
   -6  -18    3     -0.58      0.00
   -5  -18    3      2.01      0.00
   -4  -18    3      1.59      0.00
   -3  -18    3      0.52      0.00
   -2  -18    3      1.91      0.00
   -1  -18    3      2.01      0.00
    0  -18    3      0.83      0.00
    1  -18    3     -1.09      0.00
    2  -18    3     -4.03      0.00
    3  -18    3     -2.30      0.00
    4  -18    3     -0.39      0.00
    5  -18    3     -0.71      0.00
    6  -18    3      2.23      0.00
    7  -18    3      1.53      0.00
    8  -18    3     -1.17      0.00
    9  -18    3      1.18      0.00
   10  -18    3      1.52      0.00
   11  -18    3      1.20      0.00
   12  -18    3      5.51      0.00
   13  -18    3      5.74      0.00
   14  -18    3     -0.91      0.00
   15  -18    3     -2.17      0.00
  -23  -17    3     -0.56      0.00
  -22  -17    3      2.20      0.00
  -21  -17    3      6.86      0.00
  -20  -17    3      1.95      0.00
  -19  -17    3     -0.79      0.00
  -18  -17    3      0.16      0.00
  -17  -17    3     -1.43      0.00
  -16  -17    3     -0.84      0.00
  -15  -17    3      0.39      0.00
  -14  -17    3     -0.76      0.00
  -13  -17    3     -1.54      0.00
  -12  -17    3      1.04      0.00
  -11  -17    3      5.09      0.00
  -10  -17    3      5.01      0.00
   -9  -17    3      2.28      0.00
   -8  -17    3      0.38      0.00
   -7  -17    3      0.20      0.00
   -6  -17    3      2.09      0.00
   -5  -17    3      2.99      0.00
   -4  -17    3      1.41      0.00
   -3  -17    3      0.39      0.00
   -2  -17    3      1.89      0.00
   -1  -17    3      2.30      0.00
    0  -17    3      0.47      0.00
    1  -17    3     -1.07      0.00
    2  -17    3     -1.62      0.00
    3  -17    3      1.46      0.00
    4  -17    3      3.26      0.00
    5  -17    3      0.40      0.00
    6  -17    3      0.14      0.00
    7  -17    3     -0.05      0.00
    8  -17    3     -0.44      0.00
    9  -17    3      2.42      0.00
   10  -17    3      1.01      0.00
   11  -17    3     -0.38      0.00
   12  -17    3      4.60      0.00
   13  -17    3      4.12      0.00
   14  -17    3     -2.70      0.00
   15  -17    3     -0.58      0.00
   16  -17    3      7.34      0.00
  -22  -16    3     -8.17      0.00
  -21  -16    3     -1.94      0.00
  -20  -16    3     -2.94      0.00
  -19  -16    3     -3.51      0.00
  -18  -16    3     -1.00      0.00
  -17  -16    3     -1.85      0.00
  -16  -16    3     -1.17      0.00
  -15  -16    3      0.85      0.00
  -14  -16    3     -0.08      0.00
  -13  -16    3     -0.27      0.00
  -12  -16    3      1.19      0.00
  -11  -16    3      0.76      0.00
  -10  -16    3     -2.14      0.00
   -9  -16    3     -3.29      0.00
   -8  -16    3     -1.94      0.00
   -7  -16    3     -0.91      0.00
   -6  -16    3     -0.09      0.00
   -5  -16    3      0.09      0.00
   -4  -16    3     -1.59      0.00
   -3  -16    3     -3.85      0.00
   -2  -16    3     -3.31      0.00
   -1  -16    3     -1.42      0.00
    0  -16    3     -1.53      0.00
    1  -16    3     -1.25      0.00
    2  -16    3     -0.93      0.00
    3  -16    3     -0.85      0.00
    4  -16    3     -0.47      0.00
    5  -16    3     -1.00      0.00
    6  -16    3      0.61      0.00
    7  -16    3      1.33      0.00
    8  -16    3     -0.43      0.00
    9  -16    3      0.03      0.00
   10  -16    3     -0.75      0.00
   11  -16    3     -1.11      0.00
   12  -16    3      1.54      0.00
   13  -16    3     -1.28      0.00
   14  -16    3     -6.42      0.00
   15  -16    3     -1.88      0.00
   16  -16    3      5.95      0.00
   17  -16    3      3.54      0.00
  -23  -15    3     -6.09      0.00
  -22  -15    3     -0.38      0.00
  -21  -15    3      1.83      0.00
  -20  -15    3     -2.57      0.00
  -19  -15    3     -6.26      0.00
  -18  -15    3     -3.47      0.00
  -17  -15    3     -1.67      0.00
  -16  -15    3     -1.69      0.00
  -15  -15    3     -1.30      0.00
  -14  -15    3     -3.36      0.00
  -13  -15    3     -4.37      0.00
  -12  -15    3     -2.47      0.00
  -11  -15    3     -1.55      0.00
  -10  -15    3     -1.22      0.00
   -9  -15    3      0.75      0.00
   -8  -15    3      1.69      0.00
   -7  -15    3      0.11      0.00
   -6  -15    3     -0.07      0.00
   -5  -15    3      1.48      0.00
   -4  -15    3      0.66      0.00
   -3  -15    3     -2.45      0.00
   -2  -15    3     -2.37      0.00
   -1  -15    3      0.02      0.00
    0  -15    3     -1.14      0.00
    1  -15    3     -2.16      0.00
    2  -15    3     -1.10      0.00
    3  -15    3      0.32      0.00
    4  -15    3      3.91      0.00
    5  -15    3      5.20      0.00
    6  -15    3      2.42      0.00
    7  -15    3     -0.59      0.00
    8  -15    3     -1.65      0.00
    9  -15    3      0.40      0.00
   10  -15    3      0.60      0.00
   11  -15    3     -1.02      0.00
   12  -15    3      0.60      0.00
   13  -15    3      2.00      0.00
   14  -15    3      1.60      0.00
   15  -15    3      3.34      0.00
   16  -15    3      5.49      0.00
   17  -15    3      1.58      0.00
   18  -15    3     -3.94      0.00
  -25  -14    3     -2.57      0.00
  -24  -14    3     -7.55      0.00
  -23  -14    3     -5.56      0.00
  -22  -14    3     -4.22      0.00
  -21  -14    3     -4.24      0.00
  -20  -14    3     -4.24      0.00
  -19  -14    3     -4.97      0.00
  -18  -14    3     -1.13      0.00
  -17  -14    3      1.53      0.00
  -16  -14    3     -1.05      0.00
  -15  -14    3     -1.41      0.00
  -14  -14    3     -0.69      0.00
  -13  -14    3      0.47      0.00
  -12  -14    3      3.14      0.00
  -11  -14    3      1.72      0.00
  -10  -14    3     -1.82      0.00
   -9  -14    3     -1.46      0.00
   -8  -14    3      0.21      0.00
   -7  -14    3      0.82      0.00
   -6  -14    3      2.61      0.00
   -5  -14    3      4.03      0.00
   -4  -14    3      2.01      0.00
   -3  -14    3     -1.63      0.00
   -2  -14    3     -2.31      0.00
   -1  -14    3     -1.13      0.00
    0  -14    3     -2.46      0.00
    1  -14    3     -2.00      0.00
    2  -14    3      0.63      0.00
    3  -14    3      0.19      0.00
    4  -14    3      0.58      0.00
    5  -14    3      0.95      0.00
    6  -14    3     -0.97      0.00
    7  -14    3     -0.17      0.00
    8  -14    3      1.93      0.00
    9  -14    3      2.10      0.00
   10  -14    3      0.51      0.00
   11  -14    3      0.07      0.00
   12  -14    3      3.40      0.00
   13  -14    3      5.38      0.00
   14  -14    3      3.06      0.00
   15  -14    3      2.45      0.00
   16  -14    3      7.12      0.00
   17  -14    3      7.97      0.00
   18  -14    3      1.00      0.00
  -25  -13    3     -7.09      0.00
  -24  -13    3     -7.03      0.00
  -23  -13    3      0.16      0.00
  -22  -13    3      1.79      0.00
  -21  -13    3     -0.23      0.00
  -20  -13    3     -0.64      0.00
  -19  -13    3     -3.00      0.00
  -18  -13    3     -1.95      0.00
  -17  -13    3     -0.29      0.00
  -16  -13    3     -2.44      0.00
  -15  -13    3      0.57      0.00
  -14  -13    3      4.40      0.00
  -13  -13    3      3.76      0.00
  -12  -13    3      3.43      0.00
  -11  -13    3      0.59      0.00
  -10  -13    3     -2.05      0.00
   -9  -13    3      1.01      0.00
   -8  -13    3      3.29      0.00
   -7  -13    3      1.90      0.00
   -6  -13    3      1.14      0.00
   -5  -13    3      1.06      0.00
   -4  -13    3      0.38      0.00
   -3  -13    3     -0.59      0.00
   -2  -13    3     -1.56      0.00
   -1  -13    3     -2.04      0.00
    0  -13    3     -2.37      0.00
    1  -13    3     -1.15      0.00
    2  -13    3     -0.09      0.00
    3  -13    3     -2.18      0.00
    4  -13    3     -1.73      0.00
    5  -13    3      0.03      0.00
    6  -13    3     -2.32      0.00
    7  -13    3     -2.64      0.00
    8  -13    3      0.14      0.00
    9  -13    3      1.58      0.00
   10  -13    3      1.80      0.00
   11  -13    3      1.32      0.00
   12  -13    3      0.73      0.00
   13  -13    3     -0.42      0.00
   14  -13    3     -0.94      0.00
   15  -13    3      2.36      0.00
   16  -13    3      7.44      0.00
   17  -13    3      5.20      0.00
   18  -13    3     -3.59      0.00
   19  -13    3     -2.85      0.00
  -25  -12    3     -1.18      0.00
  -24  -12    3     -1.33      0.00
  -23  -12    3      0.15      0.00
  -22  -12    3     -0.96      0.00
  -21  -12    3     -0.80      0.00
  -20  -12    3      1.71      0.00
  -19  -12    3      1.48      0.00
  -18  -12    3      3.18      0.00
  -17  -12    3      5.00      0.00
  -16  -12    3      1.53      0.00
  -15  -12    3      0.86      0.00
  -14  -12    3      1.57      0.00
  -13  -12    3      0.45      0.00
  -12  -12    3      1.87      0.00
  -11  -12    3      0.67      0.00
  -10  -12    3     -1.24      0.00
   -9  -12    3      1.41      0.00
   -8  -12    3      1.34      0.00
   -7  -12    3     -1.95      0.00
   -6  -12    3     -2.57      0.00
   -5  -12    3     -1.25      0.00
   -4  -12    3      0.22      0.00
   -3  -12    3      0.35      0.00
   -2  -12    3     -2.45      0.00
   -1  -12    3     -4.62      0.00
    0  -12    3     -2.55      0.00
    1  -12    3      1.26      0.00
    2  -12    3      2.44      0.00
    3  -12    3      0.40      0.00
    4  -12    3     -0.27      0.00
    5  -12    3     -0.20      0.00
    6  -12    3     -2.28      0.00
    7  -12    3     -1.01      0.00
    8  -12    3      2.43      0.00
    9  -12    3      1.65      0.00
   10  -12    3     -0.62      0.00
   11  -12    3     -1.28      0.00
   12  -12    3     -0.66      0.00
   13  -12    3      0.86      0.00
   14  -12    3      3.21      0.00
   15  -12    3      5.43      0.00
   16  -12    3      5.54      0.00
   17  -12    3      2.41      0.00
   18  -12    3     -0.86      0.00
   19  -12    3      2.78      0.00
   20  -12    3      6.70      0.00
  -26  -11    3     -5.70      0.00
  -25  -11    3     -7.34      0.00
  -24  -11    3     -4.58      0.00
  -23  -11    3     -1.57      0.00
  -22  -11    3      0.94      0.00
  -21  -11    3      2.74      0.00
  -20  -11    3      2.39      0.00
  -19  -11    3      0.20      0.00
  -18  -11    3     -0.95      0.00
  -17  -11    3     -2.51      0.00
  -16  -11    3     -5.75      0.00
  -15  -11    3     -4.46      0.00
  -14  -11    3     -0.88      0.00
  -13  -11    3     -0.20      0.00
  -12  -11    3     -0.70      0.00
  -11  -11    3     -3.05      0.00
  -10  -11    3     -2.41      0.00
   -9  -11    3      2.33      0.00
   -8  -11    3      2.78      0.00
   -7  -11    3      1.12      0.00
   -6  -11    3      1.55      0.00
   -5  -11    3      1.96      0.00
   -4  -11    3      2.24      0.00
   -3  -11    3      1.68      0.00
   -2  -11    3     -1.37      0.00
   -1  -11    3     -4.09      0.00
    0  -11    3     -2.08      0.00
    1  -11    3      1.15      0.00
    2  -11    3      0.42      0.00
    3  -11    3     -1.32      0.00
    4  -11    3     -1.03      0.00
    5  -11    3     -1.25      0.00
    6  -11    3     -2.77      0.00
    7  -11    3     -1.67      0.00
    8  -11    3      0.82      0.00
    9  -11    3      1.21      0.00
   10  -11    3      2.57      0.00
   11  -11    3      4.86      0.00
   12  -11    3      4.67      0.00
   13  -11    3      3.27      0.00
   14  -11    3      2.79      0.00
   15  -11    3      2.48      0.00
   16  -11    3      1.80      0.00
   17  -11    3      1.11      0.00
   18  -11    3     -0.44      0.00
   19  -11    3     -1.21      0.00
   20  -11    3     -2.34      0.00
   21  -11    3     -6.54      0.00
  -26  -10    3     -6.11      0.00
  -25  -10    3     -0.43      0.00
  -24  -10    3      4.56      0.00
  -23  -10    3      2.89      0.00
  -22  -10    3      2.20      0.00
  -21  -10    3      1.90      0.00
  -20  -10    3     -0.77      0.00
  -19  -10    3      0.34      0.00
  -18  -10    3      5.11      0.00
  -17  -10    3      7.88      0.00
  -16  -10    3      6.60      0.00
  -15  -10    3      4.02      0.00
  -14  -10    3      1.77      0.00
  -13  -10    3     -1.63      0.00
  -12  -10    3     -5.11      0.00
  -11  -10    3     -5.52      0.00
  -10  -10    3     -1.04      0.00
   -9  -10    3      2.01      0.00
   -8  -10    3     -0.49      0.00
   -7  -10    3     -1.40      0.00
   -6  -10    3     -0.35      0.00
   -5  -10    3      0.27      0.00
   -4  -10    3      2.65      0.00
   -3  -10    3      4.63      0.00
   -2  -10    3      3.44      0.00
   -1  -10    3     -0.89      0.00
    0  -10    3     -2.76      0.00
    1  -10    3     -0.24      0.00
    2  -10    3      0.42      0.00
    3  -10    3      0.63      0.00
    4  -10    3      1.35      0.00
    5  -10    3     -1.17      0.00
    6  -10    3     -2.91      0.00
    7  -10    3     -0.71      0.00
    8  -10    3      1.62      0.00
    9  -10    3      2.39      0.00
   10  -10    3      3.31      0.00
   11  -10    3      2.80      0.00
   12  -10    3     -0.03      0.00
   13  -10    3     -1.59      0.00
   14  -10    3     -1.77      0.00
   15  -10    3     -2.47      0.00
   16  -10    3     -1.93      0.00
   17  -10    3     -0.42      0.00
   18  -10    3     -0.76      0.00
   19  -10    3     -0.57      0.00
   20  -10    3      0.90      0.00
   21  -10    3     -0.21      0.00
  -26   -9    3      1.25      0.00
  -25   -9    3      5.44      0.00
  -24   -9    3      6.82      0.00
  -23   -9    3      1.92      0.00
  -22   -9    3      1.83      0.00
  -21   -9    3      4.28      0.00
  -20   -9    3      3.91      0.00
  -19   -9    3      6.94      0.00
  -18   -9    3      9.66      0.00
  -17   -9    3      6.34      0.00
  -16   -9    3      1.28      0.00
  -15   -9    3     -0.97      0.00
  -14   -9    3      0.53      0.00
  -13   -9    3      1.19      0.00
  -12   -9    3     -0.73      0.00
  -11   -9    3     -0.28      0.00
  -10   -9    3      1.39      0.00
   -9   -9    3     -1.80      0.00
   -8   -9    3     -4.74      0.00
   -7   -9    3     -0.84      0.00
   -6   -9    3      1.72      0.00
   -5   -9    3      1.73      0.00
   -4   -9    3      4.63      0.00
   -3   -9    3      5.56      0.00
   -2   -9    3      2.90      0.00
   -1   -9    3     -2.67      0.00
    0   -9    3     -6.08      0.00
    1   -9    3     -2.63      0.00
    2   -9    3     -2.15      0.00
    3   -9    3     -4.17      0.00
    4   -9    3     -2.73      0.00
    5   -9    3     -2.47      0.00
    6   -9    3     -0.40      0.00
    7   -9    3      4.00      0.00
    8   -9    3      4.42      0.00
    9   -9    3      2.90      0.00
   10   -9    3      1.81      0.00
   11   -9    3     -0.23      0.00
   12   -9    3     -1.53      0.00
   13   -9    3     -0.63      0.00
   14   -9    3     -0.89      0.00
   15   -9    3     -1.72      0.00
   16   -9    3      0.58      0.00
   17   -9    3      0.28      0.00
   18   -9    3     -4.49      0.00
   19   -9    3     -3.22      0.00
   20   -9    3      2.95      0.00
   21   -9    3      3.54      0.00
   22   -9    3      2.64      0.00
  -26   -8    3     -6.57      0.00
  -25   -8    3     -3.82      0.00
  -24   -8    3     -1.57      0.00
  -23   -8    3     -3.93      0.00
  -22   -8    3     -1.52      0.00
  -21   -8    3      2.38      0.00
  -20   -8    3      0.63      0.00
  -19   -8    3      1.03      0.00
  -18   -8    3      4.02      0.00
  -17   -8    3      3.49      0.00
  -16   -8    3      1.78      0.00
  -15   -8    3      1.51      0.00
  -14   -8    3      1.97      0.00
  -13   -8    3     -0.60      0.00
  -12   -8    3     -4.93      0.00
  -11   -8    3     -3.91      0.00
  -10   -8    3     -0.08      0.00
   -9   -8    3      0.62      0.00
   -8   -8    3      1.94      0.00
   -7   -8    3      4.70      0.00
   -6   -8    3      1.17      0.00
   -5   -8    3     -3.29      0.00
   -4   -8    3     -0.81      0.00
   -3   -8    3      1.21      0.00
   -2   -8    3      2.24      0.00
   -1   -8    3      2.06      0.00
    0   -8    3     -0.71      0.00
    1   -8    3      1.28      0.00
    2   -8    3      2.23      0.00
    3   -8    3      0.60      0.00
    4   -8    3      2.19      0.00
    5   -8    3     -0.30      0.00
    6   -8    3     -2.77      0.00
    7   -8    3     -0.11      0.00
    8   -8    3      0.43      0.00
    9   -8    3      0.41      0.00
   10   -8    3      1.16      0.00
   11   -8    3      0.51      0.00
   12   -8    3      1.37      0.00
   13   -8    3      2.95      0.00
   14   -8    3      1.16      0.00
   15   -8    3     -0.04      0.00
   16   -8    3      3.84      0.00
   17   -8    3      4.87      0.00
   18   -8    3      3.64      0.00
   19   -8    3     10.94      0.00
   20   -8    3     15.72      0.00
   21   -8    3      7.63      0.00
   22   -8    3      3.51      0.00
   23   -8    3      8.19      0.00
  -26   -7    3     -3.57      0.00
  -25   -7    3     -1.68      0.00
  -24   -7    3     -0.97      0.00
  -23   -7    3     -4.04      0.00
  -22   -7    3     -3.30      0.00
  -21   -7    3      0.48      0.00
  -20   -7    3      0.48      0.00
  -19   -7    3      1.62      0.00
  -18   -7    3      4.76      0.00
  -17   -7    3      2.68      0.00
  -16   -7    3     -0.26      0.00
  -15   -7    3      1.35      0.00
  -14   -7    3      3.09      0.00
  -13   -7    3      0.82      0.00
  -12   -7    3     -1.36      0.00
  -11   -7    3      0.71      0.00
  -10   -7    3      1.97      0.00
   -9   -7    3     -0.38      0.00
   -8   -7    3     -1.43      0.00
   -7   -7    3      0.73      0.00
   -6   -7    3      0.33      0.00
   -5   -7    3     -2.17      0.00
   -4   -7    3     -0.81      0.00
   -3   -7    3     -0.65      0.00
   -2   -7    3     -1.36      0.00
   -1   -7    3      0.00      0.00
    0   -7    3     -1.28      0.00
    1   -7    3     -0.27      0.00
    2   -7    3      0.05      0.00
    3   -7    3     -4.06      0.00
    4   -7    3     -3.34      0.00
    5   -7    3     -1.65      0.00
    6   -7    3      0.39      0.00
    7   -7    3      5.75      0.00
    8   -7    3      5.57      0.00
    9   -7    3      1.92      0.00
   10   -7    3     -0.38      0.00
   11   -7    3     -2.15      0.00
   12   -7    3     -0.96      0.00
   13   -7    3      0.53      0.00
   14   -7    3     -0.84      0.00
   15   -7    3      0.39      0.00
   16   -7    3      5.72      0.00
   17   -7    3      3.82      0.00
   18   -7    3     -3.84      0.00
   19   -7    3     -2.02      0.00
   20   -7    3      1.17      0.00
   21   -7    3     -2.96      0.00
   22   -7    3      0.10      0.00
   23   -7    3      7.00      0.00
  -25   -6    3     -2.92      0.00
  -24   -6    3     -0.45      0.00
  -23   -6    3     -2.22      0.00
  -22   -6    3     -1.49      0.00
  -21   -6    3      2.99      0.00
  -20   -6    3      2.56      0.00
  -19   -6    3     -0.10      0.00
  -18   -6    3      1.86      0.00
  -17   -6    3      2.77      0.00
  -16   -6    3      3.28      0.00
  -15   -6    3      6.10      0.00
  -14   -6    3      5.44      0.00
  -13   -6    3      1.82      0.00
  -12   -6    3      0.65      0.00
  -11   -6    3      1.49      0.00
  -10   -6    3      1.04      0.00
   -9   -6    3     -1.45      0.00
   -8   -6    3     -5.01      0.00
   -7   -6    3     -4.85      0.00
   -6   -6    3     -1.76      0.00
   -5   -6    3     -2.37      0.00
   -4   -6    3     -2.05      0.00
   -3   -6    3     -1.78      0.00
   -2   -6    3     -4.74      0.00
   -1   -6    3     -3.71      0.00
    0   -6    3     -4.03      0.00
    1   -6    3     -6.59      0.00
    2   -6    3     -4.96      0.00
    3   -6    3     -1.85      0.00
    4   -6    3      4.78      0.00
    5   -6    3      9.42      0.00
    6   -6    3      7.86      0.00
    7   -6    3      7.19      0.00
    8   -6    3      4.17      0.00
    9   -6    3     -0.48      0.00
   10   -6    3     -1.33      0.00
   11   -6    3     -0.91      0.00
   12   -6    3     -0.54      0.00
   13   -6    3     -1.85      0.00
   14   -6    3     -4.15      0.00
   15   -6    3     -2.28      0.00
   16   -6    3      2.64      0.00
   17   -6    3      1.16      0.00
   18   -6    3     -4.55      0.00
   19   -6    3     -0.83      0.00
   20   -6    3      4.06      0.00
   21   -6    3     -0.26      0.00
   22   -6    3      0.56      0.00
   23   -6    3      7.18      0.00
   24   -6    3      7.22      0.00
  -25   -5    3      7.24      0.00
  -24   -5    3      4.49      0.00
  -23   -5    3      0.35      0.00
  -22   -5    3      0.53      0.00
  -21   -5    3      3.66      0.00
  -20   -5    3      1.36      0.00
  -19   -5    3     -2.61      0.00
  -18   -5    3     -0.28      0.00
  -17   -5    3     -0.13      0.00
  -16   -5    3     -2.22      0.00
  -15   -5    3      0.26      0.00
  -14   -5    3      2.86      0.00
  -13   -5    3      4.60      0.00
  -12   -5    3      5.65      0.00
  -11   -5    3      3.49      0.00
  -10   -5    3     -0.25      0.00
   -9   -5    3     -4.30      0.00
   -8   -5    3     -7.10      0.00
   -7   -5    3     -2.60      0.00
   -6   -5    3      3.32      0.00
   -5   -5    3     -2.35      0.00
   -4   -5    3     -5.37      0.00
   -3   -5    3      2.34      0.00
   -2   -5    3      4.57      0.00
   -1   -5    3      5.40      0.00
    0   -5    3      5.48      0.00
    1   -5    3     -0.90      0.00
    2   -5    3     -2.22      0.00
    3   -5    3     -0.73      0.00
    4   -5    3      0.21      0.00
    5   -5    3      3.51      0.00
    6   -5    3      4.03      0.00
    7   -5    3      3.97      0.00
    8   -5    3      2.92      0.00
    9   -5    3      0.20      0.00
   10   -5    3      1.23      0.00
   11   -5    3      2.24      0.00
   12   -5    3     -0.06      0.00
   13   -5    3     -2.81      0.00
   14   -5    3     -3.57      0.00
   15   -5    3     -1.68      0.00
   16   -5    3      0.39      0.00
   17   -5    3     -2.01      0.00
   18   -5    3     -5.99      0.00
   19   -5    3      0.95      0.00
   20   -5    3     12.51      0.00
   21   -5    3     11.45      0.00
   22   -5    3      5.12      0.00
   23   -5    3      2.91      0.00
   24   -5    3      0.48      0.00
  -25   -4    3      4.47      0.00
  -24   -4    3      1.72      0.00
  -23   -4    3     -0.31      0.00
  -22   -4    3     -0.63      0.00
  -21   -4    3      0.08      0.00
  -20   -4    3     -1.95      0.00
  -19   -4    3     -3.69      0.00
  -18   -4    3      0.10      0.00
  -17   -4    3      1.16      0.00
  -16   -4    3      0.51      0.00
  -15   -4    3      3.86      0.00
  -14   -4    3      4.38      0.00
  -13   -4    3      1.32      0.00
  -12   -4    3     -1.87      0.00
  -11   -4    3     -1.09      0.00
  -10   -4    3      4.77      0.00
   -9   -4    3      6.13      0.00
   -8   -4    3      0.97      0.00
   -7   -4    3     -1.23      0.00
   -6   -4    3      0.04      0.00
   -5   -4    3     -3.50      0.00
   -4   -4    3     -2.09      0.00
   -3   -4    3      8.87      0.00
   -2   -4    3     10.65      0.00
   -1   -4    3     12.72      0.00
    0   -4    3     21.71      0.00
    1   -4    3     16.51      0.00
    2   -4    3      6.28      0.00
    3   -4    3      2.20      0.00
    4   -4    3      0.70      0.00
    5   -4    3      5.03      0.00
    6   -4    3      6.16      0.00
    7   -4    3      2.30      0.00
    8   -4    3      0.53      0.00
    9   -4    3     -0.93      0.00
   10   -4    3     -0.31      0.00
   11   -4    3      0.21      0.00
   12   -4    3     -2.32      0.00
   13   -4    3     -3.33      0.00
   14   -4    3     -1.85      0.00
   15   -4    3     -0.11      0.00
   16   -4    3      1.31      0.00
   17   -4    3      0.93      0.00
   18   -4    3     -1.36      0.00
   19   -4    3      1.28      0.00
   20   -4    3      4.82      0.00
   21   -4    3     -3.84      0.00
   22   -4    3    -12.04      0.00
   23   -4    3     -3.42      0.00
   24   -4    3      8.17      0.00
   25   -4    3      7.63      0.00
  -25   -3    3      1.19      0.00
  -24   -3    3      0.73      0.00
  -23   -3    3      0.93      0.00
  -22   -3    3      2.36      0.00
  -21   -3    3      5.41      0.00
  -20   -3    3      5.82      0.00
  -19   -3    3      3.29      0.00
  -18   -3    3      2.56      0.00
  -17   -3    3     -0.30      0.00
  -16   -3    3     -3.08      0.00
  -15   -3    3     -1.59      0.00
  -14   -3    3     -1.71      0.00
  -13   -3    3     -2.31      0.00
  -12   -3    3     -0.16      0.00
  -11   -3    3      5.71      0.00
  -10   -3    3      9.68      0.00
   -9   -3    3      3.64      0.00
   -8   -3    3     -1.86      0.00
   -7   -3    3      0.05      0.00
   -6   -3    3      2.63      0.00
   -5   -3    3      2.65      0.00
   -4   -3    3      9.23      0.00
   -3   -3    3     28.83      0.00
   -2   -3    3     33.64      0.00
   -1   -3    3     16.98      0.00
    0   -3    3      7.67      0.00
    1   -3    3      4.07      0.00
    2   -3    3      4.32      0.00
    3   -3    3      9.90      0.00
    4   -3    3      8.00      0.00
    5   -3    3      6.61      0.00
    6   -3    3      7.02      0.00
    7   -3    3      2.21      0.00
    8   -3    3     -0.80      0.00
    9   -3    3     -1.93      0.00
   10   -3    3     -1.16      0.00
   11   -3    3      0.73      0.00
   12   -3    3     -0.59      0.00
   13   -3    3     -0.96      0.00
   14   -3    3      0.99      0.00
   15   -3    3      1.80      0.00
   16   -3    3      0.79      0.00
   17   -3    3     -2.27      0.00
   18   -3    3     -6.51      0.00
   19   -3    3     -5.15      0.00
   20   -3    3      2.23      0.00
   21   -3    3      3.12      0.00
   22   -3    3     -0.68      0.00
   23   -3    3      1.44      0.00
   24   -3    3      0.99      0.00
   25   -3    3     -7.12      0.00
  -25   -2    3     -1.01      0.00
  -24   -2    3     -0.89      0.00
  -23   -2    3     -0.82      0.00
  -22   -2    3      0.68      0.00
  -21   -2    3      3.02      0.00
  -20   -2    3      1.75      0.00
  -19   -2    3     -1.61      0.00
  -18   -2    3     -0.66      0.00
  -17   -2    3      0.71      0.00
  -16   -2    3      1.17      0.00
  -15   -2    3      3.69      0.00
  -14   -2    3      3.65      0.00
  -13   -2    3      0.49      0.00
  -12   -2    3     -2.26      0.00
  -11   -2    3      0.27      0.00
  -10   -2    3      4.27      0.00
   -9   -2    3      2.52      0.00
   -8   -2    3      4.17      0.00
   -7   -2    3      7.56      0.00
   -6   -2    3      9.14      0.00
   -5   -2    3     11.42      0.00
   -4   -2    3      6.21      0.00
   -3   -2    3      5.95      0.00
   -2   -2    3      6.66      0.00
   -1   -2    3     -1.54      0.00
    0   -2    3     13.45      0.00
    1   -2    3     32.43      0.00
    2   -2    3     16.20      0.00
    3   -2    3     -8.84      0.00
    4   -2    3    -19.19      0.00
    5   -2    3    -13.08      0.00
    6   -2    3     -2.31      0.00
    7   -2    3     -3.15      0.00
    8   -2    3     -4.13      0.00
    9   -2    3     -0.29      0.00
   10   -2    3     -0.08      0.00
   11   -2    3     -2.60      0.00
   12   -2    3     -5.70      0.00
   13   -2    3     -5.56      0.00
   14   -2    3     -2.36      0.00
   15   -2    3     -0.81      0.00
   16   -2    3     -1.22      0.00
   17   -2    3     -1.86      0.00
   18   -2    3     -1.72      0.00
   19   -2    3      0.69      0.00
   20   -2    3      4.08      0.00
   21   -2    3      0.62      0.00
   22   -2    3     -6.64      0.00
   23   -2    3     -3.41      0.00
   24   -2    3      6.04      0.00
   25   -2    3      8.12      0.00
  -24   -1    3      3.57      0.00
  -23   -1    3      2.71      0.00
  -22   -1    3      2.41      0.00
  -21   -1    3      4.92      0.00
  -20   -1    3      5.60      0.00
  -19   -1    3      3.94      0.00
  -18   -1    3      4.17      0.00
  -17   -1    3      3.68      0.00
  -16   -1    3      2.37      0.00
  -15   -1    3      4.21      0.00
  -14   -1    3      4.42      0.00
  -13   -1    3      1.33      0.00
  -12   -1    3      0.55      0.00
  -11   -1    3      4.17      0.00
  -10   -1    3      3.08      0.00
   -9   -1    3     -5.14      0.00
   -8   -1    3     -4.45      0.00
   -7   -1    3     -1.12      0.00
   -6   -1    3     -3.41      0.00
   -5   -1    3     -3.42      0.00
   -4   -1    3     -5.37      0.00
   -3   -1    3      7.17      0.00
   -2   -1    3      9.71      0.00
   -1   -1    3    -42.63      0.00
    0   -1    3    -76.87      0.00
    1   -1    3    -55.32      0.00
    2   -1    3    -39.38      0.00
    3   -1    3    -27.62      0.00
    4   -1    3    -10.30      0.00
    5   -1    3     -3.50      0.00
    6   -1    3      0.01      0.00
    7   -1    3     -2.35      0.00
    8   -1    3     -5.71      0.00
    9   -1    3     -3.12      0.00
   10   -1    3     -2.51      0.00
   11   -1    3     -0.33      0.00
   12   -1    3      3.36      0.00
   13   -1    3      3.48      0.00
   14   -1    3      2.72      0.00
   15   -1    3      2.02      0.00
   16   -1    3      1.30      0.00
   17   -1    3      1.48      0.00
   18   -1    3      1.13      0.00
   19   -1    3     -0.74      0.00
   20   -1    3     -0.12      0.00
   21   -1    3      2.82      0.00
   22   -1    3      3.48      0.00
   23   -1    3      4.70      0.00
   24   -1    3      5.82      0.00
   25   -1    3      0.68      0.00
   26   -1    3     -5.72      0.00
  -24    0    3      2.21      0.00
  -23    0    3     -2.19      0.00
  -22    0    3     -1.48      0.00
  -21    0    3      3.05      0.00
  -20    0    3      3.58      0.00
  -19    0    3      1.33      0.00
  -18    0    3      2.20      0.00
  -17    0    3      2.87      0.00
  -16    0    3      0.27      0.00
  -15    0    3     -0.56      0.00
  -14    0    3      0.04      0.00
  -13    0    3      0.05      0.00
  -12    0    3      1.68      0.00
  -11    0    3      3.15      0.00
  -10    0    3     -0.57      0.00
   -9    0    3     -4.83      0.00
   -8    0    3     -0.11      0.00
   -7    0    3     -0.65      0.00
   -6    0    3     -9.27      0.00
   -5    0    3     -8.00      0.00
   -4    0    3     -8.49      0.00
   -3    0    3     -9.35      0.00
   -2    0    3    -22.89      0.00
   -1    0    3    -62.35      0.00
    0    0    3    -34.88      0.00
    1    0    3     54.14      0.00
    2    0    3     65.25      0.00
    3    0    3     18.46      0.00
    4    0    3     -4.70      0.00
    5    0    3    -11.93      0.00
    6    0    3    -10.08      0.00
    7    0    3    -11.43      0.00
    8    0    3    -15.39      0.00
    9    0    3     -5.59      0.00
   10    0    3      2.12      0.00
   11    0    3      3.04      0.00
   12    0    3      3.76      0.00
   13    0    3      1.69      0.00
   14    0    3      1.39      0.00
   15    0    3      2.13      0.00
   16    0    3      0.78      0.00
   17    0    3      0.26      0.00
   18    0    3     -0.37      0.00
   19    0    3     -1.45      0.00
   20    0    3      1.88      0.00
   21    0    3      5.95      0.00
   22    0    3      1.79      0.00
   23    0    3     -2.24      0.00
   24    0    3      4.49      0.00
   25    0    3     11.74      0.00
   26    0    3      9.80      0.00
  -24    1    3     -1.17      0.00
  -23    1    3     -4.70      0.00
  -22    1    3     -3.61      0.00
  -21    1    3      0.22      0.00
  -20    1    3      1.74      0.00
  -19    1    3      2.14      0.00
  -18    1    3      3.50      0.00
  -17    1    3      2.25      0.00
  -16    1    3     -1.90      0.00
  -15    1    3     -1.77      0.00
  -14    1    3      1.29      0.00
  -13    1    3      0.59      0.00
  -12    1    3     -1.51      0.00
  -11    1    3     -2.29      0.00
  -10    1    3     -3.59      0.00
   -9    1    3     -3.92      0.00
   -8    1    3     -0.25      0.00
   -7    1    3     -1.48      0.00
   -6    1    3     -6.42      0.00
   -5    1    3     -0.94      0.00
   -4    1    3      1.42      0.00
   -3    1    3     -1.73      0.00
   -2    1    3    -11.87      0.00
   -1    1    3    -39.20      0.00
    0    1    3    -18.36      0.00
    1    1    3     37.01      0.00
    2    1    3     13.65      0.00
    3    1    3    -33.19      0.00
    4    1    3    -21.71      0.00
    5    1    3     -3.56      0.00
    6    1    3      2.80      0.00
    7    1    3      3.62      0.00
    8    1    3     -0.62      0.00
    9    1    3      4.75      0.00
   10    1    3      3.89      0.00
   11    1    3     -2.27      0.00
   12    1    3      0.52      0.00
   13    1    3      1.60      0.00
   14    1    3      0.88      0.00
   15    1    3      0.45      0.00
   16    1    3     -1.04      0.00
   17    1    3      0.94      0.00
   18    1    3      2.21      0.00
   19    1    3      0.80      0.00
   20    1    3      2.07      0.00
   21    1    3      3.11      0.00
   22    1    3     -0.02      0.00
   23    1    3      1.16      0.00
   24    1    3      9.43      0.00
   25    1    3     10.89      0.00
   26    1    3      2.49      0.00
  -24    2    3     -1.05      0.00
  -23    2    3      1.01      0.00
  -22    2    3      2.74      0.00
  -21    2    3      3.16      0.00
  -20    2    3      1.70      0.00
  -19    2    3      0.12      0.00
  -18    2    3      0.12      0.00
  -17    2    3      0.41      0.00
  -16    2    3     -0.06      0.00
  -15    2    3      1.13      0.00
  -14    2    3      2.73      0.00
  -13    2    3      1.30      0.00
  -12    2    3      0.25      0.00
  -11    2    3      0.18      0.00
  -10    2    3     -2.59      0.00
   -9    2    3     -5.20      0.00
   -8    2    3     -2.77      0.00
   -7    2    3     -0.90      0.00
   -6    2    3     -2.86      0.00
   -5    2    3      2.51      0.00
   -4    2    3      8.62      0.00
   -3    2    3      5.92      0.00
   -2    2    3     -2.34      0.00
   -1    2    3    -17.07      0.00
    0    2    3     -1.26      0.00
    1    2    3     33.75      0.00
    2    2    3     10.19      0.00
    3    2    3    -22.10      0.00
    4    2    3     -1.77      0.00
    5    2    3     11.37      0.00
    6    2    3      5.86      0.00
    7    2    3      3.04      0.00
    8    2    3     -0.24      0.00
    9    2    3      4.15      0.00
   10    2    3      0.75      0.00
   11    2    3     -7.40      0.00
   12    2    3     -2.31      0.00
   13    2    3      0.68      0.00
   14    2    3     -0.43      0.00
   15    2    3      0.31      0.00
   16    2    3      1.17      0.00
   17    2    3      3.74      0.00
   18    2    3      0.89      0.00
   19    2    3     -4.60      0.00
   20    2    3     -2.32      0.00
   21    2    3      1.31      0.00
   22    2    3      0.79      0.00
   23    2    3      2.84      0.00
   24    2    3      7.91      0.00
   25    2    3      7.78      0.00
   26    2    3      3.24      0.00
   27    2    3      2.55      0.00
  -23    3    3      1.93      0.00
  -22    3    3     -1.17      0.00
  -21    3    3     -2.05      0.00
  -20    3    3     -1.26      0.00
  -19    3    3     -1.33      0.00
  -18    3    3     -1.01      0.00
  -17    3    3      0.30      0.00
  -16    3    3      0.51      0.00
  -15    3    3      0.30      0.00
  -14    3    3      2.03      0.00
  -13    3    3      3.55      0.00
  -12    3    3      3.55      0.00
  -11    3    3      2.76      0.00
  -10    3    3      1.62      0.00
   -9    3    3      1.99      0.00
   -8    3    3      3.54      0.00
   -7    3    3      1.64      0.00
   -6    3    3     -4.63      0.00
   -5    3    3     -4.68      0.00
   -4    3    3     -1.55      0.00
   -3    3    3     -6.61      0.00
   -2    3    3     -6.49      0.00
   -1    3    3      3.46      0.00
    0    3    3     23.58      0.00
    1    3    3     46.21      0.00
    2    3    3     32.57      0.00
    3    3    3      7.58      0.00
    4    3    3     11.85      0.00
    5    3    3      9.72      0.00
    6    3    3     -0.37      0.00
    7    3    3      1.11      0.00
    8    3    3      1.83      0.00
    9    3    3      3.92      0.00
   10    3    3      0.72      0.00
   11    3    3     -4.05      0.00
   12    3    3      1.79      0.00
   13    3    3      2.27      0.00
   14    3    3     -0.05      0.00
   15    3    3      2.57      0.00
   16    3    3      2.28      0.00
   17    3    3      0.20      0.00
   18    3    3     -4.02      0.00
   19    3    3     -4.76      0.00
   20    3    3      0.86      0.00
   21    3    3     -0.91      0.00
   22    3    3     -7.91      0.00
   23    3    3     -6.99      0.00
   24    3    3     -2.81      0.00
   25    3    3     -4.08      0.00
   26    3    3     -6.52      0.00
   27    3    3     -4.55      0.00
  -23    4    3      4.75      0.00
  -22    4    3      6.29      0.00
  -21    4    3      8.05      0.00
  -20    4    3      8.96      0.00
  -19    4    3      6.91      0.00
  -18    4    3      4.43      0.00
  -17    4    3      2.36      0.00
  -16    4    3     -0.43      0.00
  -15    4    3     -2.77      0.00
  -14    4    3     -1.76      0.00
  -13    4    3      0.42      0.00
  -12    4    3      0.25      0.00
  -11    4    3     -0.48      0.00
  -10    4    3     -0.32      0.00
   -9    4    3      1.15      0.00
   -8    4    3      4.33      0.00
   -7    4    3      6.13      0.00
   -6    4    3      2.48      0.00
   -5    4    3     -1.35      0.00
   -4    4    3     -2.87      0.00
   -3    4    3     -8.82      0.00
   -2    4    3     -8.77      0.00
   -1    4    3     -2.22      0.00
    0    4    3     -1.59      0.00
    1    4    3      4.62      0.00
    2    4    3      7.64      0.00
    3    4    3      0.08      0.00
    4    4    3      3.15      0.00
    5    4    3      4.69      0.00
    6    4    3     -1.63      0.00
    7    4    3     -0.99      0.00
    8    4    3      1.58      0.00
    9    4    3      4.58      0.00
   10    4    3      1.66      0.00
   11    4    3     -5.24      0.00
   12    4    3     -2.61      0.00
   13    4    3      0.11      0.00
   14    4    3      0.81      0.00
   15    4    3      1.70      0.00
   16    4    3     -1.63      0.00
   17    4    3     -1.84      0.00
   18    4    3     -0.86      0.00
   19    4    3     -1.34      0.00
   20    4    3     -1.10      0.00
   21    4    3     -5.90      0.00
   22    4    3     -8.68      0.00
   23    4    3     -2.68      0.00
   24    4    3     -0.41      0.00
   25    4    3     -5.99      0.00
   26    4    3     -8.39      0.00
   27    4    3     -5.28      0.00
  -22    5    3      4.44      0.00
  -21    5    3      2.00      0.00
  -20    5    3     -0.15      0.00
  -19    5    3     -3.95      0.00
  -18    5    3     -5.23      0.00
  -17    5    3     -3.32      0.00
  -16    5    3     -1.52      0.00
  -15    5    3     -1.17      0.00
  -14    5    3      0.04      0.00
  -13    5    3      1.73      0.00
  -12    5    3     -0.44      0.00
  -11    5    3     -3.79      0.00
  -10    5    3     -4.06      0.00
   -9    5    3     -1.94      0.00
   -8    5    3      0.69      0.00
   -7    5    3      1.66      0.00
   -6    5    3      0.82      0.00
   -5    5    3      1.06      0.00
   -4    5    3      1.18      0.00
   -3    5    3     -3.91      0.00
   -2    5    3     -4.36      0.00
   -1    5    3      3.70      0.00
    0    5    3      4.46      0.00
    1    5    3      4.98      0.00
    2    5    3      7.08      0.00
    3    5    3     -2.31      0.00
    4    5    3     -5.12      0.00
    5    5    3      0.18      0.00
    6    5    3     -1.16      0.00
    7    5    3      0.11      0.00
    8    5    3      3.37      0.00
    9    5    3      2.68      0.00
   10    5    3     -1.90      0.00
   11    5    3     -5.88      0.00
   12    5    3     -1.57      0.00
   13    5    3      2.18      0.00
   14    5    3      2.05      0.00
   15    5    3      2.22      0.00
   16    5    3      0.48      0.00
   17    5    3      0.98      0.00
   18    5    3      1.36      0.00
   19    5    3      0.10      0.00
   20    5    3      1.17      0.00
   21    5    3     -1.08      0.00
   22    5    3     -3.24      0.00
   23    5    3      0.41      0.00
   24    5    3      0.69      0.00
   25    5    3     -3.52      0.00
   26    5    3     -2.38      0.00
   27    5    3      1.62      0.00
  -22    6    3     -4.34      0.00
  -21    6    3     -3.40      0.00
  -20    6    3      0.28      0.00
  -19    6    3      2.39      0.00
  -18    6    3      4.85      0.00
  -17    6    3      5.58      0.00
  -16    6    3      2.95      0.00
  -15    6    3      0.64      0.00
  -14    6    3      1.39      0.00
  -13    6    3      3.35      0.00
  -12    6    3      1.63      0.00
  -11    6    3     -1.35      0.00
  -10    6    3     -2.31      0.00
   -9    6    3     -3.60      0.00
   -8    6    3     -4.43      0.00
   -7    6    3     -3.01      0.00
   -6    6    3      0.55      0.00
   -5    6    3      3.98      0.00
   -4    6    3      5.41      0.00
   -3    6    3      5.56      0.00
   -2    6    3      6.22      0.00
   -1    6    3      5.98      0.00
    0    6    3     -2.17      0.00
    1    6    3     -9.68      0.00
    2    6    3     -7.27      0.00
    3    6    3     -6.26      0.00
    4    6    3     -3.73      0.00
    5    6    3      1.85      0.00
    6    6    3      0.66      0.00
    7    6    3      1.08      0.00
    8    6    3      3.30      0.00
    9    6    3      1.12      0.00
   10    6    3     -1.23      0.00
   11    6    3     -2.55      0.00
   12    6    3     -0.46      0.00
   13    6    3      1.93      0.00
   14    6    3      1.42      0.00
   15    6    3      0.28      0.00
   16    6    3     -2.47      0.00
   17    6    3     -2.31      0.00
   18    6    3      0.17      0.00
   19    6    3      0.48      0.00
   20    6    3      0.82      0.00
   21    6    3     -1.17      0.00
   22    6    3     -3.34      0.00
   23    6    3     -0.87      0.00
   24    6    3      0.37      0.00
   25    6    3     -1.11      0.00
   26    6    3      0.87      0.00
   27    6    3      2.68      0.00
  -21    7    3      0.32      0.00
  -20    7    3      1.31      0.00
  -19    7    3     -1.07      0.00
  -18    7    3     -1.55      0.00
  -17    7    3     -0.02      0.00
  -16    7    3      0.72      0.00
  -15    7    3      1.76      0.00
  -14    7    3      2.08      0.00
  -13    7    3      1.18      0.00
  -12    7    3     -0.84      0.00
  -11    7    3     -1.67      0.00
  -10    7    3     -0.40      0.00
   -9    7    3     -0.02      0.00
   -8    7    3      0.22      0.00
   -7    7    3      0.65      0.00
   -6    7    3      1.10      0.00
   -5    7    3      0.77      0.00
   -4    7    3     -1.99      0.00
   -3    7    3     -3.80      0.00
   -2    7    3     -3.95      0.00
   -1    7    3     -1.65      0.00
    0    7    3      1.30      0.00
    1    7    3     -1.00      0.00
    2    7    3     -2.66      0.00
    3    7    3     -0.39      0.00
    4    7    3      1.53      0.00
    5    7    3      1.51      0.00
    6    7    3     -0.33      0.00
    7    7    3      1.28      0.00
    8    7    3      3.42      0.00
    9    7    3      2.34      0.00
   10    7    3      3.05      0.00
   11    7    3      3.40      0.00
   12    7    3      3.44      0.00
   13    7    3      3.90      0.00
   14    7    3      2.42      0.00
   15    7    3      1.53      0.00
   16    7    3      0.26      0.00
   17    7    3      0.33      0.00
   18    7    3      2.63      0.00
   19    7    3      2.48      0.00
   20    7    3      1.72      0.00
   21    7    3      0.62      0.00
   22    7    3     -0.94      0.00
   23    7    3      0.98      0.00
   24    7    3      3.11      0.00
   25    7    3      1.64      0.00
   26    7    3      0.38      0.00
   27    7    3      0.02      0.00
  -21    8    3     -7.55      0.00
  -20    8    3     -6.33      0.00
  -19    8    3     -6.68      0.00
  -18    8    3     -2.51      0.00
  -17    8    3      2.31      0.00
  -16    8    3      2.03      0.00
  -15    8    3      1.07      0.00
  -14    8    3      1.02      0.00
  -13    8    3      1.05      0.00
  -12    8    3      0.87      0.00
  -11    8    3      0.36      0.00
  -10    8    3      0.23      0.00
   -9    8    3      0.43      0.00
   -8    8    3      2.03      0.00
   -7    8    3      2.91      0.00
   -6    8    3      2.07      0.00
   -5    8    3      0.93      0.00
   -4    8    3     -2.05      0.00
   -3    8    3     -3.61      0.00
   -2    8    3     -3.54      0.00
   -1    8    3     -1.99      0.00
    0    8    3      3.19      0.00
    1    8    3      2.10      0.00
    2    8    3     -2.21      0.00
    3    8    3      1.28      0.00
    4    8    3      3.75      0.00
    5    8    3      2.69      0.00
    6    8    3      4.46      0.00
    7    8    3      5.30      0.00
    8    8    3      1.61      0.00
    9    8    3     -0.01      0.00
   10    8    3      4.65      0.00
   11    8    3      6.96      0.00
   12    8    3      4.80      0.00
   13    8    3      3.56      0.00
   14    8    3      3.42      0.00
   15    8    3      3.40      0.00
   16    8    3     -0.08      0.00
   17    8    3     -3.01      0.00
   18    8    3      0.16      0.00
   19    8    3      2.27      0.00
   20    8    3      1.68      0.00
   21    8    3      0.98      0.00
   22    8    3     -1.30      0.00
   23    8    3     -2.49      0.00
   24    8    3     -1.80      0.00
   25    8    3     -1.45      0.00
   26    8    3     -0.51      0.00
   27    8    3      0.45      0.00
  -20    9    3      2.73      0.00
  -19    9    3      2.92      0.00
  -18    9    3      5.57      0.00
  -16    9    3      6.01      0.00
  -14    9    3      8.52      0.00
  -13    9    3      5.68      0.00
  -12    9    3      1.21      0.00
  -11    9    3     -2.33      0.00
  -10    9    3     -3.24      0.00
   -9    9    3     -1.65      0.00
   -8    9    3      0.86      0.00
   -7    9    3      0.71      0.00
   -6    9    3     -1.05      0.00
   -5    9    3      0.26      0.00
   -4    9    3      1.00      0.00
   -3    9    3      0.15      0.00
   -2    9    3     -0.29      0.00
   -1    9    3      0.12      0.00
    0    9    3      3.81      0.00
    1    9    3      1.28      0.00
    2    9    3     -6.59      0.00
    3    9    3     -4.38      0.00
    4    9    3      0.44      0.00
    5    9    3      0.56      0.00
    6    9    3      1.94      0.00
    7    9    3      2.01      0.00
    8    9    3      1.03      0.00
    9    9    3      2.96      0.00
   10    9    3      4.53      0.00
   11    9    3      1.93      0.00
   12    9    3     -1.11      0.00
   13    9    3     -0.74      0.00
   14    9    3      0.50      0.00
   15    9    3      0.57      0.00
   16    9    3     -0.96      0.00
   17    9    3      0.52      0.00
   18    9    3      5.86      0.00
   19    9    3      4.91      0.00
   20    9    3     -0.08      0.00
   21    9    3     -0.95      0.00
   22    9    3     -0.77      0.00
   23    9    3     -0.15      0.00
   24    9    3      1.64      0.00
   25    9    3      1.32      0.00
   26    9    3     -1.44      0.00
   27    9    3     -3.53      0.00
  -20   10    3      4.25      0.00
  -19   10    3      1.58      0.00
  -18   10    3      0.08      0.00
  -17   10    3     -1.48      0.00
  -16   10    3     -2.26      0.00
  -15   10    3      0.05      0.00
  -14   10    3      1.15      0.00
  -13   10    3      0.03      0.00
  -12   10    3     -0.57      0.00
  -11   10    3     -0.32      0.00
  -10   10    3      0.46      0.00
   -9   10    3      0.61      0.00
   -8   10    3     -0.34      0.00
   -7   10    3     -2.40      0.00
   -6   10    3     -3.16      0.00
   -5   10    3      0.94      0.00
   -4   10    3      3.83      0.00
   -3   10    3      1.71      0.00
   -2   10    3     -0.60      0.00
   -1   10    3     -1.48      0.00
    0   10    3      1.03      0.00
    1   10    3      1.65      0.00
    2   10    3     -3.27      0.00
    3   10    3     -2.56      0.00
    4   10    3      2.48      0.00
    5   10    3      4.14      0.00
    6   10    3      3.74      0.00
    7   10    3      0.37      0.00
    8   10    3     -2.70      0.00
    9   10    3     -2.39      0.00
   10   10    3     -1.07      0.00
   11   10    3      0.49      0.00
   12   10    3      0.37      0.00
   13   10    3     -0.77      0.00
   14   10    3     -0.29      0.00
   15   10    3      0.03      0.00
   16   10    3     -1.63      0.00
   17   10    3     -1.11      0.00
   18   10    3      2.12      0.00
   19   10    3      1.14      0.00
   20   10    3     -0.72      0.00
   21   10    3      1.38      0.00
   22   10    3      1.46      0.00
   23   10    3     -0.57      0.00
   24   10    3     -0.84      0.00
   25   10    3     -0.28      0.00
   26   10    3     -0.53      0.00
   27   10    3     -1.87      0.00
  -19   11    3     -5.66      0.00
  -18   11    3     -7.02      0.00
  -17   11    3     -5.06      0.00
  -15   11    3      1.17      0.00
  -14   11    3     -1.09      0.00
  -13   11    3     -1.16      0.00
  -12   11    3      1.97      0.00
  -11   11    3      3.82      0.00
  -10   11    3      3.91      0.00
   -9   11    3      2.45      0.00
   -8   11    3      0.94      0.00
   -7   11    3     -0.19      0.00
   -6   11    3     -1.64      0.00
   -5   11    3      0.18      0.00
   -4   11    3      3.25      0.00
   -3   11    3      2.82      0.00
   -2   11    3      2.07      0.00
   -1   11    3      1.84      0.00
    0   11    3      2.54      0.00
    1   11    3      3.51      0.00
    2   11    3      0.18      0.00
    3   11    3     -1.45      0.00
    4   11    3      2.16      0.00
    5   11    3      3.47      0.00
    6   11    3      0.71      0.00
    7   11    3     -1.96      0.00
    8   11    3     -1.47      0.00
    9   11    3     -1.03      0.00
   10   11    3     -1.59      0.00
   11   11    3      0.82      0.00
   12   11    3      1.40      0.00
   13   11    3     -1.26      0.00
   14   11    3     -1.95      0.00
   15   11    3     -2.22      0.00
   16   11    3     -1.92      0.00
   17   11    3      1.85      0.00
   18   11    3      4.61      0.00
   19   11    3      1.83      0.00
   20   11    3     -0.62      0.00
   21   11    3      0.58      0.00
   22   11    3      0.62      0.00
   23   11    3      0.71      0.00
   24   11    3      2.82      0.00
   25   11    3      3.92      0.00
   26   11    3      2.34      0.00
   27   11    3     -0.27      0.00
  -18   12    3      9.21      0.00
  -17   12    3      6.41      0.00
  -16   12    3      0.65      0.00
  -15   12    3     -5.24      0.00
  -14   12    3     -7.45      0.00
  -13   12    3     -1.08      0.00
  -12   12    3      4.09      0.00
  -11   12    3      1.96      0.00
  -10   12    3      0.61      0.00
   -9   12    3      1.73      0.00
   -8   12    3      2.62      0.00
   -7   12    3      1.90      0.00
   -6   12    3     -1.04      0.00
   -5   12    3     -0.93      0.00
   -4   12    3      2.06      0.00
   -3   12    3      1.05      0.00
   -2   12    3     -1.20      0.00
   -1   12    3     -0.89      0.00
    0   12    3      0.69      0.00
    1   12    3      3.53      0.00
    2   12    3      3.72      0.00
    3   12    3      1.57      0.00
    4   12    3      2.15      0.00
    5   12    3      2.28      0.00
    6   12    3     -0.42      0.00
    7   12    3     -1.55      0.00
    8   12    3      0.63      0.00
    9   12    3      1.99      0.00
   10   12    3      2.59      0.00
   11   12    3      5.15      0.00
   12   12    3      3.81      0.00
   13   12    3      0.15      0.00
   14   12    3      1.37      0.00
   15   12    3      2.01      0.00
   16   12    3      0.37      0.00
   17   12    3      1.49      0.00
   18   12    3      2.96      0.00
   19   12    3      2.03      0.00
   20   12    3      0.56      0.00
   21   12    3     -1.24      0.00
   22   12    3     -3.14      0.00
   23   12    3     -2.11      0.00
   24   12    3      0.60      0.00
   25   12    3      2.20      0.00
   26   12    3      3.34      0.00
   27   12    3      3.53      0.00
  -18   13    3     -9.28      0.00
  -17   13    3     -8.14      0.00
  -16   13    3     -3.02      0.00
  -15   13    3      1.29      0.00
  -14   13    3      0.97      0.00
  -13   13    3      2.20      0.00
  -12   13    3      1.70      0.00
  -11   13    3     -2.29      0.00
  -10   13    3     -1.20      0.00
   -9   13    3      2.41      0.00
   -8   13    3      3.60      0.00
   -7   13    3      3.00      0.00
   -6   13    3     -0.06      0.00
   -5   13    3     -1.57      0.00
   -4   13    3      0.22      0.00
   -3   13    3     -0.35      0.00
   -2   13    3     -2.17      0.00
   -1   13    3     -2.05      0.00
    0   13    3     -2.19      0.00
    1   13    3     -0.33      0.00
    2   13    3      3.03      0.00
    3   13    3      2.52      0.00
    4   13    3      1.01      0.00
    5   13    3      1.79      0.00
    6   13    3      2.33      0.00
    7   13    3      1.82      0.00
    8   13    3      1.43      0.00
    9   13    3      0.38      0.00
   10   13    3     -0.65      0.00
   11   13    3      0.92      0.00
   12   13    3      1.33      0.00
   13   13    3     -0.36      0.00
   14   13    3      0.05      0.00
   15   13    3     -0.64      0.00
   16   13    3     -1.12      0.00
   17   13    3      2.94      0.00
   18   13    3      4.60      0.00
   19   13    3      0.20      0.00
   20   13    3     -3.92      0.00
   21   13    3     -3.65      0.00
   22   13    3     -0.85      0.00
   23   13    3      0.74      0.00
   24   13    3     -0.68      0.00
   25   13    3     -2.82      0.00
   26   13    3     -3.46      0.00
   27   13    3     -4.36      0.00
  -17   14    3     14.10      0.00
  -16   14    3      8.28      0.00
  -15   14    3      4.25      0.00
  -14   14    3      3.22      0.00
  -13   14    3      7.63      0.00
  -12   14    3      9.70      0.00
  -11   14    3      2.84      0.00
  -10   14    3     -1.44      0.00
   -9   14    3     -0.20      0.00
   -8   14    3      0.16      0.00
   -7   14    3     -0.64      0.00
   -6   14    3     -1.71      0.00
   -5   14    3     -0.50      0.00
   -4   14    3      3.01      0.00
   -3   14    3      3.49      0.00
   -2   14    3      1.51      0.00
   -1   14    3      0.76      0.00
    0   14    3     -0.57      0.00
    1   14    3     -0.40      0.00
    2   14    3      3.16      0.00
    3   14    3      3.00      0.00
    4   14    3     -0.37      0.00
    5   14    3      0.04      0.00
    6   14    3      1.65      0.00
    7   14    3      0.93      0.00
    8   14    3      1.25      0.00
    9   14    3      2.80      0.00
   10   14    3      1.36      0.00
   11   14    3     -0.87      0.00
   12   14    3     -1.56      0.00
   13   14    3     -2.10      0.00
   14   14    3     -0.30      0.00
   15   14    3      0.97      0.00
   16   14    3     -0.88      0.00
   17   14    3     -0.68      0.00
   18   14    3      0.03      0.00
   19   14    3     -1.83      0.00
   20   14    3     -2.22      0.00
   21   14    3     -0.45      0.00
   22   14    3     -0.48      0.00
   23   14    3     -1.94      0.00
   24   14    3     -0.41      0.00
   25   14    3      3.41      0.00
   26   14    3      4.21      0.00
   27   14    3      1.05      0.00
  -16   15    3      2.39      0.00
  -15   15    3     11.02      0.00
  -14   15    3     10.96      0.00
  -13   15    3      4.78      0.00
  -12   15    3      0.97      0.00
  -11   15    3     -4.81      0.00
  -10   15    3     -7.00      0.00
   -9   15    3     -3.14      0.00
   -8   15    3     -1.30      0.00
   -7   15    3     -0.65      0.00
   -6   15    3      1.10      0.00
   -5   15    3      1.74      0.00
   -4   15    3      1.29      0.00
   -3   15    3      0.70      0.00
   -2   15    3      0.27      0.00
   -1   15    3      0.08      0.00
    0   15    3     -1.24      0.00
    1   15    3     -1.39      0.00
    2   15    3      2.16      0.00
    3   15    3      2.33      0.00
    4   15    3     -2.09      0.00
    5   15    3     -2.11      0.00
    6   15    3      1.22      0.00
    7   15    3      2.02      0.00
    8   15    3      2.02      0.00
    9   15    3      2.25      0.00
   10   15    3      0.07      0.00
   11   15    3     -0.85      0.00
   12   15    3      1.76      0.00
   13   15    3      1.78      0.00
   14   15    3      0.70      0.00
   15   15    3      0.62      0.00
   16   15    3     -1.71      0.00
   17   15    3     -0.72      0.00
   18   15    3      2.26      0.00
   19   15    3     -1.66      0.00
   20   15    3     -6.21      0.00
   21   15    3     -4.20      0.00
   22   15    3     -1.65      0.00
   23   15    3     -1.15      0.00
   24   15    3      1.97      0.00
   25   15    3      4.87      0.00
   26   15    3      2.39      0.00
  -15   16    3      5.55      0.00
  -14   16    3     -2.37      0.00
  -13   16    3     -5.83      0.00
  -12   16    3      1.23      0.00
  -11   16    3      0.64      0.00
  -10   16    3     -4.17      0.00
   -9   16    3      0.12      0.00
   -8   16    3      3.97      0.00
   -7   16    3      3.12      0.00
   -6   16    3      1.85      0.00
   -5   16    3     -1.27      0.00
   -4   16    3     -3.96      0.00
   -3   16    3     -2.94      0.00
   -2   16    3     -1.64      0.00
   -1   16    3     -2.10      0.00
    0   16    3     -2.74      0.00
    1   16    3     -2.50      0.00
    2   16    3     -0.08      0.00
    3   16    3      1.25      0.00
    4   16    3     -0.57      0.00
    5   16    3     -0.68      0.00
    6   16    3      0.17      0.00
    7   16    3     -1.45      0.00
    8   16    3     -2.60      0.00
    9   16    3     -0.91      0.00
   10   16    3      0.55      0.00
   11   16    3      0.49      0.00
   12   16    3      0.69      0.00
   13   16    3     -0.54      0.00
   14   16    3      0.06      0.00
   15   16    3      3.02      0.00
   16   16    3     -0.27      0.00
   17   16    3     -2.99      0.00
   18   16    3      0.38      0.00
   19   16    3     -0.53      0.00
   20   16    3     -1.47      0.00
   21   16    3      2.93      0.00
   22   16    3      1.54      0.00
   23   16    3     -4.07      0.00
   24   16    3     -1.35      0.00
   25   16    3      4.16      0.00
   26   16    3      2.11      0.00
  -14   17    3     -5.43      0.00
  -13   17    3     -2.45      0.00
  -12   17    3      8.30      0.00
  -11   17    3      8.19      0.00
  -10   17    3      1.58      0.00
   -9   17    3      3.93      0.00
   -8   17    3      4.11      0.00
   -7   17    3     -0.31      0.00
   -6   17    3     -0.90      0.00
   -5   17    3     -2.18      0.00
   -4   17    3     -3.98      0.00
   -3   17    3     -1.68      0.00
   -2   17    3      0.32      0.00
   -1   17    3     -0.25      0.00
    0   17    3     -0.62      0.00
    1   17    3     -1.60      0.00
    2   17    3     -1.83      0.00
    3   17    3      0.39      0.00
    4   17    3      1.58      0.00
    5   17    3      1.31      0.00
    6   17    3      1.12      0.00
    7   17    3      0.62      0.00
    8   17    3     -0.14      0.00
    9   17    3     -0.21      0.00
   10   17    3     -0.58      0.00
   11   17    3     -2.68      0.00
   12   17    3     -2.59      0.00
   13   17    3     -0.23      0.00
   14   17    3      1.78      0.00
   15   17    3      2.78      0.00
   16   17    3     -1.40      0.00
   17   17    3     -2.13      0.00
   18   17    3      4.80      0.00
   19   17    3      2.45      0.00
   20   17    3     -4.60      0.00
   21   17    3     -2.65      0.00
   22   17    3     -2.11      0.00
   23   17    3     -4.17      0.00
   24   17    3      1.41      0.00
   25   17    3      5.82      0.00
   26   17    3      0.28      0.00
  -13   18    3     11.18      0.00
  -12   18    3     14.65      0.00
  -11   18    3      4.89      0.00
  -10   18    3     -6.12      0.00
   -9   18    3     -2.21      0.00
   -8   18    3      1.94      0.00
   -7   18    3     -0.70      0.00
   -6   18    3     -1.64      0.00
   -5   18    3     -3.34      0.00
   -4   18    3     -4.43      0.00
   -3   18    3     -1.29      0.00
   -2   18    3      0.61      0.00
   -1   18    3      0.40      0.00
    0   18    3      1.38      0.00
    1   18    3      0.73      0.00
    2   18    3     -0.69      0.00
    3   18    3      1.82      0.00
    4   18    3      3.75      0.00
    5   18    3      1.38      0.00
    6   18    3     -0.97      0.00
    7   18    3     -1.56      0.00
    8   18    3     -2.01      0.00
    9   18    3     -1.44      0.00
   10   18    3     -0.21      0.00
   11   18    3     -1.42      0.00
   12   18    3     -1.02      0.00
   13   18    3      2.07      0.00
   14   18    3      2.53      0.00
   15   18    3      1.81      0.00
   16   18    3     -1.76      0.00
   17   18    3     -4.83      0.00
   18   18    3     -2.36      0.00
   19   18    3     -5.59      0.00
   20   18    3     -7.93      0.00
   21   18    3      2.11      0.00
   22   18    3      6.25      0.00
   23   18    3      1.30      0.00
   24   18    3      3.58      0.00
   25   18    3      7.00      0.00
  -12   19    3     -5.05      0.00
  -11   19    3     -5.18      0.00
  -10   19    3     -2.24      0.00
   -9   19    3      3.53      0.00
   -8   19    3      2.70      0.00
   -7   19    3     -2.29      0.00
   -6   19    3     -1.67      0.00
   -5   19    3     -1.45      0.00
   -4   19    3     -3.60      0.00
   -3   19    3     -3.10      0.00
   -2   19    3     -1.50      0.00
   -1   19    3     -0.09      0.00
    0   19    3      1.13      0.00
    1   19    3     -0.59      0.00
    2   19    3     -2.72      0.00
    3   19    3      0.21      0.00
    4   19    3      2.46      0.00
    5   19    3     -0.44      0.00
    6   19    3     -2.03      0.00
    7   19    3     -1.05      0.00
    8   19    3     -0.49      0.00
    9   19    3      1.19      0.00
   10   19    3      3.08      0.00
   11   19    3      1.75      0.00
   12   19    3      0.69      0.00
   13   19    3      0.86      0.00
   14   19    3     -1.71      0.00
   15   19    3     -2.14      0.00
   16   19    3     -1.17      0.00
   17   19    3     -1.40      0.00
   18   19    3      1.50      0.00
   19   19    3     -0.67      0.00
   20   19    3     -4.90      0.00
   21   19    3     -0.53      0.00
   22   19    3     -1.29      0.00
   23   19    3     -6.50      0.00
   24   19    3     -0.65      0.00
   25   19    3      5.81      0.00
  -11   20    3      4.80      0.00
  -10   20    3      2.56      0.00
   -9   20    3     -1.29      0.00
   -8   20    3     -2.36      0.00
   -7   20    3     -2.05      0.00
   -6   20    3     -0.10      0.00
   -5   20    3     -0.25      0.00
   -4   20    3     -1.10      0.00
   -3   20    3      1.00      0.00
   -2   20    3      2.51      0.00
   -1   20    3      1.69      0.00
    0   20    3      1.20      0.00
    1   20    3      1.14      0.00
    2   20    3      0.90      0.00
    3   20    3      2.53      0.00
    4   20    3      2.93      0.00
    5   20    3      0.76      0.00
    6   20    3      1.69      0.00
    7   20    3      2.73      0.00
    8   20    3      1.14      0.00
    9   20    3      1.45      0.00
   10   20    3      1.29      0.00
   11   20    3     -1.85      0.00
   12   20    3     -2.65      0.00
   13   20    3     -0.53      0.00
   14   20    3     -0.05      0.00
   15   20    3      1.00      0.00
   16   20    3      1.44      0.00
   17   20    3     -2.04      0.00
   18   20    3     -5.22      0.00
   19   20    3    -11.04      0.00
   20   20    3    -15.05      0.00
   21   20    3     -7.64      0.00
   22   20    3     -2.39      0.00
   23   20    3     -2.86      0.00
   24   20    3      2.07      0.00
  -10   21    3      4.79      0.00
   -9   21    3      2.41      0.00
   -8   21    3      3.25      0.00
   -7   21    3      2.85      0.00
   -6   21    3      1.60      0.00
   -5   21    3     -0.11      0.00
   -4   21    3     -2.08      0.00
   -3   21    3     -1.75      0.00
   -2   21    3     -0.26      0.00
   -1   21    3      0.92      0.00
    0   21    3      2.64      0.00
    1   21    3      3.57      0.00
    2   21    3      1.43      0.00
    3   21    3     -0.48      0.00
    4   21    3     -0.97      0.00
    5   21    3     -1.38      0.00
    6   21    3      0.25      0.00
    7   21    3     -0.93      0.00
    8   21    3     -3.70      0.00
    9   21    3      0.22      0.00
   10   21    3      4.15      0.00
   11   21    3      3.25      0.00
   12   21    3      3.33      0.00
   13   21    3      4.16      0.00
   14   21    3      2.99      0.00
   15   21    3      1.84      0.00
   16   21    3      0.66      0.00
   17   21    3     -2.87      0.00
   18   21    3     -5.93      0.00
   19   21    3     -5.88      0.00
   20   21    3     -0.11      0.00
   21   21    3      9.45      0.00
   22   21    3      9.73      0.00
   23   21    3      3.88      0.00
   -8   22    3     -4.21      0.00
   -7   22    3     -5.55      0.00
   -6   22    3     -5.55      0.00
   -5   22    3     -3.10      0.00
   -4   22    3     -1.10      0.00
   -3   22    3      0.41      0.00
   -2   22    3      0.37      0.00
   -1   22    3     -1.21      0.00
    0   22    3     -1.50      0.00
    1   22    3     -0.78      0.00
    2   22    3     -2.08      0.00
    3   22    3     -3.33      0.00
    4   22    3     -2.69      0.00
    5   22    3     -1.85      0.00
    6   22    3     -0.14      0.00
    7   22    3     -1.75      0.00
    8   22    3     -3.47      0.00
    9   22    3      3.31      0.00
   10   22    3      7.31      0.00
   11   22    3      3.23      0.00
   12   22    3      1.36      0.00
   13   22    3      0.99      0.00
   14   22    3     -1.72      0.00
   15   22    3     -4.27      0.00
   16   22    3     -2.33      0.00
   17   22    3      3.33      0.00
   18   22    3      6.43      0.00
   19   22    3      6.20      0.00
   20   22    3      5.61      0.00
   21   22    3      2.96      0.00
   22   22    3     -3.14      0.00
   23   22    3     -5.64      0.00
   -7   23    3     -0.25      0.00
   -6   23    3      1.80      0.00
   -5   23    3      3.28      0.00
   -4   23    3      1.25      0.00
   -3   23    3     -0.33      0.00
   -2   23    3     -0.26      0.00
   -1   23    3      0.42      0.00
    0   23    3      1.96      0.00
    1   23    3      2.82      0.00
    2   23    3      1.06      0.00
    3   23    3     -1.56      0.00
    4   23    3     -2.34      0.00
    5   23    3     -1.07      0.00
    6   23    3      1.99      0.00
    7   23    3      1.62      0.00
    8   23    3     -0.26      0.00
    9   23    3      4.20      0.00
   10   23    3      3.94      0.00
   11   23    3     -3.31      0.00
   12   23    3     -2.64      0.00
   13   23    3      2.85      0.00
   14   23    3      5.12      0.00
   15   23    3      5.26      0.00
   16   23    3      5.96      0.00
   17   23    3      5.76      0.00
   18   23    3     -0.63      0.00
   19   23    3     -5.62      0.00
   20   23    3     -1.92      0.00
   21   23    3      1.12      0.00
   22   23    3      0.10      0.00
   -5   24    3      4.57      0.00
   -4   24    3      1.68      0.00
   -3   24    3      0.21      0.00
   -2   24    3     -0.18      0.00
   -1   24    3      0.08      0.00
    0   24    3      1.89      0.00
    1   24    3      3.57      0.00
    2   24    3      3.78      0.00
    3   24    3      1.93      0.00
    4   24    3     -0.40      0.00
    5   24    3     -1.26      0.00
    6   24    3     -1.15      0.00
    7   24    3     -3.44      0.00
    8   24    3     -4.93      0.00
    9   24    3      1.33      0.00
   10   24    3      5.23      0.00
   11   24    3      3.49      0.00
   12   24    3      7.58      0.00
   13   24    3      9.80      0.00
   14   24    3      3.15      0.00
   15   24    3     -3.52      0.00
   16   24    3     -4.54      0.00
   17   24    3     -1.50      0.00
   18   24    3     -1.46      0.00
   19   24    3     -1.35      0.00
   20   24    3      3.04      0.00
   21   24    3      2.22      0.00
   -3   25    3     -2.68      0.00
   -2   25    3     -2.27      0.00
   -1   25    3     -0.69      0.00
    0   25    3      2.14      0.00
    1   25    3      3.75      0.00
    2   25    3      3.61      0.00
    3   25    3      0.57      0.00
    4   25    3     -2.63      0.00
    5   25    3     -0.90      0.00
    6   25    3      3.00      0.00
    7   25    3      3.25      0.00
    8   25    3      0.97      0.00
    9   25    3      1.09      0.00
   10   25    3     -1.50      0.00
   11   25    3     -6.85      0.00
   12   25    3     -4.65      0.00
   13   25    3     -2.04      0.00
   14   25    3     -4.76      0.00
   15   25    3     -5.00      0.00
   16   25    3     -3.07      0.00
   17   25    3     -0.88      0.00
   18   25    3     -0.17      0.00
   19   25    3      0.27      0.00
   -1   26    3      1.25      0.00
    0   26    3      2.93      0.00
    1   26    3      1.44      0.00
    2   26    3     -0.70      0.00
    3   26    3     -2.41      0.00
    4   26    3     -2.86      0.00
    5   26    3     -0.02      0.00
    6   26    3      1.64      0.00
    7   26    3     -0.43      0.00
    8   26    3     -2.27      0.00
    9   26    3     -1.37      0.00
   10   26    3     -1.77      0.00
   11   26    3     -4.33      0.00
   12   26    3     -3.59      0.00
   13   26    3     -4.83      0.00
   14   26    3     -9.17      0.00
   15   26    3     -7.58      0.00
   16   26    3     -3.46      0.00
   17   26    3      0.25      0.00
   18   26    3      3.34      0.00
    2   27    3     -1.42      0.00
    3   27    3     -0.72      0.00
    4   27    3     -1.88      0.00
    5   27    3     -1.91      0.00
    6   27    3     -1.49      0.00
    7   27    3     -2.49      0.00
    8   27    3     -3.16      0.00
    9   27    3     -2.71      0.00
   10   27    3     -1.95      0.00
   11   27    3     -0.87      0.00
   12   27    3      1.53      0.00
   13   27    3      0.63      0.00
   14   27    3     -3.39      0.00
   15   27    3     -3.67      0.00
   16   27    3     -4.03      0.00
    6   28    3     -5.28      0.00
    7   28    3     -4.72      0.00
    8   28    3     -2.34      0.00
    9   28    3      1.56      0.00
   10   28    3      4.21      0.00
   11   28    3      4.52      0.00
   -8  -28    4     -2.47      0.00
   -7  -28    4      1.90      0.00
   -6  -28    4      4.79      0.00
  -13  -27    4     -2.83      0.00
  -12  -27    4     -9.17      0.00
  -11  -27    4    -10.44      0.00
  -10  -27    4     -8.13      0.00
   -9  -27    4     -5.43      0.00
   -8  -27    4     -1.17      0.00
   -7  -27    4      3.63      0.00
   -6  -27    4      4.82      0.00
   -5  -27    4      2.72      0.00
   -4  -27    4      4.56      0.00
   -3  -27    4      7.30      0.00
   -2  -27    4      4.51      0.00
   -1  -27    4      2.39      0.00
    0  -27    4      0.58      0.00
  -15  -26    4      0.62      0.00
  -14  -26    4     -8.56      0.00
  -13  -26    4    -13.80      0.00
  -12  -26    4     -8.86      0.00
  -11  -26    4     -3.19      0.00
  -10  -26    4     -4.06      0.00
   -9  -26    4     -5.81      0.00
   -8  -26    4     -1.38      0.00
   -7  -26    4      2.39      0.00
   -6  -26    4      0.47      0.00
   -5  -26    4     -2.95      0.00
   -4  -26    4     -2.50      0.00
   -3  -26    4      0.57      0.00
   -2  -26    4      0.86      0.00
   -1  -26    4      1.13      0.00
    0  -26    4      0.75      0.00
    1  -26    4     -1.78      0.00
    2  -26    4     -1.10      0.00
    3  -26    4     -0.07      0.00
  -17  -25    4     -3.08      0.00
  -16  -25    4     -1.55      0.00
  -15  -25    4      1.43      0.00
  -14  -25    4     -2.00      0.00
  -13  -25    4     -1.24      0.00
  -12  -25    4      3.46      0.00
  -11  -25    4     -1.40      0.00
  -10  -25    4    -11.52      0.00
   -9  -25    4    -11.70      0.00
   -8  -25    4     -2.01      0.00
   -7  -25    4      1.37      0.00
   -6  -25    4     -2.25      0.00
   -5  -25    4     -2.65      0.00
   -4  -25    4      0.10      0.00
   -3  -25    4      3.02      0.00
   -2  -25    4      2.60      0.00
   -1  -25    4      1.24      0.00
    0  -25    4      1.02      0.00
    1  -25    4     -0.85      0.00
    2  -25    4     -0.52      0.00
    3  -25    4      1.02      0.00
    4  -25    4      0.15      0.00
    5  -25    4     -1.22      0.00
  -19  -24    4     -0.33      0.00
  -18  -24    4     -1.71      0.00
  -17  -24    4     -0.67      0.00
  -16  -24    4      2.09      0.00
  -15  -24    4      3.95      0.00
  -14  -24    4      0.73      0.00
  -13  -24    4      1.76      0.00
  -12  -24    4      5.01      0.00
  -11  -24    4     -0.09      0.00
  -10  -24    4     -3.81      0.00
   -9  -24    4      2.76      0.00
   -8  -24    4      9.77      0.00
   -7  -24    4      5.01      0.00
   -6  -24    4     -3.06      0.00
   -5  -24    4     -2.72      0.00
   -4  -24    4     -0.04      0.00
   -3  -24    4      1.29      0.00
   -2  -24    4      0.76      0.00
   -1  -24    4     -0.50      0.00
    0  -24    4      0.28      0.00
    1  -24    4     -1.07      0.00
    2  -24    4     -1.36      0.00
    3  -24    4      1.06      0.00
    4  -24    4      0.53      0.00
    5  -24    4     -0.37      0.00
    6  -24    4      0.73      0.00
    7  -24    4      2.97      0.00
  -20  -23    4      6.04      0.00
  -19  -23    4      2.69      0.00
  -18  -23    4     -1.42      0.00
  -17  -23    4      0.62      0.00
  -16  -23    4      4.44      0.00
  -15  -23    4      5.46      0.00
  -14  -23    4      2.41      0.00
  -13  -23    4      2.67      0.00
  -12  -23    4      5.59      0.00
  -11  -23    4      3.34      0.00
  -10  -23    4      1.39      0.00
   -9  -23    4      2.43      0.00
   -8  -23    4      2.10      0.00
   -7  -23    4     -0.92      0.00
   -6  -23    4     -1.76      0.00
   -5  -23    4      2.58      0.00
   -4  -23    4      3.98      0.00
   -3  -23    4      1.67      0.00
   -2  -23    4     -0.18      0.00
   -1  -23    4     -0.99      0.00
    0  -23    4      0.30      0.00
    1  -23    4     -1.41      0.00
    2  -23    4     -2.45      0.00
    3  -23    4      1.30      0.00
    4  -23    4      1.59      0.00
    5  -23    4      0.70      0.00
    6  -23    4      1.93      0.00
    7  -23    4      1.93      0.00
    8  -23    4      0.93      0.00
    9  -23    4     -0.50      0.00
  -21  -22    4     10.60      0.00
  -20  -22    4      8.04      0.00
  -19  -22    4      1.54      0.00
  -18  -22    4     -1.45      0.00
  -17  -22    4      2.26      0.00
  -16  -22    4      3.48      0.00
  -15  -22    4      0.99      0.00
  -14  -22    4     -0.42      0.00
  -13  -22    4     -0.23      0.00
  -12  -22    4     -0.80      0.00
  -11  -22    4     -2.82      0.00
  -10  -22    4     -1.56      0.00
   -9  -22    4      1.69      0.00
   -8  -22    4      3.57      0.00
   -7  -22    4      2.94      0.00
   -6  -22    4     -0.18      0.00
   -5  -22    4     -0.08      0.00
   -4  -22    4      1.15      0.00
   -3  -22    4      0.02      0.00
   -2  -22    4     -0.77      0.00
   -1  -22    4     -0.57      0.00
    0  -22    4      1.38      0.00
    1  -22    4      0.77      0.00
    2  -22    4     -0.44      0.00
    3  -22    4      2.14      0.00
    4  -22    4      0.97      0.00
    5  -22    4     -0.62      0.00
    6  -22    4      1.21      0.00
    7  -22    4      0.57      0.00
    8  -22    4      0.53      0.00
    9  -22    4      2.31      0.00
   10  -22    4      4.25      0.00
  -21  -21    4      7.31      0.00
  -20  -21    4     -0.23      0.00
  -19  -21    4     -3.19      0.00
  -18  -21    4     -1.35      0.00
  -17  -21    4      1.94      0.00
  -16  -21    4      0.60      0.00
  -15  -21    4     -3.21      0.00
  -14  -21    4     -4.14      0.00
  -13  -21    4     -5.00      0.00
  -12  -21    4     -3.89      0.00
  -11  -21    4      1.49      0.00
  -10  -21    4      4.86      0.00
   -9  -21    4      1.37      0.00
   -8  -21    4     -2.63      0.00
   -7  -21    4     -2.75      0.00
   -6  -21    4     -2.79      0.00
   -5  -21    4     -0.32      0.00
   -4  -21    4      1.92      0.00
   -3  -21    4     -0.67      0.00
   -2  -21    4     -1.22      0.00
   -1  -21    4      1.90      0.00
    0  -21    4      4.98      0.00
    1  -21    4      3.80      0.00
    2  -21    4      0.71      0.00
    3  -21    4      2.09      0.00
    4  -21    4      1.54      0.00
    5  -21    4     -0.47      0.00
    6  -21    4      0.64      0.00
    7  -21    4     -0.61      0.00
    8  -21    4     -1.44      0.00
    9  -21    4     -0.60      0.00
   10  -21    4     -0.78      0.00
   11  -21    4      0.58      0.00
  -22  -20    4      0.71      0.00
  -21  -20    4      2.42      0.00
  -20  -20    4      0.02      0.00
  -19  -20    4      2.28      0.00
  -18  -20    4      5.33      0.00
  -17  -20    4      4.95      0.00
  -16  -20    4      1.92      0.00
  -15  -20    4     -1.24      0.00
  -14  -20    4     -2.27      0.00
  -13  -20    4     -5.60      0.00
  -12  -20    4     -7.78      0.00
  -11  -20    4     -4.41      0.00
  -10  -20    4     -2.91      0.00
   -9  -20    4     -4.36      0.00
   -8  -20    4     -1.36      0.00
   -7  -20    4      3.41      0.00
   -6  -20    4      2.84      0.00
   -5  -20    4      1.77      0.00
   -4  -20    4      1.36      0.00
   -3  -20    4     -1.29      0.00
   -2  -20    4      0.22      0.00
   -1  -20    4      4.09      0.00
    0  -20    4      4.84      0.00
    1  -20    4      2.42      0.00
    2  -20    4     -1.02      0.00
    3  -20    4      0.41      0.00
    4  -20    4      1.82      0.00
    5  -20    4      0.37      0.00
    6  -20    4      1.12      0.00
    7  -20    4     -0.77      0.00
    8  -20    4     -3.46      0.00
    9  -20    4     -2.17      0.00
   10  -20    4     -1.17      0.00
   11  -20    4     -1.46      0.00
   12  -20    4     -3.31      0.00
   13  -20    4     -3.44      0.00
  -23  -19    4      2.28      0.00
  -22  -19    4      4.95      0.00
  -21  -19    4      6.63      0.00
  -20  -19    4      0.74      0.00
  -19  -19    4     -1.14      0.00
  -18  -19    4      0.82      0.00
  -17  -19    4     -0.74      0.00
  -16  -19    4     -2.94      0.00
  -15  -19    4     -3.02      0.00
  -14  -19    4     -0.78      0.00
  -13  -19    4     -0.05      0.00
  -12  -19    4      0.76      0.00
  -11  -19    4      4.38      0.00
  -10  -19    4      4.12      0.00
   -9  -19    4      1.08      0.00
   -8  -19    4      1.48      0.00
   -7  -19    4      1.70      0.00
   -6  -19    4     -0.71      0.00
   -5  -19    4     -0.36      0.00
   -4  -19    4      1.65      0.00
   -3  -19    4      1.51      0.00
   -2  -19    4      3.08      0.00
   -1  -19    4      3.61      0.00
    0  -19    4      0.94      0.00
    1  -19    4     -1.05      0.00
    2  -19    4     -3.02      0.00
    3  -19    4     -1.60      0.00
    4  -19    4     -0.16      0.00
    5  -19    4     -3.05      0.00
    6  -19    4     -2.03      0.00
    7  -19    4     -0.30      0.00
    8  -19    4     -1.36      0.00
    9  -19    4     -0.03      0.00
   10  -19    4     -0.05      0.00
   11  -19    4     -1.19      0.00
   12  -19    4      2.43      0.00
   13  -19    4      9.16      0.00
   14  -19    4     11.61      0.00
  -23  -18    4      1.24      0.00
  -22  -18    4     -3.96      0.00
  -21  -18    4     -0.33      0.00
  -20  -18    4     -0.47      0.00
  -19  -18    4      0.10      0.00
  -18  -18    4      3.43      0.00
  -17  -18    4      1.31      0.00
  -16  -18    4     -0.47      0.00
  -15  -18    4      1.65      0.00
  -14  -18    4      2.92      0.00
  -13  -18    4      0.30      0.00
  -12  -18    4     -2.72      0.00
  -11  -18    4     -1.30      0.00
  -10  -18    4      0.45      0.00
   -9  -18    4      0.84      0.00
   -8  -18    4      1.58      0.00
   -7  -18    4      0.70      0.00
   -6  -18    4     -0.10      0.00
   -5  -18    4      1.28      0.00
   -4  -18    4      1.14      0.00
   -3  -18    4     -1.21      0.00
   -2  -18    4     -0.70      0.00
   -1  -18    4      0.49      0.00
    0  -18    4      0.01      0.00
    1  -18    4     -0.22      0.00
    2  -18    4     -3.06      0.00
    3  -18    4     -3.98      0.00
    4  -18    4     -1.73      0.00
    5  -18    4     -1.98      0.00
    6  -18    4      0.76      0.00
    7  -18    4      2.56      0.00
    8  -18    4     -0.60      0.00
    9  -18    4      1.34      0.00
   10  -18    4      3.70      0.00
   11  -18    4      1.19      0.00
   12  -18    4      1.68      0.00
   13  -18    4      2.59      0.00
   14  -18    4     -3.46      0.00
   15  -18    4     -9.29      0.00
  -23  -17    4     -3.36      0.00
  -22  -17    4     -6.85      0.00
  -21  -17    4      0.33      0.00
  -20  -17    4      0.40      0.00
  -19  -17    4     -2.92      0.00
  -18  -17    4      0.11      0.00
  -17  -17    4      0.00      0.00
  -16  -17    4     -0.92      0.00
  -15  -17    4      1.88      0.00
  -14  -17    4      2.15      0.00
  -13  -17    4     -0.73      0.00
  -12  -17    4     -1.58      0.00
  -11  -17    4      2.04      0.00
  -10  -17    4      5.28      0.00
   -9  -17    4      5.06      0.00
   -8  -17    4      3.25      0.00
   -7  -17    4      1.08      0.00
   -6  -17    4      0.74      0.00
   -5  -17    4      1.69      0.00
   -4  -17    4      0.80      0.00
   -3  -17    4     -0.96      0.00
   -2  -17    4     -0.26      0.00
   -1  -17    4      0.64      0.00
    0  -17    4     -0.51      0.00
    1  -17    4     -0.84      0.00
    2  -17    4     -1.52      0.00
    3  -17    4     -0.20      0.00
    4  -17    4      3.32      0.00
    5  -17    4      1.80      0.00
    6  -17    4      0.26      0.00
    7  -17    4     -0.11      0.00
    8  -17    4     -2.42      0.00
    9  -17    4     -0.04      0.00
   10  -17    4      0.16      0.00
   11  -17    4     -4.65      0.00
   12  -17    4     -1.41      0.00
   13  -17    4      3.19      0.00
   14  -17    4     -2.71      0.00
   15  -17    4     -7.16      0.00
   16  -17    4     -0.63      0.00
  -22  -16    4    -15.61      0.00
  -21  -16    4     -6.57      0.00
  -20  -16    4     -2.42      0.00
  -19  -16    4     -4.63      0.00
  -18  -16    4     -1.94      0.00
  -17  -16    4     -1.25      0.00
  -16  -16    4     -2.39      0.00
  -15  -16    4      0.44      0.00
  -14  -16    4      0.77      0.00
  -13  -16    4     -1.48      0.00
  -12  -16    4     -0.88      0.00
  -11  -16    4      1.23      0.00
  -10  -16    4      1.01      0.00
   -9  -16    4     -0.56      0.00
   -8  -16    4     -0.48      0.00
   -7  -16    4      0.38      0.00
[truncated: 9,275,381 more chars]
