# Supplementary material for: Caught in the Act of Substitution: Interadsorbate Effects on an Atomically Precise Fe/Co/Se Nanocluster
Source: ACS Cent Sci. 2024 May 31;10(6):1276–82. doi: 10.1021/acscentsci.4c00210 (PMC11212139; doi:10.1021/acscentsci.4c00210)
Supplement: Supplementary file 3 — oc4c00210_si_003.zip [file oc4c00210_si_003.zip › cif files/Fe3(MeCN)(OTf)Co6Se8L6.cif]

####################################################################### 
# 
# This file contains crystal structure data downloaded from the 
# Cambridge Structural Database (CSD) hosted by the Cambridge 
# Crystallographic Data Centre (CCDC).
# 
# Full information about CCDC data access policies and citation 
# guidelines are available at http://www.ccdc.cam.ac.uk/access/V1 
# 
# Audit and citation data items may have been added by the CCDC. 
# Please retain this information to preserve the provenance of 
# this file and to allow appropriate attribution of the data. 
# 
#######################################################################

data_global

#------------------ AUDIT DETAILS -------------------------------------------#

_audit_creation_date             2018-11-13
_audit_creation_method           'WinGX routine CIF_UPDATE'
_audit_conform_dict_name         cif_core.dic
_audit_conform_dict_version      2.4
_audit_conform_dict_location     ftp://ftp.iucr.org/pub/cif_core.dic
_audit_update_record             ?

#------------------ AUTHOR DETAILS -------------------------------------------#

# Name and address of author for correspondence

_publ_contact_author_name        'Werner Kaminsky'
_publ_contact_author_address     
;
Department of Chemistry
University of Washington
Seattle
Washington, 98195, USA
;
_publ_contact_author_email       kaminsky@chem.washington.edu
_publ_contact_author_fax         00(206)6858665
_publ_contact_author_phone       00(206)5437585


_publ_requested_journal          'Journal title here'
_publ_section_title              
;
title here
;

loop_
_publ_author_name
_publ_author_address
'Name of compound maker'
;
Department of Chemistry Univ. of Washington Seattle, WA 98195 USA
;
'Werner Kaminsky'
;
Department of Chemistry Univ. of Washington Seattle, WA 98195 USA
;
'Name of Superviser'
;
Department of Chemistry Univ. of Washington Seattle, WA 98195 USA
;

_publ_section_abstract           
;
Abstract here
;
_publ_section_comment            
;
Details and comments here
;

_publ_section_exptl_prep         
;
details of preparation here
;

_publ_section_exptl_refinement   
;
 All H atoms were initially located in a difference Fourier map and were
 refined with a riding  model. H atoms were placed in geometrically
 idealised positions and constrained to ride on their parent atoms with
 C---H distances in the range 0.95-1.00 \%A. U~iso~ values were fixed
 such that they were 1.2U~eq~ of their parent atom U~eq~ for CH's and
 1.5U~eq~ of their parent atom U~eq~ in case of methyl groups.
;


# Insert blank lines between references


_publ_section_references         
;
Blessing, R. H. (1995) Acta Cryst., A51, 33-38.

Blessing, R. H. (1987) Cryst. Rev. 1, 3-58.

Blessing, R. H. (1989) J. Appl. Cryst. 22, 396-397.

Bruker (2012) APEX2 (Version 2012.10-0), SAINT (version 8.27B), SADABS
(version 2012/1), BrukerAXS Inc, Madison, Wisconsin, USA.

ABSCOR: Higashi, T. (1995). ABSCOR. Rigaku Corporation, Tokyo, Japan.

CAD-4 Software: Enraf-Nonius (1989). CAD-4 Software (or CAD-4 EXPRESS).
Enraf-Nonius, Delft, The Netherlands.

Cambridge Structural Database: Allen, F. R. (2002). Acta Cryst. B58, 380-388.

CAMERON: Watkin, D. J., Prout, C. K. & Pearce, L. J. (1996). CAMERON.
Chemical Crystallography Laboratory, Oxford, England.

CrysAlis CCD, CrysAlis RED and associated programs: Oxford Diffraction (2006).
Program name(s). Oxford Diffraction Ltd, Abingdon, England.

CRYSTALS: Betteridge, P. W., Carruthers, J. R., Cooper, R. I., Prout, K. &
Watkin, D. J. (2003). J. Appl. Cryst. 36, 1487.

COLLECT: Nonius (1998). COLLECT. Nonius BV, Delft, The Netherlands.

DENZO/SCALEPACK:  Otwinowski, Z. & Minor, W. (1997). Methods in Enzymology,
Vol. 276, Macromolecular Crystallography, Part A, edited by C. W. Carter Jr
& R. M. Sweet, pp. 307-326. New York: Academic Press.

DIAMOND: Brandenburg, K.(2006). DIAMOND. Crystal Impact GbR, Bonn, Germany.

DIF4 and REDU4: Stoe & Cie (1991). Program name(s). Stoe & Cie, Darmstadt,
Germany.

DIFABS: Walker, N. &  Stuart, D. (1983). Acta Cryst., A39, 158 - 166.

DIRAX: Duisenberg, A. J. M. (1992). J. Appl. Cryst. 25, 92-96.

DIRDIF-2008: Beurskens, P.T., Beurskens, G., de Gelder, R., Garci\'ia-Granda,
S., Gould, R.O. & Smits, J.M.M. (2008) The DIRDIF-2008 program
system, Crystallography Laboratory, Radboud University  Nijmegen,
The Netherlands.

EDMA: Palatinus, L., Prathapa, S. J. & van Smaalen, S. (2012) J. Appl. Cryst.
45, 575-580.

enCIFer: Allen, F. H., Johnson, O., Shields, G. P., Smith, B. R. & Towler,
M. (2004). J. Appl. Cryst. 37, 335-338.

EVALCCD: Duisenberg, A. J. M., Kroon-Batenburg, L. M. J. & Schreurs,
A. M. M. (2003). J. Appl. Cryst. 36, 220-229.

JANA2000: Petricek, V. & Dusek, M. (2000). JANA2000. Institute of Physics,
Czech Academy of Sciences, Prague, Czech Republic.

MERCURY: Macrae, C. F., Bruno, I. J., Chisholm, J. A., Edgington,
P. R., McCabe, P., Pidcock, E., Rodriguez-Monge, L., Taylor, R.,
van de Streek, J. & Wood, P. A. (2008). J. Appl. Cryst. 41, 466-470.

MOGUL: Bruno, I. J., Cole, J. C., Kessler, M., Luo, J., Motherwell,
W. D. S., Purkis, L. H., Smith, B. R., Taylor, R., Cooper, R. I., Harris,
S. E. & Orpen, A. G. (2004). J. Chem. Inf. Comput. Sci. 44, 2133-2144.

ORTEPII: Johnson, C. K. (1976). ORTEPII. Report ORNL-5138. Oak Ridge
National Laboratory, Tennessee, USA.

ORTEPIII:  Burnett, M. N. & Johnson, C. K. (1996). ORTEPIII.
Report ORNL-6895. Oak Ridge National Laboratory, Tennessee, USA.

ORTEP-3: Farrugia, L. J. (2012). J. Appl. Cryst. 45, 849-854.

PARST: Nardelli, M. (1995). J. Appl. Cryst. 28, 659.

PLATON: Spek, A. L. (2009). Acta. Cryst. D65, 148-155.

PROCESS: Rigaku (1996). PROCESS. Rigaku Corporation, Tokyo, Japan.

PROCESS-AUTO: Rigaku (1998). PROCESS-AUTO. Rigaku Corporation, Tokyo, Japan.

PublCIF: Westrip, S. P. (2010). J. Appl. Cryst. 43, 920-925.

SCHAKAL: Keller, E. (1999) University of Freiburg, Germany.

SHELX: Sheldrick, G. M. (2008). Acta Cryst. A64, 112-122.

SHELXD: Schneider, T. R. & Sheldrick, G. M. (2002) Acta Cryst. D58, 1772-1779.

SIR92: Altomare, A., Cascarano, G., Giacovazzo, C., Guagliardi, A., Burla,
M. C., Polidori, G. & Camalli, M. (1994). J. Appl. Cryst. 27, 435.

SIR97: Altomare, A., Burla, M. C., Camalli, M., Cascarano, G. L.,
Giacovazzo, C., Guagliardi, A., Moliterni, A. G. G., Polidori, G. &
Spagna, R. (1999). J. Appl. Cryst. 32, 115-119.

SIR2002: Burla, M. C., Camalli, M., Carrozzini, B., Cascarano, G. L.,
Giacovazzo, C., Polidori, G. & Spagna, R. (2003). J. Appl. Cryst. 36, 1103.

SIR2004: Burla, M. C., Caliandro, R., Camalli, M., Carrozzini, B.,
Cascarano, G. L., De Caro, L., Giacovazzo, C., Polidori, G. & Spagna, R.
(2005). J. Appl. Cryst. 38, 381-388.

SIR2008 & IL MILIONE: Burla, M. C., Caliandro, R., Camalli, M., Carrozzini, B.,
Cascarano, G. L., De Caro, L., Giacovazzo, C., Polidori, G., Siliqi, D.,
& Spagna, R. (2007). J. Appl. Cryst. 40, 609-613.

SIR2011: Burla, M. C., Caliandro, R., Camalli, M., Carrozzini, B.,
Cascarano, G. L., Giacovazzo, C., Mallamo, M., Mazzone, A., Polidori, G.
& Spagna, R. (2012). J. Appl. Cryst. 45, 357-361.

SUPERFLIP: Palatinus, L. & Chapuis, G. (2007) J. Appl. Cryst. 40, 786-790.

TEXSAN: Molecular Structure Corporation & Rigaku (2000). TEXSAN. MSC,
The Woodlands, Texas, USA, and Rigaku Corporation, Tokyo, Japan.

WinGX: Farrugia, L. J. (2012). J. Appl. Cryst. 45, 849-854.

X-AREA, X-RED, X-RED32, X-SHAPE:  Stoe & Cie (2002). Program name(s).
Stoe & Cie GmbH, Darmstadt, Germany.

XCAD4: Harms, K. & Wocadlo, S. (1995). XCAD4. University of Marburg, Germany.

XSCANS: Siemens (1994). XSCANS. Siemens Analytical X-ray Instruments Inc.,
Madison, Wisconsin, USA.

;

#------------------  SECTION 2. COMPOUND(S) DETAILS -------------------------#

data_shelx
_database_code_depnum_ccdc_archive 'CCDC 2090142'
loop_
_audit_author_name
_audit_author_address
'Werner Kaminsky'
;University of Washington
United States of America
;
_audit_update_record             
;
2021-06-15 deposited with the CCDC.	2023-12-19 downloaded from the CCDC.
;

_audit_creation_date             2018-11-13T12:25:58-00:00
_audit_creation_method           'WinGX routine CIF_UPDATE'
_audit_conform_dict_name         cif_core.dic
_audit_conform_dict_version      2.4.5
_audit_conform_dict_location     ftp://ftp.iucr.org/pub/cif_core.dic
_publ_requested_category         FM

#----------------------------------------------------------------------------#
#                   CHEMICAL INFORMATION                                     #
#----------------------------------------------------------------------------#

_chemical_formula_moiety         
'C117 H105 Co6 F3 Fe3 N7 O3 P6 S1 Se8, 1.579(C4 H10 O1)'
_chemical_formula_sum            'C123.32 H120.79 Co6 F3 Fe3 N7 O4.58 P6 S Se8'
_chemical_formula_weight         3201.83

#----------------------------------------------------------------------------#
#                   UNIT CELL INFORMATION                                    #
#----------------------------------------------------------------------------#

_symmetry_cell_setting           orthorhombic
_symmetry_space_group_name_H-M   'P b c a'
_symmetry_space_group_name_Hall  '-P 2ac 2ab'
_symmetry_Int_Tables_number      61
loop_
_symmetry_equiv_pos_as_xyz
'x, y, z'
'-x+1/2, -y, z+1/2'
'x+1/2, -y+1/2, -z'
'-x, y+1/2, -z+1/2'
'-x, -y, -z'
'x-1/2, y, -z-1/2'
'-x-1/2, y-1/2, z'
'x, -y-1/2, z-1/2'

_cell_length_a                   19.4968(13)
_cell_length_b                   29.070(2)
_cell_length_c                   43.890(3)
_cell_angle_alpha                90
_cell_angle_beta                 90
_cell_angle_gamma                90
_cell_volume                     24875(3)
_cell_formula_units_Z            8
_cell_measurement_temperature    100(2)
_cell_measurement_reflns_used    9980
_cell_measurement_theta_min      2.29
_cell_measurement_theta_max      21.43
_cell_measurement_wavelength     0.71073

#----------------------------------------------------------------------------#
#                   CRYSTAL INFORMATION                                      #
#----------------------------------------------------------------------------#

_exptl_crystal_description       needle
_exptl_crystal_colour            black
_exptl_crystal_size_max          0.32
_exptl_crystal_size_mid          0.05
_exptl_crystal_size_min          0.04
_exptl_crystal_density_diffrn    1.71
_exptl_crystal_density_method    'not measured'
_exptl_crystal_F_000             12731

#----------------------------------------------------------------------------#
#                   ABSORPTION CORRECTION                                    #
#----------------------------------------------------------------------------#

_exptl_absorpt_coefficient_mu    3.613
_exptl_absorpt_correction_type   multi-scan
_exptl_absorpt_process_details   
;
        SADABS-2012/1 - Bruker AXS area detector scaling and absorption correcti
;
_exptl_absorpt_correction_T_min  0.466
_exptl_absorpt_correction_T_max  0.746
_shelx_estimated_absorpt_T_min   0.391
_shelx_estimated_absorpt_T_max   0.869

#----------------------------------------------------------------------------#
#                   DATA COLLECTION                                          #
#----------------------------------------------------------------------------#

_diffrn_source                   'sealed x-ray tube'
_diffrn_ambient_temperature      100(2)
_diffrn_radiation_wavelength     0.71073
_diffrn_radiation_type           MoK\a
_diffrn_radiation_monochromator  graphite
_diffrn_radiation_probe          x-ray
_diffrn_detector                 'APEX-II CCD'
_diffrn_orient_matrix_ub_11      -0.02085
_diffrn_orient_matrix_ub_12      -0.026619
_diffrn_orient_matrix_ub_13      0.011068
_diffrn_orient_matrix_ub_21      -0.007126
_diffrn_orient_matrix_ub_22      -0.016277
_diffrn_orient_matrix_ub_23      -0.019821
_diffrn_orient_matrix_ub_31      0.046316
_diffrn_orient_matrix_ub_32      -0.014487
_diffrn_orient_matrix_ub_33      0.001933
_diffrn_measurement_device       '\k-geometry diffractometer'
_diffrn_measurement_device_type  'Bruker APEX-II'
_diffrn_measurement_method       '\f or \w oscillation scans'
_diffrn_standards_number         0
_diffrn_standards_interval_time  .
_diffrn_standards_interval_count .
_diffrn_standards_decay_%        ?
_diffrn_reflns_av_R_equivalents  0.1428
_diffrn_reflns_av_unetI/netI     0.1889
_diffrn_reflns_number            59854
_diffrn_reflns_limit_h_min       -26
_diffrn_reflns_limit_h_max       26
_diffrn_reflns_limit_k_min       -38
_diffrn_reflns_limit_k_max       38
_diffrn_reflns_limit_l_min       -58
_diffrn_reflns_limit_l_max       58
_diffrn_reflns_theta_min         1.34
_diffrn_reflns_theta_max         28.343
_diffrn_reflns_theta_full        25
_diffrn_measured_fraction_theta_full 0.999
_diffrn_measured_fraction_theta_max 0.995
_diffrn_reflns_Laue_measured_fraction_full 0.999
_diffrn_reflns_Laue_measured_fraction_max 0.995
_diffrn_reflns_point_group_measured_fraction_full 0.999
_diffrn_reflns_point_group_measured_fraction_max 0.995
_reflns_Friedel_coverage         0
_reflns_number_total             30874
_reflns_number_gt                13621
_reflns_threshold_expression     'I > 2\s(I)'

#----------------------------------------------------------------------------#
#                   COMPUTER PROGRAMS USED                                   #
#----------------------------------------------------------------------------#

_computing_data_collection       'Bruker APEX2 software'
_computing_cell_refinement       'SAINT V8.34A integration software'
_computing_data_reduction        'SORTAV (Blessing, 1995)'
_computing_structure_solution    'SHELXS-86 (Sheldrick, 2008)'
_computing_structure_refinement  'SHELXL-2018/3 (Sheldrick, 2018)'
_computing_molecular_graphics    'ORTEP-3 for Windows (Farrugia, 2012)'
_computing_publication_material  'WinGX publication routines (Farrugia, 2012)'

#----------------------------------------------------------------------------#
#                   STRUCTURE SOLUTION                                       #
#----------------------------------------------------------------------------#

_atom_sites_solution_primary     direct
_atom_sites_solution_secondary   direct
_atom_sites_solution_hydrogens   geom

#----------------------------------------------------------------------------#
#                   REFINEMENT INFORMATION                                   #
#----------------------------------------------------------------------------#

_refine_ls_structure_factor_coef Fsqd
_refine_ls_matrix_type           full
_refine_ls_weighting_scheme      calc
_refine_ls_weighting_details     
'w=1/[\s^2^(Fo^2^)+(0.0571P)^2^+38.1836P] where P=(Fo^2^+2Fc^2^)/3'
_refine_ls_hydrogen_treatment    constr
_refine_ls_extinction_method     none
_refine_ls_number_reflns         30874
_refine_ls_number_parameters     1561
_refine_ls_number_restraints     130
_refine_ls_number_constraints    0
_refine_ls_R_factor_all          0.1963
_refine_ls_R_factor_gt           0.0654
_refine_ls_wR_factor_ref         0.1625
_refine_ls_wR_factor_gt          0.1222
_refine_ls_goodness_of_fit_ref   1.005
_refine_ls_restrained_S_all      1.005
_refine_ls_shift/su_max          0.001
_refine_ls_shift/su_mean         0
_refine_diff_density_max         1.212
_refine_diff_density_min         -1.055
_refine_diff_density_rms         0.165

#----------------------------------------------------------------------------#
#                   CONSTRAINTS AND RESTRAINTS                               #
#----------------------------------------------------------------------------#


#----------------------------------------------------------------------------#
#                   ATOMIC TYPES, COORDINATES AND THERMAL PARAMETERS         #
#----------------------------------------------------------------------------#

loop_
_atom_type_symbol
_atom_type_description
_atom_type_scat_dispersion_real
_atom_type_scat_dispersion_imag
_atom_type_scat_source
C C 0.0033 0.0016 'International Tables Vol C Tables 4.2.6.8 and 6.1.1.4'
H H 0 0 'International Tables Vol C Tables 4.2.6.8 and 6.1.1.4'
N N 0.0061 0.0033 'International Tables Vol C Tables 4.2.6.8 and 6.1.1.4'
O O 0.0106 0.006 'International Tables Vol C Tables 4.2.6.8 and 6.1.1.4'
F F 0.0171 0.0103 'International Tables Vol C Tables 4.2.6.8 and 6.1.1.4'
P P 0.1023 0.0942 'International Tables Vol C Tables 4.2.6.8 and 6.1.1.4'
S S 0.1246 0.1234 'International Tables Vol C Tables 4.2.6.8 and 6.1.1.4'
Fe Fe 0.3463 0.8444 'International Tables Vol C Tables 4.2.6.8 and 6.1.1.4'
Co Co 0.3494 0.9721 'International Tables Vol C Tables 4.2.6.8 and 6.1.1.4'
Se Se -0.0929 2.2259 'International Tables Vol C Tables 4.2.6.8 and 6.1.1.4'

loop_
_atom_site_label
_atom_site_type_symbol
_atom_site_fract_x
_atom_site_fract_y
_atom_site_fract_z
_atom_site_U_iso_or_equiv
_atom_site_adp_type
_atom_site_occupancy
_atom_site_site_symmetry_order
_atom_site_calc_flag
_atom_site_refinement_flags_posn
_atom_site_refinement_flags_adp
_atom_site_refinement_flags_occupancy
_atom_site_disorder_assembly
_atom_site_disorder_group
C1 C 0.6308(4) 0.4376(3) 0.33285(19) 0.036(2) Uani 1 1 d . . . . .
C2 C 0.6963(5) 0.4188(3) 0.3274(2) 0.051(3) Uani 1 1 d . . . . .
H2 H 0.71852 0.401226 0.342786 0.061 Uiso 1 1 calc R U . . .
C3 C 0.7283(6) 0.4259(4) 0.2994(3) 0.070(4) Uani 1 1 d . . . . .
H3 H 0.77332 0.414562 0.295904 0.084 Uiso 1 1 calc R U . . .
C4 C 0.6942(7) 0.4494(4) 0.2770(3) 0.081(4) Uani 1 1 d . . . . .
H4 H 0.71612 0.454176 0.257978 0.097 Uiso 1 1 calc R U . . .
C5 C 0.6291(6) 0.4662(4) 0.2815(2) 0.069(3) Uani 1 1 d . . . . .
H5 H 0.605699 0.481093 0.265257 0.083 Uiso 1 1 calc R U . . .
C6 C 0.5972(5) 0.4612(3) 0.3101(2) 0.047(3) Uani 1 1 d . . . . .
H6 H 0.55297 0.47386 0.31363 0.057 Uiso 1 1 calc R U . . .
C7 C 0.6366(4) 0.4530(3) 0.3992(2) 0.033(2) Uani 1 1 d . . . . .
C8 C 0.7065(5) 0.4602(3) 0.3981(3) 0.057(3) Uani 1 1 d . . . . .
H8 H 0.730732 0.453251 0.379924 0.069 Uiso 1 1 calc R U . . .
C9 C 0.7428(5) 0.4774(4) 0.4232(3) 0.071(4) Uani 1 1 d . . . . .
H9 H 0.790857 0.482394 0.421911 0.085 Uiso 1 1 calc R U . . .
C10 C 0.7085(6) 0.4869(4) 0.4496(3) 0.064(3) Uani 1 1 d . . . . .
H10 H 0.733136 0.498075 0.466764 0.077 Uiso 1 1 calc R U . . .
C11 C 0.6389(5) 0.4806(3) 0.4516(2) 0.048(3) Uani 1 1 d . . . . .
H11 H 0.61517 0.487628 0.469953 0.058 Uiso 1 1 calc R U . . .
C12 C 0.6031(5) 0.4637(3) 0.4262(2) 0.044(2) Uani 1 1 d . . . . .
H12 H 0.554906 0.459438 0.427555 0.053 Uiso 1 1 calc R U . . .
C13 C 0.5071(4) 0.5044(3) 0.37098(17) 0.0273(19) Uani 1 1 d . . . . .
C14 C 0.5607(4) 0.5356(3) 0.36781(17) 0.030(2) Uani 1 1 d . . . . .
H14 H 0.604925 0.524719 0.362328 0.036 Uiso 1 1 calc R U . . .
C15 C 0.5506(4) 0.5823(3) 0.37249(18) 0.035(2) Uani 1 1 d . . . . .
H15 H 0.588344 0.602714 0.370037 0.042 Uiso 1 1 calc R U . . .
C16 C 0.4872(4) 0.6003(3) 0.38065(18) 0.033(2) Uani 1 1 d . . . . .
C17 C 0.4338(4) 0.5688(3) 0.38301(18) 0.033(2) Uani 1 1 d . . . . .
H17 H 0.389243 0.579821 0.387805 0.039 Uiso 1 1 calc R U . . .
C18 C 0.4430(4) 0.5228(3) 0.37871(17) 0.029(2) Uani 1 1 d . . . . .
H18 H 0.404976 0.502615 0.381003 0.035 Uiso 1 1 calc R U . . .
C19 C 0.4776(5) 0.6502(3) 0.3877(2) 0.047(3) Uani 1 1 d . . . . .
H19A H 0.441489 0.662931 0.374661 0.071 Uiso 1 1 calc R U . . .
H19B H 0.520604 0.666757 0.38404 0.071 Uiso 1 1 calc R U . . .
H19C H 0.464335 0.653762 0.409153 0.071 Uiso 1 1 calc R U . . .
C20 C 0.2886(4) 0.3211(3) 0.36568(17) 0.032(2) Uani 1 1 d . . . . .
C21 C 0.2624(4) 0.3494(3) 0.34349(19) 0.042(2) Uani 1 1 d . . . . .
H21 H 0.274512 0.381077 0.343215 0.051 Uiso 1 1 calc R U . . .
C22 C 0.2186(5) 0.3321(4) 0.3216(2) 0.060(3) Uani 1 1 d . . . . .
H22 H 0.200818 0.352002 0.306346 0.072 Uiso 1 1 calc R U . . .
C23 C 0.2006(5) 0.2868(4) 0.3216(2) 0.060(3) Uani 1 1 d . . . . .
H23 H 0.169925 0.275336 0.306612 0.072 Uiso 1 1 calc R U . . .
C24 C 0.2268(4) 0.2577(3) 0.3433(2) 0.043(2) Uani 1 1 d . . . . .
H24 H 0.215408 0.225898 0.342856 0.051 Uiso 1 1 calc R U . . .
C25 C 0.2702(4) 0.2745(3) 0.36619(18) 0.032(2) Uani 1 1 d . . . . .
H25 H 0.286883 0.254738 0.381742 0.039 Uiso 1 1 calc R U . . .
C26 C 0.2957(4) 0.3404(3) 0.42952(17) 0.0265(19) Uani 1 1 d . . . . .
C27 C 0.2250(4) 0.3394(3) 0.42811(18) 0.038(2) Uani 1 1 d . . . . .
H27 H 0.203026 0.33638 0.408901 0.046 Uiso 1 1 calc R U . . .
C28 C 0.1860(4) 0.3425(3) 0.4541(2) 0.049(3) Uani 1 1 d . . . . .
H28 H 0.137429 0.343173 0.452771 0.059 Uiso 1 1 calc R U . . .
C29 C 0.2176(5) 0.3448(3) 0.48227(19) 0.046(3) Uani 1 1 d . . . . .
H29 H 0.190926 0.346654 0.500328 0.055 Uiso 1 1 calc R U . . .
C30 C 0.2871(4) 0.3445(3) 0.48390(19) 0.042(2) Uani 1 1 d . . . . .
H30 H 0.309012 0.346488 0.503186 0.05 Uiso 1 1 calc R U . . .
C31 C 0.3261(4) 0.3413(3) 0.45788(19) 0.039(2) Uani 1 1 d . . . . .
H31 H 0.374677 0.339589 0.459459 0.047 Uiso 1 1 calc R U . . .
C32 C 0.3253(4) 0.4334(3) 0.40575(19) 0.030(2) Uani 1 1 d . . . . .
C33 C 0.2672(4) 0.4562(3) 0.3961(2) 0.054(3) Uani 1 1 d . . . . .
H33 H 0.246391 0.447416 0.377397 0.064 Uiso 1 1 calc R U . . .
C34 C 0.2382(5) 0.4919(4) 0.4131(3) 0.069(3) Uani 1 1 d . . . . .
H34 H 0.198512 0.507116 0.405695 0.083 Uiso 1 1 calc R U . . .
C35 C 0.2664(5) 0.5054(4) 0.4407(3) 0.064(3) Uani 1 1 d . . . . .
C36 C 0.3240(5) 0.4826(3) 0.4500(2) 0.055(3) Uani 1 1 d . . . . .
H36 H 0.344932 0.491725 0.468588 0.066 Uiso 1 1 calc R U . . .
C37 C 0.3537(4) 0.4468(3) 0.4335(2) 0.042(2) Uani 1 1 d . . . . .
H37 H 0.393204 0.431514 0.441196 0.051 Uiso 1 1 calc R U . . .
C38 C 0.2350(6) 0.5442(4) 0.4597(3) 0.108(5) Uani 1 1 d . . . . .
H38A H 0.202235 0.531241 0.474244 0.162 Uiso 1 1 calc R U . . .
H38B H 0.21132 0.565785 0.446141 0.162 Uiso 1 1 calc R U . . .
H38C H 0.271438 0.56036 0.470706 0.162 Uiso 1 1 calc R U . . .
C39 C 0.5627(4) 0.3537(3) 0.50323(17) 0.0287(19) Uani 1 1 d . . . . .
C40 C 0.4935(4) 0.3657(3) 0.49892(18) 0.036(2) Uani 1 1 d . . . . .
H40 H 0.466445 0.348959 0.484771 0.043 Uiso 1 1 calc R U . . .
C41 C 0.4645(4) 0.4015(3) 0.51490(19) 0.040(2) Uani 1 1 d . . . . .
H41 H 0.417789 0.409251 0.511543 0.048 Uiso 1 1 calc R U . . .
C42 C 0.5022(4) 0.4261(3) 0.53556(19) 0.038(2) Uani 1 1 d . . . . .
H42 H 0.481876 0.450778 0.546503 0.045 Uiso 1 1 calc R U . . .
C43 C 0.5696(4) 0.4146(3) 0.5403(2) 0.044(2) Uani 1 1 d . . . . .
H43 H 0.595638 0.43137 0.554826 0.053 Uiso 1 1 calc R U . . .
C44 C 0.6002(4) 0.3793(3) 0.52432(18) 0.035(2) Uani 1 1 d . . . . .
H44 H 0.647249 0.372387 0.527717 0.042 Uiso 1 1 calc R U . . .
C45 C 0.6913(4) 0.3141(3) 0.48413(16) 0.0242(18) Uani 1 1 d . . . . .
C46 C 0.7188(4) 0.3576(3) 0.47757(17) 0.032(2) Uani 1 1 d . . . . .
H46 H 0.689424 0.382797 0.472991 0.038 Uiso 1 1 calc R U . . .
C47 C 0.7903(4) 0.3635(3) 0.47786(17) 0.037(2) Uani 1 1 d . . . . .
H47 H 0.809801 0.392982 0.474377 0.044 Uiso 1 1 calc R U . . .
C48 C 0.8321(4) 0.3260(3) 0.4832(2) 0.041(2) Uani 1 1 d . . . . .
H48 H 0.880512 0.329909 0.48323 0.049 Uiso 1 1 calc R U . . .
C49 C 0.8053(4) 0.2834(3) 0.48860(19) 0.037(2) Uani 1 1 d . . . . .
H49 H 0.834884 0.257888 0.491833 0.045 Uiso 1 1 calc R U . . .
C50 C 0.7340(4) 0.2772(3) 0.48932(17) 0.034(2) Uani 1 1 d . . . . .
H50 H 0.715211 0.247667 0.493361 0.041 Uiso 1 1 calc R U . . .
C51 C 0.5648(4) 0.2512(3) 0.52941(17) 0.0281(19) Uani 1 1 d . . . . .
C52 C 0.6142(4) 0.2636(3) 0.55102(17) 0.033(2) Uani 1 1 d . . . . .
H52 H 0.654974 0.278728 0.544725 0.039 Uiso 1 1 calc R U . . .
C53 C 0.6037(4) 0.2538(3) 0.58192(18) 0.032(2) Uani 1 1 d . . . . .
H53 H 0.637329 0.263084 0.596328 0.038 Uiso 1 1 calc R U . . .
C54 C 0.5462(4) 0.2310(3) 0.59201(18) 0.033(2) Uani 1 1 d . . . . .
C55 C 0.4977(4) 0.2188(3) 0.57089(18) 0.035(2) Uani 1 1 d . . . . .
H55 H 0.457869 0.202669 0.577266 0.042 Uiso 1 1 calc R U . . .
C56 C 0.5060(4) 0.2298(3) 0.54020(19) 0.034(2) Uani 1 1 d . . . . .
H56 H 0.470306 0.222466 0.526274 0.04 Uiso 1 1 calc R U . . .
C57 C 0.5348(5) 0.2207(3) 0.62533(19) 0.047(2) Uani 1 1 d . . . . .
H57A H 0.524185 0.249245 0.636177 0.07 Uiso 1 1 calc R U . . .
H57B H 0.576463 0.206938 0.633941 0.07 Uiso 1 1 calc R U . . .
H57C H 0.496518 0.199094 0.62751 0.07 Uiso 1 1 calc R U . . .
C58 C 0.3910(4) 0.1500(3) 0.41518(18) 0.031(2) Uani 1 1 d . . . . .
C59 C 0.3485(4) 0.1624(3) 0.4388(2) 0.038(2) Uani 1 1 d . . . . .
H59 H 0.36777 0.170339 0.457992 0.046 Uiso 1 1 calc R U . . .
C60 C 0.2771(4) 0.1635(3) 0.4350(2) 0.048(3) Uani 1 1 d . . . . .
H60 H 0.248793 0.172531 0.451539 0.057 Uiso 1 1 calc R U . . .
C61 C 0.2480(4) 0.1520(4) 0.4082(2) 0.054(3) Uani 1 1 d . . . . .
H61 H 0.199533 0.151839 0.406019 0.064 Uiso 1 1 calc R U . . .
C62 C 0.2896(5) 0.1406(4) 0.3841(2) 0.061(3) Uani 1 1 d . . . . .
H62 H 0.269346 0.132814 0.365068 0.073 Uiso 1 1 calc R U . . .
C63 C 0.3599(5) 0.1401(3) 0.3869(2) 0.050(3) Uani 1 1 d . . . . .
H63 H 0.387677 0.133003 0.369727 0.059 Uiso 1 1 calc R U . . .
C64 C 0.5217(4) 0.1043(3) 0.40278(18) 0.033(2) Uani 1 1 d . . . . .
C65 C 0.5894(5) 0.0990(3) 0.4029(2) 0.058(3) Uani 1 1 d . . . . .
H65 H 0.616251 0.121951 0.412587 0.07 Uiso 1 1 calc R U . . .
C66 C 0.6235(5) 0.0620(4) 0.3896(3) 0.081(4) Uani 1 1 d . . . . .
H66 H 0.6722 0.060445 0.39007 0.097 Uiso 1 1 calc R U . . .
C67 C 0.5866(7) 0.0284(4) 0.3761(3) 0.076(4) Uani 1 1 d . . . . .
H67 H 0.609403 0.003535 0.366356 0.092 Uiso 1 1 calc R U . . .
C68 C 0.5154(6) 0.0300(4) 0.3766(2) 0.062(3) Uani 1 1 d . . . . .
H68 H 0.489259 0.005732 0.367904 0.074 Uiso 1 1 calc R U . . .
C69 C 0.4820(6) 0.0682(4) 0.3899(2) 0.060(3) Uani 1 1 d . . . . .
H69 H 0.43338 0.069632 0.390354 0.072 Uiso 1 1 calc R U . . .
C70 C 0.4915(4) 0.1206(3) 0.47753(18) 0.0278(19) Uani 1 1 d . . . . .
C71 C 0.5217(5) 0.1241(3) 0.5056(2) 0.047(3) Uani 1 1 d . . . . .
H71 H 0.552452 0.148763 0.509613 0.056 Uiso 1 1 calc R U . . .
C72 C 0.5078(6) 0.0920(4) 0.5285(2) 0.062(3) Uani 1 1 d . . . . .
H72 H 0.52855 0.096082 0.547933 0.074 Uiso 1 1 calc R U . . .
C73 C 0.4657(5) 0.0550(3) 0.5241(2) 0.044(2) Uani 1 1 d . . . . .
C74 C 0.4382(4) 0.0503(3) 0.4947(2) 0.048(3) Uani 1 1 d . . . . .
H74 H 0.410511 0.02422 0.490346 0.058 Uiso 1 1 calc R U . . .
C75 C 0.4499(4) 0.0819(3) 0.4721(2) 0.042(2) Uani 1 1 d . . . . .
H75 H 0.429747 0.077679 0.452559 0.05 Uiso 1 1 calc R U . . .
C76 C 0.4493(6) 0.0206(4) 0.5493(2) 0.073(4) Uani 1 1 d . . . . .
H76A H 0.492039 0.007845 0.557371 0.109 Uiso 1 1 calc R U . . .
H76B H 0.421011 -0.004275 0.540953 0.109 Uiso 1 1 calc R U . . .
H76C H 0.424174 0.036183 0.565641 0.109 Uiso 1 1 calc R U . . .
C77 C 0.4558(4) 0.1981(3) 0.29483(18) 0.039(2) Uani 1 1 d . . . . .
C78 C 0.3861(5) 0.2087(4) 0.29136(19) 0.048(3) Uani 1 1 d . . . . .
H78 H 0.372628 0.239658 0.287879 0.058 Uiso 1 1 calc R U . . .
C79 C 0.3364(6) 0.1746(5) 0.2929(2) 0.071(4) Uani 1 1 d . . . . .
H79 H 0.289653 0.182439 0.289822 0.085 Uiso 1 1 calc R U . . .
C80 C 0.3538(6) 0.1297(5) 0.2990(3) 0.077(4) Uani 1 1 d . . . . .
H80 H 0.319382 0.106578 0.300088 0.093 Uiso 1 1 calc R U . . .
C81 C 0.4223(6) 0.1185(4) 0.3034(2) 0.065(3) Uani 1 1 d . . . . .
H81 H 0.434833 0.087633 0.307917 0.078 Uiso 1 1 calc R U . . .
C82 C 0.4730(5) 0.1522(3) 0.3011(2) 0.048(3) Uani 1 1 d . . . . .
H82 H 0.51972 0.144023 0.303879 0.058 Uiso 1 1 calc R U . . .
C83 C 0.4969(4) 0.2824(3) 0.26620(18) 0.035(2) Uani 1 1 d . . . . .
C84 C 0.4645(4) 0.2673(3) 0.2395(2) 0.048(3) Uani 1 1 d . . . . .
H84 H 0.443787 0.237707 0.238883 0.058 Uiso 1 1 calc R U . . .
C85 C 0.4625(5) 0.2957(4) 0.2138(2) 0.062(3) Uani 1 1 d . . . . .
H85 H 0.441551 0.285067 0.195597 0.074 Uiso 1 1 calc R U . . .
C86 C 0.4911(5) 0.3394(4) 0.2150(2) 0.066(3) Uani 1 1 d . . . . .
H86 H 0.490998 0.358302 0.197331 0.079 Uiso 1 1 calc R U . . .
C87 C 0.5197(5) 0.3552(4) 0.2417(2) 0.056(3) Uani 1 1 d . . . . .
H87 H 0.537078 0.385734 0.242877 0.067 Uiso 1 1 calc R U . . .
C88 C 0.5231(5) 0.3262(3) 0.2671(2) 0.045(2) Uani 1 1 d . . . . .
H88 H 0.543873 0.336984 0.285296 0.054 Uiso 1 1 calc R U . . .
C89 C 0.6061(4) 0.1945(3) 0.25922(18) 0.032(2) Uani 1 1 d . . . . .
C90 C 0.6274(4) 0.1487(3) 0.2616(2) 0.044(2) Uani 1 1 d . . . . .
H90 H 0.631205 0.13468 0.281041 0.053 Uiso 1 1 calc R U . . .
C91 C 0.6431(4) 0.1231(3) 0.2352(2) 0.044(2) Uani 1 1 d . . . . .
H91 H 0.65719 0.091977 0.237022 0.053 Uiso 1 1 calc R U . . .
C92 C 0.6380(4) 0.1432(4) 0.2066(2) 0.040(2) Uani 1 1 d . . . . .
C93 C 0.6167(4) 0.1878(4) 0.2044(2) 0.044(2) Uani 1 1 d . . . . .
H93 H 0.611101 0.201335 0.184862 0.053 Uiso 1 1 calc R U . . .
C94 C 0.6028(4) 0.2139(3) 0.23034(19) 0.042(2) Uani 1 1 d . . . . .
H94 H 0.590907 0.245471 0.228227 0.05 Uiso 1 1 calc R U . . .
C95 C 0.6515(5) 0.1142(4) 0.1784(2) 0.061(3) Uani 1 1 d . . . . .
H95A H 0.616255 0.090297 0.176771 0.092 Uiso 1 1 calc R U . . .
H95B H 0.696774 0.099727 0.180107 0.092 Uiso 1 1 calc R U . . .
H95C H 0.650226 0.133802 0.160294 0.092 Uiso 1 1 calc R U . . .
C96 C 0.8081(4) 0.3003(3) 0.37184(18) 0.0259(19) Uani 1 1 d . . . . .
C97 C 0.8211(4) 0.3229(3) 0.39914(19) 0.033(2) Uani 1 1 d . . . . .
H97 H 0.804608 0.310035 0.417637 0.04 Uiso 1 1 calc R U . . .
C98 C 0.8578(4) 0.3638(3) 0.3999(2) 0.042(2) Uani 1 1 d . . . . .
H98 H 0.867032 0.378346 0.418884 0.05 Uiso 1 1 calc R U . . .
C99 C 0.8811(4) 0.3834(3) 0.3730(2) 0.044(2) Uani 1 1 d . . . . .
H99 H 0.906422 0.411323 0.373295 0.052 Uiso 1 1 calc R U . . .
C100 C 0.8667(5) 0.3616(3) 0.3458(2) 0.048(3) Uani 1 1 d . . . . .
H100 H 0.882315 0.374907 0.327275 0.058 Uiso 1 1 calc R U . . .
C101 C 0.8300(4) 0.3208(3) 0.3448(2) 0.036(2) Uani 1 1 d . . . . .
H101 H 0.819799 0.306869 0.32574 0.044 Uiso 1 1 calc R U . . .
C102 C 0.7881(4) 0.2061(3) 0.39331(17) 0.0273(19) Uani 1 1 d . . . . .
C103 C 0.7602(4) 0.1622(3) 0.39074(19) 0.035(2) Uani 1 1 d . . . . .
H103 H 0.723779 0.156867 0.376805 0.042 Uiso 1 1 calc R U . . .
C104 C 0.7850(4) 0.1261(3) 0.4083(2) 0.045(2) Uani 1 1 d . . . . .
H104 H 0.765158 0.096405 0.406243 0.053 Uiso 1 1 calc R U . . .
C105 C 0.8385(5) 0.1328(3) 0.4290(2) 0.043(2) Uani 1 1 d . . . . .
H105 H 0.855281 0.108159 0.441094 0.051 Uiso 1 1 calc R U . . .
C106 C 0.8661(5) 0.1759(4) 0.43114(19) 0.045(3) Uani 1 1 d . . . . .
H106 H 0.902828 0.181076 0.444925 0.054 Uiso 1 1 calc R U . . .
C107 C 0.8417(4) 0.2122(3) 0.41373(17) 0.034(2) Uani 1 1 d . . . . .
H107 H 0.862084 0.241678 0.415814 0.041 Uiso 1 1 calc R U . . .
C108 C 0.8064(4) 0.2021(3) 0.32210(17) 0.0282(19) Uani 1 1 d . . . . .
C109 C 0.8755(4) 0.2034(3) 0.33096(18) 0.036(2) Uani 1 1 d . . . . .
H109 H 0.889774 0.224912 0.345949 0.043 Uiso 1 1 calc R U . . .
C110 C 0.9232(4) 0.1739(3) 0.31836(18) 0.034(2) Uani 1 1 d . . . . .
H110 H 0.969309 0.175554 0.32523 0.041 Uiso 1 1 calc R U . . .
C111 C 0.9065(4) 0.1424(3) 0.29623(18) 0.031(2) Uani 1 1 d . . . . .
C112 C 0.8388(4) 0.1422(3) 0.2868(2) 0.041(2) Uani 1 1 d . . . . .
H112 H 0.825585 0.121746 0.270951 0.05 Uiso 1 1 calc R U . . .
C113 C 0.7898(4) 0.1705(3) 0.29930(19) 0.036(2) Uani 1 1 d . . . . .
H113 H 0.743788 0.168501 0.292317 0.043 Uiso 1 1 calc R U . . .
C114 C 0.9591(4) 0.1095(3) 0.2827(2) 0.045(2) Uani 1 1 d . . . . .
H11A H 0.994774 0.127176 0.272223 0.068 Uiso 1 1 calc R U . . .
H11B H 0.936422 0.08894 0.268194 0.068 Uiso 1 1 calc R U . . .
H11C H 0.979905 0.091302 0.29908 0.068 Uiso 1 1 calc R U . . .
C115 C 0.7709(5) 0.3066(3) 0.2586(2) 0.042(2) Uani 1 1 d . . . . .
C116 C 0.8167(5) 0.3366(4) 0.2423(2) 0.071(3) Uani 1 1 d . . . . .
H20A H 0.796052 0.367169 0.240449 0.106 Uiso 1 1 calc R U . . .
H20B H 0.825155 0.323985 0.221893 0.106 Uiso 1 1 calc R U . . .
H20C H 0.860273 0.338932 0.253328 0.106 Uiso 1 1 calc R U . . .
N1 N 0.3584(3) 0.3989(2) 0.38762(14) 0.0283(16) Uani 1 1 d . . . . .
N2 N 0.5124(3) 0.4559(2) 0.36760(14) 0.0255(15) Uani 1 1 d . . . . .
N3 N 0.5731(3) 0.2573(2) 0.49726(14) 0.0262(15) Uani 1 1 d . . . . .
N4 N 0.5027(3) 0.1566(2) 0.45652(14) 0.0259(15) Uani 1 1 d . . . . .
N5 N 0.5959(3) 0.2209(2) 0.28624(14) 0.0290(16) Uani 1 1 d . . . . .
N6 N 0.7541(3) 0.2304(2) 0.33348(13) 0.0258(15) Uani 1 1 d . . . . .
N7 N 0.7347(4) 0.2832(3) 0.27203(16) 0.045(2) Uani 1 1 d . . . . .
P1 P 0.59769(10) 0.30665(8) 0.48095(5) 0.0253(5) Uani 1 1 d . . . . .
P2 P 0.48414(10) 0.15569(8) 0.41920(5) 0.0273(5) Uani 1 1 d . . . . .
P3 P 0.75085(10) 0.25023(8) 0.36901(4) 0.0268(5) Uani 1 1 d . . . . .
P4 P 0.52016(11) 0.24257(8) 0.29659(5) 0.0309(5) Uani 1 1 d . . . . .
P5 P 0.34780(10) 0.34333(8) 0.39456(5) 0.0260(5) Uani 1 1 d . . . . .
P6 P 0.58557(11) 0.42723(8) 0.36880(5) 0.0302(5) Uani 1 1 d . . . . .
Fe1 Fe 0.53952(5) 0.21794(4) 0.46469(2) 0.0262(3) Uani 1 1 d . . . . .
Fe2 Fe 0.42833(6) 0.42048(4) 0.35815(3) 0.0308(3) Uani 1 1 d . . . . .
Fe3 Fe 0.67847(6) 0.24611(4) 0.30523(3) 0.0339(3) Uani 1 1 d . . . . .
Co1 Co 0.56722(5) 0.29935(4) 0.43358(2) 0.0236(2) Uani 1 1 d . . . . .
Co2 Co 0.52039(5) 0.22146(4) 0.40229(2) 0.0248(3) Uani 1 1 d . . . . .
Co3 Co 0.64544(5) 0.26812(4) 0.38113(2) 0.0239(2) Uani 1 1 d . . . . .
Co4 Co 0.52828(5) 0.27031(4) 0.34260(2) 0.0250(3) Uani 1 1 d . . . . .
Co5 Co 0.44621(5) 0.30719(4) 0.39323(2) 0.0249(3) Uani 1 1 d . . . . .
Co6 Co 0.56803(5) 0.35390(4) 0.37545(2) 0.0247(2) Uani 1 1 d . . . . .
Se1 Se 0.65746(4) 0.33620(3) 0.40825(2) 0.02438(19) Uani 1 1 d . . . . .
Se2 Se 0.63045(4) 0.22868(3) 0.42806(2) 0.02505(19) Uani 1 1 d . . . . .
Se3 Se 0.58743(4) 0.20569(3) 0.35949(2) 0.02610(19) Uani 1 1 d . . . . .
Se4 Se 0.43366(4) 0.23845(3) 0.36691(2) 0.02649(19) Uani 1 1 d . . . . .
Se5 Se 0.46761(4) 0.34105(3) 0.34551(2) 0.02704(19) Uani 1 1 d . . . . .
Se6 Se 0.50465(4) 0.36433(3) 0.41952(2) 0.02450(19) Uani 1 1 d . . . . .
Se7 Se 0.45475(4) 0.26414(3) 0.43890(2) 0.02602(19) Uani 1 1 d . . . . .
Se8 Se 0.63063(4) 0.31296(3) 0.33725(2) 0.02649(19) Uani 1 1 d . . . . .
S1 S 0.3554(3) 0.46779(18) 0.29617(12) 0.0540(12) Uani 0.599(3) 1 d D . P A 1
O1 O 0.3707(11) 0.4353(7) 0.3199(4) 0.050(4) Uani 0.599(3) 1 d D . P A 1
O2 O 0.4095(7) 0.5099(5) 0.2947(3) 0.096(4) Uani 0.599(3) 1 d D . P A 1
O3 O 0.3513(7) 0.4468(4) 0.2651(3) 0.072(3) Uani 0.599(3) 1 d D . P A 1
C117 C 0.2823(11) 0.4932(8) 0.3049(4) 0.115(9) Uani 0.599(3) 1 d D . P A 1
F1 F 0.2784(6) 0.5117(5) 0.3325(3) 0.107(4) Uani 0.599(3) 1 d D . P A 1
F2 F 0.2592(7) 0.5235(4) 0.2846(3) 0.107(4) Uani 0.599(3) 1 d D . P A 1
F3 F 0.2285(6) 0.4581(5) 0.3051(3) 0.114(4) Uani 0.599(3) 1 d D . P A 1
S1A S 0.3631(4) 0.4414(3) 0.29269(19) 0.0540(12) Uani 0.401(3) 1 d D . P A 2
O3A O 0.2930(9) 0.4271(6) 0.2884(4) 0.072(3) Uani 0.401(3) 1 d D . P A 2
O2A O 0.4216(9) 0.4190(7) 0.2723(4) 0.096(4) Uani 0.401(3) 1 d D . P A 2
O1A O 0.3850(18) 0.4496(11) 0.3248(5) 0.050(4) Uani 0.401(3) 1 d D . P A 2
C11A C 0.3713(13) 0.4943(9) 0.2766(6) 0.115(9) Uani 0.401(3) 1 d D . P A 2
F1A F 0.4356(9) 0.5082(7) 0.2763(4) 0.107(4) Uani 0.401(3) 1 d D . P A 2
F2A F 0.3516(10) 0.4972(6) 0.2486(4) 0.107(4) Uani 0.401(3) 1 d D . P A 2
F3A F 0.3235(10) 0.5228(7) 0.2950(5) 0.114(4) Uani 0.401(3) 1 d D . P A 2
C118 C 0.570(2) 0.4047(14) 0.1057(7) 0.125(16) Uani 0.579(7) 1 d D U P B 1
H40A H 0.561349 0.436711 0.099674 0.188 Uiso 0.579(7) 1 calc R U P B 1
H40B H 0.528277 0.386462 0.102128 0.188 Uiso 0.579(7) 1 calc R U P B 1
H40C H 0.607648 0.392175 0.093641 0.188 Uiso 0.579(7) 1 calc R U P B 1
C119 C 0.5885(13) 0.4030(7) 0.1399(5) 0.087(8) Uani 0.579(7) 1 d D U P B 1
H40D H 0.548623 0.392672 0.15204 0.104 Uiso 0.579(7) 1 calc R U P B 1
H40E H 0.626842 0.381229 0.14329 0.104 Uiso 0.579(7) 1 calc R U P B 1
O4 O 0.6092(8) 0.4506(5) 0.1490(3) 0.076(5) Uani 0.579(7) 1 d D U P B 1
C120 C 0.6343(12) 0.4543(7) 0.1793(5) 0.096(8) Uani 0.579(7) 1 d D U P B 1
H40F H 0.676537 0.435652 0.181463 0.116 Uiso 0.579(7) 1 calc R U P B 1
H40G H 0.599677 0.442298 0.19371 0.116 Uiso 0.579(7) 1 calc R U P B 1
C121 C 0.6496(13) 0.5034(7) 0.1865(6) 0.119(9) Uani 0.579(7) 1 d D U P B 1
H40H H 0.682855 0.515506 0.171788 0.178 Uiso 0.579(7) 1 calc R U P B 1
H40I H 0.668852 0.50558 0.20711 0.178 Uiso 0.579(7) 1 calc R U P B 1
H40J H 0.607266 0.521503 0.185434 0.178 Uiso 0.579(7) 1 calc R U P B 1
C122 C 0.4430(12) 0.4718(9) 0.2025(6) 0.094(8) Uani 0.579(7) 1 d D U P B 1
H40K H 0.430552 0.456362 0.183441 0.141 Uiso 0.579(7) 1 calc R U P B 1
H40L H 0.427362 0.453334 0.219821 0.141 Uiso 0.579(7) 1 calc R U P B 1
H40M H 0.49297 0.475388 0.203489 0.141 Uiso 0.579(7) 1 calc R U P B 1
C123 C 0.4082(14) 0.5204(10) 0.2037(8) 0.191(16) Uani 0.579(7) 1 d D U P B 1
H40N H 0.40142 0.529984 0.225098 0.229 Uiso 0.579(7) 1 calc R U P B 1
H40O H 0.437775 0.543444 0.193501 0.229 Uiso 0.579(7) 1 calc R U P B 1
O5 O 0.3397(8) 0.5173(6) 0.1875(4) 0.118(6) Uani 0.579(7) 1 d D U P B 1
C124 C 0.2997(8) 0.5579(5) 0.1861(4) 0.051(5) Uani 0.579(7) 1 d D U P B 1
H40P H 0.326184 0.582102 0.175488 0.061 Uiso 0.579(7) 1 calc R U P B 1
H40Q H 0.290523 0.568778 0.207115 0.061 Uiso 0.579(7) 1 calc R U P B 1
C125 C 0.2329(8) 0.5508(5) 0.1700(4) 0.054(5) Uani 0.579(7) 1 d D U P B 1
H40R H 0.241695 0.541854 0.148785 0.081 Uiso 0.579(7) 1 calc R U P B 1
H40S H 0.20642 0.579453 0.170321 0.081 Uiso 0.579(7) 1 calc R U P B 1
H40T H 0.206814 0.526451 0.180175 0.081 Uiso 0.579(7) 1 calc R U P B 1
C18A C 0.4871(19) 0.4786(16) 0.2067(9) 0.139(17) Uani 0.421(7) 1 d D U P B 2
H40U H 0.449546 0.480283 0.191893 0.208 Uiso 0.421(7) 1 calc R U P B 2
H40V H 0.494707 0.509112 0.215609 0.208 Uiso 0.421(7) 1 calc R U P B 2
H40W H 0.475097 0.456785 0.222852 0.208 Uiso 0.421(7) 1 calc R U P B 2
C19A C 0.5525(15) 0.4626(12) 0.1907(6) 0.111(12) Uani 0.421(7) 1 d D U P B 2
H41A H 0.581544 0.489581 0.186031 0.133 Uiso 0.421(7) 1 calc R U P B 2
H41B H 0.578609 0.442174 0.204553 0.133 Uiso 0.421(7) 1 calc R U P B 2
O4A O 0.5371(8) 0.4373(6) 0.1618(4) 0.061(5) Uani 0.421(7) 1 d D U P B 2
C20A C 0.5930(14) 0.4300(14) 0.1419(6) 0.079(12) Uani 0.421(7) 1 d D U P B 2
H42A H 0.62698 0.410007 0.152191 0.095 Uiso 0.421(7) 1 calc R U P B 2
H42B H 0.615368 0.459879 0.13775 0.095 Uiso 0.421(7) 1 calc R U P B 2
C21A C 0.5735(14) 0.4084(10) 0.1123(5) 0.025(6) Uani 0.421(7) 1 d D U P B 2
H43A H 0.564334 0.375556 0.115417 0.038 Uiso 0.421(7) 1 calc R U P B 2
H43B H 0.611067 0.41203 0.097671 0.038 Uiso 0.421(7) 1 calc R U P B 2
H43C H 0.532144 0.423345 0.10432 0.038 Uiso 0.421(7) 1 calc R U P B 2

loop_
_atom_site_aniso_label
_atom_site_aniso_U_11
_atom_site_aniso_U_22
_atom_site_aniso_U_33
_atom_site_aniso_U_23
_atom_site_aniso_U_13
_atom_site_aniso_U_12
C1 0.039(5) 0.035(5) 0.033(5) 0.000(4) 0.015(4) 0.002(4)
C2 0.051(6) 0.047(6) 0.055(7) 0.004(5) 0.038(5) 0.005(5)
C3 0.070(8) 0.061(8) 0.080(9) 0.014(7) 0.045(7) 0.005(6)
C4 0.103(10) 0.082(9) 0.057(8) 0.012(7) 0.066(8) 0.009(8)
C5 0.099(9) 0.065(8) 0.043(7) 0.016(6) 0.021(6) 0.018(7)
C6 0.060(6) 0.051(6) 0.031(6) 0.000(5) 0.020(5) 0.012(5)
C7 0.030(5) 0.028(5) 0.041(6) 0.013(4) -0.002(4) -0.002(4)
C8 0.033(5) 0.066(7) 0.073(8) 0.013(6) -0.005(5) 0.000(5)
C9 0.037(6) 0.059(8) 0.116(11) 0.000(8) -0.041(7) 0.000(5)
C10 0.066(8) 0.063(8) 0.064(8) -0.003(6) -0.038(7) 0.006(6)
C11 0.069(7) 0.046(6) 0.030(6) 0.000(5) -0.020(5) -0.003(5)
C12 0.053(6) 0.041(6) 0.038(6) 0.003(5) -0.012(5) -0.003(5)
C13 0.027(4) 0.038(5) 0.017(4) 0.005(4) -0.002(3) 0.002(4)
C14 0.024(4) 0.042(6) 0.025(5) 0.003(4) -0.001(4) 0.001(4)
C15 0.035(5) 0.048(6) 0.022(5) 0.005(4) -0.006(4) -0.007(4)
C16 0.037(5) 0.035(5) 0.026(5) 0.000(4) -0.003(4) -0.002(4)
C17 0.040(5) 0.026(5) 0.033(5) 0.000(4) 0.003(4) 0.005(4)
C18 0.031(5) 0.038(6) 0.018(4) 0.002(4) 0.007(4) -0.007(4)
C19 0.053(6) 0.042(6) 0.046(6) 0.000(5) 0.003(5) -0.007(5)
C20 0.024(4) 0.052(6) 0.019(5) 0.008(4) 0.005(3) 0.004(4)
C21 0.051(6) 0.044(6) 0.032(5) 0.011(5) -0.014(4) -0.008(5)
C22 0.071(7) 0.062(8) 0.046(7) 0.022(6) -0.028(6) -0.018(6)
C23 0.064(7) 0.085(9) 0.032(6) 0.007(6) -0.028(5) -0.013(6)
C24 0.042(5) 0.047(6) 0.039(6) -0.014(5) -0.006(4) -0.007(5)
C25 0.026(4) 0.045(6) 0.026(5) -0.005(4) -0.002(4) -0.003(4)
C26 0.022(4) 0.037(5) 0.020(4) 0.002(4) 0.007(3) 0.003(4)
C27 0.028(4) 0.065(7) 0.021(5) -0.010(5) 0.000(4) 0.000(4)
C28 0.022(4) 0.094(8) 0.032(6) -0.012(5) 0.008(4) -0.007(5)
C29 0.056(6) 0.064(7) 0.016(5) 0.002(5) 0.015(4) -0.002(5)
C30 0.044(5) 0.062(7) 0.020(5) -0.002(5) -0.005(4) 0.006(5)
C31 0.024(4) 0.068(7) 0.027(5) 0.000(5) -0.002(4) 0.015(4)
C32 0.021(4) 0.031(5) 0.040(5) 0.009(4) 0.008(4) 0.001(4)
C33 0.027(5) 0.062(7) 0.073(8) -0.010(6) -0.013(5) 0.011(5)
C34 0.040(6) 0.058(8) 0.109(10) -0.017(7) -0.002(7) 0.020(6)
C35 0.045(6) 0.051(7) 0.097(10) -0.002(7) 0.033(6) 0.006(6)
C36 0.063(7) 0.058(7) 0.045(6) -0.007(5) 0.024(5) 0.007(6)
C37 0.043(5) 0.054(6) 0.029(5) -0.004(5) 0.005(4) 0.009(5)
C38 0.083(9) 0.065(9) 0.176(15) -0.033(9) 0.070(10) 0.001(7)
C39 0.029(4) 0.042(5) 0.015(4) 0.001(4) 0.003(3) -0.006(4)
C40 0.020(4) 0.067(7) 0.020(5) 0.002(5) 0.003(3) 0.011(4)
C41 0.039(5) 0.058(7) 0.024(5) 0.006(5) 0.009(4) 0.007(5)
C42 0.045(5) 0.046(6) 0.022(5) -0.010(4) 0.012(4) 0.007(5)
C43 0.038(5) 0.057(6) 0.036(6) -0.017(5) 0.003(4) 0.007(5)
C44 0.029(4) 0.055(6) 0.022(5) -0.004(4) 0.000(4) -0.002(4)
C45 0.020(4) 0.039(5) 0.014(4) -0.006(4) 0.000(3) -0.001(4)
C46 0.039(5) 0.034(5) 0.022(5) -0.004(4) -0.005(4) -0.002(4)
C47 0.028(5) 0.061(7) 0.021(5) -0.009(4) 0.003(4) -0.020(5)
C48 0.025(4) 0.061(7) 0.037(6) -0.017(5) 0.001(4) 0.008(5)
C49 0.026(4) 0.048(6) 0.038(6) -0.012(5) -0.004(4) 0.008(4)
C50 0.044(5) 0.040(6) 0.019(5) 0.005(4) -0.005(4) 0.009(4)
C51 0.026(4) 0.041(5) 0.017(4) -0.006(4) 0.003(3) -0.001(4)
C52 0.034(4) 0.050(6) 0.015(4) -0.003(4) 0.003(4) -0.006(4)
C53 0.033(4) 0.046(6) 0.017(4) 0.000(4) -0.001(4) -0.006(4)
C54 0.038(5) 0.044(6) 0.018(4) 0.003(4) 0.009(4) 0.005(4)
C55 0.030(4) 0.053(6) 0.023(5) 0.011(4) 0.007(4) 0.000(4)
C56 0.019(4) 0.052(6) 0.030(5) -0.004(4) -0.001(4) 0.000(4)
C57 0.056(6) 0.056(7) 0.029(5) 0.006(5) 0.010(4) -0.001(5)
C58 0.025(4) 0.050(6) 0.017(4) 0.005(4) -0.003(3) -0.006(4)
C59 0.031(5) 0.052(6) 0.032(5) -0.002(5) 0.003(4) -0.003(4)
C60 0.031(5) 0.065(7) 0.047(6) 0.003(5) -0.002(4) -0.009(5)
C61 0.025(5) 0.085(8) 0.051(7) 0.012(6) -0.001(5) -0.016(5)
C62 0.039(6) 0.104(9) 0.039(6) -0.005(6) -0.009(5) -0.017(6)
C63 0.044(6) 0.079(8) 0.025(5) -0.005(5) -0.002(4) -0.016(5)
C64 0.040(5) 0.035(5) 0.023(5) 0.002(4) -0.001(4) -0.005(4)
C65 0.045(6) 0.051(7) 0.078(8) -0.037(6) -0.019(5) 0.007(5)
C66 0.040(6) 0.048(8) 0.154(13) -0.015(8) 0.019(7) -0.001(6)
C67 0.097(10) 0.048(8) 0.083(10) -0.002(7) 0.011(8) 0.030(7)
C68 0.087(9) 0.046(7) 0.052(7) -0.006(6) -0.018(6) 0.004(6)
C69 0.078(8) 0.056(7) 0.046(7) -0.011(6) -0.019(6) 0.015(6)
C70 0.024(4) 0.037(5) 0.022(5) 0.001(4) 0.006(3) 0.005(4)
C71 0.059(6) 0.043(6) 0.038(6) 0.002(5) -0.016(5) -0.004(5)
C72 0.096(9) 0.061(7) 0.029(6) 0.012(5) -0.018(6) 0.004(7)
C73 0.044(6) 0.048(6) 0.040(6) 0.017(5) 0.009(5) 0.008(5)
C74 0.027(5) 0.048(6) 0.069(8) 0.018(6) -0.003(5) 0.001(4)
C75 0.038(5) 0.048(6) 0.039(6) 0.022(5) -0.004(4) -0.009(5)
C76 0.095(9) 0.067(8) 0.056(7) 0.040(6) 0.039(6) 0.026(7)
C77 0.035(5) 0.064(7) 0.019(5) -0.015(5) 0.000(4) -0.006(5)
C78 0.058(6) 0.058(7) 0.028(5) -0.014(5) -0.001(5) -0.018(5)
C79 0.053(7) 0.109(11) 0.049(7) -0.031(8) 0.000(6) -0.027(8)
C80 0.068(9) 0.111(11) 0.052(8) -0.034(8) 0.021(6) -0.059(8)
C81 0.076(8) 0.066(8) 0.054(7) -0.022(6) 0.024(6) -0.032(7)
C82 0.058(6) 0.044(7) 0.042(6) -0.011(5) 0.022(5) -0.015(5)
C83 0.029(5) 0.054(6) 0.022(5) 0.001(4) -0.007(4) 0.005(4)
C84 0.042(5) 0.063(7) 0.040(6) 0.000(5) -0.011(5) -0.009(5)
C85 0.065(7) 0.098(10) 0.023(6) 0.005(6) -0.011(5) -0.003(7)
C86 0.076(8) 0.091(9) 0.030(6) 0.017(6) -0.021(5) -0.014(7)
C87 0.066(7) 0.063(7) 0.037(6) 0.016(5) -0.016(5) -0.020(6)
C88 0.055(6) 0.060(7) 0.021(5) -0.003(5) -0.005(4) -0.001(5)
C89 0.027(4) 0.048(6) 0.021(5) -0.009(4) 0.008(4) 0.002(4)
C90 0.034(5) 0.074(8) 0.024(5) -0.010(5) -0.005(4) 0.005(5)
C91 0.033(5) 0.055(7) 0.044(6) -0.019(5) -0.005(4) 0.003(5)
C92 0.026(5) 0.063(7) 0.031(6) -0.014(5) 0.007(4) -0.013(5)
C93 0.046(6) 0.064(7) 0.023(5) -0.001(5) 0.007(4) -0.010(5)
C94 0.042(5) 0.057(7) 0.026(5) -0.001(5) 0.005(4) -0.007(5)
C95 0.055(6) 0.090(9) 0.040(6) -0.033(6) 0.011(5) -0.007(6)
C96 0.017(4) 0.033(5) 0.028(5) 0.003(4) 0.004(3) 0.001(3)
C97 0.017(4) 0.053(6) 0.029(5) -0.006(4) -0.002(4) 0.005(4)
C98 0.028(5) 0.056(7) 0.042(6) -0.009(5) -0.006(4) -0.001(5)
C99 0.033(5) 0.040(6) 0.058(7) -0.002(5) -0.002(5) -0.004(4)
C100 0.046(6) 0.062(7) 0.037(6) 0.006(5) 0.016(5) -0.003(5)
C101 0.030(5) 0.041(6) 0.038(6) -0.002(5) 0.004(4) 0.005(4)
C102 0.030(4) 0.033(5) 0.019(4) 0.001(4) 0.005(4) 0.004(4)
C103 0.031(5) 0.046(6) 0.030(5) 0.002(5) 0.000(4) 0.001(4)
C104 0.044(6) 0.046(6) 0.043(6) 0.005(5) 0.004(5) -0.002(5)
C105 0.045(6) 0.049(7) 0.034(6) 0.006(5) 0.002(4) 0.015(5)
C106 0.047(6) 0.066(7) 0.022(5) 0.000(5) -0.006(4) 0.017(5)
C107 0.034(5) 0.047(6) 0.020(5) -0.006(4) -0.009(4) 0.009(4)
C108 0.030(4) 0.040(5) 0.015(4) 0.002(4) 0.005(3) 0.000(4)
C109 0.036(5) 0.052(6) 0.020(5) -0.002(4) 0.003(4) 0.007(4)
C110 0.030(4) 0.051(6) 0.021(5) 0.003(4) 0.001(4) 0.008(4)
C111 0.032(5) 0.042(5) 0.019(5) 0.000(4) 0.012(4) 0.004(4)
C112 0.034(5) 0.050(6) 0.041(6) -0.013(5) 0.001(4) -0.004(5)
C113 0.023(4) 0.052(6) 0.032(5) -0.018(5) -0.004(4) -0.002(4)
C114 0.034(5) 0.055(7) 0.047(6) -0.003(5) 0.007(4) 0.008(5)
C115 0.035(5) 0.067(7) 0.024(5) 0.010(5) 0.004(4) 0.012(5)
C116 0.051(6) 0.108(10) 0.054(8) 0.002(7) 0.008(6) -0.017(7)
N1 0.021(3) 0.044(5) 0.020(4) 0.003(3) 0.003(3) 0.008(3)
N2 0.023(3) 0.033(4) 0.021(4) 0.003(3) -0.003(3) 0.007(3)
N3 0.026(3) 0.034(4) 0.019(3) 0.007(3) 0.003(3) 0.000(3)
N4 0.026(3) 0.033(4) 0.019(4) 0.002(3) -0.003(3) -0.002(3)
N5 0.033(4) 0.037(4) 0.017(4) -0.007(3) 0.001(3) 0.000(3)
N6 0.024(3) 0.035(4) 0.018(3) -0.003(3) 0.003(3) 0.002(3)
N7 0.042(5) 0.073(6) 0.021(4) 0.000(4) -0.003(4) 0.014(4)
P1 0.0222(10) 0.0374(13) 0.0163(11) 0.0000(10) -0.0006(8) -0.0002(10)
P2 0.0281(11) 0.0353(13) 0.0186(11) 0.0028(10) -0.0012(9) -0.0029(10)
P3 0.0227(10) 0.0414(14) 0.0162(11) 0.0008(10) 0.0014(9) 0.0031(10)
P4 0.0304(11) 0.0451(15) 0.0172(11) -0.0012(10) -0.0004(9) -0.0043(11)
P5 0.0215(10) 0.0388(14) 0.0176(11) -0.0007(10) -0.0004(8) 0.0004(10)
P6 0.0285(11) 0.0378(14) 0.0242(12) 0.0027(10) 0.0013(9) 0.0018(10)
Fe1 0.0259(6) 0.0372(7) 0.0157(6) 0.0020(5) -0.0015(5) -0.0027(5)
Fe2 0.0291(6) 0.0410(8) 0.0222(6) 0.0004(6) 0.0008(5) -0.0012(6)
Fe3 0.0315(6) 0.0477(8) 0.0226(7) -0.0039(6) -0.0049(5) 0.0053(6)
Co1 0.0202(5) 0.0353(7) 0.0152(5) 0.0002(5) -0.0002(4) 0.0003(5)
Co2 0.0223(5) 0.0350(7) 0.0170(6) 0.0002(5) -0.0003(4) -0.0013(5)
Co3 0.0228(5) 0.0329(7) 0.0159(6) 0.0005(5) 0.0019(4) 0.0020(5)
Co4 0.0239(5) 0.0346(7) 0.0165(6) -0.0018(5) -0.0005(4) -0.0004(5)
Co5 0.0219(5) 0.0364(7) 0.0164(6) -0.0001(5) -0.0019(4) -0.0002(5)
Co6 0.0231(5) 0.0350(7) 0.0161(6) 0.0008(5) 0.0012(4) 0.0011(5)
Se1 0.0211(4) 0.0348(5) 0.0173(4) 0.0013(4) 0.0011(3) 0.0011(4)
Se2 0.0231(4) 0.0350(5) 0.0171(4) 0.0015(4) -0.0002(3) 0.0013(4)
Se3 0.0272(4) 0.0336(5) 0.0174(4) 0.0003(4) 0.0014(3) 0.0008(4)
Se4 0.0244(4) 0.0376(5) 0.0175(4) -0.0007(4) -0.0020(3) -0.0007(4)
Se5 0.0272(4) 0.0379(5) 0.0160(4) 0.0009(4) -0.0009(3) 0.0031(4)
Se6 0.0214(4) 0.0355(5) 0.0167(4) -0.0002(4) 0.0005(3) 0.0025(4)
Se7 0.0220(4) 0.0394(5) 0.0166(4) 0.0022(4) -0.0004(3) -0.0006(4)
Se8 0.0262(4) 0.0358(5) 0.0174(4) 0.0013(4) 0.0026(3) 0.0020(4)
S1 0.077(3) 0.043(3) 0.042(2) -0.002(3) -0.020(2) 0.005(3)
O1 0.046(10) 0.076(13) 0.028(6) 0.015(7) -0.020(5) -0.012(8)
O2 0.070(8) 0.130(11) 0.087(10) -0.064(9) -0.012(7) 0.015(8)
O3 0.093(9) 0.071(8) 0.052(7) 0.002(6) -0.035(6) -0.012(6)
C117 0.14(2) 0.15(2) 0.048(12) 0.032(14) 0.008(13) -0.096(19)
F1 0.107(9) 0.134(10) 0.080(8) 0.005(7) -0.012(7) -0.023(7)
F2 0.142(10) 0.110(9) 0.069(7) 0.030(6) -0.009(7) -0.021(7)
F3 0.073(7) 0.135(10) 0.132(10) 0.037(8) 0.001(7) -0.002(7)
S1A 0.077(3) 0.043(3) 0.042(2) -0.002(3) -0.020(2) 0.005(3)
O3A 0.093(9) 0.071(8) 0.052(7) 0.002(6) -0.035(6) -0.012(6)
O2A 0.070(8) 0.130(11) 0.087(10) -0.064(9) -0.012(7) 0.015(8)
O1A 0.046(10) 0.076(13) 0.028(6) 0.015(7) -0.020(5) -0.012(8)
C11A 0.14(2) 0.15(2) 0.048(12) 0.032(14) 0.008(13) -0.096(19)
F1A 0.107(9) 0.134(10) 0.080(8) 0.005(7) -0.012(7) -0.023(7)
F2A 0.142(10) 0.110(9) 0.069(7) 0.030(6) -0.009(7) -0.021(7)
F3A 0.073(7) 0.135(10) 0.132(10) 0.037(8) 0.001(7) -0.002(7)
C118 0.12(2) 0.14(2) 0.11(2) -0.002(16) 0.007(16) 0.008(16)
C119 0.085(11) 0.082(11) 0.093(11) -0.003(9) -0.006(8) 0.003(8)
O4 0.088(8) 0.071(8) 0.068(8) -0.011(7) -0.010(7) 0.014(7)
C120 0.089(10) 0.105(11) 0.095(11) 0.001(9) -0.007(8) -0.004(8)
C121 0.130(16) 0.093(15) 0.134(17) -0.021(13) -0.035(14) 0.004(13)
C122 0.086(14) 0.110(16) 0.085(14) 0.012(13) -0.012(12) 0.019(13)
C123 0.188(18) 0.194(18) 0.190(18) 0.007(10) 0.001(10) -0.005(10)
O5 0.101(9) 0.148(10) 0.106(9) 0.008(8) -0.005(7) -0.007(8)
C124 0.073(8) 0.029(7) 0.050(8) -0.009(6) 0.016(7) 0.016(7)
C125 0.074(11) 0.040(9) 0.047(10) -0.013(8) 0.021(9) -0.028(8)
C18A 0.13(2) 0.15(2) 0.14(2) 0.025(17) 0.009(18) 0.025(18)
C19A 0.109(14) 0.118(15) 0.105(15) 0.002(9) -0.006(9) 0.012(9)
O4A 0.059(8) 0.069(9) 0.056(8) -0.005(7) -0.010(7) 0.006(7)
C20A 0.076(14) 0.080(14) 0.081(14) -0.001(10) 0.000(9) 0.001(10)
C21A 0.019(10) 0.036(12) 0.021(11) 0.001(9) -0.007(8) -0.011(9)


#----------------------------------------------------------------------------#
#                   MOLECULAR GEOMETRY                                       #
#----------------------------------------------------------------------------#

_geom_special_details            
;
 All esds (except the esd in the dihedral angle between two l.s. planes)
 are estimated using the full covariance matrix.  The cell esds are taken
 into account individually in the estimation of esds in distances, angles
 and torsion angles; correlations between esds in cell parameters are only
 used when they are defined by crystal symmetry.  An approximate (isotropic)
 treatment of cell esds is used for estimating esds involving l.s. planes.
;
loop_
_geom_bond_atom_site_label_1
_geom_bond_atom_site_label_2
_geom_bond_distance
_geom_bond_site_symmetry_2
_geom_bond_publ_flag
C1 C6 1.378(12) . ?
C1 C2 1.409(11) . ?
C1 P6 1.833(8) . ?
C2 C3 1.394(13) . ?
C2 H2 0.95 . ?
C3 C4 1.368(15) . ?
C3 H3 0.95 . ?
C4 C5 1.373(15) . ?
C4 H4 0.95 . ?
C5 C6 1.410(12) . ?
C5 H5 0.95 . ?
C6 H6 0.95 . ?
C7 C8 1.380(11) . ?
C7 C12 1.389(12) . ?
C7 P6 1.826(9) . ?
C8 C9 1.401(14) . ?
C8 H8 0.95 . ?
C9 C10 1.365(15) . ?
C9 H9 0.95 . ?
C10 C11 1.373(13) . ?
C10 H10 0.95 . ?
C11 C12 1.403(11) . ?
C11 H11 0.95 . ?
C12 H12 0.95 . ?
C13 C14 1.389(10) . ?
C13 C18 1.401(10) . ?
C13 N2 1.421(10) . ?
C14 C15 1.389(11) . ?
C14 H14 0.95 . ?
C15 C16 1.389(11) . ?
C15 H15 0.95 . ?
C16 C17 1.389(11) . ?
C16 C19 1.497(11) . ?
C17 C18 1.364(11) . ?
C17 H17 0.95 . ?
C18 H18 0.95 . ?
C19 H19A 0.98 . ?
C19 H19B 0.98 . ?
C19 H19C 0.98 . ?
C20 C21 1.374(11) . ?
C20 C25 1.401(11) . ?
C20 P5 1.832(8) . ?
C21 C22 1.381(12) . ?
C21 H21 0.95 . ?
C22 C23 1.364(13) . ?
C22 H22 0.95 . ?
C23 C24 1.373(12) . ?
C23 H23 0.95 . ?
C24 C25 1.401(11) . ?
C24 H24 0.95 . ?
C25 H25 0.95 . ?
C26 C27 1.378(10) . ?
C26 C31 1.380(10) . ?
C26 P5 1.843(7) . ?
C27 C28 1.375(11) . ?
C27 H27 0.95 . ?
C28 C29 1.381(12) . ?
C28 H28 0.95 . ?
C29 C30 1.356(11) . ?
C29 H29 0.95 . ?
C30 C31 1.375(11) . ?
C30 H30 0.95 . ?
C31 H31 0.95 . ?
C32 C33 1.379(11) . ?
C32 C37 1.395(11) . ?
C32 N1 1.433(10) . ?
C33 C34 1.399(13) . ?
C33 H33 0.95 . ?
C34 C35 1.387(15) . ?
C34 H34 0.95 . ?
C35 C36 1.364(13) . ?
C35 C38 1.528(14) . ?
C36 C37 1.395(12) . ?
C36 H36 0.95 . ?
C37 H37 0.95 . ?
C38 H38A 0.98 . ?
C38 H38B 0.98 . ?
C38 H38C 0.98 . ?
C39 C44 1.396(10) . ?
C39 C40 1.406(10) . ?
C39 P1 1.814(8) . ?
C40 C41 1.376(11) . ?
C40 H40 0.95 . ?
C41 C42 1.368(11) . ?
C41 H41 0.95 . ?
C42 C43 1.371(11) . ?
C42 H42 0.95 . ?
C43 C44 1.379(11) . ?
C43 H43 0.95 . ?
C44 H44 0.95 . ?
C45 C50 1.378(10) . ?
C45 C46 1.403(11) . ?
C45 P1 1.844(7) . ?
C46 C47 1.405(10) . ?
C46 H46 0.95 . ?
C47 C48 1.382(12) . ?
C47 H47 0.95 . ?
C48 C49 1.365(12) . ?
C48 H48 0.95 . ?
C49 C50 1.401(11) . ?
C49 H49 0.95 . ?
C50 H50 0.95 . ?
C51 C56 1.389(10) . ?
C51 C52 1.398(10) . ?
C51 N3 1.431(9) . ?
C52 C53 1.401(10) . ?
C52 H52 0.95 . ?
C53 C54 1.376(11) . ?
C53 H53 0.95 . ?
C54 C55 1.370(11) . ?
C54 C57 1.509(11) . ?
C55 C56 1.394(11) . ?
C55 H55 0.95 . ?
C56 H56 0.95 . ?
C57 H57A 0.98 . ?
C57 H57B 0.98 . ?
C57 H57C 0.98 . ?
C58 C59 1.376(11) . ?
C58 C63 1.410(11) . ?
C58 P2 1.832(8) . ?
C59 C60 1.402(11) . ?
C59 H59 0.95 . ?
C60 C61 1.347(12) . ?
C60 H60 0.95 . ?
C61 C62 1.374(12) . ?
C61 H61 0.95 . ?
C62 C63 1.378(12) . ?
C62 H62 0.95 . ?
C63 H63 0.95 . ?
C64 C65 1.329(12) . ?
C64 C69 1.421(12) . ?
C64 P2 1.813(9) . ?
C65 C66 1.391(13) . ?
C65 H65 0.95 . ?
C66 C67 1.351(15) . ?
C66 H66 0.95 . ?
C67 C68 1.391(15) . ?
C67 H67 0.95 . ?
C68 C69 1.412(13) . ?
C68 H68 0.95 . ?
C69 H69 0.95 . ?
C70 C71 1.371(11) . ?
C70 C75 1.406(11) . ?
C70 N4 1.412(10) . ?
C71 C72 1.397(13) . ?
C71 H71 0.95 . ?
C72 C73 1.368(13) . ?
C72 H72 0.95 . ?
C73 C74 1.403(13) . ?
C73 C76 1.523(12) . ?
C74 C75 1.374(12) . ?
C74 H74 0.95 . ?
C75 H75 0.95 . ?
C76 H76A 0.98 . ?
C76 H76B 0.98 . ?
C76 H76C 0.98 . ?
C77 C78 1.402(12) . ?
C77 C82 1.403(12) . ?
C77 P4 1.803(9) . ?
C78 C79 1.387(13) . ?
C78 H78 0.95 . ?
C79 C80 1.376(16) . ?
C79 H79 0.95 . ?
C80 C81 1.389(15) . ?
C80 H80 0.95 . ?
C81 C82 1.396(12) . ?
C81 H81 0.95 . ?
C82 H82 0.95 . ?
C83 C88 1.372(12) . ?
C83 C84 1.401(11) . ?
C83 P4 1.824(9) . ?
C84 C85 1.397(13) . ?
C84 H84 0.95 . ?
C85 C86 1.388(14) . ?
C85 H85 0.95 . ?
C86 C87 1.379(13) . ?
C86 H86 0.95 . ?
C87 C88 1.400(12) . ?
C87 H87 0.95 . ?
C88 H88 0.95 . ?
C89 C94 1.389(11) . ?
C89 C90 1.399(12) . ?
C89 N5 1.427(9) . ?
C90 C91 1.407(11) . ?
C90 H90 0.95 . ?
C91 C92 1.388(12) . ?
C91 H91 0.95 . ?
C92 C93 1.365(13) . ?
C92 C95 1.521(12) . ?
C93 C94 1.394(12) . ?
C93 H93 0.95 . ?
C94 H94 0.95 . ?
C95 H95A 0.98 . ?
C95 H95B 0.98 . ?
C95 H95C 0.98 . ?
C96 C97 1.389(11) . ?
C96 C101 1.396(11) . ?
C96 P3 1.839(8) . ?
C97 C98 1.389(12) . ?
C97 H97 0.95 . ?
C98 C99 1.388(12) . ?
C98 H98 0.95 . ?
C99 C100 1.382(12) . ?
C99 H99 0.95 . ?
C100 C101 1.385(12) . ?
C100 H100 0.95 . ?
C101 H101 0.95 . ?
C102 C107 1.389(10) . ?
C102 C103 1.392(11) . ?
C102 P3 1.818(8) . ?
C103 C104 1.389(11) . ?
C103 H103 0.95 . ?
C104 C105 1.396(12) . ?
C104 H104 0.95 . ?
C105 C106 1.366(12) . ?
C105 H105 0.95 . ?
C106 C107 1.387(11) . ?
C106 H106 0.95 . ?
C107 H107 0.95 . ?
C108 C113 1.397(11) . ?
C108 C109 1.402(10) . ?
C108 N6 1.403(9) . ?
C109 C110 1.378(11) . ?
C109 H109 0.95 . ?
C110 C111 1.375(11) . ?
C110 H110 0.95 . ?
C111 C112 1.385(11) . ?
C111 C114 1.521(11) . ?
C112 C113 1.374(11) . ?
C112 H112 0.95 . ?
C113 H113 0.95 . ?
C114 H11A 0.98 . ?
C114 H11B 0.98 . ?
C114 H11C 0.98 . ?
C115 N7 1.144(10) . ?
C115 C116 1.439(13) . ?
C116 H20A 0.98 . ?
C116 H20B 0.98 . ?
C116 H20C 0.98 . ?
N1 P5 1.656(7) . ?
N1 Fe2 1.982(6) . ?
N2 P6 1.654(6) . ?
N2 Fe2 1.980(6) . ?
N3 P1 1.674(6) . ?
N3 Fe1 1.945(6) . ?
N4 P2 1.678(6) . ?
N4 Fe1 1.956(6) . ?
N5 P4 1.668(6) . ?
N5 Fe3 1.955(6) . ?
N6 P3 1.664(6) . ?
N6 Fe3 1.980(6) . ?
N7 Fe3 2.118(8) . ?
P1 Co1 2.173(2) . ?
P2 Co2 2.169(2) . ?
P3 Co3 2.186(2) . ?
P4 Co4 2.180(2) . ?
P5 Co5 2.188(2) . ?
P6 Co6 2.179(3) . ?
Fe1 Se7 2.4118(13) . ?
Fe1 Se2 2.4134(13) . ?
Fe1 Co2 2.7659(15) . ?
Fe1 Co1 2.7851(16) . ?
Fe2 O1A 1.89(3) . ?
Fe2 O1 2.065(14) . ?
Fe2 Se5 2.4952(15) . ?
Fe3 Se8 2.5735(14) . ?
Co1 Se6 2.3317(13) . ?
Co1 Se1 2.3408(12) . ?
Co1 Se2 2.4081(13) . ?
Co1 Se7 2.4311(12) . ?
Co1 Co2 2.8011(15) . ?
Co1 Co3 2.9066(14) . ?
Co1 Co5 2.9587(14) . ?
Co2 Se3 2.3340(13) . ?
Co2 Se4 2.3480(12) . ?
Co2 Se7 2.3997(13) . ?
Co2 Se2 2.4349(12) . ?
Co2 Co5 2.9085(15) . ?
Co2 Co3 2.9404(14) . ?
Co2 Co4 2.9837(15) . ?
Co3 Se1 2.3213(13) . ?
Co3 Se3 2.3399(13) . ?
Co3 Se8 2.3436(13) . ?
Co3 Se2 2.3753(13) . ?
Co3 Co4 2.8429(14) . ?
Co3 Co6 2.9254(15) . ?
Co4 Se4 2.3237(13) . ?
Co4 Se3 2.3256(13) . ?
Co4 Se8 2.3611(13) . ?
Co4 Se5 2.3758(13) . ?
Co4 Co6 2.9296(15) . ?
Co4 Co5 2.9408(14) . ?
Co5 Se4 2.3211(13) . ?
Co5 Se6 2.3213(13) . ?
Co5 Se5 2.3515(13) . ?
Co5 Se7 2.3686(13) . ?
Co5 Co6 2.8451(14) . ?
Co6 Se6 2.3154(12) . ?
Co6 Se1 2.3189(12) . ?
Co6 Se5 2.3872(13) . ?
Co6 Se8 2.3908(13) . ?
S1 O1 1.438(17) . ?
S1 O3 1.495(12) . ?
S1 O2 1.618(14) . ?
S1 C117 1.65(2) . ?
C117 F1 1.33(2) . ?
C117 F2 1.33(2) . ?
C117 F3 1.46(2) . ?
S1A O3A 1.441(17) . ?
S1A O1A 1.493(18) . ?
S1A O2A 1.589(15) . ?
S1A C11A 1.70(2) . ?
C11A F2A 1.29(2) . ?
C11A F1A 1.32(2) . ?
C11A F3A 1.48(2) . ?
C118 C119 1.54(3) . ?
C118 H40A 0.98 . ?
C118 H40B 0.98 . ?
C118 H40C 0.98 . ?
C119 O4 1.50(2) . ?
C119 H40D 0.99 . ?
C119 H40E 0.99 . ?
O4 C120 1.418(18) . ?
C120 C121 1.494(19) . ?
C120 H40F 0.99 . ?
C120 H40G 0.99 . ?
C121 H40H 0.98 . ?
C121 H40I 0.98 . ?
C121 H40J 0.98 . ?
C122 C123 1.57(3) . ?
C122 H40K 0.98 . ?
C122 H40L 0.98 . ?
C122 H40M 0.98 . ?
C123 O5 1.52(2) . ?
C123 H40N 0.99 . ?
C123 H40O 0.99 . ?
O5 C124 1.414(16) . ?
C124 C125 1.499(18) . ?
C124 H40P 0.99 . ?
C124 H40Q 0.99 . ?
C125 H40R 0.98 . ?
C125 H40S 0.98 . ?
C125 H40T 0.98 . ?
C18A C19A 1.53(3) . ?
C18A H40U 0.98 . ?
C18A H40V 0.98 . ?
C18A H40W 0.98 . ?
C19A O4A 1.50(2) . ?
C19A H41A 0.99 . ?
C19A H41B 0.99 . ?
O4A C20A 1.41(2) . ?
C20A C21A 1.49(2) . ?
C20A H42A 0.99 . ?
C20A H42B 0.99 . ?
C21A H43A 0.98 . ?
C21A H43B 0.98 . ?
C21A H43C 0.98 . ?

loop_
_geom_angle_atom_site_label_1
_geom_angle_atom_site_label_2
_geom_angle_atom_site_label_3
_geom_angle
_geom_angle_site_symmetry_1
_geom_angle_site_symmetry_3
_geom_angle_publ_flag
C6 C1 C2 120.1(8) . . ?
C6 C1 P6 118.5(6) . . ?
C2 C1 P6 121.2(7) . . ?
C3 C2 C1 119.8(10) . . ?
C3 C2 H2 120.1 . . ?
C1 C2 H2 120.1 . . ?
C4 C3 C2 119.3(10) . . ?
C4 C3 H3 120.3 . . ?
C2 C3 H3 120.3 . . ?
C3 C4 C5 121.7(10) . . ?
C3 C4 H4 119.2 . . ?
C5 C4 H4 119.2 . . ?
C4 C5 C6 119.8(10) . . ?
C4 C5 H5 120.1 . . ?
C6 C5 H5 120.1 . . ?
C1 C6 C5 119.1(9) . . ?
C1 C6 H6 120.4 . . ?
C5 C6 H6 120.4 . . ?
C8 C7 C12 117.4(9) . . ?
C8 C7 P6 125.1(8) . . ?
C12 C7 P6 117.4(6) . . ?
C7 C8 C9 121.7(10) . . ?
C7 C8 H8 119.1 . . ?
C9 C8 H8 119.1 . . ?
C10 C9 C8 119.5(10) . . ?
C10 C9 H9 120.3 . . ?
C8 C9 H9 120.3 . . ?
C9 C10 C11 120.8(10) . . ?
C9 C10 H10 119.6 . . ?
C11 C10 H10 119.6 . . ?
C10 C11 C12 119.1(10) . . ?
C10 C11 H11 120.4 . . ?
C12 C11 H11 120.4 . . ?
C7 C12 C11 121.5(9) . . ?
C7 C12 H12 119.2 . . ?
C11 C12 H12 119.2 . . ?
C14 C13 C18 116.5(8) . . ?
C14 C13 N2 125.6(7) . . ?
C18 C13 N2 117.8(7) . . ?
C15 C14 C13 121.2(8) . . ?
C15 C14 H14 119.4 . . ?
C13 C14 H14 119.4 . . ?
C14 C15 C16 122.1(8) . . ?
C14 C15 H15 119 . . ?
C16 C15 H15 119 . . ?
C17 C16 C15 116.1(8) . . ?
C17 C16 C19 121.9(8) . . ?
C15 C16 C19 122.0(8) . . ?
C18 C17 C16 122.5(8) . . ?
C18 C17 H17 118.7 . . ?
C16 C17 H17 118.7 . . ?
C17 C18 C13 121.6(8) . . ?
C17 C18 H18 119.2 . . ?
C13 C18 H18 119.2 . . ?
C16 C19 H19A 109.5 . . ?
C16 C19 H19B 109.5 . . ?
H19A C19 H19B 109.5 . . ?
C16 C19 H19C 109.5 . . ?
H19A C19 H19C 109.5 . . ?
H19B C19 H19C 109.5 . . ?
C21 C20 C25 119.7(8) . . ?
C21 C20 P5 120.9(7) . . ?
C25 C20 P5 119.4(6) . . ?
C20 C21 C22 120.3(9) . . ?
C20 C21 H21 119.8 . . ?
C22 C21 H21 119.8 . . ?
C23 C22 C21 120.7(9) . . ?
C23 C22 H22 119.6 . . ?
C21 C22 H22 119.6 . . ?
C22 C23 C24 120.0(9) . . ?
C22 C23 H23 120 . . ?
C24 C23 H23 120 . . ?
C23 C24 C25 120.4(9) . . ?
C23 C24 H24 119.8 . . ?
C25 C24 H24 119.8 . . ?
C20 C25 C24 118.8(8) . . ?
C20 C25 H25 120.6 . . ?
C24 C25 H25 120.6 . . ?
C27 C26 C31 118.1(7) . . ?
C27 C26 P5 121.0(6) . . ?
C31 C26 P5 120.9(6) . . ?
C28 C27 C26 120.9(8) . . ?
C28 C27 H27 119.6 . . ?
C26 C27 H27 119.6 . . ?
C27 C28 C29 119.9(8) . . ?
C27 C28 H28 120 . . ?
C29 C28 H28 120 . . ?
C30 C29 C28 119.5(8) . . ?
C30 C29 H29 120.3 . . ?
C28 C29 H29 120.3 . . ?
C29 C30 C31 120.6(8) . . ?
C29 C30 H30 119.7 . . ?
C31 C30 H30 119.7 . . ?
C30 C31 C26 120.8(7) . . ?
C30 C31 H31 119.6 . . ?
C26 C31 H31 119.6 . . ?
C33 C32 C37 117.4(8) . . ?
C33 C32 N1 122.3(8) . . ?
C37 C32 N1 120.1(7) . . ?
C32 C33 C34 121.6(10) . . ?
C32 C33 H33 119.2 . . ?
C34 C33 H33 119.2 . . ?
C35 C34 C33 121.1(10) . . ?
C35 C34 H34 119.4 . . ?
C33 C34 H34 119.4 . . ?
C36 C35 C34 116.7(10) . . ?
C36 C35 C38 121.7(12) . . ?
C34 C35 C38 121.6(11) . . ?
C35 C36 C37 123.3(10) . . ?
C35 C36 H36 118.3 . . ?
C37 C36 H36 118.3 . . ?
C32 C37 C36 119.8(9) . . ?
C32 C37 H37 120.1 . . ?
C36 C37 H37 120.1 . . ?
C35 C38 H38A 109.5 . . ?
C35 C38 H38B 109.5 . . ?
H38A C38 H38B 109.5 . . ?
C35 C38 H38C 109.5 . . ?
H38A C38 H38C 109.5 . . ?
H38B C38 H38C 109.5 . . ?
C44 C39 C40 117.3(8) . . ?
C44 C39 P1 124.2(6) . . ?
C40 C39 P1 118.4(6) . . ?
C41 C40 C39 120.9(8) . . ?
C41 C40 H40 119.5 . . ?
C39 C40 H40 119.5 . . ?
C42 C41 C40 120.8(8) . . ?
C42 C41 H41 119.6 . . ?
C40 C41 H41 119.6 . . ?
C41 C42 C43 119.2(8) . . ?
C41 C42 H42 120.4 . . ?
C43 C42 H42 120.4 . . ?
C42 C43 C44 121.3(8) . . ?
C42 C43 H43 119.4 . . ?
C44 C43 H43 119.4 . . ?
C43 C44 C39 120.4(8) . . ?
C43 C44 H44 119.8 . . ?
C39 C44 H44 119.8 . . ?
C50 C45 C46 120.4(7) . . ?
C50 C45 P1 121.2(6) . . ?
C46 C45 P1 117.9(6) . . ?
C45 C46 C47 119.1(8) . . ?
C45 C46 H46 120.5 . . ?
C47 C46 H46 120.5 . . ?
C48 C47 C46 119.5(8) . . ?
C48 C47 H47 120.3 . . ?
C46 C47 H47 120.3 . . ?
C49 C48 C47 121.3(8) . . ?
C49 C48 H48 119.4 . . ?
C47 C48 H48 119.4 . . ?
C48 C49 C50 120.1(8) . . ?
C48 C49 H49 120 . . ?
C50 C49 H49 120 . . ?
C45 C50 C49 119.7(8) . . ?
C45 C50 H50 120.2 . . ?
C49 C50 H50 120.2 . . ?
C56 C51 C52 116.9(7) . . ?
C56 C51 N3 119.0(7) . . ?
C52 C51 N3 124.0(7) . . ?
C51 C52 C53 120.3(7) . . ?
C51 C52 H52 119.9 . . ?
C53 C52 H52 119.9 . . ?
C54 C53 C52 121.9(8) . . ?
C54 C53 H53 119.1 . . ?
C52 C53 H53 119.1 . . ?
C55 C54 C53 117.9(7) . . ?
C55 C54 C57 120.2(8) . . ?
C53 C54 C57 121.8(8) . . ?
C54 C55 C56 121.0(8) . . ?
C54 C55 H55 119.5 . . ?
C56 C55 H55 119.5 . . ?
C51 C56 C55 121.8(7) . . ?
C51 C56 H56 119.1 . . ?
C55 C56 H56 119.1 . . ?
C54 C57 H57A 109.5 . . ?
C54 C57 H57B 109.5 . . ?
H57A C57 H57B 109.5 . . ?
C54 C57 H57C 109.5 . . ?
H57A C57 H57C 109.5 . . ?
H57B C57 H57C 109.5 . . ?
C59 C58 C63 117.3(8) . . ?
C59 C58 P2 120.0(6) . . ?
C63 C58 P2 121.9(6) . . ?
C58 C59 C60 120.9(8) . . ?
C58 C59 H59 119.6 . . ?
C60 C59 H59 119.6 . . ?
C61 C60 C59 121.2(9) . . ?
C61 C60 H60 119.4 . . ?
C59 C60 H60 119.4 . . ?
C60 C61 C62 118.9(9) . . ?
C60 C61 H61 120.5 . . ?
C62 C61 H61 120.5 . . ?
C61 C62 C63 121.4(9) . . ?
C61 C62 H62 119.3 . . ?
C63 C62 H62 119.3 . . ?
C62 C63 C58 120.3(9) . . ?
C62 C63 H63 119.9 . . ?
C58 C63 H63 119.9 . . ?
C65 C64 C69 117.1(9) . . ?
C65 C64 P2 119.7(7) . . ?
C69 C64 P2 123.2(7) . . ?
C64 C65 C66 124.3(9) . . ?
C64 C65 H65 117.8 . . ?
C66 C65 H65 117.8 . . ?
C67 C66 C65 119.2(10) . . ?
C67 C66 H66 120.4 . . ?
C65 C66 H66 120.4 . . ?
C66 C67 C68 120.1(11) . . ?
C66 C67 H67 120 . . ?
C68 C67 H67 120 . . ?
C67 C68 C69 119.5(11) . . ?
C67 C68 H68 120.3 . . ?
C69 C68 H68 120.3 . . ?
C68 C69 C64 119.7(10) . . ?
C68 C69 H69 120.2 . . ?
C64 C69 H69 120.2 . . ?
C71 C70 C75 117.5(8) . . ?
C71 C70 N4 117.7(8) . . ?
C75 C70 N4 124.8(7) . . ?
C70 C71 C72 120.9(9) . . ?
C70 C71 H71 119.6 . . ?
C72 C71 H71 119.6 . . ?
C73 C72 C71 122.7(9) . . ?
C73 C72 H72 118.7 . . ?
C71 C72 H72 118.7 . . ?
C72 C73 C74 115.9(9) . . ?
C72 C73 C76 122.7(10) . . ?
C74 C73 C76 121.4(10) . . ?
C75 C74 C73 122.4(9) . . ?
C75 C74 H74 118.8 . . ?
C73 C74 H74 118.8 . . ?
C74 C75 C70 120.5(9) . . ?
C74 C75 H75 119.8 . . ?
C70 C75 H75 119.8 . . ?
C73 C76 H76A 109.5 . . ?
C73 C76 H76B 109.5 . . ?
H76A C76 H76B 109.5 . . ?
C73 C76 H76C 109.5 . . ?
H76A C76 H76C 109.5 . . ?
H76B C76 H76C 109.5 . . ?
C78 C77 C82 117.4(9) . . ?
C78 C77 P4 121.5(8) . . ?
C82 C77 P4 120.5(7) . . ?
C79 C78 C77 121.0(11) . . ?
C79 C78 H78 119.5 . . ?
C77 C78 H78 119.5 . . ?
C80 C79 C78 121.1(11) . . ?
C80 C79 H79 119.4 . . ?
C78 C79 H79 119.4 . . ?
C79 C80 C81 119.1(11) . . ?
C79 C80 H80 120.5 . . ?
C81 C80 H80 120.5 . . ?
C80 C81 C82 120.4(12) . . ?
C80 C81 H81 119.8 . . ?
C82 C81 H81 119.8 . . ?
C81 C82 C77 120.9(10) . . ?
C81 C82 H82 119.5 . . ?
C77 C82 H82 119.5 . . ?
C88 C83 C84 118.8(8) . . ?
C88 C83 P4 118.4(6) . . ?
C84 C83 P4 121.7(7) . . ?
C85 C84 C83 120.1(9) . . ?
C85 C84 H84 120 . . ?
C83 C84 H84 120 . . ?
C86 C85 C84 120.0(10) . . ?
C86 C85 H85 120 . . ?
C84 C85 H85 120 . . ?
C87 C86 C85 120.0(10) . . ?
C87 C86 H86 120 . . ?
C85 C86 H86 120 . . ?
C86 C87 C88 119.6(10) . . ?
C86 C87 H87 120.2 . . ?
C88 C87 H87 120.2 . . ?
C83 C88 C87 121.4(9) . . ?
C83 C88 H88 119.3 . . ?
C87 C88 H88 119.3 . . ?
C94 C89 C90 117.9(8) . . ?
C94 C89 N5 122.2(8) . . ?
C90 C89 N5 119.6(8) . . ?
C89 C90 C91 120.4(9) . . ?
C89 C90 H90 119.8 . . ?
C91 C90 H90 119.8 . . ?
C92 C91 C90 120.3(9) . . ?
C92 C91 H91 119.8 . . ?
C90 C91 H91 119.8 . . ?
C93 C92 C91 119.0(8) . . ?
C93 C92 C95 121.5(9) . . ?
C91 C92 C95 119.3(9) . . ?
C92 C93 C94 121.2(9) . . ?
C92 C93 H93 119.4 . . ?
C94 C93 H93 119.4 . . ?
C89 C94 C93 121.0(9) . . ?
C89 C94 H94 119.5 . . ?
C93 C94 H94 119.5 . . ?
C92 C95 H95A 109.5 . . ?
C92 C95 H95B 109.5 . . ?
H95A C95 H95B 109.5 . . ?
C92 C95 H95C 109.5 . . ?
H95A C95 H95C 109.5 . . ?
H95B C95 H95C 109.5 . . ?
C97 C96 C101 118.5(8) . . ?
C97 C96 P3 122.9(6) . . ?
C101 C96 P3 117.8(6) . . ?
C98 C97 C96 121.3(8) . . ?
C98 C97 H97 119.3 . . ?
C96 C97 H97 119.3 . . ?
C99 C98 C97 119.9(9) . . ?
C99 C98 H98 120 . . ?
C97 C98 H98 120 . . ?
C100 C99 C98 118.8(9) . . ?
C100 C99 H99 120.6 . . ?
C98 C99 H99 120.6 . . ?
C99 C100 C101 121.7(9) . . ?
C99 C100 H100 119.2 . . ?
C101 C100 H100 119.2 . . ?
C100 C101 C96 119.8(8) . . ?
C100 C101 H101 120.1 . . ?
C96 C101 H101 120.1 . . ?
C107 C102 C103 117.5(8) . . ?
C107 C102 P3 126.2(7) . . ?
C103 C102 P3 116.3(6) . . ?
C104 C103 C102 120.8(8) . . ?
C104 C103 H103 119.6 . . ?
C102 C103 H103 119.6 . . ?
C103 C104 C105 121.0(9) . . ?
C103 C104 H104 119.5 . . ?
C105 C104 H104 119.5 . . ?
C106 C105 C104 117.8(9) . . ?
C106 C105 H105 121.1 . . ?
C104 C105 H105 121.1 . . ?
C105 C106 C107 121.6(9) . . ?
C105 C106 H106 119.2 . . ?
C107 C106 H106 119.2 . . ?
C106 C107 C102 121.2(8) . . ?
C106 C107 H107 119.4 . . ?
C102 C107 H107 119.4 . . ?
C113 C108 C109 116.0(7) . . ?
C113 C108 N6 118.2(7) . . ?
C109 C108 N6 125.8(7) . . ?
C110 C109 C108 121.3(8) . . ?
C110 C109 H109 119.3 . . ?
C108 C109 H109 119.3 . . ?
C111 C110 C109 122.6(8) . . ?
C111 C110 H110 118.7 . . ?
C109 C110 H110 118.7 . . ?
C110 C111 C112 116.0(8) . . ?
C110 C111 C114 122.4(7) . . ?
C112 C111 C114 121.6(8) . . ?
C113 C112 C111 122.7(8) . . ?
C113 C112 H112 118.6 . . ?
C111 C112 H112 118.6 . . ?
C112 C113 C108 121.2(7) . . ?
C112 C113 H113 119.4 . . ?
C108 C113 H113 119.4 . . ?
C111 C114 H11A 109.5 . . ?
C111 C114 H11B 109.5 . . ?
H11A C114 H11B 109.5 . . ?
C111 C114 H11C 109.5 . . ?
H11A C114 H11C 109.5 . . ?
H11B C114 H11C 109.5 . . ?
N7 C115 C116 179.0(11) . . ?
C115 C116 H20A 109.5 . . ?
C115 C116 H20B 109.5 . . ?
H20A C116 H20B 109.5 . . ?
C115 C116 H20C 109.5 . . ?
H20A C116 H20C 109.5 . . ?
H20B C116 H20C 109.5 . . ?
C32 N1 P5 121.6(5) . . ?
C32 N1 Fe2 116.8(5) . . ?
P5 N1 Fe2 121.0(3) . . ?
C13 N2 P6 124.0(5) . . ?
C13 N2 Fe2 118.6(5) . . ?
P6 N2 Fe2 117.3(4) . . ?
C51 N3 P1 124.0(5) . . ?
C51 N3 Fe1 127.9(5) . . ?
P1 N3 Fe1 106.6(3) . . ?
C70 N4 P2 126.3(5) . . ?
C70 N4 Fe1 127.8(5) . . ?
P2 N4 Fe1 105.8(3) . . ?
C89 N5 P4 123.6(5) . . ?
C89 N5 Fe3 116.2(5) . . ?
P4 N5 Fe3 118.2(3) . . ?
C108 N6 P3 124.4(5) . . ?
C108 N6 Fe3 117.0(5) . . ?
P3 N6 Fe3 118.6(3) . . ?
C115 N7 Fe3 167.4(7) . . ?
N3 P1 C39 107.9(3) . . ?
N3 P1 C45 110.6(3) . . ?
C39 P1 C45 104.0(4) . . ?
N3 P1 Co1 104.3(2) . . ?
C39 P1 Co1 119.1(3) . . ?
C45 P1 Co1 110.8(2) . . ?
N4 P2 C64 108.3(3) . . ?
N4 P2 C58 108.0(3) . . ?
C64 P2 C58 106.7(4) . . ?
N4 P2 Co2 104.5(2) . . ?
C64 P2 Co2 117.3(3) . . ?
C58 P2 Co2 111.7(3) . . ?
N6 P3 C102 106.9(3) . . ?
N6 P3 C96 108.3(3) . . ?
C102 P3 C96 106.0(4) . . ?
N6 P3 Co3 110.3(2) . . ?
C102 P3 Co3 113.6(3) . . ?
C96 P3 Co3 111.5(3) . . ?
N5 P4 C77 109.5(4) . . ?
N5 P4 C83 105.1(3) . . ?
C77 P4 C83 104.5(4) . . ?
N5 P4 Co4 109.1(2) . . ?
C77 P4 Co4 110.8(3) . . ?
C83 P4 Co4 117.4(3) . . ?
N1 P5 C20 107.2(4) . . ?
N1 P5 C26 105.5(3) . . ?
C20 P5 C26 102.3(3) . . ?
N1 P5 Co5 110.8(2) . . ?
C20 P5 Co5 111.4(3) . . ?
C26 P5 Co5 118.9(3) . . ?
N2 P6 C7 106.7(4) . . ?
N2 P6 C1 107.8(4) . . ?
C7 P6 C1 107.4(4) . . ?
N2 P6 Co6 111.2(2) . . ?
C7 P6 Co6 112.9(3) . . ?
C1 P6 Co6 110.6(3) . . ?
N3 Fe1 N4 142.6(3) . . ?
N3 Fe1 Se7 104.37(19) . . ?
N4 Fe1 Se7 99.81(18) . . ?
N3 Fe1 Se2 99.57(18) . . ?
N4 Fe1 Se2 105.40(18) . . ?
Se7 Fe1 Se2 96.82(5) . . ?
N3 Fe1 Co2 138.73(18) . . ?
N4 Fe1 Co2 78.63(18) . . ?
Se7 Fe1 Co2 54.71(4) . . ?
Se2 Fe1 Co2 55.58(3) . . ?
N3 Fe1 Co1 78.19(18) . . ?
N4 Fe1 Co1 139.13(18) . . ?
Se7 Fe1 Co1 55.22(4) . . ?
Se2 Fe1 Co1 54.63(4) . . ?
Co2 Fe1 Co1 60.61(4) . . ?
O1A Fe2 N2 107.4(9) . . ?
O1A Fe2 N1 109.9(11) . . ?
N2 Fe2 N1 126.7(3) . . ?
N2 Fe2 O1 120.8(5) . . ?
N1 Fe2 O1 102.8(6) . . ?
O1A Fe2 Se5 112.3(9) . . ?
N2 Fe2 Se5 105.91(18) . . ?
N1 Fe2 Se5 93.6(2) . . ?
O1 Fe2 Se5 100.3(6) . . ?
N5 Fe3 N6 142.6(3) . . ?
N5 Fe3 N7 108.9(3) . . ?
N6 Fe3 N7 99.4(3) . . ?
N5 Fe3 Se8 102.54(19) . . ?
N6 Fe3 Se8 95.86(18) . . ?
N7 Fe3 Se8 100.3(2) . . ?
P1 Co1 Se6 108.49(7) . . ?
P1 Co1 Se1 101.79(7) . . ?
Se6 Co1 Se1 84.08(4) . . ?
P1 Co1 Se2 92.27(7) . . ?
Se6 Co1 Se2 158.80(5) . . ?
Se1 Co1 Se2 87.59(4) . . ?
P1 Co1 Se7 101.29(7) . . ?
Se6 Co1 Se7 83.95(4) . . ?
Se1 Co1 Se7 156.38(5) . . ?
Se2 Co1 Se7 96.44(5) . . ?
P1 Co1 Fe1 70.54(7) . . ?
Se6 Co1 Fe1 135.78(5) . . ?
Se1 Co1 Fe1 140.13(5) . . ?
Se2 Co1 Fe1 54.80(4) . . ?
Se7 Co1 Fe1 54.57(4) . . ?
P1 Co1 Co2 129.59(8) . . ?
Se6 Co1 Co2 110.76(5) . . ?
Se1 Co1 Co2 112.46(5) . . ?
Se2 Co1 Co2 55.11(4) . . ?
Se7 Co1 Co2 54.04(3) . . ?
Fe1 Co1 Co2 59.36(4) . . ?
P1 Co1 Co3 130.15(7) . . ?
Se6 Co1 Co3 108.54(5) . . ?
Se1 Co1 Co3 51.13(3) . . ?
Se2 Co1 Co3 52.07(3) . . ?
Se7 Co1 Co3 114.70(5) . . ?
Fe1 Co1 Co3 102.98(5) . . ?
Co2 Co1 Co3 61.98(4) . . ?
P1 Co1 Co5 141.56(7) . . ?
Se6 Co1 Co5 50.36(3) . . ?
Se1 Co1 Co5 106.25(4) . . ?
Se2 Co1 Co5 114.44(5) . . ?
Se7 Co1 Co5 51.00(3) . . ?
Fe1 Co1 Co5 101.78(4) . . ?
Co2 Co1 Co5 60.59(4) . . ?
Co3 Co1 Co5 88.20(4) . . ?
P2 Co2 Se3 106.53(7) . . ?
P2 Co2 Se4 100.19(7) . . ?
Se3 Co2 Se4 84.98(4) . . ?
P2 Co2 Se7 93.03(7) . . ?
Se3 Co2 Se7 159.91(6) . . ?
Se4 Co2 Se7 87.14(4) . . ?
P2 Co2 Se2 101.78(7) . . ?
Se3 Co2 Se2 84.10(4) . . ?
Se4 Co2 Se2 157.48(6) . . ?
Se7 Co2 Se2 96.56(4) . . ?
P2 Co2 Fe1 70.88(7) . . ?
Se3 Co2 Fe1 135.56(5) . . ?
Se4 Co2 Fe1 139.44(5) . . ?
Se7 Co2 Fe1 55.12(4) . . ?
Se2 Co2 Fe1 54.85(3) . . ?
P2 Co2 Co1 130.61(7) . . ?
Se3 Co2 Co1 111.77(5) . . ?
Se4 Co2 Co1 112.89(5) . . ?
Se7 Co2 Co1 55.09(3) . . ?
Se2 Co2 Co1 54.22(3) . . ?
Fe1 Co2 Co1 60.03(4) . . ?
P2 Co2 Co5 129.79(7) . . ?
Se3 Co2 Co5 109.69(5) . . ?
Se4 Co2 Co5 51.06(3) . . ?
Se7 Co2 Co5 51.93(3) . . ?
Se2 Co2 Co5 115.33(5) . . ?
Fe1 Co2 Co5 103.54(5) . . ?
Co1 Co2 Co5 62.39(4) . . ?
P2 Co2 Co3 141.69(7) . . ?
Se3 Co2 Co3 51.11(3) . . ?
Se4 Co2 Co3 106.94(5) . . ?
Se7 Co2 Co3 114.53(5) . . ?
Se2 Co2 Co3 51.40(3) . . ?
Fe1 Co2 Co3 102.58(4) . . ?
Co1 Co2 Co3 60.77(3) . . ?
Co5 Co2 Co3 88.51(4) . . ?
P2 Co2 Co4 137.45(7) . . ?
Se3 Co2 Co4 50.06(3) . . ?
Se4 Co2 Co4 49.95(3) . . ?
Se7 Co2 Co4 111.68(5) . . ?
Se2 Co2 Co4 108.75(4) . . ?
Fe1 Co2 Co4 151.65(5) . . ?
Co1 Co2 Co4 91.66(4) . . ?
Co5 Co2 Co4 59.87(3) . . ?
Co3 Co2 Co4 57.35(3) . . ?
P3 Co3 Se1 103.46(7) . . ?
P3 Co3 Se3 99.85(7) . . ?
Se1 Co3 Se3 156.67(5) . . ?
P3 Co3 Se8 92.76(7) . . ?
Se1 Co3 Se8 87.68(5) . . ?
Se3 Co3 Se8 92.19(4) . . ?
P3 Co3 Se2 102.23(7) . . ?
Se1 Co3 Se2 88.82(4) . . ?
Se3 Co3 Se2 85.31(4) . . ?
Se8 Co3 Se2 165.00(5) . . ?
P3 Co3 Co4 128.03(7) . . ?
Se1 Co3 Co4 111.53(5) . . ?
Se3 Co3 Co4 52.23(4) . . ?
Se8 Co3 Co4 53.11(4) . . ?
Se2 Co3 Co4 115.33(5) . . ?
P3 Co3 Co1 139.50(7) . . ?
Se1 Co3 Co1 51.73(3) . . ?
Se3 Co3 Co1 108.07(4) . . ?
Se8 Co3 Co1 114.36(5) . . ?
Se2 Co3 Co1 53.10(3) . . ?
Co4 Co3 Co1 92.44(4) . . ?
P3 Co3 Co6 131.85(8) . . ?
Se1 Co3 Co6 50.88(3) . . ?
Se3 Co3 Co6 112.15(5) . . ?
Se8 Co3 Co6 52.57(3) . . ?
Se2 Co3 Co6 114.96(5) . . ?
Co4 Co3 Co6 61.03(4) . . ?
Co1 Co3 Co6 62.01(3) . . ?
P3 Co3 Co2 138.31(8) . . ?
Se1 Co3 Co2 108.37(4) . . ?
Se3 Co3 Co2 50.93(3) . . ?
Se8 Co3 Co2 114.45(5) . . ?
Se2 Co3 Co2 53.24(3) . . ?
Co4 Co3 Co2 62.09(3) . . ?
Co1 Co3 Co2 57.25(3) . . ?
Co6 Co3 Co2 89.56(4) . . ?
P4 Co4 Se4 102.72(7) . . ?
P4 Co4 Se3 91.86(7) . . ?
Se4 Co4 Se3 85.72(5) . . ?
P4 Co4 Se8 99.41(7) . . ?
Se4 Co4 Se8 157.81(6) . . ?
Se3 Co4 Se8 92.11(4) . . ?
P4 Co4 Se5 109.50(8) . . ?
Se4 Co4 Se5 85.70(4) . . ?
Se3 Co4 Se5 158.27(5) . . ?
Se8 Co4 Se5 88.37(5) . . ?
P4 Co4 Co3 126.95(7) . . ?
Se4 Co4 Co3 110.84(5) . . ?
Se3 Co4 Co3 52.69(4) . . ?
Se8 Co4 Co3 52.54(3) . . ?
Se5 Co4 Co3 112.80(5) . . ?
P4 Co4 Co6 141.42(8) . . ?
Se4 Co4 Co6 108.34(5) . . ?
Se3 Co4 Co6 112.45(5) . . ?
Se8 Co4 Co6 52.40(3) . . ?
Se5 Co4 Co6 52.22(3) . . ?
Co3 Co4 Co6 60.88(4) . . ?
P4 Co4 Co5 142.68(7) . . ?
Se4 Co4 Co5 50.68(3) . . ?
Se3 Co4 Co5 108.87(5) . . ?
Se8 Co4 Co5 110.10(5) . . ?
Se5 Co4 Co5 51.16(3) . . ?
Co3 Co4 Co5 89.76(4) . . ?
Co6 Co4 Co5 57.98(3) . . ?
P4 Co4 Co2 129.30(8) . . ?
Se4 Co4 Co2 50.67(3) . . ?
Se3 Co4 Co2 50.31(3) . . ?
Se8 Co4 Co2 112.39(4) . . ?
Se5 Co4 Co2 109.82(5) . . ?
Co3 Co4 Co2 60.56(3) . . ?
Co6 Co4 Co2 88.64(4) . . ?
Co5 Co4 Co2 58.80(3) . . ?
P5 Co5 Se4 109.52(7) . . ?
P5 Co5 Se6 94.22(7) . . ?
Se4 Co5 Se6 156.23(5) . . ?
P5 Co5 Se5 88.75(7) . . ?
Se4 Co5 Se5 86.32(4) . . ?
Se6 Co5 Se5 93.21(5) . . ?
P5 Co5 Se7 107.03(7) . . ?
Se4 Co5 Se7 88.50(5) . . ?
Se6 Co5 Se7 85.58(4) . . ?
Se5 Co5 Se7 164.22(5) . . ?
P5 Co5 Co6 120.67(7) . . ?
Se4 Co5 Co6 111.24(5) . . ?
Se6 Co5 Co6 52.06(3) . . ?
Se5 Co5 Co6 53.68(3) . . ?
Se7 Co5 Co6 115.19(5) . . ?
P5 Co5 Co2 147.54(7) . . ?
Se4 Co5 Co2 51.89(3) . . ?
Se6 Co5 Co2 107.53(4) . . ?
Se5 Co5 Co2 113.08(5) . . ?
Se7 Co5 Co2 52.90(3) . . ?
Co6 Co5 Co2 91.79(4) . . ?
P5 Co5 Co4 132.23(7) . . ?
Se4 Co5 Co4 50.76(3) . . ?
Se6 Co5 Co4 111.68(4) . . ?
Se5 Co5 Co4 51.90(4) . . ?
Se7 Co5 Co4 114.11(5) . . ?
Co6 Co5 Co4 60.81(4) . . ?
Co2 Co5 Co4 61.34(4) . . ?
P5 Co5 Co1 136.08(7) . . ?
Se4 Co5 Co1 108.40(5) . . ?
Se6 Co5 Co1 50.67(3) . . ?
Se5 Co5 Co1 115.07(5) . . ?
Se7 Co5 Co1 52.90(3) . . ?
Co6 Co5 Co1 62.31(3) . . ?
Co2 Co5 Co1 57.03(3) . . ?
Co4 Co5 Co1 89.44(4) . . ?
P6 Co6 Se6 93.87(7) . . ?
P6 Co6 Se1 100.49(7) . . ?
Se6 Co6 Se1 84.93(4) . . ?
P6 Co6 Se5 102.01(7) . . ?
Se6 Co6 Se5 92.44(4) . . ?
Se1 Co6 Se5 157.47(6) . . ?
P6 Co6 Se8 108.24(7) . . ?
Se6 Co6 Se8 157.44(6) . . ?
Se1 Co6 Se8 86.62(4) . . ?
Se5 Co6 Se8 87.42(4) . . ?
P6 Co6 Co5 129.40(7) . . ?
Se6 Co6 Co5 52.24(4) . . ?
Se1 Co6 Co5 110.58(5) . . ?
Se5 Co6 Co5 52.53(3) . . ?
Se8 Co6 Co5 112.40(5) . . ?
P6 Co6 Co3 139.86(7) . . ?
Se6 Co6 Co3 108.40(5) . . ?
Se1 Co6 Co3 50.95(3) . . ?
Se5 Co6 Co3 109.68(5) . . ?
Se8 Co6 Co3 51.11(3) . . ?
Co5 Co6 Co3 90.03(4) . . ?
P6 Co6 Co4 141.92(7) . . ?
Se6 Co6 Co4 112.24(5) . . ?
Se1 Co6 Co4 108.69(5) . . ?
Se5 Co6 Co4 51.87(3) . . ?
Se8 Co6 Co4 51.48(3) . . ?
Co5 Co6 Co4 61.21(4) . . ?
Co3 Co6 Co4 58.10(3) . . ?
Co6 Se1 Co3 78.17(4) . . ?
Co6 Se1 Co1 80.28(4) . . ?
Co3 Se1 Co1 77.14(4) . . ?
Co3 Se2 Co1 74.84(4) . . ?
Co3 Se2 Fe1 136.92(5) . . ?
Co1 Se2 Fe1 70.57(4) . . ?
Co3 Se2 Co2 75.36(4) . . ?
Co1 Se2 Co2 70.67(4) . . ?
Fe1 Se2 Co2 69.57(4) . . ?
Co4 Se3 Co2 79.63(4) . . ?
Co4 Se3 Co3 75.08(4) . . ?
Co2 Se3 Co3 77.97(4) . . ?
Co5 Se4 Co4 78.57(4) . . ?
Co5 Se4 Co2 77.06(4) . . ?
Co4 Se4 Co2 79.38(4) . . ?
Co5 Se5 Co4 76.94(4) . . ?
Co5 Se5 Co6 73.79(4) . . ?
Co4 Se5 Co6 75.91(4) . . ?
Co5 Se5 Fe2 97.75(5) . . ?
Co4 Se5 Fe2 164.96(5) . . ?
Co6 Se5 Fe2 89.12(5) . . ?
Co6 Se6 Co5 75.70(4) . . ?
Co6 Se6 Co1 80.54(4) . . ?
Co5 Se6 Co1 78.97(4) . . ?
Co5 Se7 Co2 75.17(4) . . ?
Co5 Se7 Fe1 137.69(5) . . ?
Co2 Se7 Fe1 70.18(4) . . ?
Co5 Se7 Co1 76.10(4) . . ?
Co2 Se7 Co1 70.88(4) . . ?
Fe1 Se7 Co1 70.21(4) . . ?
Co3 Se8 Co4 74.35(4) . . ?
Co3 Se8 Co6 76.32(4) . . ?
Co4 Se8 Co6 76.12(4) . . ?
Co3 Se8 Fe3 89.09(5) . . ?
Co4 Se8 Fe3 87.94(5) . . ?
Co6 Se8 Fe3 160.71(5) . . ?
O1 S1 O3 113.8(10) . . ?
O1 S1 O2 113.0(8) . . ?
O3 S1 O2 107.9(8) . . ?
O1 S1 C117 107.7(11) . . ?
O3 S1 C117 110.5(9) . . ?
O2 S1 C117 103.5(9) . . ?
S1 O1 Fe2 147.0(9) . . ?
F1 C117 F2 108.9(19) . . ?
F1 C117 F3 103.6(14) . . ?
F2 C117 F3 102.9(17) . . ?
F1 C117 S1 116.4(16) . . ?
F2 C117 S1 115.5(14) . . ?
F3 C117 S1 107.9(15) . . ?
O3A S1A O1A 116.2(16) . . ?
O3A S1A O2A 119.3(11) . . ?
O1A S1A O2A 113.1(16) . . ?
O3A S1A C11A 107.2(11) . . ?
O1A S1A C11A 102.7(14) . . ?
O2A S1A C11A 94.0(12) . . ?
S1A O1A Fe2 142(2) . . ?
F2A C11A F1A 105(2) . . ?
F2A C11A F3A 107(2) . . ?
F1A C11A F3A 116(2) . . ?
F2A C11A S1A 115.2(18) . . ?
F1A C11A S1A 111.9(19) . . ?
F3A C11A S1A 102.8(15) . . ?
C119 C118 H40A 109.5 . . ?
C119 C118 H40B 109.5 . . ?
H40A C118 H40B 109.5 . . ?
C119 C118 H40C 109.5 . . ?
H40A C118 H40C 109.5 . . ?
H40B C118 H40C 109.5 . . ?
O4 C119 C118 107.1(19) . . ?
O4 C119 H40D 110.3 . . ?
C118 C119 H40D 110.3 . . ?
O4 C119 H40E 110.3 . . ?
C118 C119 H40E 110.3 . . ?
H40D C119 H40E 108.6 . . ?
C120 O4 C119 114.4(15) . . ?
O4 C120 C121 109.9(17) . . ?
O4 C120 H40F 109.7 . . ?
C121 C120 H40F 109.7 . . ?
O4 C120 H40G 109.7 . . ?
C121 C120 H40G 109.7 . . ?
H40F C120 H40G 108.2 . . ?
C120 C121 H40H 109.5 . . ?
C120 C121 H40I 109.5 . . ?
H40H C121 H40I 109.5 . . ?
C120 C121 H40J 109.5 . . ?
H40H C121 H40J 109.5 . . ?
H40I C121 H40J 109.5 . . ?
C123 C122 H40K 109.5 . . ?
C123 C122 H40L 109.5 . . ?
H40K C122 H40L 109.5 . . ?
C123 C122 H40M 109.5 . . ?
H40K C122 H40M 109.5 . . ?
H40L C122 H40M 109.5 . . ?
O5 C123 C122 108.3(19) . . ?
O5 C123 H40N 110 . . ?
C122 C123 H40N 110 . . ?
O5 C123 H40O 110 . . ?
C122 C123 H40O 110 . . ?
H40N C123 H40O 108.4 . . ?
C124 O5 C123 117.2(16) . . ?
O5 C124 C125 112.6(13) . . ?
O5 C124 H40P 109.1 . . ?
C125 C124 H40P 109.1 . . ?
O5 C124 H40Q 109.1 . . ?
C125 C124 H40Q 109.1 . . ?
H40P C124 H40Q 107.8 . . ?
C124 C125 H40R 109.5 . . ?
C124 C125 H40S 109.5 . . ?
H40R C125 H40S 109.5 . . ?
C124 C125 H40T 109.5 . . ?
H40R C125 H40T 109.5 . . ?
H40S C125 H40T 109.5 . . ?
C19A C18A H40U 109.5 . . ?
C19A C18A H40V 109.5 . . ?
H40U C18A H40V 109.5 . . ?
C19A C18A H40W 109.5 . . ?
H40U C18A H40W 109.5 . . ?
H40V C18A H40W 109.5 . . ?
O4A C19A C18A 112(2) . . ?
O4A C19A H41A 109.2 . . ?
C18A C19A H41A 109.2 . . ?
O4A C19A H41B 109.2 . . ?
C18A C19A H41B 109.2 . . ?
H41A C19A H41B 107.9 . . ?
C20A O4A C19A 116.3(17) . . ?
O4A C20A C21A 114(2) . . ?
O4A C20A H42A 108.8 . . ?
C21A C20A H42A 108.8 . . ?
O4A C20A H42B 108.8 . . ?
C21A C20A H42B 108.8 . . ?
H42A C20A H42B 107.7 . . ?
C20A C21A H43A 109.5 . . ?
C20A C21A H43B 109.5 . . ?
H43A C21A H43B 109.5 . . ?
C20A C21A H43C 109.5 . . ?
H43A C21A H43C 109.5 . . ?
H43B C21A H43C 109.5 . . ?

_shelx_res_file                  
;
TITL JAK_265_0m in Pbca
    shelx.res
    created by SHELXL-2018/3 at 12:25:41 on 13-Nov-2018
CELL  0.71073  19.4968  29.0699  43.8897   90.000   90.000   90.000
ZERR     8.00   0.0013   0.0021   0.0031    0.000    0.000    0.000
LATT   1
SYMM  1/2 - X, - Y, 1/2 + Z
SYMM  1/2 + X, 1/2 - Y, - Z
SYMM  - X, 1/2 + Y, 1/2 - Z
SFAC  C    H    N    O    F    P    S    FE   CO   SE
UNIT  986.54 966.351 56 36.635 24 48 8 24 48 64
MERG   2
OMIT     0   2   6
OMIT     2   2   1
OMIT     1   3   3
OMIT     3   2   2
OMIT     1   4   1
OMIT     1   1   5
OMIT     0   2   2
OMIT     2   1   5
OMIT     1   4   3
OMIT     1   2   3
OMIT     5   1   3
OMIT     2   1   3
OMIT     0   0   8
OMIT    11   0  20
ISOR  0.01 C118 C119 O4 C120 C121 C122 C123 O5 C124 C125
ISOR  0.01 C18A C19A O4A C20A C21A
EADP S1 S1A
EADP  C117 C11A
EADP O1 O1A
EADP O2 O2A
EADP O3 O3A
EADP F1 F1A
EADP F2 F2A
EADP F3 F3A
FMAP   2
PLAN   75
SIZE     0.040   0.050   0.320
ACTA    50.00
BOND   $H
L.S.   8
TEMP  -173.00
WGHT    0.057100   38.183598
FVAR       0.01117   0.59937   0.42061
C1    1    0.630841    0.437615    0.332854    11.00000    0.03913    0.03541 =
         0.03268   -0.00046    0.01474    0.00223
C2    1    0.696288    0.418751    0.327416    11.00000    0.05140    0.04704 =
         0.05503    0.00424    0.03756    0.00482
AFIX  43
H2    2    0.718520    0.401226    0.342786    11.00000   -1.20000
AFIX   0
C3    1    0.728301    0.425885    0.299417    11.00000    0.06999    0.06091 =
         0.08005    0.01386    0.04550    0.00538
AFIX  43
H3    2    0.773320    0.414562    0.295904    11.00000   -1.20000
AFIX   0
C4    1    0.694209    0.449364    0.277047    11.00000    0.10274    0.08237 =
         0.05660    0.01240    0.06553    0.00851
AFIX  43
H4    2    0.716120    0.454176    0.257978    11.00000   -1.20000
AFIX   0
C5    1    0.629124    0.466154    0.281453    11.00000    0.09922    0.06533 =
         0.04290    0.01639    0.02117    0.01782
AFIX  43
H5    2    0.605699    0.481093    0.265257    11.00000   -1.20000
AFIX   0
C6    1    0.597152    0.461159    0.310087    11.00000    0.05967    0.05111 =
         0.03072   -0.00037    0.02047    0.01220
AFIX  43
H6    2    0.552970    0.473860    0.313630    11.00000   -1.20000
AFIX   0
C7    1    0.636630    0.452967    0.399224    11.00000    0.03037    0.02829 =
         0.04058    0.01282   -0.00197   -0.00228
C8    1    0.706548    0.460161    0.398149    11.00000    0.03312    0.06594 =
         0.07343    0.01317   -0.00501    0.00005
AFIX  43
H8    2    0.730732    0.453251    0.379924    11.00000   -1.20000
AFIX   0
C9    1    0.742798    0.477392    0.423241    11.00000    0.03748    0.05866 =
         0.11615   -0.00037   -0.04117   -0.00008
AFIX  43
H9    2    0.790857    0.482394    0.421911    11.00000   -1.20000
AFIX   0
C10   1    0.708521    0.486934    0.449603    11.00000    0.06644    0.06278 =
         0.06365   -0.00290   -0.03787    0.00625
AFIX  43
H10   2    0.733136    0.498075    0.466764    11.00000   -1.20000
AFIX   0
C11   1    0.638856    0.480619    0.451616    11.00000    0.06939    0.04554 =
         0.02995   -0.00019   -0.01966   -0.00253
AFIX  43
H11   2    0.615170    0.487628    0.469953    11.00000   -1.20000
AFIX   0
C12   1    0.603128    0.463679    0.426234    11.00000    0.05271    0.04112 =
         0.03785    0.00258   -0.01163   -0.00263
AFIX  43
H12   2    0.554906    0.459438    0.427555    11.00000   -1.20000
AFIX   0
C13   1    0.507141    0.504419    0.370984    11.00000    0.02693    0.03797 =
         0.01692    0.00534   -0.00250    0.00169
C14   1    0.560660    0.535589    0.367806    11.00000    0.02372    0.04213 =
         0.02452    0.00345   -0.00085    0.00063
AFIX  43
H14   2    0.604925    0.524719    0.362328    11.00000   -1.20000
AFIX   0
C15   1    0.550639    0.582348    0.372491    11.00000    0.03482    0.04843 =
         0.02152    0.00529   -0.00592   -0.00736
AFIX  43
H15   2    0.588344    0.602714    0.370037    11.00000   -1.20000
AFIX   0
C16   1    0.487207    0.600276    0.380652    11.00000    0.03709    0.03478 =
         0.02624    0.00002   -0.00304   -0.00239
C17   1    0.433842    0.568828    0.383011    11.00000    0.03968    0.02572 =
         0.03288   -0.00007    0.00258    0.00513
AFIX  43
H17   2    0.389243    0.579821    0.387805    11.00000   -1.20000
AFIX   0
C18   1    0.443006    0.522750    0.378707    11.00000    0.03097    0.03849 =
         0.01817    0.00157    0.00714   -0.00691
AFIX  43
H18   2    0.404976    0.502615    0.381003    11.00000   -1.20000
AFIX   0
C19   1    0.477577    0.650248    0.387739    11.00000    0.05306    0.04223 =
         0.04600   -0.00011    0.00299   -0.00709
AFIX 137
H19A  2    0.441489    0.662931    0.374661    11.00000   -1.50000
H19B  2    0.520604    0.666757    0.384040    11.00000   -1.50000
H19C  2    0.464335    0.653762    0.409153    11.00000   -1.50000
AFIX   0
C20   1    0.288632    0.321105    0.365681    11.00000    0.02396    0.05190 =
         0.01876    0.00788    0.00466    0.00412
C21   1    0.262427    0.349421    0.343494    11.00000    0.05075    0.04358 =
         0.03195    0.01111   -0.01437   -0.00782
AFIX  43
H21   2    0.274512    0.381077    0.343215    11.00000   -1.20000
AFIX   0
C22   1    0.218612    0.332117    0.321595    11.00000    0.07130    0.06233 =
         0.04579    0.02203   -0.02797   -0.01775
AFIX  43
H22   2    0.200818    0.352002    0.306346    11.00000   -1.20000
AFIX   0
C23   1    0.200606    0.286776    0.321624    11.00000    0.06380    0.08462 =
         0.03158    0.00732   -0.02815   -0.01259
AFIX  43
H23   2    0.169925    0.275336    0.306612    11.00000   -1.20000
AFIX   0
C24   1    0.226796    0.257665    0.343332    11.00000    0.04199    0.04705 =
         0.03882   -0.01353   -0.00621   -0.00650
AFIX  43
H24   2    0.215408    0.225898    0.342856    11.00000   -1.20000
AFIX   0
C25   1    0.270226    0.274529    0.366188    11.00000    0.02607    0.04490 =
         0.02557   -0.00524   -0.00217   -0.00290
AFIX  43
H25   2    0.286883    0.254738    0.381742    11.00000   -1.20000
AFIX   0
C26   1    0.295656    0.340412    0.429523    11.00000    0.02187    0.03705 =
         0.02044    0.00187    0.00716    0.00292
C27   1    0.225047    0.339354    0.428109    11.00000    0.02843    0.06506 =
         0.02127   -0.01019   -0.00003   -0.00047
AFIX  43
H27   2    0.203026    0.336380    0.408901    11.00000   -1.20000
AFIX   0
C28   1    0.186049    0.342547    0.454137    11.00000    0.02158    0.09390 =
         0.03161   -0.01184    0.00788   -0.00662
AFIX  43
H28   2    0.137429    0.343173    0.452771    11.00000   -1.20000
AFIX   0
C29   1    0.217643    0.344842    0.482267    11.00000    0.05640    0.06418 =
         0.01598    0.00152    0.01534   -0.00187
AFIX  43
H29   2    0.190926    0.346654    0.500328    11.00000   -1.20000
AFIX   0
C30   1    0.287112    0.344487    0.483896    11.00000    0.04386    0.06154 =
         0.02037   -0.00188   -0.00462    0.00639
AFIX  43
H30   2    0.309012    0.346488    0.503186    11.00000   -1.20000
AFIX   0
C31   1    0.326145    0.341257    0.457881    11.00000    0.02353    0.06821 =
         0.02669    0.00016   -0.00212    0.01485
AFIX  43
H31   2    0.374677    0.339589    0.459459    11.00000   -1.20000
AFIX   0
C32   1    0.325281    0.433356    0.405751    11.00000    0.02101    0.03054 =
         0.03989    0.00920    0.00755    0.00132
C33   1    0.267214    0.456161    0.396089    11.00000    0.02660    0.06159 =
         0.07255   -0.00966   -0.01329    0.01085
AFIX  43
H33   2    0.246391    0.447416    0.377397    11.00000   -1.20000
AFIX   0
C34   1    0.238211    0.491865    0.413142    11.00000    0.03989    0.05815 =
         0.10851   -0.01681   -0.00180    0.01981
AFIX  43
H34   2    0.198512    0.507116    0.405695    11.00000   -1.20000
AFIX   0
C35   1    0.266429    0.505374    0.440735    11.00000    0.04454    0.05115 =
         0.09698   -0.00206    0.03250    0.00623
C36   1    0.324011    0.482650    0.449987    11.00000    0.06258    0.05809 =
         0.04523   -0.00729    0.02354    0.00692
AFIX  43
H36   2    0.344932    0.491725    0.468588    11.00000   -1.20000
AFIX   0
C37   1    0.353726    0.446765    0.433519    11.00000    0.04291    0.05400 =
         0.02945   -0.00392    0.00460    0.00938
AFIX  43
H37   2    0.393204    0.431514    0.441196    11.00000   -1.20000
AFIX   0
C38   1    0.235040    0.544170    0.459653    11.00000    0.08323    0.06477 =
         0.17601   -0.03292    0.06994    0.00069
AFIX 137
H38A  2    0.202235    0.531241    0.474244    11.00000   -1.50000
H38B  2    0.211320    0.565785    0.446141    11.00000   -1.50000
H38C  2    0.271438    0.560360    0.470706    11.00000   -1.50000
AFIX   0
C39   1    0.562707    0.353693    0.503228    11.00000    0.02941    0.04163 =
         0.01518    0.00068    0.00321   -0.00649
C40   1    0.493530    0.365749    0.498916    11.00000    0.01963    0.06651 =
         0.02050    0.00161    0.00319    0.01093
AFIX  43
H40   2    0.466445    0.348959    0.484771    11.00000   -1.20000
AFIX   0
C41   1    0.464526    0.401521    0.514898    11.00000    0.03919    0.05798 =
         0.02371    0.00650    0.00853    0.00652
AFIX  43
H41   2    0.417789    0.409251    0.511543    11.00000   -1.20000
AFIX   0
C42   1    0.502174    0.426087    0.535558    11.00000    0.04492    0.04604 =
         0.02230   -0.01013    0.01185    0.00668
AFIX  43
H42   2    0.481876    0.450778    0.546503    11.00000   -1.20000
AFIX   0
C43   1    0.569564    0.414642    0.540280    11.00000    0.03820    0.05709 =
         0.03641   -0.01678    0.00324    0.00735
AFIX  43
H43   2    0.595638    0.431370    0.554826    11.00000   -1.20000
AFIX   0
C44   1    0.600248    0.379319    0.524324    11.00000    0.02891    0.05494 =
         0.02205   -0.00359    0.00017   -0.00204
AFIX  43
H44   2    0.647249    0.372387    0.527717    11.00000   -1.20000
AFIX   0
C45   1    0.691336    0.314144    0.484134    11.00000    0.02012    0.03854 =
         0.01409   -0.00573   -0.00017   -0.00060
C46   1    0.718787    0.357649    0.477567    11.00000    0.03928    0.03445 =
         0.02169   -0.00418   -0.00494   -0.00184
AFIX  43
H46   2    0.689424    0.382797    0.472991    11.00000   -1.20000
AFIX   0
C47   1    0.790334    0.363487    0.477857    11.00000    0.02769    0.06087 =
         0.02130   -0.00892    0.00298   -0.01992
AFIX  43
H47   2    0.809801    0.392982    0.474377    11.00000   -1.20000
AFIX   0
C48   1    0.832140    0.325976    0.483247    11.00000    0.02494    0.06051 =
         0.03688   -0.01670    0.00146    0.00821
AFIX  43
H48   2    0.880512    0.329909    0.483230    11.00000   -1.20000
AFIX   0
C49   1    0.805256    0.283368    0.488596    11.00000    0.02562    0.04847 =
         0.03796   -0.01201   -0.00424    0.00767
AFIX  43
H49   2    0.834884    0.257888    0.491833    11.00000   -1.20000
AFIX   0
C50   1    0.734006    0.277193    0.489317    11.00000    0.04353    0.04009 =
         0.01893    0.00467   -0.00538    0.00930
AFIX  43
H50   2    0.715211    0.247667    0.493361    11.00000   -1.20000
AFIX   0
C51   1    0.564828    0.251235    0.529406    11.00000    0.02596    0.04136 =
         0.01705   -0.00638    0.00256   -0.00111
C52   1    0.614179    0.263595    0.551020    11.00000    0.03356    0.04961 =
         0.01546   -0.00297    0.00250   -0.00632
AFIX  43
H52   2    0.654974    0.278728    0.544725    11.00000   -1.20000
AFIX   0
C53   1    0.603723    0.253757    0.581923    11.00000    0.03261    0.04631 =
         0.01650    0.00009   -0.00100   -0.00588
AFIX  43
H53   2    0.637329    0.263084    0.596328    11.00000   -1.20000
AFIX   0
C54   1    0.546173    0.230971    0.592011    11.00000    0.03828    0.04448 =
         0.01762    0.00316    0.00897    0.00507
C55   1    0.497715    0.218832    0.570893    11.00000    0.02987    0.05338 =
         0.02262    0.01124    0.00707   -0.00027
AFIX  43
H55   2    0.457869    0.202669    0.577266    11.00000   -1.20000
AFIX   0
C56   1    0.505955    0.229824    0.540202    11.00000    0.01863    0.05227 =
         0.02972   -0.00424   -0.00143   -0.00036
AFIX  43
H56   2    0.470306    0.222466    0.526274    11.00000   -1.20000
AFIX   0
C57   1    0.534842    0.220658    0.625330    11.00000    0.05606    0.05556 =
         0.02880    0.00642    0.00972   -0.00069
AFIX 137
H57A  2    0.524185    0.249245    0.636177    11.00000   -1.50000
H57B  2    0.576463    0.206938    0.633941    11.00000   -1.50000
H57C  2    0.496518    0.199094    0.627510    11.00000   -1.50000
AFIX   0
C58   1    0.391009    0.149954    0.415176    11.00000    0.02461    0.04989 =
         0.01731    0.00538   -0.00341   -0.00598
C59   1    0.348501    0.162400    0.438819    11.00000    0.03077    0.05177 =
         0.03200   -0.00245    0.00267   -0.00269
AFIX  43
H59   2    0.367770    0.170339    0.457992    11.00000   -1.20000
AFIX   0
C60   1    0.277123    0.163512    0.434972    11.00000    0.03053    0.06524 =
         0.04685    0.00318   -0.00222   -0.00926
AFIX  43
H60   2    0.248793    0.172531    0.451539    11.00000   -1.20000
AFIX   0
C61   1    0.248012    0.152016    0.408193    11.00000    0.02466    0.08505 =
         0.05139    0.01193   -0.00085   -0.01633
AFIX  43
H61   2    0.199533    0.151839    0.406019    11.00000   -1.20000
AFIX   0
C62   1    0.289561    0.140555    0.384083    11.00000    0.03919    0.10404 =
         0.03895   -0.00522   -0.00929   -0.01725
AFIX  43
H62   2    0.269346    0.132814    0.365068    11.00000   -1.20000
AFIX   0
C63   1    0.359948    0.140052    0.386902    11.00000    0.04422    0.07909 =
         0.02541   -0.00530   -0.00222   -0.01584
AFIX  43
H63   2    0.387677    0.133003    0.369727    11.00000   -1.20000
AFIX   0
C64   1    0.521695    0.104306    0.402775    11.00000    0.04023    0.03500 =
         0.02304    0.00249   -0.00065   -0.00472
C65   1    0.589392    0.098985    0.402853    11.00000    0.04504    0.05107 =
         0.07840   -0.03660   -0.01943    0.00693
AFIX  43
H65   2    0.616251    0.121951    0.412587    11.00000   -1.20000
AFIX   0
C66   1    0.623541    0.062011    0.389623    11.00000    0.04043    0.04842 =
         0.15409   -0.01505    0.01920   -0.00065
AFIX  43
H66   2    0.672200    0.060445    0.390070    11.00000   -1.20000
AFIX   0
C67   1    0.586639    0.028370    0.376138    11.00000    0.09714    0.04826 =
         0.08345   -0.00245    0.01064    0.03010
AFIX  43
H67   2    0.609403    0.003535    0.366356    11.00000   -1.20000
AFIX   0
C68   1    0.515351    0.030045    0.376555    11.00000    0.08747    0.04619 =
         0.05206   -0.00584   -0.01775    0.00438
AFIX  43
H68   2    0.489259    0.005732    0.367904    11.00000   -1.20000
AFIX   0
C69   1    0.482048    0.068163    0.389937    11.00000    0.07804    0.05626 =
         0.04564   -0.01097   -0.01907    0.01496
AFIX  43
H69   2    0.433380    0.069632    0.390354    11.00000   -1.20000
AFIX   0
C70   1    0.491519    0.120564    0.477525    11.00000    0.02448    0.03712 =
         0.02179    0.00141    0.00554    0.00511
C71   1    0.521700    0.124135    0.505637    11.00000    0.05914    0.04301 =
         0.03816    0.00213   -0.01564   -0.00408
AFIX  43
H71   2    0.552452    0.148763    0.509613    11.00000   -1.20000
AFIX   0
C72   1    0.507837    0.092034    0.528525    11.00000    0.09607    0.06069 =
         0.02916    0.01222   -0.01792    0.00355
AFIX  43
H72   2    0.528550    0.096082    0.547933    11.00000   -1.20000
AFIX   0
C73   1    0.465661    0.055019    0.524124    11.00000    0.04386    0.04849 =
         0.04012    0.01731    0.00943    0.00768
C74   1    0.438211    0.050277    0.494734    11.00000    0.02711    0.04811 =
         0.06940    0.01838   -0.00302    0.00141
AFIX  43
H74   2    0.410511    0.024220    0.490346    11.00000   -1.20000
AFIX   0
C75   1    0.449914    0.081933    0.472061    11.00000    0.03783    0.04793 =
         0.03944    0.02154   -0.00389   -0.00947
AFIX  43
H75   2    0.429747    0.077679    0.452559    11.00000   -1.20000
AFIX   0
C76   1    0.449260    0.020628    0.549262    11.00000    0.09547    0.06712 =
         0.05585    0.04027    0.03920    0.02576
AFIX 137
H76A  2    0.492039    0.007845    0.557371    11.00000   -1.50000
H76B  2    0.421011   -0.004275    0.540953    11.00000   -1.50000
H76C  2    0.424174    0.036183    0.565641    11.00000   -1.50000
AFIX   0
C77   1    0.455806    0.198130    0.294831    11.00000    0.03512    0.06357 =
         0.01887   -0.01471    0.00021   -0.00575
C78   1    0.386073    0.208691    0.291364    11.00000    0.05837    0.05810 =
         0.02834   -0.01358   -0.00073   -0.01779
AFIX  43
H78   2    0.372628    0.239658    0.287879    11.00000   -1.20000
AFIX   0
C79   1    0.336434    0.174608    0.292945    11.00000    0.05263    0.10940 =
         0.04950   -0.03133    0.00042   -0.02695
AFIX  43
H79   2    0.289653    0.182439    0.289822    11.00000   -1.20000
AFIX   0
C80   1    0.353796    0.129651    0.298958    11.00000    0.06837    0.11088 =
         0.05200   -0.03447    0.02143   -0.05933
AFIX  43
H80   2    0.319382    0.106578    0.300088    11.00000   -1.20000
AFIX   0
C81   1    0.422337    0.118460    0.303355    11.00000    0.07578    0.06603 =
         0.05381   -0.02168    0.02387   -0.03230
AFIX  43
H81   2    0.434833    0.087633    0.307917    11.00000   -1.20000
AFIX   0
C82   1    0.472969    0.152233    0.301112    11.00000    0.05805    0.04428 =
         0.04163   -0.01128    0.02187   -0.01515
AFIX  43
H82   2    0.519720    0.144023    0.303879    11.00000   -1.20000
AFIX   0
C83   1    0.496867    0.282391    0.266204    11.00000    0.02885    0.05386 =
         0.02181    0.00118   -0.00681    0.00467
C84   1    0.464453    0.267287    0.239516    11.00000    0.04190    0.06292 =
         0.03955    0.00043   -0.01055   -0.00857
AFIX  43
H84   2    0.443787    0.237707    0.238883    11.00000   -1.20000
AFIX   0
C85   1    0.462488    0.295672    0.213837    11.00000    0.06486    0.09754 =
         0.02350    0.00504   -0.01055   -0.00319
AFIX  43
H85   2    0.441551    0.285067    0.195597    11.00000   -1.20000
AFIX   0
C86   1    0.491119    0.339359    0.214968    11.00000    0.07649    0.09078 =
         0.02997    0.01723   -0.02080   -0.01419
AFIX  43
H86   2    0.490998    0.358302    0.197331    11.00000   -1.20000
AFIX   0
C87   1    0.519728    0.355249    0.241694    11.00000    0.06621    0.06299 =
         0.03743    0.01612   -0.01605   -0.02004
AFIX  43
H87   2    0.537078    0.385734    0.242877    11.00000   -1.20000
AFIX   0
C88   1    0.523053    0.326171    0.267084    11.00000    0.05540    0.06003 =
         0.02069   -0.00271   -0.00453   -0.00063
AFIX  43
H88   2    0.543873    0.336984    0.285296    11.00000   -1.20000
AFIX   0
C89   1    0.606143    0.194516    0.259223    11.00000    0.02673    0.04774 =
         0.02148   -0.00899    0.00801    0.00201
C90   1    0.627369    0.148666    0.261552    11.00000    0.03357    0.07377 =
         0.02426   -0.01014   -0.00517    0.00464
AFIX  43
H90   2    0.631205    0.134680    0.281041    11.00000   -1.20000
AFIX   0
C91   1    0.643072    0.123136    0.235218    11.00000    0.03313    0.05498 =
         0.04393   -0.01856   -0.00512    0.00270
AFIX  43
H91   2    0.657190    0.091977    0.237022    11.00000   -1.20000
AFIX   0
C92   1    0.638040    0.143248    0.206620    11.00000    0.02583    0.06279 =
         0.03136   -0.01373    0.00717   -0.01257
C93   1    0.616650    0.187841    0.204422    11.00000    0.04579    0.06360 =
         0.02349   -0.00064    0.00722   -0.00985
AFIX  43
H93   2    0.611101    0.201335    0.184862    11.00000   -1.20000
AFIX   0
C94   1    0.602802    0.213941    0.230342    11.00000    0.04232    0.05659 =
         0.02596   -0.00089    0.00549   -0.00716
AFIX  43
H94   2    0.590907    0.245471    0.228227    11.00000   -1.20000
AFIX   0
C95   1    0.651522    0.114186    0.178444    11.00000    0.05489    0.08996 =
         0.03953   -0.03322    0.01144   -0.00668
AFIX 137
H95A  2    0.616255    0.090297    0.176771    11.00000   -1.50000
H95B  2    0.696774    0.099727    0.180107    11.00000   -1.50000
H95C  2    0.650226    0.133802    0.160294    11.00000   -1.50000
AFIX   0
C96   1    0.808130    0.300326    0.371837    11.00000    0.01694    0.03306 =
         0.02763    0.00264    0.00401    0.00140
C97   1    0.821147    0.322873    0.399138    11.00000    0.01715    0.05297 =
         0.02916   -0.00559   -0.00183    0.00481
AFIX  43
H97   2    0.804608    0.310035    0.417637    11.00000   -1.20000
AFIX   0
C98   1    0.857843    0.363796    0.399938    11.00000    0.02793    0.05600 =
         0.04228   -0.00926   -0.00633   -0.00064
AFIX  43
H98   2    0.867032    0.378346    0.418884    11.00000   -1.20000
AFIX   0
C99   1    0.881081    0.383414    0.373008    11.00000    0.03256    0.04013 =
         0.05800   -0.00229   -0.00165   -0.00363
AFIX  43
H99   2    0.906422    0.411323    0.373295    11.00000   -1.20000
AFIX   0
C100  1    0.866670    0.361595    0.345781    11.00000    0.04577    0.06180 =
         0.03674    0.00564    0.01561   -0.00270
AFIX  43
H100  2    0.882315    0.374907    0.327275    11.00000   -1.20000
AFIX   0
C101  1    0.830015    0.320830    0.344777    11.00000    0.03033    0.04103 =
         0.03803   -0.00164    0.00359    0.00499
AFIX  43
H101  2    0.819799    0.306869    0.325740    11.00000   -1.20000
AFIX   0
C102  1    0.788054    0.206143    0.393307    11.00000    0.02950    0.03296 =
         0.01932    0.00138    0.00491    0.00413
C103  1    0.760194    0.162212    0.390744    11.00000    0.03053    0.04594 =
         0.02967    0.00222   -0.00048    0.00106
AFIX  43
H103  2    0.723779    0.156867    0.376805    11.00000   -1.20000
AFIX   0
C104  1    0.784965    0.126099    0.408310    11.00000    0.04423    0.04593 =
         0.04348    0.00516    0.00382   -0.00209
AFIX  43
H104  2    0.765158    0.096405    0.406243    11.00000   -1.20000
AFIX   0
C105  1    0.838534    0.132778    0.428958    11.00000    0.04544    0.04929 =
         0.03388    0.00579    0.00175    0.01486
AFIX  43
H105  2    0.855281    0.108159    0.441094    11.00000   -1.20000
AFIX   0
C106  1    0.866075    0.175854    0.431141    11.00000    0.04743    0.06614 =
         0.02236    0.00010   -0.00580    0.01707
AFIX  43
H106  2    0.902828    0.181076    0.444925    11.00000   -1.20000
AFIX   0
C107  1    0.841705    0.212161    0.413730    11.00000    0.03414    0.04697 =
         0.02017   -0.00593   -0.00928    0.00857
AFIX  43
H107  2    0.862084    0.241678    0.415814    11.00000   -1.20000
AFIX   0
C108  1    0.806443    0.202084    0.322103    11.00000    0.02953    0.04002 =
         0.01505    0.00220    0.00453   -0.00043
C109  1    0.875530    0.203353    0.330963    11.00000    0.03581    0.05193 =
         0.02019   -0.00245    0.00334    0.00656
AFIX  43
H109  2    0.889774    0.224912    0.345949    11.00000   -1.20000
AFIX   0
C110  1    0.923163    0.173947    0.318362    11.00000    0.02952    0.05066 =
         0.02147    0.00292    0.00112    0.00829
AFIX  43
H110  2    0.969309    0.175554    0.325230    11.00000   -1.20000
AFIX   0
C111  1    0.906517    0.142364    0.296232    11.00000    0.03189    0.04223 =
         0.01877    0.00037    0.01195    0.00360
C112  1    0.838772    0.142229    0.286767    11.00000    0.03360    0.04960 =
         0.04126   -0.01344    0.00070   -0.00401
AFIX  43
H112  2    0.825585    0.121746    0.270951    11.00000   -1.20000
AFIX   0
C113  1    0.789813    0.170492    0.299299    11.00000    0.02274    0.05231 =
         0.03234   -0.01807   -0.00352   -0.00204
AFIX  43
H113  2    0.743788    0.168501    0.292317    11.00000   -1.20000
AFIX   0
C114  1    0.959076    0.109527    0.282732    11.00000    0.03423    0.05532 =
         0.04659   -0.00340    0.00657    0.00820
AFIX 137
H11A  2    0.994774    0.127176    0.272223    11.00000   -1.50000
H11B  2    0.936422    0.088940    0.268194    11.00000   -1.50000
H11C  2    0.979905    0.091302    0.299080    11.00000   -1.50000
AFIX   0
C115  1    0.770879    0.306646    0.258623    11.00000    0.03539    0.06651 =
         0.02409    0.01037    0.00447    0.01175
C116  1    0.816750    0.336571    0.242268    11.00000    0.05132    0.10757 =
         0.05388    0.00159    0.00772   -0.01663
AFIX 137
H20A  2    0.796052    0.367169    0.240449    11.00000   -1.50000
H20B  2    0.825155    0.323985    0.221893    11.00000   -1.50000
H20C  2    0.860273    0.338932    0.253328    11.00000   -1.50000
AFIX   0
N1    3    0.358355    0.398865    0.387617    11.00000    0.02126    0.04364 =
         0.01988    0.00255    0.00300    0.00841
N2    3    0.512375    0.455926    0.367603    11.00000    0.02269    0.03305 =
         0.02090    0.00345   -0.00254    0.00701
N3    3    0.573121    0.257289    0.497263    11.00000    0.02627    0.03369 =
         0.01863    0.00724    0.00329   -0.00044
N4    3    0.502707    0.156585    0.456520    11.00000    0.02638    0.03273 =
         0.01874    0.00177   -0.00252   -0.00244
N5    3    0.595924    0.220937    0.286240    11.00000    0.03277    0.03714 =
         0.01697   -0.00718    0.00109    0.00046
N6    3    0.754123    0.230390    0.333482    11.00000    0.02418    0.03542 =
         0.01767   -0.00312    0.00339    0.00181
N7    3    0.734696    0.283161    0.272025    11.00000    0.04217    0.07256 =
         0.02092   -0.00003   -0.00319    0.01379
P1    6    0.597692    0.306648    0.480947    11.00000    0.02217    0.03740 =
         0.01629    0.00003   -0.00061   -0.00024
P2    6    0.484142    0.155693    0.419197    11.00000    0.02806    0.03527 =
         0.01861    0.00278   -0.00123   -0.00294
P3    6    0.750847    0.250229    0.369014    11.00000    0.02272    0.04137 =
         0.01617    0.00085    0.00136    0.00313
P4    6    0.520162    0.242571    0.296594    11.00000    0.03037    0.04507 =
         0.01724   -0.00122   -0.00044   -0.00432
P5    6    0.347803    0.343329    0.394556    11.00000    0.02145    0.03883 =
         0.01763   -0.00072   -0.00039    0.00038
P6    6    0.585570    0.427226    0.368800    11.00000    0.02852    0.03785 =
         0.02418    0.00267    0.00129    0.00178
FE1   8    0.539524    0.217938    0.464688    11.00000    0.02586    0.03716 =
         0.01566    0.00205   -0.00152   -0.00268
FE2   8    0.428325    0.420480    0.358153    11.00000    0.02909    0.04103 =
         0.02220    0.00036    0.00078   -0.00121
FE3   8    0.678475    0.246106    0.305228    11.00000    0.03154    0.04772 =
         0.02255   -0.00395   -0.00494    0.00532
CO1   9    0.567220    0.299350    0.433578    11.00000    0.02024    0.03531 =
         0.01524    0.00019   -0.00019    0.00030
CO2   9    0.520386    0.221464    0.402287    11.00000    0.02229    0.03502 =
         0.01704    0.00023   -0.00026   -0.00128
CO3   9    0.645441    0.268118    0.381134    11.00000    0.02278    0.03286 =
         0.01593    0.00051    0.00189    0.00199
CO4   9    0.528281    0.270310    0.342601    11.00000    0.02395    0.03456 =
         0.01650   -0.00180   -0.00049   -0.00045
CO5   9    0.446206    0.307188    0.393235    11.00000    0.02187    0.03643 =
         0.01636   -0.00006   -0.00188   -0.00016
CO6   9    0.568029    0.353896    0.375446    11.00000    0.02306    0.03505 =
         0.01615    0.00082    0.00117    0.00107
SE1  10    0.657460    0.336203    0.408248    11.00000    0.02106    0.03478 =
         0.01731    0.00127    0.00107    0.00108
SE2  10    0.630450    0.228680    0.428061    11.00000    0.02312    0.03496 =
         0.01707    0.00154   -0.00023    0.00132
SE3  10    0.587434    0.205687    0.359490    11.00000    0.02724    0.03362 =
         0.01743    0.00026    0.00138    0.00081
SE4  10    0.433664    0.238448    0.366912    11.00000    0.02444    0.03757 =
         0.01746   -0.00067   -0.00200   -0.00072
SE5  10    0.467605    0.341048    0.345514    11.00000    0.02718    0.03790 =
         0.01603    0.00086   -0.00089    0.00310
SE6  10    0.504646    0.364329    0.419521    11.00000    0.02136    0.03546 =
         0.01669   -0.00024    0.00046    0.00247
SE7  10    0.454753    0.264142    0.438898    11.00000    0.02200    0.03943 =
         0.01664    0.00217   -0.00035   -0.00065
SE8  10    0.630633    0.312964    0.337252    11.00000    0.02623    0.03579 =
         0.01745    0.00131    0.00258    0.00205
PART    1
SAME S1A > F3A
S1    7    0.355387    0.467788    0.296169    21.00000    0.07697    0.04286 =
         0.04205   -0.00209   -0.01960    0.00461
O1    4    0.370728    0.435275    0.319910    21.00000    0.04594    0.07556 =
         0.02799    0.01527   -0.02008   -0.01204
O2    4    0.409499    0.509936    0.294710    21.00000    0.07040    0.12982 =
         0.08679   -0.06396   -0.01167    0.01497
O3    4    0.351317    0.446817    0.265127    21.00000    0.09342    0.07062 =
         0.05192    0.00174   -0.03536   -0.01156
C117  1    0.282307    0.493199    0.304949    21.00000    0.14330    0.15282 =
         0.04791    0.03185    0.00809   -0.09570
F1    5    0.278359    0.511651    0.332544    21.00000    0.10747    0.13370 =
         0.08030    0.00533   -0.01217   -0.02314
F2    5    0.259237    0.523546    0.284602    21.00000    0.14179    0.10984 =
         0.06880    0.02968   -0.00899   -0.02093
F3    5    0.228467    0.458097    0.305108    21.00000    0.07345    0.13479 =
         0.13228    0.03705    0.00072   -0.00231
PART    2
SAME S1 > F3
S1A   7    0.363099    0.441414    0.292686   -21.00000    0.07697    0.04286 =
         0.04205   -0.00209   -0.01960    0.00461
O3A   4    0.293005    0.427138    0.288381   -21.00000    0.09342    0.07062 =
         0.05192    0.00174   -0.03536   -0.01156
O2A   4    0.421637    0.419049    0.272292   -21.00000    0.07040    0.12982 =
         0.08679   -0.06396   -0.01167    0.01497
O1A   4    0.385028    0.449622    0.324826   -21.00000    0.04594    0.07556 =
         0.02799    0.01527   -0.02008   -0.01204
C11A  1    0.371340    0.494348    0.276635   -21.00000    0.14330    0.15282 =
         0.04791    0.03185    0.00809   -0.09570
F1A   5    0.435564    0.508228    0.276277   -21.00000    0.10747    0.13370 =
         0.08030    0.00533   -0.01217   -0.02314
F2A   5    0.351610    0.497244    0.248589   -21.00000    0.14179    0.10984 =
         0.06880    0.02968   -0.00899   -0.02093
F3A   5    0.323525    0.522848    0.294960   -21.00000    0.07345    0.13479 =
         0.13228    0.03705    0.00072   -0.00231
PART    1
SAME  C122 > C125
C118  1    0.569733    0.404743    0.105707   -31.00000    0.12347    0.14076 =
         0.11213   -0.00178    0.00722    0.00812
AFIX 137
H40A  2    0.561349    0.436711    0.099674   -31.00000   -1.50000
H40B  2    0.528277    0.386462    0.102128   -31.00000   -1.50000
H40C  2    0.607648    0.392175    0.093641   -31.00000   -1.50000
AFIX   0
C119  1    0.588533    0.402982    0.139880   -31.00000    0.08491    0.08213 =
         0.09299   -0.00278   -0.00557    0.00255
AFIX  23
H40D  2    0.548623    0.392672    0.152040   -31.00000   -1.20000
H40E  2    0.626842    0.381229    0.143290   -31.00000   -1.20000
AFIX   0
O4    4    0.609230    0.450640    0.149047   -31.00000    0.08757    0.07085 =
         0.06811   -0.01058   -0.01048    0.01395
C120  1    0.634336    0.454299    0.179268   -31.00000    0.08936    0.10489 =
         0.09482    0.00098   -0.00728   -0.00403
AFIX  23
H40F  2    0.676537    0.435652    0.181463   -31.00000   -1.20000
H40G  2    0.599677    0.442298    0.193710   -31.00000   -1.20000
AFIX   0
C121  1    0.649644    0.503449    0.186524   -31.00000    0.12998    0.09294 =
         0.13394   -0.02099   -0.03453    0.00450
AFIX 137
H40H  2    0.682855    0.515506    0.171788   -31.00000   -1.50000
H40I  2    0.668852    0.505580    0.207110   -31.00000   -1.50000
H40J  2    0.607266    0.521503    0.185434   -31.00000   -1.50000
AFIX   0
SAME  C118 > C121
C122  1    0.443038    0.471817    0.202494   -31.00000    0.08632    0.11020 =
         0.08458    0.01220   -0.01242    0.01885
AFIX 137
H40K  2    0.430552    0.456362    0.183441   -31.00000   -1.50000
H40L  2    0.427362    0.453334    0.219821   -31.00000   -1.50000
H40M  2    0.492970    0.475388    0.203489   -31.00000   -1.50000
AFIX   0
C123  1    0.408212    0.520396    0.203665   -31.00000    0.18834    0.19378 =
         0.18979    0.00657    0.00096   -0.00500
AFIX  23
H40N  2    0.401420    0.529984    0.225098   -31.00000   -1.20000
H40O  2    0.437775    0.543444    0.193501   -31.00000   -1.20000
AFIX   0
O5    4    0.339659    0.517334    0.187528   -31.00000    0.10101    0.14783 =
         0.10596    0.00820   -0.00476   -0.00683
C124  1    0.299745    0.557880    0.186141   -31.00000    0.07261    0.02946 =
         0.04970   -0.00938    0.01584    0.01632
AFIX  23
H40P  2    0.326184    0.582102    0.175488   -31.00000   -1.20000
H40Q  2    0.290523    0.568778    0.207115   -31.00000   -1.20000
AFIX   0
C125  1    0.232882    0.550796    0.169955   -31.00000    0.07402    0.04043 =
         0.04716   -0.01338    0.02060   -0.02785
AFIX 137
H40R  2    0.241695    0.541854    0.148785   -31.00000   -1.50000
H40S  2    0.206420    0.579453    0.170321   -31.00000   -1.50000
H40T  2    0.206814    0.526451    0.180175   -31.00000   -1.50000
AFIX   0
PART    2
SAME  C118 > C121
C18A  1    0.487090    0.478626    0.206699    31.00000    0.12865    0.15157 =
         0.13541    0.02487    0.00921    0.02530
AFIX 137
H40U  2    0.449546    0.480283    0.191893    31.00000   -1.50000
H40V  2    0.494707    0.509112    0.215609    31.00000   -1.50000
H40W  2    0.475097    0.456785    0.222852    31.00000   -1.50000
AFIX   0
C19A  1    0.552494    0.462551    0.190695    31.00000    0.10911    0.11761 =
         0.10484    0.00246   -0.00604    0.01152
AFIX  23
H41A  2    0.581544    0.489581    0.186031    31.00000   -1.20000
H41B  2    0.578609    0.442174    0.204553    31.00000   -1.20000
AFIX   0
O4A   4    0.537124    0.437256    0.161813    31.00000    0.05882    0.06913 =
         0.05591   -0.00535   -0.00957    0.00630
C20A  1    0.592978    0.429960    0.141896    31.00000    0.07637    0.07952 =
         0.08101   -0.00075    0.00012    0.00067
AFIX  23
H42A  2    0.626980    0.410007    0.152191    31.00000   -1.20000
H42B  2    0.615368    0.459879    0.137750    31.00000   -1.20000
AFIX   0
C21A  1    0.573454    0.408369    0.112283    31.00000    0.01941    0.03587 =
         0.02066    0.00080   -0.00714   -0.01059
AFIX 137
H43A  2    0.564334    0.375556    0.115417    31.00000   -1.50000
H43B  2    0.611067    0.412030    0.097671    31.00000   -1.50000
H43C  2    0.532144    0.423345    0.104320    31.00000   -1.50000
AFIX   0
HKLF    4  1.0  1.00  0.00  0.00  0.00  1.00  0.00  0.00  0.00  1.00


REM  JAK_265_0m in Pbca
REM wR2 = 0.1625, GooF = S = 1.005, Restrained GooF = 1.005 for all data
REM R1 = 0.0654 for 13621 Fo > 4sig(Fo) and 0.1963 for all 30874 data
REM 1561 parameters refined using 130 restraints

END

WGHT      0.0571     38.2741

REM Highest difference peak  1.212,  deepest hole -1.055,  1-sigma level  0.165
Q1    1   0.4546  0.2687  0.3720  11.00000  0.05    1.21
Q2    1   0.5011  0.1908  0.3963  11.00000  0.05    1.02
Q3    1   0.4435  0.2937  0.4400  11.00000  0.05    0.96
Q4    1   0.6562  0.3423  0.3432  11.00000  0.05    0.96
Q5    1   0.5856  0.3832  0.3827  11.00000  0.05    0.96
Q6    1   0.5813  0.3870  0.3685  11.00000  0.05    0.92
Q7    1   0.5243  0.3979  0.4119  11.00000  0.05    0.90
Q8    1   0.4201  0.2782  0.4673  11.00000  0.05    0.90
Q9    1   0.5994  0.3174  0.3665  11.00000  0.05    0.89
Q10   1   0.5160  0.3925  0.4256  11.00000  0.05    0.89
Q11   1   0.5225  0.1044  0.3667  11.00000  0.05    0.86
Q12   1   0.5400  0.3298  0.4188  11.00000  0.05    0.82
Q13   1   0.4193  0.2708  0.3888  11.00000  0.05    0.82
Q14   1   0.6792  0.3424  0.4213  11.00000  0.05    0.81
Q15   1   0.6248  0.2599  0.4296  11.00000  0.05    0.81
Q16   1   0.6433  0.2999  0.3787  11.00000  0.05    0.79
Q17   1   0.5218  0.1898  0.4521  11.00000  0.05    0.79
Q18   1   0.6321  0.2399  0.3573  11.00000  0.05    0.78
Q19   1   0.3166  0.4604  0.3062  11.00000  0.05    0.76
Q20   1   0.5374  0.3400  0.3441  11.00000  0.05    0.76
Q21   1   0.4848  0.2986  0.4210  11.00000  0.05    0.74
Q22   1   0.4633  0.3503  0.3924  11.00000  0.05    0.74
Q23   1   0.3464  0.5753  0.1866  11.00000  0.05    0.73
Q24   1   0.5577  0.3079  0.3467  11.00000  0.05    0.73
Q25   1   0.5825  0.2615  0.4406  11.00000  0.05    0.73
Q26   1   0.6417  0.3063  0.4023  11.00000  0.05    0.73
Q27   1   0.5755  0.0703  0.3570  11.00000  0.05    0.73
Q28   1   0.4960  0.3062  0.3449  11.00000  0.05    0.73
Q29   1   0.4854  0.3848  0.3455  11.00000  0.05    0.71
Q30   1   0.4381  0.3571  0.3736  11.00000  0.05    0.71
Q31   1   0.4962  0.2404  0.3663  11.00000  0.05    0.70
Q32   1   0.6659  0.3151  0.3639  11.00000  0.05    0.70
Q33   1   0.4259  0.2728  0.3560  11.00000  0.05    0.70
Q34   1   0.8165  0.3093  0.5000  11.00000  0.05    0.70
Q35   1   0.5657  0.2412  0.3546  11.00000  0.05    0.69
Q36   1   0.6768  0.3712  0.4076  11.00000  0.05    0.68
Q37   1   0.6344  0.3595  0.3819  11.00000  0.05    0.68
Q38   1   0.4596  0.2521  0.3516  11.00000  0.05    0.68
Q39   1   0.5172  0.1610  0.3892  11.00000  0.05    0.68
Q40   1   0.4935  0.3045  0.4401  11.00000  0.05    0.67
Q41   1   0.3965  0.4687  0.2685  11.00000  0.05    0.67
Q42   1   0.4964  0.3026  0.3675  11.00000  0.05    0.66
Q43   1   0.4953  0.2315  0.4317  11.00000  0.05    0.66
Q44   1   0.5645  0.2530  0.4152  11.00000  0.05    0.65
Q45   1   0.5235  0.3967  0.3892  11.00000  0.05    0.65
Q46   1   0.5865  0.3364  0.4353  11.00000  0.05    0.65
Q47   1   0.4910  0.3734  0.3381  11.00000  0.05    0.65
Q48   1   0.6235  0.2850  0.3131  11.00000  0.05    0.64
Q49   1   0.6736  0.2566  0.4136  11.00000  0.05    0.64
Q50   1   0.4580  0.5216  0.2287  11.00000  0.05    0.64
Q51   1   0.3923  0.4561  0.2390  11.00000  0.05    0.64
Q52   1   0.5014  0.3261  0.4263  11.00000  0.05    0.63
Q53   1   0.6816  0.2762  0.3947  11.00000  0.05    0.63
Q54   1   0.5511  0.1026  0.3768  11.00000  0.05    0.62
Q55   1   0.5081  0.3373  0.4060  11.00000  0.05    0.62
Q56   1   0.6227  0.3713  0.3557  11.00000  0.05    0.62
Q57   1   0.2996  0.1023  0.3933  11.00000  0.05    0.62
Q58   1   0.5194  0.3323  0.4463  11.00000  0.05    0.62
Q59   1   0.6810  0.2990  0.4137  11.00000  0.05    0.61
Q60   1   0.7579  0.1201  0.4197  11.00000  0.05    0.61
Q61   1   0.6806  0.2641  0.3722  11.00000  0.05    0.61
Q62   1   0.6184  0.1966  0.4530  11.00000  0.05    0.61
Q63   1   0.3352  0.5598  0.2022  11.00000  0.05    0.61
Q64   1   0.4783  0.2180  0.4464  11.00000  0.05    0.60
Q65   1   0.4938  0.4761  0.2640  11.00000  0.05    0.60
Q66   1   0.5601  0.1657  0.3609  11.00000  0.05    0.60
Q67   1   0.4956  0.2568  0.3895  11.00000  0.05    0.60
Q68   1   0.5970  0.1286  0.4508  11.00000  0.05    0.60
Q69   1   0.5243  0.2681  0.4230  11.00000  0.05    0.60
Q70   1   0.4113  0.3490  0.3901  11.00000  0.05    0.59
Q71   1   0.4051  0.1967  0.3721  11.00000  0.05    0.59
Q72   1   0.2825  0.4205  0.2766  11.00000  0.05    0.59
Q73   1   0.6252  0.3011  0.4533  11.00000  0.05    0.59
Q74   1   0.3637  0.1084  0.4003  11.00000  0.05    0.59
Q75   1   0.5210  0.2456  0.4505  11.00000  0.05    0.59
;
_shelx_res_checksum              91201

_shelx_hkl_file                  
;
   2   0   0  440.48   12.73
   3   0   0   -0.12    0.07
   4   0   0    7.72    0.28
   5   0   0   -0.31    0.12
   6   0   0    6.37    0.25
   7   0   0   -0.42    0.16
   8   0   0    2.62    0.19
   9   0   0   -0.31    0.17
  10   0   0   61.42    1.84
  11   0   0    0.00    0.19
  12   0   0    0.26    0.21
  13   0   0   -0.57    0.23
  14   0   0   28.12    1.00
  15   0   0   -0.48    0.27
  16   0   0    2.48    0.33
  17   0   0   -0.35    0.34
  18   0   0    5.02    0.46
  19   0   0   -0.75    0.42
  20   0   0    0.39    0.50
  21   0   0   -0.18    0.52
  22   0   0    0.19    0.53
  23   0   0   -0.01    0.70
  24   0   0   -0.78    0.92
  25   0   0   -1.13    0.95
  26   0   0    0.00    1.22
   2   1   0  130.74    2.61
   3   1   0   -0.02    0.06
   4   1   0   15.49    0.32
   5   1   0   -0.23    0.09
   6   1   0   72.14    1.46
   7   1   0   -0.04    0.10
   8   1   0   -0.01    0.12
   9   1   0   -0.32    0.13
  10   1   0    9.82    0.30
  11   1   0   -0.39    0.15
  12   1   0   11.49    0.33
  13   1   0   -0.26    0.16
  14   1   0   23.60    0.61
  15   1   0    0.02    0.19
  16   1   0   26.57    0.71
  17   1   0   -0.22    0.23
  18   1   0    8.61    0.41
  19   1   0   -0.41    0.29
  20   1   0    1.51    0.37
  21   1   0    0.05    0.37
  22   1   0    0.04    0.39
  23   1   0   -0.09    0.48
  24   1   0    0.13    0.51
  25   1   0   -1.21    0.68
  26   1   0    0.24    0.86
   0   2   0 1000.00   40.78
   1   2   0   -0.02    0.04
   2   2   0  109.74    2.44
   3   2   0   -0.05    0.07
   4   2   0    4.44    0.15
   5   2   0   -0.28    0.10
   6   2   0   12.16    0.31
   7   2   0   -0.08    0.11
   8   2   0    2.30    0.14
   9   2   0   -0.40    0.12
  10   2   0   32.63    0.77
  11   2   0   -0.09    0.14
  12   2   0   10.41    0.34
  13   2   0   -0.33    0.18
  14   2   0    2.75    0.21
  15   2   0   -0.02    0.20
  16   2   0    0.81    0.21
  17   2   0   -0.35    0.23
  18   2   0    3.69    0.31
  19   2   0    0.09    0.30
  20   2   0    0.13    0.34
  21   2   0    0.22    0.36
  22   2   0   -0.36    0.38
  23   2   0   -0.63    0.46
  24   2   0   -0.02    0.67
  25   2   0    0.31    0.71
   0   3   0   -0.04    0.04
   1   3   0   -0.13    0.04
   2   3   0   93.44    1.97
   3   3   0   -0.16    0.07
   4   3   0   -0.03    0.10
   5   3   0   -0.10    0.10
   6   3   0    8.89    0.26
   7   3   0   -0.11    0.12
   8   3   0   23.23    0.58
   9   3   0   -0.28    0.15
  10   3   0   20.43    0.57
  11   3   0   -0.30    0.16
  12   3   0    4.52    0.23
  13   3   0   -0.40    0.17
  14   3   0    8.01    0.33
  15   3   0   -0.39    0.20
  16   3   0    8.30    0.38
  17   3   0    0.10    0.24
  18   3   0    1.55    0.27
  19   3   0    0.02    0.29
  20   3   0    3.63    0.39
  21   3   0    0.33    0.36
  22   3   0    2.09    0.40
  23   3   0    0.05    0.49
  24   3   0    0.67    0.68
  25   3   0    1.63    0.75
   0   4   0   87.48    2.14
   1   4   0   -0.03    0.05
   2   4   0    0.25    0.05
   3   4   0    0.06    0.11
   4   4   0   -0.24    0.08
   5   4   0   -0.33    0.12
   6   4   0   49.31    1.16
   7   4   0    0.02    0.12
   8   4   0    4.06    0.20
   9   4   0   -0.39    0.15
  10   4   0   29.61    0.75
  11   4   0   -0.23    0.16
  12   4   0   15.26    0.49
  13   4   0   -0.16    0.17
  14   4   0   20.32    0.60
  15   4   0   -0.11    0.20
  16   4   0    2.07    0.27
  17   4   0    0.08    0.27
  18   4   0    4.45    0.35
  19   4   0    0.04    0.33
  20   4   0    1.39    0.36
  21   4   0   -0.23    0.35
  22   4   0    1.36    0.39
  23   4   0    0.21    0.48
  24   4   0   -0.08    0.68
  25   4   0   -0.38    0.71
   0   5   0   -0.22    0.09
   1   5   0    0.06    0.06
   2   5   0   87.77    1.65
   3   5   0   -0.24    0.08
   4   5   0   24.23    0.65
   5   5   0   -0.15    0.08
   6   5   0    0.89    0.14
   7   5   0   -0.13    0.14
   8   5   0    7.07    0.27
   9   5   0   -0.02    0.17
  10   5   0   54.24    1.35
  11   5   0   -0.44    0.17
  12   5   0   51.24    1.29
  13   5   0   -0.25    0.20
  14   5   0   12.19    0.46
  15   5   0   -0.44    0.22
  16   5   0    2.19    0.27
  17   5   0   -0.55    0.26
  18   5   0    1.07    0.31
  19   5   0   -0.42    0.33
  20   5   0    8.79    0.53
  21   5   0   -0.14    0.38
  22   5   0    1.52    0.42
  23   5   0   -0.76    0.49
  24   5   0   -0.36    0.69
  25   5   0    0.00    0.73
   0   6   0    6.22    0.21
   1   6   0    0.11    0.08
   2   6   0   83.19    1.51
   3   6   0   -0.12    0.07
   4   6   0    0.40    0.10
   5   6   0   -0.15    0.14
   6   6   0   35.92    0.93
   7   6   0   -0.09    0.14
   8   6   0    8.11    0.30
   9   6   0   -0.12    0.16
  10   6   0    2.75    0.22
  11   6   0   -0.07    0.20
  12   6   0    2.07    0.24
  13   6   0   -0.36    0.20
  14   6   0    2.06    0.26
  15   6   0   -0.06    0.30
  16   6   0    6.33    0.43
  17   6   0   -0.56    0.30
  18   6   0    5.25    0.38
  19   6   0   -0.44    0.31
  20   6   0    2.55    0.39
  21   6   0    0.14    0.41
  22   6   0   -0.32    0.40
  23   6   0   -0.84    0.77
  24   6   0   -1.36    0.67
  25   6   0   -0.27    1.27
   0   7   0   -0.17    0.13
   1   7   0   -0.24    0.08
   2   7   0    0.03    0.09
   3   7   0   -0.34    0.07
   4   7   0   16.26    0.41
   5   7   0   -0.20    0.12
   6   7   0   16.48    0.49
   7   7   0   -0.03    0.12
   8   7   0   38.96    1.06
   9   7   0   -0.42    0.16
  10   7   0   11.70    0.41
  11   7   0   -0.50    0.19
  12   7   0   17.12    0.60
  13   7   0   -0.07    0.25
  14   7   0    5.05    0.34
  15   7   0   -0.13    0.26
  16   7   0    0.33    0.33
  17   7   0   -0.38    0.38
  18   7   0    0.03    0.40
  19   7   0   -0.67    0.42
  20   7   0    0.37    0.53
  21   7   0    0.16    0.56
  22   7   0   -0.03    0.40
  23   7   0   -0.84    0.59
  24   7   0   -0.11    0.96
  25   7   0    0.02    0.97
   0   8   0    7.07    0.27
   1   8   0   -0.27    0.09
   2   8   0    8.72    0.21
   3   8   0   -0.21    0.09
   4   8   0   62.03    1.33
   5   8   0   -0.15    0.11
   6   8   0   27.59    0.71
   7   8   0   -0.62    0.18
   8   8   0   17.02    0.56
   9   8   0   -0.35    0.17
  10   8   0    1.61    0.23
  11   8   0   -0.46    0.23
  12   8   0    2.57    0.29
  13   8   0   -0.39    0.26
  14   8   0    0.16    0.28
  15   8   0   -0.21    0.28
  16   8   0    1.99    0.31
  17   8   0   -0.24    0.39
  18   8   0   -0.18    0.41
  19   8   0   -0.36    0.42
  20   8   0   -0.15    0.47
  21   8   0   -0.15    0.61
  22   8   0    1.15    0.71
  23   8   0    0.22    0.83
  24   8   0    1.42    0.97
  25   8   0    1.16    1.21
   0   9   0    0.25    0.15
   1   9   0   -0.41    0.11
   2   9   0    0.06    0.10
   3   9   0   -0.17    0.10
   4   9   0   11.58    0.31
   5   9   0   -0.27    0.11
   6   9   0   12.55    0.37
   7   9   0   -0.20    0.14
   8   9   0    8.34    0.36
   9   9   0   -0.38    0.21
  10   9   0    0.03    0.22
  11   9   0   -0.33    0.28
  12   9   0   -0.13    0.26
  13   9   0   -0.15    0.28
  14   9   0   -0.21    0.28
  15   9   0   -0.50    0.30
  16   9   0    0.09    0.33
  17   9   0   -0.67    0.32
  18   9   0    3.73    0.48
  19   9   0    0.07    0.48
  20   9   0    2.93    0.53
  21   9   0    1.29    0.60
  22   9   0    0.33    0.65
  23   9   0   -1.03    0.83
  24   9   0    0.72    0.99
  25   9   0    1.35    1.03
   0  10   0  165.77    4.42
   1  10   0   -0.10    0.11
   2  10   0    1.41    0.13
   3  10   0   -0.44    0.11
   4  10   0   20.91    0.48
   5  10   0   -0.07    0.08
   6  10   0   51.93    1.24
   7  10   0   -0.15    0.13
   8  10   0    7.46    0.30
   9  10   0   -0.28    0.21
  10  10   0   15.21    0.57
  11  10   0   -0.07    0.31
  12  10   0    0.47    0.30
  13  10   0   -0.17    0.28
  14  10   0   -0.03    0.31
  15  10   0   -0.44    0.33
  16  10   0   -0.08    0.34
  17  10   0   -0.05    0.35
  18  10   0    0.02    0.45
  19  10   0   -0.45    0.47
  20  10   0    0.85    0.54
  21  10   0    0.99    0.66
  22  10   0    3.08    0.81
  23  10   0   -0.41    0.93
  24  10   0   -0.33    0.98
  25  10   0   -0.10    1.22
   0  11   0    0.00    0.17
   1  11   0   -0.30    0.11
   2  11   0   11.88    0.31
   3  11   0   -0.22    0.11
   4  11   0   69.35    1.45
   5  11   0   -0.11    0.12
   6  11   0    6.40    0.24
   7  11   0   -0.07    0.14
   8  11   0    1.13    0.16
   9  11   0   -0.05    0.13
  10  11   0    2.49    0.28
  11  11   0   -0.28    0.26
  12  11   0    0.78    0.34
  13  11   0   -0.49    0.32
  14  11   0    2.39    0.38
  15  11   0    0.26    0.35
  16  11   0    1.16    0.37
  17  11   0   -0.76    0.38
  18  11   0   -0.53    0.46
  19  11   0    0.32    0.48
  20  11   0    1.45    0.56
  21  11   0   -0.72    0.56
  22  11   0    0.48    0.74
  23  11   0   -0.45    0.96
  24  11   0    0.15    1.24
   0  12   0   14.56    0.50
   1  12   0   -0.06    0.11
   2  12   0   10.39    0.30
   3  12   0   -0.35    0.12
   4  12   0    2.19    0.15
   5  12   0   -0.06    0.13
   6  12   0    3.98    0.21
   7  12   0   -0.05    0.13
   8  12   0   15.89    0.48
   9  12   0   -0.02    0.15
  10  12   0   22.76    0.67
  11  12   0   -0.16    0.26
  12  12   0    1.39    0.34
  13  12   0   -0.54    0.33
  14  12   0    0.48    0.36
  15  12   0    0.44    0.38
  16  12   0    0.19    0.39
  17  12   0   -0.06    0.41
  18  12   0   -0.58    0.41
  19  12   0    0.06    0.50
  20  12   0    2.54    0.58
  21  12   0   -0.39    0.62
  22  12   0    5.67    1.02
  23  12   0   -0.28    0.98
  24  12   0   -1.49    1.20
   0  13   0   -0.05    0.20
   1  13   0   -0.28    0.13
   2  13   0    2.79    0.17
   3  13   0   -0.34    0.13
   4  13   0   81.46    1.71
   5  13   0   -0.29    0.14
   6  13   0   19.83    0.56
   7  13   0   -0.17    0.16
   8  13   0   -0.10    0.14
   9  13   0   -0.22    0.16
  10  13   0    0.41    0.17
  11  13   0   -0.10    0.17
  12  13   0   -0.13    0.27
  13  13   0    0.04    0.40
  14  13   0   -0.11    0.37
  15  13   0   -0.02    0.41
  16  13   0    0.54    0.43
  17  13   0    0.06    0.42
  18  13   0   -0.24    0.44
  19  13   0   -0.26    0.50
  20  13   0    0.51    0.57
  21  13   0   -0.01    0.68
  22  13   0    1.40    0.88
  23  13   0   -1.42    0.98
  24  13   0    1.04    1.37
   0  14   0   38.73    1.28
   1  14   0   -0.06    0.15
   2  14   0   35.23    0.88
   3  14   0   -0.36    0.15
   4  14   0   11.88    0.33
   5  14   0   -0.09    0.14
   6  14   0    0.74    0.17
   7  14   0   -0.50    0.16
   8  14   0    0.18    0.17
   9  14   0    0.00    0.18
  10  14   0    9.13    0.37
  11  14   0    0.31    0.19
  12  14   0    2.57    0.29
  13  14   0   -0.36    0.25
  14  14   0    7.16    0.54
  15  14   0    0.05    0.42
  16  14   0    1.52    0.46
  17  14   0    0.72    0.44
  18  14   0    0.56    0.45
  19  14   0   -1.46    0.51
  20  14   0   -0.04    0.58
  21  14   0    0.39    0.70
  22  14   0   -0.62    0.87
  23  14   0    0.67    1.35
  24  14   0   -1.33    1.36
   0  15   0    0.04    0.22
   1  15   0   -0.09    0.16
   2  15   0    1.29    0.18
   3  15   0   -0.32    0.17
   4  15   0   20.24    0.52
   5  15   0    0.05    0.15
   6  15   0   14.54    0.44
   7  15   0    0.06    0.13
   8  15   0    0.13    0.18
   9  15   0   -0.14    0.18
  10  15   0    0.70    0.19
  11  15   0    0.11    0.20
  12  15   0    7.21    0.43
  13  15   0   -0.28    0.27
  14  15   0   -0.78    0.48
  15  15   0    0.45    0.44
  16  15   0    1.25    0.47
  17  15   0    1.01    0.49
  18  15   0    0.23    0.47
  19  15   0   -0.97    0.45
  20  15   0   -0.09    0.60
  21  15   0    0.37    0.82
  22  15   0   -1.07    0.89
  23  15   0   -1.04    1.34
  24  15   0   -0.03    1.74
   0  16   0   20.23    0.75
   1  16   0   -0.23    0.16
   2  16   0   11.19    0.37
   3  16   0   -0.46    0.18
   4  16   0   15.59    0.45
   5  16   0   -0.20    0.16
   6  16   0    6.66    0.28
   7  16   0   -0.18    0.18
   8  16   0    0.11    0.19
   9  16   0   -0.58    0.19
  10  16   0    3.36    0.25
  11  16   0    0.06    0.20
  12  16   0    0.61    0.31
  13  16   0   -0.01    0.30
  14  16   0    0.24    0.31
  15  16   0    1.07    0.46
  16  16   0   22.79    1.01
  17  16   0    0.88    0.48
  18  16   0    2.44    0.50
  19  16   0   -1.41    0.54
  20  16   0   -0.48    0.63
  21  16   0   -0.41    0.67
  22  16   0    2.94    1.21
  23  16   0   -1.00    1.35
   0  17   0    0.03    0.25
   1  17   0   -0.13    0.17
   2  17   0   -0.22    0.19
   3  17   0   -0.33    0.18
   4  17   0    0.96    0.19
   5  17   0   -0.51    0.17
   6  17   0    2.65    0.22
   7  17   0   -0.33    0.20
   8  17   0    5.56    0.31
   9  17   0   -0.05    0.20
  10  17   0   -0.09    0.21
  11  17   0   -0.43    0.23
  12  17   0    2.19    0.32
  13  17   0   -0.31    0.31
  14  17   0    0.01    0.33
  15  17   0    0.30    0.32
  16  17   0    1.24    0.48
  17  17   0    0.59    0.49
  18  17   0    2.06    0.53
  19  17   0   -0.49    0.60
  20  17   0    0.58    0.63
  21  17   0    1.09    0.76
  22  17   0    0.21    1.14
  23  17   0   -1.35    1.65
   0  18   0    1.11    0.28
   1  18   0    0.04    0.18
   2  18   0    2.88    0.26
   3  18   0   -0.48    0.20
   4  18   0    1.96    0.23
   5  18   0   -0.18    0.18
   6  18   0   41.99    1.13
   7  18   0    0.09    0.21
   8  18   0   15.80    0.56
   9  18   0    0.24    0.22
  10  18   0    5.93    0.33
  11  18   0   -0.09    0.25
  12  18   0    9.73    0.47
  13  18   0   -0.23    0.29
  14  18   0    7.56    0.51
  15  18   0    0.25    0.35
  16  18   0   31.53    1.23
  17  18   0    1.29    0.55
  18  18   0    2.99    0.61
  19  18   0    0.14    0.54
  20  18   0   -0.08    0.63
  21  18   0    0.67    1.01
  22  18   0    1.20    1.53
   0  19   0   -0.29    0.27
   1  19   0    0.42    0.19
   2  19   0   -0.23    0.22
   3  19   0   -0.25    0.21
   4  19   0    0.14    0.21
   5  19   0   -0.72    0.20
   6  19   0    0.08    0.22
   7  19   0   -0.13    0.23
   8  19   0   18.21    0.58
   9  19   0    0.42    0.25
  10  19   0   15.48    0.58
  11  19   0    0.07    0.29
  12  19   0    0.99    0.32
  13  19   0   -0.46    0.30
  14  19   0    0.16    0.36
  15  19   0   -0.23    0.36
  16  19   0   -0.34    0.35
  17  19   0   -0.37    0.43
  18  19   0    5.07    0.72
  19  19   0   -1.03    0.54
  20  19   0    0.33    0.74
  21  19   0    2.36    1.07
  22  19   0   -0.29    1.21
   0  20   0    1.05    0.31
   1  20   0   -0.32    0.20
   2  20   0   -0.34    0.23
   3  20   0   -0.30    0.22
   4  20   0   -0.26    0.22
   5  20   0   -0.39    0.22
   6  20   0   11.46    0.47
   7  20   0   -0.33    0.24
   8  20   0    7.97    0.40
   9  20   0    0.27    0.27
  10  20   0    0.76    0.28
  11  20   0    0.25    0.31
  12  20   0    3.45    0.37
  13  20   0    0.19    0.32
  14  20   0    0.08    0.33
  15  20   0    0.20    0.37
  16  20   0    1.40    0.47
  17  20   0    0.32    0.57
  18  20   0    0.53    0.65
  19  20   0    1.04    0.63
  20  20   0   -0.13    0.76
  21  20   0    0.39    1.17
  22  20   0    2.90    1.77
   0  21   0   -0.14    0.30
   1  21   0    0.11    0.24
   2  21   0   -0.01    0.25
   3  21   0    0.04    0.25
   4  21   0   -0.13    0.22
   5  21   0   -0.35    0.23
   6  21   0    0.16    0.23
   7  21   0   -0.33    0.26
   8  21   0   28.19    0.88
   9  21   0   -0.18    0.29
  10  21   0   56.98    1.81
  11  21   0    0.23    0.33
  12  21   0    5.11    0.42
  13  21   0   -0.02    0.33
  14  21   0    0.00    0.34
  15  21   0    0.12    0.39
  16  21   0    0.14    0.43
  17  21   0    0.29    0.60
  18  21   0   -0.02    0.55
  19  21   0   -0.31    0.76
  20  21   0    0.74    1.42
  21  21   0   -1.53    1.21
   0  22   0   -0.19    0.31
   1  22   0   -0.09    0.24
   2  22   0    2.50    0.29
   3  22   0    0.16    0.26
   4  22   0    0.45    0.26
   5  22   0   -0.60    0.25
   6  22   0    6.43    0.36
   7  22   0   -0.09    0.28
   8  22   0   21.24    0.76
   9  22   0    0.05    0.31
  10  22   0    0.81    0.32
  11  22   0   -0.07    0.35
  12  22   0    8.01    0.51
  13  22   0   -0.37    0.36
  14  22   0    2.73    0.42
  15  22   0    0.32    0.40
  16  22   0    3.67    0.62
  17  22   0   -0.23    0.51
  18  22   0   -0.29    0.71
  19  22   0    0.69    0.79
  20  22   0   -2.56    1.16
  21  22   0    1.63    1.51
   0  23   0   -0.71    0.38
   1  23   0    0.26    0.29
   2  23   0    2.31    0.32
   3  23   0    0.06    0.29
   4  23   0   -0.26    0.29
   5  23   0   -0.39    0.27
   6  23   0    0.03    0.26
   7  23   0   -0.22    0.29
   8  23   0    6.30    0.42
   9  23   0    0.17    0.33
  10  23   0   29.76    1.13
  11  23   0    0.61    0.39
  12  23   0   -0.38    0.38
  13  23   0   -0.24    0.38
  14  23   0    2.39    0.45
  15  23   0   -0.37    0.46
  16  23   0    4.64    0.75
  17  23   0    0.56    0.63
  18  23   0    2.42    0.74
  19  23   0    0.10    0.81
  20  23   0    1.10    1.24
   0  24   0    3.60    0.53
   1  24   0   -0.07    0.33
   2  24   0    6.85    0.48
   3  24   0   -0.22    0.33
   4  24   0    0.98    0.34
   5  24   0    0.07    0.33
   6  24   0    0.16    0.31
   7  24   0   -0.70    0.36
   8  24   0    6.16    0.50
   9  24   0   -0.30    0.36
  10  24   0    3.61    0.49
  11  24   0    0.72    0.42
  12  24   0   15.64    0.80
  13  24   0   -0.39    0.43
  14  24   0    0.86    0.52
  15  24   0   -0.81    0.65
  16  24   0    2.77    0.74
  17  24   0    0.40    0.67
  18  24   0    1.08    0.69
  19  24   0    0.30    0.92
  20  24   0    0.70    0.98
   0  25   0    0.27    0.54
   1  25   0    0.09    0.37
   2  25   0    1.27    0.39
   3  25   0    0.25    0.35
   4  25   0   -0.02    0.35
   5  25   0   -1.03    0.33
   6  25   0    8.52    0.61
   7  25   0    0.56    0.41
   8  25   0   -0.43    0.41
   9  25   0    0.34    0.42
  10  25   0    5.13    0.59
  11  25   0    0.87    0.49
  12  25   0    0.40    0.47
  13  25   0    0.48    0.59
  14  25   0    2.12    0.62
  15  25   0    1.32    0.79
  16  25   0    1.39    0.82
  17  25   0   -0.04    0.88
  18  25   0    1.28    1.17
  19  25   0   -0.53    0.84
   0  26   0   21.93    1.36
   1  26   0   -0.52    0.39
   2  26   0    6.84    0.55
   3  26   0   -0.74    0.37
   4  26   0    2.44    0.43
   5  26   0   -0.42    0.38
   6  26   0    1.34    0.38
   7  26   0   -0.28    0.43
   8  26   0   -0.38    0.44
   9  26   0   -0.21    0.43
  10  26   0    5.89    0.65
  11  26   0   -0.48    0.46
  12  26   0    7.87    0.70
  13  26   0    0.06    0.51
  14  26   0   -0.02    0.59
  15  26   0   -0.11    0.81
  16  26   0    0.49    0.84
  17  26   0   -0.28    0.84
  18  26   0    0.22    0.88
  19  26   0   -1.99    0.86
   0  27   0    0.64    0.60
   1  27   0   -0.02    0.41
   2  27   0   -0.46    0.40
   3  27   0   -0.42    0.40
   4  27   0   14.95    0.83
   5  27   0    0.54    0.43
   6  27   0   24.08    1.32
   7  27   0    0.29    0.52
   8  27   0    0.48    0.52
   9  27   0    0.25    0.47
  10  27   0    1.00    0.54
  11  27   0   -0.17    0.54
  12  27   0   -0.28    0.52
  13  27   0    0.04    0.75
  14  27   0   -0.78    0.76
  15  27   0   -0.85    0.81
  16  27   0    1.65    0.88
  17  27   0   -0.61    0.87
  18  27   0   -0.20    0.91
   0  28   0    9.90    0.94
   1  28   0   -1.09    0.42
   2  28   0    1.01    0.46
   3  28   0   -0.57    0.41
   4  28   0    0.86    0.47
   5  28   0    0.24    0.44
   6  28   0    1.97    0.56
   7  28   0   -0.37    0.51
   8  28   0    0.12    0.54
   9  28   0    0.20    0.62
  10  28   0    6.40    0.81
  11  28   0   -0.19    0.62
  12  28   0    2.73    0.72
  13  28   0    0.37    0.80
  14  28   0    0.52    0.86
  15  28   0   -1.00    0.85
  16  28   0    0.68    0.87
  17  28   0   -1.19    0.96
   0  29   0   -0.23    0.63
   1  29   0   -0.04    0.46
   2  29   0    0.03    0.44
   3  29   0    0.20    0.45
   4  29   0    2.44    0.52
   5  29   0    0.45    0.47
   6  29   0    9.40    0.82
   7  29   0    0.27    0.55
   8  29   0   -0.63    0.55
   9  29   0    1.02    0.65
  10  29   0    0.51    0.66
  11  29   0   -0.10    0.65
  12  29   0    0.11    0.87
  13  29   0   -0.20    0.88
  14  29   0    0.22    0.84
  15  29   0    0.57    1.19
  16  29   0    0.39    0.91
  17  29   0   -0.86    1.07
   0  30   0    5.95    0.84
   1  30   0   -0.13    0.47
   2  30   0    1.36    0.49
   3  30   0    0.69    0.51
   4  30   0    0.14    0.49
   5  30   0   -1.36    0.53
   6  30   0    0.15    0.57
   7  30   0    0.03    0.57
   8  30   0   -0.05    0.58
   9  30   0    0.35    0.68
  10  30   0   -0.90    0.66
  11  30   0   -0.70    0.66
  12  30   0    0.34    0.69
  13  30   0   -1.82    1.19
  14  30   0    0.58    0.96
  15  30   0    1.92    1.04
  16  30   0    0.58    1.05
   0  31   0   -0.90    0.68
   1  31   0   -0.17    0.48
   2  31   0   -0.57    0.52
   3  31   0   -0.98    0.50
   4  31   0   -0.52    0.50
   5  31   0    0.44    0.59
   6  31   0    0.21    0.61
   7  31   0   -0.41    0.58
   8  31   0    0.51    0.70
   9  31   0    0.72    0.72
  10  31   0   -0.12    0.71
  11  31   0    1.18    0.96
  12  31   0   -0.01    0.95
  13  31   0   -0.67    0.92
  14  31   0    2.60    1.08
  15  31   0    1.46    2.50
   0  32   0   -0.57    0.69
   1  32   0   -0.36    0.55
   2  32   0    0.56    0.54
   3  32   0   -0.80    0.53
   4  32   0    1.57    0.58
   5  32   0   -0.55    0.61
   6  32   0    2.90    0.69
   7  32   0    1.14    0.64
   8  32   0    2.88    0.80
   9  32   0   -0.05    0.72
  10  32   0   -0.48    0.71
  11  32   0    0.86    1.01
  12  32   0    0.88    1.00
  13  32   0    0.13    0.97
  14  32   0    3.68    1.16
   0  33   0   -0.79    0.89
   1  33   0    0.30    0.58
   2  33   0    0.32    0.58
   3  33   0    0.32    0.55
   4  33   0    0.09    0.65
   5  33   0    0.12    0.65
   6  33   0    0.18    0.65
   7  33   0    0.54    0.74
   8  33   0    0.40    0.75
   9  33   0    0.38    0.86
  10  33   0   -0.38    0.86
  11  33   0   -0.28    0.99
  12  33   0   -0.39    1.38
  13  33   0    0.58    1.04
   0  34   0    1.07    1.02
   1  34   0   -0.13    0.60
   2  34   0    0.14    0.58
   3  34   0   -0.31    0.59
   4  34   0    2.09    0.72
   5  34   0    1.00    0.80
   6  34   0    3.32    0.86
   7  34   0   -0.16    1.02
   8  34   0    2.09    1.01
   9  34   0    0.40    0.93
  10  34   0    0.30    1.50
  11  34   0    0.54    0.95
  12  34   0   -1.26    1.03
   0  35   0    0.61    1.44
   1  35   0   -0.57    0.90
   2  35   0    0.30    0.64
   3  35   0   -0.93    0.66
   4  35   0    0.69    0.69
   5  35   0   -0.65    0.82
   6  35   0    0.60    0.85
   7  35   0    1.36    1.03
   8  35   0    1.15    0.81
   9  35   0   -0.54    1.03
  10  35   0    0.32    1.47
  11  35   0   -1.93    1.43
   0  36   0   -0.48    1.03
   1  36   0   -0.61    0.81
   2  36   0   -1.29    0.84
   3  36   0   -0.41    0.83
   4  36   0    1.81    0.88
   5  36   0    0.79    1.11
   6  36   0    0.80    1.12
   7  36   0   -2.31    1.47
   8  36   0    0.71    0.83
   9  36   0   -1.42    1.06
   0  37   0    0.09    1.05
   1  37   0   -0.14    0.86
   2  37   0    1.95    1.14
   3  37   0    0.23    1.09
   4  37   0    0.67    0.88
   5  37   0   -0.52    0.89
   6  37   0    4.00    1.21
   7  37   0    0.80    1.12
   1  38   0   -1.13    1.27
   2  38   0   -0.68    1.07
   3  38   0   -0.66    1.55
   4  38   0   -2.42    1.61
   5  38   0    2.72    1.72
   2   0   1   -0.08    0.04
   3   0   1   -0.07    0.05
   4   0   1   -0.05    0.07
   5   0   1   -0.04    0.09
   6   0   1   -0.03    0.10
   7   0   1   -0.07    0.11
   8   0   1    0.05    0.11
   9   0   1   -0.12    0.12
  10   0   1   -0.18    0.13
  11   0   1   -0.42    0.14
  12   0   1   -0.21    0.14
  13   0   1   -0.04    0.17
  14   0   1   -0.07    0.18
  15   0   1   -0.26    0.19
  16   0   1   -0.16    0.21
  17   0   1    0.27    0.24
  18   0   1   -0.05    0.27
  19   0   1   -0.40    0.31
  20   0   1   -0.52    0.34
  21   0   1   -0.42    0.36
  22   0   1   -0.33    0.39
  23   0   1   -0.61    0.45
  24   0   1   -0.48    0.61
  25   0   1    0.66    0.71
  26   0   1    0.05    0.87
   1   1   1   42.45    1.74
  -1  -1  -1   41.53    2.20
   2   1   1    2.09    0.07
  -2  -1  -1    1.91    0.07
   3   1   1   12.50    0.26
  -3  -1  -1   12.74    0.28
   4   1   1    0.35    0.07
  -4  -1  -1    0.32    0.07
   5   1   1    0.23    0.09
  -5  -1  -1    0.05    0.08
   6   1   1    1.22    0.11
  -6  -1  -1    1.19    0.08
   7   1   1    0.74    0.10
  -7  -1  -1    0.51    0.10
   8   1   1    2.11    0.14
  -8  -1  -1    2.28    0.14
   9   1   1    1.75    0.15
  -9  -1  -1    2.02    0.16
  10   1   1    0.10    0.14
 -10  -1  -1    0.02    0.14
  11   1   1   -0.12    0.13
 -11  -1  -1   -0.26    0.15
  12   1   1   -0.18    0.15
 -12  -1  -1   -0.26    0.14
  13   1   1   10.69    0.34
 -13  -1  -1   10.47    0.33
  14   1   1    0.03    0.18
 -14  -1  -1   -0.20    0.18
  15   1   1    2.26    0.21
 -15  -1  -1    1.89    0.21
  16   1   1    0.10    0.21
 -16  -1  -1    0.06    0.21
  17   1   1    0.85    0.24
 -17  -1  -1    0.42    0.24
  18   1   1    0.21    0.27
 -18  -1  -1    0.20    0.27
  19   1   1    0.36    0.30
 -19  -1  -1   -0.07    0.29
  20   1   1    0.59    0.33
 -20  -1  -1    0.89    0.36
  21   1   1   -0.80    0.36
 -21  -1  -1    0.25    0.37
  22   1   1    0.23    0.43
 -22  -1  -1   -0.62    0.38
  23   1   1   -0.29    0.45
 -23  -1  -1   -0.41    0.45
  24   1   1    0.36    0.62
 -24  -1  -1    0.31    0.59
  25   1   1   -0.06    0.72
 -25  -1  -1    0.20    0.63
  26   1   1    0.41    0.85
 -26  -1  -1    1.10    0.89
   0   2   1  107.22    3.26
   1   2   1    5.19    0.11
  -1  -2  -1    5.05    0.12
   2   2   1    2.77    0.10
  -2  -2  -1    2.80    0.10
   3   2   1    6.28    0.17
  -3  -2  -1    5.92    0.17
   4   2   1    2.36    0.11
  -4  -2  -1    2.44    0.12
   5   2   1   11.05    0.26
  -5  -2  -1   10.80    0.28
   6   2   1    5.01    0.17
  -6  -2  -1    4.66    0.18
   7   2   1    3.62    0.16
  -7  -2  -1    3.50    0.15
   8   2   1    1.15    0.12
  -8  -2  -1    1.38    0.12
   9   2   1    1.04    0.15
  -9  -2  -1    1.12    0.14
  10   2   1    7.03    0.25
 -10  -2  -1    7.27    0.25
  11   2   1    4.89    0.22
 -11  -2  -1    4.33    0.21
  12   2   1    0.33    0.16
 -12  -2  -1    0.37    0.17
  13   2   1   -0.32    0.18
 -13  -2  -1   -0.16    0.18
  14   2   1    3.87    0.23
 -14  -2  -1    3.81    0.25
  15   2   1    2.13    0.21
 -15  -2  -1    2.30    0.23
  16   2   1    1.37    0.22
 -16  -2  -1    1.03    0.22
  17   2   1    2.84    0.27
 -17  -2  -1    2.79    0.27
  18   2   1    0.07    0.26
 -18  -2  -1   -0.36    0.27
  19   2   1    4.19    0.37
 -19  -2  -1    3.55    0.34
  20   2   1   -0.45    0.34
 -20  -2  -1   -0.23    0.31
  21   2   1    4.75    0.44
 -21  -2  -1    5.11    0.44
  22   2   1   -0.24    0.38
 -22  -2  -1   -0.20    0.39
  23   2   1   -0.06    0.48
 -23  -2  -1    0.30    0.47
  24   2   1    0.01    0.59
 -24  -2  -1    0.05    0.51
  25   2   1    0.97    0.65
 -25  -2  -1   -0.41    0.69
   0   3   1    0.01    0.03
   1   3   1   31.04    0.57
  -1  -3  -1   31.20    0.56
   2   3   1   10.10    0.24
  -2  -3  -1    9.99    0.24
   3   3   1    0.32    0.09
  -3  -3  -1    0.19    0.07
   4   3   1    3.71    0.16
  -4  -3  -1    3.38    0.14
   5   3   1    2.47    0.13
  -5  -3  -1    2.69    0.14
   6   3   1    0.75    0.12
  -6  -3  -1    0.74    0.12
   7   3   1    0.59    0.13
  -7  -3  -1    0.28    0.13
   8   3   1   -0.03    0.14
  -8  -3  -1   -0.13    0.13
   9   3   1   20.79    0.55
  -9  -3  -1   21.07    0.56
  10   3   1    2.62    0.20
 -10  -3  -1    2.60    0.17
  11   3   1    4.10    0.22
 -11  -3  -1    3.67    0.20
  12   3   1   13.11    0.40
 -12  -3  -1   13.94    0.43
  13   3   1    5.03    0.25
 -13  -3  -1    5.06    0.26
  14   3   1   -0.05    0.19
 -14  -3  -1    0.16    0.19
  15   3   1    0.35    0.21
 -15  -3  -1    0.35    0.22
  16   3   1    3.13    0.25
 -16  -3  -1    2.78    0.29
  17   3   1    0.74    0.25
 -17  -3  -1    0.87    0.26
  18   3   1    2.45    0.27
 -18  -3  -1    2.67    0.29
  19   3   1    6.34    0.39
 -19  -3  -1    5.00    0.36
  20   3   1    2.64    0.38
 -20  -3  -1    3.35    0.38
  21   3   1    0.57    0.36
 -21  -3  -1    0.69    0.36
  22   3   1    0.53    0.38
 -22  -3  -1    0.14    0.38
  23   3   1    1.35    0.60
 -23  -3  -1    0.49    0.53
  24   3   1    0.34    0.69
 -24  -3  -1   -0.64    0.59
  25   3   1   -0.50    0.70
 -25  -3  -1    1.29    0.72
   0   4   1    1.51    0.06
   1   4   1    2.27    0.07
  -1  -4  -1    2.36    0.07
   2   4   1    3.00    0.09
  -2  -4  -1    3.06    0.10
   3   4   1    1.42    0.12
  -3  -4  -1    1.55    0.10
   4   4   1   41.73    1.06
  -4  -4  -1   42.35    1.07
   5   4   1   46.29    1.13
  -5  -4  -1   45.03    1.10
   6   4   1   31.12    0.76
  -6  -4  -1   31.33    0.74
   7   4   1    3.18    0.16
  -7  -4  -1    3.13    0.17
   8   4   1    2.80    0.18
  -8  -4  -1    3.40    0.19
   9   4   1    3.27    0.20
  -9  -4  -1    3.44    0.20
  10   4   1   24.53    0.64
 -10  -4  -1   24.84    0.65
  11   4   1   17.84    0.51
 -11  -4  -1   17.85    0.50
  12   4   1    6.52    0.33
 -12  -4  -1    6.50    0.28
  13   4   1   -0.34    0.19
 -13  -4  -1   -0.25    0.17
  14   4   1   -0.02    0.18
 -14  -4  -1    0.29    0.19
  15   4   1    1.36    0.22
 -15  -4  -1    1.25    0.23
  16   4   1    0.22    0.24
 -16  -4  -1    0.10    0.25
  17   4   1    2.57    0.28
 -17  -4  -1    2.40    0.30
  18   4   1    1.41    0.29
 -18  -4  -1    1.51    0.31
  19   4   1    5.07    0.38
 -19  -4  -1    5.33    0.43
  20   4   1    0.37    0.34
 -20  -4  -1    0.56    0.34
  21   4   1    2.50    0.38
 -21  -4  -1    2.77    0.40
  22   4   1   -0.68    0.37
 -22  -4  -1   -0.05    0.45
  23   4   1   -0.67    0.46
 -23  -4  -1    0.16    0.43
  24   4   1    0.98    0.70
 -24  -4  -1    0.73    0.69
  25   4   1    2.36    0.78
 -25  -4  -1    2.57    0.78
   0   5   1    0.01    0.06
   1   5   1    0.16    0.06
  -1  -5  -1    0.09    0.07
   2   5   1   -0.16    0.07
  -2  -5  -1   -0.17    0.06
   3   5   1   15.84    0.38
  -3  -5  -1   15.69    0.39
   4   5   1   15.83    0.45
  -4  -5  -1   16.06    0.44
   5   5   1    4.32    0.21
  -5  -5  -1    4.60    0.22
   6   5   1   15.35    0.43
  -6  -5  -1   15.20    0.43
   7   5   1    1.14    0.15
  -7  -5  -1    1.01    0.15
   8   5   1    2.34    0.18
  -8  -5  -1    2.55    0.19
   9   5   1    3.32    0.22
  -9  -5  -1    3.62    0.22
  10   5   1    1.58    0.19
 -10  -5  -1    1.39    0.20
  11   5   1   14.00    0.43
 -11  -5  -1   14.27    0.43
  12   5   1   10.84    0.38
 -12  -5  -1   11.23    0.40
  13   5   1   -0.03    0.25
 -13  -5  -1    0.10    0.22
  14   5   1    2.95    0.30
 -14  -5  -1    2.87    0.23
  15   5   1   -0.15    0.23
 -15  -5  -1    0.14    0.23
  16   5   1    3.39    0.28
 -16  -5  -1    3.20    0.30
  17   5   1    0.45    0.27
 -17  -5  -1   -0.02    0.27
  18   5   1    2.13    0.31
 -18  -5  -1    2.28    0.33
  19   5   1    2.47    0.36
 -19  -5  -1    2.68    0.37
  20   5   1    0.34    0.36
 -20  -5  -1    0.75    0.36
  21   5   1    0.40    0.35
 -21  -5  -1    0.03    0.38
  22   5   1   -0.10    0.44
 -22  -5  -1    0.39    0.42
  23   5   1    0.93    0.64
 -23  -5  -1    1.76    0.64
  24   5   1    0.62    0.71
 -24  -5  -1    0.40    0.70
  25   5   1    1.45    0.76
 -25  -5  -1    0.29    0.79
   0   6   1   26.50    0.49
   1   6   1    0.37    0.08
  -1  -6  -1    0.52    0.08
   2   6   1    5.88    0.15
  -2  -6  -1    6.03    0.16
   3   6   1   10.22    0.24
  -3  -6  -1   10.79    0.27
   4   6   1    0.20    0.11
  -4  -6  -1    0.38    0.09
   5   6   1    3.56    0.20
  -5  -6  -1    3.73    0.20
   6   6   1    8.72    0.30
  -6  -6  -1    8.99    0.33
   7   6   1    2.12    0.18
  -7  -6  -1    1.93    0.20
   8   6   1    1.06    0.17
  -8  -6  -1    0.98    0.18
   9   6   1    7.85    0.30
  -9  -6  -1    8.34    0.34
  10   6   1   16.35    0.51
 -10  -6  -1   16.67    0.54
  11   6   1    3.48    0.25
 -11  -6  -1    3.69    0.28
  12   6   1   11.06    0.42
 -12  -6  -1   10.91    0.45
  13   6   1   -0.26    0.20
 -13  -6  -1   -0.66    0.21
  14   6   1   -0.19    0.22
 -14  -6  -1   -0.22    0.24
  15   6   1   -0.14    0.28
 -15  -6  -1   -0.14    0.30
  16   6   1    0.30    0.32
 -16  -6  -1    0.13    0.33
  17   6   1   -0.27    0.29
 -17  -6  -1    0.04    0.27
  18   6   1   -0.35    0.28
 -18  -6  -1    0.03    0.30
  19   6   1    0.36    0.32
 -19  -6  -1    0.40    0.33
  20   6   1   -0.27    0.34
 -20  -6  -1   -0.04    0.35
  21   6   1   -0.04    0.38
 -21  -6  -1   -0.19    0.40
  22   6   1    0.54    0.38
 -22  -6  -1    0.17    0.49
  23   6   1    0.66    0.59
 -23  -6  -1    0.21    0.48
  24   6   1    0.14    0.86
 -24  -6  -1    1.21    0.72
  25   6   1    3.43    0.88
 -25  -6  -1    2.21    0.66
   0   7   1   -0.05    0.09
   1   7   1   20.34    0.40
  -1  -7  -1   20.20    0.42
   2   7   1    2.88    0.11
  -2  -7  -1    2.77    0.11
   3   7   1   11.20    0.25
  -3  -7  -1   11.02    0.27
   4   7   1    8.70    0.26
  -4  -7  -1    8.51    0.26
   5   7   1   16.27    0.44
  -5  -7  -1   15.38    0.40
   6   7   1    0.05    0.16
  -6  -7  -1   -0.13    0.16
   7   7   1   10.33    0.37
  -7  -7  -1   11.13    0.42
   8   7   1    3.83    0.22
  -8  -7  -1    3.26    0.24
   9   7   1    1.05    0.17
  -9  -7  -1    0.42    0.20
  10   7   1    7.82    0.33
 -10  -7  -1    7.22    0.35
  11   7   1    2.92    0.25
 -11  -7  -1    2.14    0.26
  12   7   1    0.32    0.21
 -12  -7  -1    0.48    0.25
  13   7   1   -0.12    0.23
 -13  -7  -1   -0.20    0.25
  14   7   1    2.21    0.27
 -14  -7  -1    2.71    0.30
  15   7   1    0.21    0.26
 -15  -7  -1   -0.10    0.26
  16   7   1   -0.33    0.33
 -16  -7  -1    0.11    0.34
  17   7   1   -0.31    0.38
 -17  -7  -1   -1.07    0.37
  18   7   1    0.30    0.41
 -18  -7  -1    0.50    0.33
  19   7   1    0.20    0.44
 -19  -7  -1    0.31    0.32
  20   7   1    1.94    0.43
 -20  -7  -1    1.84    0.42
  21   7   1   -0.20    0.54
 -21  -7  -1   -0.20    0.37
  22   7   1   -0.46    0.68
 -22  -7  -1   -0.30    0.61
  23   7   1   -0.31    0.59
 -23  -7  -1    0.84    0.64
  24   7   1    0.99    0.69
 -24  -7  -1    0.68    0.99
  25   7   1    1.55    0.78
 -25  -7  -1    1.44    1.22
   0   8   1   48.28    0.95
   1   8   1   12.61    0.29
  -1  -8  -1   13.01    0.31
   2   8   1    4.32    0.14
  -2  -8  -1    4.49    0.14
   3   8   1   36.55    0.74
  -3  -8  -1   37.14    0.74
   4   8   1    6.61    0.20
  -4  -8  -1    6.73    0.22
   5   8   1    5.74    0.21
  -5  -8  -1    5.96    0.21
   6   8   1    3.03    0.18
  -6  -8  -1    2.84    0.18
   7   8   1    4.87    0.27
  -7  -8  -1    4.68    0.27
   8   8   1    0.67    0.16
  -8  -8  -1    0.37    0.20
   9   8   1   12.88    0.46
  -9  -8  -1   12.46    0.46
  10   8   1    0.40    0.18
 -10  -8  -1   -0.23    0.21
  11   8   1    0.20    0.20
 -11  -8  -1   -0.13    0.24
  12   8   1    0.02    0.22
 -12  -8  -1    0.06    0.25
  13   8   1   -0.74    0.25
 -13  -8  -1   -0.68    0.26
  14   8   1   -0.13    0.27
 -14  -8  -1   -0.46    0.27
  15   8   1   -0.24    0.28
 -15  -8  -1   -0.27    0.29
  16   8   1    0.65    0.28
 -16  -8  -1    0.46    0.29
  17   8   1    0.16    0.40
 -17  -8  -1   -0.32    0.38
  18   8   1   -0.86    0.40
 -18  -8  -1   -0.79    0.40
  19   8   1   -0.25    0.44
 -19  -8  -1    0.27    0.44
  20   8   1    0.13    0.50
 -20  -8  -1    0.05    0.48
  21   8   1   -0.08    0.57
 -21  -8  -1    0.40    0.57
  22   8   1   -0.62    0.62
 -22  -8  -1   -1.03    0.61
  23   8   1    0.60    0.80
 -23  -8  -1   -0.93    0.82
  24   8   1   -0.42    1.06
 -24  -8  -1    0.09    0.98
  25   8   1    2.56    1.26
 -25  -8  -1    3.97    1.12
   0   9   1   -0.17    0.10
   1   9   1   38.81    0.80
  -1  -9  -1   39.23    0.84
   2   9   1    8.28    0.21
  -2  -9  -1    8.34    0.22
   3   9   1    0.17    0.10
  -3  -9  -1    0.27    0.10
   4   9   1    0.15    0.11
  -4  -9  -1   -0.01    0.12
   5   9   1    2.19    0.13
  -5  -9  -1    2.31    0.14
   6   9   1    5.41    0.22
  -6  -9  -1    5.61    0.22
   7   9   1    2.17    0.20
  -7  -9  -1    2.35    0.16
   8   9   1    3.40    0.26
  -8  -9  -1    3.40    0.26
   9   9   1    0.30    0.22
  -9  -9  -1    0.66    0.22
  10   9   1   -0.19    0.22
 -10  -9  -1    0.24    0.24
  11   9   1   -0.11    0.27
 -11  -9  -1   -0.24    0.28
  12   9   1    0.30    0.27
 -12  -9  -1    0.58    0.27
  13   9   1   -0.87    0.27
 -13  -9  -1   -0.03    0.28
  14   9   1    1.48    0.30
 -14  -9  -1    1.59    0.31
  15   9   1   -0.60    0.29
 -15  -9  -1    0.54    0.31
  16   9   1   -0.41    0.32
 -16  -9  -1   -0.05    0.33
  17   9   1    1.67    0.43
 -17  -9  -1    1.68    0.34
  18   9   1   -0.14    0.41
 -18  -9  -1    0.31    0.42
  19   9   1    1.54    0.52
 -19  -9  -1    1.20    0.50
  20   9   1    0.49    0.52
 -20  -9  -1   -0.26    0.49
  21   9   1    1.34    0.65
 -21  -9  -1    1.94    0.68
  22   9   1   -0.17    0.69
 -22  -9  -1   -0.32    0.70
  23   9   1   -0.17    0.83
 -23  -9  -1   -0.59    0.91
  24   9   1    0.70    0.99
 -24  -9  -1    1.77    1.23
  25   9   1    0.99    1.19
 -25  -9  -1    0.06    1.20
   0  10   1   55.19    1.07
   1  10   1    0.33    0.11
  -1 -10  -1    0.17    0.11
   2  10   1    0.15    0.11
  -2 -10  -1    0.04    0.11
   3  10   1    3.19    0.15
  -3 -10  -1    3.22    0.14
   4  10   1   22.24    0.49
  -4 -10  -1   22.20    0.51
   5  10   1    2.68    0.15
  -5 -10  -1    2.79    0.17
   6  10   1    3.72    0.18
  -6 -10  -1    3.87    0.20
   7  10   1    4.22    0.21
  -7 -10  -1    4.32    0.21
   8  10   1    3.57    0.21
  -8 -10  -1    3.77    0.22
   9  10   1   10.46    0.43
  -9 -10  -1   10.77    0.43
  10  10   1   -0.09    0.23
 -10 -10  -1    0.28    0.24
  11  10   1    1.81    0.35
 -11 -10  -1    1.74    0.34
  12  10   1    0.57    0.31
 -12 -10  -1    0.19    0.32
  13  10   1    1.53    0.31
 -13 -10  -1    1.93    0.31
  14  10   1   -0.11    0.29
 -14 -10  -1    0.38    0.31
  15  10   1    0.35    0.34
 -15 -10  -1    0.82    0.35
  16  10   1   -0.03    0.34
 -16 -10  -1   -0.21    0.34
  17  10   1    1.46    0.37
 -17 -10  -1    0.79    0.37
  18  10   1    0.21    0.46
 -18 -10  -1    1.26    0.47
  19  10   1    1.41    0.51
 -19 -10  -1    0.94    0.49
  20  10   1    2.51    0.57
 -20 -10  -1    2.67    0.55
  21  10   1    2.15    0.62
 -21 -10  -1    2.35    0.68
  22  10   1    0.74    0.72
 -22 -10  -1    0.02    0.72
  23  10   1    0.13    0.85
 -23 -10  -1   -1.30    0.92
  24  10   1    0.75    1.19
 -24 -10  -1   -1.75    0.98
  25  10   1    0.08    1.22
 -25 -10  -1    1.11    1.09
   0  11   1   -0.09    0.12
   1  11   1   12.01    0.32
  -1 -11  -1   11.37    0.31
   2  11   1    0.11    0.12
  -2 -11  -1    0.21    0.12
   3  11   1    1.38    0.13
  -3 -11  -1    1.29    0.13
   4  11   1    4.77    0.19
  -4 -11  -1    5.13    0.20
   5  11   1    7.50    0.25
  -5 -11  -1    7.43    0.25
   6  11   1   16.22    0.42
  -6 -11  -1   15.36    0.42
   7  11   1    1.02    0.16
  -7 -11  -1    0.72    0.16
   8  11   1    2.05    0.17
  -8 -11  -1    2.23    0.18
   9  11   1   -0.08    0.17
  -9 -11  -1   -0.03    0.14
  10  11   1    9.18    0.43
 -10 -11  -1    9.44    0.44
  11  11   1    4.22    0.33
 -11 -11  -1    4.49    0.35
  12  11   1    1.42    0.33
 -12 -11  -1    1.23    0.35
  13  11   1    3.83    0.39
 -13 -11  -1    3.18    0.38
  14  11   1    0.57    0.35
 -14 -11  -1    0.79    0.36
  15  11   1    2.23    0.38
 -15 -11  -1    1.89    0.39
  16  11   1   -0.05    0.36
 -16 -11  -1    0.16    0.36
  17  11   1   -0.01    0.39
 -17 -11  -1   -0.27    0.38
  18  11   1   -0.03    0.47
 -18 -11  -1   -0.68    0.47
  19  11   1    3.27    0.57
 -19 -11  -1    3.60    0.55
  20  11   1    2.57    0.57
 -20 -11  -1    2.40    0.55
  21  11   1    1.61    0.64
 -21 -11  -1    2.47    0.65
  22  11   1    0.56    0.72
 -22 -11  -1    0.30    0.77
  23  11   1   -0.81    0.95
 -23 -11  -1   -1.61    0.93
  24  11   1    0.03    1.20
 -24 -11  -1   -0.10    1.01
   0  12   1    4.37    0.18
   1  12   1    5.19    0.20
  -1 -12  -1    5.50    0.22
   2  12   1    4.98    0.19
  -2 -12  -1    4.56    0.18
   3  12   1    0.21    0.14
  -3 -12  -1    0.12    0.13
   4  12   1    9.71    0.29
  -4 -12  -1    9.61    0.29
   5  12   1    2.96    0.19
  -5 -12  -1    3.01    0.19
   6  12   1    0.38    0.12
  -6 -12  -1    0.37    0.13
   7  12   1   -0.14    0.14
  -7 -12  -1   -0.02    0.14
   8  12   1    1.26    0.17
  -8 -12  -1    1.39    0.17
   9  12   1    7.10    0.29
  -9 -12  -1    7.35    0.30
  10  12   1    0.06    0.15
 -10 -12  -1    0.15    0.16
  11  12   1    9.86    0.47
 -11 -12  -1    8.67    0.37
  12  12   1    1.74    0.35
 -12 -12  -1    1.95    0.36
  13  12   1    0.00    0.33
 -13 -12  -1   -0.37    0.35
  14  12   1    0.28    0.36
 -14 -12  -1   -0.08    0.36
  15  12   1    5.95    0.48
 -15 -12  -1    5.87    0.48
  16  12   1    7.24    0.52
 -16 -12  -1    8.12    0.55
  17  12   1   -0.16    0.41
 -17 -12  -1    1.30    0.42
  18  12   1   -1.34    0.40
 -18 -12  -1   -0.95    0.41
  19  12   1    1.38    0.54
 -19 -12  -1    0.77    0.51
  20  12   1    2.27    0.58
 -20 -12  -1    1.53    0.58
  21  12   1    4.46    0.66
 -21 -12  -1    4.65    0.71
  22  12   1   -0.65    0.71
 -22 -12  -1    0.74    0.88
  23  12   1   -0.76    0.97
 -23 -12  -1   -1.02    0.98
  24  12   1   -0.34    1.28
 -24 -12  -1   -1.34    1.23
   0  13   1   -0.24    0.14
   1  13   1   -0.06    0.13
  -1 -13  -1   -0.09    0.13
   2  13   1   -0.15    0.13
  -2 -13  -1    0.21    0.13
   3  13   1   -0.05    0.14
  -3 -13  -1    0.01    0.14
   4  13   1    0.10    0.14
  -4 -13  -1    0.24    0.15
   5  13   1    1.30    0.16
  -5 -13  -1    1.17    0.17
   6  13   1    0.73    0.13
  -6 -13  -1    0.53    0.15
   7  13   1    0.86    0.17
  -7 -13  -1    1.26    0.17
   8  13   1    0.43    0.16
  -8 -13  -1    0.36    0.16
   9  13   1    9.91    0.37
  -9 -13  -1    9.51    0.37
  10  13   1    8.49    0.34
 -10 -13  -1    8.48    0.34
  11  13   1    0.14    0.17
 -11 -13  -1    0.32    0.17
  12  13   1    1.89    0.36
 -12 -13  -1    2.05    0.24
  13  13   1    3.06    0.42
 -13 -13  -1    2.69    0.45
  14  13   1    3.59    0.43
 -14 -13  -1    3.08    0.41
  15  13   1    8.56    0.58
 -15 -13  -1    8.98    0.60
  16  13   1    1.45    0.41
 -16 -13  -1    0.80    0.43
  17  13   1    4.61    0.49
 -17 -13  -1    3.42    0.48
  18  13   1    0.48    0.44
 -18 -13  -1    0.39    0.44
  19  13   1   -0.19    0.53
 -19 -13  -1    0.05    0.52
  20  13   1    0.99    0.61
 -20 -13  -1    1.29    0.56
  21  13   1   -1.51    0.69
 -21 -13  -1    0.46    0.65
  22  13   1    3.48    0.92
 -22 -13  -1    1.43    1.03
  23  13   1   -0.43    1.25
 -23 -13  -1    1.23    1.05
  24  13   1    0.64    1.35
 -24 -13  -1    2.57    1.42
   0  14   1    0.43    0.16
   1  14   1    0.93    0.16
  -1 -14  -1    1.16    0.16
   2  14   1   -0.24    0.15
  -2 -14  -1    0.16    0.15
   3  14   1    2.89    0.19
  -3 -14  -1    3.23    0.20
   4  14   1   -0.16    0.14
  -4 -14  -1   -0.41    0.15
   5  14   1    4.24    0.20
  -5 -14  -1    4.09    0.22
   6  14   1    1.50    0.16
  -6 -14  -1    1.50    0.18
   7  14   1   -0.18    0.16
  -7 -14  -1   -0.06    0.16
   8  14   1    2.11    0.20
  -8 -14  -1    2.36    0.20
   9  14   1    2.92    0.21
  -9 -14  -1    3.21    0.22
  10  14   1    1.27    0.20
 -10 -14  -1    1.13    0.20
  11  14   1   13.81    0.48
 -11 -14  -1   12.95    0.46
  12  14   1   -0.20    0.24
 -12 -14  -1    0.02    0.25
  13  14   1   -0.06    0.41
 -13 -14  -1    0.17    0.26
  14  14   1    1.84    0.43
 -14 -14  -1    1.53    0.46
  15  14   1    3.10    0.47
 -15 -14  -1    2.93    0.47
  16  14   1   24.27    1.02
 -16 -14  -1   21.91    0.96
  17  14   1    1.67    0.45
 -17 -14  -1    1.70    0.45
  18  14   1    1.77    0.47
 -18 -14  -1    1.78    0.48
  19  14   1   -0.59    0.55
 -19 -14  -1   -0.66    0.49
  20  14   1   -1.09    0.56
 -20 -14  -1   -0.23    0.53
  21  14   1    1.89    0.71
 -21 -14  -1    2.80    0.71
  22  14   1   -0.68    0.78
 -22 -14  -1   -1.15    0.79
  23  14   1   -0.52    1.33
 -23 -14  -1    0.18    1.02
  24  14   1    1.52    1.41
 -24 -14  -1    1.64    1.41
   0  15   1    0.16    0.16
   1  15   1    8.87    0.30
  -1 -15  -1    8.86    0.31
   2  15   1    1.51    0.18
  -2 -15  -1    1.64    0.18
   3  15   1    7.66    0.30
  -3 -15  -1    7.83    0.30
   4  15   1   -0.13    0.15
  -4 -15  -1    0.09    0.16
   5  15   1    0.03    0.14
  -5 -15  -1   -0.11    0.16
   6  15   1    0.01    0.15
  -6 -15  -1   -0.07    0.17
   7  15   1    1.56    0.21
  -7 -15  -1    1.11    0.15
   8  15   1    1.84    0.21
  -8 -15  -1    1.75    0.21
   9  15   1    6.64    0.30
  -9 -15  -1    7.17    0.31
  10  15   1    3.38    0.23
 -10 -15  -1    3.56    0.25
  11  15   1    7.27    0.35
 -11 -15  -1    6.89    0.35
  12  15   1    4.47    0.36
 -12 -15  -1    4.87    0.37
  13  15   1    4.03    0.36
 -13 -15  -1    4.33    0.38
  14  15   1    0.65    0.44
 -14 -15  -1    1.39    0.39
  15  15   1   21.59    1.00
 -15 -15  -1   20.95    0.92
  16  15   1    1.61    0.48
 -16 -15  -1    1.75    0.45
  17  15   1   16.57    0.79
 -17 -15  -1   16.79    0.90
  18  15   1    1.05    0.49
 -18 -15  -1    0.37    0.45
  19  15   1    0.28    0.57
 -19 -15  -1   -0.46    0.47
  20  15   1    0.63    0.59
 -20 -15  -1    0.10    0.57
  21  15   1   -0.22    0.66
 -21 -15  -1    0.72    0.71
  22  15   1   -0.66    0.95
 -22 -15  -1    0.70    0.93
  23  15   1    0.36    1.39
 -23 -15  -1   -0.48    1.39
  24  15   1   -0.46    1.68
 -24 -15  -1   -1.17    1.65
   0  16   1    0.87    0.17
   1  16   1    0.46    0.17
  -1 -16  -1    0.61    0.17
   2  16   1    1.61    0.19
  -2 -16  -1    1.43    0.19
   3  16   1   -0.28    0.18
  -3 -16  -1   -0.10    0.18
   4  16   1    2.98    0.21
  -4 -16  -1    2.84    0.21
   5  16   1    9.08    0.29
  -5 -16  -1    8.74    0.30
   6  16   1    6.81    0.29
  -6 -16  -1    6.63    0.28
   7  16   1   -0.37    0.19
  -7 -16  -1   -0.34    0.18
   8  16   1    4.43    0.26
  -8 -16  -1    4.25    0.26
   9  16   1    1.77    0.23
  -9 -16  -1    1.87    0.22
  10  16   1    0.21    0.20
 -10 -16  -1    0.10    0.20
  11  16   1    4.33    0.29
 -11 -16  -1    4.53    0.29
  12  16   1    2.71    0.35
 -12 -16  -1    2.32    0.34
  13  16   1    2.48    0.34
 -13 -16  -1    2.40    0.35
  14  16   1    6.01    0.44
 -14 -16  -1    5.98    0.43
  15  16   1    2.61    0.49
 -15 -16  -1    2.90    0.42
  16  16   1   16.67    0.84
 -16 -16  -1   16.43    0.78
  17  16   1    2.21    0.52
 -17 -16  -1    1.14    0.48
  18  16   1    0.36    0.50
 -18 -16  -1    0.96    0.48
  19  16   1   -0.37    0.53
 -19 -16  -1   -0.41    0.49
  20  16   1    0.73    0.62
 -20 -16  -1    0.89    0.62
  21  16   1    0.20    0.75
 -21 -16  -1    1.29    0.70
  22  16   1    1.06    1.00
 -22 -16  -1    0.62    0.87
  23  16   1   -0.94    1.36
 -23 -16  -1    2.04    1.46
   0  17   1   -0.01    0.17
   1  17   1    0.71    0.19
  -1 -17  -1    0.47    0.18
   2  17   1    1.80    0.23
  -2 -17  -1    1.85    0.22
   3  17   1   -0.17    0.18
  -3 -17  -1   -0.09    0.18
   4  17   1    3.46    0.24
  -4 -17  -1    3.78    0.24
   5  17   1    0.38    0.16
  -5 -17  -1    0.32    0.17
   6  17   1    0.02    0.19
  -6 -17  -1    0.11    0.19
   7  17   1    1.98    0.23
  -7 -17  -1    2.02    0.23
   8  17   1   -0.40    0.19
  -8 -17  -1   -0.05    0.18
   9  17   1    0.95    0.22
  -9 -17  -1    0.63    0.22
  10  17   1   -0.37    0.20
 -10 -17  -1   -0.33    0.21
  11  17   1    0.31    0.24
 -11 -17  -1    0.27    0.23
  12  17   1    0.13    0.30
 -12 -17  -1    0.12    0.31
  13  17   1    2.68    0.35
 -13 -17  -1    2.05    0.35
  14  17   1    1.59    0.36
 -14 -17  -1    1.92    0.36
  15  17   1    8.26    0.56
 -15 -17  -1    8.58    0.52
  16  17   1    3.41    0.54
 -16 -17  -1    2.71    0.43
  17  17   1    6.60    0.59
 -17 -17  -1    6.00    0.58
  18  17   1    0.31    0.49
 -18 -17  -1    0.85    0.51
  19  17   1   -0.42    0.60
 -19 -17  -1   -0.46    0.49
  20  17   1    1.14    0.69
 -20 -17  -1    0.58    0.62
  21  17   1    4.58    0.94
 -21 -17  -1    3.43    0.99
  22  17   1    1.02    1.05
 -22 -17  -1   -1.24    0.96
  23  17   1   -0.93    1.06
 -23 -17  -1    1.27    1.25
   0  18   1    0.33    0.18
   1  18   1    2.47    0.22
  -1 -18  -1    2.39    0.21
   2  18   1   -0.15    0.21
  -2 -18  -1    0.12    0.21
   3  18   1    0.34    0.21
  -3 -18  -1    0.32    0.20
   4  18   1    0.08    0.20
  -4 -18  -1    0.19    0.20
   5  18   1    0.16    0.18
  -5 -18  -1    0.38    0.18
   6  18   1    0.63    0.21
  -6 -18  -1    0.19    0.20
   7  18   1    0.56    0.22
  -7 -18  -1    0.51    0.23
   8  18   1    3.21    0.28
  -8 -18  -1    2.41    0.24
   9  18   1   -0.13    0.22
  -9 -18  -1   -0.17    0.21
  10  18   1    2.00    0.26
 -10 -18  -1    1.65    0.25
  11  18   1    0.07    0.25
 -11 -18  -1   -0.30    0.24
  12  18   1    0.50    0.29
 -12 -18  -1   -0.60    0.28
  13  18   1    1.18    0.30
 -13 -18  -1    2.28    0.38
  14  18   1    0.63    0.35
 -14 -18  -1    0.08    0.35
  15  18   1    3.98    0.41
 -15 -18  -1    3.82    0.43
  16  18   1    1.55    0.35
 -16 -18  -1    1.47    0.37
  17  18   1    0.34    0.54
 -17 -18  -1    0.29    0.52
  18  18   1    0.40    0.54
 -18 -18  -1    0.54    0.57
  19  18   1    1.50    0.56
 -19 -18  -1    0.81    0.53
  20  18   1    0.98    0.65
 -20 -18  -1   -0.60    0.68
  21  18   1    0.43    0.85
 -21 -18  -1   -0.16    0.93
  22  18   1    2.38    1.10
 -22 -18  -1    0.68    1.68
  23  18   1    0.41    1.42
 -23 -18  -1    0.91    1.39
   0  19   1   -0.25    0.19
   1  19   1   18.87    0.56
  -1 -19  -1   17.44    0.51
   2  19   1    2.87    0.28
  -2 -19  -1    3.06    0.27
   3  19   1   10.64    0.42
  -3 -19  -1   10.87    0.40
   4  19   1    2.77    0.25
  -4 -19  -1    2.70    0.25
   5  19   1   -0.16    0.21
  -5 -19  -1   -0.62    0.20
   6  19   1    0.49    0.23
  -6 -19  -1    0.24    0.22
   7  19   1    0.52    0.23
  -7 -19  -1    0.44    0.24
   8  19   1   -0.19    0.23
  -8 -19  -1    0.24    0.24
   9  19   1    3.07    0.30
  -9 -19  -1    3.29    0.31
  10  19   1    2.03    0.28
 -10 -19  -1    2.27    0.29
  11  19   1    0.66    0.30
 -11 -19  -1    0.42    0.27
  12  19   1    0.48    0.31
 -12 -19  -1   -0.16    0.30
  13  19   1   -0.09    0.31
 -13 -19  -1    0.37    0.31
  14  19   1    0.82    0.32
 -14 -19  -1    0.48    0.35
  15  19   1   -0.49    0.36
 -15 -19  -1   -0.12    0.37
  16  19   1    2.03    0.38
 -16 -19  -1    2.56    0.41
  17  19   1    0.85    0.56
 -17 -19  -1   -0.61    0.43
  18  19   1    0.26    0.58
 -18 -19  -1    1.14    0.56
  19  19   1    0.12    0.59
 -19 -19  -1    0.00    0.64
  20  19   1    2.42    0.73
 -20 -19  -1    0.22    0.74
  21  19   1    4.15    1.11
 -21 -19  -1    3.78    1.28
  22  19   1    1.01    1.07
 -22 -19  -1   -1.83    1.18
   0  20   1    5.58    0.29
   1  20   1    2.21    0.23
  -1 -20  -1    2.64    0.23
   2  20   1    2.75    0.28
  -2 -20  -1    2.91    0.28
   3  20   1    1.46    0.26
  -3 -20  -1    1.50    0.24
   4  20   1   -0.52    0.22
  -4 -20  -1   -0.43    0.21
   5  20   1   -0.39    0.22
  -5 -20  -1   -0.31    0.22
   6  20   1    1.03    0.23
  -6 -20  -1    0.27    0.25
   7  20   1    0.50    0.25
  -7 -20  -1    0.40    0.25
   8  20   1    1.85    0.27
  -8 -20  -1    2.07    0.29
   9  20   1    0.48    0.27
  -9 -20  -1    0.63    0.28
  10  20   1    0.68    0.28
 -10 -20  -1    0.76    0.29
  11  20   1    2.21    0.34
 -11 -20  -1    2.77    0.37
  12  20   1    0.22    0.32
 -12 -20  -1    0.21    0.31
  13  20   1   -0.05    0.32
 -13 -20  -1   -0.08    0.32
  14  20   1    1.09    0.34
 -14 -20  -1    0.42    0.34
  15  20   1    1.79    0.38
 -15 -20  -1    1.47    0.39
  16  20   1    0.51    0.39
 -16 -20  -1    0.86    0.50
  17  20   1    1.10    0.58
 -17 -20  -1    2.81    0.59
  18  20   1    0.39    0.62
 -18 -20  -1    0.12    0.61
  19  20   1   -0.18    0.56
 -19 -20  -1    0.10    0.65
  20  20   1   -0.37    0.98
 -20 -20  -1   -0.17    0.83
  21  20   1    1.47    1.73
 -21 -20  -1   -0.70    1.38
  22  20   1    1.62    1.56
 -22 -20  -1    2.34    1.80
   0  21   1   -0.20    0.21
   1  21   1   15.84    0.56
  -1 -21  -1   15.80    0.56
   2  21   1    4.27    0.32
  -2 -21  -1    4.11    0.31
   3  21   1   11.84    0.49
  -3 -21  -1   12.17    0.47
   4  21   1    6.23    0.36
  -4 -21  -1    5.33    0.31
   5  21   1    0.28    0.24
  -5 -21  -1    0.16    0.24
   6  21   1   -0.46    0.22
  -6 -21  -1    0.04    0.22
   7  21   1    0.37    0.27
  -7 -21  -1    0.05    0.26
   8  21   1    0.77    0.27
  -8 -21  -1    0.69    0.27
   9  21   1    1.02    0.30
  -9 -21  -1    0.89    0.30
  10  21   1    0.61    0.29
 -10 -21  -1    0.67    0.30
  11  21   1    1.40    0.34
 -11 -21  -1    1.37    0.35
  12  21   1   -0.08    0.33
 -12 -21  -1   -0.20    0.34
  13  21   1    1.45    0.35
 -13 -21  -1    1.59    0.37
  14  21   1   -0.10    0.34
 -14 -21  -1   -0.14    0.35
  15  21   1    0.29    0.36
 -15 -21  -1   -0.29    0.41
  16  21   1    3.05    0.52
 -16 -21  -1    2.52    0.60
  17  21   1   -0.53    0.59
 -17 -21  -1    0.23    0.61
  18  21   1    2.23    0.70
 -18 -21  -1    0.57    0.56
  19  21   1    1.56    0.79
 -19 -21  -1    0.76    0.79
  20  21   1    0.12    0.89
 -20 -21  -1   -0.29    0.89
  21  21   1    1.91    1.53
 -21 -21  -1   -3.06    2.47
   0  22   1    0.44    0.23
   1  22   1    0.24    0.25
  -1 -22  -1    0.39    0.25
   2  22   1    0.40    0.26
  -2 -22  -1    0.36    0.26
   3  22   1    5.74    0.36
  -3 -22  -1    5.69    0.36
   4  22   1   -0.40    0.26
  -4 -22  -1   -0.26    0.25
   5  22   1    4.28    0.34
  -5 -22  -1    4.12    0.33
   6  22   1   -0.54    0.24
  -6 -22  -1   -0.22    0.24
   7  22   1    0.13    0.28
  -7 -22  -1    1.19    0.30
   8  22   1   -0.08    0.30
  -8 -22  -1    0.30    0.30
   9  22   1    0.94    0.32
  -9 -22  -1    0.94    0.32
  10  22   1    2.79    0.36
 -10 -22  -1    2.20    0.35
  11  22   1    0.11    0.35
 -11 -22  -1    0.21    0.35
  12  22   1    3.11    0.39
 -12 -22  -1    3.84    0.43
  13  22   1   -0.32    0.35
 -13 -22  -1    0.18    0.37
  14  22   1    0.07    0.37
 -14 -22  -1    0.35    0.38
  15  22   1    1.86    0.46
 -15 -22  -1    0.49    0.45
  16  22   1   -0.43    0.49
 -16 -22  -1    0.04    0.54
  17  22   1    4.24    0.63
 -17 -22  -1    2.39    0.74
  18  22   1   -0.41    0.69
 -18 -22  -1   -0.70    0.71
  19  22   1    0.66    0.79
 -19 -22  -1    0.47    0.63
  20  22   1   -1.25    0.91
 -20 -22  -1   -0.22    1.45
  21  22   1    0.57    1.29
 -21 -22  -1    1.47    1.56
   0  23   1   -0.25    0.27
   1  23   1    7.99    0.45
  -1 -23  -1    8.71    0.46
   2  23   1   -0.10    0.28
  -2 -23  -1    0.06    0.28
   3  23   1   -0.71    0.28
  -3 -23  -1    0.37    0.29
   4  23   1    1.56    0.32
  -4 -23  -1    1.52    0.31
   5  23   1    0.59    0.30
  -5 -23  -1    0.25    0.28
   6  23   1    0.19    0.27
  -6 -23  -1   -0.27    0.26
   7  23   1    1.45    0.33
  -7 -23  -1    1.53    0.32
   8  23   1    0.60    0.33
  -8 -23  -1    0.39    0.32
   9  23   1    6.77    0.48
  -9 -23  -1    6.92    0.47
  10  23   1    1.37    0.40
 -10 -23  -1    1.18    0.36
  11  23   1    7.11    0.54
 -11 -23  -1    6.46    0.51
  12  23   1    1.72    0.42
 -12 -23  -1    0.89    0.40
  13  23   1    3.50    0.46
 -13 -23  -1    3.61    0.45
  14  23   1   -0.30    0.40
 -14 -23  -1   -0.29    0.40
  15  23   1    1.56    0.44
 -15 -23  -1    1.99    0.44
  16  23   1    1.98    0.70
 -16 -23  -1    0.83    0.69
  17  23   1    0.08    0.63
 -17 -23  -1    1.18    0.64
  18  23   1    0.28    0.65
 -18 -23  -1    1.60    0.68
  19  23   1    0.59    0.82
 -19 -23  -1   -0.36    0.81
  20  23   1   -0.69    1.03
 -20 -23  -1   -0.54    1.07
   0  24   1    0.70    0.33
   1  24   1   -0.11    0.33
  -1 -24  -1   -0.10    0.34
   2  24   1    0.04    0.33
  -2 -24  -1   -0.59    0.32
   3  24   1    4.65    0.42
  -3 -24  -1    4.59    0.42
   4  24   1    0.31    0.33
  -4 -24  -1   -0.48    0.32
   5  24   1   -0.20    0.32
  -5 -24  -1    0.17    0.32
   6  24   1   -0.30    0.30
  -6 -24  -1   -0.59    0.29
   7  24   1    0.68    0.38
  -7 -24  -1    0.66    0.39
   8  24   1    0.36    0.37
  -8 -24  -1    0.32    0.38
   9  24   1    0.18    0.38
  -9 -24  -1   -0.85    0.35
  10  24   1    2.41    0.47
 -10 -24  -1    3.76    0.49
  11  24   1    1.30    0.44
 -11 -24  -1    0.17    0.42
  12  24   1    2.67    0.48
 -12 -24  -1    1.45    0.45
  13  24   1    0.44    0.45
 -13 -24  -1    0.14    0.43
  14  24   1    1.29    0.56
 -14 -24  -1    1.16    0.52
  15  24   1    0.26    0.67
 -15 -24  -1    1.59    0.69
  16  24   1    2.48    0.74
 -16 -24  -1    3.58    0.78
  17  24   1    1.10    0.66
 -17 -24  -1   -0.66    0.69
  18  24   1    0.50    0.67
 -18 -24  -1   -0.04    0.66
  19  24   1   -0.60    0.94
 -19 -24  -1    0.01    0.94
  20  24   1    4.56    2.81
 -20 -24  -1   -1.07    2.45
   0  25   1    0.34    0.38
   1  25   1    6.69    0.51
  -1 -25  -1    7.34    0.54
   2  25   1   -0.39    0.37
  -2 -25  -1   -0.04    0.37
   3  25   1   -0.45    0.34
  -3 -25  -1   -0.61    0.34
   4  25   1   -0.05    0.35
  -4 -25  -1    0.60    0.36
   5  25   1   -0.40    0.34
  -5 -25  -1   -0.33    0.34
   6  25   1    0.21    0.34
  -6 -25  -1   -0.55    0.31
   7  25   1   -0.23    0.40
  -7 -25  -1    0.26    0.40
   8  25   1   -0.45    0.41
  -8 -25  -1   -0.36    0.41
   9  25   1    5.09    0.52
  -9 -25  -1    5.00    0.53
  10  25   1    0.85    0.48
 -10 -25  -1    0.38    0.45
  11  25   1    3.93    0.55
 -11 -25  -1    3.53    0.53
  12  25   1    0.96    0.49
 -12 -25  -1    0.28    0.47
  13  25   1    1.45    0.59
 -13 -25  -1    1.81    0.59
  14  25   1   -0.75    0.71
 -14 -25  -1    0.25    0.50
  15  25   1    1.95    0.64
 -15 -25  -1    3.70    0.87
  16  25   1   -0.37    0.77
 -16 -25  -1    0.16    0.80
  17  25   1    1.65    0.87
 -17 -25  -1    0.47    0.81
  18  25   1   -0.72    0.83
 -18 -25  -1    0.91    0.94
  19  25   1    1.31    1.40
 -19 -25  -1   -1.10    1.18
   0  26   1    0.17    0.41
   1  26   1   -0.44    0.39
  -1 -26  -1   -0.45    0.39
   2  26   1   -0.45    0.39
  -2 -26  -1   -0.08    0.38
   3  26   1    0.90    0.41
  -3 -26  -1    0.56    0.39
   4  26   1    1.13    0.40
  -4 -26  -1    0.69    0.40
   5  26   1    0.73    0.37
  -5 -26  -1    0.77    0.39
   6  26   1    1.32    0.38
  -6 -26  -1    1.45    0.46
   7  26   1   -0.29    0.43
  -7 -26  -1    0.89    0.46
   8  26   1   -0.15    0.44
  -8 -26  -1   -0.78    0.43
   9  26   1    0.07    0.45
  -9 -26  -1   -0.17    0.43
  10  26   1    0.94    0.49
 -10 -26  -1    0.50    0.51
  11  26   1    0.78    0.50
 -11 -26  -1    0.16    0.50
  12  26   1    0.92    0.59
 -12 -26  -1   -0.15    0.50
  13  26   1    0.65    0.52
 -13 -26  -1   -0.06    0.51
  14  26   1    0.84    0.79
 -14 -26  -1   -0.22    0.79
  15  26   1    0.03    0.81
 -15 -26  -1    1.26    0.83
  16  26   1    1.62    0.92
 -16 -26  -1    0.70    0.84
  17  26   1   -0.05    0.86
 -17 -26  -1    0.55    0.85
  18  26   1   -1.83    0.83
 -18 -26  -1   -0.95    0.86
  19  26   1    0.88    1.06
 -19 -26  -1   -3.14    1.10
   0  27   1   -0.05    0.41
   1  27   1    0.23    0.42
  -1 -27  -1   -0.44    0.42
   2  27   1    0.27    0.41
  -2 -27  -1    0.43    0.42
   3  27   1    0.09    0.41
  -3 -27  -1    0.06    0.41
   4  27   1    1.30    0.42
  -4 -27  -1    0.38    0.41
   5  27   1    4.37    0.52
  -5 -27  -1    4.30    0.51
   6  27   1    0.69    0.50
  -6 -27  -1    0.06    0.48
   7  27   1    5.27    0.64
  -7 -27  -1    5.66    0.66
   8  27   1    0.29    0.51
  -8 -27  -1   -0.05    0.50
   9  27   1   -0.14    0.52
  -9 -27  -1   -0.24    0.46
  10  27   1   -0.30    0.52
 -10 -27  -1    0.48    0.54
  11  27   1    0.23    0.51
 -11 -27  -1    0.84    0.56
  12  27   1   -0.11    0.59
 -12 -27  -1    1.10    0.79
  13  27   1    0.52    0.54
 -13 -27  -1    0.02    0.54
  14  27   1   -0.22    0.80
 -14 -27  -1   -0.95    0.78
  15  27   1    0.57    0.83
 -15 -27  -1    0.62    0.84
  16  27   1   -0.17    0.85
 -16 -27  -1    0.95    0.86
  17  27   1    0.93    0.91
 -17 -27  -1    0.29    0.89
  18  27   1   -0.23    1.43
 -18 -27  -1    0.34    1.38
   0  28   1    6.35    0.58
   1  28   1   -0.77    0.42
  -1 -28  -1   -0.69    0.43
   2  28   1   -1.03    0.42
  -2 -28  -1   -0.70    0.42
   3  28   1    0.76    0.44
  -3 -28  -1   -0.46    0.42
   4  28   1    0.69    0.47
  -4 -28  -1    0.08    0.46
   5  28   1    0.74    0.46
  -5 -28  -1    0.44    0.46
   6  28   1    3.68    0.61
  -6 -28  -1    3.77    0.62
   7  28   1    1.31    0.55
  -7 -28  -1    1.18    0.55
   8  28   1    2.08    0.58
  -8 -28  -1    2.30    0.58
   9  28   1    1.01    0.63
  -9 -28  -1    0.53    0.62
  10  28   1    0.40    0.61
 -10 -28  -1   -0.01    0.62
  11  28   1    0.30    0.64
 -11 -28  -1   -0.53    0.61
  12  28   1    0.55    0.79
 -12 -28  -1   -0.05    0.64
  13  28   1   -0.34    0.62
 -13 -28  -1    1.11    0.81
  14  28   1   -0.78    0.64
 -14 -28  -1    0.98    1.03
  15  28   1   -1.10    0.83
 -15 -28  -1    0.13    0.86
  16  28   1    0.17    0.87
 -16 -28  -1   -0.97    0.86
  17  28   1    0.64    0.98
 -17 -28  -1   -0.58    0.91
   0  29   1   -0.15    0.45
   1  29   1    0.77    0.47
  -1 -29  -1    0.08    0.46
   2  29   1   -0.29    0.44
  -2 -29  -1   -0.45    0.45
   3  29   1    2.83    0.49
  -3 -29  -1    3.56    0.51
   4  29   1    1.81    0.51
  -4 -29  -1    0.78    0.48
   5  29   1    2.07    0.50
  -5 -29  -1    2.63    0.51
   6  29   1    2.25    0.61
  -6 -29  -1    2.42    0.61
   7  29   1    2.10    0.60
  -7 -29  -1    2.59    0.60
   8  29   1   -0.01    0.55
  -8 -29  -1   -0.03    0.55
   9  29   1    2.26    0.69
  -9 -29  -1    0.91    0.66
  10  29   1    0.00    0.83
 -10 -29  -1   -0.33    0.64
  11  29   1   -0.99    0.64
 -11 -29  -1    0.23    0.67
  12  29   1    0.00    0.88
 -12 -29  -1   -0.23    0.86
  13  29   1    0.07    0.82
 -13 -29  -1    0.90    0.92
  14  29   1    0.78    0.88
 -14 -29  -1   -0.62    0.89
  15  29   1    0.81    0.90
 -15 -29  -1    1.49    0.90
  16  29   1   -1.18    0.91
 -16 -29  -1    0.00    0.92
  17  29   1    0.97    1.13
 -17 -29  -1    0.67    1.03
   0  30   1    4.56    0.56
   1  30   1   -0.57    0.45
  -1 -30  -1   -0.23    0.46
   2  30   1   -0.22    0.46
  -2 -30  -1    0.48    0.47
   3  30   1    1.16    0.52
  -3 -30  -1   -0.21    0.49
   4  30   1    0.38    0.50
  -4 -30  -1   -0.19    0.49
   5  30   1    0.63    0.59
  -5 -30  -1    0.71    0.60
   6  30   1    0.98    0.59
  -6 -30  -1    0.72    0.58
   7  30   1    0.34    0.60
  -7 -30  -1    0.44    0.59
   8  30   1   -0.63    0.55
  -8 -30  -1    0.15    0.57
   9  30   1   -1.06    0.63
  -9 -30  -1    1.28    0.69
  10  30   1    1.19    0.90
 -10 -30  -1    0.99    0.69
  11  30   1    0.18    0.67
 -11 -30  -1    0.81    0.90
  12  30   1   -0.32    0.94
 -12 -30  -1    0.32    0.90
  13  30   1   -0.51    0.94
 -13 -30  -1   -0.58    0.91
  14  30   1   -0.49    0.95
 -14 -30  -1   -0.87    0.93
  15  30   1    2.05    0.96
 -15 -30  -1   -0.54    0.96
  16  30   1    0.27    0.95
 -16 -30  -1   -0.83    1.05
   0  31   1   -0.90    0.47
   1  31   1    0.19    0.49
  -1 -31  -1    0.29    0.48
   2  31   1    0.28    0.53
  -2 -31  -1   -1.09    0.51
   3  31   1   -0.31    0.52
  -3 -31  -1   -0.31    0.52
   4  31   1    0.25    0.52
  -4 -31  -1    1.36    0.54
   5  31   1   -0.24    0.59
  -5 -31  -1   -0.15    0.59
   6  31   1    0.70    0.62
  -6 -31  -1   -0.55    0.59
   7  31   1    0.76    0.62
  -7 -31  -1    0.17    0.61
   8  31   1    0.06    0.68
  -8 -31  -1    0.23    0.60
   9  31   1    1.36    0.71
  -9 -31  -1   -0.40    0.68
  10  31   1   -1.74    0.91
 -10 -31  -1   -0.81    0.69
  11  31   1    0.51    0.72
 -11 -31  -1    0.39    0.71
  12  31   1    1.30    0.97
 -12 -31  -1    1.67    1.29
  13  31   1    0.55    0.75
 -13 -31  -1   -0.88    0.96
  14  31   1    2.08    1.04
 -14 -31  -1   -0.56    0.98
  15  31   1    0.27    1.39
 -15 -31  -1    1.25    1.04
   0  32   1    5.30    0.61
   1  32   1    0.40    0.55
  -1 -32  -1   -0.07    0.55
   2  32   1    1.02    0.57
  -2 -32  -1    1.11    0.57
   3  32   1   -0.29    0.54
  -3 -32  -1    0.27    0.54
   4  32   1    0.77    0.56
  -4 -32  -1    0.08    0.55
   5  32   1    0.16    0.62
  -5 -32  -1    0.59    0.64
   6  32   1    0.78    0.63
  -6 -32  -1   -0.27    0.64
   7  32   1   -0.33    0.62
  -7 -32  -1    0.26    0.62
   8  32   1    1.08    0.93
  -8 -32  -1   -0.50    0.70
   9  32   1    0.57    0.72
  -9 -32  -1   -0.75    0.70
  10  32   1   -1.20    0.93
 -10 -32  -1   -0.40    0.69
  11  32   1   -1.76    0.71
 -11 -32  -1   -0.40    0.93
  12  32   1    0.24    0.77
 -12 -32  -1    0.90    0.90
  13  32   1    1.64    1.03
 -13 -32  -1    0.23    0.97
  14  32   1    1.08    1.42
 -14 -32  -1    0.18    1.02
   0  33   1   -1.28    0.64
   1  33   1    2.94    0.63
  -1 -33  -1    3.30    0.65
   2  33   1    0.85    0.65
  -2 -33  -1    0.25    0.57
   3  33   1    0.71    0.65
  -3 -33  -1    1.65    0.59
   4  33   1    0.28    0.64
  -4 -33  -1    0.66    0.67
   5  33   1    1.26    0.67
  -5 -33  -1    1.39    0.70
   6  33   1    0.55    0.95
  -6 -33  -1    0.93    0.66
   7  33   1    0.02    0.65
  -7 -33  -1    1.08    0.67
   8  33   1    0.36    0.75
  -8 -33  -1    1.67    1.01
   9  33   1   -0.15    0.74
  -9 -33  -1    0.14    0.73
  10  33   1   -0.69    1.31
 -10 -33  -1   -1.26    0.94
  11  33   1    2.15    1.07
 -11 -33  -1    0.19    1.01
  12  33   1    0.58    1.06
 -12 -33  -1    1.47    1.06
  13  33   1    1.96    1.10
 -13 -33  -1    4.17    1.55
   0  34   1    0.23    0.67
   1  34   1   -0.26    0.68
  -1 -34  -1   -1.58    0.65
   2  34   1    2.04    0.62
  -2 -34  -1    1.94    0.71
   3  34   1    0.03    0.60
  -3 -34  -1   -1.12    0.80
   4  34   1    1.54    0.70
  -4 -34  -1    1.10    0.70
   5  34   1    0.63    0.68
  -5 -34  -1    0.40    0.67
   6  34   1    1.21    0.82
  -6 -34  -1    0.68    0.82
   7  34   1    0.57    0.99
  -7 -34  -1    2.58    1.01
   8  34   1    0.50    1.39
  -8 -34  -1    1.05    0.77
   9  34   1    0.46    1.03
  -9 -34  -1   -0.28    0.78
  10  34   1    0.84    1.50
 -10 -34  -1   -2.57    1.34
  11  34   1    0.87    1.49
 -11 -34  -1   -1.38    1.38
  12  34   1   -0.32    1.06
 -12 -34  -1    0.96    1.46
   0  35   1   -0.83    0.68
   1  35   1   -0.13    0.69
  -1 -35  -1   -0.13    0.75
   2  35   1   -0.49    0.63
  -2 -35  -1    0.12    0.75
   3  35   1    1.64    0.74
  -3 -35  -1    2.18    0.74
   4  35   1    0.71    1.00
  -4 -35  -1   -0.22    0.83
   5  35   1    0.59    0.80
  -5 -35  -1   -0.88    1.03
   6  35   1    3.96    0.94
  -6 -35  -1    2.08    0.76
   7  35   1    1.64    1.07
  -7 -35  -1    1.01    1.03
   8  35   1    0.78    1.47
  -8 -35  -1    2.96    1.59
   9  35   1    0.07    1.04
  -9 -35  -1    0.25    1.05
  10  35   1    1.46    1.53
 -10 -35  -1    0.23    1.05
  11  35   1    1.24    1.57
 -11 -35  -1    0.17    1.54
   0  36   1    0.93    0.78
   1  36   1   -0.05    0.72
  -1 -36  -1   -1.90    0.78
   2  36   1   -0.80    0.74
  -2 -36  -1   -0.35    0.75
   3  36   1    0.41    0.82
  -3 -36  -1   -0.39    0.72
   4  36   1    1.22    1.10
  -4 -36  -1    0.69    0.90
   5  36   1    1.21    1.05
  -5 -36  -1    1.38    0.75
   6  36   1    0.50    1.58
  -6 -36  -1   -0.24    0.85
   7  36   1   -0.24    1.53
  -7 -36  -1    1.18    1.59
   8  36   1    3.43    1.19
  -8 -36  -1    1.36    1.02
   9  36   1   -1.78    1.54
  -9 -36  -1   -2.61    0.98
   0  37   1    1.18    1.64
   1  37   1   -0.22    2.36
  -1 -37  -1   -0.38    1.32
   2  37   1    0.19    1.08
  -2 -37  -1    1.94    1.11
   3  37   1    0.58    0.93
  -3 -37  -1    1.78    1.61
   4  37   1    0.44    1.61
  -4 -37  -1    0.82    0.77
   5  37   1   -0.01    0.85
  -5 -37  -1    1.01    1.08
   6  37   1    3.09    1.20
  -6 -37  -1    2.84    1.19
   7  37   1    4.46    1.22
  -7 -37  -1    1.30    1.06
   0  38   1   -3.21    1.46
   1  38   1    0.31    1.33
  -1 -38  -1    0.87    2.46
   2  38   1    0.36    0.93
  -2 -38  -1   -2.00    1.51
   3  38   1    3.75    2.57
  -3 -38  -1   -0.57    1.10
   4  38   1    2.15    1.39
  -4 -38  -1    1.02    1.16
   5  38   1    2.55    1.13
  -5 -38  -1    1.12    1.67
   1   0   2   70.68    2.45
   2   0   2   36.13    0.64
   3   0   2   20.06    0.36
   4   0   2   42.83    0.79
   5   0   2  105.08    1.93
   6   0   2    0.76    0.10
   7   0   2    8.90    0.24
   8   0   2    3.15    0.15
   9   0   2    8.37    0.26
  10   0   2    1.42    0.14
  11   0   2    2.74    0.17
  12   0   2   -0.22    0.15
  13   0   2   17.99    0.48
  14   0   2    5.34    0.25
  15   0   2   18.21    0.51
  16   0   2    1.28    0.22
  17   0   2   23.91    0.69
  18   0   2    8.28    0.40
  19   0   2    0.03    0.31
  20   0   2    5.36    0.42
  21   0   2    0.62    0.38
  22   0   2   -0.26    0.39
  23   0   2    0.21    0.48
  24   0   2   -0.14    0.58
  25   0   2    2.13    0.76
  26   0   2   -0.42    0.85
   1   1   2  815.53   16.97
  -1  -1  -2  785.76   20.61
   2   1   2    5.74    0.14
  -2  -1  -2    5.65    0.13
   3   1   2   17.32    0.35
  -3  -1  -2   16.82    0.34
   4   1   2   30.07    0.58
  -4  -1  -2   29.95    0.55
   5   1   2    2.38    0.11
  -5  -1  -2    2.52    0.10
   6   1   2    0.44    0.10
  -6  -1  -2    0.62    0.08
   7   1   2    4.87    0.16
  -7  -1  -2    4.90    0.17
   8   1   2    0.76    0.12
  -8  -1  -2    0.58    0.13
   9   1   2   30.85    0.69
  -9  -1  -2   31.30    0.74
  10   1   2    0.05    0.13
 -10  -1  -2   -0.18    0.14
  11   1   2   17.64    0.43
 -11  -1  -2   18.55    0.49
  12   1   2    2.59    0.18
 -12  -1  -2    2.54    0.19
  13   1   2   11.29    0.35
 -13  -1  -2   11.27    0.35
  14   1   2   -0.27    0.18
 -14  -1  -2    0.07    0.18
  15   1   2    5.66    0.27
 -15  -1  -2    5.64    0.27
  16   1   2    1.06    0.22
 -16  -1  -2    1.04    0.22
  17   1   2    3.79    0.29
 -17  -1  -2    3.97    0.29
  18   1   2    0.17    0.27
 -18  -1  -2    0.09    0.27
  19   1   2    3.41    0.34
 -19  -1  -2    2.85    0.33
  20   1   2    0.28    0.34
 -20  -1  -2    0.32    0.32
  21   1   2   -0.19    0.37
 -21  -1  -2    0.50    0.38
  22   1   2   -0.12    0.41
 -22  -1  -2   -0.45    0.39
  23   1   2   -0.60    0.50
 -23  -1  -2   -0.35    0.50
  24   1   2    0.49    0.59
 -24  -1  -2   -0.75    0.65
  25   1   2   -0.38    0.71
 -25  -1  -2   -1.88    0.68
  26   1   2   -0.48    0.85
 -26  -1  -2    0.60    0.86
   0   2   2   33.06    0.63
   1   2   2   84.30    1.57
  -1  -2  -2   85.04    1.62
   2   2   2    5.69    0.15
  -2  -2  -2    6.03    0.15
   3   2   2    2.69    0.11
  -3  -2  -2    2.60    0.10
   4   2   2    9.78    0.25
  -4  -2  -2    9.30    0.25
   5   2   2   52.38    1.07
  -5  -2  -2   51.98    1.12
   6   2   2    0.44    0.11
  -6  -2  -2    0.66    0.10
   7   2   2    2.69    0.14
  -7  -2  -2    2.79    0.13
   8   2   2    2.51    0.16
  -8  -2  -2    2.44    0.13
   9   2   2   20.57    0.53
  -9  -2  -2   19.28    0.49
  10   2   2    7.82    0.26
 -10  -2  -2    7.87    0.27
  11   2   2    0.82    0.15
 -11  -2  -2    0.45    0.16
  12   2   2    4.30    0.22
 -12  -2  -2    4.49    0.23
  13   2   2   11.20    0.36
 -13  -2  -2   10.81    0.38
  14   2   2    2.97    0.21
 -14  -2  -2    3.91    0.26
  15   2   2   10.52    0.36
 -15  -2  -2   10.23    0.38
  16   2   2    0.45    0.22
 -16  -2  -2    0.10    0.21
  17   2   2   19.21    0.62
 -17  -2  -2   20.41    0.63
  18   2   2    0.19    0.27
 -18  -2  -2    0.25    0.27
  19   2   2    0.12    0.29
 -19  -2  -2    0.60    0.30
  20   2   2    1.56    0.36
 -20  -2  -2    2.04    0.36
  21   2   2    2.91    0.41
 -21  -2  -2    2.59    0.38
  22   2   2    1.03    0.43
 -22  -2  -2   -0.22    0.39
  23   2   2   -0.15    0.47
 -23  -2  -2    0.16    0.57
  24   2   2   -0.28    0.67
 -24  -2  -2   -0.29    0.56
  25   2   2   -0.93    0.70
 -25  -2  -2   -0.75    0.68
   0   3   2    0.00    0.04
   1   3   2   68.09    1.25
  -1  -3  -2   67.89    1.16
   2   3   2    1.81    0.07
  -2  -3  -2    1.42    0.07
   3   3   2   14.26    0.38
  -3  -3  -2   14.52    0.36
   4   3   2    0.53    0.11
  -4  -3  -2    0.82    0.12
   5   3   2    5.06    0.17
  -5  -3  -2    4.88    0.18
   6   3   2    0.43    0.11
  -6  -3  -2    0.30    0.12
   7   3   2   -0.11    0.12
  -7  -3  -2   -0.31    0.13
   8   3   2   -0.03    0.13
  -8  -3  -2    0.15    0.14
   9   3   2   23.78    0.62
  -9  -3  -2   23.08    0.56
  10   3   2    1.99    0.18
 -10  -3  -2    2.05    0.15
  11   3   2   25.51    0.67
 -11  -3  -2   24.49    0.63
  12   3   2    3.75    0.21
 -12  -3  -2    3.97    0.22
  13   3   2    5.46    0.26
 -13  -3  -2    5.08    0.27
  14   3   2    0.50    0.19
 -14  -3  -2    0.87    0.21
  15   3   2   -0.03    0.19
 -15  -3  -2    0.43    0.22
  16   3   2    0.76    0.22
 -16  -3  -2    0.30    0.26
  17   3   2    1.17    0.24
 -17  -3  -2    0.65    0.24
  18   3   2    0.28    0.26
 -18  -3  -2    0.13    0.27
  19   3   2    2.24    0.31
 -19  -3  -2    1.69    0.32
  20   3   2    0.25    0.34
 -20  -3  -2   -0.04    0.33
  21   3   2    0.50    0.37
 -21  -3  -2    0.43    0.35
  22   3   2   -0.65    0.38
 -22  -3  -2    0.01    0.38
  23   3   2   -0.21    0.57
 -23  -3  -2   -0.23    0.56
  24   3   2    0.81    0.70
 -24  -3  -2    0.65    0.68
  25   3   2    1.61    0.82
 -25  -3  -2    2.11    0.76
   0   4   2   10.34    0.21
   1   4   2   25.63    0.52
  -1  -4  -2   25.53    0.47
   2   4   2    2.52    0.08
  -2  -4  -2    2.51    0.09
   3   4   2    0.16    0.11
  -3  -4  -2    0.16    0.08
   4   4   2   11.81    0.34
  -4  -4  -2   12.05    0.36
   5   4   2    6.21    0.22
  -5  -4  -2    6.21    0.23
   6   4   2   12.62    0.36
  -6  -4  -2   12.01    0.35
   7   4   2    2.05    0.15
  -7  -4  -2    2.03    0.17
   8   4   2    2.73    0.17
  -8  -4  -2    1.99    0.18
   9   4   2   42.69    1.04
  -9  -4  -2   42.50    1.10
  10   4   2   21.46    0.58
 -10  -4  -2   22.56    0.63
  11   4   2   20.85    0.57
 -11  -4  -2   21.19    0.55
  12   4   2   20.52    0.65
 -12  -4  -2   20.06    0.56
  13   4   2   16.49    0.55
 -13  -4  -2   15.81    0.51
  14   4   2    0.48    0.19
 -14  -4  -2    0.50    0.20
  15   4   2    5.66    0.31
 -15  -4  -2    5.82    0.31
  16   4   2    0.10    0.23
 -16  -4  -2   -0.09    0.26
  17   4   2    6.87    0.37
 -17  -4  -2    6.40    0.38
  18   4   2    1.50    0.30
 -18  -4  -2    1.34    0.31
  19   4   2    6.36    0.40
 -19  -4  -2    5.87    0.44
  20   4   2   -0.07    0.33
 -20  -4  -2    0.10    0.33
  21   4   2    1.48    0.37
 -21  -4  -2    2.16    0.38
  22   4   2    0.48    0.39
 -22  -4  -2   -0.40    0.43
  23   4   2    0.05    0.56
 -23  -4  -2    0.21    0.47
  24   4   2    0.35    0.69
 -24  -4  -2    0.51    0.68
  25   4   2    1.09    0.73
 -25  -4  -2    1.12    0.74
   0   5   2   -0.05    0.07
   1   5   2   11.31    0.25
  -1  -5  -2   11.19    0.24
   2   5   2    0.24    0.07
  -2  -5  -2    0.36    0.07
   3   5   2   25.45    0.54
  -3  -5  -2   24.98    0.58
   4   5   2   -0.15    0.14
  -4  -5  -2    0.17    0.11
   5   5   2    7.70    0.29
  -5  -5  -2    8.16    0.29
   6   5   2   44.97    1.15
  -6  -5  -2   43.79    1.12
   7   5   2    2.04    0.16
  -7  -5  -2    1.95    0.18
   8   5   2    1.01    0.16
  -8  -5  -2    0.43    0.18
   9   5   2    0.98    0.18
  -9  -5  -2    1.25    0.20
  10   5   2    5.59    0.25
 -10  -5  -2    5.69    0.29
  11   5   2    2.61    0.21
 -11  -5  -2    2.91    0.23
  12   5   2    7.16    0.30
 -12  -5  -2    6.65    0.31
  13   5   2    3.50    0.30
 -13  -5  -2    3.51    0.24
  14   5   2    4.09    0.32
 -14  -5  -2    3.96    0.25
  15   5   2    0.59    0.25
 -15  -5  -2    0.45    0.24
  16   5   2    4.89    0.31
 -16  -5  -2    4.37    0.32
  17   5   2    0.97    0.26
 -17  -5  -2    0.80    0.28
  18   5   2    1.19    0.30
 -18  -5  -2    1.47    0.32
  19   5   2   12.90    0.64
 -19  -5  -2   12.27    0.59
  20   5   2   -0.04    0.35
 -20  -5  -2    0.03    0.36
  21   5   2    0.14    0.35
 -21  -5  -2    0.30    0.38
  22   5   2   -0.44    0.40
 -22  -5  -2   -0.19    0.38
  23   5   2    1.08    0.58
 -23  -5  -2    0.78    0.56
  24   5   2   -0.54    0.68
 -24  -5  -2    1.01    0.73
  25   5   2    2.69    0.91
 -25  -5  -2    2.61    0.83
   0   6   2   -0.16    0.08
   1   6   2    2.73    0.11
  -1  -6  -2    2.86    0.11
   2   6   2   50.41    0.93
  -2  -6  -2   50.86    0.95
   3   6   2   54.72    1.06
  -3  -6  -2   53.91    1.10
   4   6   2    2.17    0.13
  -4  -6  -2    2.27    0.12
   5   6   2    0.05    0.15
  -5  -6  -2    0.21    0.12
   6   6   2    1.95    0.19
  -6  -6  -2    1.26    0.15
   7   6   2    3.05    0.19
  -7  -6  -2    3.09    0.22
   8   6   2    2.71    0.19
  -8  -6  -2    2.53    0.20
   9   6   2   48.35    1.21
  -9  -6  -2   48.61    1.30
  10   6   2    6.11    0.29
 -10  -6  -2    5.72    0.30
  11   6   2   42.77    1.13
 -11  -6  -2   42.82    1.23
  12   6   2   16.24    0.52
 -12  -6  -2   15.47    0.56
  13   6   2   19.12    0.59
 -13  -6  -2   18.00    0.63
  14   6   2    0.13    0.22
 -14  -6  -2    0.29    0.19
  15   6   2   -0.26    0.28
 -15  -6  -2   -0.12    0.27
  16   6   2   -0.22    0.30
 -16  -6  -2   -0.38    0.25
  17   6   2    0.13    0.32
 -17  -6  -2   -0.25    0.27
  18   6   2    0.59    0.30
 -18  -6  -2    0.37    0.30
  19   6   2    8.86    0.49
 -19  -6  -2    8.68    0.48
  20   6   2   -0.28    0.41
 -20  -6  -2   -0.05    0.35
  21   6   2    0.71    0.39
 -21  -6  -2    2.00    0.42
  22   6   2    1.34    0.49
 -22  -6  -2    1.12    0.43
  23   6   2    1.25    0.65
 -23  -6  -2    0.69    0.64
  24   6   2    0.72    1.07
 -24  -6  -2    1.28    1.14
  25   6   2   -0.34    0.73
 -25  -6  -2   -0.14    0.74
   0   7   2   -0.04    0.10
   1   7   2    2.43    0.11
  -1  -7  -2    2.63    0.12
   2   7   2    0.39    0.09
  -2  -7  -2    0.55    0.09
   3   7   2   12.45    0.28
  -3  -7  -2   12.31    0.29
   4   7   2    5.56    0.18
  -4  -7  -2    5.48    0.21
   5   7   2    5.60    0.21
  -5  -7  -2    4.98    0.18
   6   7   2   12.53    0.40
  -6  -7  -2   12.45    0.36
   7   7   2    4.61    0.28
  -7  -7  -2    4.40    0.25
   8   7   2    5.43    0.26
  -8  -7  -2    5.38    0.28
   9   7   2    2.41    0.20
  -9  -7  -2    2.06    0.22
  10   7   2    2.72    0.23
 -10  -7  -2    2.05    0.25
  11   7   2    1.10    0.22
 -11  -7  -2    1.13    0.24
  12   7   2    1.03    0.22
 -12  -7  -2    1.31    0.26
  13   7   2    0.17    0.23
 -13  -7  -2    0.01    0.25
  14   7   2    0.91    0.25
 -14  -7  -2    0.98    0.27
  15   7   2    1.06    0.25
 -15  -7  -2    1.52    0.29
  16   7   2    1.26    0.32
 -16  -7  -2    0.84    0.34
  17   7   2    0.59    0.39
 -17  -7  -2    0.78    0.39
  18   7   2    1.11    0.44
 -18  -7  -2    2.17    0.43
  19   7   2    1.47    0.47
 -19  -7  -2    2.20    0.35
  20   7   2   -0.72    0.52
 -20  -7  -2   -0.37    0.35
  21   7   2    0.20    0.62
 -21  -7  -2    0.52    0.40
  22   7   2    0.55    0.51
 -22  -7  -2    0.07    0.52
  23   7   2    0.45    0.81
 -23  -7  -2    0.20    0.58
  24   7   2   -0.09    0.92
 -24  -7  -2    0.38    0.70
  25   7   2    0.88    1.11
 -25  -7  -2    0.51    0.74
   0   8   2   11.46    0.27
   1   8   2    3.60    0.14
  -1  -8  -2    3.88    0.15
   2   8   2    0.00    0.09
  -2  -8  -2    0.13    0.10
   3   8   2    6.19    0.18
  -3  -8  -2    6.80    0.19
   4   8   2    0.42    0.08
  -4  -8  -2    0.64    0.11
   5   8   2    0.69    0.12
  -5  -8  -2    0.61    0.13
   6   8   2    0.25    0.13
  -6  -8  -2    0.27    0.12
   7   8   2    7.37    0.33
  -7  -8  -2    7.28    0.28
   8   8   2   12.60    0.43
  -8  -8  -2   13.00    0.46
   9   8   2   13.45    0.45
  -9  -8  -2   13.55    0.49
  10   8   2    1.27    0.20
 -10  -8  -2    1.36    0.23
  11   8   2    0.35    0.20
 -11  -8  -2    0.92    0.27
  12   8   2    6.25    0.33
 -12  -8  -2    6.00    0.36
  13   8   2    2.69    0.27
 -13  -8  -2    2.05    0.30
  14   8   2    2.04    0.27
 -14  -8  -2    1.45    0.29
  15   8   2   -0.10    0.25
 -15  -8  -2   -0.01    0.29
  16   8   2    0.60    0.28
 -16  -8  -2    0.34    0.30
  17   8   2    0.26    0.39
 -17  -8  -2    0.06    0.39
  18   8   2   -0.83    0.42
 -18  -8  -2    0.12    0.41
  19   8   2   -1.25    0.44
 -19  -8  -2    0.11    0.44
  20   8   2   -0.42    0.49
 -20  -8  -2    0.39    0.52
  21   8   2    0.61    0.56
 -21  -8  -2    0.84    0.46
  22   8   2    1.49    0.73
 -22  -8  -2    1.28    0.65
  23   8   2    0.25    0.82
 -23  -8  -2    0.08    0.63
  24   8   2    0.60    1.14
 -24  -8  -2    2.17    0.72
  25   8   2   -0.06    1.14
 -25  -8  -2    0.84    1.15
   0   9   2   -0.07    0.10
   1   9   2   11.04    0.27
  -1  -9  -2   11.20    0.29
   2   9   2    0.58    0.10
  -2  -9  -2    0.72    0.11
   3   9   2    3.64    0.14
  -3  -9  -2    3.80    0.15
   4   9   2    0.11    0.08
  -4  -9  -2   -0.07    0.12
   5   9   2   61.78    1.36
  -5  -9  -2   58.92    1.28
   6   9   2   15.77    0.44
  -6  -9  -2   14.34    0.41
   7   9   2   23.83    0.67
  -7  -9  -2   24.75    0.66
   8   9   2    0.30    0.16
  -8  -9  -2    0.42    0.16
   9   9   2   -0.19    0.16
  -9  -9  -2   -0.06    0.21
  10   9   2    2.60    0.23
 -10  -9  -2    2.57    0.28
  11   9   2    0.69    0.21
 -11  -9  -2    0.98    0.30
  12   9   2    1.20    0.24
 -12  -9  -2    0.48    0.28
  13   9   2    0.11    0.23
 -13  -9  -2   -0.32    0.28
  14   9   2   -0.17    0.28
 -14  -9  -2   -0.05    0.29
  15   9   2   -0.56    0.29
 -15  -9  -2   -0.17    0.30
  16   9   2    0.31    0.33
 -16  -9  -2    0.15    0.33
  17   9   2   -0.59    0.39
 -17  -9  -2    0.48    0.33
  18   9   2   -0.32    0.44
 -18  -9  -2   -0.58    0.42
  19   9   2    0.31    0.50
 -19  -9  -2   -0.10    0.47
  20   9   2    0.06    0.50
 -20  -9  -2   -0.93    0.48
  21   9   2    0.56    0.57
 -21  -9  -2    0.54    0.55
  22   9   2   -0.03    0.71
 -22  -9  -2    0.87    0.74
  23   9   2   -0.01    0.82
 -23  -9  -2    0.19    0.95
  24   9   2    0.86    0.98
 -24  -9  -2   -0.33    0.99
  25   9   2    2.41    1.28
 -25  -9  -2    0.36    1.08
   0  10   2    0.82    0.13
   1  10   2    1.95    0.12
  -1 -10  -2    2.14    0.13
   2  10   2    1.48    0.12
  -2 -10  -2    1.21    0.13
   3  10   2   12.19    0.31
  -3 -10  -2   13.04    0.33
   4  10   2    0.23    0.11
  -4 -10  -2    0.36    0.10
   5  10   2    7.82    0.25
  -5 -10  -2    7.15    0.25
   6  10   2   -0.04    0.12
  -6 -10  -2   -0.03    0.14
   7  10   2   -0.35    0.13
  -7 -10  -2    0.14    0.14
   8  10   2    3.14    0.21
  -8 -10  -2    3.11    0.19
   9  10   2   -0.12    0.22
  -9 -10  -2   -0.05    0.17
  10  10   2    0.30    0.17
 -10 -10  -2   -0.11    0.22
  11  10   2    9.38    0.44
 -11 -10  -2    9.68    0.53
  12  10   2   -0.77    0.29
 -12 -10  -2    0.04    0.32
  13  10   2    0.21    0.29
 -13 -10  -2    0.14    0.32
  14  10   2    3.43    0.35
 -14 -10  -2    3.50    0.37
  15  10   2    1.14    0.34
 -15 -10  -2    0.74    0.35
  16  10   2   -0.42    0.34
 -16 -10  -2    0.26    0.35
  17  10   2   -0.23    0.34
 -17 -10  -2   -0.33    0.36
  18  10   2    1.18    0.50
 -18 -10  -2    1.87    0.48
  19  10   2   -0.23    0.49
 -19 -10  -2    0.43    0.48
  20  10   2    0.46    0.52
 -20 -10  -2    1.59    0.57
  21  10   2    2.18    0.61
 -21 -10  -2    4.66    0.64
  22  10   2   -0.05    0.73
 -22 -10  -2   -0.43    0.72
  23  10   2   -0.58    0.81
 -23 -10  -2   -0.98    0.93
  24  10   2    1.14    1.22
 -24 -10  -2    0.53    1.05
  25  10   2    0.25    1.25
 -25 -10  -2    1.01    1.20
   0  11   2   -0.14    0.12
   1  11   2   26.85    0.58
  -1 -11  -2   27.01    0.62
   2  11   2   -0.04    0.11
  -2 -11  -2    0.31    0.12
   3  11   2    7.22    0.23
  -3 -11  -2    7.63    0.24
   4  11   2    0.95    0.13
  -4 -11  -2    0.54    0.13
   5  11   2   19.38    0.50
  -5 -11  -2   19.20    0.51
   6  11   2    7.42    0.24
  -6 -11  -2    7.70    0.26
   7  11   2    5.06    0.21
  -7 -11  -2    5.33    0.25
   8  11   2    2.78    0.19
  -8 -11  -2    2.99    0.20
   9  11   2   16.16    0.51
  -9 -11  -2   15.75    0.47
  10  11   2    0.99    0.26
 -10 -11  -2    0.57    0.15
  11  11   2    2.49    0.30
 -11 -11  -2    2.42    0.31
  12  11   2    1.61    0.34
 -12 -11  -2    2.21    0.36
  13  11   2    0.05    0.33
 -13 -11  -2    0.39    0.36
  14  11   2   -0.18    0.35
 -14 -11  -2   -0.53    0.34
  15  11   2    0.61    0.35
 -15 -11  -2    0.27    0.37
  16  11   2    0.21    0.36
 -16 -11  -2    0.33    0.37
  17  11   2    0.28    0.39
 -17 -11  -2    0.07    0.39
  18  11   2   -1.07    0.46
 -18 -11  -2    0.30    0.47
  19  11   2    0.10    0.50
 -19 -11  -2   -0.03    0.50
  20  11   2    0.65    0.54
 -20 -11  -2    0.16    0.52
  21  11   2    1.96    0.63
 -21 -11  -2    2.73    0.58
  22  11   2    0.30    0.73
 -22 -11  -2   -0.73    0.81
  23  11   2    1.74    1.02
 -23 -11  -2    1.61    1.03
  24  11   2    1.20    1.31
 -24 -11  -2    0.16    1.04
   0  12   2    0.20    0.13
   1  12   2    9.01    0.27
  -1 -12  -2    9.67    0.29
   2  12   2    6.87    0.22
  -2 -12  -2    6.37    0.22
   3  12   2   53.06    1.16
  -3 -12  -2   54.53    1.19
   4  12   2   13.65    0.36
  -4 -12  -2   13.67    0.37
   5  12   2   55.18    1.28
  -5 -12  -2   53.82    1.25
   6  12   2    1.28    0.14
  -6 -12  -2    0.55    0.12
   7  12   2    1.49    0.14
  -7 -12  -2    1.18    0.16
   8  12   2    1.55    0.16
  -8 -12  -2    1.33    0.18
   9  12   2    3.58    0.22
  -9 -12  -2    3.37    0.22
  10  12   2    0.82    0.19
 -10 -12  -2    0.95    0.17
  11  12   2    4.53    0.35
 -11 -12  -2    4.92    0.26
  12  12   2   -0.27    0.30
 -12 -12  -2   -0.68    0.31
  13  12   2    0.16    0.34
 -13 -12  -2    0.79    0.34
  14  12   2    0.51    0.36
 -14 -12  -2    0.52    0.37
  15  12   2    4.67    0.43
 -15 -12  -2    4.32    0.45
  16  12   2   -0.42    0.39
 -16 -12  -2    0.13    0.40
  17  12   2    0.87    0.42
 -17 -12  -2    1.71    0.43
  18  12   2   -0.66    0.42
 -18 -12  -2   -0.18    0.48
  19  12   2   -0.94    0.50
 -19 -12  -2    0.41    0.51
  20  12   2    0.58    0.55
 -20 -12  -2    0.86    0.52
  21  12   2   -0.38    0.59
 -21 -12  -2    0.79    0.61
  22  12   2    0.92    0.85
 -22 -12  -2   -0.19    0.83
  23  12   2   -0.98    1.18
 -23 -12  -2   -0.14    1.01
  24  12   2   -0.82    1.25
 -24 -12  -2    0.55    1.08
   0  13   2   -0.11    0.14
   1  13   2    6.59    0.23
  -1 -13  -2    7.65    0.27
   2  13   2    1.46    0.15
  -2 -13  -2    1.27    0.14
   3  13   2   22.23    0.56
  -3 -13  -2   23.09    0.59
   4  13   2    1.31    0.15
  -4 -13  -2    1.53    0.16
   5  13   2    1.60    0.15
  -5 -13  -2    1.25    0.17
   6  13   2    1.72    0.15
  -6 -13  -2    1.79    0.18
   7  13   2    3.14    0.18
  -7 -13  -2    2.51    0.19
   8  13   2    6.69    0.26
  -8 -13  -2    6.50    0.27
   9  13   2   14.61    0.46
  -9 -13  -2   14.86    0.49
  10  13   2    0.98    0.18
 -10 -13  -2    1.24    0.19
  11  13   2    6.71    0.30
 -11 -13  -2    7.00    0.32
  12  13   2    0.78    0.34
 -12 -13  -2    0.79    0.19
  13  13   2    3.12    0.42
 -13 -13  -2    3.43    0.35
  14  13   2   -0.35    0.36
 -14 -13  -2    0.05    0.40
  15  13   2    1.20    0.43
 -15 -13  -2    0.88    0.42
  16  13   2    1.44    0.41
 -16 -13  -2    0.59    0.44
  17  13   2    1.03    0.43
 -17 -13  -2    0.33    0.43
  18  13   2    0.44    0.46
 -18 -13  -2   -0.01    0.42
  19  13   2   -0.79    0.52
 -19 -13  -2   -0.27    0.49
  20  13   2   -0.51    0.58
 -20 -13  -2    0.32    0.54
  21  13   2   -0.34    0.66
 -21 -13  -2    0.41    0.61
  22  13   2    0.14    0.77
 -22 -13  -2   -1.90    0.96
  23  13   2   -0.79    1.25
 -23 -13  -2    0.61    1.07
  24  13   2    0.87    1.38
 -24 -13  -2    0.06    1.05
   0  14   2   10.53    0.33
   1  14   2    0.32    0.15
  -1 -14  -2    0.37    0.15
   2  14   2    0.69    0.15
  -2 -14  -2    0.66    0.15
   3  14   2   16.56    0.44
  -3 -14  -2   16.86    0.48
   4  14   2    7.40    0.25
  -4 -14  -2    7.65    0.27
   5  14   2   12.26    0.36
  -5 -14  -2   12.11    0.39
   6  14   2    8.88    0.30
  -6 -14  -2    8.93    0.31
   7  14   2    0.29    0.14
  -7 -14  -2   -0.14    0.16
   8  14   2    0.36    0.17
  -8 -14  -2    0.09    0.17
   9  14   2    3.48    0.22
  -9 -14  -2    3.42    0.24
  10  14   2   -0.12    0.18
 -10 -14  -2    0.01    0.19
  11  14   2    0.00    0.18
 -11 -14  -2    0.20    0.19
  12  14   2    0.15    0.28
 -12 -14  -2    0.13    0.20
  13  14   2    1.70    0.41
 -13 -14  -2    1.47    0.29
  14  14   2   -0.26    0.40
 -14 -14  -2   -0.25    0.33
  15  14   2    2.33    0.45
 -15 -14  -2    2.98    0.46
  16  14   2    1.89    0.47
 -16 -14  -2    1.82    0.45
  17  14   2   -0.23    0.44
 -17 -14  -2    0.73    0.45
  18  14   2   -0.73    0.46
 -18 -14  -2   -0.45    0.42
  19  14   2   -0.59    0.54
 -19 -14  -2    0.75    0.52
  20  14   2   -0.62    0.56
 -20 -14  -2    0.59    0.54
  21  14   2   -0.38    0.67
 -21 -14  -2   -0.16    0.62
  22  14   2   -1.52    0.89
 -22 -14  -2   -0.46    0.88
  23  14   2   -0.07    1.28
 -23 -14  -2    0.29    1.05
  24  14   2   -1.43    1.29
 -24 -14  -2   -1.74    1.29
   0  15   2   -0.02    0.16
   1  15   2   15.82    0.45
  -1 -15  -2   16.60    0.46
   2  15   2    2.68    0.20
  -2 -15  -2    2.53    0.18
   3  15   2    3.63    0.22
  -3 -15  -2    3.82    0.23
   4  15   2    0.13    0.16
  -4 -15  -2    0.38    0.16
   5  15   2   -0.07    0.14
  -5 -15  -2   -0.33    0.16
   6  15   2    2.70    0.19
  -6 -15  -2    3.15    0.22
   7  15   2    0.27    0.12
  -7 -15  -2    0.07    0.15
   8  15   2   10.14    0.38
  -8 -15  -2   10.13    0.36
   9  15   2   -0.27    0.18
  -9 -15  -2    0.02    0.19
  10  15   2    4.07    0.25
 -10 -15  -2    4.00    0.26
  11  15   2    1.91    0.22
 -11 -15  -2    0.89    0.22
  12  15   2   -0.13    0.26
 -12 -15  -2    0.24    0.23
  13  15   2    3.30    0.34
 -13 -15  -2    3.73    0.35
  14  15   2    0.61    0.45
 -14 -15  -2    0.51    0.30
  15  15   2    2.30    0.48
 -15 -15  -2    1.67    0.38
  16  15   2    1.02    0.48
 -16 -15  -2    0.64    0.44
  17  15   2    5.00    0.54
 -17 -15  -2    5.74    0.55
  18  15   2   -0.26    0.49
 -18 -15  -2    1.35    0.47
  19  15   2    0.92    0.59
 -19 -15  -2    1.17    0.50
  20  15   2    0.84    0.60
 -20 -15  -2    0.64    0.62
  21  15   2    0.81    0.71
 -21 -15  -2    1.66    0.65
  22  15   2   -1.09    1.07
 -22 -15  -2   -0.75    0.80
  23  15   2    0.47    1.37
 -23 -15  -2    0.23    1.36
   0  16   2   10.71    0.35
   1  16   2    0.27    0.17
  -1 -16  -2    0.34    0.17
   2  16   2    2.62    0.21
  -2 -16  -2    3.02    0.21
   3  16   2    9.54    0.35
  -3 -16  -2    9.16    0.33
   4  16   2    0.53    0.18
  -4 -16  -2    0.73    0.18
   5  16   2    5.39    0.23
  -5 -16  -2    5.62    0.24
   6  16   2    6.43    0.27
  -6 -16  -2    6.82    0.30
   7  16   2    0.85    0.20
  -7 -16  -2    0.13    0.20
   8  16   2    0.11    0.20
  -8 -16  -2   -0.15    0.19
   9  16   2    0.86    0.21
  -9 -16  -2    1.07    0.21
  10  16   2    2.06    0.23
 -10 -16  -2    1.77    0.22
  11  16   2    3.76    0.27
 -11 -16  -2    3.93    0.30
  12  16   2    1.59    0.29
 -12 -16  -2    0.62    0.31
  13  16   2    0.83    0.31
 -13 -16  -2    0.59    0.32
  14  16   2    0.28    0.29
 -14 -16  -2    0.29    0.32
  15  16   2   -0.23    0.45
 -15 -16  -2    0.37    0.33
  16  16   2    1.43    0.49
 -16 -16  -2    1.10    0.38
  17  16   2    1.21    0.53
 -17 -16  -2    3.05    0.52
  18  16   2    0.40    0.49
 -18 -16  -2   -0.47    0.48
  19  16   2    0.09    0.50
 -19 -16  -2   -0.32    0.52
  20  16   2    1.31    0.63
 -20 -16  -2    1.28    0.59
  21  16   2    2.38    0.75
 -21 -16  -2    1.39    0.76
  22  16   2   -1.18    0.97
 -22 -16  -2   -0.27    0.93
  23  16   2   -1.64    1.38
 -23 -16  -2   -0.16    1.37
   0  17   2   -0.23    0.17
   1  17   2    0.08    0.17
  -1 -17  -2   -0.01    0.17
   2  17   2    1.97    0.23
  -2 -17  -2    2.05    0.23
   3  17   2    0.94    0.20
  -3 -17  -2    1.40    0.20
   4  17   2    0.08    0.19
  -4 -17  -2    0.04    0.18
   5  17   2    6.62    0.26
  -5 -17  -2    6.32    0.27
   6  17   2    0.12    0.17
  -6 -17  -2   -0.21    0.19
   7  17   2   19.58    0.59
  -7 -17  -2   19.83    0.60
   8  17   2   12.72    0.44
  -8 -17  -2   13.36    0.49
   9  17   2   -0.07    0.21
  -9 -17  -2   -0.16    0.21
  10  17   2    1.98    0.24
 -10 -17  -2    1.92    0.23
  11  17   2    5.96    0.35
 -11 -17  -2    6.67    0.36
  12  17   2    0.07    0.27
 -12 -17  -2   -0.30    0.31
  13  17   2    0.71    0.31
 -13 -17  -2    0.99    0.34
  14  17   2    0.31    0.32
 -14 -17  -2    1.06    0.35
  15  17   2   16.00    0.71
 -15 -17  -2   16.20    0.76
  16  17   2    1.36    0.52
 -16 -17  -2    0.32    0.35
  17  17   2   12.78    0.82
 -17 -17  -2   13.72    0.84
  18  17   2   -0.74    0.49
 -18 -17  -2    0.56    0.52
  19  17   2   -0.10    0.51
 -19 -17  -2    0.17    0.51
  20  17   2    1.07    0.65
 -20 -17  -2    1.93    0.66
  21  17   2    1.04    0.85
 -21 -17  -2    2.02    1.01
  22  17   2   -0.55    1.01
 -22 -17  -2   -0.09    1.07
  23  17   2    0.93    1.23
 -23 -17  -2    3.60    1.62
   0  18   2    3.29    0.23
   1  18   2    0.52    0.19
  -1 -18  -2    0.52    0.19
   2  18   2    3.22    0.26
  -2 -18  -2    3.39    0.27
   3  18   2    2.29    0.24
  -3 -18  -2    2.51    0.23
   4  18   2    1.84    0.23
  -4 -18  -2    2.20    0.23
   5  18   2    0.04    0.18
  -5 -18  -2    0.00    0.18
   6  18   2    4.32    0.25
  -6 -18  -2    4.68    0.28
   7  18   2    3.15    0.26
  -7 -18  -2    3.26    0.27
   8  18   2    0.55    0.18
  -8 -18  -2    0.45    0.21
   9  18   2    3.26    0.27
  -9 -18  -2    3.27    0.27
  10  18   2    2.66    0.27
 -10 -18  -2    2.78    0.28
  11  18   2    0.46    0.26
 -11 -18  -2    0.30    0.25
  12  18   2    0.50    0.29
 -12 -18  -2    0.66    0.30
  13  18   2    1.15    0.31
 -13 -18  -2    1.02    0.35
  14  18   2    0.48    0.35
 -14 -18  -2    0.35    0.36
  15  18   2    0.33    0.35
 -15 -18  -2    1.24    0.39
  16  18   2   -0.29    0.40
 -16 -18  -2    0.10    0.38
  17  18   2    1.56    0.54
 -17 -18  -2    1.42    0.44
  18  18   2    1.12    0.52
 -18 -18  -2    0.74    0.55
  19  18   2    0.37    0.52
 -19 -18  -2   -0.27    0.54
  20  18   2    0.22    0.68
 -20 -18  -2   -0.85    0.67
  21  18   2    2.15    0.90
 -21 -18  -2    1.25    0.95
  22  18   2   -0.60    1.17
 -22 -18  -2   -0.15    1.18
 -23 -18  -2    0.63    1.83
   0  19   2   -0.36    0.19
   1  19   2    1.51    0.21
  -1 -19  -2    1.61    0.21
   2  19   2    0.12    0.23
  -2 -19  -2    0.39    0.23
   3  19   2    2.78    0.27
  -3 -19  -2    2.30    0.24
   4  19   2    1.22    0.23
  -4 -19  -2    1.05    0.22
   5  19   2    2.11    0.24
  -5 -19  -2    2.17    0.24
   6  19   2    0.16    0.20
  -6 -19  -2    0.43    0.22
   7  19   2   18.63    0.59
  -7 -19  -2   19.14    0.62
   8  19   2    2.95    0.28
  -8 -19  -2    3.30    0.28
   9  19   2    0.27    0.25
  -9 -19  -2    0.73    0.27
  10  19   2    3.41    0.31
 -10 -19  -2    3.50    0.32
  11  19   2    2.71    0.34
 -11 -19  -2    3.06    0.32
  12  19   2   -0.03    0.30
 -12 -19  -2    0.18    0.31
  13  19   2    1.64    0.33
 -13 -19  -2    1.78    0.33
  14  19   2    0.67    0.32
 -14 -19  -2   -0.32    0.31
  15  19   2    3.77    0.43
 -15 -19  -2    4.04    0.46
  16  19   2   -0.09    0.34
 -16 -19  -2    0.99    0.47
  17  19   2    6.33    0.68
 -17 -19  -2    8.21    0.73
  18  19   2    0.28    0.62
 -18 -19  -2   -0.11    0.59
  19  19   2   -0.01    0.56
 -19 -19  -2    2.24    0.63
  20  19   2    0.34    0.76
 -20 -19  -2   -0.84    0.80
  21  19   2    0.30    1.02
 -21 -19  -2   -0.22    0.95
  22  19   2   -0.44    1.23
 -22 -19  -2   -1.62    1.15
   0  20   2    1.36    0.22
   1  20   2    1.00    0.21
  -1 -20  -2    0.91    0.21
   2  20   2    0.24    0.24
  -2 -20  -2    0.09    0.23
   3  20   2   -0.12    0.24
  -3 -20  -2    0.05    0.22
   4  20   2    0.16    0.23
  -4 -20  -2    0.19    0.22
   5  20   2    2.96    0.27
  -5 -20  -2    3.34    0.28
   6  20   2    5.77    0.32
  -6 -20  -2    6.65    0.38
   7  20   2    2.54    0.28
  -7 -20  -2    2.40    0.28
   8  20   2    1.83    0.27
  -8 -20  -2    2.08    0.28
   9  20   2   34.83    1.12
  -9 -20  -2   32.95    1.03
  10  20   2    0.02    0.27
 -10 -20  -2    0.23    0.28
  11  20   2    7.63    0.45
 -11 -20  -2    8.53    0.49
  12  20   2    0.23    0.32
 -12 -20  -2    0.26    0.33
  13  20   2    0.01    0.32
 -13 -20  -2   -0.10    0.33
  14  20   2    1.54    0.35
 -14 -20  -2    1.26    0.36
  15  20   2    1.12    0.35
 -15 -20  -2    1.27    0.36
  16  20   2    0.20    0.59
 -16 -20  -2    0.13    0.43
  17  20   2    0.41    0.45
 -17 -20  -2    0.78    0.49
  18  20   2   -0.52    0.62
 -18 -20  -2   -0.59    0.50
  19  20   2   -0.08    0.61
 -19 -20  -2    0.42    0.62
  20  20   2   -0.44    0.86
 -20 -20  -2   -0.03    0.71
  21  20   2    0.32    1.18
 -21 -20  -2    1.83    1.20
  22  20   2    1.10    1.28
 -22 -20  -2    0.68    1.51
   0  21   2   -0.14    0.21
   1  21   2    0.02    0.24
  -1 -21  -2   -0.17    0.23
   2  21   2   -0.16    0.24
  -2 -21  -2    0.36    0.25
   3  21   2    0.77    0.26
  -3 -21  -2    0.54    0.24
   4  21   2    0.86    0.24
  -4 -21  -2    0.80    0.24
   5  21   2    1.04    0.25
  -5 -21  -2    0.99    0.25
   6  21   2    0.06    0.24
  -6 -21  -2    0.69    0.28
   7  21   2    6.40    0.39
  -7 -21  -2    6.12    0.37
   8  21   2    0.31    0.27
  -8 -21  -2    0.52    0.27
   9  21   2    9.77    0.47
  -9 -21  -2    8.84    0.47
  10  21   2   -0.01    0.29
 -10 -21  -2   -0.67    0.30
  11  21   2    1.52    0.35
 -11 -21  -2    1.62    0.36
  12  21   2    0.52    0.34
 -12 -21  -2    0.20    0.34
  13  21   2    0.73    0.35
 -13 -21  -2   -0.14    0.35
  14  21   2   -0.09    0.35
 -14 -21  -2   -0.35    0.36
  15  21   2    2.12    0.38
 -15 -21  -2    1.88    0.39
  16  21   2    0.05    0.46
 -16 -21  -2   -0.71    0.54
  17  21   2   -1.03    0.52
 -17 -21  -2   -0.14    0.50
  18  21   2    1.12    0.67
 -18 -21  -2    0.48    0.54
  19  21   2   -0.07    0.67
 -19 -21  -2    0.86    0.59
  20  21   2   -1.17    0.86
 -20 -21  -2    0.00    0.82
  21  21   2   -0.50    1.06
 -21 -21  -2   -1.29    1.23
   0  22   2    2.62    0.26
   1  22   2    0.02    0.25
  -1 -22  -2   -0.10    0.24
   2  22   2    0.09    0.25
  -2 -22  -2    1.37    0.28
   3  22   2    1.28    0.28
  -3 -22  -2    1.64    0.28
   4  22   2    1.40    0.29
  -4 -22  -2    1.13    0.27
   5  22   2    1.21    0.28
  -5 -22  -2    1.47    0.28
   6  22   2    0.04    0.25
  -6 -22  -2    0.49    0.25
   7  22   2    5.61    0.38
  -7 -22  -2    6.69    0.41
   8  22   2    0.63    0.32
  -8 -22  -2    0.55    0.31
   9  22   2   25.62    0.89
  -9 -22  -2   26.63    0.93
  10  22   2    0.21    0.31
 -10 -22  -2   -0.26    0.32
  11  22   2   13.10    0.63
 -11 -22  -2   11.24    0.59
  12  22   2    1.57    0.38
 -12 -22  -2   -0.11    0.37
  13  22   2    0.17    0.36
 -13 -22  -2    0.44    0.37
  14  22   2    0.24    0.37
 -14 -22  -2   -0.14    0.39
  15  22   2    1.03    0.40
 -15 -22  -2    1.09    0.47
  16  22   2    1.17    0.45
 -16 -22  -2    1.47    0.55
  17  22   2    1.99    0.53
 -17 -22  -2    2.02    0.54
  18  22   2   -0.15    0.66
 -18 -22  -2   -0.50    0.57
  19  22   2    0.40    0.73
 -19 -22  -2    1.06    0.62
  20  22   2   -1.24    0.75
 -20 -22  -2   -1.40    0.89
  21  22   2   -2.10    1.68
 -21 -22  -2    0.09    1.21
   0  23   2   -0.08    0.28
   1  23   2    0.75    0.30
  -1 -23  -2    0.14    0.29
   2  23   2    0.04    0.28
  -2 -23  -2    0.25    0.28
   3  23   2    0.08    0.29
  -3 -23  -2   -0.28    0.28
   4  23   2    2.87    0.34
  -4 -23  -2    2.49    0.33
   5  23   2   -0.21    0.28
  -5 -23  -2    0.19    0.28
   6  23   2   -0.67    0.26
  -6 -23  -2    0.30    0.26
   7  23   2    7.29    0.43
  -7 -23  -2    6.33    0.41
   8  23   2    0.40    0.34
  -8 -23  -2    0.95    0.34
   9  23   2    3.92    0.41
  -9 -23  -2    4.05    0.41
  10  23   2    0.70    0.40
 -10 -23  -2   -0.69    0.33
  11  23   2   11.24    0.65
 -11 -23  -2    9.95    0.63
  12  23   2    0.30    0.39
 -12 -23  -2    0.07    0.39
  13  23   2    1.87    0.42
 -13 -23  -2    2.41    0.43
  14  23   2    0.35    0.40
 -14 -23  -2    0.85    0.47
  15  23   2    6.29    0.52
 -15 -23  -2    7.81    0.63
  16  23   2    0.25    0.58
 -16 -23  -2   -0.42    0.62
  17  23   2    1.96    0.64
 -17 -23  -2    3.82    0.90
  18  23   2    0.28    0.65
 -18 -23  -2   -0.04    0.65
  19  23   2   -0.67    0.81
 -19 -23  -2   -0.31    0.64
  20  23   2   -0.78    1.27
 -20 -23  -2   -0.58    1.23
   0  24   2    0.68    0.33
   1  24   2   -0.16    0.33
  -1 -24  -2   -0.21    0.33
   2  24   2   -0.45    0.33
  -2 -24  -2   -0.07    0.34
   3  24   2    2.25    0.37
  -3 -24  -2    1.93    0.36
   4  24   2   -0.40    0.32
  -4 -24  -2   -0.33    0.32
   5  24   2    1.04    0.34
  -5 -24  -2    0.96    0.33
   6  24   2   -0.07    0.31
  -6 -24  -2   -1.15    0.29
   7  24   2    0.93    0.38
  -7 -24  -2    0.88    0.39
   8  24   2    0.47    0.38
  -8 -24  -2   -0.21    0.36
   9  24   2    5.19    0.48
  -9 -24  -2    5.53    0.49
  10  24   2   -0.25    0.41
 -10 -24  -2    0.82    0.42
  11  24   2    3.19    0.49
 -11 -24  -2    2.65    0.46
  12  24   2    0.44    0.43
 -12 -24  -2    1.28    0.44
  13  24   2    2.49    0.48
 -13 -24  -2    3.31    0.49
  14  24   2   -0.03    0.45
 -14 -24  -2    0.04    0.51
  15  24   2    0.54    0.55
 -15 -24  -2    1.15    0.66
  16  24   2    0.76    0.64
 -16 -24  -2    0.72    0.66
  17  24   2    3.92    0.73
 -17 -24  -2    2.82    0.77
  18  24   2    0.03    0.67
 -18 -24  -2    0.28    0.69
  19  24   2    0.40    0.76
 -19 -24  -2    0.42    0.97
  20  24   2   -1.61    1.02
 -20 -24  -2    1.08    1.17
   0  25   2   -0.08    0.37
   1  25   2   15.39    0.76
  -1 -25  -2   14.85    0.74
   2  25   2    0.23    0.38
  -2 -25  -2   -0.33    0.37
   3  25   2    0.05    0.35
  -3 -25  -2   -0.06    0.35
   4  25   2    0.82    0.36
  -4 -25  -2    0.74    0.35
   5  25   2    0.54    0.35
  -5 -25  -2    1.02    0.35
   6  25   2   -0.81    0.33
  -6 -25  -2   -0.34    0.31
   7  25   2   -0.50    0.39
  -7 -25  -2   -0.03    0.39
   8  25   2    0.29    0.42
  -8 -25  -2    0.39    0.42
   9  25   2    0.15    0.41
  -9 -25  -2    0.45    0.42
  10  25   2    0.75    0.46
 -10 -25  -2   -0.69    0.45
  11  25   2    9.41    0.72
 -11 -25  -2   10.10    0.72
  12  25   2    0.14    0.47
 -12 -25  -2    0.70    0.48
  13  25   2   -1.17    0.53
 -13 -25  -2   -0.01    0.48
  14  25   2   -0.39    0.49
 -14 -25  -2    0.28    0.69
  15  25   2    1.14    0.62
 -15 -25  -2    1.49    0.75
  16  25   2   -0.97    0.59
 -16 -25  -2   -0.56    0.78
  17  25   2   -0.99    0.83
 -17 -25  -2   -0.93    0.80
  18  25   2    0.08    0.84
 -18 -25  -2   -1.34    0.72
  19  25   2    0.96    0.94
 -19 -25  -2    0.30    1.17
   0  26   2   -0.37    0.40
   1  26   2    0.44    0.40
  -1 -26  -2   -0.07    0.39
   2  26   2    0.49    0.40
  -2 -26  -2    0.74    0.41
   3  26   2   -0.75    0.38
  -3 -26  -2    0.46    0.39
   4  26   2    0.70    0.39
  -4 -26  -2    0.32    0.39
   5  26   2   11.01    0.66
  -5 -26  -2   10.75    0.60
   6  26   2   -0.72    0.35
  -6 -26  -2   -0.81    0.41
   7  26   2    3.44    0.52
  -7 -26  -2    3.12    0.49
   8  26   2   -0.05    0.43
  -8 -26  -2   -0.51    0.42
   9  26   2    0.70    0.45
  -9 -26  -2    0.38    0.44
  10  26   2    0.35    0.49
 -10 -26  -2    0.39    0.50
  11  26   2    1.15    0.51
 -11 -26  -2    1.42    0.53
  12  26   2   -0.18    0.49
 -12 -26  -2   -0.11    0.49
  13  26   2    1.24    0.61
 -13 -26  -2    0.94    0.52
  14  26   2   -0.60    0.77
 -14 -26  -2    0.43    0.78
  15  26   2   -0.42    0.79
 -15 -26  -2   -0.83    0.77
  16  26   2    0.26    0.83
 -16 -26  -2   -1.00    0.80
  17  26   2    0.77    0.95
 -17 -26  -2    0.31    0.83
  18  26   2   -0.42    0.87
 -18 -26  -2   -1.61    1.25
  19  26   2   -1.18    0.91
 -19 -26  -2   -0.96    0.93
   0  27   2    0.15    0.42
   1  27   2   11.90    0.70
  -1 -27  -2   12.93    0.73
   2  27   2   -0.13    0.41
  -2 -27  -2   -0.02    0.42
   3  27   2    0.22    0.42
  -3 -27  -2    0.04    0.41
   4  27   2    0.72    0.42
  -4 -27  -2    0.58    0.41
   5  27   2    0.35    0.44
  -5 -27  -2   -0.24    0.43
   6  27   2    1.30    0.51
  -6 -27  -2    1.35    0.51
   7  27   2    0.47    0.51
  -7 -27  -2    0.64    0.50
   8  27   2    1.06    0.53
  -8 -27  -2    0.67    0.50
   9  27   2    6.51    0.70
  -9 -27  -2    3.98    0.60
  10  27   2    0.15    0.52
 -10 -27  -2    0.19    0.51
  11  27   2    8.09    0.72
 -11 -27  -2    6.49    0.68
  12  27   2    0.80    0.54
 -12 -27  -2   -0.22    0.54
  13  27   2   -0.78    0.58
 -13 -27  -2   -0.42    0.62
  14  27   2   -0.68    0.65
 -14 -27  -2    0.31    0.81
  15  27   2    0.42    0.84
 -15 -27  -2   -1.80    0.80
  16  27   2   -0.49    0.85
 -16 -27  -2    0.17    0.85
  17  27   2    0.10    0.89
 -17 -27  -2   -0.20    0.87
  18  27   2    0.47    1.00
 -18 -27  -2    0.93    0.99
   0  28   2    3.60    0.51
   1  28   2   -0.62    0.42
  -1 -28  -2   -0.09    0.43
   2  28   2   -0.48    0.43
  -2 -28  -2   -0.73    0.42
   3  28   2    1.16    0.45
  -3 -28  -2    2.18    0.47
   4  28   2    2.35    0.50
  -4 -28  -2    1.61    0.48
   5  28   2   14.07    0.90
  -5 -28  -2   13.28    0.87
   6  28   2    0.76    0.54
  -6 -28  -2    1.50    0.56
   7  28   2    1.71    0.57
  -7 -28  -2    1.25    0.56
   8  28   2   -0.57    0.51
  -8 -28  -2   -0.33    0.53
   9  28   2    0.06    0.61
  -9 -28  -2   -0.11    0.61
  10  28   2    0.23    0.62
 -10 -28  -2   -0.05    0.61
  11  28   2   -0.72    0.60
 -11 -28  -2    1.22    0.66
  12  28   2   -0.18    0.61
 -12 -28  -2   -0.37    0.64
  13  28   2   -0.59    0.78
 -13 -28  -2    0.26    0.68
  14  28   2   -0.67    0.63
 -14 -28  -2    1.29    0.86
  15  28   2    0.36    0.84
 -15 -28  -2    0.28    0.84
  16  28   2    1.28    0.90
 -16 -28  -2    1.13    0.93
  17  28   2   -0.69    0.97
 -17 -28  -2    0.73    1.00
   0  29   2   -0.52    0.44
   1  29   2    5.31    0.56
  -1 -29  -2    5.52    0.57
   2  29   2    1.06    0.47
  -2 -29  -2    1.23    0.47
   3  29   2   -0.25    0.44
  -3 -29  -2   -0.07    0.44
   4  29   2    0.64    0.49
  -4 -29  -2    0.57    0.48
   5  29   2    0.99    0.48
  -5 -29  -2    0.15    0.46
   6  29   2    1.46    0.59
  -6 -29  -2    2.82    0.62
   7  29   2    3.92    0.66
  -7 -29  -2    3.61    0.65
   8  29   2    0.01    0.55
  -8 -29  -2   -0.10    0.55
   9  29   2    0.73    0.65
  -9 -29  -2    2.18    0.71
  10  29   2   -0.08    0.66
 -10 -29  -2    0.61    0.68
  11  29   2    1.41    0.70
 -11 -29  -2    1.06    0.89
  12  29   2    0.59    0.68
 -12 -29  -2   -1.16    0.66
  13  29   2   -0.16    0.66
 -13 -29  -2   -0.68    0.89
  14  29   2   -0.55    0.87
 -14 -29  -2    0.64    0.93
  15  29   2    0.78    0.92
 -15 -29  -2    0.28    1.07
  16  29   2    0.26    0.90
 -16 -29  -2    0.90    0.93
  17  29   2    0.70    1.16
 -17 -29  -2   -0.77    1.10
   0  30   2    0.49    0.48
   1  30   2   -0.65    0.47
  -1 -30  -2    0.18    0.47
   2  30   2   -0.26    0.45
  -2 -30  -2   -0.60    0.46
   3  30   2    0.25    0.50
  -3 -30  -2   -0.27    0.49
   4  30   2   -0.18    0.49
  -4 -30  -2   -0.43    0.48
   5  30   2    0.69    0.58
  -5 -30  -2    1.69    0.61
   6  30   2    1.87    0.61
  -6 -30  -2    1.09    0.60
   7  30   2   -0.18    0.57
  -7 -30  -2   -1.00    0.56
   8  30   2   -0.34    0.58
  -8 -30  -2    0.12    0.58
   9  30   2    0.02    0.65
  -9 -30  -2   -0.79    0.64
  10  30   2    0.37    0.67
 -10 -30  -2    0.02    0.69
  11  30   2    0.28    0.90
 -11 -30  -2    0.18    0.67
  12  30   2    0.45    0.94
 -12 -30  -2    0.51    0.93
  13  30   2    2.01    0.98
 -13 -30  -2    0.15    0.93
  14  30   2   -1.64    0.85
 -14 -30  -2    0.70    0.97
  15  30   2    4.96    1.34
 -15 -30  -2    6.24    1.57
  16  30   2   -0.04    0.95
 -16 -30  -2   -1.04    1.11
   0  31   2    0.32    0.49
   1  31   2    2.77    0.54
  -1 -31  -2    2.65    0.54
   2  31   2   -0.41    0.52
  -2 -31  -2    0.82    0.54
   3  31   2   -0.91    0.51
  -3 -31  -2    0.70    0.53
   4  31   2    0.50    0.53
  -4 -31  -2    0.61    0.52
   5  31   2    0.61    0.61
  -5 -31  -2    0.29    0.61
   6  31   2    1.77    0.66
  -6 -31  -2    1.20    0.64
   7  31   2    0.35    0.60
  -7 -31  -2    1.04    0.61
   8  31   2    0.36    0.72
  -8 -31  -2    0.15    0.60
   9  31   2    0.16    0.68
  -9 -31  -2    0.68    0.71
  10  31   2   -0.25    0.69
 -10 -31  -2    1.00    0.74
  11  31   2    0.34    0.91
 -11 -31  -2    1.46    0.95
  12  31   2   -0.19    0.96
 -12 -31  -2    0.70    0.74
  13  31   2    1.16    1.00
 -13 -31  -2    1.44    1.02
  14  31   2    0.50    1.04
 -14 -31  -2    1.13    1.06
  15  31   2    1.68    1.17
 -15 -31  -2    4.32    2.60
   0  32   2    0.09    0.52
   1  32   2   -0.07    0.55
  -1 -32  -2    0.27    0.56
   2  32   2   -0.11    0.54
  -2 -32  -2    0.36    0.56
   3  32   2    0.37    0.55
  -3 -32  -2    0.56    0.55
   4  32   2    1.22    0.57
  -4 -32  -2    1.24    0.67
   5  32   2    0.42    0.63
  -5 -32  -2   -0.28    0.63
   6  32   2   -0.98    0.61
  -6 -32  -2   -0.68    0.60
   7  32   2    0.26    0.63
  -7 -32  -2   -0.54    0.61
   8  32   2    0.83    0.72
  -8 -32  -2   -0.11    0.71
   9  32   2    0.24    0.71
  -9 -32  -2   -0.67    0.70
  10  32   2   -0.03    0.70
 -10 -32  -2   -0.57    0.71
  11  32   2   -0.85    0.73
 -11 -32  -2    0.73    0.76
  12  32   2    1.23    0.99
 -12 -32  -2   -0.69    0.94
  13  32   2   -0.02    1.31
 -13 -32  -2    0.86    1.38
  14  32   2   -0.13    1.03
 -14 -32  -2    2.28    1.10
   0  33   2    1.34    0.70
   1  33   2   -0.75    0.55
  -1 -33  -2    0.49    0.57
   2  33   2    0.05    0.58
  -2 -33  -2   -0.70    0.57
   3  33   2    0.53    0.57
  -3 -33  -2   -0.34    0.58
   4  33   2    0.59    0.64
  -4 -33  -2    1.22    0.68
   5  33   2    2.70    0.71
  -5 -33  -2    1.57    0.68
   6  33   2   -0.01    0.62
  -6 -33  -2    2.23    0.79
   7  33   2    5.72    0.80
  -7 -33  -2    4.81    0.88
   8  33   2    0.69    0.96
  -8 -33  -2    0.80    1.33
   9  33   2    0.87    0.76
  -9 -33  -2    0.81    0.99
  10  33   2    0.80    0.79
 -10 -33  -2    0.56    0.76
  11  33   2    0.67    1.05
 -11 -33  -2   -0.46    0.99
  12  33   2    0.51    1.39
 -12 -33  -2   -0.49    1.37
  13  33   2    1.63    1.09
 -13 -33  -2    3.44    1.52
   0  34   2   -0.81    0.68
   1  34   2   -0.51    0.58
  -1 -34  -2   -0.43    0.68
   2  34   2   -0.05    0.58
  -2 -34  -2   -0.34    0.58
   3  34   2    0.07    0.60
  -3 -34  -2    1.20    0.64
   4  34   2   -0.42    0.65
  -4 -34  -2   -0.06    0.66
   5  34   2    0.07    0.80
  -5 -34  -2    0.13    0.66
   6  34   2    0.78    0.78
  -6 -34  -2   -0.49    0.66
   7  34   2    0.78    0.68
  -7 -34  -2   -0.67    0.88
   8  34   2    2.53    1.07
  -8 -34  -2   -0.09    0.76
   9  34   2    0.74    0.78
  -9 -34  -2    2.26    1.48
  10  34   2    0.27    1.03
 -10 -34  -2   -0.53    1.01
  11  34   2   -0.33    0.80
 -11 -34  -2    0.53    1.02
  12  34   2    2.12    2.58
 -12 -34  -2    0.76    1.46
   0  35   2   -1.02    0.76
   1  35   2   -1.39    0.69
  -1 -35  -2   -0.35    0.77
   2  35   2    0.08    0.64
  -2 -35  -2   -0.67    0.85
   3  35   2   -1.40    0.65
  -3 -35  -2   -0.19    0.78
   4  35   2   -0.12    0.77
  -4 -35  -2   -0.02    0.70
   5  35   2    3.22    0.96
  -5 -35  -2    2.23    0.84
   6  35   2    0.46    0.72
  -6 -35  -2    0.53    0.81
   7  35   2    1.34    0.83
  -7 -35  -2    0.29    0.98
   8  35   2    0.23    0.81
  -8 -35  -2    0.09    0.83
   9  35   2    0.52    1.06
  -9 -35  -2   -1.72    0.77
  10  35   2   -1.20    1.02
 -10 -35  -2    0.24    0.81
  11  35   2    0.90    0.98
 -11 -35  -2    0.35    1.53
   0  36   2   -0.88    0.73
   1  36   2    0.27    0.93
  -1 -36  -2   -0.34    0.83
   2  36   2    0.48    0.88
  -2 -36  -2   -0.17    0.76
   3  36   2    1.17    0.84
  -3 -36  -2    0.64    1.05
   4  36   2   -0.32    0.71
  -4 -36  -2    0.39    0.83
   5  36   2    0.39    0.86
  -5 -36  -2    0.26    0.86
   6  36   2   -0.38    0.81
  -6 -36  -2   -0.64    0.85
   7  36   2    0.45    1.07
  -7 -36  -2    1.19    1.04
   8  36   2    0.67    1.08
  -8 -36  -2   -1.13    1.41
   9  36   2   -2.18    1.54
  -9 -36  -2   -0.46    1.06
   0  37   2    0.87    1.62
   1  37   2   -0.12    1.10
  -1 -37  -2    0.61    0.92
   2  37   2    0.63    1.53
  -2 -37  -2    1.28    0.93
   3  37   2   -1.74    0.83
  -3 -37  -2   -1.56    0.86
   4  37   2    0.82    1.06
  -4 -37  -2    0.49    0.92
   5  37   2    0.10    0.91
  -5 -37  -2   -0.83    1.08
   6  37   2    0.43    0.90
  -6 -37  -2   -0.55    1.55
   7  37   2   -1.08    1.06
  -7 -37  -2    1.18    1.62
   1  38   2   -3.60    2.12
  -1 -38  -2    3.13    1.68
   2  38   2    0.64    1.57
  -2 -38  -2    0.78    1.16
   3  38   2    5.90    2.64
  -3 -38  -2    0.27    1.13
   4  38   2   -0.84    1.26
  -4 -38  -2    2.35    1.24
   5  38   2    3.75    1.70
  -5 -38  -2    1.99    1.67
   0   0   3    0.11    0.08
   1   0   3   -0.05    0.03
   2   0   3    0.00    0.04
   3   0   3   -0.11    0.04
   4   0   3   -0.13    0.06
   5   0   3    0.01    0.06
   6   0   3   -0.10    0.10
   7   0   3   -0.02    0.11
   8   0   3    0.22    0.11
   9   0   3   -0.23    0.12
  10   0   3   -0.34    0.13
  11   0   3   -0.12    0.14
  12   0   3   -0.26    0.15
  13   0   3   -0.07    0.16
  14   0   3   -0.29    0.18
  15   0   3    0.30    0.20
  16   0   3   -0.15    0.21
  17   0   3    0.04    0.24
  18   0   3    0.19    0.27
  19   0   3   -0.62    0.29
  20   0   3    0.35    0.35
  21   0   3    0.11    0.36
  22   0   3   -0.45    0.42
  23   0   3    0.36    0.49
  24   0   3   -0.53    0.61
  25   0   3   -0.37    0.70
   0   1   3   -0.01    0.04
   1   1   3   52.57    0.96
  -1  -1  -3   52.81    0.95
   2   1   3    9.35    0.17
  -2  -1  -3    9.29    0.19
   3   1   3    0.34    0.05
  -3  -1  -3    0.34    0.06
   4   1   3    3.94    0.12
  -4  -1  -3    3.96    0.12
   5   1   3    1.40    0.09
  -5  -1  -3    1.36    0.09
   6   1   3    1.89    0.10
  -6  -1  -3    1.72    0.10
   7   1   3    1.15    0.11
  -7  -1  -3    0.90    0.10
   8   1   3    0.65    0.12
  -8  -1  -3    0.58    0.13
   9   1   3    1.76    0.14
  -9  -1  -3    1.58    0.15
  10   1   3    0.03    0.13
 -10  -1  -3    0.06    0.15
  11   1   3    8.63    0.26
 -11  -1  -3    8.78    0.29
  12   1   3    1.08    0.16
 -12  -1  -3    0.79    0.18
  13   1   3    0.06    0.16
 -13  -1  -3    0.26    0.18
  14   1   3    1.88    0.20
 -14  -1  -3    1.82    0.20
  15   1   3    2.09    0.22
 -15  -1  -3    1.75    0.22
  16   1   3    1.70    0.23
 -16  -1  -3    1.97    0.23
  17   1   3    0.49    0.24
 -17  -1  -3    0.08    0.24
  18   1   3    0.62    0.27
 -18  -1  -3    0.19    0.27
  19   1   3    1.08    0.32
 -19  -1  -3    0.61    0.31
  20   1   3    1.08    0.35
 -20  -1  -3    1.40    0.33
  21   1   3    0.60    0.36
 -21  -1  -3    0.18    0.36
  22   1   3    0.85    0.40
 -22  -1  -3    0.47    0.42
  23   1   3   -0.17    0.59
 -23  -1  -3    0.53    0.50
  24   1   3   -0.09    0.58
 -24  -1  -3   -1.17    0.65
  25   1   3    0.72    0.66
 -25  -1  -3    0.64    0.73
   0   2   3   93.73    1.79
   1   2   3    3.79    0.09
  -1  -2  -3    3.44    0.09
   2   2   3    0.15    0.04
  -2  -2  -3    0.24    0.05
   3   2   3    0.54    0.08
  -3  -2  -3    0.58    0.07
   4   2   3   32.07    0.68
  -4  -2  -3   32.28    0.63
   5   2   3   49.01    1.00
  -5  -2  -3   47.32    0.92
   6   2   3    4.81    0.17
  -6  -2  -3    5.17    0.17
   7   2   3    0.19    0.11
  -7  -2  -3    0.19    0.09
   8   2   3   14.41    0.37
  -8  -2  -3   14.96    0.38
   9   2   3    9.61    0.29
  -9  -2  -3    9.65    0.30
  10   2   3    8.86    0.28
 -10  -2  -3    8.72    0.31
  11   2   3    0.11    0.15
 -11  -2  -3    0.20    0.17
  12   2   3    6.90    0.26
 -12  -2  -3    6.85    0.29
  13   2   3    3.28    0.20
 -13  -2  -3    2.90    0.23
  14   2   3    9.93    0.34
 -14  -2  -3    9.72    0.38
  15   2   3    0.67    0.20
 -15  -2  -3    0.28    0.23
  16   2   3    0.37    0.22
 -16  -2  -3    0.62    0.22
  17   2   3    1.97    0.26
 -17  -2  -3    2.50    0.27
  18   2   3    4.04    0.32
 -18  -2  -3    4.33    0.33
  19   2   3    0.56    0.29
 -19  -2  -3    0.59    0.30
  20   2   3    3.51    0.38
 -20  -2  -3    3.01    0.36
  21   2   3   -0.34    0.37
 -21  -2  -3   -0.09    0.35
  22   2   3   -0.60    0.39
 -22  -2  -3   -0.25    0.41
  23   2   3   -0.02    0.49
 -23  -2  -3   -0.66    0.46
  24   2   3    0.41    0.70
 -24  -2  -3    0.38    0.57
  25   2   3    0.30    0.72
 -25  -2  -3    0.57    0.73
   0   3   3   -0.07    0.04
   1   3   3    8.70    0.18
  -1  -3  -3    8.44    0.18
   2   3   3    2.08    0.07
  -2  -3  -3    1.99    0.08
   3   3   3    0.12    0.08
  -3  -3  -3    0.28    0.07
   4   3   3    5.80    0.19
  -4  -3  -3    5.08    0.16
   5   3   3   12.89    0.33
  -5  -3  -3   12.17    0.30
   6   3   3    6.19    0.20
  -6  -3  -3    6.34    0.20
   7   3   3   23.47    0.55
  -7  -3  -3   22.23    0.54
   8   3   3    1.32    0.15
  -8  -3  -3    1.50    0.14
   9   3   3    1.48    0.16
  -9  -3  -3    1.28    0.14
  10   3   3    6.94    0.28
 -10  -3  -3    7.42    0.25
  11   3   3   27.75    0.72
 -11  -3  -3   27.41    0.71
  12   3   3    5.60    0.25
 -12  -3  -3    5.27    0.26
  13   3   3    4.00    0.23
 -13  -3  -3    4.80    0.27
  14   3   3    4.46    0.26
 -14  -3  -3    4.59    0.27
  15   3   3   -0.19    0.18
 -15  -3  -3    0.03    0.22
  16   3   3    1.23    0.23
 -16  -3  -3    1.11    0.27
  17   3   3    0.61    0.24
 -17  -3  -3    0.73    0.28
  18   3   3    2.52    0.28
 -18  -3  -3    3.05    0.30
  19   3   3    1.36    0.31
 -19  -3  -3    1.05    0.31
  20   3   3    6.54    0.43
 -20  -3  -3    6.89    0.43
  21   3   3    0.61    0.37
 -21  -3  -3    0.85    0.37
  22   3   3    1.50    0.42
 -22  -3  -3    0.03    0.37
  23   3   3    0.04    0.54
 -23  -3  -3   -0.27    0.53
  24   3   3    0.87    0.75
 -24  -3  -3    0.06    0.51
  25   3   3    0.11    0.78
 -25  -3  -3    0.50    0.74
   0   4   3   45.26    0.88
   1   4   3    1.70    0.07
  -1  -4  -3    1.60    0.07
   2   4   3    2.01    0.09
  -2  -4  -3    1.95    0.08
   3   4   3   13.66    0.31
  -3  -4  -3   13.24    0.31
   4   4   3   10.60    0.34
  -4  -4  -3   10.59    0.27
   5   4   3    9.25    0.28
  -5  -4  -3    8.78    0.26
   6   4   3    0.89    0.14
  -6  -4  -3    0.47    0.14
   7   4   3    2.35    0.15
  -7  -4  -3    2.11    0.17
   8   4   3   25.43    0.59
  -8  -4  -3   24.72    0.67
   9   4   3   23.96    0.62
  -9  -4  -3   23.64    0.61
  10   4   3   10.87    0.35
 -10  -4  -3   10.77    0.34
  11   4   3    2.30    0.21
 -11  -4  -3    1.84    0.15
  12   4   3    0.02    0.22
 -12  -4  -3   -0.18    0.16
  13   4   3   20.46    0.62
 -13  -4  -3   20.25    0.61
  14   4   3    1.20    0.19
 -14  -4  -3    1.73    0.22
  15   4   3    3.68    0.27
 -15  -4  -3    3.26    0.26
  16   4   3    0.26    0.24
 -16  -4  -3    0.59    0.26
  17   4   3    2.77    0.28
 -17  -4  -3    2.01    0.30
  18   4   3    8.63    0.39
 -18  -4  -3    8.66    0.45
  19   4   3    2.62    0.34
 -19  -4  -3    2.18    0.38
  20   4   3    5.48    0.43
 -20  -4  -3    5.46    0.46
  21   4   3   -0.32    0.35
 -21  -4  -3    0.30    0.35
  22   4   3   -0.02    0.40
 -22  -4  -3    0.30    0.37
  23   4   3   -0.45    0.58
 -23  -4  -3    0.34    0.55
  24   4   3   -0.48    0.68
 -24  -4  -3    0.83    0.60
  25   4   3    0.47    0.73
 -25  -4  -3   -0.02    0.72
   0   5   3    0.17    0.07
   1   5   3    0.20    0.08
  -1  -5  -3    0.24    0.07
   2   5   3    3.20    0.11
  -2  -5  -3    3.40    0.11
   3   5   3   -0.04    0.05
  -3  -5  -3   -0.06    0.08
   4   5   3    4.70    0.18
  -4  -5  -3    4.53    0.16
   5   5   3    4.77    0.21
  -5  -5  -3    4.39    0.19
   6   5   3   14.08    0.40
  -6  -5  -3   13.61    0.40
   7   5   3   37.19    0.91
  -7  -5  -3   36.05    0.91
   8   5   3    3.43    0.20
  -8  -5  -3    3.13    0.22
   9   5   3    2.35    0.20
  -9  -5  -3    1.94    0.21
  10   5   3    7.66    0.29
 -10  -5  -3    7.41    0.33
  11   5   3   33.80    0.86
 -11  -5  -3   32.93    0.84
  12   5   3    5.27    0.26
 -12  -5  -3    5.21    0.23
  13   5   3   11.19    0.47
 -13  -5  -3   11.48    0.37
  14   5   3    2.67    0.30
 -14  -5  -3    2.56    0.23
  15   5   3   -0.04    0.27
 -15  -5  -3    0.24    0.22
  16   5   3    0.60    0.26
 -16  -5  -3    0.33    0.26
  17   5   3   -0.12    0.25
 -17  -5  -3   -0.15    0.27
  18   5   3   -0.32    0.27
 -18  -5  -3    0.79    0.32
  19   5   3    0.38    0.29
 -19  -5  -3    0.47    0.35
  20   5   3    1.46    0.37
 -20  -5  -3    2.20    0.39
  21   5   3    0.14    0.36
 -21  -5  -3   -0.51    0.38
  22   5   3    0.67    0.40
 -22  -5  -3   -0.33    0.39
  23   5   3    1.02    0.58
 -23  -5  -3   -0.07    0.63
  24   5   3    1.79    0.74
 -24  -5  -3    2.21    0.63
  25   5   3   -0.02    0.81
 -25  -5  -3   -0.40    0.65
   0   6   3    7.08    0.18
   1   6   3   17.26    0.38
  -1  -6  -3   17.15    0.36
   2   6   3    4.53    0.14
  -2  -6  -3    4.23    0.13
   3   6   3    0.34    0.07
  -3  -6  -3    0.64    0.09
   4   6   3    0.39    0.08
  -4  -6  -3    0.28    0.10
   5   6   3    2.57    0.18
  -5  -6  -3    1.99    0.12
   6   6   3   13.13    0.44
  -6  -6  -3   12.98    0.37
   7   6   3   10.89    0.36
  -7  -6  -3   10.06    0.35
   8   6   3   21.20    0.59
  -8  -6  -3   20.48    0.60
   9   6   3   27.84    0.74
  -9  -6  -3   26.88    0.78
  10   6   3    2.06    0.21
 -10  -6  -3    2.53    0.25
  11   6   3    5.03    0.28
 -11  -6  -3    4.75    0.30
  12   6   3    1.08    0.22
 -12  -6  -3    0.96    0.25
  13   6   3    1.43    0.22
 -13  -6  -3    1.89    0.22
  14   6   3    5.07    0.31
 -14  -6  -3    5.60    0.26
  15   6   3    1.68    0.30
 -15  -6  -3    1.25    0.26
  16   6   3    0.05    0.31
 -16  -6  -3   -0.04    0.25
  17   6   3    0.18    0.33
 -17  -6  -3    0.03    0.28
  18   6   3    0.61    0.31
 -18  -6  -3    0.72    0.31
  19   6   3   -0.02    0.43
 -19  -6  -3    0.36    0.33
  20   6   3    1.14    0.36
 -20  -6  -3    1.74    0.39
  21   6   3    0.78    0.55
 -21  -6  -3    0.99    0.40
  22   6   3   -0.01    0.44
 -22  -6  -3    0.05    0.43
  23   6   3    0.57    0.77
 -23  -6  -3    0.17    0.64
  24   6   3    1.69    0.81
 -24  -6  -3    1.36    0.74
  25   6   3   -0.52    0.81
 -25  -6  -3    0.02    0.73
   0   7   3   -0.10    0.10
   1   7   3    0.43    0.09
  -1  -7  -3    0.76    0.09
   2   7   3   17.73    0.38
  -2  -7  -3   17.99    0.37
   3   7   3   10.50    0.24
  -3  -7  -3   10.31    0.25
   4   7   3    0.39    0.09
  -4  -7  -3    0.31    0.10
   5   7   3    1.81    0.15
  -5  -7  -3    1.96    0.14
   6   7   3    4.28    0.22
  -6  -7  -3    3.94    0.16
   7   7   3   14.21    0.51
  -7  -7  -3   13.82    0.42
   8   7   3    4.03    0.25
  -8  -7  -3    3.11    0.24
   9   7   3    1.17    0.18
  -9  -7  -3    0.90    0.21
  10   7   3    9.61    0.37
 -10  -7  -3    8.99    0.39
  11   7   3   13.00    0.45
 -11  -7  -3   12.53    0.52
  12   7   3   -0.33    0.20
 -12  -7  -3    0.32    0.25
  13   7   3    1.36    0.24
 -13  -7  -3    1.70    0.28
  14   7   3   -0.35    0.23
 -14  -7  -3    0.24    0.20
  15   7   3    2.78    0.28
 -15  -7  -3    3.42    0.29
  16   7   3   -0.12    0.30
 -16  -7  -3   -0.25    0.29
  17   7   3   -0.13    0.34
 -17  -7  -3    0.14    0.28
  18   7   3    1.82    0.45
 -18  -7  -3    2.84    0.34
  19   7   3   -0.50    0.44
 -19  -7  -3    0.61    0.33
  20   7   3   -0.81    0.51
 -20  -7  -3    0.13    0.37
  21   7   3    0.30    0.56
 -21  -7  -3    0.04    0.39
  22   7   3   -0.30    0.65
 -22  -7  -3   -0.07    0.53
  23   7   3    0.17    0.79
 -23  -7  -3    1.61    0.70
  24   7   3    1.00    0.73
 -24  -7  -3    1.12    0.73
  25   7   3    0.88    0.90
 -25  -7  -3   -0.43    0.72
   0   8   3   37.88    0.79
   1   8   3    0.30    0.10
  -1  -8  -3    0.21    0.10
   2   8   3    4.99    0.16
  -2  -8  -3    4.95    0.16
   3   8   3    0.02    0.10
  -3  -8  -3    0.00    0.10
   4   8   3    1.39    0.11
  -4  -8  -3    1.23    0.12
   5   8   3    3.38    0.15
  -5  -8  -3    3.57    0.17
   6   8   3    9.63    0.32
  -6  -8  -3    9.33    0.29
   7   8   3   14.54    0.50
  -7  -8  -3   14.44    0.42
   8   8   3    2.12    0.22
  -8  -8  -3    2.69    0.19
   9   8   3   46.94    1.22
  -9  -8  -3   46.99    1.39
  10   8   3   -0.10    0.19
 -10  -8  -3   -0.19    0.21
  11   8   3    7.84    0.35
 -11  -8  -3    8.18    0.42
  12   8   3    0.85    0.23
 -12  -8  -3    0.93    0.27
  13   8   3    0.50    0.24
 -13  -8  -3    0.79    0.29
  14   8   3    1.12    0.26
 -14  -8  -3    1.41    0.30
  15   8   3    0.47    0.26
 -15  -8  -3    0.73    0.30
  16   8   3    1.25    0.27
 -16  -8  -3    1.09    0.32
  17   8   3    2.51    0.44
 -17  -8  -3    3.84    0.45
  18   8   3    0.28    0.44
 -18  -8  -3   -0.77    0.41
  19   8   3    2.26    0.51
 -19  -8  -3    3.18    0.36
  20   8   3   -0.16    0.50
 -20  -8  -3    0.43    0.41
  21   8   3    0.74    0.56
 -21  -8  -3    1.41    0.48
  22   8   3   -0.26    0.67
 -22  -8  -3    0.27    0.43
  23   8   3    1.42    0.81
 -23  -8  -3   -0.71    0.65
  24   8   3   -0.48    0.89
 -24  -8  -3    2.44    1.03
  25   8   3    2.32    1.21
 -25  -8  -3    0.79    1.06
   0   9   3   -0.18    0.11
   1   9   3   32.10    0.68
  -1  -9  -3   31.88    0.72
   2   9   3   15.10    0.35
  -2  -9  -3   15.72    0.37
   3   9   3    0.52    0.11
  -3  -9  -3    0.57    0.11
   4   9   3    2.09    0.12
  -4  -9  -3    2.13    0.15
   5   9   3   14.25    0.38
  -5  -9  -3   14.37    0.37
   6   9   3    1.59    0.14
  -6  -9  -3    1.88    0.16
   7   9   3   13.45    0.43
  -7  -9  -3   13.22    0.40
   8   9   3    4.24    0.28
  -8  -9  -3    4.37    0.21
   9   9   3    2.21    0.21
  -9  -9  -3    2.12    0.19
  10   9   3   12.52    0.47
 -10  -9  -3   13.16    0.52
  11   9   3   -0.08    0.21
 -11  -9  -3    0.10    0.29
  12   9   3    0.46    0.22
 -12  -9  -3    0.20    0.28
  13   9   3    1.94    0.26
 -13  -9  -3    1.48    0.30
  14   9   3   -0.54    0.25
 -14  -9  -3   -0.21    0.30
  15   9   3    0.43    0.27
 -15  -9  -3   -0.23    0.30
  16   9   3   -0.25    0.32
 -16  -9  -3   -0.08    0.34
  17   9   3   -0.84    0.40
 -17  -9  -3   -0.27    0.33
  18   9   3   -0.49    0.44
 -18  -9  -3    0.07    0.43
  19   9   3   -0.44    0.48
 -19  -9  -3   -0.31    0.47
  20   9   3    0.45    0.54
 -20  -9  -3    0.12    0.49
  21   9   3    1.07    0.58
 -21  -9  -3    0.86    0.61
  22   9   3    0.89    0.71
 -22  -9  -3    0.19    0.65
  23   9   3   -0.40    0.79
 -23  -9  -3    0.27    0.95
  24   9   3   -0.62    1.11
 -24  -9  -3    0.08    0.99
  25   9   3   -0.02    1.19
 -25  -9  -3    0.08    1.50
   0  10   3    2.12    0.14
   1  10   3   -0.03    0.09
  -1 -10  -3   -0.30    0.12
   2  10   3    0.71    0.12
  -2 -10  -3    0.99    0.13
   3  10   3   28.90    0.64
  -3 -10  -3   29.13    0.65
   4  10   3   17.41    0.41
  -4 -10  -3   16.86    0.42
   5  10   3   23.62    0.59
  -5 -10  -3   23.19    0.59
   6  10   3    0.05    0.13
  -6 -10  -3    0.00    0.14
   7  10   3   23.71    0.64
  -7 -10  -3   23.39    0.64
   8  10   3    4.09    0.23
  -8 -10  -3    4.64    0.23
   9  10   3    4.71    0.27
  -9 -10  -3    4.25    0.22
  10  10   3    1.59    0.21
 -10 -10  -3    1.25    0.19
  11  10   3    0.68    0.23
 -11 -10  -3    0.03    0.31
  12  10   3    0.24    0.23
 -12 -10  -3   -0.23    0.32
  13  10   3    3.13    0.29
 -13 -10  -3    3.20    0.39
  14  10   3   -0.09    0.25
 -14 -10  -3    0.19    0.31
  15  10   3   -0.08    0.33
 -15 -10  -3   -0.37    0.34
  16  10   3    1.09    0.36
 -16 -10  -3    1.01    0.36
  17  10   3    0.03    0.36
 -17 -10  -3   -0.02    0.37
  18  10   3   -0.08    0.46
 -18 -10  -3    0.06    0.46
  19  10   3    0.46    0.50
 -19 -10  -3   -0.26    0.48
  20  10   3    3.05    0.57
 -20 -10  -3    4.98    0.56
  21  10   3    0.33    0.65
 -21 -10  -3   -0.45    0.59
  22  10   3    1.78    0.75
 -22 -10  -3    1.62    0.70
  23  10   3    1.11    0.87
 -23 -10  -3   -0.55    0.96
  24  10   3   -0.57    1.16
 -24 -10  -3   -0.38    1.02
  25  10   3    1.02    1.30
 -25 -10  -3    2.88    1.15
   0  11   3   -0.34    0.12
   1  11   3    1.56    0.13
  -1 -11  -3    1.49    0.14
   2  11   3   -0.29    0.11
  -2 -11  -3   -0.11    0.12
   3  11   3    0.27    0.12
  -3 -11  -3    0.29    0.13
   4  11   3    0.15    0.12
  -4 -11  -3   -0.29    0.12
   5  11   3    4.41    0.19
  -5 -11  -3    4.91    0.22
   6  11   3    3.01    0.18
  -6 -11  -3    2.84    0.17
   7  11   3    2.49    0.17
  -7 -11  -3    2.43    0.19
   8  11   3    0.56    0.15
  -8 -11  -3    0.61    0.16
   9  11   3    0.13    0.17
  -9 -11  -3    0.12    0.15
  10  11   3   11.98    0.46
 -10 -11  -3   11.96    0.41
  11  11   3   -0.16    0.18
 -11 -11  -3    0.15    0.20
  12  11   3    0.97    0.23
 -12 -11  -3    1.37    0.32
  13  11   3   -0.21    0.33
 -13 -11  -3   -0.17    0.34
  14  11   3    0.09    0.33
 -14 -11  -3    0.60    0.36
  15  11   3    6.81    0.47
 -15 -11  -3    5.55    0.46
  16  11   3    2.14    0.40
 -16 -11  -3    2.08    0.40
  17  11   3    2.04    0.43
 -17 -11  -3    3.17    0.44
  18  11   3    1.08    0.50
 -18 -11  -3   -0.64    0.47
  19  11   3   -0.45    0.49
 -19 -11  -3    0.07    0.47
  20  11   3    3.20    0.66
 -20 -11  -3    3.67    0.56
  21  11   3    0.70    0.57
 -21 -11  -3    0.55    0.64
  22  11   3    1.35    0.76
 -22 -11  -3    2.00    0.83
  23  11   3   -0.26    0.98
 -23 -11  -3    0.20    1.01
  24  11   3   -0.07    1.24
 -24 -11  -3    1.19    1.07
   0  12   3    3.10    0.17
   1  12   3    0.15    0.13
  -1 -12  -3    0.01    0.12
   2  12   3    0.02    0.12
  -2 -12  -3    0.07    0.13
   3  12   3   20.98    0.51
  -3 -12  -3   21.61    0.54
   4  12   3    0.45    0.14
  -4 -12  -3    0.39    0.14
   5  12   3    9.06    0.30
  -5 -12  -3    9.66    0.32
   6  12   3    4.26    0.19
  -6 -12  -3    4.11    0.21
   7  12   3    4.21    0.19
  -7 -12  -3    4.24    0.21
   8  12   3    0.07    0.14
  -8 -12  -3    0.32    0.16
   9  12   3    2.72    0.20
  -9 -12  -3    2.17    0.20
  10  12   3    0.36    0.19
 -10 -12  -3    0.31    0.17
  11  12   3    3.28    0.32
 -11 -12  -3    2.67    0.21
  12  12   3    6.34    0.43
 -12 -12  -3    5.88    0.31
  13  12   3    1.35    0.36
 -13 -12  -3    0.85    0.28
  14  12   3   -0.19    0.36
 -14 -12  -3    0.61    0.39
  15  12   3    1.72    0.37
 -15 -12  -3    1.01    0.39
  16  12   3    4.04    0.47
 -16 -12  -3    4.73    0.50
  17  12   3    0.43    0.42
 -17 -12  -3   -0.25    0.39
  18  12   3    0.20    0.43
 -18 -12  -3    0.27    0.41
  19  12   3    0.68    0.52
 -19 -12  -3    0.91    0.50
  20  12   3    2.85    0.58
 -20 -12  -3    2.86    0.59
  21  12   3   -0.63    0.56
 -21 -12  -3    0.38    0.65
  22  12   3    0.59    0.76
 -22 -12  -3    1.15    0.90
  23  12   3   -0.26    1.20
 -23 -12  -3    0.85    1.07
  24  12   3   -0.09    1.28
 -24 -12  -3    0.98    1.11
   0  13   3    0.00    0.14
   1  13   3   15.19    0.39
  -1 -13  -3   15.41    0.42
   2  13   3   -0.11    0.14
  -2 -13  -3   -0.02    0.13
   3  13   3    2.38    0.17
  -3 -13  -3    2.18    0.18
   4  13   3    0.26    0.14
  -4 -13  -3    0.23    0.15
   5  13   3    0.15    0.13
  -5 -13  -3    0.16    0.16
   6  13   3    0.32    0.13
  -6 -13  -3    0.22    0.16
   7  13   3    2.54    0.17
  -7 -13  -3    2.13    0.19
   8  13   3   -0.03    0.15
  -8 -13  -3   -0.20    0.16
   9  13   3   -0.24    0.15
  -9 -13  -3   -0.12    0.17
  10  13   3    9.33    0.36
 -10 -13  -3    9.07    0.36
  11  13   3    1.96    0.20
 -11 -13  -3    2.21    0.21
  12  13   3    1.31    0.33
 -12 -13  -3    0.93    0.21
  13  13   3    0.28    0.38
 -13 -13  -3    0.53    0.27
  14  13   3    2.89    0.41
 -14 -13  -3    3.08    0.42
  15  13   3    5.91    0.52
 -15 -13  -3    6.28    0.50
  16  13   3    0.07    0.41
 -16 -13  -3    0.86    0.42
  17  13   3    9.54    0.62
 -17 -13  -3    9.21    0.57
  18  13   3   -0.38    0.44
 -18 -13  -3   -0.28    0.42
  19  13   3    0.62    0.53
 -19 -13  -3    1.53    0.52
  20  13   3    0.35    0.56
 -20 -13  -3    1.04    0.57
  21  13   3   -0.73    0.65
 -21 -13  -3   -0.73    0.60
  22  13   3    1.55    0.89
 -22 -13  -3    1.21    0.89
  23  13   3    0.32    1.27
 -23 -13  -3   -0.67    1.03
  24  13   3    0.19    1.34
 -24 -13  -3   -0.06    1.07
   0  14   3    2.20    0.19
   1  14   3    1.16    0.17
  -1 -14  -3    0.97    0.16
   2  14   3   28.58    0.64
  -2 -14  -3   29.12    0.71
   3  14   3    6.70    0.26
  -3 -14  -3    6.27    0.26
   4  14   3    2.79    0.18
  -4 -14  -3    3.02    0.19
   5  14   3    4.39    0.20
  -5 -14  -3    4.31    0.23
   6  14   3    2.57    0.19
  -6 -14  -3    2.85    0.21
   7  14   3    0.69    0.15
  -7 -14  -3    0.17    0.15
   8  14   3    5.24    0.25
  -8 -14  -3    4.92    0.25
   9  14   3    4.84    0.25
  -9 -14  -3    4.46    0.26
  10  14   3    6.63    0.28
 -10 -14  -3    6.78    0.32
  11  14   3    1.23    0.20
 -11 -14  -3    1.20    0.21
  12  14   3    0.85    0.25
 -12 -14  -3    0.61    0.22
  13  14   3    0.44    0.39
 -13 -14  -3    0.49    0.29
  14  14   3    2.27    0.44
 -14 -14  -3    2.35    0.37
  15  14   3    0.05    0.42
 -15 -14  -3    0.33    0.35
  16  14   3   21.66    0.99
 -16 -14  -3   23.17    0.99
  17  14   3    1.95    0.47
 -17 -14  -3    0.20    0.45
  18  14   3    0.38    0.47
 -18 -14  -3    0.06    0.43
  19  14   3    0.64    0.55
 -19 -14  -3    0.05    0.50
  20  14   3    0.97    0.62
 -20 -14  -3    1.76    0.56
  21  14   3    0.74    0.69
 -21 -14  -3    0.02    0.62
  22  14   3   -0.97    0.87
 -22 -14  -3    1.31    0.84
  23  14   3    1.37    1.39
 -23 -14  -3    1.19    1.11
  24  14   3    0.45    1.43
 -24 -14  -3   -0.05    1.10
   0  15   3    0.19    0.16
   1  15   3    3.90    0.21
  -1 -15  -3    3.75    0.21
   2  15   3   -0.31    0.15
  -2 -15  -3   -0.44    0.15
   3  15   3   -0.80    0.16
  -3 -15  -3   -0.09    0.17
   4  15   3    6.90    0.26
  -4 -15  -3    6.75    0.27
   5  15   3    1.60    0.16
  -5 -15  -3    1.30    0.17
   6  15   3    0.87    0.17
  -6 -15  -3    1.27    0.19
   7  15   3    8.50    0.32
  -7 -15  -3    8.17    0.34
   8  15   3    0.55    0.15
  -8 -15  -3    0.30    0.18
   9  15   3    1.87    0.21
  -9 -15  -3    1.65    0.21
  10  15   3    9.03    0.35
 -10 -15  -3    8.61    0.38
  11  15   3   -0.35    0.19
 -11 -15  -3   -0.07    0.21
  12  15   3    1.65    0.29
 -12 -15  -3    2.14    0.28
  13  15   3   -0.20    0.26
 -13 -15  -3   -0.13    0.30
  14  15   3    2.36    0.48
 -14 -15  -3    3.19    0.35
  15  15   3    5.18    0.55
 -15 -15  -3    5.68    0.42
  16  15   3    1.79    0.51
 -16 -15  -3    0.60    0.45
  17  15   3    8.87    0.64
 -17 -15  -3    8.69    0.62
  18  15   3    1.03    0.50
 -18 -15  -3    1.46    0.47
  19  15   3   -0.59    0.54
 -19 -15  -3   -0.44    0.49
  20  15   3   -0.22    0.62
 -20 -15  -3   -0.34    0.57
  21  15   3   -0.22    0.70
 -21 -15  -3    1.45    0.67
  22  15   3    1.81    1.14
 -22 -15  -3   -1.17    0.87
  23  15   3   -0.11    1.39
 -23 -15  -3    0.06    1.10
   0  16   3    4.83    0.24
   1  16   3    1.39    0.18
  -1 -16  -3    1.04    0.18
   2  16   3    8.07    0.31
  -2 -16  -3    8.39    0.30
   3  16   3   24.27    0.68
  -3 -16  -3   22.43    0.64
   4  16   3   -0.52    0.17
  -4 -16  -3   -0.24    0.17
   5  16   3    0.46    0.16
  -5 -16  -3    0.77    0.17
   6  16   3    7.36    0.29
  -6 -16  -3    7.44    0.31
   7  16   3    0.47    0.17
  -7 -16  -3    0.48    0.20
   8  16   3   -0.24    0.15
  -8 -16  -3    0.07    0.20
   9  16   3    0.61    0.21
  -9 -16  -3    0.95    0.21
  10  16   3    3.65    0.25
 -10 -16  -3    3.66    0.26
  11  16   3    1.04    0.21
 -11 -16  -3    1.05    0.25
  12  16   3    1.52    0.31
 -12 -16  -3    1.52    0.34
  13  16   3   -0.01    0.29
 -13 -16  -3    0.10    0.32
  14  16   3    7.03    0.44
 -14 -16  -3    6.91    0.48
  15  16   3    1.63    0.50
 -15 -16  -3    0.71    0.35
  16  16   3   22.43    1.11
 -16 -16  -3   21.75    0.95
  17  16   3    0.61    0.49
 -17 -16  -3   -0.33    0.46
  18  16   3   -0.69    0.48
 -18 -16  -3    0.25    0.49
  19  16   3    0.32    0.60
 -19 -16  -3   -0.06    0.48
  20  16   3    1.49    0.69
 -20 -16  -3    2.14    0.61
  21  16   3    0.26    0.80
 -21 -16  -3   -0.07    0.76
  22  16   3    1.47    1.03
 -22 -16  -3   -0.17    0.93
  23  16   3    1.73    1.50
 -23 -16  -3    0.85    1.12
   0  17   3   -0.37    0.17
   1  17   3    0.02    0.17
  -1 -17  -3   -0.32    0.17
   2  17   3    0.13    0.20
  -2 -17  -3    0.22    0.18
   3  17   3    1.05    0.20
  -3 -17  -3    1.03    0.20
   4  17   3    1.29    0.21
  -4 -17  -3    1.21    0.20
   5  17   3    0.20    0.17
  -5 -17  -3   -0.02    0.17
   6  17   3    0.53    0.18
  -6 -17  -3    0.40    0.20
   7  17   3    8.27    0.34
  -7 -17  -3    8.02    0.34
   8  17   3    0.01    0.21
  -8 -17  -3    0.26    0.17
   9  17   3    8.48    0.37
  -9 -17  -3    7.96    0.36
  10  17   3    1.16    0.23
 -10 -17  -3    1.43    0.24
  11  17   3   -0.05    0.23
 -11 -17  -3    0.02    0.24
  12  17   3   -0.21    0.26
 -12 -17  -3    0.22    0.33
  13  17   3   -0.14    0.31
 -13 -17  -3   -0.02    0.33
  14  17   3    4.79    0.41
 -14 -17  -3    4.56    0.43
  15  17   3    1.20    0.33
 -15 -17  -3    0.04    0.35
  16  17   3    2.51    0.54
 -16 -17  -3    1.58    0.38
  17  17   3    5.30    0.63
 -17 -17  -3    4.75    0.59
  18  17   3    1.20    0.53
 -18 -17  -3    1.52    0.54
  19  17   3    1.00    0.59
 -19 -17  -3    0.01    0.58
  20  17   3    0.29    0.71
 -20 -17  -3   -0.70    0.63
  21  17   3    0.22    0.78
 -21 -17  -3    0.06    0.83
  22  17   3    0.10    1.15
 -22 -17  -3    0.19    0.98
  23  17   3   -0.21    1.44
 -23 -17  -3    0.36    1.46
   0  18   3    3.96    0.24
   1  18   3    7.03    0.30
  -1 -18  -3    6.63    0.29
   2  18   3    2.63    0.24
  -2 -18  -3    2.22    0.24
   3  18   3   19.06    0.61
  -3 -18  -3   19.49    0.60
   4  18   3    8.17    0.33
  -4 -18  -3    9.09    0.36
   5  18   3    0.23    0.19
  -5 -18  -3    0.01    0.18
   6  18   3    1.59    0.19
  -6 -18  -3    2.21    0.24
   7  18   3    0.15    0.19
  -7 -18  -3   -0.48    0.22
   8  18   3    0.11    0.18
  -8 -18  -3   -0.11    0.22
   9  18   3    3.34    0.28
  -9 -18  -3    3.55    0.28
  10  18   3    0.59    0.24
 -10 -18  -3    0.50    0.25
  11  18   3    0.08    0.25
 -11 -18  -3   -0.10    0.25
  12  18   3    0.47    0.30
 -12 -18  -3   -0.11    0.30
  13  18   3    0.45    0.30
 -13 -18  -3    0.30    0.33
  14  18   3    2.98    0.35
 -14 -18  -3    4.12    0.44
  15  18   3    0.78    0.35
 -15 -18  -3    0.86    0.39
  16  18   3    2.67    0.44
 -16 -18  -3    3.32    0.45
  17  18   3    1.66    0.56
 -17 -18  -3    0.65    0.45
  18  18   3   -0.03    0.53
 -18 -18  -3    0.17    0.55
  19  18   3    1.09    0.65
 -19 -18  -3    1.41    0.62
  20  18   3    2.05    0.72
 -20 -18  -3    1.45    0.77
  21  18   3    2.00    0.89
 -21 -18  -3    0.67    0.88
  22  18   3    1.94    1.25
 -22 -18  -3    0.95    1.04
  23  18   3    2.00    1.88
 -23 -18  -3    0.79    1.82
   0  19   3   -0.27    0.19
   1  19   3    0.11    0.19
  -1 -19  -3    0.15    0.19
   2  19   3    0.12    0.22
  -2 -19  -3    0.30    0.23
   3  19   3    5.26    0.31
  -3 -19  -3    5.68    0.30
   4  19   3   -0.05    0.21
  -4 -19  -3   -0.30    0.20
   5  19   3   10.25    0.40
  -5 -19  -3    9.71    0.38
   6  19   3    0.05    0.21
  -6 -19  -3   -0.08    0.22
   7  19   3    0.42    0.20
  -7 -19  -3   -0.24    0.23
   8  19   3    0.21    0.25
  -8 -19  -3    0.06    0.24
   9  19   3    2.12    0.28
  -9 -19  -3    1.72    0.29
  10  19   3    0.44    0.27
 -10 -19  -3   -0.23    0.27
  11  19   3   -0.02    0.30
 -11 -19  -3    0.15    0.27
  12  19   3    1.12    0.33
 -12 -19  -3    1.83    0.34
  13  19   3    0.76    0.33
 -13 -19  -3    0.57    0.33
  14  19   3    2.34    0.36
 -14 -19  -3    1.85    0.38
  15  19   3    2.31    0.35
 -15 -19  -3    2.07    0.45
  16  19   3    2.24    0.39
 -16 -19  -3    1.91    0.44
  17  19   3   -0.02    0.55
 -17 -19  -3    1.03    0.48
  18  19   3   -0.05    0.58
 -18 -19  -3   -0.20    0.49
  19  19   3    0.37    0.60
 -19 -19  -3    1.50    0.63
  20  19   3   -0.29    0.82
 -20 -19  -3    1.66    0.75
  21  19   3   -1.13    0.88
 -21 -19  -3    1.84    1.02
  22  19   3   -0.70    1.15
 -22 -19  -3   -1.57    1.17
   0  20   3   11.90    0.40
   1  20   3    2.03    0.23
  -1 -20  -3    2.79    0.25
   2  20   3   21.80    0.72
  -2 -20  -3   22.36    0.71
   3  20   3    8.92    0.42
  -3 -20  -3    8.98    0.38
   4  20   3   16.88    0.60
  -4 -20  -3   16.53    0.54
   5  20   3   -0.48    0.22
  -5 -20  -3   -0.19    0.22
   6  20   3   -0.39    0.22
  -6 -20  -3   -0.09    0.26
   7  20   3   -0.37    0.21
  -7 -20  -3   -0.02    0.25
   8  20   3    0.92    0.26
  -8 -20  -3    0.72    0.27
   9  20   3    5.87    0.37
  -9 -20  -3    5.54    0.37
  10  20   3    0.94    0.29
 -10 -20  -3    0.47    0.29
  11  20   3    0.85    0.33
 -11 -20  -3    0.79    0.34
  12  20   3   -0.04    0.32
 -12 -20  -3   -0.15    0.33
  13  20   3    0.33    0.33
 -13 -20  -3    1.48    0.35
  14  20   3   -0.21    0.33
 -14 -20  -3    0.45    0.34
  15  20   3    0.64    0.33
 -15 -20  -3    1.08    0.44
  16  20   3    0.91    0.35
 -16 -20  -3    1.02    0.54
  17  20   3    1.39    0.47
 -17 -20  -3    2.29    0.52
  18  20   3    0.55    0.67
 -18 -20  -3   -0.19    0.49
  19  20   3    1.01    0.67
 -19 -20  -3    0.15    0.72
  20  20   3    1.77    0.90
 -20 -20  -3    0.35    0.75
  21  20   3   -0.53    1.33
 -21 -20  -3    1.47    1.04
  22  20   3    1.57    2.82
 -22 -20  -3    3.42    1.65
   0  21   3    0.07    0.21
   1  21   3    1.87    0.26
  -1 -21  -3    2.21    0.27
   2  21   3    0.10    0.24
  -2 -21  -3   -0.36    0.24
   3  21   3    1.90    0.28
  -3 -21  -3    2.28    0.27
   4  21   3    2.81    0.28
  -4 -21  -3    2.70    0.26
   5  21   3    1.31    0.26
  -5 -21  -3    1.23    0.25
   6  21   3    0.27    0.24
  -6 -21  -3    0.54    0.28
   7  21   3    6.16    0.37
  -7 -21  -3    6.13    0.38
   8  21   3    1.26    0.28
  -8 -21  -3    1.26    0.29
   9  21   3    3.58    0.35
  -9 -21  -3    3.93    0.37
  10  21   3   -0.30    0.28
 -10 -21  -3   -0.55    0.30
  11  21   3    0.45    0.34
 -11 -21  -3   -0.15    0.35
  12  21   3    0.58    0.35
 -12 -21  -3    0.54    0.35
  13  21   3   -0.07    0.34
 -13 -21  -3    0.09    0.35
  14  21   3    0.25    0.35
 -14 -21  -3   -0.05    0.36
  15  21   3    0.87    0.35
 -15 -21  -3    1.04    0.39
  16  21   3    3.67    0.53
 -16 -21  -3    1.99    0.51
  17  21   3    0.34    0.52
 -17 -21  -3   -0.12    0.54
  18  21   3    4.40    0.73
 -18 -21  -3    4.93    0.64
  19  21   3   -1.33    0.68
 -19 -21  -3    0.65    0.75
  20  21   3    0.63    0.90
 -20 -21  -3    0.65    0.91
  21  21   3    0.91    1.24
 -21 -21  -3   -2.11    1.21
   0  22   3   13.61    0.47
   1  22   3    1.20    0.27
  -1 -22  -3    0.33    0.25
   2  22   3    4.59    0.33
  -2 -22  -3    4.92    0.34
   3  22   3    3.82    0.33
  -3 -22  -3    3.48    0.30
   4  22   3    1.29    0.28
  -4 -22  -3    1.28    0.28
   5  22   3    0.25    0.28
  -5 -22  -3    0.63    0.27
   6  22   3    0.14    0.25
  -6 -22  -3   -0.51    0.27
   7  22   3   -0.32    0.28
  -7 -22  -3   -0.28    0.28
   8  22   3    2.21    0.33
  -8 -22  -3    1.69    0.33
   9  22   3    0.26    0.31
  -9 -22  -3    0.27    0.32
  10  22   3    4.81    0.40
 -10 -22  -3    3.53    0.38
  11  22   3    1.14    0.37
 -11 -22  -3    1.19    0.37
  12  22   3    3.04    0.41
 -12 -22  -3    2.10    0.39
  13  22   3    4.28    0.43
 -13 -22  -3    3.75    0.43
  14  22   3    0.69    0.39
 -14 -22  -3   -0.38    0.38
  15  22   3    0.28    0.38
 -15 -22  -3    0.27    0.51
  16  22   3   -0.30    0.50
 -16 -22  -3   -0.30    0.52
  17  22   3    2.93    0.59
 -17 -22  -3    2.70    0.55
  18  22   3    0.56    0.58
 -18 -22  -3    0.74    0.59
  19  22   3    0.75    0.65
 -19 -22  -3    0.08    0.59
  20  22   3    0.47    0.94
 -20 -22  -3    0.80    0.95
  21  22   3    0.17    1.84
 -21 -22  -3    0.20    1.29
   0  23   3    0.42    0.29
   1  23   3    2.05    0.33
  -1 -23  -3    1.59    0.31
   2  23   3    0.30    0.30
  -2 -23  -3    0.95    0.30
   3  23   3    0.36    0.29
  -3 -23  -3    0.48    0.31
   4  23   3    0.32    0.29
  -4 -23  -3   -0.15    0.28
   5  23   3   -0.37    0.28
  -5 -23  -3    0.03    0.28
   6  23   3    0.00    0.27
  -6 -23  -3   -0.60    0.25
   7  23   3    6.50    0.42
  -7 -23  -3    5.52    0.40
   8  23   3    1.43    0.35
  -8 -23  -3    1.58    0.36
   9  23   3    0.54    0.34
  -9 -23  -3    0.70    0.35
  10  23   3   -0.09    0.37
 -10 -23  -3   -0.55    0.34
  11  23   3    0.80    0.39
 -11 -23  -3    0.67    0.40
  12  23   3    0.52    0.38
 -12 -23  -3   -0.29    0.39
  13  23   3    0.38    0.39
 -13 -23  -3   -0.11    0.40
  14  23   3    0.62    0.40
 -14 -23  -3    0.49    0.47
  15  23   3    0.05    0.56
 -15 -23  -3    0.04    0.52
  16  23   3    2.67    0.62
 -16 -23  -3    1.19    0.65
  17  23   3   -1.09    0.65
 -17 -23  -3    0.69    0.63
  18  23   3    4.44    0.70
 -18 -23  -3    3.43    0.67
  19  23   3    0.33    0.86
 -19 -23  -3   -0.16    0.72
  20  23   3   -0.26    0.87
 -20 -23  -3   -1.58    0.67
   0  24   3    4.69    0.44
   1  24   3   -0.51    0.33
  -1 -24  -3    0.47    0.33
   2  24   3    0.44    0.34
  -2 -24  -3    0.46    0.33
   3  24   3    1.05    0.35
  -3 -24  -3    1.28    0.35
   4  24   3    0.57    0.34
  -4 -24  -3    0.48    0.33
   5  24   3    0.03    0.32
  -5 -24  -3   -0.14    0.31
   6  24   3   -0.73    0.30
  -6 -24  -3   -0.49    0.29
   7  24   3    0.86    0.37
  -7 -24  -3    0.75    0.39
   8  24   3    5.42    0.48
  -8 -24  -3    4.65    0.47
   9  24   3    0.95    0.39
  -9 -24  -3    0.85    0.40
  10  24   3    7.27    0.59
 -10 -24  -3    7.09    0.58
  11  24   3    1.26    0.44
 -11 -24  -3    0.23    0.43
  12  24   3    3.38    0.49
 -12 -24  -3    3.02    0.49
  13  24   3    1.27    0.45
 -13 -24  -3    1.67    0.46
  14  24   3    2.07    0.47
 -14 -24  -3    3.00    0.65
  15  24   3    0.44    0.62
 -15 -24  -3    1.51    0.66
  16  24   3    2.74    0.72
 -16 -24  -3    2.20    0.70
  17  24   3   -0.42    0.54
 -17 -24  -3   -0.78    0.66
  18  24   3   -0.38    0.78
 -18 -24  -3    0.48    0.66
  19  24   3   -0.45    0.72
 -19 -24  -3   -1.37    1.04
  20  24   3   -1.09    1.27
 -20 -24  -3    0.45    0.78
   0  25   3    0.61    0.38
   1  25   3    1.07    0.40
  -1 -25  -3    1.56    0.40
   2  25   3    1.34    0.40
  -2 -25  -3    2.21    0.41
   3  25   3   -0.10    0.35
  -3 -25  -3   -0.03    0.34
   4  25   3   -0.32    0.35
  -4 -25  -3    0.20    0.35
   5  25   3    2.74    0.40
  -5 -25  -3    3.12    0.39
   6  25   3   -0.29    0.35
  -6 -25  -3   -0.10    0.31
   7  25   3    1.14    0.42
  -7 -25  -3    1.97    0.43
   8  25   3    1.60    0.44
  -8 -25  -3    1.38    0.44
   9  25   3    0.20    0.41
  -9 -25  -3   -0.15    0.42
  10  25   3    0.06    0.45
 -10 -25  -3    0.29    0.47
  11  25   3   -0.11    0.47
 -11 -25  -3    0.04    0.47
  12  25   3    0.90    0.50
 -12 -25  -3   -0.17    0.47
  13  25   3    0.11    0.48
 -13 -25  -3   -0.12    0.55
  14  25   3    1.17    0.79
 -14 -25  -3    1.78    0.73
  15  25   3    0.57    0.78
 -15 -25  -3   -0.13    0.71
  16  25   3    0.69    0.82
 -16 -25  -3   -0.09    0.74
  17  25   3    0.53    0.85
 -17 -25  -3   -0.26    0.83
  18  25   3    0.66    0.90
 -18 -25  -3    0.82    0.78
  19  25   3    0.68    0.91
 -19 -25  -3   -0.26    0.79
   0  26   3    7.95    0.58
   1  26   3    2.09    0.44
  -1 -26  -3    2.10    0.44
   2  26   3    1.43    0.42
  -2 -26  -3    0.79    0.41
   3  26   3    4.55    0.49
  -3 -26  -3    4.50    0.46
   4  26   3   -0.14    0.38
  -4 -26  -3   -0.32    0.37
   5  26   3    0.71    0.38
  -5 -26  -3    1.04    0.38
   6  26   3    4.70    0.46
  -6 -26  -3    4.99    0.52
   7  26   3   -0.11    0.43
  -7 -26  -3   -0.41    0.42
   8  26   3    0.10    0.44
  -8 -26  -3   -0.35    0.42
   9  26   3    0.87    0.44
  -9 -26  -3   -0.28    0.43
  10  26   3    3.16    0.56
 -10 -26  -3    3.84    0.59
  11  26   3    0.58    0.48
 -11 -26  -3    0.44    0.51
  12  26   3    1.00    0.51
 -12 -26  -3   -0.04    0.50
  13  26   3   -0.14    0.49
 -13 -26  -3   -0.44    0.56
  14  26   3   -0.49    0.62
 -14 -26  -3   -1.16    0.70
  15  26   3   -0.68    0.78
 -15 -26  -3   -1.03    0.72
  16  26   3    1.30    0.87
 -16 -26  -3   -0.55    0.81
  17  26   3   -0.18    0.87
 -17 -26  -3   -1.53    1.11
  18  26   3    0.99    0.87
 -18 -26  -3   -0.99    1.27
  19  26   3   -0.47    0.93
 -19 -26  -3   -0.93    1.18
   0  27   3    0.03    0.42
   1  27   3   15.05    0.79
  -1 -27  -3   17.81    0.87
   2  27   3    0.67    0.43
  -2 -27  -3    0.65    0.44
   3  27   3   -0.34    0.40
  -3 -27  -3    0.57    0.41
   4  27   3    0.22    0.41
  -4 -27  -3   -0.38    0.40
   5  27   3    3.38    0.50
  -5 -27  -3    3.51    0.48
   6  27   3   -0.03    0.48
  -6 -27  -3    1.43    0.50
   7  27   3    2.03    0.54
  -7 -27  -3    1.90    0.54
   8  27   3    4.12    0.61
  -8 -27  -3    3.05    0.57
   9  27   3    0.31    0.53
  -9 -27  -3    0.37    0.50
  10  27   3    1.34    0.53
 -10 -27  -3    0.74    0.53
  11  27   3    0.07    0.53
 -11 -27  -3    0.29    0.52
  12  27   3    0.68    0.53
 -12 -27  -3   -0.27    0.53
  13  27   3   -0.01    0.59
 -13 -27  -3    0.35    0.61
  14  27   3   -0.71    0.63
 -14 -27  -3    0.75    0.75
  15  27   3    0.23    0.83
 -15 -27  -3    0.83    0.88
  16  27   3   -0.43    0.86
 -16 -27  -3    1.96    0.90
  17  27   3   -0.65    1.16
 -17 -27  -3   -1.19    0.87
  18  27   3    0.86    0.93
 -18 -27  -3    2.26    1.27
   0  28   3    1.01    0.46
   1  28   3    0.63    0.45
  -1 -28  -3    1.51    0.46
   2  28   3   -0.05    0.44
  -2 -28  -3    0.94    0.45
   3  28   3    0.09    0.43
  -3 -28  -3    0.33    0.43
   4  28   3    3.53    0.53
  -4 -28  -3    4.14    0.54
   5  28   3    2.16    0.49
  -5 -28  -3    2.63    0.49
   6  28   3    9.55    0.80
  -6 -28  -3    8.62    0.77
   7  28   3    0.43    0.53
  -7 -28  -3    0.83    0.53
   8  28   3    2.62    0.58
  -8 -28  -3    2.74    0.58
   9  28   3    0.01    0.61
  -9 -28  -3   -0.35    0.57
  10  28   3    0.68    0.65
 -10 -28  -3    0.08    0.59
  11  28   3    1.13    0.64
 -11 -28  -3    2.37    0.67
  12  28   3   -0.31    0.60
 -12 -28  -3    0.17    0.65
  13  28   3    0.16    0.81
 -13 -28  -3   -0.01    0.87
  14  28   3   -1.12    0.63
 -14 -28  -3    0.36    0.89
  15  28   3   -0.17    0.85
 -15 -28  -3    0.87    0.90
  16  28   3    0.41    0.90
 -16 -28  -3   -0.10    0.86
  17  28   3    1.55    1.04
 -17 -28  -3   -0.12    0.99
   0  29   3   -0.72    0.44
   1  29   3   12.80    0.76
  -1 -29  -3   12.03    0.73
   2  29   3    0.77    0.46
  -2 -29  -3    1.82    0.48
   3  29   3    1.25    0.52
  -3 -29  -3    0.89    0.46
   4  29   3   -0.32    0.47
  -4 -29  -3   -0.08    0.46
   5  29   3    0.25    0.47
  -5 -29  -3   -0.35    0.45
   6  29   3    0.23    0.55
  -6 -29  -3    1.01    0.58
   7  29   3    0.09    0.56
  -7 -29  -3   -0.07    0.56
   8  29   3    0.74    0.57
  -8 -29  -3    0.49    0.57
   9  29   3    1.35    0.65
  -9 -29  -3   -0.27    0.62
  10  29   3   -0.05    0.63
 -10 -29  -3    0.84    0.68
  11  29   3    1.14    0.68
 -11 -29  -3    0.89    0.86
  12  29   3   -1.14    0.81
 -12 -29  -3   -0.27    0.69
  13  29   3   -0.47    0.81
 -13 -29  -3    0.71    0.90
  14  29   3   -0.20    0.69
 -14 -29  -3   -1.47    1.17
  15  29   3   -0.73    0.88
 -15 -29  -3    0.83    0.98
  16  29   3    0.89    1.31
 -16 -29  -3    2.09    1.03
  17  29   3    0.02    1.13
 -17 -29  -3    0.86    1.12
   0  30   3    0.47    0.49
   1  30   3    0.58    0.48
  -1 -30  -3    0.22    0.48
   2  30   3   -0.12    0.46
  -2 -30  -3    0.93    0.48
   3  30   3   -0.26    0.50
  -3 -30  -3    0.34    0.51
   4  30   3    1.31    0.52
  -4 -30  -3    0.47    0.50
   5  30   3    0.39    0.60
  -5 -30  -3    0.75    0.60
   6  30   3    0.27    0.57
  -6 -30  -3    0.07    0.57
   7  30   3    1.11    0.60
  -7 -30  -3    0.04    0.59
   8  30   3    0.21    0.58
  -8 -30  -3    1.53    0.63
   9  30   3    0.87    0.69
  -9 -30  -3   -1.08    0.64
  10  30   3    0.27    0.91
 -10 -30  -3    0.63    0.72
  11  30   3    0.11    0.67
 -11 -30  -3   -0.50    0.85
  12  30   3    0.65    0.72
 -12 -30  -3    0.35    0.92
  13  30   3    0.20    1.01
 -13 -30  -3   -1.49    0.90
  14  30   3   -0.42    0.86
 -14 -30  -3   -0.23    0.95
  15  30   3   -0.32    0.90
 -15 -30  -3    0.77    0.98
  16  30   3    0.15    1.84
 -16 -30  -3   -0.88    1.47
   0  31   3   -0.42    0.48
   1  31   3    3.22    0.55
  -1 -31  -3    3.91    0.57
   2  31   3    0.67    0.54
  -2 -31  -3   -0.73    0.51
   3  31   3   -0.83    0.51
  -3 -31  -3   -0.04    0.53
   4  31   3    1.06    0.53
  -4 -31  -3   -0.29    0.50
   5  31   3   -0.42    0.59
  -5 -31  -3   -0.12    0.59
   6  31   3   -0.01    0.60
  -6 -31  -3   -0.64    0.59
   7  31   3    1.62    0.64
  -7 -31  -3    0.29    0.60
   8  31   3   -0.43    0.67
  -8 -31  -3   -0.32    0.61
   9  31   3   -0.26    0.69
  -9 -31  -3    0.34    0.88
  10  31   3    1.28    0.75
 -10 -31  -3    0.77    0.75
  11  31   3   -0.31    0.68
 -11 -31  -3    0.48    0.73
  12  31   3   -0.13    0.73
 -12 -31  -3    1.07    1.24
  13  31   3   -0.94    0.95
 -13 -31  -3    0.11    0.99
  14  31   3    2.06    1.09
 -14 -31  -3    2.23    1.07
  15  31   3    1.69    0.99
 -15 -31  -3   -0.52    1.34
   0  32   3    1.96    0.55
   1  32   3    0.06    0.56
  -1 -32  -3    0.08    0.55
   2  32   3    0.54    0.56
  -2 -32  -3    0.35    0.57
   3  32   3    0.53    0.55
  -3 -32  -3   -0.46    0.52
   4  32   3    0.14    0.55
  -4 -32  -3   -0.70    0.60
   5  32   3    0.31    0.64
  -5 -32  -3    0.14    0.65
   6  32   3    0.75    0.64
  -6 -32  -3   -0.18    0.61
   7  32   3    0.07    0.63
  -7 -32  -3    0.21    0.63
   8  32   3    0.77    0.73
  -8 -32  -3    0.03    0.71
   9  32   3   -0.68    0.71
  -9 -32  -3   -0.68    0.71
  10  32   3   -0.15    0.71
 -10 -32  -3    0.48    0.76
  11  32   3    0.72    0.99
 -11 -32  -3    0.93    0.97
  12  32   3    1.37    1.02
 -12 -32  -3    1.09    0.99
  13  32   3    0.26    1.04
 -13 -32  -3   -0.28    0.98
  14  32   3    3.06    1.12
 -14 -32  -3   -1.02    1.27
   0  33   3    0.69    0.73
   1  33   3    0.80    0.66
  -1 -33  -3    1.38    0.60
   2  33   3   -0.76    0.54
  -2 -33  -3    0.04    0.57
   3  33   3   -0.07    0.56
  -3 -33  -3    0.00    0.57
   4  33   3   -0.39    0.63
  -4 -33  -3   -0.17    0.64
   5  33   3    0.18    0.64
  -5 -33  -3    0.29    0.64
   6  33   3   -0.40    0.64
  -6 -33  -3    0.68    0.66
   7  33   3    0.31    0.74
  -7 -33  -3    1.06    0.69
   8  33   3    0.54    0.95
  -8 -33  -3    1.04    0.95
   9  33   3    1.59    0.94
  -9 -33  -3    0.13    0.75
  10  33   3    0.67    0.79
 -10 -33  -3    0.34    0.79
  11  33   3    0.41    0.99
 -11 -33  -3    0.39    0.98
  12  33   3    1.13    1.02
 -12 -33  -3    1.14    1.41
  13  33   3   -0.14    1.08
 -13 -33  -3    1.79    1.45
   0  34   3    0.90    0.70
   1  34   3   -1.10    0.67
  -1 -34  -3    0.19    0.75
   2  34   3    1.51    0.61
  -2 -34  -3    1.36    0.67
   3  34   3    0.74    0.63
  -3 -34  -3    0.97    0.61
   4  34   3    0.88    0.70
  -4 -34  -3    0.06    0.70
   5  34   3   -0.40    0.77
  -5 -34  -3    1.07    0.72
   6  34   3    0.63    0.84
  -6 -34  -3   -0.43    0.66
   7  34   3    0.20    1.02
  -7 -34  -3    1.47    0.82
   8  34   3    0.59    0.78
  -8 -34  -3    0.22    1.37
   9  34   3   -0.07    1.43
  -9 -34  -3    1.22    1.46
  10  34   3   -0.29    1.02
 -10 -34  -3   -1.97    1.36
  11  34   3    0.20    1.49
 -11 -34  -3    1.44    1.06
  12  34   3    0.59    1.50
 -12 -34  -3   -0.38    1.42
   0  35   3   -0.96    0.68
   1  35   3   -0.94    0.69
  -1 -35  -3   -2.08    0.76
   2  35   3   -0.67    0.62
  -2 -35  -3    1.50    0.88
   3  35   3   -1.73    0.68
  -3 -35  -3    0.81    0.86
   4  35   3   -0.29    0.83
  -4 -35  -3   -0.35    0.80
   5  35   3    1.37    0.73
  -5 -35  -3    0.30    1.07
   6  35   3    0.43    0.87
  -6 -35  -3    1.08    1.08
   7  35   3    1.81    1.53
  -7 -35  -3   -0.94    0.92
   8  35   3    0.43    1.02
  -8 -35  -3    0.18    0.84
   9  35   3   -0.27    1.49
  -9 -35  -3    1.73    1.02
  10  35   3    0.64    1.08
 -10 -35  -3   -1.03    1.44
  11  35   3   -0.63    1.10
 -11 -35  -3   -0.67    1.51
   0  36   3    0.17    0.83
   1  36   3    0.32    0.74
  -1 -36  -3   -0.14    1.05
   2  36   3    0.07    0.77
  -2 -36  -3   -0.57    0.84
   3  36   3    0.37    0.81
  -3 -36  -3    0.80    1.07
   4  36   3    1.33    1.57
  -4 -36  -3   -0.66    0.85
   5  36   3   -0.95    0.76
  -5 -36  -3   -0.27    0.85
   6  36   3    0.18    1.09
  -6 -36  -3   -1.32    1.04
   7  36   3    1.64    1.14
  -7 -36  -3    0.80    1.59
   8  36   3    1.20    1.13
  -8 -36  -3   -0.67    1.50
   9  36   3    0.74    1.66
  -9 -36  -3   -0.03    0.81
   0  37   3    1.15    0.93
   1  37   3    0.05    0.87
  -1 -37  -3    2.86    1.15
   2  37   3    0.02    1.08
  -2 -37  -3   -0.93    1.50
   3  37   3    0.55    1.60
  -3 -37  -3   -0.22    0.88
   4  37   3   -0.19    1.12
  -4 -37  -3    0.50    0.91
   5  37   3   -0.13    1.01
  -5 -37  -3    0.31    0.90
   6  37   3    0.26    1.11
  -6 -37  -3    1.64    0.92
   7  37   3    1.59    1.14
  -7 -37  -3    0.65    1.61
   1  38   3   -0.33    1.10
  -1 -38  -3   -0.59    0.92
   2  38   3    2.57    2.25
  -2 -38  -3    0.66    1.56
   3  38   3    0.46    1.17
  -3 -38  -3    0.47    0.93
   4  38   3    1.73    1.21
  -4 -38  -3    0.13    1.65
   0   0   4  630.95   16.59
   1   0   4    0.10    0.04
   2   0   4   51.33    0.84
   3   0   4   11.05    0.21
   4   0   4    6.63    0.14
   5   0   4   15.12    0.29
   6   0   4   16.94    0.36
   7   0   4    1.00    0.11
   8   0   4   -0.02    0.11
   9   0   4    4.77    0.19
  10   0   4   41.37    0.90
  11   0   4    1.96    0.16
  12   0   4    8.75    0.29
  13   0   4    6.45    0.26
  14   0   4   33.94    0.84
  15   0   4   10.94    0.37
  16   0   4    1.61    0.23
  17   0   4    1.15    0.25
  18   0   4    7.62    0.39
  19   0   4    1.39    0.31
  20   0   4    0.87    0.36
  21   0   4    0.31    0.37
  22   0   4    4.31    0.51
  23   0   4    1.86    0.60
  24   0   4    0.43    0.68
  25   0   4    0.47    0.72
   0   1   4    0.01    0.04
   1   1   4   33.92    0.63
  -1  -1  -4   33.77    0.62
   2   1   4    1.06    0.05
  -2  -1  -4    0.98    0.05
   3   1   4    3.55    0.09
  -3  -1  -4    3.47    0.10
   4   1   4    1.80    0.08
  -4  -1  -4    1.84    0.10
   5   1   4    1.05    0.08
  -5  -1  -4    0.98    0.10
   6   1   4   21.27    0.43
  -6  -1  -4   21.03    0.45
   7   1   4    0.90    0.10
  -7  -1  -4    0.82    0.11
   8   1   4   11.07    0.29
  -8  -1  -4   10.56    0.29
   9   1   4    2.10    0.14
  -9  -1  -4    2.22    0.17
  10   1   4    1.65    0.15
 -10  -1  -4    1.58    0.17
  11   1   4   12.36    0.34
 -11  -1  -4   11.79    0.36
  12   1   4    1.83    0.17
 -12  -1  -4    2.00    0.18
  13   1   4    2.89    0.20
 -13  -1  -4    2.45    0.20
  14   1   4   11.71    0.38
 -14  -1  -4   11.09    0.38
  15   1   4    4.20    0.25
 -15  -1  -4    4.11    0.25
  16   1   4   12.94    0.43
 -16  -1  -4   12.53    0.43
  17   1   4    0.72    0.25
 -17  -1  -4    1.03    0.25
  18   1   4    0.06    0.27
 -18  -1  -4    0.10    0.27
  19   1   4   10.76    0.50
 -19  -1  -4   11.23    0.51
  20   1   4    0.23    0.32
 -20  -1  -4    0.74    0.33
  21   1   4    2.43    0.40
 -21  -1  -4    1.85    0.39
  22   1   4    1.01    0.49
 -22  -1  -4    0.27    0.40
  23   1   4   -0.05    0.47
 -23  -1  -4   -0.02    0.47
  24   1   4    0.26    0.55
 -24  -1  -4    0.52    0.70
  25   1   4    0.43    0.71
 -25  -1  -4   -0.10    0.76
   0   2   4   84.16    1.61
   1   2   4    5.49    0.12
  -1  -2  -4    5.34    0.12
   2   2   4    0.08    0.04
  -2  -2  -4    0.24    0.05
   3   2   4    3.24    0.09
  -3  -2  -4    2.81    0.11
   4   2   4    3.01    0.11
  -4  -2  -4    2.99    0.12
   5   2   4    5.75    0.18
  -5  -2  -4    5.40    0.16
   6   2   4    1.20    0.12
  -6  -2  -4    1.26    0.11
   7   2   4    2.04    0.13
  -7  -2  -4    2.23    0.14
   8   2   4    0.04    0.11
  -8  -2  -4    0.00    0.12
   9   2   4   -0.26    0.12
  -9  -2  -4    0.09    0.13
  10   2   4   33.60    0.79
 -10  -2  -4   33.27    0.86
  11   2   4    1.81    0.15
 -11  -2  -4    2.19    0.19
  12   2   4   -0.17    0.15
 -12  -2  -4    0.02    0.18
  13   2   4    2.18    0.19
 -13  -2  -4    2.01    0.22
  14   2   4    5.22    0.25
 -14  -2  -4    5.69    0.30
  15   2   4    3.08    0.23
 -15  -2  -4    3.07    0.25
  16   2   4    0.18    0.22
 -16  -2  -4    0.59    0.22
  17   2   4    0.67    0.25
 -17  -2  -4    0.83    0.25
  18   2   4    4.32    0.32
 -18  -2  -4    4.77    0.35
  19   2   4    1.08    0.31
 -19  -2  -4    0.87    0.30
  20   2   4    0.19    0.33
 -20  -2  -4   -0.27    0.32
  21   2   4    0.31    0.37
 -21  -2  -4    0.69    0.36
  22   2   4    1.22    0.41
 -22  -2  -4    1.23    0.40
  23   2   4   -0.88    0.47
 -23  -2  -4    0.54    0.55
  24   2   4    0.03    0.68
 -24  -2  -4   -0.18    0.66
  25   2   4    1.55    0.74
 -25  -2  -4    0.60    0.63
   0   3   4    0.01    0.04
   1   3   4    2.05    0.07
  -1  -3  -4    2.11    0.08
   2   3   4    0.52    0.07
  -2  -3  -4    0.65    0.06
   3   3   4    0.30    0.05
  -3  -3  -4    0.20    0.09
   4   3   4   22.28    0.57
  -4  -3  -4   21.52    0.46
   5   3   4   11.37    0.30
  -5  -3  -4   11.13    0.27
   6   3   4   17.61    0.42
  -6  -3  -4   17.13    0.40
   7   3   4   14.05    0.36
  -7  -3  -4   12.83    0.33
   8   3   4   13.33    0.36
  -8  -3  -4   13.20    0.36
   9   3   4    6.65    0.25
  -9  -3  -4    6.77    0.23
  10   3   4   14.98    0.43
 -10  -3  -4   14.57    0.39
  11   3   4   35.45    0.89
 -11  -3  -4   33.13    0.83
  12   3   4    0.44    0.16
 -12  -3  -4    0.39    0.19
  13   3   4    4.14    0.22
 -13  -3  -4    4.14    0.26
  14   3   4    2.54    0.22
 -14  -3  -4    2.41    0.24
  15   3   4    2.09    0.21
 -15  -3  -4    2.17    0.25
  16   3   4    3.73    0.27
 -16  -3  -4    4.69    0.31
  17   3   4    0.30    0.24
 -17  -3  -4    0.56    0.26
  18   3   4    0.02    0.26
 -18  -3  -4    0.66    0.27
  19   3   4    0.05    0.29
 -19  -3  -4    0.16    0.30
  20   3   4    2.32    0.36
 -20  -3  -4    3.18    0.36
  21   3   4    0.06    0.35
 -21  -3  -4   -0.68    0.35
  22   3   4    0.33    0.46
 -22  -3  -4   -0.06    0.38
  23   3   4    0.41    0.55
 -23  -3  -4    0.36    0.44
  24   3   4    0.83    0.75
 -24  -3  -4   -0.55    0.59
  25   3   4    0.32    0.77
 -25  -3  -4    0.42    0.71
   0   4   4    2.82    0.09
   1   4   4   -0.11    0.07
  -1  -4  -4    0.12    0.07
   2   4   4    0.02    0.06
  -2  -4  -4   -0.07    0.07
   3   4   4    0.17    0.07
  -3  -4  -4    0.41    0.10
   4   4   4    7.27    0.26
  -4  -4  -4    6.92    0.20
   5   4   4    9.75    0.30
  -5  -4  -4    9.57    0.25
   6   4   4   -0.04    0.13
  -6  -4  -4   -0.15    0.09
   7   4   4   28.42    0.67
  -7  -4  -4   27.25    0.61
   8   4   4    1.75    0.16
  -8  -4  -4    1.65    0.14
   9   4   4    0.25    0.15
  -9  -4  -4    0.68    0.14
  10   4   4    0.56    0.16
 -10  -4  -4    0.58    0.14
  11   4   4    0.93    0.19
 -11  -4  -4    0.72    0.15
  12   4   4    0.61    0.22
 -12  -4  -4   -0.03    0.15
  13   4   4   15.76    0.51
 -13  -4  -4   15.32    0.50
  14   4   4    0.20    0.18
 -14  -4  -4    0.47    0.21
  15   4   4    0.75    0.23
 -15  -4  -4    0.50    0.23
  16   4   4    0.35    0.21
 -16  -4  -4    0.16    0.26
  17   4   4    3.82    0.30
 -17  -4  -4    3.58    0.33
  18   4   4    1.24    0.27
 -18  -4  -4    0.87    0.31
  19   4   4    0.17    0.31
 -19  -4  -4    0.38    0.33
  20   4   4    0.60    0.33
 -20  -4  -4    0.35    0.34
  21   4   4    0.24    0.36
 -21  -4  -4    0.36    0.39
  22   4   4   -0.52    0.47
 -22  -4  -4   -0.27    0.37
  23   4   4    0.10    0.53
 -23  -4  -4    0.14    0.45
  24   4   4   -0.22    0.69
 -24  -4  -4    0.74    0.61
  25   4   4    0.35    0.72
 -25  -4  -4    1.09    0.78
   0   5   4    0.04    0.08
   1   5   4   20.53    0.45
  -1  -5  -4   21.14    0.44
   2   5   4   11.56    0.26
  -2  -5  -4   12.35    0.26
   3   5   4    0.48    0.08
  -3  -5  -4    0.24    0.07
   4   5   4    0.10    0.09
  -4  -5  -4    0.00    0.10
   5   5   4   12.50    0.36
  -5  -5  -4   12.56    0.33
   6   5   4    4.05    0.20
  -6  -5  -4    3.75    0.15
   7   5   4   12.07    0.36
  -7  -5  -4   11.57    0.34
   8   5   4   15.94    0.44
  -8  -5  -4   16.17    0.46
   9   5   4    1.98    0.18
  -9  -5  -4    2.30    0.18
  10   5   4   61.03    1.45
 -10  -5  -4   60.18    1.46
  11   5   4   61.36    1.47
 -11  -5  -4   60.41    1.44
  12   5   4   12.61    0.42
 -12  -5  -4   11.83    0.37
  13   5   4   26.10    0.83
 -13  -5  -4   26.37    0.69
  14   5   4    1.31    0.29
 -14  -5  -4    1.24    0.22
  15   5   4    1.75    0.24
 -15  -5  -4    1.24    0.24
  16   5   4    0.92    0.24
 -16  -5  -4    0.95    0.27
  17   5   4    0.80    0.26
 -17  -5  -4    1.18    0.29
  18   5   4    8.31    0.40
 -18  -5  -4    7.90    0.45
  19   5   4    4.86    0.37
 -19  -5  -4    4.55    0.42
  20   5   4    7.47    0.47
 -20  -5  -4    7.79    0.50
  21   5   4    0.84    0.36
 -21  -5  -4    0.69    0.44
  22   5   4   -0.27    0.42
 -22  -5  -4    0.46    0.41
  23   5   4    1.20    0.66
 -23  -5  -4    1.26    0.46
  24   5   4   -0.31    0.71
 -24  -5  -4    0.64    0.73
  25   5   4    0.12    0.82
 -25  -5  -4   -0.29    0.61
   0   6   4    9.13    0.22
   1   6   4    3.33    0.13
  -1  -6  -4    3.65    0.13
   2   6   4    0.89    0.10
  -2  -6  -4    0.91    0.09
   3   6   4    0.21    0.07
  -3  -6  -4    0.54    0.09
   4   6   4    6.07    0.17
  -4  -6  -4    6.72    0.23
   5   6   4   15.01    0.43
  -5  -6  -4   14.86    0.38
   6   6   4   16.01    0.49
  -6  -6  -4   16.08    0.39
   7   6   4   39.10    0.98
  -7  -6  -4   38.54    0.99
   8   6   4    0.17    0.18
  -8  -6  -4    0.02    0.14
   9   6   4    0.13    0.17
  -9  -6  -4    0.00    0.15
  10   6   4    1.87    0.20
 -10  -6  -4    2.34    0.22
  11   6   4    0.44    0.21
 -11  -6  -4    0.76    0.21
  12   6   4    2.13    0.24
 -12  -6  -4    2.52    0.20
  13   6   4   13.06    0.46
 -13  -6  -4   13.38    0.44
  14   6   4    1.27    0.23
 -14  -6  -4    1.04    0.20
  15   6   4    1.32    0.31
 -15  -6  -4    1.63    0.27
  16   6   4    0.89    0.32
 -16  -6  -4    1.35    0.28
  17   6   4    8.70    0.49
 -17  -6  -4    8.59    0.43
  18   6   4    2.53    0.36
 -18  -6  -4    3.21    0.36
  19   6   4    1.28    0.36
 -19  -6  -4    1.79    0.35
  20   6   4    0.72    0.45
 -20  -6  -4    1.26    0.38
  21   6   4    0.79    0.47
 -21  -6  -4    0.50    0.41
  22   6   4    0.21    0.52
 -22  -6  -4    0.57    0.50
  23   6   4   -0.22    0.57
 -23  -6  -4    0.50    0.65
  24   6   4   -0.48    0.70
 -24  -6  -4    1.15    0.72
  25   6   4    0.49    0.83
 -25  -6  -4    0.27    0.80
   0   7   4    0.06    0.10
   1   7   4    2.40    0.12
  -1  -7  -4    2.61    0.12
   2   7   4    6.85    0.19
  -2  -7  -4    6.90    0.19
   3   7   4    4.21    0.15
  -3  -7  -4    4.48    0.15
   4   7   4   -0.14    0.10
  -4  -7  -4   -0.05    0.09
   5   7   4    6.08    0.20
  -5  -7  -4    6.36    0.22
   6   7   4    7.52    0.28
  -6  -7  -4    7.95    0.25
   7   7   4   18.57    0.62
  -7  -7  -4   18.80    0.51
   8   7   4    7.66    0.32
  -8  -7  -4    6.58    0.27
   9   7   4    3.75    0.23
  -9  -7  -4    3.34    0.21
  10   7   4   14.35    0.47
 -10  -7  -4   14.20    0.51
  11   7   4   21.79    0.65
 -11  -7  -4   21.88    0.73
  12   7   4   12.02    0.44
 -12  -7  -4   11.63    0.46
  13   7   4    9.70    0.41
 -13  -7  -4    9.32    0.37
  14   7   4    0.01    0.24
 -14  -7  -4    0.28    0.20
  15   7   4    1.19    0.25
 -15  -7  -4    1.03    0.24
  16   7   4    0.91    0.33
 -16  -7  -4    1.18    0.28
  17   7   4    0.58    0.36
 -17  -7  -4    1.08    0.31
  18   7   4    3.42    0.44
 -18  -7  -4    3.96    0.37
  19   7   4    1.64    0.48
 -19  -7  -4    0.86    0.34
  20   7   4    0.78    0.54
 -20  -7  -4    1.31    0.40
  21   7   4    3.10    0.61
 -21  -7  -4    3.14    0.46
  22   7   4   -0.69    0.58
 -22  -7  -4    0.06    0.45
  23   7   4    5.92    0.72
 -23  -7  -4    6.84    0.80
  24   7   4    1.30    0.94
 -24  -7  -4   -0.25    0.71
  25   7   4    0.45    1.12
 -25  -7  -4    0.83    0.81
   0   8   4    4.19    0.16
   1   8   4    1.13    0.11
  -1  -8  -4    1.10    0.11
   2   8   4    3.41    0.14
  -2  -8  -4    3.07    0.13
   3   8   4    6.09    0.18
  -3  -8  -4    5.77    0.17
   4   8   4    8.69    0.23
  -4  -8  -4    8.79    0.26
   5   8   4   10.07    0.28
  -5  -8  -4    9.62    0.29
   6   8   4   -0.14    0.10
  -6  -8  -4    0.26    0.13
   7   8   4   14.52    0.50
  -7  -8  -4   14.88    0.42
   8   8   4    8.48    0.36
  -8  -8  -4    8.94    0.31
   9   8   4    1.01    0.20
  -9  -8  -4    0.83    0.14
  10   8   4    0.75    0.20
 -10  -8  -4    0.28    0.17
  11   8   4    0.76    0.21
 -11  -8  -4    0.31    0.26
  12   8   4    0.58    0.22
 -12  -8  -4    0.51    0.27
  13   8   4    9.33    0.41
 -13  -8  -4    8.54    0.40
  14   8   4    0.07    0.25
 -14  -8  -4   -0.19    0.19
  15   8   4    3.24    0.32
 -15  -8  -4    3.55    0.31
  16   8   4    0.40    0.26
 -16  -8  -4    0.28    0.28
  17   8   4    3.99    0.42
 -17  -8  -4    4.89    0.37
  18   8   4   -0.29    0.42
 -18  -8  -4    0.89    0.32
  19   8   4   -0.32    0.47
 -19  -8  -4    0.01    0.33
  20   8   4    0.14    0.51
 -20  -8  -4    0.82    0.38
  21   8   4    0.21    0.56
 -21  -8  -4    0.32    0.41
  22   8   4    1.23    0.62
 -22  -8  -4    1.25    0.52
  23   8   4    1.69    0.97
 -23  -8  -4    1.60    0.65
  24   8   4    1.38    1.19
 -24  -8  -4    1.29    0.71
  25   8   4    1.45    0.88
 -25  -8  -4    1.10    1.03
   0   9   4   -0.07    0.11
   1   9   4    3.23    0.15
  -1  -9  -4    2.84    0.14
   2   9   4    0.52    0.11
  -2  -9  -4    0.61    0.12
   3   9   4    0.37    0.11
  -3  -9  -4    0.30    0.11
   4   9   4   -0.14    0.10
  -4  -9  -4   -0.21    0.12
   5   9   4    0.14    0.13
  -5  -9  -4    0.36    0.12
   6   9   4    5.25    0.20
  -6  -9  -4    5.58    0.23
   7   9   4   16.35    0.49
  -7  -9  -4   16.40    0.46
   8   9   4    4.08    0.27
  -8  -9  -4    4.20    0.21
   9   9   4   21.27    0.66
  -9  -9  -4   21.47    0.59
  10   9   4    0.76    0.21
 -10  -9  -4    0.43    0.19
  11   9   4    0.87    0.23
 -11  -9  -4    0.64    0.25
  12   9   4    0.10    0.23
 -12  -9  -4    0.04    0.28
  13   9   4    4.90    0.32
 -13  -9  -4    4.60    0.36
  14   9   4    0.65    0.26
 -14  -9  -4    0.97    0.31
  15   9   4    5.31    0.36
 -15  -9  -4    5.53    0.39
  16   9   4    0.84    0.31
 -16  -9  -4    1.20    0.31
  17   9   4   -0.36    0.41
 -17  -9  -4   -1.09    0.30
  18   9   4   -0.22    0.46
 -18  -9  -4   -0.09    0.43
  19   9   4    0.51    0.49
 -19  -9  -4    0.40    0.37
  20   9   4    1.31    0.52
 -20  -9  -4    2.12    0.41
  21   9   4    1.79    0.65
 -21  -9  -4    1.97    0.58
  22   9   4    1.78    0.73
 -22  -9  -4    1.77    0.73
  23   9   4    2.76    0.91
 -23  -9  -4    4.72    0.98
  24   9   4    0.96    1.18
 -24  -9  -4   -1.72    1.06
  25   9   4    1.57    1.25
 -25  -9  -4    0.89    1.11
   0  10   4   16.47    0.39
   1  10   4    7.56    0.22
  -1 -10  -4    7.35    0.21
   2  10   4    0.06    0.12
  -2 -10  -4    0.06    0.12
   3  10   4    0.27    0.12
  -3 -10  -4    0.26    0.12
   4  10   4    2.19    0.13
  -4 -10  -4    2.05    0.13
   5  10   4   13.98    0.39
  -5 -10  -4   13.60    0.39
   6  10   4   -0.12    0.13
  -6 -10  -4    0.07    0.15
   7  10   4    7.39    0.26
  -7 -10  -4    7.47    0.28
   8  10   4    3.68    0.22
  -8 -10  -4    3.83    0.21
   9  10   4    8.24    0.38
  -9 -10  -4    7.63    0.29
  10  10   4   12.24    0.45
 -10 -10  -4   12.08    0.38
  11  10   4   -0.05    0.23
 -11 -10  -4   -0.14    0.16
  12  10   4    0.69    0.25
 -12 -10  -4    0.63    0.24
  13  10   4    2.22    0.27
 -13 -10  -4    2.72    0.38
  14  10   4    0.46    0.25
 -14 -10  -4    0.69    0.32
  15  10   4    0.35    0.29
 -15 -10  -4    0.57    0.36
  16  10   4   -0.58    0.34
 -16 -10  -4   -0.11    0.36
  17  10   4   -0.28    0.35
 -17 -10  -4   -0.69    0.36
  18  10   4   -0.41    0.46
 -18 -10  -4   -0.56    0.42
  19  10   4    0.81    0.49
 -19 -10  -4    0.57    0.46
  20  10   4    0.02    0.52
 -20 -10  -4    1.16    0.50
  21  10   4   -0.23    0.56
 -21 -10  -4    1.66    0.65
  22  10   4    3.87    0.83
 -22 -10  -4    2.98    0.83
  23  10   4    0.94    0.86
 -23 -10  -4    0.05    0.87
  24  10   4   -0.57    1.17
 -24 -10  -4    1.78    1.07
  25  10   4   -0.76    1.46
 -25 -10  -4    0.44    1.21
   0  11   4   -0.28    0.12
   1  11   4   10.86    0.30
  -1 -11  -4   10.70    0.31
   2  11   4   -0.05    0.12
  -2 -11  -4    0.06    0.13
   3  11   4    8.26    0.26
  -3 -11  -4    8.32    0.25
   4  11   4   16.70    0.43
  -4 -11  -4   15.91    0.42
   5  11   4    2.03    0.16
  -5 -11  -4    1.95    0.17
   6  11   4    8.85    0.29
  -6 -11  -4    9.10    0.30
   7  11   4   11.15    0.34
  -7 -11  -4   10.80    0.36
   8  11   4   -0.10    0.14
  -8 -11  -4    0.19    0.16
   9  11   4    1.60    0.16
  -9 -11  -4    1.81    0.18
  10  11   4    0.21    0.19
 -10 -11  -4    0.12    0.16
  11  11   4    0.19    0.21
 -11 -11  -4    0.20    0.17
  12  11   4    1.27    0.26
 -12 -11  -4    1.21    0.19
  13  11   4    5.66    0.37
 -13 -11  -4    5.44    0.34
  14  11   4    2.38    0.30
 -14 -11  -4    1.73    0.31
  15  11   4   -0.27    0.35
 -15 -11  -4   -0.31    0.34
  16  11   4    4.02    0.44
 -16 -11  -4    3.68    0.41
  17  11   4    1.13    0.41
 -17 -11  -4    1.18    0.39
  18  11   4    3.63    0.54
 -18 -11  -4    3.99    0.51
  19  11   4    4.31    0.57
 -19 -11  -4    4.16    0.53
  20  11   4   -0.17    0.56
 -20 -11  -4    0.79    0.50
  21  11   4    1.31    0.58
 -21 -11  -4    0.73    0.64
  22  11   4    0.19    0.74
 -22 -11  -4    0.87    0.76
  23  11   4   -0.05    0.99
 -23 -11  -4    2.02    0.93
  24  11   4   -0.95    1.21
 -24 -11  -4    0.06    1.26
   0  12   4   16.34    0.41
   1  12   4   11.65    0.31
  -1 -12  -4   11.81    0.34
   2  12   4   -0.19    0.12
  -2 -12  -4   -0.21    0.13
   3  12   4    0.52    0.14
  -3 -12  -4    0.48    0.14
   4  12   4   -0.07    0.13
  -4 -12  -4   -0.32    0.14
   5  12   4    3.80    0.20
  -5 -12  -4    3.78    0.21
   6  12   4    0.93    0.15
  -6 -12  -4    1.47    0.18
   7  12   4    8.15    0.29
  -7 -12  -4    8.59    0.29
   8  12   4   -0.23    0.14
  -8 -12  -4   -0.03    0.16
   9  12   4    0.59    0.16
  -9 -12  -4    0.68    0.18
  10  12   4   18.29    0.56
 -10 -12  -4   17.82    0.55
  11  12   4    2.03    0.28
 -11 -12  -4    1.78    0.20
  12  12   4    0.58    0.21
 -12 -12  -4    0.53    0.20
  13  12   4   -0.48    0.34
 -13 -12  -4   -0.01    0.24
  14  12   4   -0.54    0.37
 -14 -12  -4   -0.24    0.31
  15  12   4    0.42    0.37
 -15 -12  -4    0.47    0.37
  16  12   4    0.53    0.41
 -16 -12  -4    0.79    0.41
  17  12   4    1.38    0.43
 -17 -12  -4    1.07    0.41
  18  12   4   -0.25    0.49
 -18 -12  -4    0.29    0.47
  19  12   4    0.48    0.52
 -19 -12  -4    2.38    0.52
  20  12   4   -0.05    0.52
 -20 -12  -4   -0.22    0.53
  21  12   4   -0.33    0.56
 -21 -12  -4   -0.44    0.59
  22  12   4    0.89    0.83
 -22 -12  -4    1.54    0.92
  23  12   4    0.13    1.20
 -23 -12  -4    0.08    0.95
  24  12   4   -0.25    1.26
 -24 -12  -4    0.87    1.09
   0  13   4   -0.03    0.14
   1  13   4   17.68    0.44
  -1 -13  -4   17.69    0.46
   2  13   4    3.57    0.18
  -2 -13  -4    3.28    0.18
   3  13   4   10.37    0.32
  -3 -13  -4   10.23    0.32
   4  13   4   25.43    0.61
  -4 -13  -4   25.48    0.63
   5  13   4    3.56    0.18
  -5 -13  -4    3.14    0.21
   6  13   4    4.90    0.23
  -6 -13  -4    4.44    0.23
   7  13   4    2.76    0.18
  -7 -13  -4    3.14    0.21
   8  13   4    1.86    0.18
  -8 -13  -4    1.19    0.18
   9  13   4    0.01    0.16
  -9 -13  -4   -0.09    0.18
  10  13   4    4.48    0.25
 -10 -13  -4    4.40    0.26
  11  13   4    0.54    0.17
 -11 -13  -4    0.48    0.19
  12  13   4    0.69    0.33
 -12 -13  -4    0.46    0.21
  13  13   4    0.81    0.39
 -13 -13  -4   -0.16    0.27
  14  13   4    0.79    0.40
 -14 -13  -4    0.01    0.28
  15  13   4    1.95    0.42
 -15 -13  -4    2.08    0.42
  16  13   4    5.50    0.51
 -16 -13  -4    5.31    0.50
  17  13   4    3.71    0.49
 -17 -13  -4    4.11    0.48
  18  13   4    3.24    0.50
 -18 -13  -4    4.22    0.50
  19  13   4    1.16    0.54
 -19 -13  -4    2.28    0.53
  20  13   4   -0.73    0.52
 -20 -13  -4    0.36    0.55
  21  13   4   -0.49    0.59
 -21 -13  -4   -0.48    0.59
  22  13   4    0.42    0.87
 -22 -13  -4    0.52    0.90
  23  13   4   -3.20    1.21
 -23 -13  -4   -0.57    0.91
  24  13   4    1.64    1.38
 -24 -13  -4    0.66    1.11
   0  14   4    4.94    0.23
   1  14   4    2.25    0.17
  -1 -14  -4    1.96    0.18
   2  14   4   12.03    0.33
  -2 -14  -4   12.32    0.36
   3  14   4    6.08    0.25
  -3 -14  -4    5.76    0.25
   4  14   4    0.39    0.15
  -4 -14  -4    0.25    0.16
   5  14   4    2.78    0.18
  -5 -14  -4    2.54    0.20
   6  14   4    0.13    0.15
  -6 -14  -4    0.35    0.17
   7  14   4    8.92    0.31
  -7 -14  -4    8.71    0.34
   8  14   4    2.74    0.19
  -8 -14  -4    2.29    0.21
   9  14   4    4.36    0.24
  -9 -14  -4    4.31    0.28
  10  14   4    5.03    0.25
 -10 -14  -4    4.60    0.29
  11  14   4    2.12    0.21
 -11 -14  -4    2.44    0.24
  12  14   4    7.36    0.40
 -12 -14  -4    6.94    0.36
  13  14   4   -0.13    0.39
 -13 -14  -4    0.67    0.29
  14  14   4    0.97    0.43
 -14 -14  -4    1.44    0.32
  15  14   4    0.75    0.45
 -15 -14  -4    0.29    0.32
  16  14   4    1.16    0.45
 -16 -14  -4    0.28    0.43
  17  14   4    1.02    0.46
 -17 -14  -4    1.47    0.47
  18  14   4    1.36    0.47
 -18 -14  -4    0.95    0.46
  19  14   4    1.13    0.55
 -19 -14  -4    0.61    0.55
  20  14   4   -0.06    0.55
 -20 -14  -4    1.96    0.56
  21  14   4    0.48    0.75
 -21 -14  -4    0.46    0.69
  22  14   4   -0.20    1.08
 -22 -14  -4   -0.08    0.92
  23  14   4    1.70    1.40
 -23 -14  -4    0.82    1.11
  24  14   4    0.19    1.40
 -24 -14  -4    1.16    1.33
   0  15   4   -0.16    0.16
   1  15   4    7.91    0.28
  -1 -15  -4    8.26    0.30
   2  15   4    2.03    0.18
  -2 -15  -4    2.23    0.19
   3  15   4    7.77    0.29
  -3 -15  -4    8.30    0.31
   4  15   4    4.44    0.23
  -4 -15  -4    4.76    0.23
   5  15   4    0.93    0.16
  -5 -15  -4    0.50    0.17
   6  15   4    3.96    0.22
  -6 -15  -4    3.84    0.23
   7  15   4   15.33    0.49
  -7 -15  -4   15.74    0.51
   8  15   4    1.75    0.18
  -8 -15  -4    1.80    0.21
   9  15   4    0.11    0.19
  -9 -15  -4    0.44    0.20
  10  15   4    9.93    0.38
 -10 -15  -4   10.49    0.43
  11  15   4    0.02    0.18
 -11 -15  -4    0.14    0.22
  12  15   4    0.20    0.27
 -12 -15  -4    0.14    0.25
  13  15   4    0.57    0.27
 -13 -15  -4    0.43    0.32
  14  15   4    0.36    0.47
 -14 -15  -4    0.85    0.33
  15  15   4    1.52    0.48
 -15 -15  -4    1.06    0.34
  16  15   4    1.01    0.49
 -16 -15  -4    1.20    0.38
  17  15   4    0.49    0.47
 -17 -15  -4    0.36    0.46
  18  15   4    0.58    0.48
 -18 -15  -4    0.53    0.46
  19  15   4   -0.66    0.54
 -19 -15  -4    0.53    0.50
  20  15   4    1.02    0.65
 -20 -15  -4    1.43    0.64
  21  15   4   -0.27    0.78
 -21 -15  -4    0.02    0.75
  22  15   4    1.45    0.99
 -22 -15  -4    0.33    0.86
  23  15   4   -0.03    1.39
 -23 -15  -4   -0.50    1.06
   0  16   4    5.84    0.26
   1  16   4    7.06    0.28
  -1 -16  -4    6.68    0.27
   2  16   4    4.58    0.25
  -2 -16  -4    4.39    0.22
   3  16   4    3.81    0.23
  -3 -16  -4    3.66    0.23
   4  16   4   -0.03    0.18
  -4 -16  -4   -0.21    0.18
   5  16   4    0.18    0.16
  -5 -16  -4    0.23    0.16
   6  16   4    4.89    0.25
  -6 -16  -4    4.71    0.26
   7  16   4    5.90    0.29
  -7 -16  -4    6.14    0.30
   8  16   4   -0.51    0.16
  -8 -16  -4   -0.50    0.20
   9  16   4   12.90    0.47
  -9 -16  -4   12.35    0.45
  10  16   4   -0.12    0.20
 -10 -16  -4    0.04    0.21
  11  16   4    0.27    0.21
 -11 -16  -4   -0.01    0.23
  12  16   4    1.53    0.28
 -12 -16  -4    1.42    0.34
  13  16   4   -0.71    0.25
 -13 -16  -4   -0.43    0.33
  14  16   4   -0.01    0.29
 -14 -16  -4   -0.37    0.33
  15  16   4    2.18    0.51
 -15 -16  -4    2.24    0.38
  16  16   4   11.20    0.73
 -16 -16  -4   10.77    0.58
  17  16   4   -0.06    0.48
 -17 -16  -4    0.74    0.50
  18  16   4    1.03    0.56
 -18 -16  -4    1.33    0.55
  19  16   4   -0.95    0.59
 -19 -16  -4   -0.12    0.50
  20  16   4   -0.52    0.64
 -20 -16  -4    0.72    0.69
  21  16   4    2.72    0.90
 -21 -16  -4    1.10    0.86
  22  16   4    0.83    1.37
 -22 -16  -4    0.83    0.89
  23  16   4   -1.61    2.54
 -23 -16  -4   -0.09    1.14
   0  17   4   -0.32    0.17
   1  17   4    2.85    0.21
  -1 -17  -4    2.88    0.22
   2  17   4    8.78    0.34
  -2 -17  -4    8.67    0.31
   3  17   4   26.95    0.74
  -3 -17  -4   27.44    0.78
   4  17   4    0.40    0.20
  -4 -17  -4    0.75    0.20
   5  17   4   -0.24    0.17
  -5 -17  -4   -0.11    0.17
   6  17   4    1.52    0.20
  -6 -17  -4    1.56    0.22
   7  17   4    4.25    0.26
  -7 -17  -4    4.20    0.27
   8  17   4    1.66    0.20
  -8 -17  -4    0.97    0.19
   9  17   4    0.36    0.24
  -9 -17  -4    0.20    0.22
  10  17   4    2.73    0.26
 -10 -17  -4    2.39    0.26
  11  17   4    3.35    0.29
 -11 -17  -4    3.77    0.31
  12  17   4   -0.39    0.27
 -12 -17  -4    0.08    0.34
  13  17   4   -0.59    0.27
 -13 -17  -4    0.16    0.36
  14  17   4    0.44    0.31
 -14 -17  -4    0.32    0.37
  15  17   4    0.36    0.39
 -15 -17  -4    0.14    0.37
  16  17   4    0.86    0.52
 -16 -17  -4    1.11    0.40
  17  17   4    0.94    0.50
 -17 -17  -4    0.42    0.43
  18  17   4    0.04    0.52
 -18 -17  -4    0.81    0.56
  19  17   4    1.09    0.55
 -19 -17  -4    1.48    0.59
  20  17   4    2.67    0.75
 -20 -17  -4    2.74    0.74
  21  17   4   -0.10    0.82
 -21 -17  -4    1.66    0.88
  22  17   4   -0.33    1.12
 -22 -17  -4   -0.62    0.89
  23  17   4    0.45    1.37
 -23 -17  -4   -0.78    1.24
   0  18   4    0.72    0.19
   1  18   4    5.88    0.28
  -1 -18  -4    5.69    0.27
   2  18   4    1.39    0.22
  -2 -18  -4    1.65    0.23
   3  18   4    5.06    0.28
  -3 -18  -4    4.53    0.28
   4  18   4    0.21    0.21
  -4 -18  -4    0.35    0.20
   5  18   4    7.43    0.33
  -5 -18  -4    7.53    0.30
   6  18   4   18.80    0.56
  -6 -18  -4   19.31    0.57
   7  18   4    3.32    0.25
  -7 -18  -4    3.07    0.27
   8  18   4    8.97    0.38
  -8 -18  -4    8.74    0.39
   9  18   4    7.54    0.37
  -9 -18  -4    7.04    0.35
  10  18   4   -0.42    0.23
 -10 -18  -4   -0.29    0.24
  11  18   4    1.00    0.27
 -11 -18  -4    0.77    0.27
  12  18   4    0.37    0.30
 -12 -18  -4   -0.53    0.30
  13  18   4   -0.48    0.27
 -13 -18  -4   -0.35    0.32
  14  18   4    1.99    0.31
 -14 -18  -4    2.69    0.43
  15  18   4    1.04    0.32
 -15 -18  -4    0.97    0.41
  16  18   4   12.31    0.69
 -16 -18  -4   11.11    0.64
  17  18   4   -0.18    0.54
 -17 -18  -4    0.24    0.39
  18  18   4    0.76    0.57
 -18 -18  -4    0.52    0.56
  19  18   4   -0.31    0.60
 -19 -18  -4   -0.36    0.58
  20  18   4    0.88    0.82
 -20 -18  -4    0.70    0.77
  21  18   4    2.01    0.96
 -21 -18  -4    1.88    0.93
  22  18   4   -0.15    1.19
 -22 -18  -4   -0.67    1.14
  23  18   4    1.57    1.83
   0  19   4   -0.38    0.19
   1  19   4    0.23    0.19
  -1 -19  -4    0.38    0.20
   2  19   4    3.52    0.28
  -2 -19  -4    3.58    0.27
   3  19   4    6.53    0.34
  -3 -19  -4    7.04    0.33
   4  19   4    0.19    0.22
  -4 -19  -4    0.24    0.21
   5  19   4    0.21    0.22
  -5 -19  -4    0.11    0.21
   6  19   4   -0.09    0.21
  -6 -19  -4   -0.36    0.22
   7  19   4    4.71    0.28
  -7 -19  -4    3.82    0.30
   8  19   4    5.69    0.31
  -8 -19  -4    5.06    0.33
   9  19   4    0.64    0.26
  -9 -19  -4    0.27    0.27
  10  19   4    1.24    0.28
 -10 -19  -4    0.12    0.28
  11  19   4    0.69    0.31
 -11 -19  -4    0.14    0.28
  12  19   4   -0.32    0.30
 -12 -19  -4   -0.15    0.32
  13  19   4    0.52    0.32
 -13 -19  -4    0.85    0.33
  14  19   4   -0.41    0.30
 -14 -19  -4   -0.08    0.37
  15  19   4    0.05    0.30
 -15 -19  -4    0.70    0.43
  16  19   4    0.13    0.35
 -16 -19  -4    0.21    0.41
  17  19   4    2.07    0.68
 -17 -19  -4    0.96    0.51
  18  19   4    0.51    0.57
 -18 -19  -4   -0.52    0.48
  19  19   4    0.46    0.58
 -19 -19  -4    1.58    0.67
  20  19   4   -0.99    0.78
 -20 -19  -4   -0.40    0.75
  21  19   4    1.68    1.05
 -21 -19  -4    2.27    0.94
  22  19   4    2.03    1.27
 -22 -19  -4    1.16    1.15
   0  20   4    0.06    0.20
   1  20   4    7.90    0.33
  -1 -20  -4    7.09    0.32
   2  20   4    0.25    0.24
  -2 -20  -4    0.63    0.23
   3  20   4    0.16    0.24
  -3 -20  -4    0.00    0.22
   4  20   4    1.01    0.24
  -4 -20  -4    1.27    0.23
   5  20   4    6.55    0.33
  -5 -20  -4    6.44    0.32
   6  20   4    2.45    0.26
  -6 -20  -4    2.41    0.28
   7  20   4   -0.15    0.25
  -7 -20  -4   -0.10    0.25
   8  20   4    0.22    0.26
  -8 -20  -4    0.26    0.26
   9  20   4    1.93    0.30
  -9 -20  -4    0.84    0.30
  10  20   4    0.04    0.28
 -10 -20  -4   -0.41    0.29
  11  20   4   -0.78    0.31
 -11 -20  -4    0.05    0.33
  12  20   4    0.67    0.34
 -12 -20  -4    0.02    0.33
  13  20   4   -0.15    0.33
 -13 -20  -4    0.34    0.34
  14  20   4   -0.36    0.33
 -14 -20  -4   -0.52    0.35
  15  20   4    0.12    0.33
 -15 -20  -4    0.34    0.40
  16  20   4    0.41    0.35
 -16 -20  -4   -0.36    0.43
  17  20   4    2.68    0.54
 -17 -20  -4    1.39    0.54
  18  20   4   -0.90    0.57
 -18 -20  -4    0.32    0.51
  19  20   4    0.63    0.62
 -19 -20  -4    0.30    0.68
  20  20   4    0.78    1.17
 -20 -20  -4    0.87    0.77
  21  20   4   -0.13    1.22
 -21 -20  -4    0.91    0.91
  22  20   4    1.20    1.32
 -22 -20  -4    0.28    1.28
   0  21   4   -0.30    0.21
   1  21   4   -0.03    0.23
  -1 -21  -4    0.80    0.24
   2  21   4    0.10    0.23
  -2 -21  -4   -0.24    0.23
   3  21   4    0.74    0.27
  -3 -21  -4    0.89    0.24
   4  21   4    1.40    0.26
  -4 -21  -4    1.36    0.24
   5  21   4    1.45    0.26
  -5 -21  -4    1.34    0.25
   6  21   4   -0.41    0.23
  -6 -21  -4    0.02    0.27
   7  21   4    1.39    0.28
  -7 -21  -4    1.26    0.29
   8  21   4   12.02    0.50
  -8 -21  -4   12.18    0.51
   9  21   4    1.52    0.31
  -9 -21  -4    1.39    0.32
  10  21   4    9.87    0.49
 -10 -21  -4    9.47    0.50
  11  21   4   -0.17    0.33
 -11 -21  -4   -0.76    0.34
  12  21   4    1.58    0.36
 -12 -21  -4    1.53    0.37
  13  21   4    1.11    0.36
 -13 -21  -4    1.46    0.38
  14  21   4   -0.26    0.34
 -14 -21  -4   -0.40    0.37
  15  21   4    0.40    0.36
 -15 -21  -4    0.11    0.41
  16  21   4    0.08    0.41
 -16 -21  -4    0.85    0.48
  17  21   4   -0.34    0.47
 -17 -21  -4    0.01    0.58
  18  21   4    0.33    0.73
 -18 -21  -4    0.09    0.55
  19  21   4    0.93    0.70
 -19 -21  -4    0.06    0.58
  20  21   4   -0.67    0.86
 -20 -21  -4    0.10    0.87
  21  21   4   -0.59    1.21
 -21 -21  -4    0.01    1.19
   0  22   4    0.59    0.25
   1  22   4    0.55    0.25
  -1 -22  -4   -0.12    0.25
   2  22   4    0.13    0.26
  -2 -22  -4    0.54    0.25
   3  22   4    0.60    0.27
  -3 -22  -4    0.09    0.25
   4  22   4    0.20    0.28
  -4 -22  -4   -0.02    0.26
   5  22   4    5.04    0.36
  -5 -22  -4    4.12    0.33
   6  22   4    5.93    0.36
  -6 -22  -4    5.34    0.34
   7  22   4    0.39    0.28
  -7 -22  -4    0.16    0.29
   8  22   4    4.40    0.37
  -8 -22  -4    3.53    0.37
   9  22   4    0.06    0.31
  -9 -22  -4    0.12    0.32
  10  22   4    0.10    0.31
 -10 -22  -4    0.06    0.33
  11  22   4    1.57    0.38
 -11 -22  -4    1.90    0.39
  12  22   4    2.41    0.40
 -12 -22  -4    1.83    0.39
  13  22   4    0.55    0.38
 -13 -22  -4    0.44    0.38
  14  22   4    1.40    0.40
 -14 -22  -4    2.65    0.47
  15  22   4   -0.63    0.45
 -15 -22  -4    0.70    0.51
  16  22   4    2.41    0.48
 -16 -22  -4    2.96    0.59
  17  22   4    1.67    0.53
 -17 -22  -4    1.29    0.54
  18  22   4    0.61    0.77
 -18 -22  -4    0.57    0.60
  19  22   4    1.97    0.66
 -19 -22  -4    0.76    0.62
  20  22   4   -1.73    1.09
 -20 -22  -4    0.65    0.65
  21  22   4   -0.33    1.25
 -21 -22  -4    0.70    1.50
   0  23   4   -0.17    0.29
   1  23   4    3.71    0.34
  -1 -23  -4    4.38    0.37
   2  23   4    1.50    0.34
  -2 -23  -4    0.74    0.29
   3  23   4    0.11    0.30
  -3 -23  -4    0.61    0.31
   4  23   4    1.21    0.32
  -4 -23  -4    1.21    0.30
   5  23   4   -0.39    0.28
  -5 -23  -4   -0.08    0.28
   6  23   4    0.99    0.28
  -6 -23  -4    0.33    0.26
   7  23   4   -0.36    0.30
  -7 -23  -4   -0.13    0.30
   8  23   4    8.17    0.48
  -8 -23  -4    7.66    0.49
   9  23   4    0.41    0.34
  -9 -23  -4    0.52    0.36
  10  23   4    6.04    0.49
 -10 -23  -4    6.69    0.48
  11  23   4   -0.48    0.37
 -11 -23  -4    0.14    0.39
  12  23   4   -0.16    0.38
 -12 -23  -4    0.38    0.40
  13  23   4    0.53    0.40
 -13 -23  -4    0.17    0.41
  14  23   4    0.26    0.40
 -14 -23  -4    0.14    0.46
  15  23   4   -1.09    0.54
 -15 -23  -4   -0.80    0.50
  16  23   4    1.60    0.55
 -16 -23  -4    1.55    0.57
  17  23   4   -0.14    0.52
 -17 -23  -4    0.26    0.57
  18  23   4    1.27    0.64
 -18 -23  -4    2.11    0.65
  19  23   4   -0.29    0.85
 -19 -23  -4    0.19    0.69
  20  23   4    1.40    1.01
 -20 -23  -4    0.13    0.75
   0  24   4    1.85    0.38
   1  24   4   -0.16    0.33
  -1 -24  -4   -0.49    0.32
   2  24   4    2.92    0.40
  -2 -24  -4    2.81    0.38
   3  24   4    1.58    0.37
  -3 -24  -4    1.43    0.36
   4  24   4   -0.43    0.32
  -4 -24  -4    0.06    0.33
   5  24   4    1.15    0.35
  -5 -24  -4    0.94    0.33
   6  24   4    1.75    0.35
  -6 -24  -4    1.63    0.32
   7  24   4    2.63    0.40
  -7 -24  -4    2.84    0.44
   8  24   4    0.30    0.37
  -8 -24  -4    0.59    0.40
   9  24   4    1.05    0.39
  -9 -24  -4    1.41    0.42
  10  24   4    1.68    0.43
 -10 -24  -4    1.48    0.46
  11  24   4    0.18    0.42
 -11 -24  -4    0.74    0.45
  12  24   4    2.44    0.46
 -12 -24  -4    2.82    0.50
  13  24   4    0.06    0.43
 -13 -24  -4   -0.17    0.46
  14  24   4    1.75    0.46
 -14 -24  -4    1.04    0.54
  15  24   4   -0.89    0.43
 -15 -24  -4   -0.03    0.64
  16  24   4    1.58    0.69
 -16 -24  -4    2.27    0.70
  17  24   4    1.16    0.69
 -17 -24  -4    1.12    0.60
  18  24   4   -0.41    0.70
 -18 -24  -4   -0.21    0.69
  19  24   4    0.52    0.72
 -19 -24  -4    0.40    0.78
  20  24   4    1.63    0.81
 -20 -24  -4   -0.27    0.84
   0  25   4   -0.21    0.38
   1  25   4   -0.01    0.38
  -1 -25  -4    0.54    0.38
   2  25   4    0.10    0.38
  -2 -25  -4    1.00    0.38
   3  25   4    0.04    0.36
  -3 -25  -4    0.81    0.36
   4  25   4   -0.03    0.35
  -4 -25  -4   -0.35    0.34
   5  25   4   -0.09    0.34
  -5 -25  -4   -0.13    0.33
   6  25   4   -0.50    0.34
  -6 -25  -4    0.09    0.33
   7  25   4    1.05    0.42
  -7 -25  -4    0.25    0.40
   8  25   4    2.60    0.46
  -8 -25  -4    1.75    0.45
   9  25   4    0.23    0.41
  -9 -25  -4   -0.26    0.42
  10  25   4    1.32    0.49
 -10 -25  -4    1.91    0.52
  11  25   4    0.05    0.47
 -11 -25  -4   -0.39    0.50
  12  25   4    0.09    0.46
 -12 -25  -4    0.09    0.48
  13  25   4    0.19    0.54
 -13 -25  -4   -0.24    0.50
  14  25   4    0.30    0.49
 -14 -25  -4   -0.18    0.56
  15  25   4   -0.01    0.74
 -15 -25  -4   -0.76    0.73
  16  25   4    1.02    0.79
 -16 -25  -4    1.25    0.76
  17  25   4   -1.46    0.73
 -17 -25  -4    0.01    0.77
  18  25   4    1.23    0.85
 -18 -25  -4    0.09    0.78
  19  25   4   -0.54    1.03
 -19 -25  -4    1.46    1.25
   0  26   4   12.10    0.70
   1  26   4   -0.42    0.39
  -1 -26  -4    0.34    0.40
   2  26   4    4.77    0.49
  -2 -26  -4    3.48    0.45
   3  26   4   -0.11    0.39
  -3 -26  -4    0.08    0.39
   4  26   4   -0.10    0.39
  -4 -26  -4   -0.43    0.37
   5  26   4    1.80    0.42
  -5 -26  -4    2.46    0.41
   6  26   4   -0.71    0.36
  -6 -26  -4    0.49    0.47
   7  26   4    1.83    0.48
  -7 -26  -4    1.86    0.47
   8  26   4    1.54    0.47
  -8 -26  -4    1.38    0.45
   9  26   4    2.60    0.47
  -9 -26  -4    2.29    0.49
  10  26   4    5.90    0.64
 -10 -26  -4    6.17    0.65
  11  26   4    0.32    0.49
 -11 -26  -4   -0.80    0.49
  12  26   4    1.32    0.52
 -12 -26  -4    1.27    0.55
  13  26   4   -0.85    0.48
 -13 -26  -4   -0.23    0.59
  14  26   4    0.07    0.60
 -14 -26  -4    0.75    0.61
  15  26   4    0.39    0.65
 -15 -26  -4    0.48    0.77
  16  26   4    1.09    0.86
 -16 -26  -4    0.00    0.79
  17  26   4    1.17    0.90
 -17 -26  -4    0.06    0.84
  18  26   4    0.74    0.88
 -18 -26  -4    0.83    0.89
  19  26   4   -0.09    0.95
 -19 -26  -4   -1.38    1.32
   0  27   4    0.85    0.44
   1  27   4   -0.12    0.42
  -1 -27  -4   -0.29    0.42
   2  27   4    0.94    0.43
  -2 -27  -4   -0.14    0.42
   3  27   4    6.22    0.54
  -3 -27  -4    7.37    0.54
   4  27   4    7.05    0.57
  -4 -27  -4    6.48    0.53
   5  27   4    1.51    0.47
  -5 -27  -4    1.32    0.44
   6  27   4    1.47    0.52
  -6 -27  -4    2.43    0.52
   7  27   4   -0.11    0.51
  -7 -27  -4   -0.05    0.50
   8  27   4    2.72    0.57
  -8 -27  -4    1.70    0.54
   9  27   4    0.99    0.54
  -9 -27  -4   -0.11    0.50
  10  27   4    1.67    0.54
 -10 -27  -4    1.50    0.62
  11  27   4   -0.02    0.52
 -11 -27  -4   -0.09    0.53
  12  27   4    0.49    0.53
 -12 -27  -4    0.80    0.66
  13  27   4    0.04    0.64
 -13 -27  -4    0.62    0.78
  14  27   4   -0.72    0.53
 -14 -27  -4    0.36    0.77
  15  27   4    0.35    0.84
 -15 -27  -4    0.16    0.78
  16  27   4   -0.01    0.89
 -16 -27  -4   -0.13    0.85
  17  27   4   -0.01    0.88
 -17 -27  -4    1.49    0.98
  18  27   4    0.93    0.97
 -18 -27  -4    0.31    0.90
   0  28   4    2.08    0.48
   1  28   4    1.23    0.46
  -1 -28  -4    0.84    0.45
   2  28   4   -0.11    0.43
  -2 -28  -4    0.52    0.44
   3  28   4    0.04    0.43
  -3 -28  -4   -0.13    0.44
   4  28   4   -0.19    0.45
  -4 -28  -4   -0.31    0.44
   5  28   4    1.23    0.48
  -5 -28  -4    2.64    0.48
   6  28   4    2.92    0.59
  -6 -28  -4    3.41    0.59
   7  28   4    1.82    0.57
  -7 -28  -4    1.07    0.53
   8  28   4    0.20    0.53
  -8 -28  -4    0.02    0.54
   9  28   4    0.47    0.62
  -9 -28  -4    0.33    0.60
  10  28   4    4.95    0.78
 -10 -28  -4    4.25    0.72
  11  28   4    1.29    0.63
 -11 -28  -4    1.38    0.65
  12  28   4    1.75    0.84
 -12 -28  -4    1.69    0.68
  13  28   4   -0.70    0.54
 -13 -28  -4   -0.08    0.81
  14  28   4   -0.03    0.67
 -14 -28  -4    1.14    0.86
  15  28   4    0.55    0.89
 -15 -28  -4   -0.12    0.93
  16  28   4    0.54    0.89
 -16 -28  -4    0.79    1.07
  17  28   4   -1.62    0.96
 -17 -28  -4   -0.45    1.35
   0  29   4    0.14    0.45
   1  29   4    2.43    0.51
  -1 -29  -4    1.83    0.49
   2  29   4    0.44    0.45
  -2 -29  -4    0.34    0.46
   3  29   4    3.03    0.54
  -3 -29  -4    2.64    0.50
   4  29   4   -0.05    0.48
  -4 -29  -4    1.18    0.50
   5  29   4    0.74    0.48
  -5 -29  -4   -0.10    0.45
   6  29   4    0.92    0.57
  -6 -29  -4    0.50    0.55
   7  29   4    0.72    0.57
  -7 -29  -4    0.10    0.54
   8  29   4    0.76    0.57
  -8 -29  -4    0.62    0.57
   9  29   4    0.92    0.66
  -9 -29  -4   -0.32    0.60
  10  29   4    0.19    0.66
 -10 -29  -4    0.41    0.62
  11  29   4   -0.04    0.64
 -11 -29  -4   -0.04    0.64
  12  29   4   -0.15    0.65
 -12 -29  -4    0.19    0.67
  13  29   4    0.12    0.65
 -13 -29  -4    0.27    0.90
  14  29   4    0.03    0.67
 -14 -29  -4    2.26    0.97
  15  29   4    1.56    1.18
 -15 -29  -4    0.88    0.98
  16  29   4    1.35    0.97
 -16 -29  -4    0.44    1.02
  17  29   4    1.86    1.06
 -17 -29  -4    1.18    1.11
   0  30   4    4.86    0.58
   1  30   4    1.20    0.50
  -1 -30  -4    1.60    0.50
   2  30   4    1.18    0.49
  -2 -30  -4    0.97    0.48
   3  30   4    0.45    0.52
  -3 -30  -4    0.10    0.50
   4  30   4    0.50    0.51
  -4 -30  -4   -0.54    0.49
   5  30   4    4.66    0.70
  -5 -30  -4    4.90    0.70
   6  30   4    0.78    0.60
  -6 -30  -4    0.90    0.59
   7  30   4    0.24    0.58
  -7 -30  -4    0.00    0.58
   8  30   4    0.17    0.58
  -8 -30  -4    0.82    0.60
   9  30   4    0.39    0.66
  -9 -30  -4   -0.53    0.67
  10  30   4    0.59    0.67
 -10 -30  -4   -0.87    0.66
  11  30   4    0.76    0.67
 -11 -30  -4   -0.10    0.92
  12  30   4    0.39    0.71
 -12 -30  -4   -0.05    0.71
  13  30   4    0.50    0.90
 -13 -30  -4    0.78    0.94
  14  30   4    1.47    0.96
 -14 -30  -4    1.71    1.26
  15  30   4   -0.13    0.93
 -15 -30  -4    1.44    1.01
  16  30   4    0.90    0.96
 -16 -30  -4   -1.58    1.03
   0  31   4    0.07    0.49
   1  31   4    3.38    0.55
  -1 -31  -4    2.86    0.54
   2  31   4    0.76    0.55
  -2 -31  -4    1.72    0.56
   3  31   4    1.22    0.55
  -3 -31  -4   -0.05    0.52
   4  31   4    0.09    0.52
  -4 -31  -4   -0.21    0.52
   5  31   4    0.21    0.60
  -5 -31  -4   -0.45    0.59
   6  31   4   -0.10    0.59
  -6 -31  -4    1.01    0.62
   7  31   4    0.03    0.59
  -7 -31  -4   -1.16    0.59
   8  31   4    0.74    0.72
  -8 -31  -4    0.24    0.62
   9  31   4    0.07    0.90
  -9 -31  -4    0.03    0.72
  10  31   4    0.32    0.97
 -10 -31  -4   -1.82    0.88
  11  31   4   -0.29    0.72
 -11 -31  -4    0.75    0.99
  12  31   4   -0.18    0.95
 -12 -31  -4    0.43    0.75
  13  31   4    0.85    1.02
 -13 -31  -4    1.02    1.34
  14  31   4    2.54    1.10
 -14 -31  -4    2.25    1.09
  15  31   4    2.24    1.03
 -15 -31  -4    3.55    1.40
   0  32   4    1.05    0.52
   1  32   4   -0.38    0.55
  -1 -32  -4    0.36    0.56
   2  32   4    0.78    0.56
  -2 -32  -4    0.51    0.56
   3  32   4   -0.32    0.54
  -3 -32  -4   -0.95    0.52
   4  32   4    0.06    0.56
  -4 -32  -4    0.58    0.63
   5  32   4    2.76    0.70
  -5 -32  -4    2.85    0.69
   6  32   4    2.02    0.66
  -6 -32  -4    1.70    0.76
   7  32   4    0.60    0.65
  -7 -32  -4    0.40    0.75
   8  32   4    1.68    0.76
  -8 -32  -4    1.19    0.76
   9  32   4   -0.31    0.71
  -9 -32  -4    0.70    0.74
  10  32   4    0.68    0.75
 -10 -32  -4    0.37    0.86
  11  32   4    2.57    0.81
 -11 -32  -4    1.23    0.78
  12  32   4    2.10    0.80
 -12 -32  -4    0.62    1.00
  13  32   4    2.16    1.10
 -13 -32  -4    2.29    1.10
  14  32   4    2.55    1.07
 -14 -32  -4    0.00    1.29
   0  33   4   -0.96    0.65
   1  33   4   -0.20    0.58
  -1 -33  -4    0.26    0.58
   2  33   4    0.25    0.58
  -2 -33  -4    0.44    0.58
   3  33   4    1.41    0.60
  -3 -33  -4    1.27    0.61
   4  33   4    0.96    0.68
  -4 -33  -4    0.99    0.78
   5  33   4    0.08    0.65
  -5 -33  -4    0.27    0.65
   6  33   4   -0.02    0.80
  -6 -33  -4    0.38    0.65
   7  33   4    0.16    0.64
  -7 -33  -4   -0.37    0.88
   8  33   4    0.73    0.75
  -8 -33  -4    1.08    0.77
   9  33   4   -0.41    0.97
  -9 -33  -4    0.13    0.73
  10  33   4    0.60    0.93
 -10 -33  -4    1.04    0.79
  11  33   4    1.44    1.06
 -11 -33  -4    1.02    0.80
  12  33   4    0.07    1.03
 -12 -33  -4   -0.03    1.00
  13  33   4    1.39    1.56
 -13 -33  -4    0.90    1.42
   0  34   4   -1.04    0.68
   1  34   4   -0.29    0.58
  -1 -34  -4   -0.59    0.67
   2  34   4    0.65    0.59
  -2 -34  -4    0.68    0.68
   3  34   4    1.71    0.76
  -3 -34  -4    0.40    0.70
   4  34   4   -0.33    0.80
  -4 -34  -4    0.60    0.79
   5  34   4    1.49    0.71
  -5 -34  -4    2.26    0.74
   6  34   4    0.32    0.68
  -6 -34  -4    2.45    0.74
   7  34   4    2.27    0.82
  -7 -34  -4    2.16    1.04
   8  34   4    1.60    0.81
  -8 -34  -4    3.46    1.52
   9  34   4   -0.46    1.05
  -9 -34  -4   -0.08    1.39
  10  34   4    0.51    1.01
 -10 -34  -4    0.08    1.02
  11  34   4    0.51    1.06
 -11 -34  -4    1.26    1.06
  12  34   4    1.58    1.51
 -12 -34  -4    0.75    1.43
   0  35   4    0.74    1.16
   1  35   4    0.89    0.81
  -1 -35  -4    0.20    0.72
   2  35   4    0.62    0.66
  -2 -35  -4    0.91    0.74
   3  35   4    0.01    0.69
  -3 -35  -4    0.10    0.82
   4  35   4    1.89    0.73
  -4 -35  -4    0.97    0.87
   5  35   4    0.06    0.78
  -5 -35  -4    0.21    0.86
   6  35   4   -0.30    0.79
  -6 -35  -4    0.51    1.48
   7  35   4    0.83    1.05
  -7 -35  -4   -1.67    1.41
   8  35   4    0.87    0.83
  -8 -35  -4    0.94    1.07
   9  35   4   -0.94    1.52
  -9 -35  -4   -2.26    1.47
  10  35   4    0.32    1.10
 -10 -35  -4   -2.52    1.40
 -11 -35  -4   -2.01    1.41
   0  36   4    0.72    0.74
   1  36   4   -1.00    0.99
  -1 -36  -4   -1.04    0.80
   2  36   4   -0.55    0.75
  -2 -36  -4   -0.35    0.87
   3  36   4    1.01    0.72
  -3 -36  -4    0.51    0.89
   4  36   4    1.73    0.89
  -4 -36  -4   -0.06    0.73
   5  36   4    2.01    1.64
  -5 -36  -4   -0.05    0.74
   6  36   4    0.91    0.84
  -6 -36  -4    0.82    0.76
   7  36   4    0.32    0.83
  -7 -36  -4   -0.87    1.56
   8  36   4    0.05    1.11
  -8 -36  -4    1.13    1.02
   9  36   4    1.31    1.60
  -9 -36  -4    1.39    1.15
   0  37   4    0.43    0.86
   1  37   4   -1.16    0.85
  -1 -37  -4   -0.44    0.98
   2  37   4    1.66    1.11
  -2 -37  -4   -0.40    1.06
   3  37   4    0.98    2.16
  -3 -37  -4   -0.74    0.87
   4  37   4   -0.28    0.86
  -4 -37  -4   -1.18    1.08
   5  37   4   -0.67    1.09
  -5 -37  -4    1.46    1.66
   6  37   4   -0.55    1.57
  -6 -37  -4   -0.12    1.17
   7  37   4    0.43    1.14
  -7 -37  -4    0.71    1.07
   0  38   4    0.28    1.17
   1  38   4    0.02    1.10
  -1 -38  -4   -0.13    1.14
   2  38   4   -1.05    1.12
  -2 -38  -4    2.67    1.63
   3  38   4    0.36    1.16
  -3 -38  -4   -0.60    0.93
   4  38   4    1.37    2.38
  -4 -38  -4    0.83    1.60
   0   0   5    0.28    0.07
   1   0   5   -0.02    0.04
   2   0   5   -0.07    0.05
   3   0   5   -0.29    0.06
   4   0   5    0.05    0.07
   5   0   5   -0.04    0.08
   6   0   5   -0.22    0.08
   7   0   5   -0.06    0.06
   8   0   5    0.08    0.12
   9   0   5   -0.24    0.12
  10   0   5   -0.14    0.14
  11   0   5   -0.24    0.14
  12   0   5   -0.06    0.16
  13   0   5   -0.36    0.17
  14   0   5   -0.09    0.19
  15   0   5   -0.17    0.20
  16   0   5    0.11    0.21
  17   0   5   -0.31    0.24
  18   0   5    0.44    0.27
  19   0   5    0.07    0.30
  20   0   5    0.06    0.33
  21   0   5    0.03    0.37
  22   0   5   -0.02    0.38
  23   0   5    0.87    0.57
  24   0   5    0.18    0.59
  25   0   5   -0.77    0.67
   0   1   5   -0.02    0.05
   1   1   5   13.24    0.27
  -1  -1  -5   13.02    0.26
   2   1   5    1.70    0.07
  -2  -1  -5    1.69    0.07
   3   1   5   12.60    0.24
  -3  -1  -5   12.19    0.23
   4   1   5    0.14    0.07
  -4  -1  -5    0.01    0.08
   5   1   5    9.96    0.20
  -5  -1  -5   10.09    0.24
   6   1   5    6.21    0.16
  -6  -1  -5    6.31    0.19
   7   1   5    0.01    0.11
  -7  -1  -5    0.13    0.10
   8   1   5    0.18    0.12
  -8  -1  -5   -0.13    0.11
   9   1   5   16.13    0.39
  -9  -1  -5   16.24    0.43
  10   1   5   -0.18    0.13
 -10  -1  -5   -0.27    0.15
  11   1   5   -0.21    0.14
 -11  -1  -5   -0.05    0.15
  12   1   5    0.00    0.16
 -12  -1  -5   -0.02    0.16
  13   1   5    9.93    0.33
 -13  -1  -5   10.05    0.34
  14   1   5    2.72    0.22
 -14  -1  -5    3.07    0.23
  15   1   5    0.80    0.20
 -15  -1  -5    1.06    0.21
  16   1   5    0.16    0.21
 -16  -1  -5    0.27    0.22
  17   1   5    1.62    0.25
 -17  -1  -5    1.07    0.25
  18   1   5    0.24    0.27
 -18  -1  -5    0.34    0.28
  19   1   5    4.01    0.35
 -19  -1  -5    4.00    0.36
  20   1   5    0.20    0.33
 -20  -1  -5    0.46    0.33
  21   1   5   -0.12    0.37
 -21  -1  -5    0.19    0.37
  22   1   5    0.14    0.39
 -22  -1  -5    0.00    0.39
  23   1   5    0.30    0.48
 -23  -1  -5   -0.02    0.44
  24   1   5   -0.40    0.61
 -24  -1  -5    0.54    0.62
  25   1   5   -0.56    0.75
 -25  -1  -5    0.60    0.75
   0   2   5   43.10    0.82
   1   2   5    1.33    0.07
  -1  -2  -5    1.19    0.07
   2   2   5   14.10    0.28
  -2  -2  -5   14.03    0.27
   3   2   5    1.34    0.08
  -3  -2  -5    1.42    0.08
   4   2   5   19.51    0.35
  -4  -2  -5   18.88    0.42
   5   2   5    0.30    0.07
  -5  -2  -5    0.37    0.10
   6   2   5    2.09    0.11
  -6  -2  -5    2.04    0.14
   7   2   5    4.07    0.14
  -7  -2  -5    3.62    0.16
   8   2   5    4.52    0.16
  -8  -2  -5    4.04    0.18
   9   2   5    0.20    0.12
  -9  -2  -5    0.10    0.13
  10   2   5   14.47    0.38
 -10  -2  -5   14.63    0.42
  11   2   5    0.09    0.14
 -11  -2  -5    0.15    0.18
  12   2   5   12.85    0.37
 -12  -2  -5   12.56    0.43
  13   2   5    3.02    0.20
 -13  -2  -5    2.84    0.24
  14   2   5    0.54    0.19
 -14  -2  -5    0.17    0.19
  15   2   5    3.53    0.24
 -15  -2  -5    3.60    0.26
  16   2   5   -0.31    0.22
 -16  -2  -5   -0.03    0.21
  17   2   5    0.41    0.25
 -17  -2  -5    0.55    0.25
  18   2   5    4.47    0.32
 -18  -2  -5    4.45    0.35
  19   2   5    1.51    0.30
 -19  -2  -5    2.08    0.33
  20   2   5    3.24    0.39
 -20  -2  -5    4.57    0.39
  21   2   5    0.69    0.37
 -21  -2  -5    1.04    0.37
  22   2   5   -0.04    0.40
 -22  -2  -5    0.68    0.41
  23   2   5    0.38    0.54
 -23  -2  -5    1.01    0.56
  24   2   5   -0.54    0.67
 -24  -2  -5    0.42    0.61
  25   2   5    0.50    0.73
 -25  -2  -5    0.80    0.71
   0   3   5    0.05    0.06
   1   3   5    7.86    0.18
  -1  -3  -5    7.80    0.17
   2   3   5    0.12    0.07
  -2  -3  -5    0.04    0.06
   3   3   5    0.23    0.06
  -3  -3  -5    0.47    0.08
   4   3   5    3.53    0.11
  -4  -3  -5    3.45    0.15
   5   3   5    9.43    0.26
  -5  -3  -5    8.90    0.24
   6   3   5   13.98    0.36
  -6  -3  -5   13.10    0.35
   7   3   5    1.86    0.14
  -7  -3  -5    1.58    0.14
   8   3   5    1.34    0.16
  -8  -3  -5    1.04    0.14
   9   3   5   25.19    0.64
  -9  -3  -5   24.65    0.63
  10   3   5    2.93    0.18
 -10  -3  -5    3.14    0.18
  11   3   5    0.98    0.16
 -11  -3  -5    1.14    0.16
  12   3   5    4.07    0.21
 -12  -3  -5    3.88    0.25
  13   3   5   13.24    0.40
 -13  -3  -5   13.53    0.46
  14   3   5   23.49    0.64
 -14  -3  -5   23.48    0.71
  15   3   5   -0.04    0.19
 -15  -3  -5    0.07    0.23
  16   3   5   -0.02    0.22
 -16  -3  -5   -0.50    0.24
  17   3   5    0.95    0.25
 -17  -3  -5    0.76    0.27
  18   3   5    1.40    0.27
 -18  -3  -5    1.50    0.31
  19   3   5   11.28    0.50
 -19  -3  -5   11.97    0.52
  20   3   5    0.36    0.33
 -20  -3  -5    0.63    0.32
  21   3   5    0.52    0.36
 -21  -3  -5    0.39    0.34
  22   3   5    0.21    0.40
 -22  -3  -5    0.05    0.37
  23   3   5    0.18    0.57
 -23  -3  -5   -0.30    0.48
  24   3   5   -0.72    0.72
 -24  -3  -5   -0.11    0.55
  25   3   5    0.96    0.80
 -25  -3  -5    1.43    0.64
   0   4   5    0.16    0.06
   1   4   5    0.14    0.07
  -1  -4  -5    0.07    0.08
   2   4   5    0.76    0.07
  -2  -4  -5    1.06    0.08
   3   4   5    5.88    0.15
  -3  -4  -5    5.89    0.17
   4   4   5    2.22    0.10
  -4  -4  -5    2.21    0.13
   5   4   5    0.54    0.13
  -5  -4  -5    0.41    0.10
   6   4   5   51.83    1.27
  -6  -4  -5   50.59    1.09
   7   4   5    2.28    0.16
  -7  -4  -5    2.03    0.14
   8   4   5   31.23    0.75
  -8  -4  -5   30.25    0.75
   9   4   5    7.87    0.29
  -9  -4  -5    7.28    0.27
  10   4   5   15.75    0.45
 -10  -4  -5   15.59    0.43
  11   4   5   12.97    0.41
 -11  -4  -5   12.57    0.38
  12   4   5   49.51    1.29
 -12  -4  -5   49.21    1.19
  13   4   5    0.59    0.17
 -13  -4  -5    0.89    0.21
  14   4   5    6.68    0.33
 -14  -4  -5    6.53    0.32
  15   4   5    0.72    0.21
 -15  -4  -5    0.46    0.23
  16   4   5    0.20    0.22
 -16  -4  -5   -0.18    0.26
  17   4   5   -0.05    0.23
 -17  -4  -5   -0.01    0.28
  18   4   5    0.98    0.27
 -18  -4  -5    1.21    0.32
  19   4   5    1.47    0.31
 -19  -4  -5    1.99    0.38
  20   4   5    0.71    0.34
 -20  -4  -5    0.45    0.38
  21   4   5    1.56    0.38
 -21  -4  -5    1.56    0.38
  22   4   5    0.13    0.43
 -22  -4  -5    0.17    0.38
  23   4   5    0.42    0.67
 -23  -4  -5    0.60    0.53
  24   4   5    0.46    0.70
 -24  -4  -5   -1.37    0.66
  25   4   5    2.67    0.86
 -25  -4  -5    1.97    0.66
   0   5   5    0.02    0.08
   1   5   5   -0.04    0.08
  -1  -5  -5    0.05    0.09
   2   5   5    7.86    0.20
  -2  -5  -5    7.67    0.20
   3   5   5    2.76    0.11
  -3  -5  -5    2.82    0.12
   4   5   5    0.26    0.08
  -4  -5  -5    0.41    0.12
   5   5   5   -0.09    0.07
  -5  -5  -5   -0.02    0.11
   6   5   5    0.50    0.15
  -6  -5  -5    0.32    0.09
   7   5   5    3.61    0.20
  -7  -5  -5    3.33    0.17
   8   5   5   47.85    1.15
  -8  -5  -5   45.17    1.08
   9   5   5   31.59    0.85
  -9  -5  -5   31.71    0.78
  10   5   5   32.69    0.85
 -10  -5  -5   31.90    0.83
  11   5   5   13.06    0.43
 -11  -5  -5   12.39    0.39
  12   5   5    0.69    0.19
 -12  -5  -5    1.34    0.18
  13   5   5    0.26    0.26
 -13  -5  -5    0.26    0.17
  14   5   5   12.17    0.48
 -14  -5  -5   12.38    0.45
  15   5   5    0.75    0.23
 -15  -5  -5    1.34    0.25
  16   5   5   -0.31    0.23
 -16  -5  -5    0.42    0.27
  17   5   5    0.60    0.26
 -17  -5  -5    0.11    0.28
  18   5   5    1.43    0.28
 -18  -5  -5    1.53    0.33
  19   5   5    7.10    0.39
 -19  -5  -5    8.84    0.51
  20   5   5    0.11    0.34
 -20  -5  -5   -0.07    0.37
  21   5   5    0.08    0.39
 -21  -5  -5   -0.09    0.39
  22   5   5    0.18    0.44
 -22  -5  -5    0.13    0.43
  23   5   5    0.42    0.58
 -23  -5  -5    0.95    0.51
  24   5   5    1.03    0.73
 -24  -5  -5    0.59    0.61
  25   5   5   -0.26    0.82
 -25  -5  -5    0.29    0.62
   0   6   5   11.34    0.26
   1   6   5    5.27    0.17
  -1  -6  -5    5.29    0.16
   2   6   5    4.25    0.14
  -2  -6  -5    4.63    0.15
   3   6   5   19.24    0.43
  -3  -6  -5   19.10    0.43
   4   6   5    0.35    0.07
  -4  -6  -5    0.39    0.13
   5   6   5   25.29    0.61
  -5  -6  -5   24.89    0.60
   6   6   5   44.60    1.18
  -6  -6  -5   43.69    0.98
   7   6   5    0.71    0.16
  -7  -6  -5    1.07    0.14
   8   6   5   33.16    0.88
  -8  -6  -5   32.73    0.78
   9   6   5    7.22    0.29
  -9  -6  -5    6.01    0.24
  10   6   5    1.40    0.20
 -10  -6  -5    1.16    0.17
  11   6   5    8.98    0.37
 -11  -6  -5    9.44    0.35
  12   6   5   16.03    0.54
 -12  -6  -5   15.26    0.49
  13   6   5    2.98    0.25
 -13  -6  -5    3.16    0.23
  14   6   5    0.75    0.23
 -14  -6  -5    0.95    0.21
  15   6   5    0.25    0.29
 -15  -6  -5    0.83    0.26
  16   6   5   -0.61    0.30
 -16  -6  -5    0.06    0.27
  17   6   5    0.34    0.28
 -17  -6  -5    0.68    0.30
  18   6   5    0.21    0.31
 -18  -6  -5    0.36    0.32
  19   6   5    1.92    0.35
 -19  -6  -5    1.35    0.35
  20   6   5   -0.20    0.33
 -20  -6  -5    0.20    0.37
  21   6   5    0.17    0.41
 -21  -6  -5   -0.14    0.40
  22   6   5    0.52    0.45
 -22  -6  -5    0.81    0.44
  23   6   5   -0.12    0.61
 -23  -6  -5    0.39    0.66
  24   6   5    0.21    0.74
 -24  -6  -5   -0.20    0.67
  25   6   5    2.61    0.90
 -25  -6  -5    1.00    0.62
   0   7   5   -0.06    0.11
   1   7   5    9.64    0.27
  -1  -7  -5    9.34    0.25
   2   7   5   21.56    0.44
  -2  -7  -5   20.90    0.43
   3   7   5    4.16    0.15
  -3  -7  -5    4.20    0.15
   4   7   5   -0.01    0.09
  -4  -7  -5   -0.05    0.08
   5   7   5    4.91    0.18
  -5  -7  -5    4.91    0.20
   6   7   5    3.87    0.18
  -6  -7  -5    3.36    0.18
   7   7   5   23.99    0.72
  -7  -7  -5   23.40    0.60
   8   7   5   74.02    1.92
  -8  -7  -5   71.86    1.74
   9   7   5   13.98    0.47
  -9  -7  -5   13.18    0.39
  10   7   5   90.13    2.25
 -10  -7  -5   87.13    2.11
  11   7   5    7.38    0.34
 -11  -7  -5    6.87    0.30
  12   7   5    6.57    0.33
 -12  -7  -5    6.05    0.29
  13   7   5    6.32    0.35
 -13  -7  -5    5.74    0.29
  14   7   5    0.11    0.24
 -14  -7  -5   -0.05    0.20
  15   7   5    2.09    0.27
 -15  -7  -5    1.96    0.26
  16   7   5    0.25    0.31
 -16  -7  -5    0.56    0.24
  17   7   5    0.74    0.36
 -17  -7  -5    0.07    0.30
  18   7   5    2.54    0.42
 -18  -7  -5    2.73    0.35
  19   7   5   -0.94    0.43
 -19  -7  -5    0.85    0.33
  20   7   5    1.58    0.55
 -20  -7  -5    1.79    0.41
  21   7   5    0.37    0.55
 -21  -7  -5    0.20    0.42
  22   7   5    1.29    0.67
 -22  -7  -5    0.76    0.47
  23   7   5    0.14    0.91
 -23  -7  -5    0.79    0.65
  24   7   5    1.56    0.78
 -24  -7  -5    0.41    0.68
  25   7   5    1.36    0.87
 -25  -7  -5    0.35    0.81
   0   8   5    5.45    0.18
   1   8   5   29.32    0.68
  -1  -8  -5   29.30    0.64
   2   8   5    9.50    0.26
  -2  -8  -5    9.13    0.22
   3   8   5    7.65    0.22
  -3  -8  -5    7.99    0.22
   4   8   5    9.77    0.26
  -4  -8  -5    9.94    0.28
   5   8   5    2.12    0.14
  -5  -8  -5    2.16    0.16
   6   8   5   12.76    0.36
  -6  -8  -5   13.57    0.39
   7   8   5    2.17    0.20
  -7  -8  -5    2.50    0.17
   8   8   5    3.15    0.24
  -8  -8  -5    2.98    0.18
   9   8   5    5.48    0.29
  -9  -8  -5    5.18    0.22
  10   8   5    0.84    0.21
 -10  -8  -5    1.08    0.18
  11   8   5    2.34    0.24
 -11  -8  -5    2.43    0.20
  12   8   5    3.73    0.28
 -12  -8  -5    3.25    0.23
  13   8   5    0.89    0.25
 -13  -8  -5    1.70    0.21
  14   8   5    0.17    0.25
 -14  -8  -5   -0.12    0.20
  15   8   5    2.74    0.30
 -15  -8  -5    2.38    0.27
  16   8   5   -0.16    0.25
 -16  -8  -5    0.35    0.26
  17   8   5   -0.15    0.35
 -17  -8  -5    0.12    0.30
  18   8   5    0.12    0.43
 -18  -8  -5    0.02    0.31
  19   8   5    0.71    0.48
 -19  -8  -5    1.08    0.33
  20   8   5   -0.39    0.50
 -20  -8  -5    0.36    0.38
  21   8   5    0.12    0.57
 -21  -8  -5    0.30    0.40
  22   8   5    0.60    0.69
 -22  -8  -5    0.98    0.57
  23   8   5    0.68    0.95
 -23  -8  -5    0.37    0.61
  24   8   5   -0.23    0.81
 -24  -8  -5    0.15    0.67
  25   8   5   -0.10    0.87
 -25  -8  -5    0.65    0.81
   0   9   5   -0.15    0.11
   1   9   5    9.98    0.26
  -1  -9  -5    9.71    0.25
   2   9   5   21.29    0.49
  -2  -9  -5   20.72    0.47
   3   9   5    0.12    0.11
  -3  -9  -5    0.03    0.11
   4   9   5   13.79    0.32
  -4  -9  -5   13.88    0.37
   5   9   5    0.16    0.12
  -5  -9  -5    0.10    0.11
   6   9   5   23.10    0.60
  -6  -9  -5   22.48    0.61
   7   9   5   -0.24    0.12
  -7  -9  -5   -0.02    0.15
   8   9   5   49.32    1.38
  -8  -9  -5   46.41    1.12
   9   9   5    2.44    0.24
  -9  -9  -5    2.32    0.18
  10   9   5   20.35    0.70
 -10  -9  -5   20.90    0.60
  11   9   5   -0.03    0.23
 -11  -9  -5    0.13    0.17
  12   9   5    0.06    0.23
 -12  -9  -5   -0.05    0.18
  13   9   5    5.13    0.33
 -13  -9  -5    5.36    0.29
  14   9   5    1.31    0.27
 -14  -9  -5    1.18    0.26
  15   9   5    0.81    0.28
 -15  -9  -5    0.95    0.26
  16   9   5    0.93    0.30
 -16  -9  -5    1.42    0.28
  17   9   5   -0.42    0.35
 -17  -9  -5    0.00    0.27
  18   9   5    2.39    0.49
 -18  -9  -5    1.63    0.38
  19   9   5   -0.46    0.48
 -19  -9  -5    0.09    0.33
  20   9   5   -0.21    0.51
 -20  -9  -5    0.87    0.36
  21   9   5    1.11    0.59
 -21  -9  -5    1.66    0.50
  22   9   5    2.73    0.75
 -22  -9  -5    0.66    0.47
  23   9   5    1.89    0.99
 -23  -9  -5    1.81    0.66
  24   9   5    1.18    1.19
 -24  -9  -5   -0.02    1.02
  25   9   5   -1.36    1.15
 -25  -9  -5    0.16    1.07
   0  10   5   28.29    0.63
   1  10   5    0.45    0.12
  -1 -10  -5    0.62    0.12
   2  10   5   13.39    0.33
  -2 -10  -5   13.92    0.36
   3  10   5    0.14    0.12
  -3 -10  -5    0.45    0.12
   4  10   5    4.58    0.17
  -4 -10  -5    4.56    0.18
   5  10   5    0.36    0.12
  -5 -10  -5    0.44    0.14
   6  10   5   11.84    0.36
  -6 -10  -5   11.58    0.37
   7  10   5   -0.04    0.13
  -7 -10  -5   -0.04    0.15
   8  10   5    5.59    0.25
  -8 -10  -5    5.59    0.25
   9  10   5    0.84    0.23
  -9 -10  -5    0.49    0.16
  10  10   5    0.21    0.24
 -10 -10  -5    0.60    0.16
  11  10   5    3.07    0.30
 -11 -10  -5    2.17    0.21
  12  10   5    3.72    0.33
 -12 -10  -5    3.61    0.25
  13  10   5    2.39    0.28
 -13 -10  -5    2.07    0.23
  14  10   5    5.08    0.35
 -14 -10  -5    5.63    0.33
  15  10   5    2.17    0.32
 -15 -10  -5    2.47    0.33
  16  10   5    4.47    0.39
 -16 -10  -5    4.28    0.34
  17  10   5   -0.57    0.35
 -17 -10  -5    0.07    0.31
  18  10   5   -0.40    0.45
 -18 -10  -5    0.92    0.33
  19  10   5   -0.76    0.47
 -19 -10  -5    0.07    0.40
  20  10   5   -0.20    0.52
 -20 -10  -5   -0.04    0.52
  21  10   5    1.20    0.60
 -21 -10  -5    0.25    0.62
  22  10   5   -0.14    0.71
 -22 -10  -5    0.44    0.76
  23  10   5    0.59    0.97
 -23 -10  -5    0.27    0.90
  24  10   5    0.16    1.19
 -24 -10  -5   -0.34    1.01
  25  10   5    0.21    1.43
 -25 -10  -5    1.47    1.64
   0  11   5   -0.26    0.13
   1  11   5    0.37    0.13
  -1 -11  -5    0.38    0.12
   2  11   5   40.13    0.89
  -2 -11  -5   39.14    0.85
   3  11   5   -0.04    0.14
  -3 -11  -5    0.19    0.13
   4  11   5   41.72    0.93
  -4 -11  -5   41.79    0.95
   5  11   5    4.06    0.18
  -5 -11  -5    4.09    0.21
   6  11   5   22.25    0.57
  -6 -11  -5   20.82    0.54
   7  11   5    0.18    0.14
  -7 -11  -5    0.56    0.17
   8  11   5   13.51    0.40
  -8 -11  -5   14.20    0.44
   9  11   5    1.64    0.17
  -9 -11  -5    1.60    0.19
  10  11   5   -0.56    0.24
 -10 -11  -5   -0.14    0.17
  11  11   5    3.24    0.28
 -11 -11  -5    2.95    0.23
  12  11   5    3.17    0.32
 -12 -11  -5    3.21    0.24
  13  11   5   -0.48    0.26
 -13 -11  -5    0.25    0.21
  14  11   5    3.06    0.33
 -14 -11  -5    3.30    0.31
  15  11   5    0.20    0.29
 -15 -11  -5   -0.03    0.30
  16  11   5   -0.04    0.37
 -16 -11  -5   -0.25    0.31
  17  11   5   -0.01    0.39
 -17 -11  -5    0.07    0.39
  18  11   5    0.20    0.48
 -18 -11  -5   -0.05    0.46
  19  11   5   -0.15    0.49
 -19 -11  -5    0.18    0.48
  20  11   5    0.59    0.57
 -20 -11  -5   -0.13    0.52
  21  11   5    1.65    0.59
 -21 -11  -5    1.12    0.66
  22  11   5   -0.93    0.80
 -22 -11  -5    0.33    0.86
  23  11   5   -0.40    1.00
 -23 -11  -5    0.29    0.91
  24  11   5   -0.45    1.20
 -24 -11  -5    0.45    1.01
   0  12   5   21.70    0.52
   1  12   5   14.46    0.37
  -1 -12  -5   15.38    0.40
   2  12   5    7.66    0.25
  -2 -12  -5    7.89    0.25
   3  12   5   16.28    0.43
  -3 -12  -5   15.71    0.43
   4  12   5    1.90    0.16
  -4 -12  -5    1.82    0.16
   5  12   5   -0.02    0.12
  -5 -12  -5   -0.10    0.15
   6  12   5    0.60    0.16
  -6 -12  -5    0.29    0.13
   7  12   5    0.16    0.15
  -7 -12  -5   -0.02    0.15
   8  12   5    0.68    0.16
  -8 -12  -5    0.64    0.18
   9  12   5    1.60    0.17
  -9 -12  -5    1.66    0.20
  10  12   5    0.06    0.16
 -10 -12  -5    0.19    0.18
  11  12   5    3.58    0.27
 -11 -12  -5    3.60    0.24
  12  12   5    0.25    0.23
 -12 -12  -5    0.07    0.20
  13  12   5    0.09    0.25
 -13 -12  -5    0.10    0.25
  14  12   5    0.57    0.27
 -14 -12  -5    0.16    0.28
  15  12   5    1.06    0.38
 -15 -12  -5    0.21    0.28
  16  12   5    4.68    0.48
 -16 -12  -5    4.70    0.42
  17  12   5    0.12    0.42
 -17 -12  -5   -0.03    0.40
  18  12   5    6.11    0.61
 -18 -12  -5    6.65    0.52
  19  12   5   -0.23    0.51
 -19 -12  -5    0.04    0.51
  20  12   5    2.28    0.59
 -20 -12  -5    2.20    0.54
  21  12   5    0.99    0.65
 -21 -12  -5    2.26    0.64
  22  12   5    0.75    0.86
 -22 -12  -5    0.41    0.85
  23  12   5    1.14    1.06
 -23 -12  -5    1.23    0.93
  24  12   5   -1.08    1.23
 -24 -12  -5   -0.47    1.03
   0  13   5    0.00    0.14
   1  13   5   -0.08    0.14
  -1 -13  -5   -0.21    0.13
   2  13   5   27.04    0.62
  -2 -13  -5   26.32    0.64
   3  13   5   25.50    0.65
  -3 -13  -5   24.57    0.63
   4  13   5   22.73    0.57
  -4 -13  -5   23.37    0.60
   5  13   5    1.89    0.16
  -5 -13  -5    1.70    0.18
   6  13   5    7.16    0.29
  -6 -13  -5    6.91    0.28
   7  13   5   10.28    0.36
  -7 -13  -5   10.67    0.36
   8  13   5   -0.20    0.16
  -8 -13  -5    0.19    0.17
   9  13   5    3.04    0.21
  -9 -13  -5    3.07    0.23
  10  13   5    2.96    0.22
 -10 -13  -5    3.03    0.24
  11  13   5    3.24    0.20
 -11 -13  -5    3.28    0.25
  12  13   5    0.73    0.35
 -12 -13  -5    0.43    0.22
  13  13   5    1.12    0.40
 -13 -13  -5    0.51    0.29
  14  13   5    1.97    0.42
 -14 -13  -5    1.45    0.31
  15  13   5    2.50    0.44
 -15 -13  -5    1.79    0.33
  16  13   5    0.33    0.42
 -16 -13  -5   -0.46    0.35
  17  13   5    4.68    0.51
 -17 -13  -5    3.86    0.49
  18  13   5    1.12    0.45
 -18 -13  -5    0.74    0.44
  19  13   5    1.29    0.54
 -19 -13  -5    0.67    0.50
  20  13   5    0.16    0.58
 -20 -13  -5   -0.14    0.54
  21  13   5    1.23    0.76
 -21 -13  -5    1.56    0.64
  22  13   5   -0.23    0.79
 -22 -13  -5    0.01    0.91
  23  13   5   -0.16    1.25
 -23 -13  -5    0.25    0.96
  24  13   5   -1.49    1.28
 -24 -13  -5   -1.16    1.20
   0  14   5   13.04    0.38
   1  14   5    8.42    0.28
  -1 -14  -5    7.66    0.27
   2  14   5   11.33    0.32
  -2 -14  -5   11.59    0.36
   3  14   5    2.00    0.19
  -3 -14  -5    1.92    0.19
   4  14   5   -0.16    0.16
  -4 -14  -5   -0.20    0.15
   5  14   5    0.99    0.15
  -5 -14  -5    0.81    0.16
   6  14   5    0.23    0.16
  -6 -14  -5    0.49    0.18
   7  14   5    0.71    0.16
  -7 -14  -5    0.50    0.15
   8  14   5    1.58    0.20
  -8 -14  -5    1.46    0.20
   9  14   5    0.38    0.18
  -9 -14  -5    0.35    0.20
  10  14   5    0.89    0.18
 -10 -14  -5    0.36    0.22
  11  14   5    5.42    0.27
 -11 -14  -5    4.47    0.28
  12  14   5    0.95    0.26
 -12 -14  -5    0.49    0.23
  13  14   5    0.07    0.40
 -13 -14  -5   -0.19    0.30
  14  14   5    0.75    0.43
 -14 -14  -5    0.64    0.31
  15  14   5    0.36    0.44
 -15 -14  -5   -0.15    0.32
  16  14   5    4.89    0.51
 -16 -14  -5    4.12    0.43
  17  14   5    4.46    0.52
 -17 -14  -5    3.89    0.51
  18  14   5    8.40    0.63
 -18 -14  -5    7.18    0.56
  19  14   5    0.74    0.54
 -19 -14  -5   -0.25    0.57
  20  14   5    2.37    0.60
 -20 -14  -5    3.00    0.61
  21  14   5    1.68    0.78
 -21 -14  -5    1.10    0.70
  22  14   5   -1.17    0.85
 -22 -14  -5   -0.71    0.91
  23  14   5   -0.90    1.26
 -23 -14  -5    0.15    0.95
  24  14   5   -0.27    1.38
 -24 -14  -5    0.65    1.42
   0  15   5   -0.33    0.16
   1  15   5    6.88    0.26
  -1 -15  -5    6.66    0.26
   2  15   5   20.00    0.53
  -2 -15  -5   18.92    0.51
   3  15   5   44.03    1.12
  -3 -15  -5   44.94    1.10
   4  15   5   26.24    0.72
  -4 -15  -5   27.26    0.69
   5  15   5   -0.21    0.15
  -5 -15  -5   -0.16    0.16
   6  15   5    3.84    0.23
  -6 -15  -5    4.16    0.24
   7  15   5    8.48    0.34
  -7 -15  -5    8.64    0.34
   8  15   5    0.11    0.16
  -8 -15  -5    0.01    0.19
   9  15   5    0.29    0.16
  -9 -15  -5    0.10    0.20
  10  15   5    3.18    0.24
 -10 -15  -5    3.57    0.26
  11  15   5    0.22    0.20
 -11 -15  -5    0.99    0.25
  12  15   5    2.64    0.29
 -12 -15  -5    2.00    0.29
  13  15   5    0.29    0.31
 -13 -15  -5    0.05    0.33
  14  15   5    0.47    0.47
 -14 -15  -5    1.14    0.34
  15  15   5    6.83    0.60
 -15 -15  -5    6.45    0.46
  16  15   5   -0.07    0.45
 -16 -15  -5    1.14    0.37
  17  15   5    5.61    0.57
 -17 -15  -5    5.34    0.58
  18  15   5    0.42    0.48
 -18 -15  -5    0.39    0.51
  19  15   5    0.99    0.57
 -19 -15  -5    0.67    0.53
  20  15   5    0.31    0.59
 -20 -15  -5    0.66    0.67
  21  15   5    0.87    0.88
 -21 -15  -5    1.49    0.83
  22  15   5    0.23    0.97
 -22 -15  -5    0.11    0.96
  23  15   5   -2.40    1.30
 -23 -15  -5   -1.49    0.97
   0  16   5    5.97    0.26
   1  16   5    3.22    0.21
  -1 -16  -5    3.02    0.20
   2  16   5    0.25    0.15
  -2 -16  -5    0.03    0.17
   3  16   5    0.58    0.18
  -3 -16  -5    0.30    0.19
   4  16   5    0.40    0.18
  -4 -16  -5    0.30    0.18
   5  16   5    2.45    0.20
  -5 -16  -5    2.72    0.20
   6  16   5    5.41    0.28
  -6 -16  -5    5.03    0.27
   7  16   5    0.36    0.17
  -7 -16  -5    0.04    0.20
   8  16   5   24.75    0.72
  -8 -16  -5   23.41    0.68
   9  16   5    0.22    0.16
  -9 -16  -5   -0.05    0.21
  10  16   5    5.82    0.30
 -10 -16  -5    6.42    0.32
  11  16   5    2.80    0.25
 -11 -16  -5    2.94    0.27
  12  16   5   -0.01    0.26
 -12 -16  -5    0.21    0.34
  13  16   5   -0.57    0.24
 -13 -16  -5   -0.46    0.34
  14  16   5   -0.35    0.29
 -14 -16  -5   -0.27    0.36
  15  16   5    0.13    0.47
 -15 -16  -5    0.16    0.37
  16  16   5    3.24    0.55
 -16 -16  -5    1.69    0.40
  17  16   5    3.74    0.54
 -17 -16  -5    2.74    0.42
  18  16   5    2.56    0.53
 -18 -16  -5    1.35    0.58
  19  16   5    0.67    0.58
 -19 -16  -5   -0.20    0.51
  20  16   5   -0.20    0.65
 -20 -16  -5    0.06    0.69
  21  16   5   -0.06    0.93
 -21 -16  -5   -0.60    0.82
  22  16   5    0.59    1.39
 -22 -16  -5    1.55    0.92
  23  16   5    0.11    1.40
 -23 -16  -5    0.79    1.16
   0  17   5   -0.13    0.17
   1  17   5    2.24    0.20
  -1 -17  -5    1.67    0.19
   2  17   5   40.63    1.05
  -2 -17  -5   40.51    1.05
   3  17   5    3.66    0.24
  -3 -17  -5    4.19    0.25
   4  17   5   28.00    0.75
  -4 -17  -5   27.38    0.73
   5  17   5    1.16    0.21
  -5 -17  -5    1.35    0.19
   6  17   5    1.23    0.20
  -6 -17  -5    0.65    0.21
   7  17   5    3.21    0.24
  -7 -17  -5    3.90    0.27
   8  17   5    2.70    0.23
  -8 -17  -5    1.45    0.21
   9  17   5    0.07    0.17
  -9 -17  -5   -0.01    0.22
  10  17   5    0.82    0.23
 -10 -17  -5    0.97    0.24
  11  17   5    1.39    0.26
 -11 -17  -5    1.74    0.28
  12  17   5    1.35    0.29
 -12 -17  -5    1.22    0.30
  13  17   5   -0.37    0.26
 -13 -17  -5   -0.39    0.36
  14  17   5    0.02    0.29
 -14 -17  -5   -0.25    0.38
  15  17   5    5.81    0.44
 -15 -17  -5    5.67    0.48
  16  17   5    1.03    0.51
 -16 -17  -5    1.32    0.41
  17  17   5    2.14    0.52
 -17 -17  -5    3.23    0.43
  18  17   5    0.88    0.52
 -18 -17  -5    0.17    0.39
  19  17   5   -0.34    0.53
 -19 -17  -5   -1.12    0.59
  20  17   5    1.44    0.80
 -20 -17  -5    2.28    0.79
  21  17   5    0.40    1.08
 -21 -17  -5    0.25    0.85
  22  17   5    0.71    2.58
 -22 -17  -5   -0.69    0.92
  23  17   5    0.55    1.44
 -23 -17  -5   -0.31    1.01
   0  18   5    0.76    0.19
   1  18   5    0.21    0.19
  -1 -18  -5    0.45    0.18
   2  18   5    7.40    0.33
  -2 -18  -5    7.11    0.32
   3  18   5    0.45    0.20
  -3 -18  -5    0.23    0.19
   4  18   5   25.61    0.70
  -4 -18  -5   25.69    0.72
   5  18   5    0.56    0.21
  -5 -18  -5    0.40    0.19
   6  18   5    0.11    0.20
  -6 -18  -5    0.44    0.22
   7  18   5    0.28    0.20
  -7 -18  -5    0.20    0.22
   8  18   5    6.84    0.34
  -8 -18  -5    6.31    0.34
   9  18   5    0.91    0.20
  -9 -18  -5    0.77    0.25
  10  18   5    3.53    0.30
 -10 -18  -5    4.29    0.32
  11  18   5    1.05    0.28
 -11 -18  -5    0.94    0.28
  12  18   5    0.62    0.29
 -12 -18  -5    0.52    0.31
  13  18   5    1.06    0.31
 -13 -18  -5    0.72    0.39
  14  18   5    2.24    0.32
 -14 -18  -5    2.88    0.44
  15  18   5    1.54    0.36
 -15 -18  -5    1.92    0.44
  16  18   5    0.13    0.38
 -16 -18  -5   -0.16    0.40
  17  18   5    0.16    0.54
 -17 -18  -5   -0.16    0.40
  18  18   5    3.12    0.57
 -18 -18  -5    4.82    0.58
  19  18   5    1.29    0.64
 -19 -18  -5    0.97    0.67
  20  18   5    2.10    0.84
 -20 -18  -5    1.26    0.78
  21  18   5   -1.35    1.06
 -21 -18  -5    0.68    0.88
  22  18   5   -0.90    1.36
 -22 -18  -5    1.52    0.97
   0  19   5   -0.22    0.19
   1  19   5    0.36    0.20
  -1 -19  -5    0.17    0.19
   2  19   5   23.24    0.72
  -2 -19  -5   23.35    0.70
   3  19   5   14.44    0.50
  -3 -19  -5   13.50    0.46
   4  19   5    9.23    0.37
  -4 -19  -5    9.48    0.38
   5  19   5    2.39    0.25
  -5 -19  -5    2.97    0.25
   6  19   5    0.16    0.20
  -6 -19  -5    0.10    0.22
   7  19   5   -0.39    0.23
  -7 -19  -5   -0.41    0.24
   8  19   5    3.46    0.28
  -8 -19  -5    3.38    0.29
   9  19   5    1.28    0.27
  -9 -19  -5    0.65    0.28
  10  19   5    4.24    0.35
 -10 -19  -5    3.86    0.34
  11  19   5    1.96    0.34
 -11 -19  -5    2.31    0.32
  12  19   5    0.76    0.32
 -12 -19  -5    0.40    0.33
  13  19   5   -0.10    0.32
 -13 -19  -5   -0.15    0.33
  14  19   5    0.21    0.29
 -14 -19  -5   -0.34    0.37
  15  19   5   -0.25    0.32
 -15 -19  -5    0.06    0.41
  16  19   5    0.31    0.32
 -16 -19  -5   -0.17    0.41
  17  19   5   -0.04    0.54
 -17 -19  -5    0.08    0.51
  18  19   5   -0.22    0.54
 -18 -19  -5   -0.10    0.49
  19  19   5   -1.18    0.63
 -19 -19  -5    0.18    0.62
  20  19   5    1.93    0.86
 -20 -19  -5    2.81    0.94
  21  19   5   -0.18    1.13
 -21 -19  -5   -0.06    0.90
  22  19   5   -1.08    1.23
 -22 -19  -5    1.60    0.96
   0  20   5   -0.53    0.20
   1  20   5   -0.02    0.20
  -1 -20  -5    0.12    0.20
   2  20   5   16.44    0.55
  -2 -20  -5   15.87    0.54
   3  20   5    1.12    0.25
  -3 -20  -5    1.56    0.24
   4  20   5   22.23    0.69
  -4 -20  -5   21.46    0.65
   5  20   5    0.07    0.22
  -5 -20  -5    0.20    0.22
   6  20   5   -0.06    0.22
  -6 -20  -5    0.47    0.25
   7  20   5    0.05    0.25
  -7 -20  -5    0.10    0.26
   8  20   5    2.58    0.29
  -8 -20  -5    1.99    0.29
   9  20   5    0.42    0.28
  -9 -20  -5   -0.24    0.28
  10  20   5    0.42    0.29
 -10 -20  -5   -0.18    0.30
  11  20   5   -0.46    0.32
 -11 -20  -5   -0.17    0.29
  12  20   5    0.00    0.33
 -12 -20  -5    0.72    0.35
  13  20   5    1.83    0.36
 -13 -20  -5    2.35    0.38
  14  20   5    2.95    0.38
 -14 -20  -5    3.00    0.40
  15  20   5    1.82    0.36
 -15 -20  -5    2.20    0.47
  16  20   5   -0.05    0.40
 -16 -20  -5    0.28    0.43
  17  20   5    3.13    0.45
 -17 -20  -5    3.54    0.58
  18  20   5    1.12    0.56
 -18 -20  -5    1.23    0.54
  19  20   5    0.77    0.86
 -19 -20  -5    0.21    0.56
  20  20   5    1.56    1.05
 -20 -20  -5    0.60    0.84
  21  20   5   -1.92    1.32
 -21 -20  -5   -1.00    0.92
  22  20   5   -0.42    1.38
 -22 -20  -5    2.25    1.09
   0  21   5   -0.27    0.21
   1  21   5    1.61    0.26
  -1 -21  -5    1.31    0.25
   2  21   5   19.18    0.62
  -2 -21  -5   19.01    0.62
   3  21   5   10.84    0.47
  -3 -21  -5   11.13    0.44
   4  21   5    5.70    0.36
  -4 -21  -5    5.06    0.30
   5  21   5    6.14    0.34
  -5 -21  -5    5.86    0.32
   6  21   5   -0.10    0.23
  -6 -21  -5   -0.52    0.27
   7  21   5    0.12    0.27
  -7 -21  -5    0.42    0.28
   8  21   5    2.53    0.30
  -8 -21  -5    1.70    0.31
   9  21   5   -0.10    0.30
  -9 -21  -5    0.57    0.32
  10  21   5    0.58    0.31
 -10 -21  -5    0.48    0.32
  11  21   5   -0.36    0.33
 -11 -21  -5   -0.26    0.35
  12  21   5    5.44    0.46
 -12 -21  -5    5.62    0.46
  13  21   5   -0.43    0.35
 -13 -21  -5   -0.54    0.36
  14  21   5    0.21    0.34
 -14 -21  -5   -0.30    0.37
  15  21   5    0.27    0.35
 -15 -21  -5    0.66    0.40
  16  21   5    0.20    0.36
 -16 -21  -5    0.03    0.55
  17  21   5    0.54    0.41
 -17 -21  -5    1.28    0.56
  18  21   5    0.25    0.59
 -18 -21  -5    0.81    0.56
  19  21   5   -1.10    0.61
 -19 -21  -5   -0.43    0.58
  20  21   5    1.43    1.09
 -20 -21  -5    1.55    0.88
  21  21   5   -0.32    1.22
 -21 -21  -5   -0.81    0.93
   0  22   5    3.88    0.30
   1  22   5    0.33    0.25
  -1 -22  -5    0.34    0.25
   2  22   5    3.11    0.30
  -2 -22  -5    3.55    0.30
   3  22   5   -0.11    0.26
  -3 -22  -5    0.52    0.26
   4  22   5    1.72    0.30
  -4 -22  -5    2.87    0.30
   5  22   5    0.60    0.28
  -5 -22  -5    0.53    0.27
   6  22   5    3.20    0.30
  -6 -22  -5    2.91    0.33
   7  22   5    0.09    0.28
  -7 -22  -5   -0.17    0.29
   8  22   5   11.77    0.53
  -8 -22  -5   11.21    0.54
   9  22   5    0.71    0.32
  -9 -22  -5    0.51    0.34
  10  22   5    0.58    0.32
 -10 -22  -5    0.16    0.33
  11  22   5   -0.51    0.35
 -11 -22  -5   -0.14    0.36
  12  22   5    0.03    0.35
 -12 -22  -5   -0.40    0.37
  13  22   5    0.58    0.38
 -13 -22  -5    0.76    0.40
  14  22   5   -1.07    0.37
 -14 -22  -5   -0.34    0.44
  15  22   5    1.07    0.38
 -15 -22  -5    0.41    0.42
  16  22   5    0.17    0.38
 -16 -22  -5    0.25    0.48
  17  22   5    3.47    0.49
 -17 -22  -5    3.24    0.57
  18  22   5    0.59    0.46
 -18 -22  -5   -0.13    0.59
  19  22   5    2.85    0.92
 -19 -22  -5    0.38    0.65
  20  22   5    0.61    1.11
 -20 -22  -5    0.12    0.65
  21  22   5    0.59    1.11
 -21 -22  -5   -0.63    0.95
   0  23   5    0.04    0.30
   1  23   5    0.31    0.29
  -1 -23  -5   -0.03    0.29
   2  23   5    0.59    0.34
  -2 -23  -5    1.02    0.30
   3  23   5   -0.46    0.31
  -3 -23  -5   -0.15    0.28
   4  23   5   -0.48    0.30
  -4 -23  -5   -0.29    0.28
   5  23   5    0.13    0.29
  -5 -23  -5   -0.31    0.28
   6  23   5    0.20    0.28
  -6 -23  -5    0.01    0.26
   7  23   5    0.19    0.30
  -7 -23  -5    0.48    0.31
   8  23   5    0.26    0.32
  -8 -23  -5    0.21    0.35
   9  23   5    4.04    0.40
  -9 -23  -5    3.22    0.42
  10  23   5    0.01    0.37
 -10 -23  -5   -0.22    0.35
  11  23   5   -0.34    0.38
 -11 -23  -5   -0.36    0.39
  12  23   5    1.55    0.41
 -12 -23  -5    1.58    0.43
  13  23   5    0.28    0.41
 -13 -23  -5    0.26    0.41
  14  23   5    0.34    0.42
 -14 -23  -5    0.73    0.47
  15  23   5    0.09    0.41
 -15 -23  -5    0.23    0.52
  16  23   5   -0.22    0.58
 -16 -23  -5   -0.46    0.61
  17  23   5   -0.21    0.59
 -17 -23  -5   -0.26    0.56
  18  23   5    0.65    0.64
 -18 -23  -5    0.24    0.68
  19  23   5   -0.24    0.72
 -19 -23  -5   -0.03    0.66
  20  23   5    1.75    1.14
 -20 -23  -5    0.75    0.73
   0  24   5    0.65    0.37
   1  24   5    1.80    0.36
  -1 -24  -5    1.22    0.35
   2  24   5    0.13    0.34
  -2 -24  -5   -0.52    0.30
   3  24   5   -0.31    0.33
  -3 -24  -5   -0.27    0.32
   4  24   5    2.82    0.39
  -4 -24  -5    3.57    0.40
   5  24   5    0.17    0.33
  -5 -24  -5    0.26    0.32
   6  24   5    5.21    0.42
  -6 -24  -5    5.35    0.40
   7  24   5    0.79    0.39
  -7 -24  -5    0.71    0.40
   8  24   5    8.68    0.55
  -8 -24  -5    8.14    0.60
   9  24   5    0.17    0.36
  -9 -24  -5    0.20    0.40
  10  24   5    3.88    0.48
 -10 -24  -5    3.42    0.47
  11  24   5   -0.34    0.40
 -11 -24  -5   -0.50    0.43
  12  24   5    0.49    0.43
 -12 -24  -5    0.43    0.45
  13  24   5    0.41    0.45
 -13 -24  -5    0.63    0.46
  14  24   5   -0.39    0.43
 -14 -24  -5   -0.47    0.59
  15  24   5    0.82    0.43
 -15 -24  -5    0.71    0.65
  16  24   5    0.36    0.61
 -16 -24  -5   -0.64    0.65
  17  24   5    1.17    0.70
 -17 -24  -5    1.53    0.70
  18  24   5    2.44    0.81
 -18 -24  -5    0.46    1.07
  19  24   5    0.78    0.58
 -19 -24  -5   -0.15    0.76
  20  24   5    0.55    0.92
 -20 -24  -5   -1.05    0.85
   0  25   5    0.02    0.36
   1  25   5    3.37    0.46
  -1 -25  -5    3.10    0.43
   2  25   5    3.65    0.46
  -2 -25  -5    4.16    0.45
   3  25   5    1.67    0.38
  -3 -25  -5    1.29    0.39
   4  25   5    2.93    0.40
  -4 -25  -5    3.48    0.41
   5  25   5    0.28    0.35
  -5 -25  -5    0.42    0.34
   6  25   5    0.08    0.35
  -6 -25  -5   -0.43    0.33
   7  25   5    1.81    0.44
  -7 -25  -5    2.39    0.47
   8  25   5   -0.16    0.41
  -8 -25  -5    0.20    0.43
   9  25   5    1.18    0.44
  -9 -25  -5    0.92    0.44
  10  25   5   -0.36    0.45
 -10 -25  -5   -0.64    0.48
  11  25   5    1.75    0.49
 -11 -25  -5    0.96    0.52
  12  25   5    0.07    0.46
 -12 -25  -5   -0.04    0.48
  13  25   5   -0.49    0.47
 -13 -25  -5   -0.58    0.56
  14  25   5    0.49    0.49
 -14 -25  -5   -0.37    0.58
  15  25   5    0.30    0.75
 -15 -25  -5    0.26    0.73
  16  25   5    0.46    0.60
 -16 -25  -5   -0.06    0.74
  17  25   5    0.38    0.77
 -17 -25  -5    0.92    0.79
  18  25   5    1.55    0.93
 -18 -25  -5    1.29    0.81
  19  25   5   -1.05    0.85
 -19 -25  -5    0.11    0.82
   0  26   5   15.00    0.78
   1  26   5    1.36    0.43
  -1 -26  -5    1.73    0.42
   2  26   5    1.33    0.43
  -2 -26  -5    1.85    0.42
   3  26   5    0.00    0.40
  -3 -26  -5    0.01    0.39
   4  26   5    4.04    0.47
  -4 -26  -5    3.50    0.45
   5  26   5    2.70    0.44
  -5 -26  -5    2.56    0.42
   6  26   5    2.37    0.41
  -6 -26  -5    3.91    0.54
   7  26   5    2.12    0.49
  -7 -26  -5    2.94    0.49
   8  26   5    2.39    0.48
  -8 -26  -5    2.96    0.49
   9  26   5    2.77    0.49
  -9 -26  -5    2.62    0.49
  10  26   5    1.95    0.54
 -10 -26  -5    2.14    0.55
  11  26   5    0.63    0.50
 -11 -26  -5   -0.02    0.53
  12  26   5   -0.06    0.50
 -12 -26  -5   -0.83    0.52
  13  26   5    0.13    0.56
 -13 -26  -5    0.79    0.64
  14  26   5   -0.10    0.60
 -14 -26  -5   -0.16    0.72
  15  26   5    0.24    0.61
 -15 -26  -5   -0.19    0.75
  16  26   5   -0.67    0.77
 -16 -26  -5    0.34    0.78
  17  26   5    0.59    1.12
 -17 -26  -5    0.11    0.77
  18  26   5   -1.04    0.86
 -18 -26  -5    2.41    1.15
  19  26   5    0.33    0.96
 -19 -26  -5    0.96    0.98
   0  27   5    1.07    0.43
   1  27   5    2.18    0.47
  -1 -27  -5    3.01    0.49
   2  27   5    4.33    0.51
  -2 -27  -5    4.09    0.49
   3  27   5    0.91    0.43
  -3 -27  -5    0.73    0.41
   4  27   5    0.04    0.41
  -4 -27  -5    0.91    0.41
   5  27   5    2.88    0.50
  -5 -27  -5    4.43    0.50
   6  27   5    0.25    0.42
  -6 -27  -5    1.85    0.54
   7  27   5    9.58    0.79
  -7 -27  -5   10.31    0.77
   8  27   5    0.22    0.50
  -8 -27  -5    0.24    0.51
   9  27   5    1.24    0.53
  -9 -27  -5    0.29    0.51
  10  27   5    0.62    0.52
 -10 -27  -5   -0.81    0.60
  11  27   5   -1.01    0.51
 -11 -27  -5    0.03    0.61
  12  27   5   -0.01    0.53
 -12 -27  -5    0.13    0.75
  13  27   5    0.00    0.54
 -13 -27  -5   -1.48    0.75
  14  27   5    0.08    0.65
 -14 -27  -5   -0.53    0.81
  15  27   5    0.68    0.67
 -15 -27  -5    0.40    0.76
  16  27   5   -0.16    0.87
 -16 -27  -5    0.05    0.81
  17  27   5   -0.21    0.87
 -17 -27  -5   -0.49    0.83
  18  27   5    0.45    0.98
 -18 -27  -5   -0.24    0.90
   0  28   5   44.16    1.79
   1  28   5    2.48    0.49
  -1 -28  -5    2.54    0.49
   2  28   5   13.06    0.75
  -2 -28  -5   15.15    0.81
   3  28   5    1.09    0.45
  -3 -28  -5    0.61    0.43
   4  28   5    0.34    0.47
  -4 -28  -5    0.05    0.44
   5  28   5    0.16    0.46
  -5 -28  -5   -0.22    0.42
   6  28   5    2.00    0.58
  -6 -28  -5    2.41    0.57
   7  28   5    1.55    0.58
  -7 -28  -5    1.38    0.56
   8  28   5    0.65    0.54
  -8 -28  -5    0.04    0.53
   9  28   5    2.31    0.69
  -9 -28  -5    0.35    0.61
  10  28   5    0.33    0.60
 -10 -28  -5    0.23    0.62
  11  28   5    0.42    0.61
 -11 -28  -5    0.43    0.63
  12  28   5   -0.59    0.59
 -12 -28  -5   -1.02    0.61
  13  28   5   -0.07    0.64
 -13 -28  -5   -0.02    0.82
  14  28   5    0.70    0.66
 -14 -28  -5    1.31    0.85
  15  28   5   -0.20    0.86
 -15 -28  -5    0.04    0.85
  16  28   5    0.42    0.91
 -16 -28  -5    0.19    1.06
  17  28   5    0.06    0.92
 -17 -28  -5    3.40    1.49
   0  29   5    1.15    0.47
   1  29   5    0.68    0.47
  -1 -29  -5    0.88    0.48
   2  29   5    1.22    0.47
  -2 -29  -5    1.74    0.49
   3  29   5   -0.02    0.49
  -3 -29  -5   -0.03    0.45
   4  29   5    0.81    0.49
  -4 -29  -5    0.66    0.46
   5  29   5    1.92    0.50
  -5 -29  -5    1.93    0.56
   6  29   5    3.51    0.64
  -6 -29  -5    3.97    0.65
   7  29   5    2.28    0.61
  -7 -29  -5    3.61    0.62
   8  29   5   -0.75    0.54
  -8 -29  -5   -0.40    0.53
   9  29   5    3.58    0.74
  -9 -29  -5    2.39    0.69
  10  29   5    0.62    0.67
 -10 -29  -5    0.73    0.63
  11  29   5    0.55    0.63
 -11 -29  -5    0.65    0.68
  12  29   5   -0.49    0.63
 -12 -29  -5    0.69    0.85
  13  29   5   -0.24    0.85
 -13 -29  -5    1.30    0.89
  14  29   5   -0.35    0.87
 -14 -29  -5    0.80    0.87
  15  29   5    0.43    0.95
 -15 -29  -5    0.25    0.88
  16  29   5    0.49    0.93
 -16 -29  -5    0.42    1.00
  17  29   5    1.40    1.05
   0  30   5    8.44    0.66
   1  30   5    0.89    0.49
  -1 -30  -5    1.49    0.50
   2  30   5    4.07    0.56
  -2 -30  -5    4.27    0.56
   3  30   5    1.29    0.53
  -3 -30  -5    2.21    0.54
   4  30   5    0.06    0.50
  -4 -30  -5   -0.35    0.49
   5  30   5   -0.55    0.48
  -5 -30  -5   -0.19    0.60
   6  30   5   -0.02    0.56
  -6 -30  -5    1.25    0.59
   7  30   5    0.11    0.58
  -7 -30  -5   -0.09    0.57
   8  30   5   -0.62    0.57
  -8 -30  -5   -0.52    0.56
   9  30   5    0.78    0.71
  -9 -30  -5   -0.30    0.65
  10  30   5    0.32    0.90
 -10 -30  -5   -0.16    0.66
  11  30   5   -0.10    0.69
 -11 -30  -5   -0.97    0.65
  12  30   5    1.66    0.76
 -12 -30  -5    0.62    0.87
  13  30   5    0.36    0.89
 -13 -30  -5    0.11    0.89
  14  30   5   -0.53    0.93
 -14 -30  -5   -0.37    0.96
  15  30   5   -0.01    0.92
 -15 -30  -5    1.43    1.03
  16  30   5    1.03    0.98
 -16 -30  -5   -0.87    1.01
   0  31   5   -0.31    0.49
   1  31   5    1.46    0.52
  -1 -31  -5    0.74    0.51
   2  31   5   -0.11    0.51
  -2 -31  -5    0.95    0.55
   3  31   5    1.08    0.55
  -3 -31  -5    0.54    0.54
   4  31   5    0.07    0.51
  -4 -31  -5    0.08    0.54
   5  31   5   -0.39    0.59
  -5 -31  -5    0.01    0.60
   6  31   5    2.10    0.65
  -6 -31  -5    3.68    0.70
   7  31   5    0.17    0.63
  -7 -31  -5    0.59    0.61
   8  31   5    0.60    0.70
  -8 -31  -5    0.01    0.62
   9  31   5    2.02    0.75
  -9 -31  -5    1.21    0.72
  10  31   5   -0.21    0.68
 -10 -31  -5    0.20    0.72
  11  31   5   -1.87    0.86
 -11 -31  -5   -1.01    0.72
  12  31   5    0.05    0.72
 -12 -31  -5   -0.52    0.92
  13  31   5    1.42    1.06
 -13 -31  -5    0.82    1.02
  14  31   5    0.31    0.93
 -14 -31  -5   -1.21    0.98
  15  31   5    1.25    1.08
 -15 -31  -5    0.38    1.37
   0  32   5    1.34    0.53
   1  32   5   -0.55    0.56
  -1 -32  -5   -0.79    0.54
   2  32   5    0.40    0.57
  -2 -32  -5    0.12    0.56
   3  32   5   -0.15    0.55
  -3 -32  -5   -0.90    0.53
   4  32   5    0.83    0.59
  -4 -32  -5    0.08    0.65
   5  32   5    0.56    0.64
  -5 -32  -5    0.83    0.65
   6  32   5   -0.23    0.62
  -6 -32  -5   -0.56    0.61
   7  32   5    0.17    0.63
  -7 -32  -5    0.65    0.65
   8  32   5   -0.39    0.73
  -8 -32  -5    0.46    0.75
   9  32   5   -0.45    0.71
  -9 -32  -5    1.34    1.34
  10  32   5    0.86    0.76
 -10 -32  -5   -0.26    0.88
  11  32   5   -0.05    0.75
 -11 -32  -5   -1.27    1.33
  12  32   5    2.29    1.07
 -12 -32  -5    1.54    1.04
  13  32   5   -1.02    0.93
 -13 -32  -5    1.58    1.44
  14  32   5   -1.46    1.01
 -14 -32  -5    0.66    1.39
   0  33   5   -0.67    0.65
   1  33   5    1.04    0.59
  -1 -33  -5   -0.15    0.65
   2  33   5    0.27    0.59
  -2 -33  -5    0.41    0.73
   3  33   5    0.03    0.57
  -3 -33  -5   -0.10    0.64
   4  33   5   -0.06    0.65
  -4 -33  -5    0.38    0.69
   5  33   5    1.30    0.68
  -5 -33  -5    0.58    0.66
   6  33   5    0.42    0.66
  -6 -33  -5    0.13    0.79
   7  33   5   -0.62    0.92
  -7 -33  -5   -0.96    0.65
   8  33   5    0.22    0.75
  -8 -33  -5    0.67    0.77
   9  33   5    0.96    0.75
  -9 -33  -5   -0.15    0.75
  10  33   5    0.63    0.79
 -10 -33  -5    1.41    1.45
  11  33   5    0.03    1.05
 -11 -33  -5   -0.09    0.98
  12  33   5    1.57    0.82
 -12 -33  -5    1.75    1.47
  13  33   5    0.68    1.10
 -13 -33  -5    3.73    1.46
   0  34   5   -0.49    0.69
   1  34   5   -0.73    0.59
  -1 -34  -5   -1.52    0.65
   2  34   5   -0.09    0.59
  -2 -34  -5   -1.07    0.58
   3  34   5    0.39    0.62
  -3 -34  -5   -0.53    0.66
   4  34   5    0.33    0.69
  -4 -34  -5   -0.43    0.67
   5  34   5    1.39    0.80
  -5 -34  -5    2.32    0.85
   6  34   5   -0.14    0.67
  -6 -34  -5    1.03    0.80
   7  34   5   -0.77    0.96
  -7 -34  -5    0.27    0.69
   8  34   5    0.56    0.96
  -8 -34  -5    1.62    1.08
   9  34   5    0.23    1.00
  -9 -34  -5    0.38    1.00
  10  34   5    0.15    1.51
 -10 -34  -5    0.47    1.02
  11  34   5    1.68    0.84
 -11 -34  -5    0.97    1.40
  12  34   5    2.31    1.11
 -12 -34  -5    0.27    1.45
   0  35   5   -0.19    0.72
   1  35   5    0.34    0.92
  -1 -35  -5   -0.15    0.77
   2  35   5   -0.03    0.74
  -2 -35  -5    0.10    0.86
   3  35   5    0.06    0.71
  -3 -35  -5   -0.30    0.70
   4  35   5    0.66    1.05
  -4 -35  -5   -0.22    0.69
   5  35   5    0.58    0.73
  -5 -35  -5   -0.69    0.71
   6  35   5   -0.15    1.02
  -6 -35  -5    0.71    0.72
   7  35   5   -0.12    0.78
  -7 -35  -5    0.04    0.83
   8  35   5    0.16    1.06
  -8 -35  -5    1.18    1.07
   9  35   5    1.16    1.10
  -9 -35  -5   -0.70    1.46
  10  35   5    1.01    0.83
 -10 -35  -5    1.92    1.53
   0  36   5    0.35    0.81
   1  36   5   -0.96    1.03
  -1 -36  -5   -0.10    0.86
   2  36   5    0.38    1.05
  -2 -36  -5   -0.80    1.03
   3  36   5    0.10    1.03
  -3 -36  -5   -0.10    1.22
   4  36   5   -0.81    0.87
  -4 -36  -5    0.72    0.85
   5  36   5    0.44    0.99
  -5 -36  -5   -0.69    0.87
   6  36   5   -1.82    1.50
  -6 -36  -5    0.56    0.89
   7  36   5    0.72    1.57
  -7 -36  -5    0.38    1.01
   8  36   5    1.18    1.57
  -8 -36  -5    1.12    1.55
   9  36   5    1.12    1.55
  -9 -36  -5    0.14    1.58
   0  37   5   -0.22    0.99
   1  37   5   -0.92    1.17
  -1 -37  -5    0.62    0.98
   2  37   5    0.96    1.59
  -2 -37  -5    0.41    1.13
   3  37   5    0.69    0.91
  -3 -37  -5   -0.05    1.09
   4  37   5   -0.16    0.85
  -4 -37  -5   -0.20    1.11
   5  37   5   -1.80    0.88
  -5 -37  -5    0.06    0.91
   6  37   5   -0.33    1.02
  -6 -37  -5   -0.43    1.03
   7  37   5    3.04    1.74
  -7 -37  -5    0.19    1.64
   0  38   5   -1.29    1.54
   1  38   5    0.37    1.35
  -1 -38  -5   -0.68    1.14
   2  38   5   -1.19    0.88
  -2 -38  -5   -1.92    2.27
   3  38   5   -1.25    1.57
  -3 -38  -5   -0.80    1.09
   4  38   5   -0.50    1.62
  -4 -38  -5    1.04    1.63
   0   0   6   24.93    0.64
   1   0   6   12.45    0.26
   2   0   6    5.07    0.12
   3   0   6    0.61    0.07
   4   0   6    0.48    0.08
   5   0   6   52.71    0.91
   6   0   6   60.79    1.13
   7   0   6   27.61    0.56
   8   0   6   28.76    0.64
   9   0   6    4.10    0.18
  10   0   6    9.00    0.27
  11   0   6    0.38    0.15
  12   0   6    5.80    0.24
  13   0   6    4.68    0.24
  14   0   6   12.99    0.41
  15   0   6    6.31    0.29
  16   0   6    1.95    0.24
  17   0   6    0.28    0.25
  18   0   6   15.71    0.56
  19   0   6    4.64    0.36
  20   0   6   12.14    0.56
  21   0   6   -0.07    0.37
  22   0   6    0.01    0.39
  23   0   6    0.45    0.60
  24   0   6    0.30    0.57
  25   0   6    2.43    0.78
   0   1   6   -0.01    0.06
   1   1   6   27.99    0.55
  -1  -1  -6   27.51    0.51
   2   1   6    0.69    0.07
  -2  -1  -6    0.72    0.07
   3   1   6    0.41    0.07
  -3  -1  -6    0.47    0.07
   4   1   6    2.27    0.09
  -4  -1  -6    2.09    0.09
   5   1   6   22.72    0.41
  -5  -1  -6   23.02    0.47
   6   1   6    7.00    0.16
  -6  -1  -6    6.85    0.19
   7   1   6    3.82    0.15
  -7  -1  -6    4.02    0.16
   8   1   6    2.55    0.15
  -8  -1  -6    2.73    0.15
   9   1   6    2.25    0.15
  -9  -1  -6    2.17    0.16
  10   1   6    0.13    0.14
 -10  -1  -6   -0.26    0.15
  11   1   6    0.00    0.14
 -11  -1  -6   -0.22    0.15
  12   1   6    0.23    0.16
 -12  -1  -6    0.18    0.16
  13   1   6   34.39    0.82
 -13  -1  -6   34.18    0.88
  14   1   6    1.66    0.20
 -14  -1  -6    1.68    0.21
  15   1   6    7.12    0.30
 -15  -1  -6    7.33    0.32
  16   1   6    4.55    0.27
 -16  -1  -6    4.31    0.27
  17   1   6    4.39    0.30
 -17  -1  -6    4.80    0.31
  18   1   6    4.41    0.34
 -18  -1  -6    4.31    0.34
  19   1   6    0.55    0.32
 -19  -1  -6    0.38    0.31
  20   1   6    5.18    0.39
 -20  -1  -6    4.93    0.40
  21   1   6    1.17    0.38
 -21  -1  -6    1.20    0.37
  22   1   6   -0.24    0.38
 -22  -1  -6   -0.05    0.39
  23   1   6    3.48    0.58
 -23  -1  -6    4.37    0.54
  24   1   6    2.69    0.74
 -24  -1  -6    2.01    0.57
  25   1   6   -0.35    0.76
 -25  -1  -6    1.29    0.79
   0   2   6    9.36    0.21
   1   2   6    2.21    0.09
  -1  -2  -6    2.36    0.09
   2   2   6   39.94    0.72
  -2  -2  -6   40.06    0.77
   3   2   6    3.03    0.10
  -3  -2  -6    3.15    0.11
   4   2   6    2.22    0.09
  -4  -2  -6    2.14    0.10
   5   2   6   10.05    0.21
  -5  -2  -6   10.28    0.26
   6   2   6    7.35    0.18
  -6  -2  -6    7.29    0.23
   7   2   6    7.35    0.20
  -7  -2  -6    7.11    0.23
   8   2   6    0.80    0.11
  -8  -2  -6    0.93    0.15
   9   2   6    1.99    0.15
  -9  -2  -6    1.66    0.15
  10   2   6    6.54    0.23
 -10  -2  -6    6.48    0.23
  11   2   6    0.02    0.14
 -11  -2  -6   -0.12    0.18
  12   2   6    0.56    0.16
 -12  -2  -6    1.21    0.21
  13   2   6    1.94    0.19
 -13  -2  -6    1.83    0.23
  14   2   6    6.97    0.29
 -14  -2  -6    7.17    0.32
  15   2   6    1.98    0.22
 -15  -2  -6    1.61    0.22
  16   2   6    1.02    0.24
 -16  -2  -6    0.89    0.23
  17   2   6    0.35    0.25
 -17  -2  -6    0.52    0.25
  18   2   6    6.32    0.36
 -18  -2  -6    6.11    0.37
  19   2   6    6.24    0.38
 -19  -2  -6    5.64    0.39
  20   2   6    1.86    0.37
 -20  -2  -6    1.77    0.35
  21   2   6    0.24    0.36
 -21  -2  -6   -0.05    0.34
  22   2   6   -0.31    0.40
 -22  -2  -6    0.25    0.40
  23   2   6    0.74    0.67
 -23  -2  -6    1.11    0.46
  24   2   6    0.24    0.69
 -24  -2  -6    0.54    0.56
  25   2   6    0.85    0.75
 -25  -2  -6   -1.08    0.69
   0   3   6   -0.12    0.07
   1   3   6    7.40    0.17
  -1  -3  -6    7.20    0.17
   2   3   6    0.23    0.08
  -2  -3  -6    0.21    0.08
   3   3   6    6.98    0.18
  -3  -3  -6    7.24    0.18
   4   3   6   27.29    0.53
  -4  -3  -6   26.46    0.65
   5   3   6    8.65    0.21
  -5  -3  -6    8.47    0.25
   6   3   6   36.89    0.77
  -6  -3  -6   36.24    0.82
   7   3   6    0.71    0.11
  -7  -3  -6    0.81    0.13
   8   3   6    2.05    0.14
  -8  -3  -6    1.85    0.16
   9   3   6    1.79    0.15
  -9  -3  -6    2.01    0.17
  10   3   6   -0.17    0.12
 -10  -3  -6   -0.09    0.15
  11   3   6    0.06    0.14
 -11  -3  -6   -0.11    0.15
  12   3   6    1.33    0.17
 -12  -3  -6    1.27    0.21
  13   3   6    6.13    0.26
 -13  -3  -6    6.90    0.32
  14   3   6   -0.10    0.18
 -14  -3  -6    0.37    0.22
  15   3   6    4.35    0.25
 -15  -3  -6    4.24    0.29
  16   3   6    1.93    0.25
 -16  -3  -6    1.90    0.25
  17   3   6    0.19    0.25
 -17  -3  -6    0.57    0.27
  18   3   6    1.30    0.28
 -18  -3  -6    1.36    0.29
  19   3   6    1.93    0.31
 -19  -3  -6    1.15    0.31
  20   3   6    0.65    0.32
 -20  -3  -6    1.32    0.34
  21   3   6   -0.16    0.36
 -21  -3  -6   -0.32    0.34
  22   3   6    0.56    0.45
 -22  -3  -6    0.08    0.41
  23   3   6    1.30    0.69
 -23  -3  -6    2.27    0.52
  24   3   6    0.69    0.78
 -24  -3  -6    0.79    0.52
  25   3   6    0.36    0.79
 -25  -3  -6    1.51    0.80
   0   4   6    1.98    0.10
   1   4   6    0.58    0.08
  -1  -4  -6    0.58    0.08
   2   4   6    5.57    0.16
  -2  -4  -6    5.16    0.15
   3   4   6   10.85    0.24
  -3  -4  -6   10.88    0.26
   4   4   6    2.35    0.10
  -4  -4  -6    2.26    0.15
   5   4   6    2.61    0.11
  -5  -4  -6    2.39    0.15
   6   4   6   12.38    0.32
  -6  -4  -6   12.17    0.33
   7   4   6    2.84    0.17
  -7  -4  -6    2.67    0.16
   8   4   6    0.34    0.15
  -8  -4  -6    0.22    0.14
   9   4   6   17.81    0.51
  -9  -4  -6   17.40    0.51
  10   4   6    5.03    0.24
 -10  -4  -6    5.16    0.25
  11   4   6    3.08    0.21
 -11  -4  -6    3.07    0.20
  12   4   6   30.33    0.84
 -12  -4  -6   29.01    0.73
  13   4   6    3.33    0.20
 -13  -4  -6    3.43    0.23
  14   4   6    1.39    0.19
 -14  -4  -6    0.82    0.23
  15   4   6    2.57    0.24
 -15  -4  -6    3.11    0.28
  16   4   6   -0.31    0.22
 -16  -4  -6    0.01    0.27
  17   4   6    1.67    0.26
 -17  -4  -6    1.56    0.31
  18   4   6    0.75    0.27
 -18  -4  -6    1.48    0.34
  19   4   6    9.68    0.47
 -19  -4  -6   10.38    0.55
  20   4   6    1.13    0.36
 -20  -4  -6    0.31    0.32
  21   4   6    0.29    0.37
 -21  -4  -6    0.08    0.34
  22   4   6    0.55    0.43
 -22  -4  -6   -0.52    0.42
  23   4   6    0.36    0.69
 -23  -4  -6   -0.42    0.47
  24   4   6   -0.84    0.69
 -24  -4  -6   -0.40    0.59
  25   4   6    2.14    0.86
 -25  -4  -6    1.33    0.65
   0   5   6    0.10    0.08
   1   5   6    4.52    0.15
  -1  -5  -6    4.37    0.14
   2   5   6    1.35    0.10
  -2  -5  -6    1.55    0.11
   3   5   6   23.56    0.50
  -3  -5  -6   23.44    0.51
   4   5   6    1.97    0.10
  -4  -5  -6    1.46    0.14
   5   5   6    0.53    0.09
  -5  -5  -6    0.24    0.13
   6   5   6   41.19    0.99
  -6  -5  -6   40.25    0.94
   7   5   6    1.10    0.16
  -7  -5  -6    0.87    0.14
   8   5   6   26.03    0.67
  -8  -5  -6   24.77    0.62
   9   5   6   11.24    0.39
  -9  -5  -6   10.74    0.33
  10   5   6   -0.28    0.18
 -10  -5  -6    0.17    0.16
  11   5   6   10.83    0.38
 -11  -5  -6   11.09    0.39
  12   5   6    8.08    0.33
 -12  -5  -6    8.12    0.32
  13   5   6   12.63    0.47
 -13  -5  -6   12.70    0.39
  14   5   6   11.24    0.46
 -14  -5  -6   11.26    0.40
  15   5   6    3.28    0.28
 -15  -5  -6    3.56    0.29
  16   5   6    3.87    0.27
 -16  -5  -6    3.80    0.32
  17   5   6   -0.01    0.24
 -17  -5  -6    0.39    0.30
  18   5   6    5.32    0.34
 -18  -5  -6    5.08    0.40
  19   5   6    0.80    0.29
 -19  -5  -6    1.54    0.38
  20   5   6    0.01    0.34
 -20  -5  -6    0.27    0.38
  21   5   6    0.10    0.38
 -21  -5  -6   -0.61    0.35
  22   5   6    1.03    0.47
 -22  -5  -6    1.40    0.41
  23   5   6    0.73    0.53
 -23  -5  -6    0.89    0.55
  24   5   6    0.96    0.81
 -24  -5  -6    1.00    0.75
  25   5   6    0.27    0.85
 -25  -5  -6    0.18    0.66
   0   6   6   26.48    0.54
   1   6   6    7.18    0.21
  -1  -6  -6    7.41    0.20
   2   6   6    4.94    0.16
  -2  -6  -6    4.99    0.16
   3   6   6    0.50    0.08
  -3  -6  -6    0.56    0.09
   4   6   6   11.56    0.28
  -4  -6  -6   11.36    0.31
   5   6   6    0.44    0.10
  -5  -6  -6    0.38    0.13
   6   6   6    0.38    0.10
  -6  -6  -6    0.48    0.13
   7   6   6    2.39    0.19
  -7  -6  -6    2.06    0.16
   8   6   6    5.40    0.26
  -8  -6  -6    5.57    0.22
   9   6   6   19.65    0.54
  -9  -6  -6   19.18    0.51
  10   6   6    1.16    0.20
 -10  -6  -6    0.74    0.17
  11   6   6    6.61    0.30
 -11  -6  -6    6.02    0.28
  12   6   6   36.73    1.04
 -12  -6  -6   35.17    0.95
  13   6   6    0.06    0.21
 -13  -6  -6    0.56    0.20
  14   6   6    3.24    0.28
 -14  -6  -6    3.14    0.23
  15   6   6   -0.25    0.28
 -15  -6  -6   -0.30    0.21
  16   6   6    0.01    0.31
 -16  -6  -6   -0.18    0.28
  17   6   6    5.70    0.36
 -17  -6  -6    5.65    0.40
  18   6   6    3.10    0.33
 -18  -6  -6    3.11    0.35
  19   6   6   13.72    0.56
 -19  -6  -6   13.81    0.58
  20   6   6    0.63    0.33
 -20  -6  -6    0.93    0.39
  21   6   6    0.41    0.43
 -21  -6  -6    0.73    0.44
  22   6   6    4.46    0.52
 -22  -6  -6    5.46    0.54
  23   6   6    0.66    0.72
 -23  -6  -6    0.70    0.52
  24   6   6    1.75    0.78
 -24  -6  -6    1.63    0.51
  25   6   6    1.54    0.88
 -25  -6  -6    1.29    0.65
   0   7   6   -0.04    0.11
   1   7   6    0.10    0.09
  -1  -7  -6    0.03    0.11
   2   7   6    2.31    0.12
  -2  -7  -6    2.37    0.12
   3   7   6    5.38    0.17
  -3  -7  -6    5.51    0.17
   4   7   6    0.01    0.10
  -4  -7  -6   -0.09    0.08
   5   7   6    8.28    0.25
  -5  -7  -6    8.36    0.27
   6   7   6   32.88    0.73
  -6  -7  -6   32.48    0.82
   7   7   6    0.13    0.12
  -7  -7  -6    0.09    0.14
   8   7   6    9.87    0.36
  -8  -7  -6    9.43    0.30
   9   7   6    0.25    0.17
  -9  -7  -6    0.11    0.14
  10   7   6    4.93    0.27
 -10  -7  -6    4.42    0.22
  11   7   6    0.43    0.21
 -11  -7  -6    0.30    0.18
  12   7   6    0.97    0.23
 -12  -7  -6    1.42    0.20
  13   7   6    6.89    0.36
 -13  -7  -6    6.42    0.31
  14   7   6    3.49    0.30
 -14  -7  -6    4.10    0.27
  15   7   6    3.51    0.30
 -15  -7  -6    4.68    0.28
  16   7   6    5.08    0.40
 -16  -7  -6    4.86    0.31
  17   7   6   -0.32    0.35
 -17  -7  -6   -0.25    0.29
  18   7   6    4.99    0.47
 -18  -7  -6    5.54    0.40
  19   7   6   -0.23    0.44
 -19  -7  -6    1.09    0.34
  20   7   6    0.19    0.46
 -20  -7  -6    0.03    0.39
  21   7   6    0.63    0.54
 -21  -7  -6    0.09    0.42
  22   7   6    1.78    0.71
 -22  -7  -6    1.88    0.49
  23   7   6    4.50    0.82
 -23  -7  -6    3.56    0.73
  24   7   6    3.62    0.84
 -24  -7  -6    5.89    0.80
  25   7   6    1.09    0.89
 -25  -7  -6    0.02    0.77
   0   8   6   19.05    0.44
   1   8   6    0.19    0.11
  -1  -8  -6    0.40    0.11
   2   8   6    4.73    0.16
  -2  -8  -6    4.37    0.16
   3   8   6    3.21    0.15
  -3  -8  -6    3.21    0.14
   4   8   6    9.66    0.26
  -4  -8  -6   10.23    0.29
   5   8   6   18.80    0.47
  -5  -8  -6   17.92    0.47
   6   8   6    1.33    0.14
  -6  -8  -6    1.23    0.16
   7   8   6    0.03    0.12
  -7  -8  -6    0.19    0.15
   8   8   6   28.34    0.81
  -8  -8  -6   28.35    0.70
   9   8   6    3.44    0.24
  -9  -8  -6    4.11    0.22
  10   8   6    5.07    0.32
 -10  -8  -6    4.82    0.24
  11   8   6    2.12    0.24
 -11  -8  -6    1.66    0.20
  12   8   6    4.21    0.29
 -12  -8  -6    4.13    0.25
  13   8   6    2.32    0.28
 -13  -8  -6    2.56    0.23
  14   8   6    0.78    0.27
 -14  -8  -6    0.57    0.22
  15   8   6    1.35    0.28
 -15  -8  -6    1.79    0.27
  16   8   6    0.84    0.33
 -16  -8  -6    1.59    0.28
  17   8   6    0.45    0.36
 -17  -8  -6   -0.16    0.30
  18   8   6    0.91    0.45
 -18  -8  -6    1.16    0.33
  19   8   6    0.37    0.49
 -19  -8  -6    0.99    0.34
  20   8   6   -0.94    0.49
 -20  -8  -6    0.07    0.38
  21   8   6    1.58    0.52
 -21  -8  -6    2.08    0.43
  22   8   6    4.51    0.79
 -22  -8  -6    7.08    0.63
  23   8   6    0.61    0.90
 -23  -8  -6    0.77    0.53
  24   8   6    2.65    1.05
 -24  -8  -6    4.14    0.77
  25   8   6    1.19    0.89
 -25  -8  -6    0.13    0.81
   0   9   6   -0.11    0.12
   1   9   6    0.73    0.12
  -1  -9  -6    0.60    0.11
   2   9   6    6.18    0.20
  -2  -9  -6    6.36    0.20
   3   9   6   -0.04    0.12
  -3  -9  -6   -0.02    0.11
   4   9   6    1.14    0.12
  -4  -9  -6    0.68    0.10
   5   9   6    0.55    0.12
  -5  -9  -6    0.83    0.15
   6   9   6   16.00    0.44
  -6  -9  -6   15.47    0.45
   7   9   6    3.91    0.19
  -7  -9  -6    4.55    0.23
   8   9   6    0.24    0.16
  -8  -9  -6    0.34    0.16
   9   9   6    1.67    0.24
  -9  -9  -6    1.62    0.17
  10   9   6   11.42    0.50
 -10  -9  -6   10.84    0.37
  11   9   6    1.93    0.27
 -11  -9  -6    1.72    0.21
  12   9   6    0.16    0.23
 -12  -9  -6    0.03    0.19
  13   9   6    2.53    0.29
 -13  -9  -6    2.20    0.23
  14   9   6    0.26    0.27
 -14  -9  -6    0.14    0.24
  15   9   6    1.43    0.29
 -15  -9  -6    1.28    0.27
  16   9   6    1.32    0.31
 -16  -9  -6    1.29    0.29
  17   9   6   -0.84    0.35
 -17  -9  -6   -0.31    0.27
  18   9   6   -0.74    0.45
 -18  -9  -6    0.00    0.32
  19   9   6    0.51    0.50
 -19  -9  -6    0.39    0.35
  20   9   6    1.34    0.54
 -20  -9  -6    1.23    0.37
  21   9   6    1.28    0.61
 -21  -9  -6    1.45    0.44
  22   9   6    0.33    0.79
 -22  -9  -6    0.24    0.48
  23   9   6    6.27    1.16
 -23  -9  -6    6.12    0.78
  24   9   6    3.33    1.27
 -24  -9  -6    0.61    0.92
  25   9   6   -0.09    0.90
 -25  -9  -6    0.37    1.23
   0  10   6    4.84    0.18
   1  10   6    1.39    0.13
  -1 -10  -6    1.55    0.13
   2  10   6    2.39    0.15
  -2 -10  -6    2.52    0.15
   3  10   6    1.16    0.14
  -3 -10  -6    0.93    0.13
   4  10   6   28.19    0.62
  -4 -10  -6   27.90    0.64
   5  10   6    6.17    0.21
  -5 -10  -6    5.46    0.22
   6  10   6   19.98    0.54
  -6 -10  -6   19.72    0.52
   7  10   6   -0.07    0.14
  -7 -10  -6    0.12    0.16
   8  10   6   19.61    0.53
  -8 -10  -6   18.67    0.55
   9  10   6    6.17    0.28
  -9 -10  -6    6.04    0.26
  10  10   6    4.34    0.31
 -10 -10  -6    4.31    0.23
  11  10   6    8.74    0.44
 -11 -10  -6    8.34    0.33
  12  10   6    1.09    0.27
 -12 -10  -6    0.95    0.21
  13  10   6   14.01    0.54
 -13 -10  -6   13.16    0.48
  14  10   6    2.25    0.30
 -14 -10  -6    2.20    0.30
  15  10   6    2.99    0.35
 -15 -10  -6    3.10    0.32
  16  10   6    0.24    0.31
 -16 -10  -6    0.02    0.28
  17  10   6   -0.33    0.36
 -17 -10  -6   -0.26    0.29
  18  10   6   -0.19    0.47
 -18 -10  -6   -0.28    0.33
  19  10   6   -0.60    0.48
 -19 -10  -6   -0.35    0.34
  20  10   6    2.51    0.57
 -20 -10  -6    3.26    0.40
  21  10   6    0.91    0.61
 -21 -10  -6    2.91    0.46
  22  10   6    1.79    0.86
 -22 -10  -6    1.88    0.50
  23  10   6    0.02    0.97
 -23 -10  -6    1.15    0.89
  24  10   6    2.01    1.27
 -24 -10  -6    2.60    1.12
  25  10   6    1.07    1.42
 -25 -10  -6    0.33    1.56
   0  11   6   -0.03    0.13
   1  11   6    8.81    0.26
  -1 -11  -6    8.68    0.25
   2  11   6    3.18    0.16
  -2 -11  -6    3.53    0.17
   3  11   6    0.10    0.15
  -3 -11  -6    0.25    0.13
   4  11   6    1.03    0.14
  -4 -11  -6    1.41    0.15
   5  11   6   10.01    0.29
  -5 -11  -6    9.68    0.32
   6  11   6    2.83    0.19
  -6 -11  -6    2.61    0.17
   7  11   6    1.81    0.17
  -7 -11  -6    1.62    0.17
   8  11   6    0.73    0.15
  -8 -11  -6    0.81    0.18
   9  11   6    3.68    0.20
  -9 -11  -6    3.90    0.24
  10  11   6   -0.10    0.20
 -10 -11  -6   -0.36    0.17
  11  11   6    1.66    0.30
 -11 -11  -6    1.36    0.21
  12  11   6    0.60    0.28
 -12 -11  -6    1.05    0.21
  13  11   6    6.07    0.38
 -13 -11  -6    5.59    0.32
  14  11   6    0.96    0.30
 -14 -11  -6    1.34    0.29
  15  11   6    4.33    0.37
 -15 -11  -6    4.10    0.34
  16  11   6    0.28    0.37
 -16 -11  -6    0.18    0.30
  17  11   6   -0.36    0.39
 -17 -11  -6   -0.41    0.31
  18  11   6    4.03    0.55
 -18 -11  -6    4.42    0.41
  19  11   6   -0.31    0.48
 -19 -11  -6    0.09    0.41
  20  11   6    0.77    0.52
 -20 -11  -6    0.28    0.53
  21  11   6    1.18    0.66
 -21 -11  -6    2.33    0.73
  22  11   6    0.51    0.84
 -22 -11  -6    0.69    0.85
  23  11   6    3.32    1.10
 -23 -11  -6    3.13    0.98
  24  11   6   -0.36    1.22
 -24 -11  -6   -0.91    0.92
   0  12   6    3.88    0.19
   1  12   6    0.30    0.14
  -1 -12  -6    0.13    0.11
   2  12   6   10.98    0.32
  -2 -12  -6   10.94    0.31
   3  12   6    5.54    0.23
  -3 -12  -6    4.99    0.21
   4  12   6   16.74    0.45
  -4 -12  -6   16.84    0.46
   5  12   6    1.83    0.15
  -5 -12  -6    1.94    0.18
   6  12   6    0.02    0.14
  -6 -12  -6    0.13    0.14
   7  12   6    0.06    0.15
  -7 -12  -6   -0.13    0.16
   8  12   6    0.84    0.16
  -8 -12  -6    0.91    0.19
   9  12   6    4.28    0.23
  -9 -12  -6    4.29    0.26
  10  12   6    0.61    0.16
 -10 -12  -6    0.13    0.19
  11  12   6    0.24    0.23
 -11 -12  -6    0.43    0.20
  12  12   6   -0.19    0.24
 -12 -12  -6    0.04    0.21
  13  12   6    1.02    0.29
 -13 -12  -6    0.89    0.23
  14  12   6    1.11    0.29
 -14 -12  -6    1.70    0.30
  15  12   6    7.29    0.50
 -15 -12  -6    7.77    0.43
  16  12   6    4.40    0.47
 -16 -12  -6    5.10    0.39
  17  12   6    4.48    0.49
 -17 -12  -6    5.02    0.39
  18  12   6    0.31    0.49
 -18 -12  -6   -0.33    0.36
  19  12   6    1.79    0.54
 -19 -12  -6    1.90    0.45
  20  12   6    1.88    0.57
 -20 -12  -6    3.38    0.64
  21  12   6   -0.03    0.65
 -21 -12  -6   -0.69    0.63
  22  12   6    0.08    0.82
 -22 -12  -6    1.43    0.91
  23  12   6   -1.16    0.98
 -23 -12  -6    0.66    0.97
  24  12   6   -0.29    1.27
 -24 -12  -6   -0.39    1.02
   0  13   6    0.10    0.15
   1  13   6    0.43    0.15
  -1 -13  -6   -0.17    0.13
   2  13   6    0.53    0.14
  -2 -13  -6    0.44    0.15
   3  13   6    1.00    0.16
  -3 -13  -6    1.05    0.17
   4  13   6    0.25    0.16
  -4 -13  -6    0.22    0.15
   5  13   6    0.66    0.15
  -5 -13  -6    0.58    0.17
   6  13   6   -0.08    0.12
  -6 -13  -6    0.08    0.16
   7  13   6    0.02    0.17
  -7 -13  -6    0.03    0.17
   8  13   6    0.14    0.17
  -8 -13  -6   -0.11    0.17
   9  13   6   -0.12    0.16
  -9 -13  -6    0.43    0.19
  10  13   6    3.93    0.23
 -10 -13  -6    3.15    0.26
  11  13   6   10.11    0.35
 -11 -13  -6    8.70    0.38
  12  13   6    0.90    0.25
 -12 -13  -6    1.01    0.24
  13  13   6   -0.42    0.25
 -13 -13  -6    0.07    0.28
  14  13   6    4.24    0.47
 -14 -13  -6    4.89    0.38
  15  13   6    2.31    0.43
 -15 -13  -6    1.39    0.34
  16  13   6    1.50    0.44
 -16 -13  -6    0.95    0.33
  17  13   6    0.14    0.43
 -17 -13  -6   -0.11    0.34
  18  13   6    8.15    0.61
 -18 -13  -6    6.39    0.50
  19  13   6    1.49    0.55
 -19 -13  -6    1.07    0.56
  20  13   6    0.87    0.57
 -20 -13  -6    0.39    0.58
  21  13   6    0.24    0.73
 -21 -13  -6   -0.71    0.65
  22  13   6   -0.31    1.02
 -22 -13  -6    0.84    0.96
  23  13   6   -1.16    1.21
 -23 -13  -6    0.47    0.97
  24  13   6   -0.62    1.30
 -24 -13  -6    1.35    1.17
   0  14   6   10.94    0.33
   1  14   6   -0.04    0.15
  -1 -14  -6   -0.02    0.15
   2  14   6    1.43    0.16
  -2 -14  -6    1.34    0.16
   3  14   6    8.69    0.29
  -3 -14  -6    8.46    0.31
   4  14   6    0.67    0.17
  -4 -14  -6    0.47    0.16
   5  14   6    0.06    0.15
  -5 -14  -6    0.04    0.15
   6  14   6   11.86    0.41
  -6 -14  -6   11.75    0.38
   7  14   6    0.09    0.18
  -7 -14  -6    0.03    0.13
   8  14   6   12.00    0.42
  -8 -14  -6   11.46    0.39
   9  14   6   12.90    0.43
  -9 -14  -6   12.39    0.42
  10  14   6    0.63    0.18
 -10 -14  -6    0.32    0.22
  11  14   6    0.27    0.17
 -11 -14  -6   -0.11    0.22
  12  14   6    1.51    0.24
 -12 -14  -6    1.92    0.27
  13  14   6    0.06    0.41
 -13 -14  -6    0.27    0.32
  14  14   6    2.26    0.46
 -14 -14  -6    1.63    0.36
  15  14   6    1.70    0.43
 -15 -14  -6    2.42    0.37
  16  14   6    5.77    0.54
 -16 -14  -6    5.19    0.44
  17  14   6    2.58    0.48
 -17 -14  -6    1.75    0.37
  18  14   6    0.75    0.47
 -18 -14  -6    0.87    0.40
  19  14   6    1.56    0.57
 -19 -14  -6    2.10    0.57
  20  14   6    1.00    0.58
 -20 -14  -6    0.22    0.61
  21  14   6    0.85    0.85
 -21 -14  -6   -0.21    0.77
  22  14   6   -0.39    0.78
 -22 -14  -6   -0.12    0.92
  23  14   6   -1.01    1.27
 -23 -14  -6    0.60    0.99
  24  14   6    0.55    1.44
 -24 -14  -6    0.27    1.01
   0  15   6    0.04    0.16
   1  15   6    4.01    0.22
  -1 -15  -6    4.09    0.21
   2  15   6   15.23    0.44
  -2 -15  -6   14.73    0.42
   3  15   6    1.47    0.18
  -3 -15  -6    1.40    0.19
   4  15   6    0.40    0.18
  -4 -15  -6    0.25    0.17
   5  15   6    0.02    0.16
  -5 -15  -6    0.23    0.17
   6  15   6   -0.05    0.15
  -6 -15  -6   -0.02    0.18
   7  15   6   -0.26    0.15
  -7 -15  -6    0.09    0.19
   8  15   6    3.34    0.24
  -8 -15  -6    3.50    0.24
   9  15   6    0.71    0.20
  -9 -15  -6    0.60    0.21
  10  15   6    5.01    0.28
 -10 -15  -6    5.26    0.29
  11  15   6   13.45    0.47
 -11 -15  -6   12.39    0.52
  12  15   6    0.16    0.24
 -12 -15  -6   -0.14    0.27
  13  15   6    3.85    0.31
 -13 -15  -6    3.92    0.41
  14  15   6    0.19    0.47
 -14 -15  -6    1.32    0.37
  15  15   6    0.14    0.46
 -15 -15  -6   -0.36    0.35
  16  15   6    0.39    0.44
 -16 -15  -6   -0.25    0.37
  17  15   6    1.17    0.48
 -17 -15  -6    1.17    0.39
  18  15   6    2.91    0.53
 -18 -15  -6    2.64    0.47
  19  15   6    2.66    0.60
 -19 -15  -6    2.15    0.53
  20  15   6    0.19    0.70
 -20 -15  -6    0.94    0.68
  21  15   6   -0.60    0.69
 -21 -15  -6    0.07    0.81
  22  15   6   -0.08    0.89
 -22 -15  -6   -0.23    0.87
  23  15   6    0.23    1.38
 -23 -15  -6    0.33    1.13
   0  16   6   19.14    0.53
   1  16   6    0.59    0.17
  -1 -16  -6    0.68    0.17
   2  16   6    4.08    0.22
  -2 -16  -6    4.09    0.23
   3  16   6    0.29    0.17
  -3 -16  -6    0.23    0.18
   4  16   6   20.60    0.58
  -4 -16  -6   20.54    0.58
   5  16   6    0.16    0.17
  -5 -16  -6    0.23    0.17
   6  16   6    5.44    0.27
  -6 -16  -6    6.00    0.29
   7  16   6    5.96    0.30
  -7 -16  -6    5.11    0.28
   8  16   6   12.74    0.44
  -8 -16  -6   13.16    0.45
   9  16   6   10.08    0.37
  -9 -16  -6   10.41    0.41
  10  16   6   -0.11    0.16
 -10 -16  -6   -0.05    0.22
  11  16   6    1.16    0.23
 -11 -16  -6    1.23    0.27
  12  16   6    0.70    0.26
 -12 -16  -6    0.97    0.30
  13  16   6    0.29    0.25
 -13 -16  -6   -0.41    0.36
  14  16   6    2.28    0.32
 -14 -16  -6    1.96    0.40
  15  16   6    0.93    0.42
 -15 -16  -6    0.88    0.38
  16  16   6    0.17    0.46
 -16 -16  -6    1.01    0.39
  17  16   6   -0.33    0.47
 -17 -16  -6    0.28    0.38
  18  16   6    0.90    0.50
 -18 -16  -6    0.95    0.39
  19  16   6    4.94    0.60
 -19 -16  -6    4.93    0.62
  20  16   6    0.38    0.72
 -20 -16  -6   -0.60    0.66
  21  16   6   -0.06    0.79
 -21 -16  -6    1.27    0.88
  22  16   6   -1.45    1.13
 -22 -16  -6   -0.32    0.89
  23  16   6    0.39    1.20
 -23 -16  -6    0.47    1.04
   0  17   6    0.21    0.18
   1  17   6    0.23    0.18
  -1 -17  -6    0.35    0.17
   2  17   6   22.29    0.64
  -2 -17  -6   21.92    0.63
   3  17   6    2.29    0.21
  -3 -17  -6    2.76    0.23
   4  17   6    1.03    0.21
  -4 -17  -6    0.45    0.19
   5  17   6   14.01    0.44
  -5 -17  -6   13.97    0.42
   6  17   6    0.85    0.20
  -6 -17  -6    0.50    0.21
   7  17   6    9.55    0.38
  -7 -17  -6    9.07    0.37
   8  17   6    7.29    0.33
  -8 -17  -6    6.16    0.35
   9  17   6    0.36    0.19
  -9 -17  -6    0.74    0.23
  10  17   6    3.08    0.22
 -10 -17  -6    2.39    0.26
  11  17   6    0.81    0.25
 -11 -17  -6    0.25    0.26
  12  17   6   -0.23    0.27
 -12 -17  -6    0.19    0.33
  13  17   6   -0.04    0.27
 -13 -17  -6   -0.24    0.36
  14  17   6   -0.22    0.27
 -14 -17  -6   -0.05    0.39
  15  17   6    1.85    0.35
 -15 -17  -6    1.30    0.40
  16  17   6    0.40    0.50
 -16 -17  -6   -0.30    0.39
  17  17   6    1.26    0.50
 -17 -17  -6    0.98    0.41
  18  17   6    0.45    0.51
 -18 -17  -6    1.15    0.41
  19  17   6    0.93    0.65
 -19 -17  -6    0.24    0.48
  20  17   6    2.59    0.78
 -20 -17  -6    1.87    0.78
  21  17   6    0.92    0.88
 -21 -17  -6   -0.49    0.86
  22  17   6    1.92    1.21
 -22 -17  -6    2.03    0.97
  23  17   6    1.54    1.55
 -23 -17  -6    0.72    1.04
   0  18   6    7.98    0.31
   1  18   6    1.49    0.21
  -1 -18  -6    2.07    0.20
   2  18   6    9.94    0.38
  -2 -18  -6    9.26    0.36
   3  18   6    0.62    0.21
  -3 -18  -6    0.61    0.19
   4  18   6   23.38    0.65
  -4 -18  -6   22.93    0.67
   5  18   6    2.15    0.24
  -5 -18  -6    1.99    0.21
   6  18   6    1.63    0.21
  -6 -18  -6    1.57    0.24
   7  18   6    2.00    0.26
  -7 -18  -6    1.37    0.24
   8  18   6    1.12    0.18
  -8 -18  -6    1.16    0.25
   9  18   6    0.17    0.20
  -9 -18  -6    1.10    0.27
  10  18   6    0.62    0.26
 -10 -18  -6    0.57    0.26
  11  18   6    0.54    0.29
 -11 -18  -6    0.34    0.28
  12  18   6   -0.18    0.28
 -12 -18  -6   -0.13    0.32
  13  18   6   -0.43    0.28
 -13 -18  -6   -0.64    0.34
  14  18   6    0.22    0.30
 -14 -18  -6    0.42    0.41
  15  18   6    0.20    0.29
 -15 -18  -6    1.08    0.42
  16  18   6   -0.01    0.36
 -16 -18  -6    0.05    0.41
  17  18   6   -0.29    0.50
 -17 -18  -6    0.43    0.42
  18  18   6    1.43    0.54
 -18 -18  -6    1.50    0.44
  19  18   6    3.58    0.73
 -19 -18  -6    3.45    0.70
  20  18   6    0.74    0.74
 -20 -18  -6    1.05    0.78
  21  18   6    0.36    0.96
 -21 -18  -6    1.74    0.93
  22  18   6    1.14    1.47
 -22 -18  -6   -0.23    0.94
   0  19   6   -0.76    0.19
   1  19   6    0.63    0.20
  -1 -19  -6    0.48    0.20
   2  19   6    6.70    0.32
  -2 -19  -6    6.11    0.32
   3  19   6    1.34    0.24
  -3 -19  -6    0.81    0.21
   4  19   6    0.57    0.21
  -4 -19  -6    1.36    0.23
   5  19   6    3.47    0.27
  -5 -19  -6    4.13    0.27
   6  19   6    2.88    0.25
  -6 -19  -6    3.17    0.27
   7  19   6    4.25    0.31
  -7 -19  -6    4.57    0.32
   8  19   6    0.32    0.26
  -8 -19  -6    0.29    0.25
   9  19   6    0.66    0.26
  -9 -19  -6    0.49    0.28
  10  19   6    0.27    0.28
 -10 -19  -6    0.79    0.29
  11  19   6    2.91    0.36
 -11 -19  -6    3.02    0.34
  12  19   6    0.50    0.32
 -12 -19  -6   -0.12    0.34
  13  19   6   -0.24    0.29
 -13 -19  -6   -0.44    0.33
  14  19   6    0.09    0.29
 -14 -19  -6   -0.62    0.34
  15  19   6    1.34    0.33
 -15 -19  -6    1.12    0.44
  16  19   6   -0.12    0.30
 -16 -19  -6   -0.49    0.42
  17  19   6   -0.99    0.58
 -17 -19  -6   -0.03    0.42
  18  19   6    0.03    0.59
 -18 -19  -6    0.06    0.50
  19  19   6   -0.39    0.60
 -19 -19  -6    0.67    0.53
  20  19   6   -0.01    0.75
 -20 -19  -6    0.44    0.70
  21  19   6    1.13    1.49
 -21 -19  -6    0.92    0.92
  22  19   6   -0.44    1.11
 -22 -19  -6   -1.48    1.13
   0  20   6    0.92    0.22
   1  20   6   -0.12    0.20
  -1 -20  -6   -0.20    0.20
   2  20   6    0.17    0.23
  -2 -20  -6    0.24    0.22
   3  20   6    0.17    0.23
  -3 -20  -6    0.51    0.22
   4  20   6    0.54    0.22
  -4 -20  -6    0.81    0.23
   5  20   6    3.10    0.27
  -5 -20  -6    2.55    0.26
   6  20   6    1.21    0.24
  -6 -20  -6    1.53    0.26
   7  20   6    5.90    0.37
  -7 -20  -6    5.86    0.37
   8  20   6    2.51    0.32
  -8 -20  -6    2.20    0.30
   9  20   6    1.10    0.30
  -9 -20  -6    1.05    0.31
  10  20   6   -0.14    0.29
 -10 -20  -6    0.73    0.31
  11  20   6    0.31    0.33
 -11 -20  -6   -0.05    0.30
  12  20   6    0.21    0.33
 -12 -20  -6   -0.13    0.35
  13  20   6    0.60    0.35
 -13 -20  -6    0.79    0.37
  14  20   6   -0.18    0.32
 -14 -20  -6    0.06    0.36
  15  20   6    0.39    0.34
 -15 -20  -6   -0.19    0.40
  16  20   6    0.08    0.32
 -16 -20  -6   -0.55    0.43
  17  20   6   -0.08    0.45
 -17 -20  -6    0.49    0.45
  18  20   6    0.09    0.71
 -18 -20  -6   -0.37    0.51
  19  20   6    0.96    0.71
 -19 -20  -6    0.20    0.55
  20  20   6    2.51    1.00
 -20 -20  -6   -1.26    0.79
  21  20   6   -0.78    1.65
 -21 -20  -6    0.80    0.93
  22  20   6   -2.57    2.17
 -22 -20  -6    0.01    0.96
   0  21   6   -0.22    0.21
   1  21   6   -0.02    0.23
  -1 -21  -6   -0.23    0.22
   2  21   6    1.98    0.27
  -2 -21  -6    1.73    0.26
   3  21   6    0.50    0.25
  -3 -21  -6    0.64    0.24
   4  21   6    0.27    0.26
  -4 -21  -6    0.63    0.24
   5  21   6    4.41    0.30
  -5 -21  -6    4.02    0.29
   6  21   6    2.50    0.28
  -6 -21  -6    2.79    0.32
   7  21   6    0.49    0.27
  -7 -21  -6    0.58    0.29
   8  21   6    0.18    0.27
  -8 -21  -6    0.61    0.30
   9  21   6    0.79    0.31
  -9 -21  -6    0.21    0.32
  10  21   6    0.14    0.31
 -10 -21  -6   -0.42    0.31
  11  21   6    0.10    0.34
 -11 -21  -6    0.86    0.36
[truncated: 1,510,121 more chars]
