# Supplementary material for: Caught in the Act of Substitution: Interadsorbate Effects on an Atomically Precise Fe/Co/Se Nanocluster
Source: ACS Cent Sci. 2024 May 31;10(6):1276–82. doi: 10.1021/acscentsci.4c00210 (PMC11212139; doi:10.1021/acscentsci.4c00210)
Supplement: Supplementary file 3 — oc4c00210_si_003.zip [file oc4c00210_si_003.zip › cif files/[Fe3(CNtBu)2(THF)Co6Se8L6][PF6]_3_100K_i.cif]

####################################################################### 
# 
# This file contains crystal structure data downloaded from the 
# Cambridge Structural Database (CSD) hosted by the Cambridge 
# Crystallographic Data Centre (CCDC).
# 
# Full information about CCDC data access policies and citation 
# guidelines are available at http://www.ccdc.cam.ac.uk/access/V1 
# 
# Audit and citation data items may have been added by the CCDC. 
# Please retain this information to preserve the provenance of 
# this file and to allow appropriate attribution of the data. 
# 
#######################################################################

data_global

#------------------ AUDIT DETAILS -------------------------------------------#

_audit_creation_date             2023-05-31
_audit_creation_method           'WinGX routine CIF_UPDATE'
_audit_conform_dict_name         cif_core.dic
_audit_conform_dict_version      2.4
_audit_conform_dict_location     ftp://ftp.iucr.org/pub/cif_core.dic
_audit_update_record             ?

#------------------ AUTHOR DETAILS -------------------------------------------#

# Name and address of author for correspondence

_publ_contact_author_name        'Werner Kaminsky'
_publ_contact_author_address     
;
Department of Chemistry
University of Washington
Seattle
Washington, 98195, USA
;
_publ_contact_author_email       kaminsky@chem.washington.edu
_publ_contact_author_fax         00(206)6858665
_publ_contact_author_phone       00(206)5437585


_publ_requested_journal          'Journal title here'
_publ_section_title              
;
title here
;

loop_
_publ_author_name
_publ_author_address
'Name of compound maker'
;
Department of Chemistry Univ. of Washington Seattle, WA 98195 USA
;
'Werner Kaminsky'
;
Department of Chemistry Univ. of Washington Seattle, WA 98195 USA
;
'Name of Superviser'
;
Department of Chemistry Univ. of Washington Seattle, WA 98195 USA
;

_publ_section_abstract           
;
Abstract here
;
_publ_section_comment            
;
Details and comments here
;

_publ_section_exptl_prep         
;
details of preparation here
;

_publ_section_exptl_refinement   
;
 All H atoms were initially located in a difference Fourier map and were
 refined with a riding  model. H atoms were placed in geometrically
 idealised positions and constrained to ride on their parent atoms with
 C---H distances in the range 0.95-1.00 \%A. U~iso~ values were fixed
 such that they were 1.2U~eq~ of their parent atom U~eq~ for CH's and
 1.5U~eq~ of their parent atom U~eq~ in case of methyl groups.
;


# Insert blank lines between references


_publ_section_references         
;
Blessing, R. H. (1995) Acta Cryst., A51, 33-38.

Blessing, R. H. (1987) Cryst. Rev. 1, 3-58.

Blessing, R. H. (1989) J. Appl. Cryst. 22, 396-397.

Bruker (2012) APEX2 (Version 2012.10-0), SAINT (version 8.27B), SADABS
(version 2012/1), BrukerAXS Inc, Madison, Wisconsin, USA.

ABSCOR: Higashi, T. (1995). ABSCOR. Rigaku Corporation, Tokyo, Japan.

CAD-4 Software: Enraf-Nonius (1989). CAD-4 Software (or CAD-4 EXPRESS).
Enraf-Nonius, Delft, The Netherlands.

Cambridge Structural Database: Allen, F. R. (2002). Acta Cryst. B58, 380-388.

CAMERON: Watkin, D. J., Prout, C. K. & Pearce, L. J. (1996). CAMERON.
Chemical Crystallography Laboratory, Oxford, England.

CrysAlis CCD, CrysAlis RED and associated programs: Oxford Diffraction (2006).
Program name(s). Oxford Diffraction Ltd, Abingdon, England.

CRYSTALS: Betteridge, P. W., Carruthers, J. R., Cooper, R. I., Prout, K. &
Watkin, D. J. (2003). J. Appl. Cryst. 36, 1487.

COLLECT: Nonius (1998). COLLECT. Nonius BV, Delft, The Netherlands.

DENZO/SCALEPACK:  Otwinowski, Z. & Minor, W. (1997). Methods in Enzymology,
Vol. 276, Macromolecular Crystallography, Part A, edited by C. W. Carter Jr
& R. M. Sweet, pp. 307-326. New York: Academic Press.

DIAMOND: Brandenburg, K.(2006). DIAMOND. Crystal Impact GbR, Bonn, Germany.

DIF4 and REDU4: Stoe & Cie (1991). Program name(s). Stoe & Cie, Darmstadt,
Germany.

DIFABS: Walker, N. &  Stuart, D. (1983). Acta Cryst., A39, 158 - 166.

DIRAX: Duisenberg, A. J. M. (1992). J. Appl. Cryst. 25, 92-96.

DIRDIF-2008: Beurskens, P.T., Beurskens, G., de Gelder, R., Garci\'ia-Granda,
S., Gould, R.O. & Smits, J.M.M. (2008) The DIRDIF-2008 program
system, Crystallography Laboratory, Radboud University  Nijmegen,
The Netherlands.

Dolomanov, O.V., Bourhis, L.J., Gildea, R.J, Howard, J.A.K. & Puschmann, H.
 (2009), J. Appl. Cryst. 42, 339-341.

EDMA: Palatinus, L., Prathapa, S. J. & van Smaalen, S. (2012) J. Appl. Cryst.
45, 575-580.

enCIFer: Allen, F. H., Johnson, O., Shields, G. P., Smith, B. R. & Towler,
M. (2004). J. Appl. Cryst. 37, 335-338.

EVALCCD: Duisenberg, A. J. M., Kroon-Batenburg, L. M. J. & Schreurs,
A. M. M. (2003). J. Appl. Cryst. 36, 220-229.

JANA2000: Petricek, V. & Dusek, M. (2000). JANA2000. Institute of Physics,
Czech Academy of Sciences, Prague, Czech Republic.

MERCURY: Macrae, C. F., Bruno, I. J., Chisholm, J. A., Edgington,
P. R., McCabe, P., Pidcock, E., Rodriguez-Monge, L., Taylor, R.,
van de Streek, J. & Wood, P. A. (2008). J. Appl. Cryst. 41, 466-470.

MOGUL: Bruno, I. J., Cole, J. C., Kessler, M., Luo, J., Motherwell,
W. D. S., Purkis, L. H., Smith, B. R., Taylor, R., Cooper, R. I., Harris,
S. E. & Orpen, A. G. (2004). J. Chem. Inf. Comput. Sci. 44, 2133-2144.

ORTEPII: Johnson, C. K. (1976). ORTEPII. Report ORNL-5138. Oak Ridge
National Laboratory, Tennessee, USA.

ORTEPIII:  Burnett, M. N. & Johnson, C. K. (1996). ORTEPIII.
Report ORNL-6895. Oak Ridge National Laboratory, Tennessee, USA.

ORTEP-3: Farrugia, L. J. (2012). J. Appl. Cryst. 45, 849-854.

PARST: Nardelli, M. (1995). J. Appl. Cryst. 28, 659.

PLATON: Spek, A. L. (2009). Acta. Cryst. D65, 148-155.

PROCESS: Rigaku (1996). PROCESS. Rigaku Corporation, Tokyo, Japan.

PROCESS-AUTO: Rigaku (1998). PROCESS-AUTO. Rigaku Corporation, Tokyo, Japan.

PublCIF: Westrip, S. P. (2010). J. Appl. Cryst. 43, 920-925.

SCHAKAL: Keller, E. (1999) University of Freiburg, Germany.

SHELX: Sheldrick, G. M. (2008). Acta Cryst. A64, 112-122.

SHELXT: Sheldrick, G.M. (2015). Acta Cryst. A71, 3-8.

SHELXL: Sheldrick, G.M. (2015). Acta Cryst. C71, 3-8.

SHELXD: Schneider, T. R. & Sheldrick, G. M. (2002) Acta Cryst. D58, 1772-1779.

SIR92: Altomare, A., Cascarano, G., Giacovazzo, C., Guagliardi, A., Burla,
M. C., Polidori, G. & Camalli, M. (1994). J. Appl. Cryst. 27, 435.

SIR97: Altomare, A., Burla, M. C., Camalli, M., Cascarano, G. L.,
Giacovazzo, C., Guagliardi, A., Moliterni, A. G. G., Polidori, G. &
Spagna, R. (1999). J. Appl. Cryst. 32, 115-119.

SIR2002: Burla, M. C., Camalli, M., Carrozzini, B., Cascarano, G. L.,
Giacovazzo, C., Polidori, G. & Spagna, R. (2003). J. Appl. Cryst. 36, 1103.

SIR2004: Burla, M. C., Caliandro, R., Camalli, M., Carrozzini, B.,
Cascarano, G. L., De Caro, L., Giacovazzo, C., Polidori, G. & Spagna, R.
(2005). J. Appl. Cryst. 38, 381-388.

SIR2008 & IL MILIONE: Burla, M. C., Caliandro, R., Camalli, M., Carrozzini, B.,
Cascarano, G. L., De Caro, L., Giacovazzo, C., Polidori, G., Siliqi, D.,
& Spagna, R. (2007). J. Appl. Cryst. 40, 609-613.

SIR2011: Burla, M. C., Caliandro, R., Camalli, M., Carrozzini, B.,
Cascarano, G. L., Giacovazzo, C., Mallamo, M., Mazzone, A., Polidori, G.
& Spagna, R. (2012). J. Appl. Cryst. 45, 357-361.

SUPERFLIP: Palatinus, L. & Chapuis, G. (2007) J. Appl. Cryst. 40, 786-790.

TEXSAN: Molecular Structure Corporation & Rigaku (2000). TEXSAN. MSC,
The Woodlands, Texas, USA, and Rigaku Corporation, Tokyo, Japan.

WinGX: Farrugia, L. J. (2012). J. Appl. Cryst. 45, 849-854.

X-AREA, X-RED, X-RED32, X-SHAPE:  Stoe & Cie (2002). Program name(s).
Stoe & Cie GmbH, Darmstadt, Germany.

XCAD4: Harms, K. & Wocadlo, S. (1995). XCAD4. University of Marburg, Germany.

XSCANS: Siemens (1994). XSCANS. Siemens Analytical X-ray Instruments Inc.,
Madison, Wisconsin, USA.
;

#------------------  SECTION 2. COMPOUND(S) DETAILS -------------------------#

data_dz500_100k
_database_code_depnum_ccdc_archive 'CCDC 2320349'
loop_
_audit_author_name
_audit_author_address
'Werner Kaminsky'
;University of Washington, Department of Chemistry
United States of America
;
_audit_update_record             
;
2023-12-19 deposited with the CCDC.	2023-12-19 downloaded from the CCDC.
;

_audit_creation_date             2023-05-31T16:22:49-00:00
_audit_creation_method           'WinGX routine CIF_UPDATE'
_audit_conform_dict_name         cif_core.dic
_audit_conform_dict_version      2.4.5
_audit_conform_dict_location     ftp://ftp.iucr.org/pub/cif_core.dic
_publ_requested_category         FM

#----------------------------------------------------------------------------#
#                   CHEMICAL INFORMATION                                     #
#----------------------------------------------------------------------------#

_chemical_formula_moiety         
'C128 H128 Co6 Fe3 N8 O P6 Se8, F6 P [+ solvent]'
_chemical_formula_sum            'C128 H128 Co6 F6 Fe3 N8 O P7 Se8'
_chemical_formula_weight         3277.98

#----------------------------------------------------------------------------#
#                   UNIT CELL INFORMATION                                    #
#----------------------------------------------------------------------------#

_symmetry_cell_setting           triclinic
_symmetry_space_group_name_H-M   'P -1'
_symmetry_space_group_name_Hall  '-P 1'
_symmetry_Int_Tables_number      2
loop_
_symmetry_equiv_pos_as_xyz
'x, y, z'
'-x, -y, -z'

_cell_length_a                   19.5061(15)
_cell_length_b                   19.6529(15)
_cell_length_c                   20.2439(15)
_cell_angle_alpha                89.931(4)
_cell_angle_beta                 71.512(4)
_cell_angle_gamma                73.044(4)
_cell_volume                     7004.3(9)
_cell_formula_units_Z            2
_cell_measurement_temperature    100(2)
_cell_measurement_reflns_used    9142
_cell_measurement_theta_min      2.18
_cell_measurement_theta_max      30.53
_cell_measurement_wavelength     0.71073

#----------------------------------------------------------------------------#
#                   CRYSTAL INFORMATION                                      #
#----------------------------------------------------------------------------#

_exptl_crystal_description       plate
_exptl_crystal_colour            brown
_exptl_crystal_size_max          0.48
_exptl_crystal_size_mid          0.21
_exptl_crystal_size_min          0.04
_exptl_crystal_density_diffrn    1.554
_exptl_crystal_density_method    'not measured'
_exptl_crystal_F_000             3262

#----------------------------------------------------------------------------#
#                   ABSORPTION CORRECTION                                    #
#----------------------------------------------------------------------------#

_exptl_absorpt_coefficient_mu    3.207
_exptl_absorpt_correction_type   multi-scan
_exptl_absorpt_process_details   
;
        SADABS-2016/2 - Bruker AXS area detector scaling and absorption correcti
;
_exptl_absorpt_correction_T_min  0.403
_exptl_absorpt_correction_T_max  0.746
_shelx_estimated_absorpt_T_min   0.308
_shelx_estimated_absorpt_T_max   0.882

#----------------------------------------------------------------------------#
#                   DATA COLLECTION                                          #
#----------------------------------------------------------------------------#

_diffrn_source                   'sealed x-ray tube'
_diffrn_ambient_temperature      100(2)
_diffrn_radiation_wavelength     0.71073
_diffrn_radiation_type           MoK\a
_diffrn_radiation_monochromator  graphite
_diffrn_radiation_probe          x-ray
_diffrn_detector                 'APEX-II CCD'
_diffrn_orient_matrix_ub_11      0.028688
_diffrn_orient_matrix_ub_12      -0.028368
_diffrn_orient_matrix_ub_13      0.029187
_diffrn_orient_matrix_ub_21      0.044572
_diffrn_orient_matrix_ub_22      0.01664
_diffrn_orient_matrix_ub_23      -0.024411
_diffrn_orient_matrix_ub_31      -0.020413
_diffrn_orient_matrix_ub_32      0.042156
_diffrn_orient_matrix_ub_33      0.035957
_diffrn_measurement_device       '\k-geometry diffractometer'
_diffrn_measurement_device_type  'Bruker APEX-II'
_diffrn_measurement_method       '\f or \w oscillation scans'
_diffrn_standards_number         0
_diffrn_standards_interval_time  .
_diffrn_standards_interval_count .
_diffrn_standards_decay_%        ?
_diffrn_reflns_av_R_equivalents  0.0594
_diffrn_reflns_av_unetI/netI     0.0427
_diffrn_reflns_number            239791
_diffrn_reflns_limit_h_min       -25
_diffrn_reflns_limit_h_max       25
_diffrn_reflns_limit_k_min       -25
_diffrn_reflns_limit_k_max       25
_diffrn_reflns_limit_l_min       -26
_diffrn_reflns_limit_l_max       26
_diffrn_reflns_theta_min         1.157
_diffrn_reflns_theta_max         27.484
_diffrn_reflns_theta_full        25
_diffrn_measured_fraction_theta_full 0.998
_diffrn_measured_fraction_theta_max 0.993
_diffrn_reflns_Laue_measured_fraction_full 0.998
_diffrn_reflns_Laue_measured_fraction_max 0.993
_diffrn_reflns_point_group_measured_fraction_full 0.998
_diffrn_reflns_point_group_measured_fraction_max 0.993
_reflns_Friedel_coverage         0
_reflns_number_total             31916
_reflns_number_gt                24364
_reflns_threshold_expression     'I > 2\s(I)'

#----------------------------------------------------------------------------#
#                   COMPUTER PROGRAMS USED                                   #
#----------------------------------------------------------------------------#

_computing_data_collection       'Bruker APEX2 software'
_computing_cell_refinement       'SAINT V8.40B integration software'
_computing_data_reduction        'SORTAV (Blessing, 1995)'
_computing_structure_solution    'SHELXS-2013 (Sheldrick, 2008)'
_computing_structure_refinement  'SHELXL-2019/2 (Sheldrick, 2019)'
_computing_molecular_graphics    'ORTEP-3 for Windows (Farrugia, 2012)'
_computing_publication_material  'WinGX publication routines (Farrugia, 2012)'

#----------------------------------------------------------------------------#
#                   STRUCTURE SOLUTION                                       #
#----------------------------------------------------------------------------#

_atom_sites_solution_primary     dual
_atom_sites_solution_secondary   difmap
_atom_sites_solution_hydrogens   mixed

#----------------------------------------------------------------------------#
#                   REFINEMENT INFORMATION                                   #
#----------------------------------------------------------------------------#

_shelx_SHELXL_version_number     2019/3
_refine_ls_structure_factor_coef Fsqd
_refine_ls_matrix_type           full
_refine_ls_weighting_scheme      calc
_refine_ls_weighting_details     
'w=1/[\s^2^(Fo^2^)+(0.0134P)^2^+76.4944P] where P=(Fo^2^+2Fc^2^)/3'
_refine_ls_hydrogen_treatment    constr
_refine_ls_extinction_method     none
_refine_ls_number_reflns         31916
_refine_ls_number_parameters     1445
_refine_ls_number_restraints     3201
_refine_ls_number_constraints    0
_refine_ls_R_factor_all          0.0852
_refine_ls_R_factor_gt           0.058
_refine_ls_wR_factor_ref         0.1259
_refine_ls_wR_factor_gt          0.1106
_refine_ls_goodness_of_fit_ref   1.033
_refine_ls_restrained_S_all      1.014
_refine_ls_shift/su_max          0.002
_refine_ls_shift/su_mean         0
_refine_diff_density_max         2.312
_refine_diff_density_min         -1.308
_refine_diff_density_rms         0.157

#----------------------------------------------------------------------------#
#                   CONSTRAINTS AND RESTRAINTS                               #
#----------------------------------------------------------------------------#


#----------------------------------------------------------------------------#
#                   ATOMIC TYPES, COORDINATES AND THERMAL PARAMETERS         #
#----------------------------------------------------------------------------#

loop_
_atom_type_symbol
_atom_type_description
_atom_type_scat_dispersion_real
_atom_type_scat_dispersion_imag
_atom_type_scat_source
C C 0.0033 0.0016 'International Tables Vol C Tables 4.2.6.8 and 6.1.1.4'
H H 0 0 'International Tables Vol C Tables 4.2.6.8 and 6.1.1.4'
N N 0.0061 0.0033 'International Tables Vol C Tables 4.2.6.8 and 6.1.1.4'
F F 0.0171 0.0103 'International Tables Vol C Tables 4.2.6.8 and 6.1.1.4'
P P 0.1023 0.0942 'International Tables Vol C Tables 4.2.6.8 and 6.1.1.4'
Fe Fe 0.3463 0.8444 'International Tables Vol C Tables 4.2.6.8 and 6.1.1.4'
Co Co 0.3494 0.9721 'International Tables Vol C Tables 4.2.6.8 and 6.1.1.4'
Se Se -0.0929 2.2259 'International Tables Vol C Tables 4.2.6.8 and 6.1.1.4'
O O 0.0106 0.006 'International Tables Vol C Tables 4.2.6.8 and 6.1.1.4'

loop_
_atom_site_label
_atom_site_type_symbol
_atom_site_fract_x
_atom_site_fract_y
_atom_site_fract_z
_atom_site_U_iso_or_equiv
_atom_site_adp_type
_atom_site_occupancy
_atom_site_site_symmetry_order
_atom_site_calc_flag
_atom_site_refinement_flags_posn
_atom_site_refinement_flags_adp
_atom_site_refinement_flags_occupancy
_atom_site_disorder_assembly
_atom_site_disorder_group
N1 N 0.3788(2) 0.8322(2) 0.7027(2) 0.0191(9) Uani 1 1 d D U . . .
P1 P 0.46057(8) 0.83688(7) 0.64666(7) 0.0167(3) Uani 1 1 d D U . . .
C1 C 0.4562(2) 0.93183(13) 0.65140(17) 0.0216(10) Uani 1 1 d DG U . . .
C2 C 0.4251(2) 0.96788(17) 0.71824(15) 0.0300(12) Uani 1 1 d DG U . . .
H2 H 0.403617 0.944789 0.757138 0.036 Uiso 1 1 calc R U . . .
C3 C 0.4255(3) 1.03774(17) 0.72818(17) 0.0349(13) Uani 1 1 d DG U . . .
H3 H 0.40421 1.062381 0.773858 0.042 Uiso 1 1 calc R U . . .
C4 C 0.4569(3) 1.07153(14) 0.6713(2) 0.0417(15) Uani 1 1 d DG U . . .
H4 H 0.457146 1.119271 0.678057 0.05 Uiso 1 1 calc R U . . .
C5 C 0.4880(3) 1.03547(18) 0.60443(19) 0.0428(16) Uani 1 1 d DG U . . .
H5 H 0.509489 1.058568 0.565534 0.051 Uiso 1 1 calc R U . . .
C6 C 0.4876(2) 0.96562(18) 0.59449(14) 0.0357(14) Uani 1 1 d DG U . . .
H6 H 0.508896 0.940974 0.548812 0.043 Uiso 1 1 calc R U . . .
C7 C 0.46479(19) 0.80784(18) 0.55827(12) 0.0196(9) Uani 1 1 d DG U . . .
C8 C 0.52503(17) 0.80984(18) 0.49969(16) 0.0206(10) Uani 1 1 d DG U . . .
H8 H 0.560986 0.831802 0.504088 0.025 Uiso 1 1 calc R U . . .
C9 C 0.53267(19) 0.7797(2) 0.43466(13) 0.0295(11) Uani 1 1 d DG U . . .
H9 H 0.573847 0.78106 0.394615 0.035 Uiso 1 1 calc R U . . .
C10 C 0.4801(2) 0.7476(2) 0.42821(14) 0.0366(13) Uani 1 1 d DG U . . .
H10 H 0.485286 0.726954 0.38377 0.044 Uiso 1 1 calc R U . . .
C11 C 0.4198(2) 0.7456(2) 0.48680(18) 0.0378(14) Uani 1 1 d DG U . . .
H11 H 0.383864 0.72359 0.482398 0.045 Uiso 1 1 calc R U . . .
C12 C 0.41218(18) 0.7757(2) 0.55183(15) 0.0279(11) Uani 1 1 d DG U . . .
H12 H 0.371001 0.774332 0.591872 0.034 Uiso 1 1 calc R U . . .
C13 C 0.30534(15) 0.87760(19) 0.7001(2) 0.0234(11) Uani 1 1 d DG U . . .
C14 C 0.29807(17) 0.9253(2) 0.65016(18) 0.0311(12) Uani 1 1 d DG U . . .
H14 H 0.342114 0.930236 0.615682 0.037 Uiso 1 1 calc R U . . .
C15 C 0.2264(2) 0.9658(2) 0.65068(19) 0.0331(12) Uani 1 1 d DG U . . .
H15 H 0.221387 0.998461 0.616559 0.04 Uiso 1 1 calc R U . . .
C16 C 0.16191(16) 0.9587(2) 0.7011(2) 0.0338(12) Uani 1 1 d DG U . . .
C17 C 0.16919(16) 0.9109(2) 0.7510(2) 0.0374(14) Uani 1 1 d DG U . . .
H17 H 0.125142 0.906016 0.785521 0.045 Uiso 1 1 calc R U . . .
C18 C 0.2409(2) 0.8704(2) 0.75052(18) 0.0302(12) Uani 1 1 d DG U . . .
H18 H 0.245869 0.83779 0.784645 0.036 Uiso 1 1 calc R U . . .
C19 C 0.0826(4) 1.0022(4) 0.7005(4) 0.0481(18) Uani 1 1 d D U . . .
H19A H 0.049635 0.971913 0.709842 0.072 Uiso 1 1 d R U . . .
H19B H 0.086413 1.020064 0.654716 0.072 Uiso 1 1 d R U . . .
H19C H 0.061081 1.042652 0.736413 0.072 Uiso 1 1 d R U . . .
N2 N 0.3842(2) 0.7267(2) 0.8590(2) 0.0195(9) Uani 1 1 d D U . . .
P2 P 0.46608(8) 0.68085(7) 0.86901(7) 0.0184(3) Uani 1 1 d D U . . .
C20 C 0.4712(3) 0.58537(16) 0.8719(2) 0.0249(11) Uani 1 1 d DG U . . .
C21 C 0.4453(3) 0.5581(2) 0.8245(2) 0.060(2) Uani 1 1 d DG U . . .
H21 H 0.420373 0.589292 0.797567 0.072 Uiso 1 1 calc R U . . .
C22 C 0.4559(4) 0.4851(2) 0.8163(3) 0.067(2) Uani 1 1 d DG U . . .
H22 H 0.438282 0.46645 0.783878 0.08 Uiso 1 1 calc R U . . .
C23 C 0.4924(3) 0.43942(16) 0.8557(3) 0.0560(18) Uani 1 1 d DG U . . .
H23 H 0.499698 0.389552 0.850123 0.067 Uiso 1 1 calc R U . . .
C24 C 0.5183(3) 0.4667(2) 0.9032(3) 0.070(2) Uani 1 1 d DG U . . .
H24 H 0.543206 0.435496 0.930058 0.084 Uiso 1 1 calc R U . . .
C25 C 0.5076(3) 0.5397(2) 0.9113(3) 0.059(2) Uani 1 1 d DG U . . .
H25 H 0.525298 0.558339 0.943748 0.071 Uiso 1 1 calc R U . . .
C26 C 0.4657(2) 0.71594(18) 0.95372(15) 0.0221(10) Uani 1 1 d DG U . . .
C27 C 0.41281(19) 0.78102(18) 0.98604(19) 0.0266(11) Uani 1 1 d DG U . . .
H27 H 0.374188 0.804205 0.967188 0.032 Uiso 1 1 calc R U . . .
C28 C 0.4164(2) 0.81216(16) 1.04595(19) 0.0322(12) Uani 1 1 d DG U . . .
H28 H 0.3803 0.856638 1.068041 0.039 Uiso 1 1 calc R U . . .
C29 C 0.4729(2) 0.7782(2) 1.07354(16) 0.0318(12) Uani 1 1 d DG U . . .
H29 H 0.475422 0.799524 1.114482 0.038 Uiso 1 1 calc R U . . .
C30 C 0.5258(2) 0.7132(2) 1.04121(18) 0.0312(12) Uani 1 1 d DG U . . .
H30 H 0.564434 0.689976 1.060069 0.037 Uiso 1 1 calc R U . . .
C31 C 0.52219(19) 0.68202(16) 0.98131(18) 0.0266(11) Uani 1 1 d DG U . . .
H31 H 0.558324 0.637541 0.959215 0.032 Uiso 1 1 calc R U . . .
C32 C 0.31086(16) 0.73784(19) 0.91123(18) 0.0235(11) Uani 1 1 d DG U . . .
C33 C 0.2555(2) 0.80175(18) 0.91288(19) 0.0329(13) Uani 1 1 d DG U . . .
H33 H 0.267984 0.836605 0.882773 0.04 Uiso 1 1 calc R U . . .
C34 C 0.18175(19) 0.81467(18) 0.9586(2) 0.0382(14) Uani 1 1 d DG U . . .
H34 H 0.143885 0.858357 0.959722 0.046 Uiso 1 1 calc R U . . .
C35 C 0.16343(16) 0.7637(2) 1.0026(2) 0.0358(13) Uani 1 1 d DG U . . .
C36 C 0.2188(2) 0.6998(2) 1.0010(2) 0.0360(14) Uani 1 1 d DG U . . .
H36 H 0.206304 0.664913 1.031106 0.043 Uiso 1 1 calc R U . . .
C37 C 0.29254(19) 0.68684(17) 0.9553(2) 0.0311(13) Uani 1 1 d DG U . . .
H37 H 0.330403 0.64316 0.954157 0.037 Uiso 1 1 calc R U . . .
C38 C 0.0813(4) 0.7770(5) 1.0517(4) 0.0512(19) Uani 1 1 d D U . . .
H38A H 0.049938 0.824447 1.046711 0.077 Uiso 1 1 calc R U . . .
H38B H 0.080652 0.774491 1.100198 0.077 Uiso 1 1 calc R U . . .
H38C H 0.061112 0.740516 1.039269 0.077 Uiso 1 1 calc R U . . .
N3 N 0.7310(3) 0.4602(2) 0.5767(2) 0.0214(10) Uani 1 1 d D U . . .
P3A P 0.6721(5) 0.5358(7) 0.5628(5) 0.0187(4) Uani 0.629(9) 1 d D U P A 1
C39A C 0.5793(3) 0.5252(5) 0.5717(5) 0.0237(15) Uani 0.629(9) 1 d DG U P A 1
C40A C 0.5234(4) 0.5778(4) 0.5555(5) 0.0309(17) Uani 0.629(9) 1 d DG U P A 1
H40A H 0.534843 0.617882 0.533779 0.037 Uiso 0.629(9) 1 calc R U P A 1
C41A C 0.4508(4) 0.5718(4) 0.5711(5) 0.0341(18) Uani 0.629(9) 1 d DG U P A 1
H41A H 0.412654 0.607758 0.56006 0.041 Uiso 0.629(9) 1 calc R U P A 1
C42A C 0.4341(3) 0.5132(4) 0.6029(4) 0.036(2) Uani 0.629(9) 1 d DG U P A 1
H42A H 0.384502 0.509083 0.613598 0.044 Uiso 0.629(9) 1 calc R U P A 1
C43A C 0.4900(4) 0.4606(4) 0.6191(4) 0.0349(18) Uani 0.629(9) 1 d DG U P A 1
H43A H 0.47854 0.42053 0.640856 0.042 Uiso 0.629(9) 1 calc R U P A 1
C44A C 0.5626(4) 0.4666(4) 0.6035(5) 0.0298(18) Uani 0.629(9) 1 d DG U P A 1
H44A H 0.600731 0.430652 0.614576 0.036 Uiso 0.629(9) 1 calc R U P A 1
C45A C 0.7175(5) 0.5518(8) 0.4712(5) 0.0207(13) Uani 0.629(9) 1 d DG U P A 1
C46A C 0.6778(4) 0.5946(6) 0.4323(5) 0.0294(18) Uani 0.629(9) 1 d DG U P A 1
H46A H 0.624038 0.613996 0.45105 0.035 Uiso 0.629(9) 1 calc R U P A 1
C47A C 0.7166(5) 0.6089(5) 0.3660(4) 0.034(2) Uani 0.629(9) 1 d DG U P A 1
H47A H 0.689404 0.638134 0.339485 0.041 Uiso 0.629(9) 1 calc R U P A 1
C48A C 0.7952(5) 0.5805(5) 0.3386(4) 0.033(2) Uani 0.629(9) 1 d DG U P A 1
H48A H 0.821717 0.59027 0.293333 0.04 Uiso 0.629(9) 1 calc R U P A 1
C49A C 0.8349(4) 0.5377(6) 0.3775(5) 0.0300(17) Uani 0.629(9) 1 d DG U P A 1
H49A H 0.888663 0.518267 0.358745 0.036 Uiso 0.629(9) 1 calc R U P A 1
C50A C 0.7961(5) 0.5234(8) 0.4438(6) 0.0263(14) Uani 0.629(9) 1 d DG U P A 1
H50A H 0.823297 0.494128 0.470311 0.032 Uiso 0.629(9) 1 calc R U P A 1
C51 C 0.7512(2) 0.39439(15) 0.53226(19) 0.0231(11) Uani 1 1 d DG U . B 1
C52 C 0.7207(2) 0.38933(16) 0.4797(2) 0.0308(13) Uani 1 1 d DG U . B 1
H52 H 0.685046 0.430094 0.471372 0.037 Uiso 1 1 calc R U . B 1
C53 C 0.7422(2) 0.3246(2) 0.4394(2) 0.0354(14) Uani 1 1 d DG U . B 1
H53 H 0.72133 0.321172 0.403547 0.042 Uiso 1 1 calc R U . B 1
C54 C 0.7943(3) 0.26499(16) 0.4517(2) 0.0401(15) Uani 1 1 d DG U . B 1
C55 C 0.8248(2) 0.27005(16) 0.5042(2) 0.0423(15) Uani 1 1 d DG U . B 1
H55 H 0.860445 0.229286 0.512574 0.051 Uiso 1 1 calc R U . B 1
C56 C 0.8033(2) 0.33475(19) 0.5445(2) 0.0340(13) Uani 1 1 d DG U . B 1
H56 H 0.824162 0.338208 0.5804 0.041 Uiso 1 1 calc R U . B 1
C57 C 0.8153(5) 0.1934(4) 0.4068(5) 0.065(3) Uani 1 1 d D U . B 1
H57A H 0.784017 0.19928 0.376509 0.097 Uiso 1 1 calc R U . B 1
H57B H 0.806224 0.156223 0.437681 0.097 Uiso 1 1 calc R U . B 1
H57C H 0.8691 0.179517 0.377963 0.097 Uiso 1 1 calc R U . B 1
P3B P 0.6698(8) 0.5348(13) 0.5676(9) 0.0187(4) Uani 0.371(9) 1 d D U P A 2
C39B C 0.5804(6) 0.5126(8) 0.5869(8) 0.0237(15) Uani 0.371(9) 1 d DG U P A 2
C40B C 0.5191(7) 0.5586(7) 0.5721(8) 0.0309(17) Uani 0.371(9) 1 d DG U P A 2
H40B H 0.524621 0.599478 0.548476 0.037 Uiso 0.371(9) 1 calc R U P A 2
C41B C 0.4498(6) 0.5448(7) 0.5919(8) 0.0341(18) Uani 0.371(9) 1 d DG U P A 2
H41B H 0.407924 0.576272 0.581799 0.041 Uiso 0.371(9) 1 calc R U P A 2
C42B C 0.4418(6) 0.4850(8) 0.6264(8) 0.036(2) Uani 0.371(9) 1 d DG U P A 2
H42B H 0.394398 0.475568 0.639978 0.044 Uiso 0.371(9) 1 calc R U P A 2
C43B C 0.5031(8) 0.4390(6) 0.6412(8) 0.0349(18) Uani 0.371(9) 1 d DG U P A 2
H43B H 0.497569 0.398069 0.664834 0.042 Uiso 0.371(9) 1 calc R U P A 2
C44B C 0.5724(6) 0.4527(7) 0.6214(8) 0.0298(18) Uani 0.371(9) 1 d DG U P A 2
H44B H 0.614267 0.421274 0.631511 0.036 Uiso 0.371(9) 1 calc R U P A 2
C45B C 0.7044(9) 0.5517(15) 0.4753(9) 0.0207(13) Uani 0.371(9) 1 d DG U P A 2
C46B C 0.6561(7) 0.5927(12) 0.4425(9) 0.0294(18) Uani 0.371(9) 1 d DG U P A 2
H46B H 0.60275 0.607958 0.465786 0.035 Uiso 0.371(9) 1 calc R U P A 2
C47B C 0.6858(8) 0.6113(9) 0.3755(8) 0.034(2) Uani 0.371(9) 1 d DG U P A 2
H47B H 0.652806 0.639317 0.353056 0.041 Uiso 0.371(9) 1 calc R U P A 2
C48B C 0.7639(8) 0.5890(10) 0.3414(6) 0.033(2) Uani 0.371(9) 1 d DG U P A 2
H48B H 0.784212 0.601686 0.295595 0.04 Uiso 0.371(9) 1 calc R U P A 2
C49B C 0.8122(7) 0.5480(12) 0.3742(8) 0.0300(17) Uani 0.371(9) 1 d DG U P A 2
H49B H 0.865562 0.532696 0.350862 0.036 Uiso 0.371(9) 1 calc R U P A 2
C50B C 0.7825(8) 0.5293(14) 0.4412(10) 0.0263(14) Uani 0.371(9) 1 d DG U P A 2
H50B H 0.815507 0.501336 0.463592 0.032 Uiso 0.371(9) 1 calc R U P A 2
N4A N 0.8277(9) 0.4783(7) 0.7170(8) 0.018(2) Uani 0.629(9) 1 d D U P A 1
P4A P 0.8026(7) 0.5539(7) 0.7691(5) 0.0210(7) Uani 0.629(9) 1 d D U P A 1
C58A C 0.7537(9) 0.5395(7) 0.8595(4) 0.0296(13) Uani 0.629(9) 1 d DG U P A 1
C59A C 0.7265(9) 0.4810(7) 0.8709(4) 0.0318(16) Uani 0.629(9) 1 d DG U P A 1
H59A H 0.733458 0.449171 0.832358 0.038 Uiso 0.629(9) 1 calc R U P A 1
C60A C 0.6891(7) 0.4691(5) 0.9386(5) 0.035(2) Uani 0.629(9) 1 d DG U P A 1
H60A H 0.670507 0.429152 0.946418 0.042 Uiso 0.629(9) 1 calc R U P A 1
C61A C 0.6789(6) 0.5157(5) 0.9950(4) 0.036(2) Uani 0.629(9) 1 d DG U P A 1
H61A H 0.653364 0.50754 1.041323 0.043 Uiso 0.629(9) 1 calc R U P A 1
C62A C 0.7061(7) 0.5741(5) 0.9836(5) 0.036(2) Uani 0.629(9) 1 d DG U P A 1
H62A H 0.699173 0.605948 1.02217 0.043 Uiso 0.629(9) 1 calc R U P A 1
C63A C 0.7435(8) 0.5860(6) 0.9159(5) 0.0332(16) Uani 0.629(9) 1 d DG U P A 1
H63A H 0.762125 0.625968 0.90811 0.04 Uiso 0.629(9) 1 calc R U P A 1
C64A C 0.8912(9) 0.5726(12) 0.7661(7) 0.0309(12) Uani 0.629(9) 1 d DG U P A 1
C65A C 0.9164(9) 0.5718(9) 0.8232(6) 0.042(2) Uani 0.629(9) 1 d DG U P A 1
H65A H 0.891028 0.555741 0.865556 0.05 Uiso 0.629(9) 1 calc R U P A 1
C66A C 0.9789(8) 0.5945(7) 0.8182(6) 0.052(3) Uani 0.629(9) 1 d DG U P A 1
H66A H 0.996125 0.594016 0.857165 0.062 Uiso 0.629(9) 1 calc R U P A 1
C67A C 1.0160(6) 0.6180(6) 0.7562(7) 0.055(3) Uani 0.629(9) 1 d DG U P A 1
H67A H 1.058715 0.633586 0.752764 0.066 Uiso 0.629(9) 1 calc R U P A 1
C68A C 0.9908(7) 0.6188(7) 0.6991(6) 0.043(3) Uani 0.629(9) 1 d DG U P A 1
H68A H 1.01621 0.63488 0.656751 0.052 Uiso 0.629(9) 1 calc R U P A 1
C69A C 0.9284(8) 0.5961(10) 0.7041(6) 0.0356(17) Uani 0.629(9) 1 d DG U P A 1
H69A H 0.911113 0.596605 0.665139 0.043 Uiso 0.629(9) 1 calc R U P A 1
C70A C 0.8794(10) 0.4120(6) 0.7265(8) 0.0264(12) Uani 0.629(9) 1 d DG U P A 1
C71A C 0.9006(11) 0.3553(8) 0.6758(7) 0.0281(19) Uani 0.629(9) 1 d DG U P A 1
H71A H 0.882351 0.361729 0.637173 0.034 Uiso 0.629(9) 1 calc R U P A 1
C72A C 0.9484(10) 0.2893(7) 0.6815(7) 0.0348(19) Uani 0.629(9) 1 d DG U P A 1
H72A H 0.962929 0.250521 0.646829 0.042 Uiso 0.629(9) 1 calc R U P A 1
C73A C 0.9751(7) 0.2799(6) 0.7380(7) 0.037(2) Uani 0.629(9) 1 d DG U P A 1
C74A C 0.9539(6) 0.3366(7) 0.7887(7) 0.033(3) Uani 0.629(9) 1 d DG U P A 1
H74A H 0.972107 0.330194 0.827321 0.039 Uiso 0.629(9) 1 calc R U P A 1
C75A C 0.9060(8) 0.4027(6) 0.7830(7) 0.032(2) Uani 0.629(9) 1 d DG U P A 1
H75A H 0.891528 0.441404 0.817667 0.039 Uiso 0.629(9) 1 calc R U P A 1
C76A C 1.0199(13) 0.2041(8) 0.7482(12) 0.056(4) Uani 0.629(9) 1 d D U P A 1
H76A H 0.984774 0.176124 0.765645 0.085 Uiso 0.629(9) 1 calc R U P A 1
H76B H 1.045475 0.207297 0.782069 0.085 Uiso 0.629(9) 1 calc R U P A 1
H76C H 1.057749 0.180642 0.703302 0.085 Uiso 0.629(9) 1 calc R U P A 1
N4B N 0.8166(16) 0.4770(12) 0.7224(15) 0.018(2) Uani 0.371(9) 1 d D U P A 2
P4B P 0.7983(11) 0.5555(12) 0.7665(9) 0.0210(7) Uani 0.371(9) 1 d D U P A 2
C58B C 0.7558(16) 0.5483(13) 0.8603(7) 0.0296(13) Uani 0.371(9) 1 d DG U P A 2
C59B C 0.7257(15) 0.4927(11) 0.8812(8) 0.0318(16) Uani 0.371(9) 1 d DG U P A 2
H59B H 0.728196 0.458015 0.847175 0.038 Uiso 0.371(9) 1 calc R U P A 2
C60B C 0.6921(12) 0.4878(9) 0.9520(9) 0.035(2) Uani 0.371(9) 1 d DG U P A 2
H60B H 0.671511 0.449803 0.966291 0.042 Uiso 0.371(9) 1 calc R U P A 2
C61B C 0.6885(11) 0.5385(9) 1.0018(7) 0.036(2) Uani 0.371(9) 1 d DG U P A 2
H61B H 0.665455 0.535165 1.050168 0.043 Uiso 0.371(9) 1 calc R U P A 2
C62B C 0.7185(12) 0.5941(9) 0.9809(9) 0.036(2) Uani 0.371(9) 1 d DG U P A 2
H62B H 0.716085 0.628739 1.014929 0.043 Uiso 0.371(9) 1 calc R U P A 2
C63B C 0.7522(15) 0.5990(11) 0.9101(10) 0.0332(16) Uani 0.371(9) 1 d DG U P A 2
H63B H 0.772771 0.636952 0.895812 0.04 Uiso 0.371(9) 1 calc R U P A 2
C64B C 0.8882(14) 0.570(2) 0.7642(12) 0.0309(12) Uani 0.371(9) 1 d DG U P A 2
C65B C 0.9109(14) 0.5613(17) 0.8230(10) 0.042(2) Uani 0.371(9) 1 d DG U P A 2
H65B H 0.880214 0.548033 0.864434 0.05 Uiso 0.371(9) 1 calc R U P A 2
C66B C 0.9786(13) 0.5725(13) 0.8212(11) 0.052(3) Uani 0.371(9) 1 d DG U P A 2
H66B H 0.994183 0.566861 0.861383 0.062 Uiso 0.371(9) 1 calc R U P A 2
C67B C 1.0236(10) 0.5919(11) 0.7606(13) 0.055(3) Uani 0.371(9) 1 d DG U P A 2
H67B H 1.069873 0.59957 0.759354 0.066 Uiso 0.371(9) 1 calc R U P A 2
C68B C 1.0009(11) 0.6002(13) 0.7018(11) 0.043(3) Uani 0.371(9) 1 d DG U P A 2
H68B H 1.031595 0.613451 0.660375 0.052 Uiso 0.371(9) 1 calc R U P A 2
C69B C 0.9332(14) 0.5890(19) 0.7036(11) 0.0356(17) Uani 0.371(9) 1 d DG U P A 2
H69B H 0.917626 0.594623 0.663424 0.043 Uiso 0.371(9) 1 calc R U P A 2
C70B C 0.8765(17) 0.4130(11) 0.7237(13) 0.0264(12) Uani 0.371(9) 1 d DG U P A 2
C71B C 0.903(2) 0.3615(13) 0.6671(12) 0.0281(19) Uani 0.371(9) 1 d DG U P A 2
H71B H 0.890849 0.373377 0.625599 0.034 Uiso 0.371(9) 1 calc R U P A 2
C72B C 0.9461(18) 0.2926(12) 0.6710(12) 0.0348(19) Uani 0.371(9) 1 d DG U P A 2
H72B H 0.964012 0.257381 0.632266 0.042 Uiso 0.371(9) 1 calc R U P A 2
C73B C 0.9634(12) 0.2752(10) 0.7317(12) 0.037(2) Uani 0.371(9) 1 d DG U P A 2
C74B C 0.9372(12) 0.3267(12) 0.7884(11) 0.033(3) Uani 0.371(9) 1 d DG U P A 2
H74B H 0.949009 0.314804 0.829804 0.039 Uiso 0.371(9) 1 calc R U P A 2
C75B C 0.8937(14) 0.3956(11) 0.7844(12) 0.032(2) Uani 0.371(9) 1 d DG U P A 2
H75B H 0.875846 0.430801 0.823138 0.039 Uiso 0.371(9) 1 calc R U P A 2
C76B C 1.012(2) 0.1986(13) 0.736(2) 0.056(4) Uani 0.371(9) 1 d D U P A 2
H76D H 0.97556 0.171442 0.744254 0.085 Uiso 0.371(9) 1 d R U P A 2
H76E H 1.032451 0.195311 0.774289 0.085 Uiso 0.371(9) 1 d R U P A 2
H76F H 1.053142 0.178895 0.692107 0.085 Uiso 0.371(9) 1 d R U P A 2
C177 C 0.9032(3) 0.6893(3) 0.5093(4) 0.0245(12) Uani 0.845(6) 1 d DG U P C 2
C178 C 0.9080(5) 0.6349(4) 0.4626(5) 0.0394(15) Uani 0.845(6) 1 d DG U P C 2
H178 H 0.867699 0.638801 0.444671 0.047 Uiso 0.845(6) 1 calc R U P C 2
C179 C 0.9718(5) 0.5748(4) 0.4423(5) 0.046(2) Uani 0.845(6) 1 d DG U P C 2
H179 H 0.975052 0.537585 0.410422 0.055 Uiso 0.845(6) 1 calc R U P C 2
C180 C 1.0307(4) 0.5691(3) 0.4686(5) 0.0407(19) Uani 0.845(6) 1 d DG U P C 2
H180 H 1.074326 0.527982 0.454689 0.049 Uiso 0.845(6) 1 calc R U P C 2
C181 C 1.0259(4) 0.6235(4) 0.5152(6) 0.0362(16) Uani 0.845(6) 1 d DG U P C 2
H181 H 1.066248 0.619596 0.533206 0.043 Uiso 0.845(6) 1 calc R U P C 2
C182 C 0.9622(3) 0.6836(3) 0.5356(5) 0.0312(16) Uani 0.845(6) 1 d DG U P C 2
H182 H 0.958894 0.720813 0.567457 0.037 Uiso 0.845(6) 1 calc R U P C 2
C183 C 0.7877(3) 0.7938(2) 0.46200(18) 0.0251(10) Uani 0.845(6) 1 d DG U P C 2
C184 C 0.7201(2) 0.8484(2) 0.47270(19) 0.0325(12) Uani 0.845(6) 1 d DG U P C 2
H184 H 0.690388 0.870798 0.518553 0.039 Uiso 0.845(6) 1 calc R U P C 2
C185 C 0.6959(3) 0.8701(3) 0.4163(3) 0.0460(15) Uani 0.845(6) 1 d DG U P C 2
H185 H 0.649661 0.907435 0.423604 0.055 Uiso 0.845(6) 1 calc R U P C 2
C186 C 0.7394(3) 0.8374(3) 0.3492(2) 0.0542(16) Uani 0.845(6) 1 d DG U P C 2
H186 H 0.722828 0.852229 0.310653 0.065 Uiso 0.845(6) 1 calc R U P C 2
C187 C 0.8070(3) 0.7828(3) 0.33851(17) 0.0506(17) Uani 0.845(6) 1 d DG U P C 2
H187 H 0.836723 0.760387 0.29265 0.061 Uiso 0.845(6) 1 calc R U P C 2
C188 C 0.8312(2) 0.7610(3) 0.3949(2) 0.0379(14) Uani 0.845(6) 1 d DG U P C 2
H188 H 0.877451 0.723749 0.387598 0.045 Uiso 0.845(6) 1 calc R U P C 2
N5 N 0.8314(2) 0.8298(2) 0.5769(2) 0.0189(9) Uani 1 1 d D U . . .
P5 P 0.81416(8) 0.76395(7) 0.53974(7) 0.0188(3) Uani 1 1 d D U . . .
C77 C 0.9051(17) 0.6918(18) 0.504(3) 0.0245(12) Uani 0.155(6) 1 d DG U P C 1
C78 C 0.913(3) 0.629(2) 0.466(3) 0.0394(15) Uani 0.155(6) 1 d DG U P C 1
H78 H 0.87472 0.626833 0.447855 0.047 Uiso 0.155(6) 1 calc DR U P C 1
C79 C 0.977(3) 0.571(2) 0.455(3) 0.046(2) Uani 0.155(6) 1 d DG U P C 1
H79 H 0.982796 0.527944 0.429584 0.055 Uiso 0.155(6) 1 calc R U P C 1
C80 C 1.034(2) 0.574(2) 0.482(3) 0.0407(19) Uani 0.155(6) 1 d DG U P C 1
H80 H 1.077398 0.534171 0.475035 0.049 Uiso 0.155(6) 1 calc R U P C 1
C81 C 1.026(2) 0.637(2) 0.520(4) 0.0362(16) Uani 0.155(6) 1 d DG U P C 1
H81 H 1.063925 0.639287 0.538757 0.043 Uiso 0.155(6) 1 calc R U P C 1
C82 C 0.9613(17) 0.6955(18) 0.531(3) 0.0312(16) Uani 0.155(6) 1 d DG U P C 1
H82 H 0.955849 0.738177 0.557029 0.037 Uiso 0.155(6) 1 calc R U P C 1
C83 C 0.7841(16) 0.7918(11) 0.4646(10) 0.0251(10) Uani 0.155(6) 1 d DG U P C 1
C84 C 0.7769(16) 0.8612(10) 0.4465(12) 0.0325(12) Uani 0.155(6) 1 d DG U P C 1
H84 H 0.786525 0.89427 0.473841 0.039 Uiso 0.155(6) 1 calc R U P C 1
C85 C 0.7555(17) 0.8822(13) 0.3885(13) 0.0460(15) Uani 0.155(6) 1 d DG U P C 1
H85 H 0.750495 0.929583 0.376204 0.055 Uiso 0.155(6) 1 calc R U P C 1
C86 C 0.741(2) 0.8337(17) 0.3486(12) 0.0542(16) Uani 0.155(6) 1 d DG U P C 1
H86 H 0.726685 0.848083 0.30894 0.065 Uiso 0.155(6) 1 calc R U P C 1
C87 C 0.7486(18) 0.7644(15) 0.3666(12) 0.0506(17) Uani 0.155(6) 1 d DG U P C 1
H87 H 0.738905 0.73127 0.339313 0.061 Uiso 0.155(6) 1 calc R U P C 1
C88 C 0.7700(15) 0.7434(10) 0.4246(11) 0.0379(14) Uani 0.155(6) 1 d DG U P C 1
H88 H 0.774934 0.695956 0.43695 0.045 Uiso 0.155(6) 1 calc DR U P C 1
C89 C 0.89654(18) 0.8538(2) 0.54590(18) 0.0233(10) Uani 1 1 d DG U . . .
C90 C 0.9250(2) 0.8589(2) 0.47448(17) 0.0319(12) Uani 1 1 d DG U . . .
H90 H 0.901017 0.846771 0.444084 0.038 Uiso 1 1 calc R U . . .
C91 C 0.9885(2) 0.8819(2) 0.44751(15) 0.0359(13) Uani 1 1 d DG U . . .
H91 H 1.007959 0.885345 0.398696 0.043 Uiso 1 1 calc R U . . .
C92 C 1.02359(19) 0.8997(2) 0.4920(2) 0.0367(13) Uani 1 1 d DG U . . .
C93 C 0.9951(2) 0.8946(2) 0.5634(2) 0.0376(13) Uani 1 1 d DG U . . .
H93 H 1.019117 0.906743 0.5938 0.045 Uiso 1 1 calc R U . . .
C94 C 0.9316(2) 0.8717(2) 0.59037(15) 0.0303(12) Uani 1 1 d DG U . . .
H94 H 0.912175 0.868169 0.63919 0.036 Uiso 1 1 calc R U . . .
C95 C 1.0949(4) 0.9242(4) 0.4610(5) 0.051(2) Uani 1 1 d D U . . .
H95A H 1.112014 0.935574 0.498112 0.077 Uiso 1 1 d R U . . .
H95B H 1.1341 0.886705 0.428613 0.077 Uiso 1 1 d R U . . .
H95C H 1.081751 0.965988 0.437251 0.077 Uiso 1 1 d R U . . .
N6 N 0.7224(2) 0.9114(2) 0.7685(2) 0.0200(9) Uani 1 1 d D U . . .
P6 P 0.66494(8) 0.87132(7) 0.82209(7) 0.0193(3) Uani 1 1 d D U . . .
C96 C 0.7116(2) 0.8302(2) 0.88472(19) 0.0294(11) Uani 1 1 d DG U . . .
C97 C 0.7905(2) 0.8044(2) 0.86076(19) 0.0380(13) Uani 1 1 d DG U . . .
H97 H 0.818304 0.812618 0.815269 0.046 Uiso 1 1 calc R U . . .
C98 C 0.8286(2) 0.7666(3) 0.9033(3) 0.0564(18) Uani 1 1 d DG U . . .
H98 H 0.882549 0.74901 0.88697 0.068 Uiso 1 1 calc R U . . .
C99 C 0.7879(3) 0.7546(3) 0.9699(2) 0.066(2) Uani 1 1 d DG U . . .
H99 H 0.813998 0.728763 0.999011 0.079 Uiso 1 1 calc R U . . .
C100 C 0.7090(3) 0.7803(3) 0.99387(18) 0.0570(18) Uani 1 1 d DG U . . .
H100 H 0.681201 0.772124 1.039353 0.068 Uiso 1 1 calc R U . . .
C101 C 0.6709(2) 0.8181(2) 0.9513(2) 0.0430(14) Uani 1 1 d DG U . . .
H101 H 0.616954 0.835733 0.967652 0.052 Uiso 1 1 calc R U . . .
C102 C 0.57396(16) 0.93782(17) 0.87071(19) 0.0240(10) Uani 1 1 d DG U . . .
C103 C 0.5580(2) 1.00796(19) 0.85371(19) 0.0304(12) Uani 1 1 d DG U . . .
H103 H 0.596766 1.023373 0.82188 0.036 Uiso 1 1 calc R U . . .
C104 C 0.4853(2) 1.05556(16) 0.8833(2) 0.0403(14) Uani 1 1 d DG U . . .
H104 H 0.47444 1.103494 0.871641 0.048 Uiso 1 1 calc R U . . .
C105 C 0.42864(17) 1.0330(2) 0.9298(2) 0.0455(15) Uani 1 1 d DG U . . .
H105 H 0.378974 1.065538 0.950031 0.055 Uiso 1 1 calc R U . . .
C106 C 0.4446(2) 0.9629(2) 0.9468(2) 0.0446(15) Uani 1 1 d DG U . . .
H106 H 0.405834 0.947461 0.97866 0.054 Uiso 1 1 calc R U . . .
C107 C 0.5173(2) 0.91528(17) 0.9173(2) 0.0352(13) Uani 1 1 d DG U . . .
H107 H 0.528159 0.867339 0.928899 0.042 Uiso 1 1 calc R U . . .
C108 C 0.7533(2) 0.96048(19) 0.79378(18) 0.0221(10) Uani 1 1 d DG U . . .
C109 C 0.8086(2) 0.9825(2) 0.74456(14) 0.0289(12) Uani 1 1 d DG U . . .
H109 H 0.823008 0.966962 0.696322 0.035 Uiso 1 1 calc R U . . .
C110 C 0.8427(2) 1.0273(2) 0.76591(18) 0.0355(13) Uani 1 1 d DG U . . .
H110 H 0.880506 1.042398 0.732272 0.043 Uiso 1 1 calc R U . . .
C111 C 0.8217(2) 1.0501(2) 0.8365(2) 0.0344(13) Uani 1 1 d DG U . . .
C112 C 0.7664(2) 1.0281(2) 0.88571(15) 0.0307(12) Uani 1 1 d DG U . . .
H112 H 0.751998 1.043616 0.933944 0.037 Uiso 1 1 calc R U . . .
C113 C 0.73226(19) 0.9832(2) 0.86436(16) 0.0257(11) Uani 1 1 d DG U . . .
H113 H 0.694499 0.968179 0.897996 0.031 Uiso 1 1 calc R U . . .
C114 C 0.8621(5) 1.0971(4) 0.8607(4) 0.053(2) Uani 1 1 d D U . . .
H11A H 0.841385 1.107772 0.910504 0.08 Uiso 1 1 d R U . . .
H11B H 0.915133 1.073018 0.848143 0.08 Uiso 1 1 d R U . . .
H11C H 0.853815 1.140902 0.838799 0.08 Uiso 1 1 d R U . . .
Fe1 Fe 0.38718(5) 0.75236(4) 0.76344(4) 0.0192(2) Uani 0.9465(19) 1 d D U P D 1
C115 C 0.3184(4) 0.6915(4) 0.7533(4) 0.0321(14) Uani 0.9465(19) 1 d D U P D 1
N7A N 0.2797(4) 0.6557(4) 0.7659(4) 0.0550(18) Uani 0.9465(19) 1 d D U P D 1
C116 C 0.2316(5) 0.6097(5) 0.7838(5) 0.081(2) Uani 0.9465(19) 1 d D U P D 1
C117 C 0.2171(6) 0.5878(7) 0.7187(5) 0.088(3) Uani 0.9465(19) 1 d D U P D 1
H11D H 0.184696 0.556717 0.73058 0.132 Uiso 0.9465(19) 1 calc R U P D 1
H11E H 0.191813 0.63059 0.700438 0.132 Uiso 0.9465(19) 1 calc R U P D 1
H11F H 0.265623 0.562013 0.683037 0.132 Uiso 0.9465(19) 1 calc R U P D 1
C118 C 0.1597(6) 0.6500(6) 0.8436(6) 0.092(3) Uani 0.9465(19) 1 d D U P D 1
H11G H 0.125952 0.620208 0.856905 0.137 Uiso 0.9465(19) 1 calc R U P D 1
H11H H 0.173404 0.661172 0.883931 0.137 Uiso 0.9465(19) 1 calc R U P D 1
H11I H 0.13361 0.694488 0.828203 0.137 Uiso 0.9465(19) 1 calc R U P D 1
C119 C 0.2740(8) 0.5398(6) 0.8073(7) 0.109(3) Uani 0.9465(19) 1 d D U P D 1
H11J H 0.241468 0.508785 0.819405 0.164 Uiso 0.9465(19) 1 calc R U P D 1
H11K H 0.320774 0.515264 0.769136 0.164 Uiso 0.9465(19) 1 calc R U P D 1
H11L H 0.286578 0.551032 0.848344 0.164 Uiso 0.9465(19) 1 calc R U P D 1
Fe1B Fe 0.4212(9) 0.7708(8) 0.7733(7) 0.0192(2) Uani 0.0535(19) 1 d D U P D 2
C129 C 0.337(2) 0.735(4) 0.754(4) 0.0321(14) Uani 0.0535(19) 1 d D U P D 2
N7B N 0.279(3) 0.728(4) 0.763(3) 0.0550(18) Uani 0.0535(19) 1 d D U P D 2
C130 C 0.202(2) 0.722(3) 0.791(3) 0.081(2) Uani 0.0535(19) 1 d D U P D 2
C131 C 0.203(5) 0.649(4) 0.765(6) 0.088(3) Uani 0.0535(19) 1 d D U P D 2
H13A H 0.151909 0.644325 0.784101 0.132 Uiso 0.0535(19) 1 calc R U P D 2
H13B H 0.219364 0.64392 0.713849 0.132 Uiso 0.0535(19) 1 calc R U P D 2
H13C H 0.238402 0.611278 0.780741 0.132 Uiso 0.0535(19) 1 calc R U P D 2
C132 C 0.149(4) 0.785(4) 0.770(6) 0.092(3) Uani 0.0535(19) 1 d D U P D 2
H13D H 0.096718 0.782257 0.788132 0.137 Uiso 0.0535(19) 1 calc R U P D 2
H13E H 0.150459 0.830055 0.788524 0.137 Uiso 0.0535(19) 1 calc R U P D 2
H13F H 0.164377 0.782833 0.718418 0.137 Uiso 0.0535(19) 1 calc R U P D 2
C133 C 0.179(5) 0.724(7) 0.871(3) 0.109(3) Uani 0.0535(19) 1 d D U P D 2
H13G H 0.127568 0.720215 0.890245 0.164 Uiso 0.0535(19) 1 calc R U P D 2
H13H H 0.214549 0.684537 0.884269 0.164 Uiso 0.0535(19) 1 calc R U P D 2
H13I H 0.179657 0.769698 0.890745 0.164 Uiso 0.0535(19) 1 calc R U P D 2
C120 C 0.720(3) 0.3844(18) 0.711(3) 0.032(3) Uani 0.629(9) 1 d D U P A 1
N8A N 0.7169(10) 0.3329(7) 0.7383(8) 0.035(3) Uani 0.629(9) 1 d D U P A 1
C121 C 0.7145(7) 0.2635(6) 0.7649(6) 0.045(3) Uani 0.629(9) 1 d D U P A 1
C122 C 0.6458(9) 0.2486(10) 0.7576(10) 0.057(3) Uani 0.629(9) 1 d D U P A 1
H12A H 0.643239 0.202594 0.774965 0.086 Uiso 0.629(9) 1 calc R U P A 1
H12B H 0.599954 0.286632 0.784796 0.086 Uiso 0.629(9) 1 calc R U P A 1
H12C H 0.649472 0.247001 0.708143 0.086 Uiso 0.629(9) 1 calc R U P A 1
C123 C 0.7132(11) 0.2697(9) 0.8407(7) 0.061(3) Uani 0.629(9) 1 d D U P A 1
H12D H 0.71158 0.224544 0.860696 0.092 Uiso 0.629(9) 1 calc R U P A 1
H12E H 0.75902 0.28014 0.8417 0.092 Uiso 0.629(9) 1 calc R U P A 1
H12F H 0.66816 0.308391 0.86813 0.092 Uiso 0.629(9) 1 calc R U P A 1
C124 C 0.7882(8) 0.2090(8) 0.7169(8) 0.062(4) Uani 0.629(9) 1 d D U P A 1
H12G H 0.790658 0.161016 0.731453 0.092 Uiso 0.629(9) 1 calc R U P A 1
H12H H 0.788599 0.209847 0.66836 0.092 Uiso 0.629(9) 1 calc R U P A 1
H12I H 0.832093 0.221496 0.720369 0.092 Uiso 0.629(9) 1 calc R U P A 1
Fe2 Fe 0.75221(5) 0.47168(4) 0.66663(4) 0.02267(17) Uani 1 1 d D U . . .
C134 C 0.726(5) 0.383(3) 0.714(4) 0.032(3) Uani 0.371(9) 1 d D U P A 2
N8B N 0.7073(18) 0.3319(11) 0.7265(16) 0.035(3) Uani 0.371(9) 1 d D U P A 2
C135 C 0.7032(12) 0.2605(10) 0.7464(11) 0.045(3) Uani 0.371(9) 1 d D U P A 2
C136 C 0.6297(14) 0.2540(19) 0.7411(17) 0.057(3) Uani 0.371(9) 1 d D U P A 2
H13J H 0.625018 0.207139 0.754039 0.086 Uiso 0.371(9) 1 calc R U P A 2
H13K H 0.586847 0.291693 0.772902 0.086 Uiso 0.371(9) 1 calc R U P A 2
H13L H 0.629753 0.259115 0.692946 0.086 Uiso 0.371(9) 1 calc R U P A 2
C137 C 0.7080(19) 0.2554(17) 0.8197(12) 0.061(3) Uani 0.371(9) 1 d D U P A 2
H13M H 0.705464 0.2085 0.834631 0.092 Uiso 0.371(9) 1 calc R U P A 2
H13N H 0.756066 0.261514 0.819831 0.092 Uiso 0.371(9) 1 calc R U P A 2
H13O H 0.665513 0.292987 0.852057 0.092 Uiso 0.371(9) 1 calc R U P A 2
C138 C 0.7711(15) 0.2060(14) 0.6911(13) 0.062(4) Uani 0.371(9) 1 d D U P A 2
H13P H 0.77117 0.157356 0.701888 0.092 Uiso 0.371(9) 1 calc R U P A 2
H13Q H 0.766411 0.213154 0.644619 0.092 Uiso 0.371(9) 1 calc R U P A 2
H13R H 0.818598 0.212962 0.691764 0.092 Uiso 0.371(9) 1 calc R U P A 2
C125 C 0.6599(4) 1.0344(3) 0.6729(4) 0.0401(15) Uani 1 1 d . U . . .
H12J H 0.668665 1.050711 0.714926 0.048 Uiso 1 1 calc R U . . .
H12K H 0.612792 1.020514 0.688006 0.048 Uiso 1 1 calc R U . . .
C126 C 0.6539(5) 1.0933(4) 0.6237(4) 0.0519(19) Uani 1 1 d . U . . .
H12L H 0.600363 1.122505 0.633297 0.062 Uiso 1 1 calc R U . . .
H12M H 0.68365 1.12498 0.62853 0.062 Uiso 1 1 calc R U . . .
C127 C 0.6856(5) 1.0542(4) 0.5538(4) 0.055(2) Uani 1 1 d . U . . .
H12N H 0.705329 1.084093 0.517677 0.066 Uiso 1 1 calc R U . . .
H12O H 0.647064 1.037946 0.541883 0.066 Uiso 1 1 calc R U . . .
C128 C 0.7488(4) 0.9918(4) 0.5602(4) 0.0402(15) Uani 1 1 d . U . . .
H12P H 0.757741 0.950325 0.527336 0.048 Uiso 1 1 calc R U . . .
H12Q H 0.796395 1.004503 0.549526 0.048 Uiso 1 1 calc R U . . .
Fe3 Fe 0.75045(4) 0.86619(4) 0.67057(4) 0.01898(16) Uani 1 1 d . U . . .
Co1 Co 0.55996(4) 0.77433(3) 0.67081(3) 0.01411(14) Uani 1 1 d . . . . .
Co2 Co 0.56092(4) 0.69031(4) 0.78243(3) 0.01487(14) Uani 1 1 d . . . . .
Co3 Co 0.65132(4) 0.62337(4) 0.63908(3) 0.01426(14) Uani 1 1 d . . . . .
Co4 Co 0.72636(4) 0.64072(4) 0.73353(4) 0.01610(14) Uani 1 1 d . . . . .
Co5 Co 0.72644(4) 0.73603(4) 0.62067(3) 0.01535(14) Uani 1 1 d . . . . .
Co6 Co 0.64753(4) 0.79390(4) 0.75857(3) 0.01518(14) Uani 1 1 d . . . . .
Se1 Se 0.51526(3) 0.81370(3) 0.78953(3) 0.01575(11) Uani 1 1 d . . . . .
Se2 Se 0.51750(3) 0.67466(3) 0.68910(3) 0.01570(10) Uani 1 1 d . . . . .
Se3 Se 0.64338(3) 0.57210(3) 0.74616(3) 0.01749(11) Uani 1 1 d . . . . .
Se4 Se 0.77883(3) 0.61044(3) 0.61290(3) 0.01537(10) Uani 1 1 d . . . . .
Se5 Se 0.77929(3) 0.73677(3) 0.71027(3) 0.01753(11) Uani 1 1 d . . . . .
Se6 Se 0.63543(3) 0.85257(3) 0.65768(3) 0.01744(11) Uani 1 1 d . . . . .
Se7 Se 0.64704(3) 0.71339(3) 0.56455(3) 0.01511(10) Uani 1 1 d . . . . .
Se8 Se 0.64347(3) 0.70744(3) 0.83705(3) 0.01721(11) Uani 1 1 d . . . . .
O1 O 0.7242(2) 0.9748(2) 0.6324(2) 0.0269(8) Uani 1 1 d . U . . .
P7A P 0.6156(5) 0.7162(5) 0.2112(4) 0.0423(9) Uani 0.494(10) 1 d D U P E 1
F1A F 0.6880(10) 0.6696(10) 0.1577(9) 0.148(6) Uani 0.494(10) 1 d D U P E 1
F2A F 0.6163(10) 0.6505(7) 0.2540(8) 0.091(4) Uani 0.494(10) 1 d D U P E 1
F3A F 0.5400(8) 0.7670(7) 0.2640(7) 0.115(5) Uani 0.494(10) 1 d D U P E 1
F4A F 0.6207(10) 0.7770(7) 0.1639(7) 0.108(5) Uani 0.494(10) 1 d D U P E 1
F5A F 0.6588(12) 0.7445(12) 0.2524(10) 0.127(6) Uani 0.494(10) 1 d D U P E 1
F6A F 0.5636(12) 0.6937(11) 0.1778(10) 0.141(6) Uani 0.494(10) 1 d D U P E 1
P7B P 0.6308(5) 0.7049(5) 0.2040(4) 0.0423(9) Uani 0.506(10) 1 d D U P E 2
F1B F 0.6895(11) 0.7322(13) 0.1507(7) 0.139(5) Uani 0.506(10) 1 d D U P E 2
F2B F 0.7007(8) 0.6503(8) 0.2135(7) 0.114(5) Uani 0.506(10) 1 d D U P E 2
F3B F 0.5752(10) 0.6740(11) 0.2604(8) 0.134(6) Uani 0.506(10) 1 d D U P E 2
F4B F 0.5684(11) 0.7651(9) 0.1896(10) 0.147(6) Uani 0.506(10) 1 d D U P E 2
F5B F 0.6226(10) 0.7542(7) 0.2679(6) 0.092(4) Uani 0.506(10) 1 d D U P E 2
F6B F 0.6318(9) 0.6544(7) 0.1445(6) 0.085(4) Uani 0.506(10) 1 d D U P E 2

loop_
_atom_site_aniso_label
_atom_site_aniso_U_11
_atom_site_aniso_U_22
_atom_site_aniso_U_33
_atom_site_aniso_U_23
_atom_site_aniso_U_13
_atom_site_aniso_U_12
N1 0.022(2) 0.014(2) 0.019(2) 0.0047(17) -0.0077(18) -0.0015(18)
P1 0.0201(7) 0.0136(6) 0.0149(6) 0.0033(5) -0.0055(5) -0.0033(5)
C1 0.020(3) 0.0173(19) 0.027(2) 0.0058(16) -0.008(2) -0.004(2)
C2 0.038(3) 0.019(2) 0.032(2) 0.0004(18) -0.014(2) -0.003(2)
C3 0.038(3) 0.022(2) 0.046(3) -0.001(2) -0.019(3) -0.005(2)
C4 0.054(4) 0.022(3) 0.054(3) 0.007(2) -0.026(3) -0.010(3)
C5 0.061(4) 0.026(3) 0.048(3) 0.016(2) -0.022(3) -0.019(3)
C6 0.052(4) 0.021(2) 0.033(2) 0.012(2) -0.012(3) -0.010(3)
C7 0.019(2) 0.019(2) 0.0171(18) 0.0034(17) -0.0049(17) -0.0004(19)
C8 0.022(2) 0.017(2) 0.0175(18) 0.0076(18) -0.0052(17) 0.001(2)
C9 0.036(3) 0.026(3) 0.017(2) 0.005(2) -0.004(2) -0.001(2)
C10 0.047(4) 0.038(3) 0.021(2) -0.003(2) -0.013(2) -0.006(3)
C11 0.041(3) 0.043(4) 0.030(3) -0.006(3) -0.012(2) -0.014(3)
C12 0.024(3) 0.035(3) 0.023(2) -0.003(2) -0.007(2) -0.008(2)
C13 0.024(2) 0.017(2) 0.026(3) 0.0001(19) -0.0041(19) -0.006(2)
C14 0.031(2) 0.034(3) 0.025(3) 0.006(2) -0.010(2) -0.005(2)
C15 0.034(2) 0.030(3) 0.037(3) 0.001(2) -0.017(2) -0.006(2)
C16 0.030(2) 0.027(3) 0.039(3) -0.003(2) -0.013(2) 0.001(2)
C17 0.027(2) 0.037(3) 0.041(3) 0.004(2) -0.008(2) -0.004(2)
C18 0.023(2) 0.034(3) 0.034(3) 0.008(2) -0.008(2) -0.011(2)
C19 0.033(3) 0.041(4) 0.065(5) 0.008(3) -0.019(3) 0.000(3)
N2 0.019(2) 0.020(2) 0.014(2) 0.0044(17) 0.0010(17) -0.0046(18)
P2 0.0222(7) 0.0160(6) 0.0130(6) 0.0046(5) -0.0020(5) -0.0044(5)
C20 0.030(3) 0.0172(18) 0.018(2) 0.0042(16) 0.005(2) -0.007(2)
C21 0.115(6) 0.034(3) 0.049(4) 0.012(3) -0.041(4) -0.036(4)
C22 0.122(7) 0.039(3) 0.046(4) 0.003(3) -0.022(4) -0.041(4)
C23 0.064(5) 0.028(3) 0.047(4) 0.006(2) 0.020(3) -0.013(3)
C24 0.077(6) 0.033(3) 0.105(6) 0.033(4) -0.038(5) -0.014(4)
C25 0.067(5) 0.034(3) 0.094(5) 0.034(3) -0.048(4) -0.020(3)
C26 0.027(3) 0.020(2) 0.016(2) 0.0045(15) -0.0042(19) -0.0060(19)
C27 0.024(3) 0.025(2) 0.026(3) -0.0014(19) -0.005(2) -0.0049(19)
C28 0.034(3) 0.030(3) 0.028(3) -0.006(2) -0.004(2) -0.010(2)
C29 0.039(3) 0.039(3) 0.019(3) 0.002(2) -0.004(2) -0.020(2)
C30 0.040(3) 0.037(3) 0.021(3) 0.010(2) -0.012(2) -0.015(2)
C31 0.029(3) 0.026(3) 0.020(2) 0.0055(19) -0.006(2) -0.004(2)
C32 0.024(2) 0.025(3) 0.020(3) 0.004(2) -0.004(2) -0.0078(18)
C33 0.034(3) 0.031(3) 0.024(3) 0.008(2) -0.003(2) -0.002(2)
C34 0.029(3) 0.043(3) 0.031(3) 0.004(2) -0.004(2) 0.000(2)
C35 0.024(2) 0.049(3) 0.031(3) 0.000(2) -0.004(2) -0.012(2)
C36 0.028(2) 0.045(3) 0.033(3) 0.014(3) -0.003(2) -0.017(2)
C37 0.027(2) 0.033(3) 0.028(3) 0.012(2) -0.002(2) -0.008(2)
C38 0.030(3) 0.069(5) 0.044(4) 0.004(4) 0.001(3) -0.012(3)
N3 0.025(2) 0.013(2) 0.023(2) -0.0018(17) -0.0055(19) -0.0033(18)
P3A 0.0206(8) 0.0152(7) 0.0187(13) -0.0031(9) -0.0061(8) -0.0037(6)
C39A 0.024(2) 0.027(3) 0.021(4) -0.002(2) -0.008(2) -0.008(2)
C40A 0.027(2) 0.032(4) 0.037(5) 0.000(3) -0.014(3) -0.008(3)
C41A 0.026(2) 0.035(4) 0.041(5) -0.007(3) -0.013(3) -0.006(3)
C42A 0.033(3) 0.040(5) 0.039(5) -0.009(3) -0.010(3) -0.017(3)
C43A 0.037(3) 0.031(4) 0.035(5) -0.005(3) -0.005(3) -0.015(3)
C44A 0.031(3) 0.026(3) 0.031(5) -0.001(3) -0.005(3) -0.011(2)
C45A 0.026(3) 0.022(3) 0.016(2) -0.0042(18) -0.009(2) -0.009(3)
C46A 0.030(4) 0.036(3) 0.023(3) 0.002(3) -0.012(3) -0.008(4)
C47A 0.037(4) 0.042(4) 0.024(3) 0.006(3) -0.014(4) -0.011(4)
C48A 0.039(4) 0.038(4) 0.022(3) 0.001(2) -0.008(3) -0.012(4)
C49A 0.029(4) 0.032(4) 0.025(3) -0.002(2) -0.004(3) -0.008(4)
C50A 0.027(3) 0.026(3) 0.021(2) -0.003(2) -0.005(2) -0.005(3)
C51 0.024(3) 0.016(2) 0.026(3) -0.003(2) -0.004(2) -0.0076(19)
C52 0.032(3) 0.021(2) 0.040(3) -0.008(2) -0.016(2) -0.004(2)
C53 0.033(3) 0.029(2) 0.041(3) -0.014(2) -0.012(3) -0.006(2)
C54 0.034(3) 0.027(2) 0.050(4) -0.016(2) -0.009(3) 0.000(2)
C55 0.042(4) 0.022(2) 0.059(4) -0.007(2) -0.020(3) 0.000(2)
C56 0.036(3) 0.024(3) 0.039(3) -0.002(2) -0.015(3) -0.002(2)
C57 0.065(5) 0.034(3) 0.087(6) -0.030(4) -0.033(5) 0.007(4)
P3B 0.0206(8) 0.0152(7) 0.0187(13) -0.0031(9) -0.0061(8) -0.0037(6)
C39B 0.024(2) 0.027(3) 0.021(4) -0.002(2) -0.008(2) -0.008(2)
C40B 0.027(2) 0.032(4) 0.037(5) 0.000(3) -0.014(3) -0.008(3)
C41B 0.026(2) 0.035(4) 0.041(5) -0.007(3) -0.013(3) -0.006(3)
C42B 0.033(3) 0.040(5) 0.039(5) -0.009(3) -0.010(3) -0.017(3)
C43B 0.037(3) 0.031(4) 0.035(5) -0.005(3) -0.005(3) -0.015(3)
C44B 0.031(3) 0.026(3) 0.031(5) -0.001(3) -0.005(3) -0.011(2)
C45B 0.026(3) 0.022(3) 0.016(2) -0.0042(18) -0.009(2) -0.009(3)
C46B 0.030(4) 0.036(3) 0.023(3) 0.002(3) -0.012(3) -0.008(4)
C47B 0.037(4) 0.042(4) 0.024(3) 0.006(3) -0.014(4) -0.011(4)
C48B 0.039(4) 0.038(4) 0.022(3) 0.001(2) -0.008(3) -0.012(4)
C49B 0.029(4) 0.032(4) 0.025(3) -0.002(2) -0.004(3) -0.008(4)
C50B 0.027(3) 0.026(3) 0.021(2) -0.003(2) -0.005(2) -0.005(3)
N4A 0.018(5) 0.016(2) 0.017(3) 0.0016(19) -0.004(3) 0.000(2)
P4A 0.0235(13) 0.0185(8) 0.0174(9) 0.0004(7) -0.0098(8) 0.0022(10)
C58A 0.034(3) 0.025(4) 0.0196(16) 0.0058(19) -0.0095(19) 0.006(2)
C59A 0.031(3) 0.031(4) 0.022(3) 0.005(2) -0.005(3) 0.003(3)
C60A 0.038(4) 0.034(5) 0.024(3) 0.008(3) -0.007(3) 0.000(3)
C61A 0.035(4) 0.041(5) 0.023(3) 0.006(3) -0.008(3) 0.002(3)
C62A 0.043(5) 0.036(5) 0.0212(19) 0.005(3) -0.012(3) 0.002(3)
C63A 0.039(4) 0.034(4) 0.020(2) 0.004(3) -0.013(3) 0.003(3)
C64A 0.032(3) 0.026(3) 0.036(2) -0.005(2) -0.0166(19) -0.005(2)
C65A 0.046(3) 0.045(5) 0.044(3) -0.002(3) -0.027(3) -0.013(3)
C66A 0.055(4) 0.058(7) 0.059(3) 0.000(4) -0.038(3) -0.021(4)
C67A 0.046(4) 0.061(7) 0.072(4) 0.005(5) -0.033(3) -0.021(5)
C68A 0.030(4) 0.042(7) 0.055(3) 0.000(4) -0.015(3) -0.008(4)
C69A 0.024(3) 0.038(4) 0.039(2) -0.005(3) -0.010(2) -0.003(3)
C70A 0.027(3) 0.022(2) 0.026(3) 0.0034(17) -0.006(2) -0.003(2)
C71A 0.031(3) 0.020(3) 0.028(3) 0.003(3) -0.004(3) -0.006(3)
C72A 0.037(3) 0.023(2) 0.030(4) 0.004(3) 0.001(3) -0.002(2)
C73A 0.032(5) 0.028(3) 0.036(3) 0.010(2) -0.002(3) -0.001(3)
C74A 0.024(5) 0.035(4) 0.033(3) 0.011(2) -0.008(3) -0.003(3)
C75A 0.032(5) 0.030(3) 0.028(3) 0.005(2) -0.010(3) -0.002(3)
C76A 0.053(6) 0.039(3) 0.043(8) 0.014(4) 0.002(4) 0.015(4)
N4B 0.018(5) 0.016(2) 0.017(3) 0.0016(19) -0.004(3) 0.000(2)
P4B 0.0235(13) 0.0185(8) 0.0174(9) 0.0004(7) -0.0098(8) 0.0022(10)
C58B 0.034(3) 0.025(4) 0.0196(16) 0.0058(19) -0.0095(19) 0.006(2)
C59B 0.031(3) 0.031(4) 0.022(3) 0.005(2) -0.005(3) 0.003(3)
C60B 0.038(4) 0.034(5) 0.024(3) 0.008(3) -0.007(3) 0.000(3)
C61B 0.035(4) 0.041(5) 0.023(3) 0.006(3) -0.008(3) 0.002(3)
C62B 0.043(5) 0.036(5) 0.0212(19) 0.005(3) -0.012(3) 0.002(3)
C63B 0.039(4) 0.034(4) 0.020(2) 0.004(3) -0.013(3) 0.003(3)
C64B 0.032(3) 0.026(3) 0.036(2) -0.005(2) -0.0166(19) -0.005(2)
C65B 0.046(3) 0.045(5) 0.044(3) -0.002(3) -0.027(3) -0.013(3)
C66B 0.055(4) 0.058(7) 0.059(3) 0.000(4) -0.038(3) -0.021(4)
C67B 0.046(4) 0.061(7) 0.072(4) 0.005(5) -0.033(3) -0.021(5)
C68B 0.030(4) 0.042(7) 0.055(3) 0.000(4) -0.015(3) -0.008(4)
C69B 0.024(3) 0.038(4) 0.039(2) -0.005(3) -0.010(2) -0.003(3)
C70B 0.027(3) 0.022(2) 0.026(3) 0.0034(17) -0.006(2) -0.003(2)
C71B 0.031(3) 0.020(3) 0.028(3) 0.003(3) -0.004(3) -0.006(3)
C72B 0.037(3) 0.023(2) 0.030(4) 0.004(3) 0.001(3) -0.002(2)
C73B 0.032(5) 0.028(3) 0.036(3) 0.010(2) -0.002(3) -0.001(3)
C74B 0.024(5) 0.035(4) 0.033(3) 0.011(2) -0.008(3) -0.003(3)
C75B 0.032(5) 0.030(3) 0.028(3) 0.005(2) -0.010(3) -0.002(3)
C76B 0.053(6) 0.039(3) 0.043(8) 0.014(4) 0.002(4) 0.015(4)
C177 0.023(2) 0.017(2) 0.024(3) 0.0028(17) 0.0061(19) -0.0062(15)
C178 0.039(3) 0.026(3) 0.043(4) -0.009(2) -0.003(2) -0.0060(19)
C179 0.050(3) 0.023(3) 0.048(5) -0.010(3) -0.001(3) -0.005(2)
C180 0.031(3) 0.023(3) 0.048(5) 0.002(2) 0.010(3) -0.003(2)
C181 0.029(3) 0.026(3) 0.043(4) 0.008(3) -0.002(2) -0.003(2)
C182 0.029(2) 0.024(3) 0.031(3) 0.003(3) -0.004(2) -0.0006(19)
C183 0.027(2) 0.030(2) 0.0216(19) 0.0080(17) -0.0058(18) -0.0166(18)
C184 0.029(3) 0.037(3) 0.031(3) 0.019(2) -0.005(2) -0.014(2)
C185 0.043(4) 0.056(3) 0.042(3) 0.028(2) -0.016(2) -0.018(3)
C186 0.054(4) 0.078(4) 0.040(2) 0.024(3) -0.024(3) -0.024(3)
C187 0.063(4) 0.066(3) 0.029(3) 0.005(3) -0.023(3) -0.019(3)
C188 0.048(4) 0.044(3) 0.023(2) -0.001(2) -0.014(2) -0.012(3)
N5 0.019(2) 0.019(2) 0.018(2) -0.0007(17) -0.0020(18) -0.0092(18)
P5 0.0210(7) 0.0171(6) 0.0157(6) 0.0005(5) -0.0018(5) -0.0068(5)
C77 0.023(2) 0.017(2) 0.024(3) 0.0028(17) 0.0061(19) -0.0062(15)
C78 0.039(3) 0.026(3) 0.043(4) -0.009(2) -0.003(2) -0.0060(19)
C79 0.050(3) 0.023(3) 0.048(5) -0.010(3) -0.001(3) -0.005(2)
C80 0.031(3) 0.023(3) 0.048(5) 0.002(2) 0.010(3) -0.003(2)
C81 0.029(3) 0.026(3) 0.043(4) 0.008(3) -0.002(2) -0.003(2)
C82 0.029(2) 0.024(3) 0.031(3) 0.003(3) -0.004(2) -0.0006(19)
C83 0.027(2) 0.030(2) 0.0216(19) 0.0080(17) -0.0058(18) -0.0166(18)
C84 0.029(3) 0.037(3) 0.031(3) 0.019(2) -0.005(2) -0.014(2)
C85 0.043(4) 0.056(3) 0.042(3) 0.028(2) -0.016(2) -0.018(3)
C86 0.054(4) 0.078(4) 0.040(2) 0.024(3) -0.024(3) -0.024(3)
C87 0.063(4) 0.066(3) 0.029(3) 0.005(3) -0.023(3) -0.019(3)
C88 0.048(4) 0.044(3) 0.023(2) -0.001(2) -0.014(2) -0.012(3)
C89 0.018(3) 0.018(2) 0.030(2) 0.000(2) -0.0019(19) -0.007(2)
C90 0.031(3) 0.033(3) 0.029(2) 0.001(2) -0.003(2) -0.015(3)
C91 0.029(3) 0.031(3) 0.039(3) 0.002(3) 0.005(2) -0.014(2)
C92 0.021(3) 0.021(3) 0.059(3) -0.002(3) -0.001(2) -0.007(2)
C93 0.029(3) 0.029(3) 0.056(3) -0.005(3) -0.014(2) -0.011(2)
C94 0.030(3) 0.023(3) 0.035(3) -0.001(2) -0.009(2) -0.007(2)
C95 0.024(3) 0.029(3) 0.089(5) -0.001(4) -0.001(3) -0.011(3)
N6 0.020(2) 0.023(2) 0.017(2) -0.0014(18) -0.0039(18) -0.0096(19)
P6 0.0241(7) 0.0180(6) 0.0146(6) -0.0017(5) -0.0039(5) -0.0073(5)
C96 0.045(3) 0.025(3) 0.026(2) 0.001(2) -0.021(2) -0.014(2)
C97 0.044(2) 0.032(3) 0.045(3) -0.003(3) -0.027(2) -0.008(3)
C98 0.064(4) 0.049(4) 0.064(4) 0.003(3) -0.043(3) -0.005(3)
C99 0.101(4) 0.057(5) 0.054(3) 0.006(3) -0.056(4) -0.015(4)
C100 0.101(4) 0.048(4) 0.034(3) 0.011(3) -0.035(3) -0.026(4)
C101 0.071(3) 0.036(3) 0.023(2) 0.001(2) -0.018(2) -0.015(3)
C102 0.027(2) 0.024(2) 0.022(3) -0.0095(19) -0.0057(18) -0.0113(16)
C103 0.031(2) 0.025(2) 0.035(3) -0.007(2) -0.012(2) -0.0068(18)
C104 0.037(3) 0.030(3) 0.051(4) -0.013(3) -0.015(3) -0.0056(19)
C105 0.030(3) 0.049(3) 0.052(4) -0.025(3) -0.008(2) -0.010(2)
C106 0.037(3) 0.053(3) 0.035(3) -0.018(3) 0.005(3) -0.019(3)
C107 0.036(3) 0.043(3) 0.020(3) -0.011(2) 0.005(2) -0.016(2)
C108 0.019(3) 0.019(3) 0.027(2) -0.003(2) -0.008(2) -0.0036(19)
C109 0.028(3) 0.030(3) 0.030(2) -0.001(2) -0.008(2) -0.013(2)
C110 0.035(3) 0.032(3) 0.041(2) 0.001(3) -0.008(2) -0.019(3)
C111 0.031(3) 0.031(3) 0.045(3) -0.006(2) -0.014(2) -0.012(2)
C112 0.026(3) 0.030(3) 0.036(3) -0.008(2) -0.012(2) -0.008(2)
C113 0.022(3) 0.025(3) 0.028(2) -0.005(2) -0.007(2) -0.006(2)
C114 0.056(5) 0.053(5) 0.063(5) -0.006(4) -0.020(4) -0.035(4)
Fe1 0.0213(5) 0.0181(4) 0.0163(4) 0.0046(3) -0.0052(3) -0.0043(3)
C115 0.031(3) 0.030(3) 0.041(3) 0.005(3) -0.018(3) -0.012(2)
N7A 0.052(4) 0.063(4) 0.058(4) 0.005(3) -0.025(3) -0.023(3)
C116 0.066(4) 0.096(4) 0.095(4) 0.000(4) -0.020(3) -0.054(4)
C117 0.070(6) 0.104(5) 0.094(5) -0.014(4) -0.012(4) -0.050(5)
C118 0.088(6) 0.108(5) 0.083(4) -0.003(4) -0.016(4) -0.050(4)
C119 0.141(8) 0.088(6) 0.099(5) -0.002(4) -0.033(5) -0.042(5)
Fe1B 0.0213(5) 0.0181(4) 0.0163(4) 0.0046(3) -0.0052(3) -0.0043(3)
C129 0.031(3) 0.030(3) 0.041(3) 0.005(3) -0.018(3) -0.012(2)
N7B 0.052(4) 0.063(4) 0.058(4) 0.005(3) -0.025(3) -0.023(3)
C130 0.066(4) 0.096(4) 0.095(4) 0.000(4) -0.020(3) -0.054(4)
C131 0.070(6) 0.104(5) 0.094(5) -0.014(4) -0.012(4) -0.050(5)
C132 0.088(6) 0.108(5) 0.083(4) -0.003(4) -0.016(4) -0.050(4)
C133 0.141(8) 0.088(6) 0.099(5) -0.002(4) -0.033(5) -0.042(5)
C120 0.034(7) 0.024(3) 0.030(4) 0.003(2) -0.003(4) -0.005(3)
N8A 0.039(5) 0.029(3) 0.032(5) 0.004(3) -0.005(4) -0.010(3)
C121 0.050(4) 0.032(3) 0.045(5) 0.016(4) -0.004(3) -0.015(3)
C122 0.062(5) 0.047(5) 0.061(8) 0.002(6) -0.009(5) -0.026(5)
C123 0.086(7) 0.052(7) 0.053(5) 0.025(5) -0.021(5) -0.033(5)
C124 0.064(5) 0.029(4) 0.068(7) 0.015(6) -0.002(5) -0.003(5)
Fe2 0.0264(4) 0.0180(4) 0.0192(4) 0.0006(3) -0.0064(3) -0.0015(3)
C134 0.034(7) 0.024(3) 0.030(4) 0.003(2) -0.003(4) -0.005(3)
N8B 0.039(5) 0.029(3) 0.032(5) 0.004(3) -0.005(4) -0.010(3)
C135 0.050(4) 0.032(3) 0.045(5) 0.016(4) -0.004(3) -0.015(3)
C136 0.062(5) 0.047(5) 0.061(8) 0.002(6) -0.009(5) -0.026(5)
C137 0.086(7) 0.052(7) 0.053(5) 0.025(5) -0.021(5) -0.033(5)
C138 0.064(5) 0.029(4) 0.068(7) 0.015(6) -0.002(5) -0.003(5)
C125 0.046(4) 0.023(2) 0.039(3) 0.000(2) -0.009(3) 0.001(2)
C126 0.059(4) 0.028(3) 0.057(4) 0.010(2) -0.016(3) 0.000(3)
C127 0.059(4) 0.052(4) 0.045(3) 0.018(3) -0.018(3) -0.005(3)
C128 0.042(3) 0.033(3) 0.037(3) 0.017(2) -0.002(2) -0.012(2)
Fe3 0.0194(4) 0.0177(4) 0.0161(4) -0.0014(3) -0.0020(3) -0.0047(3)
Co1 0.0165(3) 0.0118(3) 0.0132(3) 0.0016(2) -0.0050(3) -0.0030(3)
Co2 0.0177(3) 0.0132(3) 0.0113(3) 0.0023(2) -0.0020(3) -0.0043(3)
Co3 0.0164(3) 0.0125(3) 0.0129(3) 0.0004(2) -0.0035(3) -0.0045(3)
Co4 0.0185(4) 0.0145(3) 0.0134(3) 0.0016(3) -0.0052(3) -0.0023(3)
Co5 0.0162(3) 0.0156(3) 0.0126(3) 0.0012(3) -0.0023(3) -0.0052(3)
Co6 0.0174(3) 0.0140(3) 0.0126(3) -0.0002(3) -0.0037(3) -0.0041(3)
Se1 0.0173(3) 0.0132(2) 0.0134(2) 0.00049(18) -0.0024(2) -0.00273(19)
Se2 0.0162(2) 0.0137(2) 0.0161(2) 0.00132(19) -0.0038(2) -0.00466(19)
Se3 0.0202(3) 0.0129(2) 0.0160(2) 0.00321(19) -0.0033(2) -0.0031(2)
Se4 0.0157(2) 0.0145(2) 0.0137(2) -0.00006(18) -0.00324(19) -0.00291(19)
Se5 0.0170(3) 0.0171(2) 0.0180(2) -0.00059(19) -0.0062(2) -0.0040(2)
Se6 0.0194(3) 0.0147(2) 0.0180(2) 0.00411(19) -0.0045(2) -0.0068(2)
Se7 0.0170(3) 0.0149(2) 0.0119(2) 0.00026(18) -0.00400(19) -0.0035(2)
Se8 0.0208(3) 0.0164(2) 0.0120(2) 0.00110(19) -0.0046(2) -0.0029(2)
O1 0.030(2) 0.0209(17) 0.0259(19) 0.0000(14) -0.0051(17) -0.0065(15)
P7A 0.064(3) 0.043(2) 0.0195(14) 0.0038(13) -0.0189(17) -0.0104(18)
F1A 0.114(8) 0.107(9) 0.128(10) -0.006(7) 0.031(7) 0.029(8)
F2A 0.132(10) 0.074(6) 0.114(9) 0.060(6) -0.080(7) -0.057(6)
F3A 0.092(7) 0.099(8) 0.089(8) 0.012(5) 0.037(5) -0.008(5)
F4A 0.107(10) 0.104(7) 0.076(7) 0.065(6) 0.000(6) -0.012(6)
F5A 0.174(11) 0.146(12) 0.152(11) 0.053(7) -0.113(9) -0.119(10)
F6A 0.187(11) 0.165(12) 0.153(11) 0.037(7) -0.145(9) -0.076(9)
P7B 0.064(3) 0.043(2) 0.0195(14) 0.0038(13) -0.0189(17) -0.0104(18)
F1B 0.168(10) 0.185(13) 0.079(7) 0.029(7) -0.003(7) -0.118(9)
F2B 0.094(7) 0.140(9) 0.073(8) -0.023(6) -0.052(6) 0.043(6)
F3B 0.144(9) 0.159(12) 0.073(6) -0.031(7) 0.048(8) -0.099(9)
F4B 0.154(9) 0.118(8) 0.138(12) -0.040(7) -0.106(9) 0.064(7)
F5B 0.173(12) 0.057(6) 0.054(5) -0.009(4) -0.057(6) -0.028(6)
F6B 0.102(9) 0.098(7) 0.052(5) -0.031(5) -0.036(5) -0.014(6)


#----------------------------------------------------------------------------#
#                   MOLECULAR GEOMETRY                                       #
#----------------------------------------------------------------------------#

_geom_special_details            
;
 All esds (except the esd in the dihedral angle between two l.s. planes)
 are estimated using the full covariance matrix.  The cell esds are taken
 into account individually in the estimation of esds in distances, angles
 and torsion angles; correlations between esds in cell parameters are only
 used when they are defined by crystal symmetry.  An approximate (isotropic)
 treatment of cell esds is used for estimating esds involving l.s. planes.
;
loop_
_geom_bond_atom_site_label_1
_geom_bond_atom_site_label_2
_geom_bond_distance
_geom_bond_site_symmetry_2
_geom_bond_publ_flag
N1 C13 1.467(5) . ?
N1 P1 1.667(4) . ?
N1 Fe1 1.994(4) . ?
N1 Fe1B 2.085(15) . ?
P1 C1 1.844(3) . ?
P1 C7 1.848(2) . ?
P1 Co1 2.1721(15) . ?
C1 C2 1.39 . ?
C1 C6 1.39 . ?
C2 C3 1.39 . ?
C2 H2 0.95 . ?
C3 C4 1.39 . ?
C3 H3 0.95 . ?
C4 C5 1.39 . ?
C4 H4 0.95 . ?
C5 C6 1.39 . ?
C5 H5 0.95 . ?
C6 H6 0.95 . ?
C7 C8 1.39 . ?
C7 C12 1.39 . ?
C8 C9 1.39 . ?
C8 H8 0.95 . ?
C9 C10 1.39 . ?
C9 H9 0.95 . ?
C10 C11 1.39 . ?
C10 H10 0.95 . ?
C11 C12 1.39 . ?
C11 H11 0.95 . ?
C12 H12 0.95 . ?
C13 C14 1.39 . ?
C13 C18 1.39 . ?
C14 C15 1.39 . ?
C14 H14 0.95 . ?
C15 C16 1.39 . ?
C15 H15 0.95 . ?
C16 C17 1.39 . ?
C16 C19 1.538(6) . ?
C17 C18 1.39 . ?
C17 H17 0.95 . ?
C18 H18 0.95 . ?
C19 H19A 0.9754 . ?
C19 H19B 0.9787 . ?
C19 H19C 0.9742 . ?
N2 C32 1.439(5) . ?
N2 P2 1.665(4) . ?
N2 Fe1B 1.963(15) . ?
N2 Fe1 1.986(4) . ?
P2 C26 1.846(3) . ?
P2 C20 1.852(3) . ?
P2 Co2 2.1616(15) . ?
P2 Fe1B 2.795(14) . ?
C20 C21 1.39 . ?
C20 C25 1.39 . ?
C21 C22 1.39 . ?
C21 H21 0.95 . ?
C22 C23 1.39 . ?
C22 H22 0.95 . ?
C23 C24 1.39 . ?
C23 H23 0.95 . ?
C24 C25 1.39 . ?
C24 H24 0.95 . ?
C25 H25 0.95 . ?
C26 C27 1.39 . ?
C26 C31 1.39 . ?
C27 C28 1.39 . ?
C27 H27 0.95 . ?
C28 C29 1.39 . ?
C28 H28 0.95 . ?
C29 C30 1.39 . ?
C29 H29 0.95 . ?
C30 C31 1.39 . ?
C30 H30 0.95 . ?
C31 H31 0.95 . ?
C32 C33 1.39 . ?
C32 C37 1.39 . ?
C33 C34 1.39 . ?
C33 H33 0.95 . ?
C34 C35 1.39 . ?
C34 H34 0.95 . ?
C35 C36 1.39 . ?
C35 C38 1.538(6) . ?
C36 C37 1.39 . ?
C36 H36 0.95 . ?
C37 H37 0.95 . ?
C38 H38A 0.98 . ?
C38 H38B 0.98 . ?
C38 H38C 0.98 . ?
N3 C51 1.455(5) . ?
N3 P3B 1.65(2) . ?
N3 P3A 1.677(11) . ?
N3 Fe2 2.018(5) . ?
P3A C39A 1.835(7) . ?
P3A C45A 1.856(7) . ?
P3A Co3 2.171(14) . ?
C39A C40A 1.39 . ?
C39A C44A 1.39 . ?
C40A C41A 1.39 . ?
C40A H40A 0.95 . ?
C41A C42A 1.39 . ?
C41A H41A 0.95 . ?
C42A C43A 1.39 . ?
C42A H42A 0.95 . ?
C43A C44A 1.39 . ?
C43A H43A 0.95 . ?
C44A H44A 0.95 . ?
C45A C46A 1.39 . ?
C45A C50A 1.39 . ?
C46A C47A 1.39 . ?
C46A H46A 0.95 . ?
C47A C48A 1.39 . ?
C47A H47A 0.95 . ?
C48A C49A 1.39 . ?
C48A H48A 0.95 . ?
C49A C50A 1.39 . ?
C49A H49A 0.95 . ?
C50A H50A 0.95 . ?
C51 C52 1.39 . ?
C51 C56 1.39 . ?
C52 C53 1.39 . ?
C52 H52 0.95 . ?
C53 C54 1.39 . ?
C53 H53 0.95 . ?
C54 C55 1.39 . ?
C54 C57 1.549(7) . ?
C55 C56 1.39 . ?
C55 H55 0.95 . ?
C56 H56 0.95 . ?
C57 H57A 0.98 . ?
C57 H57B 0.98 . ?
C57 H57C 0.98 . ?
P3B C45B 1.841(10) . ?
P3B C39B 1.842(11) . ?
P3B Co3 2.14(2) . ?
C39B C40B 1.39 . ?
C39B C44B 1.39 . ?
C40B C41B 1.39 . ?
C40B H40B 0.95 . ?
C41B C42B 1.39 . ?
C41B H41B 0.95 . ?
C42B C43B 1.39 . ?
C42B H42B 0.95 . ?
C43B C44B 1.39 . ?
C43B H43B 0.95 . ?
C44B H44B 0.95 . ?
C45B C46B 1.39 . ?
C45B C50B 1.39 . ?
C46B C47B 1.39 . ?
C46B H46B 0.95 . ?
C47B C48B 1.39 . ?
C47B H47B 0.95 . ?
C48B C49B 1.39 . ?
C48B H48B 0.95 . ?
C49B C50B 1.39 . ?
C49B H49B 0.95 . ?
C50B H50B 0.95 . ?
N4A C70A 1.452(8) . ?
N4A P4A 1.675(8) . ?
N4A Fe2 2.071(14) . ?
P4A C58A 1.842(7) . ?
P4A C64A 1.852(7) . ?
P4A Co4 2.200(14) . ?
C58A C59A 1.39 . ?
C58A C63A 1.39 . ?
C59A C60A 1.39 . ?
C59A H59A 0.95 . ?
C60A C61A 1.39 . ?
C60A H60A 0.95 . ?
C61A C62A 1.39 . ?
C61A H61A 0.95 . ?
C62A C63A 1.39 . ?
C62A H62A 0.95 . ?
C63A H63A 0.95 . ?
C64A C65A 1.39 . ?
C64A C69A 1.39 . ?
C65A C66A 1.39 . ?
C65A H65A 0.95 . ?
C66A C67A 1.39 . ?
C66A H66A 0.95 . ?
C67A C68A 1.39 . ?
C67A H67A 0.95 . ?
C68A C69A 1.39 . ?
C68A H68A 0.95 . ?
C69A H69A 0.95 . ?
C70A C71A 1.39 . ?
C70A C75A 1.39 . ?
C71A C72A 1.39 . ?
C71A H71A 0.95 . ?
C72A C73A 1.39 . ?
C72A H72A 0.95 . ?
C73A C74A 1.39 . ?
C73A C76A 1.543(9) . ?
C74A C75A 1.39 . ?
C74A H74A 0.95 . ?
C75A H75A 0.95 . ?
C76A H76A 0.98 . ?
C76A H76B 0.98 . ?
C76A H76C 0.98 . ?
N4B C70B 1.453(12) . ?
N4B P4B 1.669(12) . ?
N4B Fe2 1.96(2) . ?
P4B C58B 1.839(11) . ?
P4B C64B 1.841(11) . ?
P4B Co4 2.11(2) . ?
C58B C59B 1.39 . ?
C58B C63B 1.39 . ?
C59B C60B 1.39 . ?
C59B H59B 0.95 . ?
C60B C61B 1.39 . ?
C60B H60B 0.95 . ?
C61B C62B 1.39 . ?
C61B H61B 0.95 . ?
C62B C63B 1.39 . ?
C62B H62B 0.95 . ?
C63B H63B 0.95 . ?
C64B C65B 1.39 . ?
C64B C69B 1.39 . ?
C65B C66B 1.39 . ?
C65B H65B 0.95 . ?
C66B C67B 1.39 . ?
C66B H66B 0.95 . ?
C67B C68B 1.39 . ?
C67B H67B 0.95 . ?
C68B C69B 1.39 . ?
C68B H68B 0.95 . ?
C69B H69B 0.95 . ?
C70B C71B 1.39 . ?
C70B C75B 1.39 . ?
C71B C72B 1.39 . ?
C71B H71B 0.95 . ?
C72B C73B 1.39 . ?
C72B H72B 0.95 . ?
C73B C74B 1.39 . ?
C73B C76B 1.543(12) . ?
C74B C75B 1.39 . ?
C74B H74B 0.95 . ?
C75B H75B 0.95 . ?
C76B H76D 0.9758 . ?
C76B H76E 0.9809 . ?
C76B H76F 0.975 . ?
C177 C178 1.39 . ?
C177 C182 1.39 . ?
C177 P5 1.840(3) . ?
C178 C179 1.39 . ?
C178 H178 0.95 . ?
C179 C180 1.39 . ?
C179 H179 0.95 . ?
C180 C181 1.39 . ?
C180 H180 0.95 . ?
C181 C182 1.39 . ?
C181 H181 0.95 . ?
C182 H182 0.95 . ?
C183 C184 1.39 . ?
C183 C188 1.39 . ?
C183 P5 1.850(3) . ?
C184 C185 1.39 . ?
C184 H184 0.95 . ?
C185 C186 1.39 . ?
C185 H185 0.95 . ?
C186 C187 1.39 . ?
C186 H186 0.95 . ?
C187 C188 1.39 . ?
C187 H187 0.95 . ?
C188 H188 0.95 . ?
N5 C89 1.440(5) . ?
N5 P5 1.664(4) . ?
N5 Fe3 2.012(4) . ?
P5 C83 1.826(10) . ?
P5 C77 1.844(13) . ?
P5 Co5 2.1635(15) . ?
C77 C78 1.39 . ?
C77 C82 1.39 . ?
C78 C79 1.39 . ?
C78 H78 0.95 . ?
C79 C80 1.39 . ?
C79 H79 0.95 . ?
C80 C81 1.39 . ?
C80 H80 0.95 . ?
C81 C82 1.39 . ?
C81 H81 0.95 . ?
C82 H82 0.95 . ?
C83 C84 1.39 . ?
C83 C88 1.39 . ?
C84 C85 1.39 . ?
C84 H84 0.95 . ?
C85 C86 1.39 . ?
C85 H85 0.95 . ?
C86 C87 1.39 . ?
C86 H86 0.95 . ?
C87 C88 1.39 . ?
C87 H87 0.95 . ?
C88 H88 0.95 . ?
C89 C90 1.39 . ?
C89 C94 1.39 . ?
C90 C91 1.39 . ?
C90 H90 0.95 . ?
C91 C92 1.39 . ?
C91 H91 0.95 . ?
C92 C93 1.39 . ?
C92 C95 1.547(6) . ?
C93 C94 1.39 . ?
C93 H93 0.95 . ?
C94 H94 0.95 . ?
C95 H95A 0.9642 . ?
C95 H95B 0.955 . ?
C95 H95C 0.9629 . ?
N6 C108 1.447(5) . ?
N6 P6 1.671(4) . ?
N6 Fe3 2.014(4) . ?
P6 C102 1.835(3) . ?
P6 C96 1.841(3) . ?
P6 Co6 2.1604(15) . ?
C96 C97 1.39 . ?
C96 C101 1.39 . ?
C97 C98 1.39 . ?
C97 H97 0.95 . ?
C98 C99 1.39 . ?
C98 H98 0.95 . ?
C99 C100 1.39 . ?
C99 H99 0.95 . ?
C100 C101 1.39 . ?
C100 H100 0.95 . ?
C101 H101 0.95 . ?
C102 C103 1.39 . ?
C102 C107 1.39 . ?
C103 C104 1.39 . ?
C103 H103 0.95 . ?
C104 C105 1.39 . ?
C104 H104 0.95 . ?
C105 C106 1.39 . ?
C105 H105 0.95 . ?
C106 C107 1.39 . ?
C106 H106 0.95 . ?
C107 H107 0.95 . ?
C108 C109 1.39 . ?
C108 C113 1.39 . ?
C109 C110 1.39 . ?
C109 H109 0.95 . ?
C110 C111 1.39 . ?
C110 H110 0.95 . ?
C111 C112 1.39 . ?
C111 C114 1.546(6) . ?
C112 C113 1.39 . ?
C112 H112 0.95 . ?
C113 H113 0.95 . ?
C114 H11A 0.9576 . ?
C114 H11B 0.9515 . ?
C114 H11C 0.9625 . ?
Fe1 C115 2.095(6) . ?
Fe1 Se2 2.5246(10) . ?
C115 N7A 1.148(8) . ?
N7A C116 1.452(10) . ?
C116 C117 1.520(6) . ?
C116 C118 1.528(6) . ?
C116 C119 1.542(6) . ?
C117 H11D 0.98 . ?
C117 H11E 0.98 . ?
C117 H11F 0.98 . ?
C118 H11G 0.98 . ?
C118 H11H 0.98 . ?
C118 H11I 0.98 . ?
C119 H11J 0.98 . ?
C119 H11K 0.98 . ?
C119 H11L 0.98 . ?
Fe1B C129 2.096(8) . ?
Fe1B Se1 2.338(17) . ?
Fe1B Se2 2.431(14) . ?
Fe1B Co2 2.787(15) . ?
Fe1B Co1 2.860(15) . ?
C129 N7B 1.153(10) . ?
N7B C130 1.452(11) . ?
C130 C131 1.529(5) . ?
C130 C132 1.533(5) . ?
C130 C133 1.540(5) . ?
C131 H13A 0.98 . ?
C131 H13B 0.98 . ?
C131 H13C 0.98 . ?
C132 H13D 0.98 . ?
C132 H13E 0.98 . ?
C132 H13F 0.98 . ?
C133 H13G 0.98 . ?
C133 H13H 0.98 . ?
C133 H13I 0.98 . ?
C120 N8A 1.159(14) . ?
C120 Fe2 2.101(9) . ?
N8A C121 1.474(10) . ?
C121 C122 1.501(13) . ?
C121 C123 1.531(13) . ?
C121 C124 1.542(12) . ?
C122 H12A 0.98 . ?
C122 H12B 0.98 . ?
C122 H12C 0.98 . ?
C123 H12D 0.98 . ?
C123 H12E 0.98 . ?
C123 H12F 0.98 . ?
C124 H12G 0.98 . ?
C124 H12H 0.98 . ?
C124 H12I 0.98 . ?
Fe2 C134 2.105(13) . ?
Fe2 Se3 2.5277(10) . ?
C134 N8B 1.165(18) . ?
N8B C135 1.477(14) . ?
C135 C136 1.512(15) . ?
C135 C137 1.517(15) . ?
C135 C138 1.545(15) . ?
C136 H13J 0.98 . ?
C136 H13K 0.98 . ?
C136 H13L 0.98 . ?
C137 H13M 0.98 . ?
C137 H13N 0.98 . ?
C137 H13O 0.98 . ?
C138 H13P 0.98 . ?
C138 H13Q 0.98 . ?
C138 H13R 0.98 . ?
C125 O1 1.453(7) . ?
C125 C126 1.529(9) . ?
C125 H12J 0.99 . ?
C125 H12K 0.99 . ?
C126 C127 1.465(11) . ?
C126 H12L 0.99 . ?
C126 H12M 0.99 . ?
C127 C128 1.503(10) . ?
C127 H12N 0.99 . ?
C127 H12O 0.99 . ?
C128 O1 1.458(7) . ?
C128 H12P 0.99 . ?
C128 H12Q 0.99 . ?
Fe3 O1 2.242(4) . ?
Fe3 Se6 2.4278(10) . ?
Fe3 Se5 2.6228(9) . ?
Fe3 Co6 2.9346(10) . ?
Fe3 Co5 2.9645(10) . ?
Co1 Se2 2.3260(8) . ?
Co1 Se1 2.3273(8) . ?
Co1 Se7 2.3344(8) . ?
Co1 Se6 2.3819(9) . ?
Co1 Co2 2.7986(9) . ?
Co1 Co6 2.9208(10) . ?
Co1 Co3 2.9301(10) . ?
Co1 Co5 2.9373(10) . ?
Co2 Se1 2.3141(8) . ?
Co2 Se8 2.3184(9) . ?
Co2 Se2 2.3558(9) . ?
Co2 Se3 2.3662(9) . ?
Co2 Co4 2.9129(10) . ?
Co2 Co3 2.9448(10) . ?
Co2 Co6 2.9526(10) . ?
Co3 Se4 2.3079(9) . ?
Co3 Se7 2.3239(8) . ?
Co3 Se3 2.3689(8) . ?
Co3 Se2 2.3763(9) . ?
Co3 Co4 2.8251(10) . ?
Co3 Co5 2.9549(10) . ?
Co4 Se8 2.3123(9) . ?
Co4 Se4 2.3299(8) . ?
Co4 Se3 2.3481(9) . ?
Co4 Se5 2.3828(9) . ?
Co4 Co6 2.9144(10) . ?
Co4 Co5 2.9525(10) . ?
Co5 Se7 2.3251(9) . ?
Co5 Se5 2.3553(9) . ?
Co5 Se4 2.3641(9) . ?
Co5 Se6 2.3974(9) . ?
Co5 Co6 2.7780(10) . ?
Co6 Se8 2.3260(8) . ?
Co6 Se5 2.3554(9) . ?
Co6 Se1 2.3643(9) . ?
Co6 Se6 2.3869(8) . ?
P7A F1A 1.511(12) . ?
P7A F4A 1.536(12) . ?
P7A F6A 1.541(12) . ?
P7A F2A 1.553(12) . ?
P7A F5A 1.561(12) . ?
P7A F3A 1.568(12) . ?
P7B F1B 1.528(13) . ?
P7B F4B 1.534(12) . ?
P7B F2B 1.536(11) . ?
P7B F6B 1.553(11) . ?
P7B F5B 1.555(10) . ?
P7B F3B 1.563(13) . ?

loop_
_geom_angle_atom_site_label_1
_geom_angle_atom_site_label_2
_geom_angle_atom_site_label_3
_geom_angle
_geom_angle_site_symmetry_1
_geom_angle_site_symmetry_3
_geom_angle_publ_flag
C13 N1 P1 121.5(3) . . ?
C13 N1 Fe1 122.3(3) . . ?
P1 N1 Fe1 115.6(2) . . ?
C13 N1 Fe1B 138.2(5) . . ?
P1 N1 Fe1B 98.6(5) . . ?
N1 P1 C1 106.43(19) . . ?
N1 P1 C7 107.19(19) . . ?
C1 P1 C7 109.50(16) . . ?
N1 P1 Co1 113.75(15) . . ?
C1 P1 Co1 108.63(14) . . ?
C7 P1 Co1 111.19(13) . . ?
C2 C1 C6 120 . . ?
C2 C1 P1 115.52(19) . . ?
C6 C1 P1 124.21(19) . . ?
C1 C2 C3 120 . . ?
C1 C2 H2 120 . . ?
C3 C2 H2 120 . . ?
C2 C3 C4 120 . . ?
C2 C3 H3 120 . . ?
C4 C3 H3 120 . . ?
C5 C4 C3 120 . . ?
C5 C4 H4 120 . . ?
C3 C4 H4 120 . . ?
C6 C5 C4 120 . . ?
C6 C5 H5 120 . . ?
C4 C5 H5 120 . . ?
C5 C6 C1 120 . . ?
C5 C6 H6 120 . . ?
C1 C6 H6 120 . . ?
C8 C7 C12 120 . . ?
C8 C7 P1 120.52(18) . . ?
C12 C7 P1 119.00(18) . . ?
C9 C8 C7 120 . . ?
C9 C8 H8 120 . . ?
C7 C8 H8 120 . . ?
C8 C9 C10 120 . . ?
C8 C9 H9 120 . . ?
C10 C9 H9 120 . . ?
C9 C10 C11 120 . . ?
C9 C10 H10 120 . . ?
C11 C10 H10 120 . . ?
C12 C11 C10 120 . . ?
C12 C11 H11 120 . . ?
C10 C11 H11 120 . . ?
C11 C12 C7 120 . . ?
C11 C12 H12 120 . . ?
C7 C12 H12 120 . . ?
C14 C13 C18 120 . . ?
C14 C13 N1 123.5(3) . . ?
C18 C13 N1 116.5(3) . . ?
C13 C14 C15 120 . . ?
C13 C14 H14 120 . . ?
C15 C14 H14 120 . . ?
C16 C15 C14 120 . . ?
C16 C15 H15 120 . . ?
C14 C15 H15 120 . . ?
C17 C16 C15 120 . . ?
C17 C16 C19 120.1(4) . . ?
C15 C16 C19 119.9(4) . . ?
C16 C17 C18 120 . . ?
C16 C17 H17 120 . . ?
C18 C17 H17 120 . . ?
C17 C18 C13 120 . . ?
C17 C18 H18 120 . . ?
C13 C18 H18 120 . . ?
C16 C19 H19A 109.5 . . ?
C16 C19 H19B 109.9 . . ?
H19A C19 H19B 109.3 . . ?
C16 C19 H19C 109.6 . . ?
H19A C19 H19C 109.4 . . ?
H19B C19 H19C 109.1 . . ?
C32 N2 P2 124.2(3) . . ?
C32 N2 Fe1B 134.1(5) . . ?
P2 N2 Fe1B 100.5(5) . . ?
C32 N2 Fe1 117.7(3) . . ?
P2 N2 Fe1 117.1(2) . . ?
N2 P2 C26 107.1(2) . . ?
N2 P2 C20 108.9(2) . . ?
C26 P2 C20 109.11(18) . . ?
N2 P2 Co2 110.60(15) . . ?
C26 P2 Co2 112.26(14) . . ?
C20 P2 Co2 108.85(16) . . ?
N2 P2 Fe1B 43.7(4) . . ?
C26 P2 Fe1B 122.2(3) . . ?
C20 P2 Fe1B 126.3(4) . . ?
Co2 P2 Fe1B 67.0(3) . . ?
C21 C20 C25 120 . . ?
C21 C20 P2 115.9(2) . . ?
C25 C20 P2 123.6(2) . . ?
C22 C21 C20 120 . . ?
C22 C21 H21 120 . . ?
C20 C21 H21 120 . . ?
C21 C22 C23 120 . . ?
C21 C22 H22 120 . . ?
C23 C22 H22 120 . . ?
C24 C23 C22 120 . . ?
C24 C23 H23 120 . . ?
C22 C23 H23 120 . . ?
C23 C24 C25 120 . . ?
C23 C24 H24 120 . . ?
C25 C24 H24 120 . . ?
C24 C25 C20 120 . . ?
C24 C25 H25 120 . . ?
C20 C25 H25 120 . . ?
C27 C26 C31 120 . . ?
C27 C26 P2 118.96(19) . . ?
C31 C26 P2 120.7(2) . . ?
C26 C27 C28 120 . . ?
C26 C27 H27 120 . . ?
C28 C27 H27 120 . . ?
C29 C28 C27 120 . . ?
C29 C28 H28 120 . . ?
C27 C28 H28 120 . . ?
C30 C29 C28 120 . . ?
C30 C29 H29 120 . . ?
C28 C29 H29 120 . . ?
C29 C30 C31 120 . . ?
C29 C30 H30 120 . . ?
C31 C30 H30 120 . . ?
C30 C31 C26 120 . . ?
C30 C31 H31 120 . . ?
C26 C31 H31 120 . . ?
C33 C32 C37 120 . . ?
C33 C32 N2 116.3(3) . . ?
C37 C32 N2 123.6(3) . . ?
C32 C33 C34 120 . . ?
C32 C33 H33 120 . . ?
C34 C33 H33 120 . . ?
C35 C34 C33 120 . . ?
C35 C34 H34 120 . . ?
C33 C34 H34 120 . . ?
C34 C35 C36 120 . . ?
C34 C35 C38 120.0(4) . . ?
C36 C35 C38 120.0(4) . . ?
C37 C36 C35 120 . . ?
C37 C36 H36 120 . . ?
C35 C36 H36 120 . . ?
C36 C37 C32 120 . . ?
C36 C37 H37 120 . . ?
C32 C37 H37 120 . . ?
C35 C38 H38A 109.5 . . ?
C35 C38 H38B 109.5 . . ?
H38A C38 H38B 109.5 . . ?
C35 C38 H38C 109.5 . . ?
H38A C38 H38C 109.5 . . ?
H38B C38 H38C 109.5 . . ?
C51 N3 P3A 120.2(6) . . ?
C51 N3 Fe2 127.5(3) . . ?
P3B N3 Fe2 109.5(8) . . ?
P3A N3 Fe2 111.6(5) . . ?
N3 P3A C39A 110.9(6) . . ?
N3 P3A C45A 105.7(6) . . ?
C39A P3A C45A 109.0(5) . . ?
N3 P3A Co3 111.1(5) . . ?
C39A P3A Co3 106.6(6) . . ?
C45A P3A Co3 113.5(7) . . ?
C40A C39A C44A 120 . . ?
C40A C39A P3A 121.8(5) . . ?
C44A C39A P3A 117.7(5) . . ?
C39A C40A C41A 120 . . ?
C39A C40A H40A 120 . . ?
C41A C40A H40A 120 . . ?
C42A C41A C40A 120 . . ?
C42A C41A H41A 120 . . ?
C40A C41A H41A 120 . . ?
C41A C42A C43A 120 . . ?
C41A C42A H42A 120 . . ?
C43A C42A H42A 120 . . ?
C42A C43A C44A 120 . . ?
C42A C43A H43A 120 . . ?
C44A C43A H43A 120 . . ?
C43A C44A C39A 120 . . ?
C43A C44A H44A 120 . . ?
C39A C44A H44A 120 . . ?
C46A C45A C50A 120 . . ?
C46A C45A P3A 123.3(5) . . ?
C50A C45A P3A 116.5(5) . . ?
C45A C46A C47A 120 . . ?
C45A C46A H46A 120 . . ?
C47A C46A H46A 120 . . ?
C48A C47A C46A 120 . . ?
C48A C47A H47A 120 . . ?
C46A C47A H47A 120 . . ?
C49A C48A C47A 120 . . ?
C49A C48A H48A 120 . . ?
C47A C48A H48A 120 . . ?
C50A C49A C48A 120 . . ?
C50A C49A H49A 120 . . ?
C48A C49A H49A 120 . . ?
C49A C50A C45A 120 . . ?
C49A C50A H50A 120 . . ?
C45A C50A H50A 120 . . ?
C52 C51 C56 120 . . ?
C52 C51 N3 123.0(3) . . ?
C56 C51 N3 117.0(3) . . ?
C51 C52 C53 120 . . ?
C51 C52 H52 120 . . ?
C53 C52 H52 120 . . ?
C52 C53 C54 120 . . ?
C52 C53 H53 120 . . ?
C54 C53 H53 120 . . ?
C55 C54 C53 120 . . ?
C55 C54 C57 121.6(4) . . ?
C53 C54 C57 118.4(4) . . ?
C56 C55 C54 120 . . ?
C56 C55 H55 120 . . ?
C54 C55 H55 120 . . ?
C55 C56 C51 120 . . ?
C55 C56 H56 120 . . ?
C51 C56 H56 120 . . ?
C54 C57 H57A 109.5 . . ?
C54 C57 H57B 109.5 . . ?
H57A C57 H57B 109.5 . . ?
C54 C57 H57C 109.5 . . ?
H57A C57 H57C 109.5 . . ?
H57B C57 H57C 109.5 . . ?
N3 P3B C45B 106.5(11) . . ?
N3 P3B C39B 103.9(10) . . ?
C45B P3B C39B 110.5(10) . . ?
N3 P3B Co3 114.0(9) . . ?
C45B P3B Co3 113.0(13) . . ?
C39B P3B Co3 108.6(10) . . ?
C40B C39B C44B 120 . . ?
C40B C39B P3B 120.1(8) . . ?
C44B C39B P3B 119.7(8) . . ?
C41B C40B C39B 120 . . ?
C41B C40B H40B 120 . . ?
C39B C40B H40B 120 . . ?
C40B C41B C42B 120 . . ?
C40B C41B H41B 120 . . ?
C42B C41B H41B 120 . . ?
C43B C42B C41B 120 . . ?
C43B C42B H42B 120 . . ?
C41B C42B H42B 120 . . ?
C44B C43B C42B 120 . . ?
C44B C43B H43B 120 . . ?
C42B C43B H43B 120 . . ?
C43B C44B C39B 120 . . ?
C43B C44B H44B 120 . . ?
C39B C44B H44B 120 . . ?
C46B C45B C50B 120 . . ?
C46B C45B P3B 122.0(9) . . ?
C50B C45B P3B 117.6(8) . . ?
C47B C46B C45B 120 . . ?
C47B C46B H46B 120 . . ?
C45B C46B H46B 120 . . ?
C46B C47B C48B 120 . . ?
C46B C47B H47B 120 . . ?
C48B C47B H47B 120 . . ?
C47B C48B C49B 120 . . ?
C47B C48B H48B 120 . . ?
C49B C48B H48B 120 . . ?
C50B C49B C48B 120 . . ?
C50B C49B H49B 120 . . ?
C48B C49B H49B 120 . . ?
C49B C50B C45B 120 . . ?
C49B C50B H50B 120 . . ?
C45B C50B H50B 120 . . ?
C70A N4A P4A 122.2(9) . . ?
C70A N4A Fe2 117.8(9) . . ?
P4A N4A Fe2 115.7(7) . . ?
N4A P4A C58A 109.0(8) . . ?
N4A P4A C64A 107.3(8) . . ?
C58A P4A C64A 108.5(6) . . ?
N4A P4A Co4 109.5(7) . . ?
C58A P4A Co4 109.8(8) . . ?
C64A P4A Co4 112.6(8) . . ?
C59A C58A C63A 120 . . ?
C59A C58A P4A 118.9(5) . . ?
C63A C58A P4A 121.1(6) . . ?
C60A C59A C58A 120 . . ?
C60A C59A H59A 120 . . ?
C58A C59A H59A 120 . . ?
C59A C60A C61A 120 . . ?
C59A C60A H60A 120 . . ?
C61A C60A H60A 120 . . ?
C62A C61A C60A 120 . . ?
C62A C61A H61A 120 . . ?
C60A C61A H61A 120 . . ?
C63A C62A C61A 120 . . ?
C63A C62A H62A 120 . . ?
C61A C62A H62A 120 . . ?
C62A C63A C58A 120 . . ?
C62A C63A H63A 120 . . ?
C58A C63A H63A 120 . . ?
C65A C64A C69A 120 . . ?
C65A C64A P4A 124.2(6) . . ?
C69A C64A P4A 115.4(6) . . ?
C66A C65A C64A 120 . . ?
C66A C65A H65A 120 . . ?
C64A C65A H65A 120 . . ?
C67A C66A C65A 120 . . ?
C67A C66A H66A 120 . . ?
C65A C66A H66A 120 . . ?
C66A C67A C68A 120 . . ?
C66A C67A H67A 120 . . ?
C68A C67A H67A 120 . . ?
C69A C68A C67A 120 . . ?
C69A C68A H68A 120 . . ?
C67A C68A H68A 120 . . ?
C68A C69A C64A 120 . . ?
C68A C69A H69A 120 . . ?
C64A C69A H69A 120 . . ?
C71A C70A C75A 120 . . ?
C71A C70A N4A 116.0(7) . . ?
C75A C70A N4A 124.0(7) . . ?
C70A C71A C72A 120 . . ?
C70A C71A H71A 120 . . ?
C72A C71A H71A 120 . . ?
C71A C72A C73A 120 . . ?
C71A C72A H72A 120 . . ?
C73A C72A H72A 120 . . ?
C74A C73A C72A 120 . . ?
C74A C73A C76A 120.6(7) . . ?
C72A C73A C76A 119.0(8) . . ?
C75A C74A C73A 120 . . ?
C75A C74A H74A 120 . . ?
C73A C74A H74A 120 . . ?
C74A C75A C70A 120 . . ?
C74A C75A H75A 120 . . ?
C70A C75A H75A 120 . . ?
C73A C76A H76A 109.5 . . ?
C73A C76A H76B 109.5 . . ?
H76A C76A H76B 109.5 . . ?
C73A C76A H76C 109.5 . . ?
H76A C76A H76C 109.5 . . ?
H76B C76A H76C 109.5 . . ?
C70B N4B P4B 123.8(15) . . ?
C70B N4B Fe2 118.8(14) . . ?
P4B N4B Fe2 117.4(13) . . ?
N4B P4B C58B 108.4(13) . . ?
N4B P4B C64B 109.5(14) . . ?
C58B P4B C64B 101.1(11) . . ?
N4B P4B Co4 112.8(12) . . ?
C58B P4B Co4 110.5(13) . . ?
C64B P4B Co4 113.9(13) . . ?
C59B C58B C63B 120 . . ?
C59B C58B P4B 119.7(9) . . ?
C63B C58B P4B 120.3(9) . . ?
C58B C59B C60B 120 . . ?
C58B C59B H59B 120 . . ?
C60B C59B H59B 120 . . ?
C61B C60B C59B 120 . . ?
C61B C60B H60B 120 . . ?
C59B C60B H60B 120 . . ?
C60B C61B C62B 120 . . ?
C60B C61B H61B 120 . . ?
C62B C61B H61B 120 . . ?
C63B C62B C61B 120 . . ?
C63B C62B H62B 120 . . ?
C61B C62B H62B 120 . . ?
C62B C63B C58B 120 . . ?
C62B C63B H63B 120 . . ?
C58B C63B H63B 120 . . ?
C65B C64B C69B 120 . . ?
C65B C64B P4B 120.2(10) . . ?
C69B C64B P4B 119.8(10) . . ?
C64B C65B C66B 120 . . ?
C64B C65B H65B 120 . . ?
C66B C65B H65B 120 . . ?
C67B C66B C65B 120 . . ?
C67B C66B H66B 120 . . ?
C65B C66B H66B 120 . . ?
C66B C67B C68B 120 . . ?
C66B C67B H67B 120 . . ?
C68B C67B H67B 120 . . ?
C67B C68B C69B 120 . . ?
C67B C68B H68B 120 . . ?
C69B C68B H68B 120 . . ?
C68B C69B C64B 120 . . ?
C68B C69B H69B 120 . . ?
C64B C69B H69B 120 . . ?
C71B C70B C75B 120 . . ?
C71B C70B N4B 116.0(12) . . ?
C75B C70B N4B 122.1(13) . . ?
C70B C71B C72B 120 . . ?
C70B C71B H71B 120 . . ?
C72B C71B H71B 120 . . ?
C73B C72B C71B 120 . . ?
C73B C72B H72B 120 . . ?
C71B C72B H72B 120 . . ?
C72B C73B C74B 120 . . ?
C72B C73B C76B 119.8(12) . . ?
C74B C73B C76B 120.2(12) . . ?
C73B C74B C75B 120 . . ?
C73B C74B H74B 120 . . ?
C75B C74B H74B 120 . . ?
C74B C75B C70B 120 . . ?
C74B C75B H75B 120 . . ?
C70B C75B H75B 120 . . ?
C73B C76B H76D 103.4 . . ?
C73B C76B H76E 113 . . ?
H76D C76B H76E 109.5 . . ?
C73B C76B H76F 112.2 . . ?
H76D C76B H76F 109.6 . . ?
H76E C76B H76F 109 . . ?
C178 C177 C182 120 . . ?
C178 C177 P5 117.9(3) . . ?
C182 C177 P5 121.9(3) . . ?
C177 C178 C179 120 . . ?
C177 C178 H178 120 . . ?
C179 C178 H178 120 . . ?
C180 C179 C178 120 . . ?
C180 C179 H179 120 . . ?
C178 C179 H179 120 . . ?
C179 C180 C181 120 . . ?
C179 C180 H180 120 . . ?
C181 C180 H180 120 . . ?
C182 C181 C180 120 . . ?
C182 C181 H181 120 . . ?
C180 C181 H181 120 . . ?
C181 C182 C177 120 . . ?
C181 C182 H182 120 . . ?
C177 C182 H182 120 . . ?
C184 C183 C188 120 . . ?
C184 C183 P5 117.9(2) . . ?
C188 C183 P5 122.0(2) . . ?
C185 C184 C183 120 . . ?
C185 C184 H184 120 . . ?
C183 C184 H184 120 . . ?
C184 C185 C186 120 . . ?
C184 C185 H185 120 . . ?
C186 C185 H185 120 . . ?
C187 C186 C185 120 . . ?
C187 C186 H186 120 . . ?
C185 C186 H186 120 . . ?
C186 C187 C188 120 . . ?
C186 C187 H187 120 . . ?
C188 C187 H187 120 . . ?
C187 C188 C183 120 . . ?
C187 C188 H188 120 . . ?
C183 C188 H188 120 . . ?
C89 N5 P5 123.6(3) . . ?
C89 N5 Fe3 126.7(3) . . ?
P5 N5 Fe3 109.6(2) . . ?
N5 P5 C83 111.3(6) . . ?
N5 P5 C177 107.5(3) . . ?
N5 P5 C77 107.1(11) . . ?
C83 P5 C77 105.7(13) . . ?
N5 P5 C183 109.5(2) . . ?
C177 P5 C183 107.6(3) . . ?
N5 P5 Co5 105.87(16) . . ?
C83 P5 Co5 111.5(9) . . ?
C177 P5 Co5 112.0(3) . . ?
C77 P5 Co5 115.3(19) . . ?
C183 P5 Co5 114.21(18) . . ?
C78 C77 C82 120 . . ?
C78 C77 P5 123.2(13) . . ?
C82 C77 P5 115.1(12) . . ?
C77 C78 C79 120 . . ?
C77 C78 H78 120 . . ?
C79 C78 H78 120 . . ?
C80 C79 C78 120 . . ?
C80 C79 H79 120 . . ?
C78 C79 H79 120 . . ?
C79 C80 C81 120 . . ?
C79 C80 H80 120 . . ?
C81 C80 H80 120 . . ?
C82 C81 C80 120 . . ?
C82 C81 H81 120 . . ?
C80 C81 H81 120 . . ?
C81 C82 C77 120 . . ?
C81 C82 H82 120 . . ?
C77 C82 H82 120 . . ?
C84 C83 C88 120 . . ?
C84 C83 P5 119.8(10) . . ?
C88 C83 P5 120.2(10) . . ?
C83 C84 C85 120 . . ?
C83 C84 H84 120 . . ?
C85 C84 H84 120 . . ?
C86 C85 C84 120 . . ?
C86 C85 H85 120 . . ?
C84 C85 H85 120 . . ?
C87 C86 C85 120 . . ?
C87 C86 H86 120 . . ?
C85 C86 H86 120 . . ?
C86 C87 C88 120 . . ?
C86 C87 H87 120 . . ?
C88 C87 H87 120 . . ?
C87 C88 C83 120 . . ?
C87 C88 H88 120 . . ?
C83 C88 H88 120 . . ?
C90 C89 C94 120 . . ?
C90 C89 N5 122.6(3) . . ?
C94 C89 N5 117.4(3) . . ?
C89 C90 C91 120 . . ?
C89 C90 H90 120 . . ?
C91 C90 H90 120 . . ?
C92 C91 C90 120 . . ?
C92 C91 H91 120 . . ?
C90 C91 H91 120 . . ?
C91 C92 C93 120 . . ?
C91 C92 C95 119.4(4) . . ?
C93 C92 C95 120.6(4) . . ?
C94 C93 C92 120 . . ?
C94 C93 H93 120 . . ?
C92 C93 H93 120 . . ?
C93 C94 C89 120 . . ?
C93 C94 H94 120 . . ?
C89 C94 H94 120 . . ?
C92 C95 H95A 109.8 . . ?
C92 C95 H95B 109.3 . . ?
H95A C95 H95B 109.8 . . ?
C92 C95 H95C 108.7 . . ?
H95A C95 H95C 109.5 . . ?
H95B C95 H95C 109.7 . . ?
C108 N6 P6 122.8(3) . . ?
C108 N6 Fe3 129.1(3) . . ?
P6 N6 Fe3 107.4(2) . . ?
N6 P6 C102 110.0(2) . . ?
N6 P6 C96 107.1(2) . . ?
C102 P6 C96 108.77(19) . . ?
N6 P6 Co6 107.73(16) . . ?
C102 P6 Co6 110.36(14) . . ?
C96 P6 Co6 112.80(15) . . ?
C97 C96 C101 120 . . ?
C97 C96 P6 117.3(2) . . ?
C101 C96 P6 122.3(2) . . ?
C98 C97 C96 120 . . ?
C98 C97 H97 120 . . ?
C96 C97 H97 120 . . ?
C97 C98 C99 120 . . ?
C97 C98 H98 120 . . ?
C99 C98 H98 120 . . ?
C98 C99 C100 120 . . ?
C98 C99 H99 120 . . ?
C100 C99 H99 120 . . ?
C101 C100 C99 120 . . ?
C101 C100 H100 120 . . ?
C99 C100 H100 120 . . ?
C100 C101 C96 120 . . ?
C100 C101 H101 120 . . ?
C96 C101 H101 120 . . ?
C103 C102 C107 120 . . ?
C103 C102 P6 120.1(2) . . ?
C107 C102 P6 119.2(2) . . ?
C104 C103 C102 120 . . ?
C104 C103 H103 120 . . ?
C102 C103 H103 120 . . ?
C103 C104 C105 120 . . ?
C103 C104 H104 120 . . ?
C105 C104 H104 120 . . ?
C104 C105 C106 120 . . ?
C104 C105 H105 120 . . ?
C106 C105 H105 120 . . ?
C107 C106 C105 120 . . ?
C107 C106 H106 120 . . ?
C105 C106 H106 120 . . ?
C106 C107 C102 120 . . ?
C106 C107 H107 120 . . ?
C102 C107 H107 120 . . ?
C109 C108 C113 120 . . ?
C109 C108 N6 117.3(3) . . ?
C113 C108 N6 122.6(3) . . ?
C108 C109 C110 120 . . ?
C108 C109 H109 120 . . ?
C110 C109 H109 120 . . ?
C109 C110 C111 120 . . ?
C109 C110 H110 120 . . ?
C111 C110 H110 120 . . ?
C112 C111 C110 120 . . ?
C112 C111 C114 119.9(4) . . ?
C110 C111 C114 120.1(4) . . ?
C113 C112 C111 120 . . ?
C113 C112 H112 120 . . ?
C111 C112 H112 120 . . ?
C112 C113 C108 120 . . ?
C112 C113 H113 120 . . ?
C108 C113 H113 120 . . ?
C111 C114 H11A 109.6 . . ?
C111 C114 H11B 110.7 . . ?
H11A C114 H11B 108.7 . . ?
C111 C114 H11C 108.3 . . ?
H11A C114 H11C 109.4 . . ?
H11B C114 H11C 110 . . ?
N2 Fe1 N1 144.82(18) . . ?
N2 Fe1 C115 94.4(2) . . ?
N1 Fe1 C115 109.9(2) . . ?
N2 Fe1 Se2 102.14(12) . . ?
N1 Fe1 Se2 97.31(11) . . ?
C115 Fe1 Se2 101.9(2) . . ?
N7A C115 Fe1 161.6(7) . . ?
C115 N7A C116 178.1(8) . . ?
N7A C116 C117 109.2(7) . . ?
N7A C116 C118 107.5(8) . . ?
C117 C116 C118 114.2(8) . . ?
N7A C116 C119 109.5(8) . . ?
C117 C116 C119 106.0(9) . . ?
C118 C116 C119 110.3(9) . . ?
C116 C117 H11D 109.5 . . ?
C116 C117 H11E 109.5 . . ?
H11D C117 H11E 109.5 . . ?
C116 C117 H11F 109.5 . . ?
H11D C117 H11F 109.5 . . ?
H11E C117 H11F 109.5 . . ?
C116 C118 H11G 109.5 . . ?
C116 C118 H11H 109.5 . . ?
H11G C118 H11H 109.5 . . ?
C116 C118 H11I 109.5 . . ?
H11G C118 H11I 109.5 . . ?
H11H C118 H11I 109.5 . . ?
C116 C119 H11J 109.5 . . ?
C116 C119 H11K 109.5 . . ?
H11J C119 H11K 109.5 . . ?
C116 C119 H11L 109.5 . . ?
H11J C119 H11L 109.5 . . ?
H11K C119 H11L 109.5 . . ?
N2 Fe1B N1 139.2(9) . . ?
N2 Fe1B C129 78(3) . . ?
N1 Fe1B C129 70(3) . . ?
N2 Fe1B Se1 105.0(7) . . ?
N1 Fe1B Se1 107.3(6) . . ?
C129 Fe1B Se1 177(3) . . ?
N2 Fe1B Se2 106.2(6) . . ?
N1 Fe1B Se2 97.8(6) . . ?
C129 Fe1B Se2 89.0(15) . . ?
Se1 Fe1B Se2 90.6(5) . . ?
N2 Fe1B Co2 81.4(5) . . ?
N1 Fe1B Co2 138.8(7) . . ?
C129 Fe1B Co2 129(2) . . ?
Se1 Fe1B Co2 52.8(3) . . ?
Se2 Fe1B Co2 53.1(3) . . ?
N2 Fe1B P2 35.9(3) . . ?
N1 Fe1B P2 173.6(8) . . ?
C129 Fe1B P2 104(3) . . ?
Se1 Fe1B P2 79.1(5) . . ?
Se2 Fe1B P2 82.3(4) . . ?
Co2 Fe1B P2 45.6(2) . . ?
N2 Fe1B Co1 140.8(7) . . ?
N1 Fe1B Co1 79.8(5) . . ?
C129 Fe1B Co1 126.0(19) . . ?
Se1 Fe1B Co1 52.0(3) . . ?
Se2 Fe1B Co1 51.4(3) . . ?
Co2 Fe1B Co1 59.4(3) . . ?
P2 Fe1B Co1 104.9(5) . . ?
N7B C129 Fe1B 159(2) . . ?
C129 N7B C130 166(4) . . ?
N7B C130 C131 109.0(10) . . ?
N7B C130 C132 107.7(10) . . ?
C131 C130 C132 113.8(10) . . ?
N7B C130 C133 109.9(10) . . ?
C131 C130 C133 106.0(11) . . ?
C132 C130 C133 110.4(11) . . ?
C130 C131 H13A 109.5 . . ?
C130 C131 H13B 109.5 . . ?
H13A C131 H13B 109.5 . . ?
C130 C131 H13C 109.5 . . ?
H13A C131 H13C 109.5 . . ?
H13B C131 H13C 109.5 . . ?
C130 C132 H13D 109.5 . . ?
C130 C132 H13E 109.5 . . ?
H13D C132 H13E 109.5 . . ?
C130 C132 H13F 109.5 . . ?
H13D C132 H13F 109.5 . . ?
H13E C132 H13F 109.5 . . ?
C130 C133 H13G 109.5 . . ?
C130 C133 H13H 109.5 . . ?
H13G C133 H13H 109.5 . . ?
C130 C133 H13I 109.5 . . ?
H13G C133 H13I 109.5 . . ?
H13H C133 H13I 109.5 . . ?
N8A C120 Fe2 165(4) . . ?
C120 N8A C121 173(3) . . ?
N8A C121 C122 108.3(10) . . ?
N8A C121 C123 106.4(10) . . ?
C122 C121 C123 113.7(10) . . ?
N8A C121 C124 104.7(10) . . ?
C122 C121 C124 110.9(11) . . ?
C123 C121 C124 112.2(11) . . ?
C121 C122 H12A 109.5 . . ?
C121 C122 H12B 109.5 . . ?
H12A C122 H12B 109.5 . . ?
C121 C122 H12C 109.5 . . ?
H12A C122 H12C 109.5 . . ?
H12B C122 H12C 109.5 . . ?
C121 C123 H12D 109.5 . . ?
C121 C123 H12E 109.5 . . ?
H12D C123 H12E 109.5 . . ?
C121 C123 H12F 109.5 . . ?
H12D C123 H12F 109.5 . . ?
H12E C123 H12F 109.5 . . ?
C121 C124 H12G 109.5 . . ?
C121 C124 H12H 109.5 . . ?
H12G C124 H12H 109.5 . . ?
C121 C124 H12I 109.5 . . ?
H12G C124 H12I 109.5 . . ?
H12H C124 H12I 109.5 . . ?
N4B Fe2 N3 154.5(10) . . ?
N3 Fe2 N4A 149.3(5) . . ?
N3 Fe2 C120 96.7(14) . . ?
N4A Fe2 C120 100.3(14) . . ?
N4B Fe2 C134 93(3) . . ?
N3 Fe2 C134 100(2) . . ?
N4B Fe2 Se3 91.2(7) . . ?
N3 Fe2 Se3 108.11(13) . . ?
N4A Fe2 Se3 94.3(4) . . ?
C120 Fe2 Se3 99.0(15) . . ?
C134 Fe2 Se3 100(3) . . ?
N8B C134 Fe2 164(6) . . ?
C134 N8B C135 164(5) . . ?
N8B C135 C136 107.1(16) . . ?
N8B C135 C137 107.4(16) . . ?
C136 C135 C137 113.6(15) . . ?
N8B C135 C138 106.0(15) . . ?
C136 C135 C138 109.4(16) . . ?
C137 C135 C138 112.9(16) . . ?
C135 C136 H13J 109.5 . . ?
C135 C136 H13K 109.5 . . ?
H13J C136 H13K 109.5 . . ?
C135 C136 H13L 109.5 . . ?
H13J C136 H13L 109.5 . . ?
H13K C136 H13L 109.5 . . ?
C135 C137 H13M 109.5 . . ?
C135 C137 H13N 109.5 . . ?
H13M C137 H13N 109.5 . . ?
C135 C137 H13O 109.5 . . ?
H13M C137 H13O 109.5 . . ?
H13N C137 H13O 109.5 . . ?
C135 C138 H13P 109.5 . . ?
C135 C138 H13Q 109.5 . . ?
H13P C138 H13Q 109.5 . . ?
C135 C138 H13R 109.5 . . ?
H13P C138 H13R 109.5 . . ?
H13Q C138 H13R 109.5 . . ?
O1 C125 C126 105.3(6) . . ?
O1 C125 H12J 110.7 . . ?
C126 C125 H12J 110.7 . . ?
O1 C125 H12K 110.7 . . ?
C126 C125 H12K 110.7 . . ?
H12J C125 H12K 108.8 . . ?
C127 C126 C125 103.9(6) . . ?
C127 C126 H12L 111 . . ?
C125 C126 H12L 111 . . ?
C127 C126 H12M 111 . . ?
C125 C126 H12M 111 . . ?
H12L C126 H12M 109 . . ?
C126 C127 C128 103.1(6) . . ?
C126 C127 H12N 111.1 . . ?
C128 C127 H12N 111.1 . . ?
C126 C127 H12O 111.1 . . ?
C128 C127 H12O 111.1 . . ?
H12N C127 H12O 109.1 . . ?
O1 C128 C127 106.1(6) . . ?
O1 C128 H12P 110.5 . . ?
C127 C128 H12P 110.5 . . ?
O1 C128 H12Q 110.5 . . ?
C127 C128 H12Q 110.5 . . ?
H12P C128 H12Q 108.7 . . ?
N5 Fe3 N6 147.57(17) . . ?
N5 Fe3 O1 88.26(16) . . ?
N6 Fe3 O1 90.19(16) . . ?
N5 Fe3 Se6 105.35(11) . . ?
N6 Fe3 Se6 107.04(13) . . ?
O1 Fe3 Se6 89.83(11) . . ?
N5 Fe3 Se5 90.39(12) . . ?
N6 Fe3 Se5 92.30(13) . . ?
O1 Fe3 Se5 177.14(11) . . ?
Se6 Fe3 Se5 88.09(3) . . ?
N5 Fe3 Co6 128.40(11) . . ?
N6 Fe3 Co6 75.25(12) . . ?
O1 Fe3 Co6 129.78(11) . . ?
Se6 Fe3 Co6 51.82(2) . . ?
Se5 Fe3 Co6 49.77(2) . . ?
N5 Fe3 Co5 73.36(11) . . ?
N6 Fe3 Co5 130.27(12) . . ?
O1 Fe3 Co5 127.75(11) . . ?
Se6 Fe3 Co5 51.63(2) . . ?
Se5 Fe3 Co5 49.40(2) . . ?
Co6 Fe3 Co5 56.18(2) . . ?
P1 Co1 Se2 93.07(5) . . ?
P1 Co1 Se1 97.07(4) . . ?
Se2 Co1 Se1 93.51(3) . . ?
P1 Co1 Se7 105.69(5) . . ?
Se2 Co1 Se7 87.56(3) . . ?
Se1 Co1 Se7 157.13(4) . . ?
P1 Co1 Se6 103.89(5) . . ?
Se2 Co1 Se6 163.00(4) . . ?
Se1 Co1 Se6 85.78(3) . . ?
Se7 Co1 Se6 86.62(3) . . ?
P1 Co1 Co2 126.53(5) . . ?
Se2 Co1 Co2 53.78(2) . . ?
Se1 Co1 Co2 52.70(2) . . ?
Se7 Co1 Co2 112.21(3) . . ?
Se6 Co1 Co2 114.41(3) . . ?
P1 Co1 Fe1B 67.6(3) . . ?
Se2 Co1 Fe1B 54.7(3) . . ?
Se1 Co1 Fe1B 52.4(3) . . ?
Se7 Co1 Fe1B 139.9(3) . . ?
Se6 Co1 Fe1B 133.4(3) . . ?
Co2 Co1 Fe1B 59.0(3) . . ?
P1 Co1 Co6 137.36(5) . . ?
Se2 Co1 Co6 114.79(3) . . ?
Se1 Co1 Co6 52.07(2) . . ?
Se7 Co1 Co6 107.04(3) . . ?
Se6 Co1 Co6 52.31(2) . . ?
Co2 Co1 Co6 62.12(2) . . ?
Fe1B Co1 Co6 101.8(3) . . ?
P1 Co1 Co3 133.14(5) . . ?
Se2 Co1 Co3 52.23(2) . . ?
Se1 Co1 Co3 113.42(3) . . ?
Se7 Co1 Co3 50.86(2) . . ?
Se6 Co1 Co3 112.69(3) . . ?
Co2 Co1 Co3 61.82(2) . . ?
Fe1B Co1 Co3 103.3(3) . . ?
Co6 Co1 Co3 89.11(3) . . ?
P1 Co1 Co5 141.82(5) . . ?
Se2 Co1 Co5 112.49(3) . . ?
Se1 Co1 Co5 108.57(3) . . ?
Se7 Co1 Co5 50.78(2) . . ?
Se6 Co1 Co5 52.32(2) . . ?
Co2 Co1 Co5 91.65(3) . . ?
Fe1B Co1 Co5 150.4(3) . . ?
Co6 Co1 Co5 56.62(2) . . ?
Co3 Co1 Co5 60.48(2) . . ?
P2 Co2 Se1 94.42(5) . . ?
P2 Co2 Se8 102.97(5) . . ?
Se1 Co2 Se8 86.19(3) . . ?
P2 Co2 Se2 99.48(5) . . ?
Se1 Co2 Se2 93.08(3) . . ?
Se8 Co2 Se2 157.53(4) . . ?
P2 Co2 Se3 105.24(5) . . ?
Se1 Co2 Se3 160.24(4) . . ?
Se8 Co2 Se3 87.40(3) . . ?
Se2 Co2 Se3 85.80(3) . . ?
P2 Co2 Fe1B 67.4(3) . . ?
Se1 Co2 Fe1B 53.6(3) . . ?
Se8 Co2 Fe1B 135.8(3) . . ?
Se2 Co2 Fe1B 55.7(3) . . ?
Se3 Co2 Fe1B 136.7(3) . . ?
P2 Co2 Co1 128.96(5) . . ?
Se1 Co2 Co1 53.13(2) . . ?
Se8 Co2 Co1 111.31(3) . . ?
Se2 Co2 Co1 52.80(2) . . ?
Se3 Co2 Co1 112.78(3) . . ?
Fe1B Co2 Co1 61.6(3) . . ?
P2 Co2 Co4 139.67(5) . . ?
Se1 Co2 Co4 111.05(3) . . ?
Se8 Co2 Co4 50.93(2) . . ?
Se2 Co2 Co4 109.38(3) . . ?
Se3 Co2 Co4 51.56(2) . . ?
Fe1B Co2 Co4 152.9(3) . . ?
Co1 Co2 Co4 91.26(3) . . ?
P2 Co2 Co3 139.08(5) . . ?
Se1 Co2 Co3 113.32(3) . . ?
Se8 Co2 Co3 108.12(3) . . ?
Se2 Co2 Co3 51.83(2) . . ?
Se3 Co2 Co3 51.59(2) . . ?
Fe1B Co2 Co3 104.8(3) . . ?
Co1 Co2 Co3 61.29(2) . . ?
Co4 Co2 Co3 57.67(2) . . ?
P2 Co2 Co6 132.52(5) . . ?
Se1 Co2 Co6 51.63(2) . . ?
Se8 Co2 Co6 50.64(2) . . ?
Se2 Co2 Co6 112.71(3) . . ?
Se3 Co2 Co6 110.86(3) . . ?
Fe1B Co2 Co6 102.7(3) . . ?
Co1 Co2 Co6 60.97(2) . . ?
Co4 Co2 Co6 59.58(2) . . ?
Co3 Co2 Co6 88.22(3) . . ?
P3B Co3 Se4 94.5(4) . . ?
P3A Co3 Se4 93.4(2) . . ?
P3B Co3 Se7 99.7(4) . . ?
P3A Co3 Se7 97.4(2) . . ?
Se4 Co3 Se7 87.27(3) . . ?
P3B Co3 Se3 103.1(4) . . ?
P3A Co3 Se3 105.4(2) . . ?
Se4 Co3 Se3 92.75(3) . . ?
Se7 Co3 Se3 157.14(4) . . ?
P3B Co3 Se2 106.2(4) . . ?
P3A Co3 Se2 107.2(2) . . ?
Se4 Co3 Se2 159.12(4) . . ?
Se7 Co3 Se2 86.63(3) . . ?
Se3 Co3 Se2 85.29(3) . . ?
P3B Co3 Co4 131.5(4) . . ?
P3A Co3 Co4 132.2(3) . . ?
Se4 Co3 Co4 52.83(2) . . ?
Se7 Co3 Co4 111.48(3) . . ?
Se3 Co3 Co4 52.87(2) . . ?
Se2 Co3 Co4 111.68(3) . . ?
P3B Co3 Co1 137.8(4) . . ?
P3A Co3 Co1 136.7(3) . . ?
Se4 Co3 Co1 111.14(3) . . ?
Se7 Co3 Co1 51.18(2) . . ?
Se3 Co3 Co1 108.31(3) . . ?
Se2 Co3 Co1 50.69(2) . . ?
Co4 Co3 Co1 90.38(3) . . ?
P3B Co3 Co2 142.0(3) . . ?
P3A Co3 Co2 144.3(2) . . ?
Se4 Co3 Co2 112.40(3) . . ?
Se7 Co3 Co2 107.65(3) . . ?
Se3 Co3 Co2 51.50(2) . . ?
Se2 Co3 Co2 51.20(2) . . ?
Co4 Co3 Co2 60.60(2) . . ?
Co1 Co3 Co2 56.90(2) . . ?
P3B Co3 Co5 129.5(3) . . ?
P3A Co3 Co5 127.3(2) . . ?
Se4 Co3 Co5 51.62(2) . . ?
Se7 Co3 Co5 50.55(2) . . ?
Se3 Co3 Co5 113.26(3) . . ?
Se2 Co3 Co5 110.37(3) . . ?
Co4 Co3 Co5 61.39(2) . . ?
Co1 Co3 Co5 59.88(2) . . ?
Co2 Co3 Co5 88.45(3) . . ?
P4B Co4 Se8 103.7(5) . . ?
P4A Co4 Se8 103.0(3) . . ?
P4B Co4 Se4 99.5(5) . . ?
P4A Co4 Se4 100.1(3) . . ?
Se8 Co4 Se4 156.86(4) . . ?
P4B Co4 Se3 88.0(5) . . ?
P4A Co4 Se3 89.5(3) . . ?
Se8 Co4 Se3 87.98(3) . . ?
Se4 Co4 Se3 92.73(3) . . ?
P4B Co4 Se5 110.4(5) . . ?
P4A Co4 Se5 109.0(3) . . ?
Se8 Co4 Se5 87.34(3) . . ?
Se4 Co4 Se5 84.73(3) . . ?
Se3 Co4 Se5 161.56(4) . . ?
P4B Co4 Co3 124.1(5) . . ?
P4A Co4 Co3 125.6(3) . . ?
Se8 Co4 Co3 112.34(3) . . ?
Se4 Co4 Co3 52.12(2) . . ?
Se3 Co4 Co3 53.55(2) . . ?
Se5 Co4 Co3 112.48(3) . . ?
P4B Co4 Co2 127.9(4) . . ?
P4A Co4 Co2 128.6(2) . . ?
Se8 Co4 Co2 51.12(2) . . ?
Se4 Co4 Co2 112.82(3) . . ?
Se3 Co4 Co2 52.12(2) . . ?
Se5 Co4 Co2 112.30(3) . . ?
Co3 Co4 Co2 61.73(2) . . ?
P4B Co4 Co6 144.1(5) . . ?
P4A Co4 Co6 142.7(3) . . ?
Se8 Co4 Co6 51.28(2) . . ?
Se4 Co4 Co6 107.94(3) . . ?
Se3 Co4 Co6 112.72(3) . . ?
Se5 Co4 Co6 51.62(2) . . ?
Co3 Co4 Co6 91.30(3) . . ?
Co2 Co4 Co6 60.89(2) . . ?
P4B Co4 Co5 142.0(4) . . ?
P4A Co4 Co5 141.7(2) . . ?
Se8 Co4 Co5 107.42(3) . . ?
Se4 Co4 Co5 51.54(2) . . ?
Se3 Co4 Co5 114.01(3) . . ?
Se5 Co4 Co5 51.04(2) . . ?
Co3 Co4 Co5 61.47(2) . . ?
Co2 Co4 Co5 89.10(3) . . ?
Co6 Co4 Co5 56.52(2) . . ?
P5 Co5 Se7 105.15(5) . . ?
P5 Co5 Se5 96.51(5) . . ?
Se7 Co5 Se5 157.71(4) . . ?
P5 Co5 Se4 101.59(5) . . ?
Se7 Co5 Se4 85.94(3) . . ?
Se5 Co5 Se4 84.59(3) . . ?
P5 Co5 Se6 99.15(5) . . ?
Se7 Co5 Se6 86.47(3) . . ?
Se5 Co5 Se6 95.36(3) . . ?
Se4 Co5 Se6 159.13(4) . . ?
P5 Co5 Co6 131.06(5) . . ?
Se7 Co5 Co6 112.07(3) . . ?
Se5 Co5 Co6 53.87(2) . . ?
Se4 Co5 Co6 111.43(3) . . ?
Se6 Co5 Co6 54.33(2) . . ?
P5 Co5 Co1 137.88(5) . . ?
Se7 Co5 Co1 51.06(2) . . ?
Se5 Co5 Co1 114.03(3) . . ?
Se4 Co5 Co1 109.23(3) . . ?
Se6 Co5 Co1 51.84(2) . . ?
Co6 Co5 Co1 61.39(2) . . ?
P5 Co5 Co4 134.32(5) . . ?
Se7 Co5 Co4 107.23(3) . . ?
Se5 Co5 Co4 51.87(2) . . ?
Se4 Co5 Co4 50.51(2) . . ?
Se6 Co5 Co4 114.09(3) . . ?
Co6 Co5 Co4 61.05(2) . . ?
Co1 Co5 Co4 87.79(3) . . ?
P5 Co5 Co3 137.37(5) . . ?
Se7 Co5 Co3 50.52(2) . . ?
Se5 Co5 Co3 108.99(3) . . ?
Se4 Co5 Co3 49.93(2) . . ?
Se6 Co5 Co3 111.38(3) . . ?
Co6 Co5 Co3 91.40(3) . . ?
Co1 Co5 Co3 59.64(2) . . ?
Co4 Co5 Co3 57.14(2) . . ?
P5 Co5 Fe3 69.92(4) . . ?
Se7 Co5 Fe3 135.26(3) . . ?
Se5 Co5 Fe3 57.73(2) . . ?
Se4 Co5 Fe3 138.74(3) . . ?
Se6 Co5 Fe3 52.56(2) . . ?
Co6 Co5 Fe3 61.36(2) . . ?
Co1 Co5 Fe3 101.76(3) . . ?
Co4 Co5 Fe3 105.90(3) . . ?
Co3 Co5 Fe3 152.70(3) . . ?
P6 Co6 Se8 97.24(5) . . ?
P6 Co6 Se5 91.40(5) . . ?
Se8 Co6 Se5 87.67(3) . . ?
P6 Co6 Se1 107.87(5) . . ?
Se8 Co6 Se1 84.87(3) . . ?
Se5 Co6 Se1 160.05(4) . . ?
P6 Co6 Se6 104.15(5) . . ?
Se8 Co6 Se6 158.24(4) . . ?
Se5 Co6 Se6 95.64(3) . . ?
Se1 Co6 Se6 84.84(3) . . ?
P6 Co6 Co5 130.62(5) . . ?
Se8 Co6 Co5 112.88(3) . . ?
Se5 Co6 Co5 53.86(2) . . ?
Se1 Co6 Co5 112.80(3) . . ?
Se6 Co6 Co5 54.68(2) . . ?
P6 Co6 Co4 126.66(5) . . ?
Se8 Co6 Co4 50.86(2) . . ?
Se5 Co6 Co4 52.47(2) . . ?
Se1 Co6 Co4 109.49(3) . . ?
Se6 Co6 Co4 115.78(3) . . ?
Co5 Co6 Co4 62.43(2) . . ?
P6 Co6 Co1 144.51(5) . . ?
Se8 Co6 Co1 107.05(3) . . ?
Se5 Co6 Co1 114.62(3) . . ?
Se1 Co6 Co1 50.93(2) . . ?
Se6 Co6 Co1 52.15(2) . . ?
Co5 Co6 Co1 61.99(2) . . ?
Co4 Co6 Co1 88.83(3) . . ?
P6 Co6 Fe3 69.60(4) . . ?
Se8 Co6 Fe3 141.86(4) . . ?
Se5 Co6 Fe3 58.22(3) . . ?
Se1 Co6 Fe3 132.95(3) . . ?
Se6 Co6 Fe3 53.08(2) . . ?
Co5 Co6 Fe3 62.45(3) . . ?
Co4 Co6 Fe3 107.69(3) . . ?
Co1 Co6 Fe3 102.89(3) . . ?
P6 Co6 Co2 136.68(5) . . ?
Se8 Co6 Co2 50.41(2) . . ?
Se5 Co6 Co2 111.79(3) . . ?
Se1 Co6 Co2 50.11(2) . . ?
Se6 Co6 Co2 109.04(3) . . ?
Co5 Co6 Co2 91.74(3) . . ?
Co4 Co6 Co2 59.53(2) . . ?
Co1 Co6 Co2 56.91(2) . . ?
Fe3 Co6 Co2 153.72(3) . . ?
Co2 Se1 Co1 74.17(3) . . ?
Co2 Se1 Fe1B 73.6(4) . . ?
Co1 Se1 Fe1B 75.6(4) . . ?
Co2 Se1 Co6 78.26(3) . . ?
Co1 Se1 Co6 77.00(3) . . ?
Fe1B Se1 Co6 145.0(4) . . ?
Co1 Se2 Co2 73.42(3) . . ?
Co1 Se2 Co3 77.08(3) . . ?
Co2 Se2 Co3 76.97(3) . . ?
Co1 Se2 Fe1B 73.9(4) . . ?
Co2 Se2 Fe1B 71.2(4) . . ?
Co3 Se2 Fe1B 141.7(4) . . ?
Co1 Se2 Fe1 90.56(3) . . ?
Co2 Se2 Fe1 88.13(3) . . ?
Co3 Se2 Fe1 162.79(4) . . ?
Co4 Se3 Co2 76.32(3) . . ?
Co4 Se3 Co3 73.59(3) . . ?
Co2 Se3 Co3 76.91(3) . . ?
Co4 Se3 Fe2 89.14(3) . . ?
Co2 Se3 Fe2 157.05(3) . . ?
Co3 Se3 Fe2 82.03(3) . . ?
Co3 Se4 Co4 75.05(3) . . ?
Co3 Se4 Co5 78.46(3) . . ?
Co4 Se4 Co5 77.95(3) . . ?
Co5 Se5 Co6 72.27(3) . . ?
Co5 Se5 Co4 77.09(3) . . ?
Co6 Se5 Co4 75.91(3) . . ?
Co5 Se5 Fe3 72.87(3) . . ?
Co6 Se5 Fe3 72.02(3) . . ?
Co4 Se5 Fe3 141.23(3) . . ?
Co1 Se6 Co6 75.54(3) . . ?
Co1 Se6 Co5 75.85(3) . . ?
Co6 Se6 Co5 70.99(3) . . ?
Co1 Se6 Fe3 144.35(3) . . ?
Co6 Se6 Fe3 75.10(3) . . ?
Co5 Se6 Fe3 75.81(3) . . ?
Co3 Se7 Co5 78.93(3) . . ?
Co3 Se7 Co1 77.95(3) . . ?
Co5 Se7 Co1 78.16(3) . . ?
Co4 Se8 Co2 77.96(3) . . ?
Co4 Se8 Co6 77.86(3) . . ?
Co2 Se8 Co6 78.95(3) . . ?
C125 O1 C128 108.3(5) . . ?
C125 O1 Fe3 122.0(4) . . ?
C128 O1 Fe3 126.8(4) . . ?
F1A P7A F4A 88.0(10) . . ?
F1A P7A F6A 94.0(12) . . ?
F4A P7A F6A 91.5(10) . . ?
F1A P7A F2A 87.3(11) . . ?
F4A P7A F2A 175.2(11) . . ?
F6A P7A F2A 88.3(9) . . ?
F1A P7A F5A 93.3(13) . . ?
F4A P7A F5A 89.3(10) . . ?
F6A P7A F5A 172.7(13) . . ?
F2A P7A F5A 91.4(9) . . ?
F1A P7A F3A 177.4(12) . . ?
F4A P7A F3A 89.5(9) . . ?
F6A P7A F3A 85.3(11) . . ?
F2A P7A F3A 95.2(9) . . ?
F5A P7A F3A 87.4(11) . . ?
F1B P7B F4B 88.3(12) . . ?
F1B P7B F2B 84.2(12) . . ?
F4B P7B F2B 172.2(14) . . ?
F1B P7B F6B 89.6(9) . . ?
F4B P7B F6B 90.5(8) . . ?
F2B P7B F6B 91.5(8) . . ?
F1B P7B F5B 95.8(10) . . ?
F4B P7B F5B 88.1(9) . . ?
F2B P7B F5B 90.6(8) . . ?
F6B P7B F5B 174.4(11) . . ?
F1B P7B F3B 176.2(13) . . ?
F4B P7B F3B 95.4(13) . . ?
F2B P7B F3B 92.1(10) . . ?
F6B P7B F3B 91.4(9) . . ?
F5B P7B F3B 83.3(10) . . ?


#----------------------------------------------------------------------------#
#                   SQUEEZE DETAILS                                          #
#----------------------------------------------------------------------------#

_shelx_fab_file                  
;
    1    0    0    212.28      0.00
    2    0    0     62.70      0.00
    3    0    0     12.59      0.00
    4    0    0     18.68      0.00
    5    0    0     16.10      0.00
    6    0    0      7.98      0.00
    7    0    0      8.12      0.00
    8    0    0     14.97      0.00
    9    0    0     14.38      0.00
   10    0    0      4.96      0.00
   11    0    0     -2.07      0.00
   12    0    0     -2.72      0.00
   13    0    0      0.41      0.00
   14    0    0      1.91      0.00
   15    0    0      0.42      0.00
   16    0    0     -0.54      0.00
   17    0    0      1.08      0.00
   18    0    0      2.60      0.00
   19    0    0      0.19      0.00
   20    0    0     -1.23      0.00
   21    0    0      1.13      0.00
   22    0    0      0.12      0.00
  -22    1    0      0.59      0.00
  -21    1    0      1.62      0.00
  -20    1    0      0.41      0.00
  -19    1    0      1.96      0.00
  -18    1    0      2.62      0.00
  -17    1    0     -1.51      0.00
  -16    1    0     -3.19      0.00
  -15    1    0      0.13      0.00
  -14    1    0      2.68      0.00
  -13    1    0      1.24      0.00
  -12    1    0     -1.13      0.00
  -11    1    0     -0.42      0.00
  -10    1    0      3.21      0.00
   -9    1    0      6.97      0.00
   -8    1    0      5.63      0.00
   -7    1    0      4.07      0.00
   -6    1    0     17.03      0.00
   -5    1    0     39.87      0.00
   -4    1    0     49.95      0.00
   -3    1    0     39.70      0.00
   -2    1    0     45.00      0.00
   -1    1    0     82.76      0.00
    1    1    0    -39.03      0.00
    2    1    0    -81.17      0.00
    3    1    0    -10.93      0.00
    4    1    0     45.39      0.00
    5    1    0     37.69      0.00
    6    1    0     17.76      0.00
    7    1    0     10.55      0.00
    8    1    0      8.14      0.00
    9    1    0      0.17      0.00
   10    1    0     -8.07      0.00
   11    1    0     -6.48      0.00
   12    1    0      0.28      0.00
   13    1    0      4.65      0.00
   14    1    0      3.67      0.00
   15    1    0      0.26      0.00
   16    1    0     -0.85      0.00
   17    1    0      0.03      0.00
   18    1    0      1.52      0.00
   19    1    0      0.69      0.00
   20    1    0     -1.75      0.00
   21    1    0     -2.26      0.00
   22    1    0     -3.96      0.00
   23    1    0     -5.77      0.00
  -22    2    0      2.04      0.00
  -21    2    0      2.44      0.00
  -20    2    0      0.41      0.00
  -19    2    0      0.03      0.00
  -18    2    0     -0.39      0.00
  -17    2    0     -3.43      0.00
  -16    2    0     -3.38      0.00
  -15    2    0      0.58      0.00
  -14    2    0      2.37      0.00
  -13    2    0      0.47      0.00
  -12    2    0     -0.89      0.00
  -11    2    0      2.17      0.00
  -10    2    0      8.16      0.00
   -9    2    0     12.10      0.00
   -8    2    0      8.30      0.00
   -7    2    0      0.33      0.00
   -6    2    0     -0.99      0.00
   -5    2    0     -5.11      0.00
   -4    2    0    -25.36      0.00
   -3    2    0    -39.36      0.00
   -2    2    0    -10.27      0.00
   -1    2    0     46.25      0.00
    0    2    0     47.37      0.00
    1    2    0    -20.56      0.00
    2    2    0    -48.37      0.00
    3    2    0    -10.05      0.00
    4    2    0      3.25      0.00
    5    2    0    -19.19      0.00
    6    2    0    -26.12      0.00
    7    2    0    -15.87      0.00
    8    2    0     -7.74      0.00
    9    2    0     -8.57      0.00
   10    2    0    -11.33      0.00
   11    2    0     -7.90      0.00
   12    2    0     -2.96      0.00
   13    2    0     -0.80      0.00
   14    2    0     -1.94      0.00
   15    2    0     -3.02      0.00
   16    2    0     -0.74      0.00
   17    2    0      0.55      0.00
   18    2    0      0.66      0.00
   19    2    0      0.26      0.00
   20    2    0     -2.10      0.00
   21    2    0     -2.05      0.00
   22    2    0     -0.86      0.00
   23    2    0     -1.65      0.00
  -20    3    0      1.12      0.00
  -19    3    0      0.83      0.00
  -18    3    0     -0.12      0.00
  -17    3    0     -2.55      0.00
  -16    3    0     -1.47      0.00
  -15    3    0      2.75      0.00
  -14    3    0      3.46      0.00
  -13    3    0      0.22      0.00
  -12    3    0     -1.18      0.00
  -11    3    0      2.27      0.00
  -10    3    0      5.88      0.00
   -9    3    0      3.40      0.00
   -8    3    0     -5.39      0.00
   -7    3    0    -11.39      0.00
   -6    3    0     -4.25      0.00
   -5    3    0      5.17      0.00
   -4    3    0      3.72      0.00
   -3    3    0      6.37      0.00
   -2    3    0     20.49      0.00
   -1    3    0     18.80      0.00
    0    3    0    -24.03      0.00
    1    3    0    -76.87      0.00
    2    3    0    -73.73      0.00
    3    3    0    -28.65      0.00
    4    3    0    -15.78      0.00
    5    3    0    -31.33      0.00
    6    3    0    -30.47      0.00
    7    3    0    -18.43      0.00
    8    3    0    -14.50      0.00
    9    3    0    -18.05      0.00
   10    3    0    -17.42      0.00
   11    3    0     -8.57      0.00
   12    3    0     -1.39      0.00
   13    3    0     -0.17      0.00
   14    3    0     -2.90      0.00
   15    3    0     -4.72      0.00
   16    3    0     -2.24      0.00
   17    3    0     -1.69      0.00
   18    3    0     -2.14      0.00
   19    3    0     -0.94      0.00
   20    3    0     -3.12      0.00
   21    3    0     -3.48      0.00
   22    3    0      0.31      0.00
   23    3    0      1.18      0.00
  -21    4    0      2.57      0.00
  -19    4    0     -1.26      0.00
  -18    4    0     -2.37      0.00
  -17    4    0     -1.66      0.00
  -16    4    0      1.59      0.00
  -15    4    0      4.29      0.00
  -14    4    0      2.90      0.00
  -13    4    0      0.51      0.00
  -12    4    0      1.42      0.00
  -11    4    0      4.24      0.00
  -10    4    0      4.37      0.00
   -9    4    0      0.67      0.00
   -8    4    0     -2.52      0.00
   -7    4    0      0.45      0.00
   -6    4    0      9.34      0.00
   -5    4    0     10.78      0.00
   -4    4    0     -1.51      0.00
   -3    4    0     -9.21      0.00
   -2    4    0     -7.08      0.00
   -1    4    0    -14.29      0.00
    0    4    0    -33.77      0.00
    1    4    0    -45.04      0.00
    2    4    0    -30.32      0.00
    3    4    0     -6.45      0.00
    4    4    0     -6.64      0.00
    5    4    0    -19.82      0.00
    6    4    0    -17.52      0.00
    7    4    0     -7.01      0.00
    8    4    0     -3.24      0.00
    9    4    0     -4.34      0.00
   10    4    0     -2.24      0.00
   11    4    0      3.14      0.00
   12    4    0      4.40      0.00
   13    4    0      2.09      0.00
   14    4    0     -1.14      0.00
   15    4    0     -2.73      0.00
   16    4    0      0.07      0.00
   17    4    0      0.38      0.00
   18    4    0     -0.94      0.00
   19    4    0      0.72      0.00
   20    4    0     -1.36      0.00
   21    4    0     -3.33      0.00
   22    4    0     -0.41      0.00
   23    4    0     -0.35      0.00
  -19    5    0     -2.62      0.00
  -18    5    0     -0.25      0.00
  -17    5    0      0.78      0.00
  -16    5    0      1.31      0.00
  -15    5    0      2.00      0.00
  -14    5    0      1.73      0.00
  -13    5    0      1.06      0.00
  -12    5    0      1.39      0.00
  -11    5    0      1.97      0.00
  -10    5    0      1.09      0.00
   -9    5    0     -2.07      0.00
   -8    5    0     -4.87      0.00
   -7    5    0     -3.06      0.00
   -6    5    0      1.43      0.00
   -5    5    0      0.37      0.00
   -4    5    0     -5.35      0.00
   -3    5    0     -1.98      0.00
   -2    5    0      9.16      0.00
   -1    5    0     11.68      0.00
    0    5    0      7.74      0.00
    1    5    0      9.85      0.00
    2    5    0     18.72      0.00
    3    5    0     24.86      0.00
    4    5    0     18.29      0.00
    5    5    0      7.64      0.00
    6    5    0      7.87      0.00
    7    5    0     12.39      0.00
    8    5    0     10.21      0.00
    9    5    0      4.50      0.00
   10    5    0      3.30      0.00
   11    5    0      6.02      0.00
   12    5    0      5.60      0.00
   13    5    0      2.88      0.00
   14    5    0      0.52      0.00
   15    5    0     -0.11      0.00
   16    5    0      3.16      0.00
   17    5    0      3.33      0.00
   18    5    0      0.13      0.00
   19    5    0      0.33      0.00
   20    5    0     -1.82      0.00
   21    5    0     -4.00      0.00
   22    5    0      0.61      0.00
   23    5    0      3.44      0.00
  -20    6    0     -0.21      0.00
  -19    6    0      0.67      0.00
  -18    6    0     -1.44      0.00
  -17    6    0     -2.64      0.00
  -16    6    0     -0.71      0.00
  -15    6    0      0.80      0.00
  -14    6    0     -0.65      0.00
  -13    6    0     -1.93      0.00
  -12    6    0     -0.31      0.00
  -11    6    0      1.04      0.00
  -10    6    0     -0.59      0.00
   -9    6    0     -3.41      0.00
   -8    6    0     -3.31      0.00
   -7    6    0      1.27      0.00
   -6    6    0      4.29      0.00
   -5    6    0      0.94      0.00
   -4    6    0     -2.93      0.00
   -3    6    0     -0.86      0.00
   -2    6    0      1.93      0.00
   -1    6    0     -2.21      0.00
    0    6    0     -6.87      0.00
    1    6    0     -3.07      0.00
    2    6    0      4.60      0.00
    3    6    0      8.17      0.00
    4    6    0      6.30      0.00
    5    6    0      4.25      0.00
    6    6    0      6.62      0.00
    7    6    0      9.77      0.00
    8    6    0      9.90      0.00
    9    6    0      8.47      0.00
   10    6    0      8.30      0.00
   11    6    0      9.19      0.00
   12    6    0      7.54      0.00
   13    6    0      4.72      0.00
   14    6    0      2.65      0.00
   15    6    0      0.99      0.00
   16    6    0      1.96      0.00
   17    6    0      0.86      0.00
   18    6    0     -3.25      0.00
   19    6    0     -2.44      0.00
   20    6    0     -1.22      0.00
   21    6    0     -1.77      0.00
   22    6    0      2.63      0.00
   23    6    0      5.96      0.00
  -18    7    0     -3.29      0.00
  -17    7    0     -2.61      0.00
  -16    7    0     -0.79      0.00
  -14    7    0     -1.52      0.00
  -13    7    0      0.45      0.00
  -12    7    0      2.90      0.00
  -11    7    0      1.96      0.00
  -10    7    0     -0.44      0.00
   -9    7    0     -0.54      0.00
   -8    7    0      1.09      0.00
   -7    7    0      2.73      0.00
   -6    7    0      1.05      0.00
   -5    7    0     -3.86      0.00
   -4    7    0     -5.42      0.00
   -3    7    0     -2.70      0.00
   -2    7    0      0.14      0.00
   -1    7    0      1.11      0.00
    0    7    0      0.44      0.00
    1    7    0      1.54      0.00
    2    7    0      4.68      0.00
    3    7    0      5.47      0.00
    4    7    0      4.11      0.00
    5    7    0      3.31      0.00
    6    7    0      2.74      0.00
    7    7    0      2.80      0.00
    8    7    0      3.85      0.00
    9    7    0      2.41      0.00
   10    7    0     -0.93      0.00
   11    7    0     -1.45      0.00
   12    7    0     -1.05      0.00
   13    7    0     -1.47      0.00
   14    7    0     -0.89      0.00
   15    7    0      0.08      0.00
   16    7    0      1.82      0.00
   17    7    0      1.01      0.00
   18    7    0     -3.18      0.00
   19    7    0     -2.31      0.00
   20    7    0      0.22      0.00
   21    7    0     -1.56      0.00
   22    7    0      0.13      0.00
   23    7    0      3.85      0.00
   24    7    0      2.41      0.00
  -19    8    0      1.70      0.00
  -18    8    0     -0.58      0.00
  -16    8    0     -0.54      0.00
  -15    8    0     -0.73      0.00
  -14    8    0     -0.38      0.00
  -13    8    0      1.85      0.00
  -12    8    0      2.96      0.00
  -11    8    0      0.77      0.00
  -10    8    0     -1.84      0.00
   -9    8    0     -2.19      0.00
   -8    8    0     -1.87      0.00
   -7    8    0     -1.00      0.00
   -6    8    0     -0.04      0.00
   -5    8    0      0.84      0.00
   -4    8    0      4.78      0.00
   -3    8    0      7.98      0.00
   -2    8    0      6.01      0.00
   -1    8    0      2.64      0.00
    0    8    0     -0.27      0.00
    1    8    0     -0.19      0.00
    2    8    0      3.70      0.00
    3    8    0      3.63      0.00
    4    8    0     -0.62      0.00
    5    8    0     -2.47      0.00
    6    8    0     -2.68      0.00
    7    8    0     -2.11      0.00
    8    8    0     -0.69      0.00
    9    8    0     -2.39      0.00
   10    8    0     -4.86      0.00
   11    8    0     -2.64      0.00
   12    8    0     -0.44      0.00
   13    8    0     -1.80      0.00
   14    8    0     -2.78      0.00
   15    8    0     -3.17      0.00
   16    8    0     -3.26      0.00
   17    8    0     -3.62      0.00
   18    8    0     -5.50      0.00
   19    8    0     -3.89      0.00
   20    8    0     -1.02      0.00
   21    8    0     -2.59      0.00
   22    8    0     -0.96      0.00
   23    8    0      3.88      0.00
   24    8    0      2.31      0.00
  -18    9    0     -3.24      0.00
  -17    9    0     -4.17      0.00
  -16    9    0     -2.52      0.00
  -15    9    0     -1.61      0.00
  -14    9    0     -0.35      0.00
  -13    9    0      1.12      0.00
  -12    9    0     -0.02      0.00
  -11    9    0     -2.73      0.00
  -10    9    0     -2.95      0.00
   -9    9    0     -0.15      0.00
   -8    9    0      1.90      0.00
   -7    9    0      2.87      0.00
   -6    9    0      3.95      0.00
   -5    9    0      3.96      0.00
   -4    9    0      3.62      0.00
   -3    9    0      1.11      0.00
   -2    9    0     -3.23      0.00
   -1    9    0     -2.85      0.00
    0    9    0     -0.34      0.00
    1    9    0      0.29      0.00
    2    9    0      2.22      0.00
    3    9    0      2.25      0.00
    4    9    0     -0.77      0.00
    5    9    0     -2.10      0.00
    6    9    0     -2.60      0.00
    7    9    0     -2.60      0.00
    8    9    0     -2.00      0.00
    9    9    0     -4.13      0.00
   10    9    0     -6.31      0.00
   11    9    0     -4.66      0.00
   12    9    0     -3.11      0.00
   13    9    0     -3.37      0.00
   14    9    0     -2.11      0.00
   15    9    0     -0.20      0.00
   16    9    0      0.76      0.00
   17    9    0      0.52      0.00
   18    9    0     -1.82      0.00
   19    9    0     -2.20      0.00
   20    9    0     -0.07      0.00
   21    9    0     -0.61      0.00
   22    9    0      0.11      0.00
   23    9    0      3.24      0.00
  -18   10    0     -7.08      0.00
  -17   10    0     -5.98      0.00
  -16   10    0     -2.43      0.00
  -15   10    0     -0.35      0.00
  -14   10    0      1.52      0.00
  -13   10    0      3.57      0.00
  -12   10    0      3.58      0.00
  -11   10    0      2.15      0.00
  -10   10    0      0.80      0.00
   -9   10    0      0.00      0.00
   -8   10    0     -0.47      0.00
   -7   10    0      0.30      0.00
   -6   10    0      2.26      0.00
   -5   10    0      2.38      0.00
   -4   10    0      1.12      0.00
   -3   10    0     -0.27      0.00
   -2   10    0     -1.24      0.00
   -1   10    0      1.70      0.00
    0   10    0      4.56      0.00
    1   10    0      2.84      0.00
    2   10    0      1.83      0.00
    3   10    0      1.03      0.00
    4   10    0     -2.06      0.00
    5   10    0     -2.57      0.00
    6   10    0     -0.02      0.00
    7   10    0      1.56      0.00
    8   10    0      0.14      0.00
    9   10    0     -2.29      0.00
   10   10    0     -1.28      0.00
   11   10    0      1.81      0.00
   12   10    0      2.79      0.00
   13   10    0      1.81      0.00
   14   10    0      0.50      0.00
   15   10    0     -0.12      0.00
   16   10    0      0.04      0.00
   17   10    0     -0.53      0.00
   18   10    0     -2.29      0.00
   19   10    0     -1.45      0.00
   20   10    0      3.38      0.00
   21   10    0      6.95      0.00
   22   10    0      8.12      0.00
   23   10    0      8.00      0.00
  -17   11    0     -0.85      0.00
  -16   11    0      1.78      0.00
  -15   11    0      2.42      0.00
  -14   11    0      2.79      0.00
  -13   11    0      2.77      0.00
  -12   11    0      0.49      0.00
  -11   11    0     -2.19      0.00
  -10   11    0     -2.97      0.00
   -9   11    0     -1.30      0.00
   -8   11    0      1.03      0.00
   -7   11    0      1.61      0.00
   -6   11    0      1.08      0.00
   -5   11    0      0.09      0.00
   -4   11    0     -0.59      0.00
   -3   11    0     -0.52      0.00
   -2   11    0     -0.45      0.00
   -1   11    0      1.42      0.00
    0   11    0      2.68      0.00
    1   11    0     -0.43      0.00
    2   11    0     -2.75      0.00
    3   11    0     -2.83      0.00
    4   11    0     -3.68      0.00
    5   11    0     -2.05      0.00
    6   11    0      2.56      0.00
    7   11    0      4.87      0.00
    8   11    0      3.30      0.00
    9   11    0      2.69      0.00
   10   11    0      4.80      0.00
   11   11    0      4.34      0.00
   12   11    0      2.02      0.00
   13   11    0      1.51      0.00
   14   11    0      0.45      0.00
   15   11    0      0.07      0.00
   16   11    0      0.99      0.00
   17   11    0     -0.83      0.00
   18   11    0     -2.72      0.00
   19   11    0      0.06      0.00
   20   11    0      4.57      0.00
   21   11    0      4.72      0.00
   22   11    0      0.47      0.00
   23   11    0     -2.50      0.00
  -16   12    0      0.07      0.00
  -15   12    0     -0.86      0.00
  -14   12    0     -0.67      0.00
  -13   12    0      0.17      0.00
  -12   12    0     -0.02      0.00
  -11   12    0     -0.41      0.00
  -10   12    0     -0.30      0.00
   -9   12    0      0.80      0.00
   -8   12    0      2.20      0.00
   -7   12    0      1.72      0.00
   -6   12    0      0.26      0.00
   -5   12    0     -1.25      0.00
   -4   12    0     -2.88      0.00
   -3   12    0     -2.66      0.00
   -2   12    0     -0.23      0.00
   -1   12    0      3.15      0.00
    0   12    0      4.32      0.00
    1   12    0      0.76      0.00
    2   12    0     -2.85      0.00
    3   12    0     -3.52      0.00
    4   12    0     -2.90      0.00
    5   12    0      0.34      0.00
    6   12    0      4.70      0.00
    7   12    0      4.71      0.00
    8   12    0      0.64      0.00
    9   12    0     -1.03      0.00
   10   12    0      0.53      0.00
   11   12    0     -0.38      0.00
   12   12    0     -0.55      0.00
   13   12    0      2.49      0.00
   14   12    0      1.52      0.00
   15   12    0     -0.33      0.00
   16   12    0      1.08      0.00
   17   12    0     -0.30      0.00
   18   12    0     -1.92      0.00
   19   12    0     -0.36      0.00
   20   12    0     -0.63      0.00
   21   12    0     -2.64      0.00
   22   12    0     -3.06      0.00
   23   12    0     -1.26      0.00
  -15   13    0     -0.40      0.00
  -14   13    0      0.32      0.00
  -13   13    0      0.75      0.00
  -12   13    0     -0.06      0.00
  -11   13    0     -1.04      0.00
  -10   13    0     -0.86      0.00
   -9   13    0      1.05      0.00
   -8   13    0      2.14      0.00
   -7   13    0     -0.73      0.00
   -6   13    0     -4.31      0.00
   -5   13    0     -4.56      0.00
   -4   13    0     -2.35      0.00
   -3   13    0      0.88      0.00
   -2   13    0      2.85      0.00
   -1   13    0      1.97      0.00
    0   13    0     -0.37      0.00
    1   13    0     -2.72      0.00
    2   13    0     -3.14      0.00
    3   13    0     -1.29      0.00
    4   13    0      1.28      0.00
    5   13    0      4.01      0.00
    6   13    0      4.63      0.00
    7   13    0      1.52      0.00
    8   13    0     -2.41      0.00
    9   13    0     -2.82      0.00
   10   13    0     -0.30      0.00
   11   13    0      0.00      0.00
   12   13    0      0.58      0.00
   13   13    0      3.20      0.00
   14   13    0      0.71      0.00
   15   13    0     -2.08      0.00
   16   13    0      0.23      0.00
   17   13    0     -0.94      0.00
   18   13    0     -2.98      0.00
   19   13    0     -0.63      0.00
   20   13    0     -0.32      0.00
   21   13    0     -1.08      0.00
   22   13    0      0.04      0.00
   23   13    0     -0.07      0.00
  -15   14    0      0.50      0.00
  -14   14    0      0.98      0.00
  -13   14    0      1.22      0.00
  -12   14    0      1.25      0.00
  -11   14    0      1.32      0.00
  -10   14    0      1.94      0.00
   -9   14    0      2.99      0.00
   -8   14    0      2.33      0.00
   -7   14    0     -0.66      0.00
   -6   14    0     -2.22      0.00
   -5   14    0     -1.06      0.00
   -4   14    0     -0.09      0.00
   -3   14    0      0.13      0.00
   -2   14    0      0.19      0.00
   -1   14    0     -0.10      0.00
    0   14    0      0.08      0.00
    1   14    0      0.47      0.00
    2   14    0      0.20      0.00
    3   14    0     -0.24      0.00
    4   14    0      0.61      0.00
    5   14    0      2.46      0.00
    6   14    0      2.38      0.00
    7   14    0      0.60      0.00
    8   14    0     -0.61      0.00
    9   14    0     -0.65      0.00
   10   14    0      0.41      0.00
   11   14    0     -0.44      0.00
   12   14    0     -2.10      0.00
   13   14    0     -1.66      0.00
   14   14    0     -4.50      0.00
   15   14    0     -7.22      0.00
   16   14    0     -3.35      0.00
   17   14    0     -1.16      0.00
   18   14    0     -0.78      0.00
   19   14    0      2.17      0.00
   20   14    0      1.00      0.00
   21   14    0     -1.07      0.00
   22   14    0      1.35      0.00
   23   14    0      2.04      0.00
  -14   15    0     -1.59      0.00
  -13   15    0     -0.57      0.00
  -12   15    0      0.85      0.00
  -11   15    0      1.57      0.00
  -10   15    0      2.15      0.00
   -9   15    0      2.35      0.00
   -8   15    0      0.71      0.00
   -7   15    0     -1.64      0.00
   -6   15    0     -1.81      0.00
   -5   15    0     -0.11      0.00
   -4   15    0      1.20      0.00
   -3   15    0      1.67      0.00
   -2   15    0      1.39      0.00
   -1   15    0      0.36      0.00
    0   15    0     -0.49      0.00
    1   15    0     -0.54      0.00
    2   15    0      0.02      0.00
    3   15    0      0.99      0.00
    4   15    0      2.63      0.00
    5   15    0      3.32      0.00
    6   15    0      0.69      0.00
    7   15    0     -2.34      0.00
    8   15    0     -3.02      0.00
    9   15    0     -3.22      0.00
   10   15    0     -2.75      0.00
   11   15    0     -2.88      0.00
   12   15    0     -3.63      0.00
   13   15    0     -1.36      0.00
   14   15    0     -1.05      0.00
   15   15    0     -2.83      0.00
   16   15    0      1.03      0.00
   17   15    0      4.04      0.00
   18   15    0      2.76      0.00
   19   15    0      3.10      0.00
   20   15    0      1.53      0.00
   21   15    0     -0.17      0.00
   22   15    0      2.20      0.00
  -13   16    0      2.06      0.00
  -12   16    0      2.53      0.00
  -11   16    0      1.82      0.00
  -10   16    0      1.34      0.00
   -9   16    0      0.68      0.00
   -8   16    0     -0.26      0.00
   -7   16    0      0.32      0.00
   -6   16    0      2.05      0.00
   -5   16    0      2.79      0.00
   -4   16    0      2.47      0.00
   -3   16    0      1.64      0.00
   -2   16    0      0.40      0.00
   -1   16    0     -0.50      0.00
    0   16    0     -0.37      0.00
    1   16    0      0.90      0.00
    2   16    0      2.26      0.00
    3   16    0      1.65      0.00
    4   16    0     -0.27      0.00
    5   16    0     -1.51      0.00
    6   16    0     -2.38      0.00
    7   16    0     -1.92      0.00
    8   16    0     -0.05      0.00
    9   16    0      0.63      0.00
   10   16    0      1.50      0.00
   11   16    0      2.22      0.00
   12   16    0      1.02      0.00
   13   16    0      1.36      0.00
   14   16    0      0.61      0.00
   15   16    0     -1.95      0.00
   16   16    0      1.43      0.00
   17   16    0      4.37      0.00
   18   16    0      0.26      0.00
   19   16    0     -2.64      0.00
   20   16    0     -4.06      0.00
   21   16    0     -5.16      0.00
   22   16    0     -2.17      0.00
  -12   17    0      0.75      0.00
  -11   17    0      0.39      0.00
  -10   17    0      0.72      0.00
   -9   17    0      0.11      0.00
   -8   17    0     -0.63      0.00
   -7   17    0      0.64      0.00
   -6   17    0      2.01      0.00
   -5   17    0      2.13      0.00
   -4   17    0      2.15      0.00
   -3   17    0      1.64      0.00
   -2   17    0      1.01      0.00
   -1   17    0      1.81      0.00
    0   17    0      2.73      0.00
    1   17    0      2.38      0.00
    2   17    0      1.40      0.00
    3   17    0      0.04      0.00
    4   17    0     -0.51      0.00
    5   17    0      0.36      0.00
    6   17    0      0.35      0.00
    7   17    0     -0.37      0.00
    8   17    0     -0.04      0.00
    9   17    0     -0.24      0.00
   10   17    0     -1.15      0.00
   11   17    0     -2.38      0.00
   12   17    0     -3.64      0.00
   13   17    0     -1.54      0.00
   14   17    0      0.78      0.00
   15   17    0     -0.20      0.00
   16   17    0      1.46      0.00
   17   17    0      2.71      0.00
   18   17    0     -1.13      0.00
   19   17    0     -1.57      0.00
   20   17    0      0.66      0.00
   21   17    0     -0.37      0.00
  -11   18    0     -0.30      0.00
  -10   18    0      0.04      0.00
   -9   18    0     -1.30      0.00
   -8   18    0     -1.46      0.00
   -7   18    0      1.02      0.00
   -6   18    0      1.91      0.00
   -5   18    0      0.69      0.00
   -4   18    0      0.03      0.00
   -3   18    0     -0.55      0.00
   -2   18    0     -0.87      0.00
   -1   18    0     -0.55      0.00
    0   18    0     -1.36      0.00
    1   18    0     -2.34      0.00
    2   18    0     -1.66      0.00
    3   18    0     -1.21      0.00
    4   18    0     -2.10      0.00
    5   18    0     -2.89      0.00
    6   18    0     -2.96      0.00
    7   18    0     -1.94      0.00
    8   18    0     -0.26      0.00
    9   18    0     -0.05      0.00
   10   18    0     -0.81      0.00
   11   18    0     -0.77      0.00
   12   18    0     -0.14      0.00
   13   18    0      1.63      0.00
   14   18    0      2.84      0.00
   15   18    0      1.92      0.00
   16   18    0      2.76      0.00
   17   18    0      3.18      0.00
   18   18    0     -1.07      0.00
   19   18    0     -3.92      0.00
   20   18    0     -4.78      0.00
   21   18    0     -7.45      0.00
   -9   19    0     -1.57      0.00
   -8   19    0     -1.15      0.00
   -7   19    0      0.90      0.00
   -6   19    0      0.31      0.00
   -5   19    0     -1.28      0.00
   -4   19    0     -1.37      0.00
   -3   19    0     -1.82      0.00
   -2   19    0     -2.11      0.00
   -1   19    0     -1.47      0.00
    0   19    0     -1.56      0.00
    1   19    0     -1.65      0.00
    2   19    0     -1.27      0.00
    3   19    0     -1.90      0.00
    4   19    0     -2.86      0.00
    5   19    0     -2.94      0.00
    6   19    0     -2.35      0.00
    7   19    0     -1.51      0.00
    8   19    0     -1.14      0.00
    9   19    0     -1.34      0.00
   10   19    0     -1.05      0.00
   11   19    0     -0.21      0.00
   12   19    0      0.20      0.00
   13   19    0      0.49      0.00
   14   19    0      0.91      0.00
   15   19    0      0.60      0.00
   16   19    0      0.68      0.00
   17   19    0      1.01      0.00
   18   19    0     -0.06      0.00
   19   19    0      0.27      0.00
   20   19    0      1.97      0.00
   -8   20    0     -0.14      0.00
   -7   20    0      1.48      0.00
   -6   20    0      0.57      0.00
   -5   20    0     -0.54      0.00
   -4   20    0     -0.39      0.00
   -3   20    0     -1.13      0.00
   -2   20    0     -1.68      0.00
   -1   20    0     -1.36      0.00
    0   20    0     -1.56      0.00
    1   20    0     -1.39      0.00
    2   20    0     -1.34      0.00
    3   20    0     -2.56      0.00
    4   20    0     -3.52      0.00
    5   20    0     -3.50      0.00
    6   20    0     -2.32      0.00
    7   20    0     -0.41      0.00
    8   20    0     -0.18      0.00
    9   20    0     -1.14      0.00
   10   20    0     -1.35      0.00
   11   20    0     -1.96      0.00
   12   20    0     -3.18      0.00
   13   20    0     -2.81      0.00
   14   20    0     -0.29      0.00
   15   20    0      1.67      0.00
   16   20    0      0.93      0.00
   17   20    0     -1.08      0.00
   18   20    0     -2.62      0.00
   19   20    0     -2.85      0.00
   -6   21    0      1.17      0.00
   -5   21    0     -0.07      0.00
   -4   21    0     -0.12      0.00
   -3   21    0     -0.36      0.00
   -2   21    0     -0.10      0.00
   -1   21    0      0.60      0.00
    0   21    0      0.47      0.00
    1   21    0      0.39      0.00
    2   21    0      0.08      0.00
    3   21    0     -0.56      0.00
    4   21    0      0.12      0.00
    5   21    0      0.83      0.00
    6   21    0      0.81      0.00
    7   21    0      0.71      0.00
    8   21    0     -0.72      0.00
    9   21    0     -1.61      0.00
   10   21    0     -0.21      0.00
   11   21    0      0.10      0.00
   12   21    0     -0.67      0.00
   13   21    0      0.21      0.00
   14   21    0      1.10      0.00
   15   21    0     -0.53      0.00
   16   21    0     -3.65      0.00
   17   21    0     -4.34      0.00
   18   21    0     -1.88      0.00
   19   21    0     -0.02      0.00
   -5   22    0     -1.72      0.00
   -4   22    0     -0.95      0.00
   -3   22    0     -0.49      0.00
   -2   22    0     -0.58      0.00
   -1   22    0     -0.38      0.00
    0   22    0      0.08      0.00
    1   22    0      0.80      0.00
    2   22    0      0.55      0.00
    3   22    0     -0.62      0.00
    4   22    0     -0.38      0.00
    5   22    0      0.61      0.00
    6   22    0      1.54      0.00
    7   22    0      2.86      0.00
    8   22    0      2.57      0.00
    9   22    0      1.81      0.00
   10   22    0      2.41      0.00
   11   22    0      1.12      0.00
   12   22    0     -1.12      0.00
   13   22    0     -0.85      0.00
   14   22    0     -0.57      0.00
   15   22    0     -1.98      0.00
   16   22    0     -3.19      0.00
   17   22    0     -2.74      0.00
   -3   23    0      0.83      0.00
   -2   23    0      0.47      0.00
   -1   23    0     -0.35      0.00
    0   23    0     -1.33      0.00
    1   23    0     -2.30      0.00
    2   23    0     -3.13      0.00
    3   23    0     -3.08      0.00
    4   23    0     -0.77      0.00
    5   23    0      1.65      0.00
    6   23    0      2.00      0.00
    7   23    0      1.77      0.00
    8   23    0      1.11      0.00
    9   23    0      0.54      0.00
   10   23    0      0.79      0.00
   11   23    0     -0.78      0.00
   12   23    0     -2.23      0.00
   13   23    0     -0.09      0.00
   14   23    0      1.54      0.00
   15   23    0      0.33      0.00
   16   23    0     -0.72      0.00
    0   24    0     -0.67      0.00
    1   24    0     -0.05      0.00
    2   24    0      0.21      0.00
    3   24    0      0.52      0.00
    4   24    0      1.60      0.00
    5   24    0      1.77      0.00
    6   24    0     -0.08      0.00
    7   24    0     -1.07      0.00
    8   24    0     -0.91      0.00
    9   24    0     -1.16      0.00
   10   24    0     -0.54      0.00
   11   24    0      0.89      0.00
   12   24    0      3.36      0.00
   13   24    0      6.61      0.00
   14   24    0      5.99      0.00
    3   25    0     -0.85      0.00
    4   25    0     -0.88      0.00
    5   25    0     -1.29      0.00
    6   25    0     -2.04      0.00
    7   25    0     -1.00      0.00
    8   25    0      0.67      0.00
    9   25    0      0.48      0.00
   10   25    0      0.37      0.00
   11   25    0      0.77      0.00
  -11  -25    1      1.30      0.00
  -10  -25    1      1.49      0.00
   -9  -25    1      1.25      0.00
   -8  -25    1      1.32      0.00
   -7  -25    1     -0.35      0.00
   -6  -25    1     -2.09      0.00
   -5  -25    1     -1.69      0.00
   -4  -25    1     -1.52      0.00
   -3  -25    1     -1.89      0.00
  -14  -24    1      3.53      0.00
  -13  -24    1      6.28      0.00
  -12  -24    1      5.21      0.00
  -11  -24    1      3.09      0.00
  -10  -24    1      2.02      0.00
   -9  -24    1      1.54      0.00
   -8  -24    1      1.16      0.00
   -7  -24    1     -0.29      0.00
   -6  -24    1     -0.65      0.00
   -5  -24    1      1.34      0.00
   -4  -24    1      1.77      0.00
   -3  -24    1      0.65      0.00
   -2  -24    1      0.63      0.00
   -1  -24    1      0.58      0.00
    0  -24    1     -0.42      0.00
    1  -24    1     -1.47      0.00
  -16  -23    1     -0.61      0.00
  -15  -23    1     -1.05      0.00
  -14  -23    1     -0.50      0.00
  -13  -23    1     -0.30      0.00
  -12  -23    1     -1.77      0.00
  -11  -23    1     -1.27      0.00
  -10  -23    1      0.96      0.00
   -9  -23    1      1.15      0.00
   -8  -23    1      0.42      0.00
   -7  -23    1      0.53      0.00
   -6  -23    1      1.82      0.00
   -5  -23    1      2.99      0.00
   -4  -23    1      0.71      0.00
   -3  -23    1     -2.65      0.00
   -2  -23    1     -2.79      0.00
   -1  -23    1     -1.60      0.00
    0  -23    1     -0.92      0.00
    1  -23    1      0.02      0.00
    2  -23    1      1.07      0.00
    3  -23    1      1.46      0.00
  -17  -22    1     -0.16      0.00
  -16  -22    1     -1.93      0.00
  -15  -22    1     -3.45      0.00
  -14  -22    1     -3.16      0.00
  -13  -22    1     -2.21      0.00
  -12  -22    1     -2.46      0.00
  -11  -22    1     -1.39      0.00
  -10  -22    1      0.84      0.00
   -9  -22    1      1.02      0.00
   -8  -22    1      0.66      0.00
   -7  -22    1      0.68      0.00
   -6  -22    1      0.02      0.00
   -5  -22    1     -0.63      0.00
   -4  -22    1     -1.66      0.00
   -3  -22    1     -1.85      0.00
   -2  -22    1      0.19      0.00
   -1  -22    1      1.08      0.00
    0  -22    1     -0.01      0.00
    1  -22    1     -0.39      0.00
    2  -22    1     -0.47      0.00
    3  -22    1     -1.13      0.00
    4  -22    1     -1.79      0.00
    5  -22    1     -1.85      0.00
  -18  -21    1      0.77      0.00
  -17  -21    1     -2.20      0.00
  -16  -21    1     -4.10      0.00
  -15  -21    1     -2.39      0.00
  -14  -21    1      0.98      0.00
  -13  -21    1      2.53      0.00
  -12  -21    1      1.65      0.00
  -11  -21    1      1.10      0.00
  -10  -21    1      0.62      0.00
   -9  -21    1     -1.91      0.00
   -8  -21    1     -3.64      0.00
   -7  -21    1     -2.97      0.00
   -6  -21    1     -1.84      0.00
   -5  -21    1     -0.85      0.00
   -4  -21    1     -1.16      0.00
   -3  -21    1     -2.02      0.00
   -2  -21    1     -1.24      0.00
   -1  -21    1     -0.91      0.00
    0  -21    1     -1.73      0.00
    1  -21    1     -1.78      0.00
    2  -21    1     -2.18      0.00
    3  -21    1     -2.70      0.00
    4  -21    1     -1.80      0.00
    5  -21    1     -0.71      0.00
    6  -21    1      0.06      0.00
    7  -21    1      0.83      0.00
  -19  -20    1     -2.46      0.00
  -18  -20    1     -2.87      0.00
  -17  -20    1     -2.28      0.00
  -16  -20    1     -0.70      0.00
  -15  -20    1      1.71      0.00
  -14  -20    1      2.53      0.00
  -13  -20    1      0.66      0.00
  -12  -20    1     -1.28      0.00
  -11  -20    1     -1.36      0.00
  -10  -20    1     -1.06      0.00
   -9  -20    1     -1.55      0.00
   -8  -20    1     -1.34      0.00
   -7  -20    1     -0.88      0.00
   -6  -20    1     -1.59      0.00
   -5  -20    1     -2.19      0.00
   -4  -20    1     -2.40      0.00
   -3  -20    1     -2.21      0.00
   -2  -20    1     -1.25      0.00
   -1  -20    1     -1.57      0.00
    0  -20    1     -2.54      0.00
    1  -20    1     -1.91      0.00
    2  -20    1     -1.32      0.00
    3  -20    1     -1.12      0.00
    4  -20    1     -0.37      0.00
    5  -20    1     -0.30      0.00
    6  -20    1     -0.07      0.00
    7  -20    1      0.92      0.00
    8  -20    1      0.37      0.00
  -20  -19    1      1.78      0.00
  -19  -19    1      1.04      0.00
  -18  -19    1     -0.20      0.00
  -17  -19    1      0.25      0.00
  -16  -19    1      0.40      0.00
  -15  -19    1      0.94      0.00
  -14  -19    1      1.96      0.00
  -13  -19    1      1.28      0.00
  -12  -19    1      0.22      0.00
  -11  -19    1     -0.10      0.00
  -10  -19    1     -0.94      0.00
   -9  -19    1     -1.43      0.00
   -8  -19    1     -0.51      0.00
   -7  -19    1      0.25      0.00
   -6  -19    1      0.13      0.00
   -5  -19    1     -0.05      0.00
   -4  -19    1     -0.40      0.00
   -3  -19    1     -0.38      0.00
   -2  -19    1      0.34      0.00
   -1  -19    1      0.12      0.00
    0  -19    1     -0.35      0.00
    1  -19    1      0.23      0.00
    2  -19    1      0.46      0.00
    3  -19    1      0.50      0.00
    4  -19    1      0.75      0.00
    5  -19    1      0.19      0.00
    6  -19    1      0.24      0.00
    7  -19    1      0.89      0.00
    8  -19    1     -0.14      0.00
    9  -19    1     -1.12      0.00
   10  -19    1     -0.36      0.00
  -21  -18    1     -8.40      0.00
  -20  -18    1     -6.06      0.00
  -19  -18    1     -3.78      0.00
  -18  -18    1     -2.48      0.00
  -17  -18    1      1.00      0.00
  -16  -18    1      2.23      0.00
  -15  -18    1      1.76      0.00
  -14  -18    1      2.67      0.00
  -13  -18    1      1.58      0.00
  -12  -18    1     -0.75      0.00
  -11  -18    1     -1.44      0.00
  -10  -18    1     -1.68      0.00
   -9  -18    1     -0.89      0.00
   -8  -18    1      0.47      0.00
   -7  -18    1     -0.10      0.00
   -6  -18    1     -1.09      0.00
   -5  -18    1     -0.63      0.00
   -4  -18    1     -0.10      0.00
   -3  -18    1     -0.13      0.00
   -2  -18    1     -0.69      0.00
   -1  -18    1     -1.62      0.00
    0  -18    1     -0.99      0.00
    1  -18    1      1.06      0.00
    2  -18    1      2.09      0.00
    3  -18    1      2.14      0.00
    4  -18    1      1.97      0.00
    5  -18    1      1.95      0.00
    6  -18    1      2.99      0.00
    7  -18    1      3.34      0.00
    8  -18    1      1.62      0.00
    9  -18    1      0.66      0.00
   10  -18    1      1.12      0.00
   11  -18    1      0.99      0.00
  -21  -17    1      0.24      0.00
  -20  -17    1      3.40      0.00
  -19  -17    1      3.13      0.00
  -18  -17    1      0.41      0.00
  -17  -17    1      1.90      0.00
  -16  -17    1      2.00      0.00
  -15  -17    1     -0.28      0.00
  -14  -17    1      0.07      0.00
  -13  -17    1     -1.42      0.00
  -12  -17    1     -4.29      0.00
  -11  -17    1     -3.73      0.00
  -10  -17    1     -2.63      0.00
   -9  -17    1     -1.73      0.00
   -8  -17    1     -0.21      0.00
   -7  -17    1     -0.04      0.00
   -6  -17    1      0.19      0.00
   -5  -17    1      0.84      0.00
   -4  -17    1     -0.11      0.00
   -3  -17    1     -0.90      0.00
   -2  -17    1      0.06      0.00
   -1  -17    1      1.39      0.00
    0  -17    1      2.33      0.00
    1  -17    1      2.50      0.00
    2  -17    1      1.96      0.00
    3  -17    1      1.65      0.00
    4  -17    1      1.31      0.00
    5  -17    1      1.11      0.00
    6  -17    1      1.73      0.00
    7  -17    1      1.77      0.00
    8  -17    1      1.11      0.00
    9  -17    1      1.25      0.00
   10  -17    1      1.16      0.00
   11  -17    1      0.48      0.00
   12  -17    1      0.74      0.00
  -22  -16    1      2.47      0.00
  -21  -16    1      0.41      0.00
  -20  -16    1      0.09      0.00
  -19  -16    1     -0.36      0.00
  -18  -16    1     -1.78      0.00
  -17  -16    1      0.75      0.00
  -16  -16    1      0.87      0.00
  -15  -16    1     -2.90      0.00
  -14  -16    1     -2.34      0.00
  -13  -16    1     -1.21      0.00
  -12  -16    1     -1.71      0.00
  -11  -16    1      0.23      0.00
  -10  -16    1      1.08      0.00
   -9  -16    1      0.65      0.00
   -8  -16    1      1.28      0.00
   -7  -16    1      0.18      0.00
   -6  -16    1     -1.35      0.00
   -5  -16    1     -1.17      0.00
   -4  -16    1     -0.82      0.00
   -3  -16    1      0.15      0.00
   -2  -16    1      1.63      0.00
   -1  -16    1      1.69      0.00
    0  -16    1      0.65      0.00
    1  -16    1     -0.30      0.00
    2  -16    1     -0.91      0.00
    3  -16    1     -1.11      0.00
    4  -16    1     -0.67      0.00
    5  -16    1      0.86      0.00
    6  -16    1      2.22      0.00
    7  -16    1      1.60      0.00
    8  -16    1      0.49      0.00
    9  -16    1      0.34      0.00
   10  -16    1      0.21      0.00
   11  -16    1      0.58      0.00
   12  -16    1      1.80      0.00
   13  -16    1      1.81      0.00
  -22  -15    1      3.56      0.00
  -21  -15    1      2.58      0.00
  -20  -15    1      1.94      0.00
  -19  -15    1      2.76      0.00
  -18  -15    1      1.49      0.00
  -17  -15    1      2.46      0.00
  -16  -15    1      2.24      0.00
  -15  -15    1     -2.26      0.00
  -14  -15    1     -2.74      0.00
  -13  -15    1     -1.42      0.00
  -12  -15    1     -2.50      0.00
  -11  -15    1     -1.77      0.00
  -10  -15    1     -1.31      0.00
   -9  -15    1     -2.06      0.00
   -8  -15    1     -1.42      0.00
   -7  -15    1     -1.35      0.00
   -6  -15    1     -0.64      0.00
   -5  -15    1      1.80      0.00
   -4  -15    1      2.53      0.00
   -3  -15    1      1.56      0.00
   -2  -15    1      0.67      0.00
   -1  -15    1     -0.34      0.00
    0  -15    1     -1.13      0.00
    1  -15    1     -1.08      0.00
    2  -15    1     -0.54      0.00
    3  -15    1     -0.21      0.00
    4  -15    1     -0.04      0.00
    5  -15    1     -0.11      0.00
    6  -15    1     -1.36      0.00
    7  -15    1     -2.56      0.00
    8  -15    1     -1.50      0.00
    9  -15    1      0.31      0.00
   10  -15    1      0.62      0.00
   11  -15    1      0.52      0.00
   12  -15    1      0.35      0.00
   13  -15    1     -0.83      0.00
   14  -15    1     -1.86      0.00
  -22  -14    1      2.65      0.00
  -21  -14    1     -0.04      0.00
  -20  -14    1     -1.07      0.00
  -19  -14    1      1.02      0.00
  -18  -14    1     -0.47      0.00
  -17  -14    1     -1.11      0.00
  -16  -14    1     -0.67      0.00
  -15  -14    1     -4.44      0.00
  -14  -14    1     -4.82      0.00
  -13  -14    1     -1.32      0.00
  -12  -14    1     -0.85      0.00
  -11  -14    1     -0.08      0.00
  -10  -14    1      1.33      0.00
   -9  -14    1      1.09      0.00
   -8  -14    1      1.06      0.00
   -7  -14    1      0.90      0.00
   -6  -14    1      1.25      0.00
   -5  -14    1      2.19      0.00
   -4  -14    1      1.23      0.00
   -3  -14    1     -0.53      0.00
   -2  -14    1     -1.04      0.00
   -1  -14    1     -0.74      0.00
    0  -14    1     -0.68      0.00
    1  -14    1     -1.27      0.00
    2  -14    1     -1.72      0.00
    3  -14    1     -1.29      0.00
    4  -14    1      0.03      0.00
    5  -14    1      0.52      0.00
    6  -14    1     -1.06      0.00
    7  -14    1     -1.62      0.00
    8  -14    1      0.66      0.00
    9  -14    1      2.18      0.00
   10  -14    1      1.32      0.00
   11  -14    1      0.34      0.00
   12  -14    1      0.15      0.00
   13  -14    1      0.44      0.00
   14  -14    1      1.05      0.00
   15  -14    1      0.97      0.00
  -23  -13    1     -0.84      0.00
  -22  -13    1      0.15      0.00
  -21  -13    1     -0.99      0.00
  -20  -13    1     -1.58      0.00
  -19  -13    1     -0.48      0.00
  -18  -13    1     -2.25      0.00
  -17  -13    1     -1.66      0.00
  -16  -13    1      1.83      0.00
  -15  -13    1      0.25      0.00
  -14  -13    1      0.23      0.00
  -13  -13    1      4.39      0.00
  -12  -13    1      4.06      0.00
  -11  -13    1      2.41      0.00
  -10  -13    1      2.46      0.00
   -9  -13    1      0.40      0.00
   -8  -13    1     -1.59      0.00
   -7  -13    1     -0.77      0.00
   -6  -13    1      1.79      0.00
   -5  -13    1      3.30      0.00
   -4  -13    1      2.07      0.00
   -3  -13    1     -0.25      0.00
   -2  -13    1     -2.39      0.00
   -1  -13    1     -3.12      0.00
    0  -13    1     -1.59      0.00
    1  -13    1      0.76      0.00
    2  -13    1      2.81      0.00
    3  -13    1      3.28      0.00
    4  -13    1      1.33      0.00
    5  -13    1     -1.86      0.00
    6  -13    1     -3.96      0.00
    7  -13    1     -2.17      0.00
    8  -13    1      1.57      0.00
    9  -13    1      2.09      0.00
   10  -13    1      0.17      0.00
   11  -13    1     -0.67      0.00
   12  -13    1     -0.13      0.00
   13  -13    1      0.88      0.00
   14  -13    1      1.08      0.00
   15  -13    1     -0.14      0.00
   16  -13    1     -1.07      0.00
  -23  -12    1      2.32      0.00
  -22  -12    1      0.46      0.00
  -21  -12    1     -1.13      0.00
  -20  -12    1     -0.62      0.00
  -19  -12    1      0.72      0.00
  -18  -12    1     -0.69      0.00
  -17  -12    1     -0.67      0.00
  -16  -12    1      1.72      0.00
  -15  -12    1      0.07      0.00
  -14  -12    1     -0.47      0.00
  -13  -12    1      2.38      0.00
  -12  -12    1      0.94      0.00
  -11  -12    1     -0.72      0.00
  -10  -12    1      0.77      0.00
   -9  -12    1     -0.02      0.00
   -8  -12    1     -0.96      0.00
   -7  -12    1      1.49      0.00
   -6  -12    1      3.98      0.00
   -5  -12    1      2.83      0.00
   -4  -12    1     -0.65      0.00
   -3  -12    1     -3.30      0.00
   -2  -12    1     -4.69      0.00
   -1  -12    1     -2.86      0.00
    0  -12    1      2.16      0.00
    1  -12    1      4.44      0.00
    2  -12    1      2.74      0.00
    3  -12    1      0.47      0.00
    4  -12    1     -0.88      0.00
    5  -12    1     -1.07      0.00
    6  -12    1     -0.72      0.00
    7  -12    1      0.41      0.00
    8  -12    1      1.80      0.00
    9  -12    1      1.37      0.00
   10  -12    1      0.11      0.00
   11  -12    1     -0.37      0.00
   12  -12    1     -0.11      0.00
   13  -12    1      0.76      0.00
   14  -12    1      0.51      0.00
   15  -12    1     -1.25      0.00
   16  -12    1     -2.14      0.00
  -23  -11    1     -1.95      0.00
  -22  -11    1     -1.07      0.00
  -21  -11    1      2.93      0.00
  -20  -11    1      5.91      0.00
  -19  -11    1      3.57      0.00
  -18  -11    1     -1.26      0.00
  -17  -11    1     -2.13      0.00
  -16  -11    1      0.17      0.00
  -15  -11    1     -0.32      0.00
  -14  -11    1     -1.05      0.00
  -13  -11    1      0.32      0.00
  -12  -11    1      0.30      0.00
  -11  -11    1      1.52      0.00
  -10  -11    1      3.77      0.00
   -9  -11    1      2.16      0.00
   -8  -11    1      0.21      0.00
   -7  -11    1      1.34      0.00
   -6  -11    1      2.22      0.00
   -5  -11    1      0.06      0.00
   -4  -11    1     -3.07      0.00
   -3  -11    1     -3.99      0.00
   -2  -11    1     -3.82      0.00
   -1  -11    1     -1.51      0.00
    0  -11    1      3.33      0.00
    1  -11    1      4.15      0.00
    2  -11    1      1.23      0.00
    3  -11    1      0.02      0.00
    4  -11    1     -0.32      0.00
    5  -11    1     -0.50      0.00
    6  -11    1      0.33      0.00
    7  -11    1      1.62      0.00
    8  -11    1      2.20      0.00
    9  -11    1      0.48      0.00
   10  -11    1     -2.18      0.00
   11  -11    1     -2.96      0.00
   12  -11    1     -1.28      0.00
   13  -11    1      1.23      0.00
   14  -11    1      1.58      0.00
   15  -11    1      0.16      0.00
   16  -11    1     -0.28      0.00
   17  -11    1     -0.40      0.00
  -23  -10    1      3.83      0.00
  -22  -10    1      6.10      0.00
  -21  -10    1      7.18      0.00
  -20  -10    1      6.32      0.00
  -19  -10    1      0.93      0.00
  -18  -10    1     -3.42      0.00
  -17  -10    1     -2.86      0.00
  -16  -10    1     -1.47      0.00
  -15  -10    1     -2.18      0.00
  -14  -10    1     -2.89      0.00
  -13  -10    1     -2.10      0.00
  -12  -10    1     -0.88      0.00
  -11  -10    1     -0.26      0.00
  -10  -10    1     -2.10      0.00
   -9  -10    1     -5.23      0.00
   -8  -10    1     -5.20      0.00
   -7  -10    1     -2.99      0.00
   -6  -10    1     -1.75      0.00
   -5  -10    1     -2.33      0.00
   -4  -10    1     -3.14      0.00
   -3  -10    1     -1.21      0.00
   -2  -10    1      1.04      0.00
   -1  -10    1      2.66      0.00
    0  -10    1      5.61      0.00
    1  -10    1      4.67      0.00
    2  -10    1      0.33      0.00
    3  -10    1     -0.47      0.00
    4  -10    1      0.52      0.00
    5  -10    1      1.12      0.00
    6  -10    1      1.83      0.00
    7  -10    1      1.16      0.00
    8  -10    1      0.28      0.00
    9  -10    1      0.19      0.00
   10  -10    1      0.09      0.00
   11  -10    1      0.37      0.00
   12  -10    1      1.54      0.00
   13  -10    1      2.69      0.00
   14  -10    1      1.91      0.00
   15  -10    1      0.04      0.00
   16  -10    1     -1.05      0.00
   17  -10    1     -2.39      0.00
   18  -10    1     -3.37      0.00
  -23   -9    1      3.03      0.00
  -22   -9    1      1.36      0.00
  -21   -9    1     -1.10      0.00
  -20   -9    1     -1.00      0.00
  -19   -9    1     -3.56      0.00
  -18   -9    1     -5.29      0.00
  -17   -9    1     -2.66      0.00
  -16   -9    1     -0.82      0.00
  -15   -9    1     -1.08      0.00
  -14   -9    1     -2.22      0.00
  -13   -9    1     -3.68      0.00
  -12   -9    1     -3.66      0.00
  -11   -9    1     -3.88      0.00
  -10   -9    1     -6.11      0.00
   -9   -9    1     -6.63      0.00
   -8   -9    1     -4.58      0.00
   -7   -9    1     -3.44      0.00
   -6   -9    1     -1.84      0.00
   -5   -9    1      0.23      0.00
   -4   -9    1      0.03      0.00
   -3   -9    1      0.94      0.00
   -2   -9    1      2.92      0.00
   -1   -9    1      3.04      0.00
    0   -9    1      2.76      0.00
    1   -9    1     -0.53      0.00
    2   -9    1     -4.90      0.00
    3   -9    1     -3.07      0.00
    4   -9    1      0.66      0.00
    5   -9    1      1.96      0.00
    6   -9    1      3.22      0.00
    7   -9    1      3.59      0.00
    8   -9    1      2.99      0.00
    9   -9    1      1.57      0.00
   10   -9    1     -1.62      0.00
   11   -9    1     -3.35      0.00
   12   -9    1     -1.35      0.00
   13   -9    1      1.30      0.00
   14   -9    1      1.01      0.00
   15   -9    1     -0.95      0.00
   16   -9    1     -1.86      0.00
   17   -9    1     -2.31      0.00
   18   -9    1     -1.77      0.00
   19   -9    1      0.57      0.00
  -23   -8    1      5.30      0.00
  -22   -8    1      2.07      0.00
  -21   -8    1     -1.97      0.00
  -20   -8    1     -0.44      0.00
  -19   -8    1     -1.67      0.00
  -18   -8    1     -4.96      0.00
  -17   -8    1     -3.65      0.00
  -16   -8    1     -1.72      0.00
  -15   -8    1     -1.03      0.00
  -14   -8    1     -0.53      0.00
  -13   -8    1     -0.25      0.00
  -12   -8    1      1.92      0.00
  -11   -8    1      3.05      0.00
  -10   -8    1      1.12      0.00
   -9   -8    1      1.66      0.00
   -8   -8    1      4.71      0.00
   -7   -8    1      5.45      0.00
   -6   -8    1      5.16      0.00
   -5   -8    1      4.12      0.00
   -4   -8    1      1.36      0.00
   -3   -8    1      1.91      0.00
   -2   -8    1      4.17      0.00
   -1   -8    1      1.49      0.00
    0   -8    1     -2.11      0.00
    1   -8    1     -2.45      0.00
    2   -8    1      0.02      0.00
    3   -8    1      4.68      0.00
    4   -8    1      5.28      0.00
    5   -8    1      1.32      0.00
    6   -8    1     -0.38      0.00
    7   -8    1     -0.74      0.00
    8   -8    1     -1.67      0.00
    9   -8    1     -2.25      0.00
   10   -8    1     -3.04      0.00
   11   -8    1     -1.75      0.00
   12   -8    1      2.17      0.00
   13   -8    1      4.20      0.00
   14   -8    1      2.20      0.00
   15   -8    1     -0.52      0.00
   16   -8    1     -1.02      0.00
   17   -8    1     -0.50      0.00
   18   -8    1      0.65      0.00
   19   -8    1      2.55      0.00
  -23   -7    1      5.58      0.00
  -22   -7    1      3.81      0.00
  -21   -7    1      0.77      0.00
  -20   -7    1      2.47      0.00
  -19   -7    1      0.92      0.00
  -18   -7    1     -3.51      0.00
  -17   -7    1     -1.31      0.00
  -16   -7    1      2.30      0.00
  -15   -7    1      2.38      0.00
  -14   -7    1      2.17      0.00
  -13   -7    1      2.35      0.00
  -12   -7    1      3.87      0.00
  -11   -7    1      5.06      0.00
  -10   -7    1      4.52      0.00
   -9   -7    1      6.21      0.00
   -8   -7    1      9.38      0.00
   -7   -7    1     10.35      0.00
   -6   -7    1     10.22      0.00
   -5   -7    1      9.52      0.00
   -4   -7    1      7.63      0.00
   -3   -7    1      7.34      0.00
   -2   -7    1      7.95      0.00
   -1   -7    1      4.52      0.00
    0   -7    1     -0.37      0.00
    1   -7    1     -1.64      0.00
    2   -7    1     -0.89      0.00
    3   -7    1     -1.18      0.00
    4   -7    1     -4.02      0.00
    5   -7    1     -5.67      0.00
    6   -7    1     -1.75      0.00
    7   -7    1      2.25      0.00
    8   -7    1      1.77      0.00
    9   -7    1     -0.26      0.00
   10   -7    1     -1.07      0.00
   11   -7    1      1.64      0.00
   12   -7    1      5.68      0.00
   13   -7    1      5.11      0.00
   14   -7    1      0.79      0.00
   15   -7    1     -1.22      0.00
   16   -7    1      0.09      0.00
   18   -7    1     -1.08      0.00
   19   -7    1     -1.88      0.00
   20   -7    1     -2.54      0.00
  -23   -6    1      4.29      0.00
  -22   -6    1      5.37      0.00
  -21   -6    1      1.45      0.00
  -20   -6    1     -0.30      0.00
  -19   -6    1     -2.67      0.00
  -18   -6    1     -6.87      0.00
  -17   -6    1     -3.79      0.00
  -16   -6    1      1.43      0.00
  -15   -6    1      1.86      0.00
  -14   -6    1      2.22      0.00
  -13   -6    1      3.41      0.00
  -12   -6    1      5.53      0.00
  -11   -6    1      7.98      0.00
  -10   -6    1      7.00      0.00
   -9   -6    1      4.78      0.00
   -8   -6    1      5.30      0.00
   -7   -6    1      6.97      0.00
   -6   -6    1      5.42      0.00
   -5   -6    1      0.62      0.00
   -4   -6    1     -1.98      0.00
   -3   -6    1     -0.67      0.00
   -2   -6    1      0.47      0.00
   -1   -6    1     -2.92      0.00
    0   -6    1     -7.59      0.00
    1   -6    1     -4.78      0.00
    2   -6    1      2.22      0.00
    3   -6    1      2.64      0.00
    4   -6    1     -1.47      0.00
    5   -6    1     -0.77      0.00
    6   -6    1      4.28      0.00
    7   -6    1      4.97      0.00
    8   -6    1      0.34      0.00
    9   -6    1     -2.24      0.00
   10   -6    1     -0.62      0.00
   11   -6    1      2.13      0.00
   12   -6    1      2.80      0.00
   13   -6    1      0.61      0.00
   14   -6    1     -0.63      0.00
   15   -6    1      0.91      0.00
   16   -6    1      1.73      0.00
   17   -6    1      0.32      0.00
   18   -6    1      0.03      0.00
   19   -6    1      1.86      0.00
   20   -6    1      1.74      0.00
  -23   -5    1      4.40      0.00
  -22   -5    1      4.40      0.00
  -21   -5    1     -1.83      0.00
  -20   -5    1     -4.40      0.00
  -19   -5    1     -2.47      0.00
  -18   -5    1     -2.63      0.00
  -17   -5    1      0.68      0.00
  -16   -5    1      3.74      0.00
  -15   -5    1     -0.26      0.00
  -14   -5    1     -3.65      0.00
  -13   -5    1     -3.77      0.00
  -12   -5    1     -2.87      0.00
  -11   -5    1     -2.69      0.00
  -10   -5    1     -6.64      0.00
   -9   -5    1     -9.61      0.00
   -8   -5    1     -5.57      0.00
   -7   -5    1     -1.11      0.00
   -6   -5    1     -6.34      0.00
   -5   -5    1    -15.79      0.00
   -4   -5    1    -13.86      0.00
   -3   -5    1     -3.74      0.00
   -2   -5    1      0.17      0.00
   -1   -5    1     -3.59      0.00
    0   -5    1     -6.84      0.00
    1   -5    1     -1.87      0.00
    2   -5    1      4.42      0.00
    3   -5    1     -0.19      0.00
    4   -5    1     -6.11      0.00
    5   -5    1     -1.52      0.00
    6   -5    1      4.44      0.00
    7   -5    1      2.95      0.00
    8   -5    1     -1.12      0.00
    9   -5    1     -1.50      0.00
   10   -5    1      1.05      0.00
   11   -5    1      3.30      0.00
   12   -5    1      3.74      0.00
   13   -5    1      2.16      0.00
   14   -5    1      0.87      0.00
   15   -5    1      1.67      0.00
   16   -5    1      2.97      0.00
   18   -5    1      2.98      0.00
   19   -5    1      0.96      0.00
   20   -5    1     -1.85      0.00
  -23   -4    1      0.78      0.00
  -22   -4    1      2.81      0.00
  -21   -4    1     -0.47      0.00
  -20   -4    1     -2.01      0.00
  -19   -4    1      0.68      0.00
  -18   -4    1     -0.15      0.00
  -17   -4    1      0.36      0.00
  -16   -4    1      1.63      0.00
  -15   -4    1     -3.05      0.00
  -14   -4    1     -6.54      0.00
  -13   -4    1     -5.60      0.00
  -12   -4    1     -3.16      0.00
  -11   -4    1     -1.59      0.00
  -10   -4    1     -5.34      0.00
   -9   -4    1    -10.10      0.00
   -8   -4    1    -10.46      0.00
   -7   -4    1    -12.76      0.00
   -6   -4    1    -25.36      0.00
   -5   -4    1    -39.21      0.00
   -4   -4    1    -34.08      0.00
   -3   -4    1    -21.11      0.00
   -2   -4    1    -27.67      0.00
   -1   -4    1    -43.80      0.00
    0   -4    1    -44.92      0.00
    1   -4    1    -29.80      0.00
    2   -4    1    -15.72      0.00
    3   -4    1    -13.70      0.00
    4   -4    1     -8.94      0.00
    5   -4    1      6.92      0.00
    6   -4    1     15.00      0.00
    7   -4    1      8.50      0.00
    8   -4    1      0.97      0.00
    9   -4    1     -0.16      0.00
   10   -4    1      2.66      0.00
   11   -4    1      4.29      0.00
   12   -4    1      2.20      0.00
   13   -4    1     -0.88      0.00
   14   -4    1     -0.40      0.00
   15   -4    1      2.88      0.00
   16   -4    1      3.19      0.00
   17   -4    1     -0.05      0.00
   19   -4    1     -1.95      0.00
   20   -4    1     -0.31      0.00
  -23   -3    1      0.70      0.00
  -22   -3    1      1.28      0.00
  -21   -3    1     -2.11      0.00
  -20   -3    1     -4.01      0.00
  -19   -3    1     -0.95      0.00
  -18   -3    1     -0.49      0.00
  -17   -3    1     -0.35      0.00
  -16   -3    1      0.43      0.00
  -15   -3    1     -3.04      0.00
  -14   -3    1     -3.95      0.00
  -13   -3    1      0.05      0.00
  -12   -3    1      2.38      0.00
  -11   -3    1     -1.20      0.00
  -10   -3    1    -10.15      0.00
   -9   -3    1    -13.89      0.00
   -8   -3    1     -8.67      0.00
   -7   -3    1     -5.92      0.00
   -6   -3    1    -14.30      0.00
   -5   -3    1    -21.63      0.00
   -4   -3    1     -6.02      0.00
   -3   -3    1      6.64      0.00
   -2   -3    1    -23.83      0.00
   -1   -3    1    -55.45      0.00
    0   -3    1    -33.46      0.00
    1   -3    1     13.95      0.00
    2   -3    1     36.11      0.00
    3   -3    1     28.04      0.00
    4   -3    1     17.88      0.00
    5   -3    1     16.99      0.00
    6   -3    1      8.72      0.00
    7   -3    1     -5.67      0.00
    8   -3    1     -8.61      0.00
    9   -3    1     -1.72      0.00
   10   -3    1      3.85      0.00
   11   -3    1      3.59      0.00
   12   -3    1     -0.46      0.00
   13   -3    1     -2.55      0.00
   14   -3    1     -0.44      0.00
   15   -3    1      1.57      0.00
   16   -3    1     -1.08      0.00
   17   -3    1     -4.81      0.00
   18   -3    1     -4.32      0.00
   20   -3    1     -0.95      0.00
   22   -3    1      1.35      0.00
  -23   -2    1     -1.10      0.00
  -22   -2    1     -0.24      0.00
  -21   -2    1     -1.09      0.00
  -20   -2    1     -3.00      0.00
  -19   -2    1     -1.50      0.00
  -18   -2    1      0.03      0.00
  -17   -2    1      0.77      0.00
  -16   -2    1      1.00      0.00
  -15   -2    1     -1.93      0.00
  -14   -2    1     -2.66      0.00
  -13   -2    1      0.45      0.00
  -12   -2    1      2.26      0.00
  -11   -2    1      1.03      0.00
  -10   -2    1     -1.38      0.00
   -9   -2    1      1.21      0.00
   -8   -2    1      6.36      0.00
   -7   -2    1      4.99      0.00
   -6   -2    1     -2.57      0.00
   -5   -2    1     -0.49      0.00
   -4   -2    1     31.25      0.00
   -3   -2    1     59.29      0.00
   -2   -2    1     41.18      0.00
   -1   -2    1     36.43      0.00
    0   -2    1     87.62      0.00
    1   -2    1    113.35      0.00
    2   -2    1     68.07      0.00
    3   -2    1     11.91      0.00
    4   -2    1     -5.10      0.00
    5   -2    1      4.12      0.00
    6   -2    1      6.50      0.00
    7   -2    1      1.22      0.00
    8   -2    1      4.80      0.00
    9   -2    1     11.31      0.00
   10   -2    1     10.54      0.00
   11   -2    1      5.25      0.00
   12   -2    1      0.40      0.00
   13   -2    1     -0.59      0.00
   14   -2    1      1.74      0.00
   15   -2    1      2.56      0.00
   16   -2    1     -1.04      0.00
   17   -2    1     -4.26      0.00
   18   -2    1     -2.28      0.00
   19   -2    1      0.26      0.00
   20   -2    1      0.41      0.00
   21   -2    1      0.90      0.00
   22   -2    1      0.50      0.00
  -21   -1    1     -2.16      0.00
  -20   -1    1     -2.04      0.00
  -19   -1    1     -0.42      0.00
  -18   -1    1      1.87      0.00
  -17   -1    1      1.29      0.00
  -16   -1    1     -0.48      0.00
  -15   -1    1     -1.44      0.00
  -14   -1    1      1.61      0.00
  -13   -1    1      6.80      0.00
  -12   -1    1      7.25      0.00
  -11   -1    1      1.66      0.00
  -10   -1    1     -3.99      0.00
   -9   -1    1     -0.72      0.00
   -8   -1    1      8.13      0.00
   -7   -1    1     13.97      0.00
   -6   -1    1     22.57      0.00
   -5   -1    1     46.73      0.00
   -4   -1    1     82.84      0.00
   -3   -1    1     73.98      0.00
   -2   -1    1     -6.19      0.00
   -1   -1    1    -42.64      0.00
    0   -1    1     28.82      0.00
    3   -1    1     50.10      0.00
    4   -1    1     52.48      0.00
    5   -1    1     49.24      0.00
    6   -1    1     28.84      0.00
    7   -1    1      8.19      0.00
    8   -1    1      3.63      0.00
    9   -1    1      5.81      0.00
   10   -1    1      3.50      0.00
   11   -1    1      0.24      0.00
   12   -1    1     -1.20      0.00
   13   -1    1     -0.28      0.00
   14   -1    1      1.90      0.00
   15   -1    1      1.54      0.00
   16   -1    1     -1.84      0.00
   17   -1    1     -2.89      0.00
   18   -1    1      1.14      0.00
   19   -1    1      3.13      0.00
   20   -1    1      0.39      0.00
   21   -1    1     -1.06      0.00
   22   -1    1     -1.66      0.00
  -22    0    1      1.51      0.00
  -21    0    1      4.15      0.00
  -20    0    1      1.85      0.00
  -19    0    1      0.04      0.00
  -18    0    1      1.99      0.00
  -17    0    1      1.24      0.00
  -16    0    1     -1.70      0.00
  -15    0    1     -2.16      0.00
  -14    0    1      0.51      0.00
  -13    0    1      2.30      0.00
  -12    0    1     -0.31      0.00
  -11    0    1     -3.38      0.00
  -10    0    1     -0.89      0.00
   -9    0    1      7.82      0.00
   -8    0    1     12.98      0.00
   -7    0    1      8.43      0.00
   -6    0    1      4.58      0.00
   -5    0    1      8.25      0.00
   -4    0    1     11.35      0.00
   -3    0    1     -6.21      0.00
   -2    0    1    -18.43      0.00
   -1    0    1     66.68      0.00
    2    0    1     88.82      0.00
    3    0    1     -2.96      0.00
    4    0    1    -14.49      0.00
    5    0    1     -8.40      0.00
    6    0    1    -10.06      0.00
    7    0    1     -9.67      0.00
    8    0    1      0.71      0.00
    9    0    1      8.91      0.00
   10    0    1      4.60      0.00
   11    0    1     -2.61      0.00
   12    0    1     -5.40      0.00
   13    0    1     -4.04      0.00
   14    0    1     -1.02      0.00
   15    0    1      0.34      0.00
   16    0    1      0.33      0.00
   17    0    1      1.06      0.00
   18    0    1      2.99      0.00
   19    0    1      2.34      0.00
   20    0    1     -0.75      0.00
   21    0    1     -0.46      0.00
   22    0    1      0.27      0.00
   23    0    1     -2.41      0.00
  -22    1    1      1.43      0.00
  -21    1    1      3.77      0.00
  -20    1    1      2.13      0.00
  -19    1    1      0.85      0.00
  -18    1    1      2.58      0.00
  -17    1    1      0.64      0.00
  -16    1    1     -2.45      0.00
  -15    1    1     -0.42      0.00
  -14    1    1      3.62      0.00
  -13    1    1      4.12      0.00
  -12    1    1      0.69      0.00
  -11    1    1     -1.61      0.00
  -10    1    1      0.23      0.00
   -9    1    1      4.06      0.00
   -8    1    1      3.64      0.00
   -7    1    1     -2.18      0.00
   -6    1    1     -0.46      0.00
   -5    1    1     13.33      0.00
   -4    1    1     22.02      0.00
   -3    1    1      5.49      0.00
   -2    1    1    -18.96      0.00
   -1    1    1      1.67      0.00
    0    1    1     29.17      0.00
    1    1    1    -36.35      0.00
    2    1    1   -126.80      0.00
    3    1    1   -110.28      0.00
    4    1    1    -37.35      0.00
    5    1    1     -5.99      0.00
    6    1    1     -7.86      0.00
    7    1    1     -8.79      0.00
    8    1    1     -3.38      0.00
    9    1    1     -3.18      0.00
   10    1    1    -10.99      0.00
   11    1    1    -13.34      0.00
   12    1    1     -8.11      0.00
   13    1    1     -2.42      0.00
   14    1    1      0.46      0.00
   15    1    1     -0.39      0.00
   16    1    1     -2.28      0.00
   17    1    1     -3.22      0.00
   18    1    1     -1.93      0.00
   19    1    1     -0.07      0.00
   20    1    1     -1.07      0.00
   21    1    1     -1.84      0.00
   22    1    1     -2.00      0.00
   23    1    1     -3.86      0.00
  -21    2    1      1.98      0.00
  -20    2    1      0.09      0.00
  -19    2    1     -1.62      0.00
  -18    2    1     -0.29      0.00
  -17    2    1     -1.25      0.00
  -16    2    1     -2.95      0.00
  -15    2    1     -0.42      0.00
  -14    2    1      2.91      0.00
  -13    2    1      2.77      0.00
  -12    2    1      0.21      0.00
  -11    2    1      0.03      0.00
  -10    2    1      4.36      0.00
   -9    2    1      9.76      0.00
   -8    2    1     10.08      0.00
   -7    2    1      3.50      0.00
   -6    2    1     -0.65      0.00
   -5    2    1     -3.27      0.00
   -4    2    1    -21.57      0.00
   -3    2    1    -51.14      0.00
   -2    2    1    -55.44      0.00
   -1    2    1    -11.23      0.00
    0    2    1     25.21      0.00
    1    2    1    -17.52      0.00
    2    2    1    -74.71      0.00
    3    2    1    -55.11      0.00
    4    2    1    -13.96      0.00
    5    2    1    -15.27      0.00
    6    2    1    -27.23      0.00
    7    2    1    -23.17      0.00
    8    2    1    -12.76      0.00
    9    2    1     -9.31      0.00
   10    2    1    -12.97      0.00
   11    2    1    -11.56      0.00
   12    2    1     -5.42      0.00
   13    2    1     -1.46      0.00
   14    2    1     -0.66      0.00
   15    2    1     -2.12      0.00
   16    2    1     -1.98      0.00
   17    2    1     -0.99      0.00
   18    2    1     -0.64      0.00
   19    2    1      0.21      0.00
   20    2    1     -1.67      0.00
   21    2    1     -3.59      0.00
   23    2    1     -1.90      0.00
  -20    3    1      0.08      0.00
  -19    3    1     -0.48      0.00
  -18    3    1      0.57      0.00
  -17    3    1     -0.65      0.00
  -16    3    1     -1.97      0.00
  -15    3    1      1.13      0.00
  -14    3    1      4.19      0.00
  -13    3    1      2.37      0.00
  -12    3    1     -1.38      0.00
  -11    3    1     -0.89      0.00
  -10    3    1      3.81      0.00
   -9    3    1      5.58      0.00
   -8    3    1     -0.14      0.00
   -7    3    1     -9.03      0.00
   -6    3    1     -8.78      0.00
   -5    3    1      0.20      0.00
   -4    3    1      1.99      0.00
   -3    3    1      1.79      0.00
   -2    3    1     17.57      0.00
   -1    3    1     39.17      0.00
    0    3    1     31.21      0.00
    1    3    1    -16.12      0.00
    2    3    1    -45.35      0.00
    3    3    1    -17.40      0.00
    4    3    1     10.78      0.00
    5    3    1      0.87      0.00
    6    3    1    -10.75      0.00
    7    3    1     -6.42      0.00
    8    3    1     -1.59      0.00
    9    3    1     -4.81      0.00
   10    3    1     -9.53      0.00
   11    3    1     -5.41      0.00
   12    3    1      1.69      0.00
   13    3    1      3.91      0.00
   14    3    1      2.71      0.00
   15    3    1     -0.15      0.00
   16    3    1     -0.65      0.00
   17    3    1     -0.56      0.00
   18    3    1     -1.73      0.00
   19    3    1     -0.32      0.00
   20    3    1     -1.01      0.00
   21    3    1     -3.41      0.00
   22    3    1     -0.91      0.00
   23    3    1      1.18      0.00
  -20    4    1      1.35      0.00
  -19    4    1     -0.59      0.00
  -18    4    1     -1.78      0.00
  -17    4    1     -2.22      0.00
  -16    4    1     -1.04      0.00
  -15    4    1      2.10      0.00
  -14    4    1      3.32      0.00
  -13    4    1      1.25      0.00
  -12    4    1     -0.15      0.00
  -11    4    1      1.44      0.00
  -10    4    1      3.18      0.00
   -9    4    1      1.22      0.00
   -8    4    1     -3.07      0.00
   -7    4    1     -4.20      0.00
   -6    4    1      2.21      0.00
   -5    4    1      9.44      0.00
   -4    4    1      4.75      0.00
   -3    4    1     -2.91      0.00
   -2    4    1      1.07      0.00
   -1    4    1      5.00      0.00
    0    4    1     -4.72      0.00
    1    4    1    -20.43      0.00
    2    4    1    -19.77      0.00
    3    4    1      3.78      0.00
    4    4    1     18.77      0.00
    5    4    1     10.09      0.00
    6    4    1      3.06      0.00
    7    4    1      7.34      0.00
    8    4    1     10.68      0.00
    9    4    1      7.90      0.00
   10    4    1      4.82      0.00
   11    4    1      7.72      0.00
   12    4    1     10.57      0.00
   13    4    1      9.04      0.00
   14    4    1      6.07      0.00
   15    4    1      2.14      0.00
   16    4    1      1.44      0.00
   17    4    1      2.40      0.00
   18    4    1      1.13      0.00
   19    4    1      2.36      0.00
   20    4    1      2.08      0.00
   21    4    1     -1.38      0.00
   22    4    1     -0.24      0.00
   23    4    1      0.90      0.00
  -19    5    1     -5.27      0.00
  -18    5    1     -3.26      0.00
  -17    5    1     -1.98      0.00
  -16    5    1     -1.60      0.00
  -15    5    1      0.01      0.00
  -14    5    1      1.63      0.00
  -13    5    1      0.81      0.00
  -12    5    1     -0.71      0.00
  -11    5    1     -0.61      0.00
  -10    5    1      0.07      0.00
   -9    5    1     -1.63      0.00
   -8    5    1     -5.50      0.00
   -7    5    1     -6.78      0.00
   -6    5    1     -3.05      0.00
   -5    5    1     -0.40      0.00
   -4    5    1     -4.61      0.00
   -3    5    1     -5.75      0.00
   -2    5    1      4.78      0.00
   -1    5    1     14.13      0.00
    0    5    1     13.85      0.00
    1    5    1     11.83      0.00
    2    5    1     14.81      0.00
    3    5    1     23.24      0.00
    4    5    1     26.57      0.00
    5    5    1     18.78      0.00
    6    5    1     12.62      0.00
    7    5    1     13.61      0.00
    8    5    1     13.47      0.00
    9    5    1      8.69      0.00
   10    5    1      4.59      0.00
   11    5    1      5.83      0.00
   12    5    1      6.60      0.00
   13    5    1      3.96      0.00
   14    5    1      1.75      0.00
   15    5    1     -0.35      0.00
   16    5    1      0.56      0.00
   17    5    1      2.98      0.00
   18    5    1      1.69      0.00
   19    5    1      2.05      0.00
   20    5    1      2.08      0.00
   21    5    1     -1.82      0.00
   22    5    1     -1.23      0.00
   23    5    1      1.47      0.00
   24    5    1      0.47      0.00
  -20    6    1     -0.94      0.00
  -18    6    1     -0.65      0.00
  -17    6    1     -2.96      0.00
  -16    6    1     -2.58      0.00
  -15    6    1     -0.09      0.00
  -14    6    1      0.29      0.00
  -13    6    1     -2.08      0.00
  -12    6    1     -2.64      0.00
  -11    6    1     -0.69      0.00
  -10    6    1     -0.26      0.00
   -9    6    1     -2.35      0.00
   -8    6    1     -3.59      0.00
   -7    6    1     -0.29      0.00
   -6    6    1      4.67      0.00
   -5    6    1      4.49      0.00
   -4    6    1      0.02      0.00
   -3    6    1     -1.19      0.00
   -2    6    1      1.60      0.00
   -1    6    1      0.63      0.00
    0    6    1     -4.27      0.00
    1    6    1     -5.15      0.00
    2    6    1     -1.24      0.00
    3    6    1      3.00      0.00
    4    6    1      3.55      0.00
    5    6    1     -0.36      0.00
    6    6    1     -3.04      0.00
    7    6    1     -1.89      0.00
    8    6    1     -0.05      0.00
    9    6    1      0.33      0.00
   10    6    1      0.32      0.00
   11    6    1      2.19      0.00
   12    6    1      2.77      0.00
   13    6    1      0.62      0.00
   14    6    1     -1.07      0.00
   15    6    1     -3.40      0.00
   16    6    1     -3.61      0.00
   17    6    1     -1.15      0.00
   18    6    1     -2.25      0.00
   19    6    1     -2.86      0.00
   20    6    1     -1.91      0.00
   21    6    1     -4.13      0.00
   22    6    1     -2.96      0.00
   23    6    1      1.61      0.00
   24    6    1      2.24      0.00
  -19    7    1     -0.84      0.00
  -18    7    1     -2.39      0.00
  -17    7    1     -3.80      0.00
  -16    7    1     -2.03      0.00
  -15    7    1     -0.18      0.00
  -14    7    1     -0.82      0.00
  -13    7    1     -1.99      0.00
  -12    7    1     -1.22      0.00
  -11    7    1     -0.26      0.00
  -10    7    1     -0.80      0.00
   -9    7    1     -0.44      0.00
   -8    7    1      1.52      0.00
   -7    7    1      3.85      0.00
   -6    7    1      4.16      0.00
   -5    7    1      0.04      0.00
   -4    7    1     -4.10      0.00
   -3    7    1     -3.66      0.00
   -2    7    1     -0.26      0.00
   -1    7    1      3.43      0.00
    0    7    1      4.13      0.00
    1    7    1      1.25      0.00
    2    7    1     -0.75      0.00
    3    7    1     -0.20      0.00
    4    7    1      0.41      0.00
    5    7    1     -0.69      0.00
    6    7    1     -3.31      0.00
    7    7    1     -5.11      0.00
    8    7    1     -3.37      0.00
    9    7    1     -1.55      0.00
   10    7    1     -3.77      0.00
   11    7    1     -5.53      0.00
   12    7    1     -4.89      0.00
   13    7    1     -4.42      0.00
   14    7    1     -3.07      0.00
   15    7    1     -1.74      0.00
   16    7    1      0.29      0.00
   17    7    1      2.94      0.00
   18    7    1      0.43      0.00
   19    7    1     -2.50      0.00
   20    7    1     -1.32      0.00
   21    7    1     -2.80      0.00
   22    7    1     -3.73      0.00
   23    7    1     -0.27      0.00
   24    7    1      0.80      0.00
  -17    8    1     -2.94      0.00
  -16    8    1     -0.75      0.00
  -15    8    1      0.64      0.00
  -14    8    1     -0.28      0.00
  -13    8    1     -0.06      0.00
  -12    8    1      1.86      0.00
  -11    8    1      2.28      0.00
  -10    8    1      0.35      0.00
   -9    8    1     -0.78      0.00
   -8    8    1     -0.87      0.00
   -7    8    1     -0.82      0.00
   -6    8    1     -0.32      0.00
   -5    8    1     -0.38      0.00
   -4    8    1      1.82      0.00
   -3    8    1      6.65      0.00
   -2    8    1      8.43      0.00
   -1    8    1      7.15      0.00
    0    8    1      3.50      0.00
    1    8    1     -1.64      0.00
    2    8    1     -1.13      0.00
    3    8    1      3.40      0.00
    4    8    1      3.69      0.00
    5    8    1      0.87      0.00
    6    8    1     -1.76      0.00
    7    8    1     -2.83      0.00
    8    8    1     -0.46      0.00
    9    8    1      0.75      0.00
   10    8    1     -2.33      0.00
   11    8    1     -2.53      0.00
   12    8    1      1.08      0.00
   13    8    1      1.80      0.00
   14    8    1      0.56      0.00
   15    8    1     -0.62      0.00
   16    8    1     -1.41      0.00
   17    8    1     -0.85      0.00
   18    8    1     -2.55      0.00
   19    8    1     -3.83      0.00
   20    8    1     -0.65      0.00
   21    8    1      0.08      0.00
   22    8    1     -0.32      0.00
   23    8    1      3.64      0.00
   24    8    1      4.85      0.00
  -18    9    1     -3.60      0.00
  -17    9    1     -5.22      0.00
  -15    9    1     -0.59      0.00
  -14    9    1      0.14      0.00
  -13    9    1      1.72      0.00
  -12    9    1      2.27      0.00
  -11    9    1      0.49      0.00
  -10    9    1     -0.84      0.00
   -9    9    1      0.63      0.00
   -8    9    1      2.13      0.00
   -7    9    1      1.78      0.00
   -6    9    1      2.19      0.00
   -5    9    1      3.06      0.00
   -4    9    1      3.98      0.00
   -3    9    1      4.08      0.00
   -2    9    1      0.31      0.00
   -1    9    1     -2.90      0.00
    0    9    1     -3.51      0.00
    1    9    1     -5.39      0.00
    2    9    1     -3.66      0.00
    3    9    1      1.84      0.00
    4    9    1      2.68      0.00
    5    9    1      0.13      0.00
    6    9    1     -1.23      0.00
    7    9    1     -0.36      0.00
    8    9    1      2.75      0.00
    9    9    1      2.95      0.00
   10    9    1     -1.13      0.00
   11    9    1     -2.28      0.00
   12    9    1     -0.34      0.00
   13    9    1     -0.69      0.00
   14    9    1     -1.14      0.00
   15    9    1      0.35      0.00
   16    9    1      1.71      0.00
   17    9    1      2.67      0.00
   18    9    1      1.54      0.00
   19    9    1      0.16      0.00
   20    9    1      2.39      0.00
   21    9    1      2.93      0.00
   22    9    1      1.11      0.00
   23    9    1      2.80      0.00
   24    9    1      3.72      0.00
  -17   10    1     -7.83      0.00
  -16   10    1     -4.60      0.00
  -15   10    1     -1.89      0.00
  -14   10    1     -0.07      0.00
  -13   10    1      2.94      0.00
  -12   10    1      4.69      0.00
  -11   10    1      4.27      0.00
  -10   10    1      3.29      0.00
   -9   10    1      2.10      0.00
   -8   10    1      0.31      0.00
   -7   10    1     -0.72      0.00
   -6   10    1      1.07      0.00
   -5   10    1      2.68      0.00
   -4   10    1      1.73      0.00
   -3   10    1      0.11      0.00
   -2   10    1     -2.09      0.00
   -1   10    1     -1.82      0.00
    0   10    1      1.26      0.00
    1   10    1      1.06      0.00
    2   10    1      0.99      0.00
    3   10    1      3.88      0.00
    4   10    1      2.86      0.00
    5   10    1     -0.52      0.00
    6   10    1     -0.02      0.00
    7   10    1      3.10      0.00
    8   10    1      4.48      0.00
    9   10    1      2.11      0.00
   10   10    1      0.07      0.00
   11   10    1      2.21      0.00
   12   10    1      4.82      0.00
   13   10    1      4.35      0.00
   14   10    1      2.51      0.00
   15   10    1      1.23      0.00
   16   10    1      0.70      0.00
   17   10    1      0.73      0.00
   18   10    1     -0.18      0.00
   19   10    1     -1.30      0.00
   20   10    1      0.80      0.00
   21   10    1      3.77      0.00
   22   10    1      4.68      0.00
   23   10    1      5.71      0.00
   24   10    1      4.93      0.00
  -17   11    1     -1.92      0.00
  -16   11    1      1.81      0.00
  -15   11    1      4.25      0.00
  -14   11    1      4.81      0.00
  -13   11    1      4.66      0.00
  -12   11    1      2.20      0.00
  -11   11    1     -1.16      0.00
  -10   11    1     -2.67      0.00
   -9   11    1     -2.34      0.00
   -8   11    1     -1.03      0.00
   -7   11    1      0.04      0.00
   -6   11    1      0.89      0.00
   -5   11    1      1.01      0.00
   -4   11    1     -0.04      0.00
   -3   11    1     -0.55      0.00
   -2   11    1     -1.27      0.00
   -1   11    1     -1.42      0.00
    0   11    1      0.21      0.00
    1   11    1     -0.65      0.00
    2   11    1     -1.82      0.00
    3   11    1      0.29      0.00
    4   11    1     -0.09      0.00
    5   11    1     -2.47      0.00
    6   11    1     -0.34      0.00
    7   11    1      4.13      0.00
    8   11    1      4.76      0.00
    9   11    1      2.44      0.00
   10   11    1      2.69      0.00
   11   11    1      4.04      0.00
   12   11    1      2.61      0.00
   13   11    1      0.76      0.00
   14   11    1     -0.53      0.00
   15   11    1     -0.99      0.00
   16   11    1      0.51      0.00
   17   11    1      0.53      0.00
   18   11    1     -2.01      0.00
   19   11    1     -2.42      0.00
   20   11    1      1.03      0.00
   21   11    1      3.59      0.00
   22   11    1      0.98      0.00
   23   11    1     -3.07      0.00
   24   11    1     -3.98      0.00
  -16   12    1      1.47      0.00
  -15   12    1      0.91      0.00
  -14   12    1      0.08      0.00
  -13   12    1      0.31      0.00
  -12   12    1      0.12      0.00
  -11   12    1     -0.20      0.00
  -10   12    1     -0.12      0.00
   -9   12    1     -0.09      0.00
   -8   12    1      0.69      0.00
   -7   12    1      1.37      0.00
   -6   12    1      1.19      0.00
   -5   12    1      0.13      0.00
   -4   12    1     -2.45      0.00
   -3   12    1     -4.15      0.00
   -2   12    1     -3.17      0.00
   -1   12    1     -0.03      0.00
    0   12    1      3.96      0.00
    1   12    1      4.38      0.00
    2   12    1      1.82      0.00
    3   12    1      0.53      0.00
    4   12    1     -1.28      0.00
    5   12    1     -2.34      0.00
    6   12    1      1.23      0.00
    7   12    1      4.77      0.00
    8   12    1      2.49      0.00
    9   12    1     -1.66      0.00
   10   12    1     -1.57      0.00
   11   12    1     -1.02      0.00
   12   12    1     -2.34      0.00
   13   12    1     -0.53      0.00
   14   12    1      1.14      0.00
   15   12    1      0.21      0.00
   16   12    1      1.45      0.00
   17   12    1      1.58      0.00
   18   12    1     -0.64      0.00
   19   12    1      0.00      0.00
   20   12    1      0.91      0.00
   21   12    1     -1.27      0.00
   22   12    1     -4.16      0.00
   23   12    1     -4.57      0.00
  -15   13    1      0.43      0.00
  -14   13    1      1.24      0.00
  -13   13    1      1.91      0.00
  -12   13    1      1.26      0.00
  -11   13    1      0.15      0.00
  -10   13    1     -0.25      0.00
   -9   13    1      0.48      0.00
   -8   13    1      1.88      0.00
   -7   13    1      0.95      0.00
   -6   13    1     -2.41      0.00
   -5   13    1     -4.57      0.00
   -4   13    1     -4.54      0.00
   -3   13    1     -2.12      0.00
   -2   13    1      1.56      0.00
   -1   13    1      3.27      0.00
    0   13    1      2.70      0.00
    1   13    1      0.67      0.00
    2   13    1     -1.13      0.00
    3   13    1     -0.63      0.00
    4   13    1      0.67      0.00
    5   13    1      2.41      0.00
    6   13    1      4.72      0.00
    7   13    1      4.03      0.00
    8   13    1     -0.68      0.00
    9   13    1     -4.51      0.00
   10   13    1     -3.65      0.00
   11   13    1     -2.54      0.00
   12   13    1     -3.23      0.00
   13   13    1     -0.80      0.00
   14   13    1      0.39      0.00
   15   13    1     -1.92      0.00
   16   13    1     -0.42      0.00
   17   13    1      0.34      0.00
   18   13    1     -2.62      0.00
   19   13    1     -1.87      0.00
   20   13    1     -0.67      0.00
   21   13    1     -2.39      0.00
   22   13    1     -2.41      0.00
   23   13    1     -1.41      0.00
  -14   14    1      2.01      0.00
  -13   14    1      2.13      0.00
  -12   14    1      1.92      0.00
  -11   14    1      1.84      0.00
  -10   14    1      2.03      0.00
   -9   14    1      2.51      0.00
   -8   14    1      2.65      0.00
   -7   14    1      0.98      0.00
   -6   14    1     -1.21      0.00
   -5   14    1     -1.42      0.00
   -4   14    1     -0.63      0.00
   -3   14    1      0.37      0.00
   -2   14    1      1.57      0.00
   -1   14    1      1.58      0.00
    0   14    1      1.10      0.00
    1   14    1      1.28      0.00
    2   14    1      1.17      0.00
    3   14    1      0.15      0.00
    4   14    1     -0.89      0.00
    5   14    1     -0.02      0.00
    6   14    1      1.51      0.00
    7   14    1      0.73      0.00
    8   14    1     -1.48      0.00
    9   14    1     -2.67      0.00
   10   14    1     -1.34      0.00
   11   14    1     -0.39      0.00
   12   14    1     -2.10      0.00
   13   14    1     -1.87      0.00
   14   14    1     -2.00      0.00
   15   14    1     -5.22      0.00
   16   14    1     -4.02      0.00
   17   14    1     -1.56      0.00
   18   14    1     -2.35      0.00
   19   14    1     -0.19      0.00
   20   14    1      0.28      0.00
   21   14    1     -3.87      0.00
   22   14    1     -3.95      0.00
   23   14    1     -1.68      0.00
  -13   15    1     -1.26      0.00
  -12   15    1     -0.62      0.00
  -11   15    1     -0.23      0.00
  -10   15    1      0.30      0.00
   -9   15    1      1.17      0.00
   -8   15    1      1.11      0.00
   -7   15    1     -0.45      0.00
   -6   15    1     -1.59      0.00
   -5   15    1     -0.79      0.00
   -4   15    1      1.03      0.00
   -3   15    1      2.79      0.00
   -2   15    1      3.69      0.00
   -1   15    1      2.95      0.00
    0   15    1      1.33      0.00
    1   15    1      0.04      0.00
    2   15    1     -0.62      0.00
    3   15    1     -0.50      0.00
    4   15    1      0.83      0.00
    5   15    1      2.96      0.00
    6   15    1      2.62      0.00
    7   15    1     -0.83      0.00
    8   15    1     -3.19      0.00
    9   15    1     -3.60      0.00
   10   15    1     -2.95      0.00
   11   15    1     -2.41      0.00
   12   15    1     -3.34      0.00
   13   15    1     -1.30      0.00
   14   15    1      1.81      0.00
   15   15    1     -0.10      0.00
   16   15    1     -0.20      0.00
   17   15    1      2.40      0.00
   18   15    1      1.60      0.00
   19   15    1      1.50      0.00
   20   15    1      0.22      0.00
   21   15    1     -3.97      0.00
   22   15    1     -2.62      0.00
   23   15    1      0.24      0.00
  -12   16    1      0.73      0.00
  -11   16    1     -0.01      0.00
  -10   16    1     -0.27      0.00
   -9   16    1     -0.60      0.00
   -8   16    1     -1.92      0.00
   -7   16    1     -2.37      0.00
   -6   16    1     -1.05      0.00
   -5   16    1      0.58      0.00
   -4   16    1      1.91      0.00
   -3   16    1      2.58      0.00
   -2   16    1      1.65      0.00
   -1   16    1     -0.19      0.00
    0   16    1     -1.25      0.00
    1   16    1     -0.63      0.00
    2   16    1      1.34      0.00
    3   16    1      2.25      0.00
    4   16    1      0.66      0.00
    5   16    1     -1.07      0.00
    6   16    1     -2.03      0.00
    7   16    1     -2.69      0.00
    8   16    1     -1.76      0.00
    9   16    1     -0.28      0.00
   10   16    1      1.24      0.00
   11   16    1      2.91      0.00
   12   16    1      2.20      0.00
   13   16    1      1.83      0.00
   14   16    1      2.21      0.00
   15   16    1     -1.12      0.00
   16   16    1     -1.21      0.00
   17   16    1      3.37      0.00
   18   16    1      2.34      0.00
   19   16    1     -1.87      0.00
   20   16    1     -5.38      0.00
   21   16    1     -8.79      0.00
   22   16    1     -6.18      0.00
  -11   17    1     -1.17      0.00
  -10   17    1     -0.13      0.00
   -9   17    1      0.25      0.00
   -8   17    1     -1.03      0.00
   -7   17    1     -0.93      0.00
   -6   17    1      0.19      0.00
   -5   17    1      0.43      0.00
   -4   17    1      0.70      0.00
   -3   17    1      0.49      0.00
   -2   17    1     -0.97      0.00
   -1   17    1     -1.23      0.00
    0   17    1      0.12      0.00
    1   17    1      0.74      0.00
    2   17    1      0.45      0.00
    3   17    1     -0.47      0.00
    4   17    1     -1.78      0.00
    5   17    1     -1.57      0.00
    6   17    1     -0.68      0.00
    7   17    1     -1.25      0.00
    8   17    1     -1.42      0.00
    9   17    1     -0.51      0.00
   10   17    1     -0.22      0.00
   11   17    1     -1.23      0.00
   12   17    1     -3.34      0.00
   13   17    1     -2.62      0.00
   14   17    1      0.58      0.00
   15   17    1     -0.22      0.00
   16   17    1     -0.75      0.00
   17   17    1      2.20      0.00
   18   17    1      0.51      0.00
   19   17    1     -2.83      0.00
   20   17    1     -2.22      0.00
   21   17    1     -1.64      0.00
   22   17    1      0.23      0.00
  -10   18    1      1.23      0.00
   -9   18    1      0.52      0.00
   -8   18    1     -1.67      0.00
   -7   18    1     -0.69      0.00
   -6   18    1      1.01      0.00
   -5   18    1      0.34      0.00
   -4   18    1     -0.60      0.00
   -3   18    1     -1.61      0.00
   -2   18    1     -2.96      0.00
   -1   18    1     -2.82      0.00
    0   18    1     -2.38      0.00
    1   18    1     -3.15      0.00
    2   18    1     -3.23      0.00
    3   18    1     -2.83      0.00
    4   18    1     -3.81      0.00
    5   18    1     -4.83      0.00
    6   18    1     -4.52      0.00
    7   18    1     -3.69      0.00
    8   18    1     -2.29      0.00
    9   18    1     -0.72      0.00
   10   18    1     -0.41      0.00
   11   18    1     -1.04      0.00
   12   18    1     -1.50      0.00
   13   18    1     -0.21      0.00
   14   18    1      2.00      0.00
   15   18    1      1.80      0.00
   16   18    1      2.36      0.00
   17   18    1      5.22      0.00
   18   18    1      3.27      0.00
   19   18    1     -1.58      0.00
   20   18    1     -3.30      0.00
   21   18    1     -4.75      0.00
   -9   19    1      0.25      0.00
   -8   19    1     -0.97      0.00
   -7   19    1      0.82      0.00
   -6   19    1      1.53      0.00
   -5   19    1     -0.20      0.00
   -4   19    1     -0.57      0.00
   -3   19    1     -0.33      0.00
   -2   19    1     -0.78      0.00
   -1   19    1     -0.43      0.00
    0   19    1     -0.12      0.00
    1   19    1     -0.47      0.00
    2   19    1     -0.41      0.00
    3   19    1     -0.55      0.00
    4   19    1     -1.25      0.00
    5   19    1     -1.49      0.00
    6   19    1     -1.05      0.00
    7   19    1     -0.55      0.00
    8   19    1     -0.40      0.00
    9   19    1     -0.45      0.00
   10   19    1     -0.58      0.00
   11   19    1     -0.80      0.00
   12   19    1     -0.66      0.00
   13   19    1      0.18      0.00
   14   19    1      1.04      0.00
   15   19    1      0.74      0.00
   16   19    1      0.60      0.00
   17   19    1      1.74      0.00
   18   19    1      1.09      0.00
   19   19    1     -0.75      0.00
   20   19    1     -0.26      0.00
   21   19    1      0.40      0.00
   -8   20    1     -1.13      0.00
   -7   20    1      0.25      0.00
   -6   20    1      0.84      0.00
   -5   20    1      0.12      0.00
   -4   20    1      0.72      0.00
   -3   20    1      0.92      0.00
   -2   20    1      0.05      0.00
   -1   20    1      0.12      0.00
    0   20    1      0.67      0.00
    1   20    1      1.15      0.00
    2   20    1      1.25      0.00
    3   20    1      0.43      0.00
    4   20    1     -0.13      0.00
    5   20    1     -0.22      0.00
    6   20    1     -0.01      0.00
    7   20    1      1.42      0.00
    8   20    1      2.32      0.00
    9   20    1      1.50      0.00
   10   20    1      0.81      0.00
   11   20    1     -0.01      0.00
   12   20    1     -1.77      0.00
   13   20    1     -2.92      0.00
   14   20    1     -2.03      0.00
   15   20    1     -0.05      0.00
   16   20    1      0.50      0.00
   17   20    1     -0.85      0.00
   18   20    1     -2.86      0.00
   19   20    1     -4.55      0.00
   20   20    1     -4.41      0.00
   -6   21    1      1.78      0.00
   -5   21    1      0.09      0.00
   -4   21    1     -0.21      0.00
   -3   21    1      0.24      0.00
   -2   21    1      0.19      0.00
   -1   21    1      0.26      0.00
    0   21    1      0.44      0.00
    1   21    1      0.82      0.00
    2   21    1      0.79      0.00
    3   21    1      0.36      0.00
    4   21    1      1.29      0.00
    5   21    1      2.08      0.00
    6   21    1      1.58      0.00
    7   21    1      2.07      0.00
    8   21    1      1.88      0.00
    9   21    1     -0.02      0.00
   10   21    1      0.03      0.00
   11   21    1      0.83      0.00
   12   21    1     -0.12      0.00
   13   21    1     -0.22      0.00
   14   21    1      1.34      0.00
   15   21    1      1.79      0.00
   16   21    1     -0.61      0.00
   17   21    1     -3.29      0.00
   18   21    1     -2.98      0.00
   19   21    1     -1.79      0.00
   -4   22    1     -1.06      0.00
   -3   22    1     -0.25      0.00
   -2   22    1     -1.37      0.00
   -1   22    1     -2.53      0.00
    0   22    1     -1.95      0.00
    1   22    1     -0.58      0.00
    2   22    1     -0.54      0.00
    3   22    1     -1.34      0.00
    4   22    1     -0.58      0.00
    5   22    1      0.17      0.00
    6   22    1     -0.20      0.00
    7   22    1      1.02      0.00
    8   22    1      1.90      0.00
    9   22    1      0.81      0.00
   10   22    1      1.55      0.00
   11   22    1      2.41      0.00
   12   22    1      0.51      0.00
   13   22    1      0.09      0.00
   14   22    1      1.77      0.00
   15   22    1      1.51      0.00
   16   22    1     -0.96      0.00
   17   22    1     -2.59      0.00
   18   22    1     -1.39      0.00
   -2   23    1      1.07      0.00
   -1   23    1     -0.02      0.00
    0   23    1     -0.42      0.00
    1   23    1     -1.09      0.00
    2   23    1     -2.59      0.00
    3   23    1     -3.36      0.00
    4   23    1     -1.90      0.00
    5   23    1     -0.34      0.00
    6   23    1     -0.16      0.00
    7   23    1      0.84      0.00
    8   23    1      1.44      0.00
    9   23    1      0.03      0.00
   10   23    1     -0.32      0.00
   11   23    1     -0.90      0.00
   12   23    1     -3.30      0.00
   13   23    1     -2.37      0.00
   14   23    1      1.16      0.00
   15   23    1      1.59      0.00
   16   23    1      0.04      0.00
    0   24    1      0.17      0.00
    1   24    1      0.62      0.00
    2   24    1      0.26      0.00
    3   24    1      0.36      0.00
    4   24    1      1.54      0.00
    5   24    1      1.85      0.00
    6   24    1      0.13      0.00
    7   24    1     -0.91      0.00
    8   24    1     -0.90      0.00
    9   24    1     -1.94      0.00
   10   24    1     -2.30      0.00
   11   24    1     -1.42      0.00
   12   24    1      0.04      0.00
   13   24    1      3.95      0.00
   14   24    1      6.68      0.00
    4   25    1     -0.30      0.00
    5   25    1     -0.88      0.00
    6   25    1     -1.95      0.00
    7   25    1     -1.34      0.00
    8   25    1      0.27      0.00
    9   25    1     -0.07      0.00
   10   25    1     -0.73      0.00
   11   25    1      0.13      0.00
   12   25    1      0.85      0.00
  -10  -25    2      2.43      0.00
   -9  -25    2      1.58      0.00
   -8  -25    2      1.29      0.00
   -7  -25    2      0.20      0.00
   -6  -25    2     -1.97      0.00
   -5  -25    2     -2.17      0.00
   -4  -25    2     -1.85      0.00
   -3  -25    2     -2.55      0.00
  -13  -24    2      3.48      0.00
  -12  -24    2      4.25      0.00
  -11  -24    2      2.86      0.00
  -10  -24    2      2.01      0.00
   -9  -24    2      2.13      0.00
   -8  -24    2      2.40      0.00
   -7  -24    2      0.64      0.00
   -6  -24    2     -1.63      0.00
   -5  -24    2     -0.26      0.00
   -4  -24    2      1.75      0.00
   -3  -24    2      1.30      0.00
   -2  -24    2      1.09      0.00
   -1  -24    2      1.48      0.00
    0  -24    2      0.83      0.00
    1  -24    2     -0.53      0.00
  -15  -23    2      0.01      0.00
  -14  -23    2     -0.84      0.00
  -13  -23    2     -0.27      0.00
  -12  -23    2     -0.55      0.00
  -11  -23    2     -1.02      0.00
  -10  -23    2      0.26      0.00
   -9  -23    2      0.63      0.00
   -8  -23    2     -0.85      0.00
   -7  -23    2     -2.11      0.00
   -6  -23    2     -1.08      0.00
   -5  -23    2      2.09      0.00
   -4  -23    2      2.12      0.00
   -3  -23    2     -1.88      0.00
   -2  -23    2     -3.43      0.00
   -1  -23    2     -1.82      0.00
    0  -23    2     -0.83      0.00
    1  -23    2     -0.56      0.00
    2  -23    2      0.28      0.00
    3  -23    2      1.32      0.00
  -17  -22    2      0.91      0.00
  -16  -22    2      0.75      0.00
  -15  -22    2     -1.47      0.00
  -14  -22    2     -2.95      0.00
  -13  -22    2     -1.64      0.00
  -12  -22    2     -0.99      0.00
  -11  -22    2     -1.48      0.00
  -10  -22    2     -0.52      0.00
   -9  -22    2      0.02      0.00
   -8  -22    2     -0.82      0.00
   -7  -22    2     -1.57      0.00
   -6  -22    2     -1.88      0.00
   -5  -22    2     -1.25      0.00
   -4  -22    2     -1.28      0.00
   -3  -22    2     -2.25      0.00
   -2  -22    2     -0.84      0.00
   -1  -22    2      1.00      0.00
    0  -22    2     -0.05      0.00
    1  -22    2     -1.26      0.00
    2  -22    2     -1.04      0.00
    3  -22    2     -1.30      0.00
    4  -22    2     -2.55      0.00
    5  -22    2     -2.91      0.00
  -18  -21    2      0.40      0.00
  -17  -21    2     -0.32      0.00
  -16  -21    2     -2.14      0.00
  -15  -21    2     -2.53      0.00
  -14  -21    2      0.31      0.00
  -13  -21    2      4.03      0.00
  -12  -21    2      4.60      0.00
  -11  -21    2      2.97      0.00
  -10  -21    2      1.99      0.00
   -9  -21    2      0.07      0.00
   -8  -21    2     -2.49      0.00
   -7  -21    2     -3.01      0.00
   -6  -21    2     -1.73      0.00
   -5  -21    2      0.35      0.00
   -4  -21    2      1.03      0.00
   -3  -21    2     -0.47      0.00
   -2  -21    2     -0.48      0.00
   -1  -21    2      0.48      0.00
    0  -21    2     -0.57      0.00
    1  -21    2     -1.56      0.00
    2  -21    2     -1.68      0.00
    3  -21    2     -2.17      0.00
    4  -21    2     -1.89      0.00
    5  -21    2     -0.46      0.00
    6  -21    2      0.66      0.00
    7  -21    2      0.64      0.00
  -19  -20    2     -2.75      0.00
  -18  -20    2     -2.46      0.00
  -17  -20    2     -1.31      0.00
  -16  -20    2     -0.64      0.00
  -15  -20    2      0.68      0.00
  -14  -20    2      2.81      0.00
  -13  -20    2      2.89      0.00
  -12  -20    2      0.51      0.00
  -11  -20    2     -1.21      0.00
  -10  -20    2     -1.15      0.00
   -9  -20    2     -1.19      0.00
   -8  -20    2     -1.10      0.00
   -7  -20    2     -0.24      0.00
   -6  -20    2      0.22      0.00
   -5  -20    2      0.79      0.00
   -4  -20    2      1.08      0.00
   -3  -20    2      0.05      0.00
   -2  -20    2     -0.18      0.00
   -1  -20    2      0.02      0.00
    0  -20    2     -0.90      0.00
    1  -20    2     -0.50      0.00
    2  -20    2      1.23      0.00
    3  -20    2      1.98      0.00
    4  -20    2      2.25      0.00
    5  -20    2      2.22      0.00
    6  -20    2      1.71      0.00
    7  -20    2      1.42      0.00
    8  -20    2      0.90      0.00
  -20  -19    2      2.12      0.00
  -19  -19    2      2.24      0.00
  -18  -19    2      1.88      0.00
  -17  -19    2      2.19      0.00
  -16  -19    2      1.41      0.00
  -15  -19    2      0.85      0.00
  -14  -19    2      2.28      0.00
  -13  -19    2      2.11      0.00
  -12  -19    2     -0.48      0.00
  -11  -19    2     -2.16      0.00
  -10  -19    2     -2.77      0.00
   -9  -19    2     -2.90      0.00
   -8  -19    2     -1.36      0.00
   -7  -19    2      0.52      0.00
   -6  -19    2      0.93      0.00
   -5  -19    2      1.08      0.00
   -4  -19    2      0.91      0.00
   -3  -19    2     -0.14      0.00
   -2  -19    2     -0.07      0.00
   -1  -19    2      0.57      0.00
    0  -19    2      0.21      0.00
    1  -19    2      0.47      0.00
    2  -19    2      1.56      0.00
    3  -19    2      2.09      0.00
    4  -19    2      1.97      0.00
    5  -19    2      1.03      0.00
    6  -19    2      0.13      0.00
    7  -19    2      0.22      0.00
    8  -19    2      0.16      0.00
    9  -19    2     -0.11      0.00
   10  -19    2      0.07      0.00
  -20  -18    2     -5.69      0.00
  -19  -18    2     -3.47      0.00
  -18  -18    2     -2.09      0.00
  -17  -18    2     -0.29      0.00
  -16  -18    2      0.28      0.00
  -15  -18    2     -0.52      0.00
  -14  -18    2      0.50      0.00
  -13  -18    2      0.04      0.00
  -12  -18    2     -2.91      0.00
  -11  -18    2     -3.62      0.00
  -10  -18    2     -2.77      0.00
   -9  -18    2     -1.93      0.00
   -8  -18    2     -0.20      0.00
   -7  -18    2      0.24      0.00
   -6  -18    2     -0.81      0.00
   -5  -18    2     -0.25      0.00
   -4  -18    2      0.78      0.00
   -3  -18    2      0.06      0.00
   -2  -18    2     -1.02      0.00
   -1  -18    2     -1.56      0.00
    0  -18    2     -1.43      0.00
    1  -18    2     -0.04      0.00
    2  -18    2      1.42      0.00
    3  -18    2      1.73      0.00
    4  -18    2      1.11      0.00
    5  -18    2      0.56      0.00
    6  -18    2      1.37      0.00
    7  -18    2      2.39      0.00
    8  -18    2      1.91      0.00
    9  -18    2      1.39      0.00
   10  -18    2      1.39      0.00
   11  -18    2      0.83      0.00
  -21  -17    2     -0.63      0.00
  -20  -17    2      1.46      0.00
  -19  -17    2      4.05      0.00
  -18  -17    2      2.19      0.00
  -17  -17    2      0.61      0.00
  -16  -17    2     -0.19      0.00
  -15  -17    2     -2.25      0.00
  -14  -17    2     -1.57      0.00
  -13  -17    2     -1.24      0.00
  -12  -17    2     -3.90      0.00
  -11  -17    2     -3.99      0.00
  -10  -17    2     -2.53      0.00
   -9  -17    2     -2.09      0.00
   -8  -17    2     -0.50      0.00
   -7  -17    2      0.51      0.00
   -6  -17    2      0.16      0.00
   -5  -17    2      0.77      0.00
   -4  -17    2      0.71      0.00
   -3  -17    2     -0.68      0.00
   -2  -17    2     -0.58      0.00
   -1  -17    2      0.84      0.00
    0  -17    2      1.76      0.00
    1  -17    2      2.04      0.00
    2  -17    2      2.06      0.00
    3  -17    2      1.81      0.00
    4  -17    2      0.49      0.00
    5  -17    2     -1.16      0.00
    6  -17    2     -1.08      0.00
    7  -17    2     -0.26      0.00
    8  -17    2      0.15      0.00
    9  -17    2      0.76      0.00
   10  -17    2      0.11      0.00
   11  -17    2     -1.77      0.00
   12  -17    2     -1.87      0.00
  -21  -16    2      1.54      0.00
  -20  -16    2      0.90      0.00
  -19  -16    2      1.35      0.00
  -18  -16    2     -1.05      0.00
  -17  -16    2     -2.02      0.00
  -16  -16    2     -0.98      0.00
  -15  -16    2     -2.49      0.00
  -14  -16    2     -2.39      0.00
  -13  -16    2     -1.42      0.00
  -12  -16    2     -2.85      0.00
  -11  -16    2     -1.63      0.00
  -10  -16    2      0.63      0.00
   -9  -16    2      0.41      0.00
   -8  -16    2      1.11      0.00
   -7  -16    2      1.41      0.00
   -6  -16    2     -0.07      0.00
   -5  -16    2     -0.38      0.00
   -4  -16    2     -0.37      0.00
   -3  -16    2     -0.75      0.00
   -2  -16    2      0.24      0.00
   -1  -16    2      1.46      0.00
    0  -16    2      1.37      0.00
    1  -16    2      0.41      0.00
    2  -16    2     -0.75      0.00
    3  -16    2     -1.88      0.00
    4  -16    2     -2.70      0.00
    5  -16    2     -1.91      0.00
    6  -16    2      0.49      0.00
    7  -16    2      1.38      0.00
    8  -16    2      0.31      0.00
    9  -16    2     -0.75      0.00
   10  -16    2     -2.22      0.00
   11  -16    2     -2.84      0.00
   12  -16    2     -0.88      0.00
   13  -16    2      0.64      0.00
  -22  -15    2     -0.60      0.00
  -21  -15    2      1.05      0.00
  -20  -15    2      0.30      0.00
  -19  -15    2      1.28      0.00
  -18  -15    2      0.70      0.00
  -17  -15    2      0.48      0.00
  -16  -15    2      2.46      0.00
  -15  -15    2      1.06      0.00
  -14  -15    2     -0.50      0.00
  -13  -15    2      0.22      0.00
  -12  -15    2     -0.58      0.00
  -11  -15    2     -0.24      0.00
  -10  -15    2      0.45      0.00
   -9  -15    2     -1.05      0.00
   -8  -15    2     -0.83      0.00
   -7  -15    2     -0.02      0.00
   -6  -15    2     -0.76      0.00
   -5  -15    2     -0.29      0.00
   -4  -15    2      0.63      0.00
   -3  -15    2      0.64      0.00
   -2  -15    2      0.74      0.00
   -1  -15    2      0.32      0.00
    0  -15    2     -0.69      0.00
    1  -15    2     -1.10      0.00
    2  -15    2     -0.94      0.00
    3  -15    2     -0.93      0.00
    4  -15    2     -1.01      0.00
    5  -15    2     -0.47      0.00
    6  -15    2     -0.05      0.00
    7  -15    2     -0.94      0.00
    8  -15    2     -1.48      0.00
    9  -15    2     -0.81      0.00
   10  -15    2     -0.68      0.00
   11  -15    2     -0.40      0.00
   12  -15    2      0.56      0.00
   13  -15    2      0.03      0.00
   14  -15    2     -1.02      0.00
  -22  -14    2      1.66      0.00
  -21  -14    2      1.42      0.00
  -20  -14    2     -1.52      0.00
  -19  -14    2     -0.39      0.00
  -18  -14    2      0.36      0.00
  -17  -14    2     -0.46      0.00
  -16  -14    2      1.53      0.00
  -15  -14    2      0.70      0.00
  -14  -14    2     -1.99      0.00
  -13  -14    2     -0.93      0.00
  -12  -14    2     -0.15      0.00
  -11  -14    2      0.09      0.00
  -10  -14    2      1.32      0.00
   -9  -14    2      1.60      0.00
   -8  -14    2      2.21      0.00
   -7  -14    2      2.20      0.00
   -6  -14    2      0.78      0.00
   -5  -14    2      0.75      0.00
   -4  -14    2      1.11      0.00
   -3  -14    2      0.33      0.00
   -2  -14    2     -0.45      0.00
   -1  -14    2     -0.68      0.00
    0  -14    2     -0.39      0.00
    1  -14    2     -0.64      0.00
    2  -14    2     -1.97      0.00
    3  -14    2     -2.47      0.00
    4  -14    2     -0.60      0.00
    5  -14    2      1.77      0.00
    6  -14    2      1.46      0.00
    7  -14    2     -0.58      0.00
    8  -14    2     -0.60      0.00
    9  -14    2      0.83      0.00
   10  -14    2      1.02      0.00
   11  -14    2      0.60      0.00
   12  -14    2      0.44      0.00
   13  -14    2      0.33      0.00
   14  -14    2      1.27      0.00
   15  -14    2      2.19      0.00
  -22  -13    2      1.55      0.00
  -21  -13    2      1.73      0.00
  -20  -13    2     -0.43      0.00
  -19  -13    2      0.15      0.00
  -18  -13    2     -0.11      0.00
  -17  -13    2     -1.68      0.00
  -16  -13    2      1.37      0.00
  -15  -13    2      2.28      0.00
  -14  -13    2     -0.21      0.00
  -13  -13    2      1.87      0.00
  -12  -13    2      3.96      0.00
  -11  -13    2      3.02      0.00
  -10  -13    2      3.04      0.00
   -9  -13    2      2.45      0.00
   -8  -13    2      0.57      0.00
   -7  -13    2     -0.88      0.00
   -6  -13    2     -0.89      0.00
   -5  -13    2      0.75      0.00
   -4  -13    2      1.77      0.00
   -3  -13    2      1.32      0.00
   -2  -13    2      0.08      0.00
   -1  -13    2     -1.14      0.00
    0  -13    2     -0.61      0.00
    1  -13    2      0.96      0.00
    2  -13    2      2.30      0.00
    3  -13    2      3.83      0.00
    4  -13    2      4.40      0.00
    5  -13    2      2.31      0.00
    6  -13    2     -1.27      0.00
    7  -13    2     -2.39      0.00
    8  -13    2     -0.06      0.00
    9  -13    2      1.69      0.00
   10  -13    2      1.19      0.00
   11  -13    2      0.72      0.00
   12  -13    2      0.77      0.00
   13  -13    2      1.10      0.00
   14  -13    2      1.84      0.00
   15  -13    2      1.19      0.00
   16  -13    2     -1.20      0.00
  -22  -12    2      3.17      0.00
  -21  -12    2      2.02      0.00
  -20  -12    2      0.68      0.00
  -19  -12    2      1.57      0.00
  -18  -12    2      1.18      0.00
  -17  -12    2     -0.72      0.00
  -16  -12    2      1.04      0.00
  -15  -12    2      0.85      0.00
  -14  -12    2     -2.48      0.00
  -13  -12    2     -1.14      0.00
  -12  -12    2      0.20      0.00
  -11  -12    2     -1.52      0.00
  -10  -12    2     -0.91      0.00
   -9  -12    2     -0.39      0.00
   -8  -12    2     -2.09      0.00
   -7  -12    2     -2.54      0.00
   -6  -12    2     -0.60      0.00
   -5  -12    2      1.51      0.00
   -4  -12    2      1.41      0.00
   -3  -12    2     -0.29      0.00
   -2  -12    2     -2.92      0.00
   -1  -12    2     -4.64      0.00
    0  -12    2     -1.94      0.00
    1  -12    2      1.76      0.00
    2  -12    2      2.09      0.00
    3  -12    2      1.42      0.00
    4  -12    2      1.28      0.00
    5  -12    2      0.61      0.00
    6  -12    2     -0.46      0.00
    7  -12    2     -0.61      0.00
    8  -12    2      0.55      0.00
    9  -12    2      1.33      0.00
   10  -12    2      1.23      0.00
   11  -12    2      0.75      0.00
   12  -12    2     -0.10      0.00
   13  -12    2      0.13      0.00
   14  -12    2      1.22      0.00
   15  -12    2      0.11      0.00
   16  -12    2     -2.73      0.00
   17  -12    2     -3.57      0.00
  -23  -11    2     -0.82      0.00
  -22  -11    2     -1.53      0.00
  -21  -11    2     -0.13      0.00
  -20  -11    2      3.11      0.00
  -19  -11    2      3.93      0.00
  -18  -11    2      0.47      0.00
  -17  -11    2     -2.81      0.00
  -16  -11    2     -1.68      0.00
  -15  -11    2     -1.24      0.00
  -14  -11    2     -3.28      0.00
  -13  -11    2     -2.74      0.00
  -12  -11    2     -2.12      0.00
  -11  -11    2     -2.31      0.00
  -10  -11    2     -0.09      0.00
   -9  -11    2      0.41      0.00
   -8  -11    2     -2.04      0.00
   -7  -11    2     -2.70      0.00
   -6  -11    2     -0.56      0.00
   -5  -11    2      1.38      0.00
   -4  -11    2      0.51      0.00
   -3  -11    2     -1.39      0.00
   -2  -11    2     -2.93      0.00
   -1  -11    2     -3.04      0.00
    0  -11    2      1.06      0.00
    1  -11    2      4.27      0.00
    2  -11    2      2.02      0.00
    3  -11    2     -0.14      0.00
    4  -11    2     -0.34      0.00
    5  -11    2     -1.09      0.00
    6  -11    2     -1.33      0.00
    7  -11    2     -0.07      0.00
    8  -11    2      1.68      0.00
    9  -11    2      2.12      0.00
   10  -11    2      0.70      0.00
   11  -11    2     -1.20      0.00
   12  -11    2     -1.86      0.00
   13  -11    2     -0.27      0.00
   14  -11    2      1.32      0.00
   15  -11    2      0.11      0.00
   16  -11    2     -1.68      0.00
   17  -11    2     -1.08      0.00
  -23  -10    2      1.06      0.00
  -22  -10    2      2.85      0.00
  -21  -10    2      4.16      0.00
  -20  -10    2      6.26      0.00
  -19  -10    2      4.03      0.00
  -18  -10    2     -1.50      0.00
  -17  -10    2     -3.37      0.00
  -16  -10    2     -1.60      0.00
  -15  -10    2     -1.36      0.00
  -14  -10    2     -3.12      0.00
  -13  -10    2     -3.61      0.00
  -12  -10    2     -2.58      0.00
  -11  -10    2     -0.74      0.00
  -10  -10    2      0.21      0.00
   -9  -10    2     -1.90      0.00
   -8  -10    2     -3.68      0.00
   -7  -10    2     -2.58      0.00
   -6  -10    2     -0.40      0.00
   -5  -10    2      1.16      0.00
   -4  -10    2      0.61      0.00
   -3  -10    2      0.05      0.00
   -2  -10    2      0.49      0.00
   -1  -10    2      0.62      0.00
    0  -10    2      3.35      0.00
    1  -10    2      5.33      0.00
    2  -10    2      1.96      0.00
    3  -10    2     -0.35      0.00
    4  -10    2      0.21      0.00
    5  -10    2     -0.34      0.00
    6  -10    2     -0.78      0.00
    7  -10    2     -0.61      0.00
    8  -10    2     -0.31      0.00
    9  -10    2      0.72      0.00
   10  -10    2      1.15      0.00
   11  -10    2      0.28      0.00
   12  -10    2     -0.19      0.00
   13  -10    2      0.98      0.00
   14  -10    2      1.83      0.00
   15  -10    2      0.47      0.00
   16  -10    2     -0.93      0.00
   17  -10    2     -0.59      0.00
   18  -10    2      0.51      0.00
  -23   -9    2      3.34      0.00
  -22   -9    2      2.90      0.00
  -21   -9    2     -0.27      0.00
  -20   -9    2     -0.39      0.00
  -19   -9    2     -2.10      0.00
  -18   -9    2     -5.56      0.00
  -17   -9    2     -4.08      0.00
  -16   -9    2     -0.64      0.00
  -15   -9    2      0.40      0.00
  -14   -9    2      0.43      0.00
  -13   -9    2      0.16      0.00
  -12   -9    2      0.58      0.00
  -11   -9    2      1.98      0.00
  -10   -9    2      1.40      0.00
   -9   -9    2     -0.50      0.00
   -8   -9    2      0.04      0.00
   -7   -9    2      1.39      0.00
   -6   -9    2      2.74      0.00
   -5   -9    2      5.56      0.00
   -4   -9    2      5.60      0.00
   -3   -9    2      2.90      0.00
   -2   -9    2      1.72      0.00
   -1   -9    2      1.31      0.00
    0   -9    2      2.20      0.00
    1   -9    2      1.36      0.00
    2   -9    2     -4.22      0.00
    3   -9    2     -6.08      0.00
    4   -9    2     -2.76      0.00
    5   -9    2     -1.26      0.00
    6   -9    2     -0.25      0.00
    7   -9    2      1.64      0.00
    8   -9    2      2.69      0.00
    9   -9    2      2.78      0.00
   10   -9    2      0.48      0.00
   11   -9    2     -2.91      0.00
   12   -9    2     -3.12      0.00
   13   -9    2     -0.08      0.00
   14   -9    2      1.96      0.00
   15   -9    2      1.03      0.00
   16   -9    2     -0.38      0.00
   17   -9    2     -0.60      0.00
   18   -9    2     -0.16      0.00
   19   -9    2      0.79      0.00
  -23   -8    2      3.79      0.00
  -22   -8    2      2.77      0.00
  -21   -8    2     -1.99      0.00
  -20   -8    2     -1.57      0.00
  -19   -8    2     -0.89      0.00
  -18   -8    2     -4.31      0.00
  -17   -8    2     -4.27      0.00
  -16   -8    2     -1.33      0.00
  -15   -8    2      0.45      0.00
  -14   -8    2      1.95      0.00
  -13   -8    2      2.33      0.00
  -12   -8    2      3.59      0.00
  -11   -8    2      6.86      0.00
  -10   -8    2      7.34      0.00
   -9   -8    2      6.13      0.00
   -8   -8    2      7.79      0.00
   -7   -8    2      9.58      0.00
   -6   -8    2      9.82      0.00
   -5   -8    2      9.80      0.00
   -4   -8    2      6.48      0.00
   -3   -8    2      2.27      0.00
   -2   -8    2      2.23      0.00
   -1   -8    2      1.75      0.00
    0   -8    2     -0.89      0.00
    1   -8    2     -2.74      0.00
    2   -8    2     -3.35      0.00
    3   -8    2      0.22      0.00
    4   -8    2      4.13      0.00
    5   -8    2      1.80      0.00
    6   -8    2     -0.91      0.00
    7   -8    2     -0.21      0.00
    8   -8    2      0.42      0.00
    9   -8    2      0.27      0.00
   10   -8    2     -1.41      0.00
   11   -8    2     -3.07      0.00
   12   -8    2     -0.56      0.00
   13   -8    2      4.23      0.00
   14   -8    2      5.74      0.00
   15   -8    2      3.12      0.00
   16   -8    2      0.49      0.00
   17   -8    2      0.37      0.00
   18   -8    2      1.86      0.00
   19   -8    2      3.41      0.00
  -23   -7    2      3.30      0.00
  -22   -7    2      2.81      0.00
  -21   -7    2      0.11      0.00
  -20   -7    2      2.27      0.00
  -19   -7    2      4.28      0.00
  -18   -7    2     -0.27      0.00
  -17   -7    2     -2.06      0.00
  -16   -7    2      0.51      0.00
  -15   -7    2      0.96      0.00
  -14   -7    2      0.62      0.00
  -13   -7    2      0.35      0.00
  -12   -7    2      0.87      0.00
  -11   -7    2      2.88      0.00
  -10   -7    2      2.56      0.00
   -9   -7    2      1.15      0.00
   -8   -7    2      2.70      0.00
   -7   -7    2      4.53      0.00
   -6   -7    2      4.50      0.00
   -5   -7    2      3.96      0.00
   -4   -7    2      1.83      0.00
   -3   -7    2     -0.63      0.00
   -2   -7    2      0.17      0.00
   -1   -7    2      0.88      0.00
    0   -7    2     -1.23      0.00
    1   -7    2     -2.53      0.00
    2   -7    2     -1.63      0.00
    3   -7    2      0.43      0.00
    4   -7    2      0.14      0.00
    5   -7    2     -3.48      0.00
    6   -7    2     -2.84      0.00
    7   -7    2      2.55      0.00
    8   -7    2      4.57      0.00
    9   -7    2      2.28      0.00
   10   -7    2     -0.60      0.00
   11   -7    2     -0.06      0.00
   12   -7    2      5.33      0.00
   13   -7    2      9.06      0.00
   14   -7    2      6.24      0.00
   15   -7    2      1.68      0.00
   16   -7    2      1.11      0.00
   17   -7    2      2.73      0.00
   18   -7    2      2.46      0.00
   19   -7    2      0.61      0.00
   20   -7    2     -1.16      0.00
  -23   -6    2      0.47      0.00
  -22   -6    2      4.85      0.00
  -21   -6    2      5.63      0.00
  -20   -6    2      4.87      0.00
  -19   -6    2      2.83      0.00
  -18   -6    2     -4.30      0.00
  -17   -6    2     -6.89      0.00
  -16   -6    2     -2.10      0.00
  -15   -6    2      0.12      0.00
  -14   -6    2     -0.44      0.00
  -13   -6    2     -1.37      0.00
  -12   -6    2     -1.84      0.00
  -11   -6    2      0.29      0.00
  -10   -6    2      0.37      0.00
   -9   -6    2     -4.20      0.00
   -8   -6    2     -7.55      0.00
   -7   -6    2     -7.10      0.00
   -6   -6    2     -7.43      0.00
   -5   -6    2    -11.62      0.00
   -4   -6    2    -16.96      0.00
   -3   -6    2    -19.55      0.00
   -2   -6    2    -17.41      0.00
   -1   -6    2    -13.46      0.00
    0   -6    2    -12.02      0.00
    1   -6    2     -8.99      0.00
    2   -6    2     -1.09      0.00
    3   -6    2      4.48      0.00
    4   -6    2      3.02      0.00
    5   -6    2      0.74      0.00
    6   -6    2      4.29      0.00
    7   -6    2      8.60      0.00
    8   -6    2      6.08      0.00
    9   -6    2      0.73      0.00
   10   -6    2     -1.08      0.00
   11   -6    2      0.75      0.00
   12   -6    2      3.46      0.00
   13   -6    2      3.28      0.00
   14   -6    2      0.72      0.00
   15   -6    2      0.22      0.00
   16   -6    2      1.59      0.00
   17   -6    2      1.64      0.00
   18   -6    2      1.32      0.00
   19   -6    2      2.79      0.00
   20   -6    2      3.62      0.00
   21   -6    2      1.61      0.00
  -23   -5    2      2.81      0.00
  -22   -5    2      6.43      0.00
  -21   -5    2      3.87      0.00
  -20   -5    2     -1.53      0.00
  -19   -5    2     -2.16      0.00
  -18   -5    2     -2.95      0.00
  -17   -5    2     -1.34      0.00
  -16   -5    2      4.21      0.00
  -15   -5    2      3.51      0.00
  -14   -5    2     -1.43      0.00
  -13   -5    2     -4.22      0.00
  -12   -5    2     -5.48      0.00
  -11   -5    2     -5.47      0.00
  -10   -5    2     -8.60      0.00
   -9   -5    2    -14.56      0.00
   -8   -5    2    -13.71      0.00
   -7   -5    2     -6.50      0.00
   -6   -5    2     -6.28      0.00
   -5   -5    2    -16.74      0.00
   -4   -5    2    -23.79      0.00
   -3   -5    2    -19.66      0.00
   -2   -5    2    -11.84      0.00
   -1   -5    2     -7.07      0.00
    0   -5    2     -6.96      0.00
    1   -5    2     -5.53      0.00
    2   -5    2      1.23      0.00
    3   -5    2      2.72      0.00
    4   -5    2     -3.43      0.00
    5   -5    2     -4.02      0.00
    6   -5    2      2.94      0.00
    7   -5    2      6.85      0.00
    8   -5    2      3.93      0.00
    9   -5    2      0.06      0.00
   10   -5    2     -0.28      0.00
   11   -5    2      1.85      0.00
   12   -5    2      3.76      0.00
   13   -5    2      2.49      0.00
   14   -5    2     -1.21      0.00
   15   -5    2     -2.67      0.00
   16   -5    2     -1.23      0.00
   17   -5    2      0.38      0.00
   18   -5    2      1.39      0.00
   19   -5    2      1.18      0.00
   20   -5    2     -1.05      0.00
  -23   -4    2     -0.55      0.00
  -22   -4    2      3.55      0.00
  -21   -4    2      2.75      0.00
  -20   -4    2     -1.97      0.00
  -19   -4    2     -1.23      0.00
  -18   -4    2     -0.39      0.00
  -17   -4    2     -0.27      0.00
  -16   -4    2      2.96      0.00
  -15   -4    2      1.19      0.00
  -14   -4    2     -4.32      0.00
  -13   -4    2     -6.20      0.00
  -12   -4    2     -4.44      0.00
  -11   -4    2      0.24      0.00
  -10   -4    2      1.60      0.00
   -9   -4    2     -2.29      0.00
   -8   -4    2     -2.84      0.00
   -7   -4    2     -0.42      0.00
   -6   -4    2     -6.00      0.00
   -5   -4    2    -20.06      0.00
   -4   -4    2    -23.10      0.00
   -3   -4    2     -7.67      0.00
   -2   -4    2      5.10      0.00
   -1   -4    2      3.61      0.00
    0   -4    2     -3.07      0.00
    1   -4    2     -5.08      0.00
    2   -4    2     -1.45      0.00
    3   -4    2     -2.45      0.00
    4   -4    2     -5.90      0.00
    5   -4    2      2.87      0.00
    6   -4    2     15.93      0.00
    7   -4    2     16.50      0.00
    8   -4    2      8.04      0.00
    9   -4    2      1.61      0.00
   10   -4    2      0.94      0.00
   11   -4    2      3.12      0.00
   12   -4    2      3.20      0.00
   13   -4    2     -0.28      0.00
   14   -4    2     -3.04      0.00
   15   -4    2     -1.24      0.00
   16   -4    2      1.19      0.00
   17   -4    2     -0.12      0.00
   18   -4    2     -2.26      0.00
   19   -4    2     -2.77      0.00
   20   -4    2     -2.70      0.00
   21   -4    2     -1.66      0.00
  -22   -3    2      0.36      0.00
  -21   -3    2     -1.55      0.00
  -20   -3    2     -5.82      0.00
  -19   -3    2     -4.15      0.00
  -18   -3    2     -1.80      0.00
  -17   -3    2     -2.00      0.00
  -16   -3    2     -0.05      0.00
  -15   -3    2     -1.06      0.00
  -14   -3    2     -3.57      0.00
  -13   -3    2     -0.49      0.00
  -12   -3    2      5.03      0.00
  -11   -3    2      7.14      0.00
  -10   -3    2      1.35      0.00
   -9   -3    2     -5.38      0.00
   -8   -3    2     -1.13      0.00
   -7   -3    2      8.57      0.00
   -6   -3    2     10.35      0.00
   -5   -3    2      5.68      0.00
   -4   -3    2     16.83      0.00
   -3   -3    2     44.01      0.00
   -2   -3    2     44.66      0.00
   -1   -3    2     14.09      0.00
    0   -3    2      1.07      0.00
    1   -3    2     21.08      0.00
    2   -3    2     44.44      0.00
    3   -3    2     46.07      0.00
    4   -3    2     33.28      0.00
    5   -3    2     27.04      0.00
    6   -3    2     21.73      0.00
    7   -3    2      6.25      0.00
    8   -3    2     -6.40      0.00
    9   -3    2     -6.72      0.00
   10   -3    2     -1.19      0.00
   11   -3    2      2.76      0.00
   12   -3    2      1.88      0.00
   13   -3    2     -1.50      0.00
   14   -3    2     -2.15      0.00
   15   -3    2      0.51      0.00
   16   -3    2      0.85      0.00
   17   -3    2     -3.04      0.00
   18   -3    2     -5.59      0.00
   19   -3    2     -5.35      0.00
   20   -3    2     -4.95      0.00
   21   -3    2     -3.37      0.00
   22   -3    2     -1.13      0.00
  -22   -2    2      3.08      0.00
  -21   -2    2      2.77      0.00
  -20   -2    2     -0.78      0.00
  -19   -2    2     -1.55      0.00
  -18   -2    2     -0.07      0.00
  -17   -2    2      0.22      0.00
  -16   -2    2      1.20      0.00
  -15   -2    2     -0.53      0.00
  -14   -2    2     -3.83      0.00
  -13   -2    2     -2.59      0.00
  -12   -2    2      1.15      0.00
  -11   -2    2      3.42      0.00
  -10   -2    2      2.30      0.00
   -9   -2    2      3.01      0.00
   -8   -2    2      9.47      0.00
   -7   -2    2     12.91      0.00
   -6   -2    2      7.92      0.00
   -5   -2    2      2.26      0.00
   -4   -2    2     19.32      0.00
   -3   -2    2     58.70      0.00
   -2   -2    2     70.60      0.00
   -1   -2    2     55.77      0.00
    0   -2    2     71.00      0.00
    1   -2    2     97.96      0.00
    2   -2    2     80.85      0.00
    3   -2    2     33.18      0.00
    4   -2    2      1.79      0.00
    5   -2    2      1.06      0.00
    6   -2    2      6.56      0.00
    7   -2    2      0.75      0.00
    8   -2    2     -2.36      0.00
    9   -2    2      3.19      0.00
   10   -2    2      6.29      0.00
   11   -2    2      4.29      0.00
   12   -2    2      0.61      0.00
   13   -2    2     -1.70      0.00
   14   -2    2     -0.12      0.00
   15   -2    2      3.14      0.00
   16   -2    2      2.67      0.00
   17   -2    2     -1.18      0.00
   18   -2    2     -1.63      0.00
   19   -2    2      1.49      0.00
   20   -2    2      2.79      0.00
   21   -2    2      2.58      0.00
   22   -2    2      1.53      0.00
  -22   -1    2      0.11      0.00
  -21   -1    2      0.23      0.00
  -20   -1    2     -0.57      0.00
  -19   -1    2     -0.64      0.00
  -18   -1    2      1.66      0.00
  -17   -1    2      2.04      0.00
  -16   -1    2      0.76      0.00
  -15   -1    2     -0.87      0.00
  -14   -1    2     -0.75      0.00
  -13   -1    2      3.84      0.00
  -12   -1    2      8.19      0.00
  -11   -1    2      6.31      0.00
  -10   -1    2     -1.26      0.00
   -9   -1    2     -4.95      0.00
   -8   -1    2     -0.44      0.00
   -7   -1    2      2.91      0.00
   -6   -1    2      4.59      0.00
   -5   -1    2     15.95      0.00
   -4   -1    2     47.11      0.00
   -3   -1    2     69.77      0.00
   -2   -1    2     21.23      0.00
   -1   -1    2    -60.14      0.00
    0   -1    2    -62.35      0.00
    1   -1    2     -7.79      0.00
    2   -1    2     12.23      0.00
    3   -1    2      5.80      0.00
    4   -1    2     10.94      0.00
    5   -1    2     21.15      0.00
    6   -1    2     17.93      0.00
    7   -1    2      1.82      0.00
    8   -1    2     -6.89      0.00
    9   -1    2     -3.57      0.00
   10   -1    2     -1.69      0.00
   11   -1    2     -2.80      0.00
   12   -1    2     -3.32      0.00
   13   -1    2     -3.13      0.00
   14   -1    2     -1.44      0.00
   15   -1    2     -0.10      0.00
   16   -1    2     -1.83      0.00
   17   -1    2     -4.07      0.00
   18   -1    2     -1.46      0.00
   19   -1    2      3.00      0.00
   20   -1    2      2.43      0.00
   21   -1    2     -0.22      0.00
   22   -1    2     -1.16      0.00
   23   -1    2     -2.14      0.00
  -22    0    2      0.50      0.00
  -21    0    2      2.59      0.00
  -20    0    2      2.34      0.00
  -19    0    2     -0.08      0.00
  -18    0    2      1.21      0.00
  -17    0    2      2.00      0.00
  -16    0    2     -0.55      0.00
  -15    0    2     -2.39      0.00
  -14    0    2     -1.22      0.00
  -13    0    2      2.07      0.00
  -12    0    2      2.74      0.00
  -11    0    2     -0.96      0.00
  -10    0    2     -4.01      0.00
   -9    0    2     -0.32      0.00
   -8    0    2      6.16      0.00
   -7    0    2      4.18      0.00
   -6    0    2     -2.54      0.00
   -5    0    2     -4.62      0.00
   -4    0    2     -3.87      0.00
   -3    0    2    -17.70      0.00
   -2    0    2    -58.52      0.00
   -1    0    2    -58.76      0.00
    0    0    2     39.74      0.00
    1    0    2    120.52      0.00
    2    0    2     75.75      0.00
    3    0    2     -8.07      0.00
    4    0    2    -37.93      0.00
    5    0    2    -32.65      0.00
    6    0    2    -27.91      0.00
    7    0    2    -27.90      0.00
    8    0    2    -19.05      0.00
    9    0    2     -3.34      0.00
   10    0    2      1.58      0.00
   11    0    2     -2.37      0.00
   12    0    2     -5.16      0.00
   13    0    2     -5.93      0.00
   14    0    2     -4.89      0.00
   15    0    2     -3.08      0.00
   16    0    2     -1.73      0.00
   17    0    2     -0.80      0.00
   18    0    2      0.63      0.00
   19    0    2      1.44      0.00
   20    0    2     -0.61      0.00
   21    0    2     -1.62      0.00
   22    0    2      0.10      0.00
  -21    1    2      1.59      0.00
  -20    1    2      1.51      0.00
  -19    1    2     -0.83      0.00
  -18    1    2      0.48      0.00
  -17    1    2      0.98      0.00
  -16    1    2     -1.85      0.00
  -15    1    2     -1.45      0.00
  -14    1    2      2.50      0.00
  -13    1    2      5.14      0.00
  -12    1    2      3.47      0.00
  -11    1    2     -0.46      0.00
  -10    1    2     -1.68      0.00
   -9    1    2      1.47      0.00
   -8    1    2      3.95      0.00
   -7    1    2     -0.89      0.00
   -6    1    2     -5.24      0.00
   -5    1    2      1.48      0.00
   -4    1    2     10.73      0.00
   -3    1    2      2.65      0.00
   -2    1    2    -28.59      0.00
   -1    1    2    -36.56      0.00
    0    1    2      4.79      0.00
    1    1    2      6.58      0.00
    2    1    2    -67.27      0.00
    3    1    2   -104.82      0.00
    4    1    2    -65.43      0.00
    5    1    2    -24.33      0.00
    6    1    2    -14.07      0.00
    7    1    2    -14.41      0.00
    8    1    2     -8.34      0.00
    9    1    2     -0.28      0.00
   10    1    2     -3.13      0.00
   11    1    2     -8.59      0.00
   12    1    2     -7.04      0.00
   13    1    2     -3.52      0.00
   14    1    2     -0.72      0.00
   15    1    2      0.49      0.00
   16    1    2     -0.51      0.00
   17    1    2     -2.72      0.00
   18    1    2     -3.71      0.00
   19    1    2     -1.49      0.00
   20    1    2     -0.19      0.00
   23    1    2     -2.09      0.00
  -20    2    2      0.85      0.00
  -19    2    2     -1.11      0.00
  -18    2    2     -0.24      0.00
  -17    2    2      0.51      0.00
  -16    2    2     -1.50      0.00
  -15    2    2     -1.01      0.00
  -14    2    2      1.82      0.00
  -13    2    2      2.83      0.00
  -12    2    2      0.77      0.00
  -11    2    2     -1.83      0.00
  -10    2    2     -0.63      0.00
   -9    2    2      4.58      0.00
   -8    2    2      8.83      0.00
   -7    2    2      6.71      0.00
   -6    2    2      3.71      0.00
   -5    2    2      5.89      0.00
   -4    2    2     -0.35      0.00
   -3    2    2    -23.88      0.00
   -2    2    2    -44.06      0.00
   -1    2    2    -25.07      0.00
    0    2    2     24.61      0.00
    1    2    2     28.19      0.00
    2    2    2    -24.65      0.00
    3    2    2    -40.35      0.00
    4    2    2     -5.44      0.00
    5    2    2     10.44      0.00
    6    2    2     -0.37      0.00
    7    2    2     -6.97      0.00
    8    2    2     -1.65      0.00
    9    2    2      4.12      0.00
   10    2    2     -0.59      0.00
   11    2    2     -5.35      0.00
   12    2    2     -2.16      0.00
   13    2    2      1.35      0.00
   14    2    2      2.61      0.00
   15    2    2      2.17      0.00
   16    2    2      1.52      0.00
   17    2    2      1.60      0.00
   18    2    2      0.94      0.00
   19    2    2      1.54      0.00
   20    2    2      1.06      0.00
   21    2    2     -2.07      0.00
   23    2    2     -1.23      0.00
  -21    3    2      1.09      0.00
  -20    3    2      0.22      0.00
  -19    3    2     -1.34      0.00
  -18    3    2     -0.31      0.00
  -17    3    2      0.54      0.00
  -16    3    2     -0.98      0.00
  -15    3    2      0.01      0.00
  -14    3    2      3.12      0.00
  -13    3    2      2.94      0.00
  -12    3    2     -1.11      0.00
  -11    3    2     -3.97      0.00
  -10    3    2     -1.39      0.00
   -9    3    2      2.87      0.00
   -8    3    2      2.04      0.00
   -7    3    2     -4.94      0.00
   -6    3    2     -8.82      0.00
   -5    3    2     -2.42      0.00
   -4    3    2      2.25      0.00
   -2    3    2      9.72      0.00
   -1    3    2     35.80      0.00
    0    3    2     55.50      0.00
    1    3    2     37.68      0.00
    2    3    2      0.05      0.00
    3    3    2     -0.92      0.00
    4    3    2     24.94      0.00
    5    3    2     26.90      0.00
    6    3    2     12.66      0.00
    7    3    2      8.95      0.00
    8    3    2     12.80      0.00
    9    3    2     11.71      0.00
   10    3    2      2.87      0.00
   11    3    2     -1.02      0.00
   12    3    2      3.05      0.00
   13    3    2      5.05      0.00
   14    3    2      4.84      0.00
   15    3    2      3.72      0.00
   16    3    2      2.34      0.00
   17    3    2      1.86      0.00
   18    3    2      0.40      0.00
   19    3    2      1.43      0.00
   20    3    2      2.86      0.00
   21    3    2      0.00      0.00
   23    3    2      2.11      0.00
  -20    4    2      1.24      0.00
  -19    4    2      0.06      0.00
  -18    4    2     -0.85      0.00
  -17    4    2     -1.24      0.00
  -16    4    2     -1.61      0.00
  -15    4    2     -0.11      0.00
  -14    4    2      2.02      0.00
  -13    4    2      1.51      0.00
  -12    4    2     -0.44      0.00
  -11    4    2     -0.70      0.00
  -10    4    2      1.05      0.00
   -9    4    2      1.37      0.00
   -8    4    2     -1.55      0.00
   -7    4    2     -4.87      0.00
   -6    4    2     -3.23      0.00
   -5    4    2      3.86      0.00
   -4    4    2      4.86      0.00
   -3    4    2     -2.01      0.00
   -2    4    2     -1.45      0.00
   -1    4    2      5.48      0.00
    0    4    2      4.82      0.00
    1    4    2     -6.33      0.00
    2    4    2    -16.53      0.00
    3    4    2     -8.20      0.00
    4    4    2      9.23      0.00
    5    4    2     11.30      0.00
    6    4    2      5.18      0.00
    7    4    2      6.15      0.00
    8    4    2     10.21      0.00
    9    4    2      9.24      0.00
   10    4    2      3.33      0.00
   11    4    2      2.29      0.00
   12    4    2      6.14      0.00
   13    4    2      6.44      0.00
   14    4    2      4.94      0.00
   15    4    2      2.34      0.00
   16    4    2     -0.19      0.00
   17    4    2      0.55      0.00
   18    4    2      0.50      0.00
   19    4    2      1.12      0.00
   20    4    2      2.38      0.00
   21    4    2     -0.47      0.00
   22    4    2     -1.03      0.00
   23    4    2      1.29      0.00
  -20    5    2     -3.41      0.00
  -19    5    2     -5.19      0.00
  -18    5    2     -4.38      0.00
  -17    5    2     -3.14      0.00
  -16    5    2     -3.32      0.00
  -15    5    2     -2.79      0.00
  -14    5    2     -0.61      0.00
  -13    5    2     -0.25      0.00
  -12    5    2     -2.31      0.00
  -11    5    2     -3.22      0.00
  -10    5    2     -1.47      0.00
   -9    5    2     -0.25      0.00
   -8    5    2     -2.60      0.00
   -7    5    2     -5.86      0.00
   -6    5    2     -5.10      0.00
   -5    5    2     -1.51      0.00
   -4    5    2     -2.82      0.00
   -3    5    2     -7.00      0.00
   -2    5    2     -1.80      0.00
   -1    5    2      8.74      0.00
    0    5    2     12.22      0.00
    1    5    2      9.44      0.00
    2    5    2      5.19      0.00
    3    5    2      5.63      0.00
    4    5    2     11.33      0.00
    5    5    2     11.73      0.00
    6    5    2      6.81      0.00
    7    5    2      4.76      0.00
    8    5    2      5.13      0.00
    9    5    2      2.96      0.00
   10    5    2     -1.73      0.00
   11    5    2     -1.88      0.00
   12    5    2      1.12      0.00
   13    5    2      0.39      0.00
   14    5    2     -0.73      0.00
   15    5    2     -1.72      0.00
   16    5    2     -2.78      0.00
   17    5    2     -0.58      0.00
   18    5    2      0.08      0.00
   19    5    2     -0.14      0.00
   20    5    2      1.29      0.00
   21    5    2     -1.01      0.00
   22    5    2     -2.67      0.00
   23    5    2     -0.79      0.00
   24    5    2     -1.50      0.00
  -17    6    2     -0.64      0.00
  -16    6    2     -2.05      0.00
  -15    6    2     -1.06      0.00
  -14    6    2      0.22      0.00
  -13    6    2     -1.51      0.00
  -12    6    2     -3.84      0.00
  -11    6    2     -2.89      0.00
  -10    6    2     -0.84      0.00
   -9    6    2     -1.02      0.00
   -8    6    2     -2.29      0.00
   -7    6    2     -0.52      0.00
   -6    6    2      4.86      0.00
   -5    6    2      8.08      0.00
   -4    6    2      5.63      0.00
   -3    6    2      2.19      0.00
   -2    6    2      2.57      0.00
   -1    6    2      2.85      0.00
    0    6    2     -0.53      0.00
    1    6    2     -3.16      0.00
    2    6    2     -3.37      0.00
    3    6    2     -2.30      0.00
    4    6    2     -0.04      0.00
    5    6    2     -0.42      0.00
    6    6    2     -4.26      0.00
    7    6    2     -7.30      0.00
    8    6    2     -7.52      0.00
    9    6    2     -6.52      0.00
   10    6    2     -5.94      0.00
   11    6    2     -3.10      0.00
   12    6    2      0.50      0.00
   13    6    2      0.08      0.00
   14    6    2     -1.08      0.00
   15    6    2     -2.97      0.00
   16    6    2     -5.82      0.00
   17    6    2     -4.12      0.00
   18    6    2     -2.33      0.00
   19    6    2     -2.93      0.00
   20    6    2     -1.80      0.00
   21    6    2     -2.74      0.00
   22    6    2     -3.83      0.00
   23    6    2     -0.87      0.00
  -18    7    2     -0.22      0.00
  -17    7    2     -2.43      0.00
  -14    7    2      2.11      0.00
  -13    7    2      0.62      0.00
  -12    7    2     -0.94      0.00
  -11    7    2     -0.52      0.00
  -10    7    2      0.00      0.00
   -9    7    2      0.53      0.00
   -8    7    2      2.21      0.00
   -7    7    2      4.62      0.00
   -6    7    2      6.54      0.00
   -5    7    2      4.86      0.00
   -4    7    2      0.26      0.00
   -3    7    2     -2.32      0.00
   -2    7    2     -1.52      0.00
   -1    7    2      1.89      0.00
    0    7    2      5.00      0.00
    1    7    2      2.82      0.00
    2    7    2     -3.18      0.00
    3    7    2     -5.93      0.00
    4    7    2     -3.30      0.00
    5    7    2     -0.06      0.00
    6    7    2     -0.76      0.00
    7    7    2     -4.13      0.00
    8    7    2     -4.19      0.00
    9    7    2     -0.55      0.00
   10    7    2     -0.14      0.00
   11    7    2     -2.31      0.00
   12    7    2     -2.71      0.00
   13    7    2     -2.90      0.00
   14    7    2     -1.94      0.00
   15    7    2     -0.43      0.00
   16    7    2      0.42      0.00
   17    7    2      4.32      0.00
   18    7    2      6.02      0.00
   19    7    2      2.34      0.00
   20    7    2      1.13      0.00
   21    7    2      0.64      0.00
   22    7    2     -1.52      0.00
   23    7    2     -0.56      0.00
   24    7    2      0.85      0.00
  -16    8    2     -2.49      0.00
  -14    8    2      1.37      0.00
  -12    8    2      2.05      0.00
  -11    8    2      4.14      0.00
  -10    8    2      4.07      0.00
   -9    8    2      2.85      0.00
   -8    8    2      2.19      0.00
   -7    8    2      1.34      0.00
   -6    8    2      0.77      0.00
   -5    8    2     -0.33      0.00
   -4    8    2     -1.06      0.00
   -3    8    2      1.74      0.00
   -2    8    2      5.08      0.00
   -1    8    2      6.88      0.00
    0    8    2      6.78      0.00
    1    8    2      1.05      0.00
    2    8    2     -4.39      0.00
    3    8    2     -0.98      0.00
    4    8    2      5.65      0.00
    5    8    2      8.02      0.00
    6    8    2      5.76      0.00
    7    8    2      1.63      0.00
    8    8    2      1.64      0.00
    9    8    2      5.16      0.00
   10    8    2      4.09      0.00
   11    8    2      1.18      0.00
   12    8    2      3.05      0.00
   13    8    2      5.14      0.00
   14    8    2      4.74      0.00
   15    8    2      3.37      0.00
   16    8    2      1.44      0.00
   17    8    2      2.16      0.00
   18    8    2      2.28      0.00
   19    8    2     -1.22      0.00
   20    8    2     -0.86      0.00
   21    8    2      1.90      0.00
   22    8    2      1.55      0.00
   23    8    2      2.66      0.00
   24    8    2      4.44      0.00
  -16    9    2     -2.70      0.00
  -13    9    2      1.68      0.00
  -12    9    2      2.97      0.00
  -11    9    2      2.75      0.00
  -10    9    2      1.88      0.00
   -9    9    2      2.74      0.00
   -8    9    2      4.00      0.00
   -7    9    2      2.62      0.00
   -6    9    2      1.02      0.00
   -5    9    2      0.99      0.00
   -4    9    2      1.53      0.00
   -3    9    2      3.00      0.00
   -2    9    2      2.12      0.00
   -1    9    2     -1.04      0.00
    0    9    2     -2.95      0.00
    1    9    2     -7.10      0.00
    2    9    2     -9.68      0.00
    3    9    2     -2.94      0.00
    4    9    2      4.67      0.00
    5    9    2      4.76      0.00
    6    9    2      1.06      0.00
    7    9    2     -1.04      0.00
    8    9    2      2.13      0.00
    9    9    2      6.33      0.00
   10    9    2      3.87      0.00
   11    9    2     -0.10      0.00
   12    9    2      0.97      0.00
   13    9    2      1.55      0.00
   14    9    2     -0.45      0.00
   15    9    2     -1.04      0.00
   16    9    2     -0.34      0.00
   17    9    2      1.22      0.00
   18    9    2      1.47      0.00
   19    9    2     -0.87      0.00
   20    9    2      0.39      0.00
   21    9    2      3.61      0.00
   22    9    2      1.84      0.00
   23    9    2     -0.34      0.00
   24    9    2      0.21      0.00
  -17   10    2     -5.08      0.00
  -16   10    2     -4.03      0.00
  -15   10    2     -2.77      0.00
  -14   10    2     -2.55      0.00
  -13   10    2     -0.10      0.00
  -12   10    2      2.74      0.00
  -11   10    2      3.12      0.00
  -10   10    2      2.72      0.00
   -9   10    2      2.24      0.00
   -8   10    2      0.35      0.00
   -7   10    2     -2.29      0.00
   -6   10    2     -1.78      0.00
   -5   10    2      1.15      0.00
   -4   10    2      1.62      0.00
   -3   10    2      0.33      0.00
   -2   10    2     -1.78      0.00
   -1   10    2     -3.54      0.00
    0   10    2     -1.69      0.00
    1   10    2     -0.94      0.00
    2   10    2     -1.60      0.00
    3   10    2      3.19      0.00
    4   10    2      7.24      0.00
    5   10    2      3.88      0.00
    6   10    2     -0.31      0.00
    7   10    2      0.12      0.00
    8   10    2      3.43      0.00
    9   10    2      4.15      0.00
   10   10    2      0.94      0.00
   11   10    2      0.26      0.00
   12   10    2      3.61      0.00
   13   10    2      4.85      0.00
   14   10    2      2.82      0.00
   15   10    2      1.02      0.00
   16   10    2      0.25      0.00
   17   10    2      0.49      0.00
   18   10    2      0.82      0.00
   19   10    2     -0.28      0.00
   20   10    2     -0.01      0.00
   21   10    2      1.76      0.00
   22   10    2      0.76      0.00
   23   10    2     -0.65      0.00
   24   10    2      0.14      0.00
  -16   11    2      0.85      0.00
  -15   11    2      4.05      0.00
  -14   11    2      6.05      0.00
  -13   11    2      7.27      0.00
  -12   11    2      5.34      0.00
  -11   11    2      0.84      0.00
  -10   11    2     -1.71      0.00
   -9   11    2     -2.28      0.00
   -8   11    2     -2.80      0.00
   -7   11    2     -3.01      0.00
   -6   11    2     -1.57      0.00
   -5   11    2      0.55      0.00
   -4   11    2      0.53      0.00
   -3   11    2      0.00      0.00
   -2   11    2     -0.15      0.00
   -1   11    2     -1.09      0.00
    0   11    2     -0.36      0.00
    1   11    2     -0.14      0.00
    2   11    2     -1.32      0.00
    3   11    2      2.08      0.00
    4   11    2      5.38      0.00
    5   11    2      1.79      0.00
    6   11    2     -1.66      0.00
    7   11    2      0.68      0.00
    8   11    2      3.77      0.00
    9   11    2      2.42      0.00
   10   11    2     -0.19      0.00
   11   11    2      0.37      0.00
   12   11    2      1.08      0.00
   13   11    2     -0.66      0.00
   14   11    2     -2.90      0.00
   15   11    2     -3.38      0.00
   16   11    2     -0.95      0.00
   17   11    2      1.47      0.00
   18   11    2      0.31      0.00
   19   11    2     -2.35      0.00
   20   11    2     -2.18      0.00
   21   11    2      0.27      0.00
   22   11    2     -0.32      0.00
   23   11    2     -3.92      0.00
   24   11    2     -4.98      0.00
  -16   12    2      1.57      0.00
  -15   12    2      1.89      0.00
  -14   12    2      1.88      0.00
  -13   12    2      2.46      0.00
  -12   12    2      2.09      0.00
  -11   12    2      1.20      0.00
  -10   12    2      1.46      0.00
   -9   12    2      1.02      0.00
   -8   12    2     -0.16      0.00
   -7   12    2     -0.07      0.00
   -6   12    2      1.15      0.00
   -5   12    2      1.77      0.00
   -4   12    2     -0.34      0.00
   -3   12    2     -3.30      0.00
   -2   12    2     -3.96      0.00
   -1   12    2     -2.55      0.00
    0   12    2      1.41      0.00
    1   12    2      5.01      0.00
    2   12    2      4.99      0.00
    3   12    2      4.88      0.00
    4   12    2      3.51      0.00
    5   12    2     -1.55      0.00
    6   12    2     -3.24      0.00
    7   12    2      0.78      0.00
    8   12    2      2.64      0.00
    9   12    2     -0.99      0.00
   10   12    2     -3.74      0.00
   11   12    2     -2.99      0.00
   12   12    2     -3.25      0.00
   13   12    2     -3.29      0.00
   14   12    2     -1.39      0.00
   15   12    2     -0.24      0.00
   16   12    2      1.84      0.00
   17   12    2      3.43      0.00
   18   12    2      1.20      0.00
   19   12    2     -0.27      0.00
   20   12    2      0.50      0.00
   21   12    2     -0.55      0.00
   22   12    2     -4.05      0.00
   23   12    2     -6.87      0.00
   24   12    2     -5.17      0.00
  -15   13    2     -0.06      0.00
  -14   13    2      1.70      0.00
  -13   13    2      3.05      0.00
  -12   13    2      2.11      0.00
  -11   13    2      0.17      0.00
  -10   13    2     -0.64      0.00
   -9   13    2     -0.71      0.00
   -8   13    2      0.10      0.00
   -7   13    2      1.06      0.00
   -6   13    2      0.11      0.00
   -5   13    2     -1.91      0.00
   -4   13    2     -3.64      0.00
   -3   13    2     -3.61      0.00
   -2   13    2     -0.70      0.00
   -1   13    2      2.30      0.00
    0   13    2      3.58      0.00
    1   13    2      3.03      0.00
    2   13    2      0.84      0.00
    3   13    2      0.07      0.00
    4   13    2      0.37      0.00
    5   13    2     -0.08      0.00
    6   13    2      1.33      0.00
    7   13    2      3.57      0.00
    8   13    2      1.86      0.00
    9   13    2     -2.95      0.00
   10   13    2     -4.83      0.00
   11   13    2     -3.33      0.00
   12   13    2     -3.51      0.00
   13   13    2     -3.10      0.00
   14   13    2     -0.66      0.00
   15   13    2     -0.56      0.00
   16   13    2      0.45      0.00
   17   13    2      1.86      0.00
   18   13    2     -1.65      0.00
   19   13    2     -3.94      0.00
   20   13    2     -3.08      0.00
   21   13    2     -4.56      0.00
   22   13    2     -5.87      0.00
   23   13    2     -4.72      0.00
  -14   14    2      2.89      0.00
  -13   14    2      2.90      0.00
  -12   14    2      1.32      0.00
  -11   14    2      0.05      0.00
  -10   14    2     -0.18      0.00
   -9   14    2     -0.21      0.00
   -8   14    2      0.12      0.00
   -7   14    2      0.53      0.00
   -6   14    2      0.09      0.00
   -5   14    2     -0.35      0.00
   -4   14    2     -0.50      0.00
   -3   14    2     -0.18      0.00
   -2   14    2      1.43      0.00
   -1   14    2      2.47      0.00
    0   14    2      2.04      0.00
    1   14    2      1.76      0.00
    2   14    2      1.64      0.00
    3   14    2      0.73      0.00
    4   14    2     -1.48      0.00
    5   14    2     -2.99      0.00
    6   14    2     -1.43      0.00
    7   14    2      0.38      0.00
    8   14    2     -0.51      0.00
    9   14    2     -2.62      0.00
   10   14    2     -2.57      0.00
   11   14    2     -0.43      0.00
   12   14    2     -0.88      0.00
   13   14    2     -2.11      0.00
   14   14    2     -1.27      0.00
   15   14    2     -2.53      0.00
   16   14    2     -3.24      0.00
   17   14    2     -2.20      0.00
   18   14    2     -4.47      0.00
   19   14    2     -4.51      0.00
   20   14    2     -1.91      0.00
   21   14    2     -4.37      0.00
   22   14    2     -6.27      0.00
   23   14    2     -3.66      0.00
  -13   15    2     -2.02      0.00
  -12   15    2     -2.78      0.00
  -11   15    2     -3.20      0.00
  -10   15    2     -2.88      0.00
   -9   15    2     -1.51      0.00
   -8   15    2      0.15      0.00
   -7   15    2      0.63      0.00
   -6   15    2     -0.32      0.00
   -5   15    2     -1.18      0.00
   -4   15    2     -0.75      0.00
   -3   15    2      1.09      0.00
   -2   15    2      3.46      0.00
   -1   15    2      4.34      0.00
    0   15    2      3.16      0.00
    1   15    2      1.26      0.00
    2   15    2     -0.45      0.00
    3   15    2     -1.55      0.00
    4   15    2     -1.50      0.00
    5   15    2      0.58      0.00
    6   15    2      3.03      0.00
    7   15    2      2.12      0.00
    8   15    2     -0.80      0.00
    9   15    2     -2.51      0.00
   10   15    2     -2.61      0.00
   11   15    2     -1.61      0.00
   12   15    2     -2.17      0.00
   13   15    2     -2.02      0.00
   14   15    2      1.91      0.00
   15   15    2      2.66      0.00
   16   15    2      0.26      0.00
   17   15    2      0.17      0.00
   18   15    2     -0.73      0.00
   19   15    2     -0.47      0.00
   20   15    2      0.89      0.00
   21   15    2     -2.61      0.00
   22   15    2     -3.59      0.00
   23   15    2      0.97      0.00
  -12   16    2     -0.67      0.00
  -11   16    2     -1.27      0.00
  -10   16    2     -0.90      0.00
   -9   16    2      0.10      0.00
   -8   16    2     -0.31      0.00
   -7   16    2     -1.47      0.00
   -6   16    2     -1.84      0.00
   -5   16    2     -1.73      0.00
   -4   16    2     -1.06      0.00
   -3   16    2      0.40      0.00
   -2   16    2      1.02      0.00
   -1   16    2     -0.25      0.00
    0   16    2     -2.11      0.00
    1   16    2     -2.84      0.00
    2   16    2     -1.64      0.00
    3   16    2      0.06      0.00
    4   16    2     -0.32      0.00
    5   16    2     -1.56      0.00
    6   16    2     -1.56      0.00
    7   16    2     -1.84      0.00
    8   16    2     -2.37      0.00
    9   16    2     -1.86      0.00
   10   16    2     -0.44      0.00
   11   16    2      1.85      0.00
   12   16    2      1.90      0.00
   13   16    2      0.25      0.00
   14   16    2      1.08      0.00
   15   16    2     -0.04      0.00
   16   16    2     -2.60      0.00
   17   16    2      0.14      0.00
   18   16    2      2.49      0.00
   19   16    2      1.00      0.00
   20   16    2     -1.66      0.00
   21   16    2     -6.60      0.00
   22   16    2     -7.14      0.00
  -11   17    2     -1.29      0.00
  -10   17    2      0.14      0.00
   -9   17    2      2.40      0.00
   -8   17    2      2.08      0.00
   -7   17    2      0.79      0.00
   -6   17    2      0.19      0.00
   -5   17    2     -0.61      0.00
   -4   17    2     -0.58      0.00
   -3   17    2      0.29      0.00
   -2   17    2     -0.54      0.00
   -1   17    2     -2.21      0.00
    0   17    2     -2.34      0.00
    1   17    2     -1.91      0.00
    2   17    2     -1.81      0.00
    3   17    2     -1.82      0.00
    4   17    2     -2.50      0.00
    5   17    2     -2.45      0.00
    6   17    2     -0.75      0.00
    7   17    2     -0.48      0.00
    8   17    2     -1.96      0.00
    9   17    2     -2.13      0.00
   10   17    2     -1.01      0.00
   11   17    2     -0.56      0.00
   12   17    2     -2.21      0.00
   13   17    2     -2.91      0.00
   14   17    2      0.61      0.00
   15   17    2      1.80      0.00
   16   17    2     -0.82      0.00
   17   17    2      0.65      0.00
   18   17    2      2.35      0.00
   19   17    2     -0.34      0.00
   20   17    2     -2.50      0.00
   21   17    2     -3.58      0.00
   22   17    2     -1.82      0.00
  -10   18    2      2.79      0.00
   -9   18    2      3.98      0.00
   -8   18    2      0.92      0.00
   -7   18    2     -1.20      0.00
   -6   18    2     -0.35      0.00
   -5   18    2      0.17      0.00
   -4   18    2      0.36      0.00
   -3   18    2      0.42      0.00
   -2   18    2     -0.89      0.00
   -1   18    2     -1.79      0.00
    0   18    2     -1.34      0.00
    1   18    2     -1.46      0.00
    2   18    2     -1.72      0.00
    3   18    2     -1.12      0.00
    4   18    2     -1.26      0.00
    5   18    2     -2.00      0.00
    6   18    2     -1.62      0.00
    7   18    2     -1.28      0.00
    8   18    2     -1.73      0.00
    9   18    2     -0.99      0.00
   10   18    2      0.80      0.00
   11   18    2      1.15      0.00
   12   18    2     -0.48      0.00
   13   18    2     -1.19      0.00
   14   18    2      0.81      0.00
   15   18    2      1.53      0.00
   16   18    2      0.64      0.00
   17   18    2      3.23      0.00
   18   18    2      4.79      0.00
   19   18    2      0.66      0.00
   20   18    2     -3.21      0.00
   21   18    2     -4.66      0.00
   -9   19    2      1.41      0.00
   -8   19    2     -1.11      0.00
   -7   19    2     -1.27      0.00
   -6   19    2      0.21      0.00
   -5   19    2     -0.18      0.00
   -4   19    2     -0.25      0.00
   -3   19    2      0.82      0.00
   -2   19    2      0.96      0.00
   -1   19    2      0.86      0.00
    0   19    2      1.22      0.00
    1   19    2      1.54      0.00
    2   19    2      2.14      0.00
    3   19    2      2.75      0.00
    4   19    2      2.85      0.00
    5   19    2      2.89      0.00
    6   19    2      2.92      0.00
    7   19    2      2.31      0.00
    8   19    2      1.00      0.00
    9   19    2      0.46      0.00
   10   19    2      1.11      0.00
   11   19    2      0.97      0.00
   12   19    2     -0.05      0.00
   13   19    2      0.29      0.00
   14   19    2      1.69      0.00
   15   19    2      1.39      0.00
   16   19    2     -0.19      0.00
   17   19    2      0.32      0.00
   18   19    2      1.12      0.00
   19   19    2     -1.05      0.00
   20   19    2     -2.78      0.00
   21   19    2     -2.05      0.00
   -7   20    2     -2.61      0.00
   -6   20    2     -1.46      0.00
   -5   20    2     -1.00      0.00
   -4   20    2     -0.16      0.00
   -3   20    2      0.58      0.00
   -2   20    2     -0.26      0.00
   -1   20    2     -1.16      0.00
    0   20    2     -0.88      0.00
    1   20    2      0.48      0.00
    2   20    2      1.67      0.00
    3   20    2      1.55      0.00
    4   20    2      1.61      0.00
    5   20    2      1.96      0.00
    6   20    2      0.88      0.00
    7   20    2      0.08      0.00
    8   20    2      0.71      0.00
    9   20    2      1.35      0.00
   10   20    2      2.23      0.00
   11   20    2      2.55      0.00
   12   20    2      1.08      0.00
   13   20    2     -0.54      0.00
   14   20    2     -1.01      0.00
   15   20    2     -0.62      0.00
   16   20    2     -0.32      0.00
   17   20    2     -0.65      0.00
   18   20    2     -1.31      0.00
   19   20    2     -2.75      0.00
   20   20    2     -3.97      0.00
   -6   21    2      1.58      0.00
   -5   21    2      1.14      0.00
   -4   21    2      0.17      0.00
   -3   21    2      0.27      0.00
   -2   21    2      0.16      0.00
   -1   21    2     -0.79      0.00
    0   21    2     -1.49      0.00
    1   21    2     -0.59      0.00
    2   21    2      0.26      0.00
    3   21    2     -0.48      0.00
    4   21    2     -0.15      0.00
    5   21    2      0.76      0.00
    6   21    2     -0.68      0.00
    7   21    2     -1.24      0.00
    8   21    2      0.20      0.00
    9   21    2     -0.16      0.00
   10   21    2     -0.58      0.00
   11   21    2      0.47      0.00
   12   21    2     -0.04      0.00
   13   21    2     -1.08      0.00
   14   21    2     -0.10      0.00
   15   21    2      1.83      0.00
   16   21    2      2.34      0.00
   17   21    2      1.04      0.00
   18   21    2      0.65      0.00
   19   21    2      0.97      0.00
   -4   22    2     -0.07      0.00
   -3   22    2      1.09      0.00
   -2   22    2      0.28      0.00
   -1   22    2     -2.43      0.00
    0   22    2     -3.30      0.00
    1   22    2     -1.22      0.00
    2   22    2     -0.18      0.00
    3   22    2     -1.51      0.00
    4   22    2     -1.16      0.00
    5   22    2     -0.09      0.00
    6   22    2     -1.83      0.00
    7   22    2     -2.22      0.00
    8   22    2      0.13      0.00
    9   22    2      0.33      0.00
   10   22    2      0.36      0.00
   11   22    2      2.05      0.00
   12   22    2      0.99      0.00
   13   22    2     -0.78      0.00
   14   22    2      0.91      0.00
   15   22    2      2.94      0.00
   16   22    2      2.00      0.00
   17   22    2     -0.35      0.00
   18   22    2     -0.30      0.00
   -2   23    2      2.40      0.00
   -1   23    2      0.94      0.00
    0   23    2      0.70      0.00
    1   23    2      1.57      0.00
    2   23    2      0.46      0.00
    3   23    2     -1.99      0.00
    4   23    2     -2.04      0.00
    5   23    2     -1.11      0.00
    6   23    2     -1.90      0.00
    7   23    2     -0.97      0.00
    8   23    2      1.78      0.00
    9   23    2      1.34      0.00
   10   23    2      0.00      0.00
   11   23    2      0.04      0.00
   12   23    2     -2.46      0.00
   13   23    2     -4.41      0.00
   14   23    2     -1.44      0.00
   15   23    2      1.31      0.00
   16   23    2      0.76      0.00
   17   23    2     -0.01      0.00
    0   24    2     -0.04      0.00
    1   24    2      1.34      0.00
    2   24    2      1.04      0.00
    3   24    2      0.11      0.00
    4   24    2      1.00      0.00
    5   24    2      1.74      0.00
    6   24    2      0.03      0.00
    7   24    2     -1.03      0.00
    8   24    2     -0.11      0.00
    9   24    2     -0.74      0.00
   10   24    2     -2.13      0.00
   11   24    2     -2.23      0.00
   12   24    2     -2.53      0.00
   13   24    2     -0.34      0.00
   14   24    2      4.87      0.00
   15   24    2      5.66      0.00
    4   25    2     -0.01      0.00
    5   25    2     -0.04      0.00
    6   25    2     -1.15      0.00
    7   25    2     -0.93      0.00
    8   25    2      0.64      0.00
    9   25    2      0.11      0.00
   10   25    2     -1.69      0.00
   11   25    2     -1.61      0.00
   12   25    2     -0.63      0.00
  -10  -25    3      2.44      0.00
   -9  -25    3      0.92      0.00
   -8  -25    3     -0.38      0.00
   -7  -25    3     -0.53      0.00
   -6  -25    3     -1.63      0.00
   -5  -25    3     -2.07      0.00
   -4  -25    3     -1.47      0.00
   -3  -25    3     -1.93      0.00
  -13  -24    3      1.54      0.00
  -12  -24    3      2.93      0.00
  -11  -24    3      1.93      0.00
  -10  -24    3      0.54      0.00
   -9  -24    3      0.34      0.00
   -8  -24    3      1.38      0.00
   -7  -24    3      1.15      0.00
   -6  -24    3     -1.56      0.00
   -5  -24    3     -1.79      0.00
   -4  -24    3      1.21      0.00
   -3  -24    3      2.48      0.00
   -2  -24    3      2.10      0.00
   -1  -24    3      1.93      0.00
    0  -24    3      1.50      0.00
    1  -24    3      0.39      0.00
  -15  -23    3      1.62      0.00
  -14  -23    3      0.62      0.00
  -13  -23    3      0.45      0.00
  -12  -23    3      0.98      0.00
  -11  -23    3      0.37      0.00
  -10  -23    3      0.43      0.00
   -9  -23    3      0.72      0.00
   -8  -23    3     -0.46      0.00
   -7  -23    3     -2.25      0.00
   -6  -23    3     -2.47      0.00
   -5  -23    3      0.89      0.00
   -4  -23    3      3.76      0.00
   -3  -23    3      1.06      0.00
   -2  -23    3     -2.52      0.00
   -1  -23    3     -2.10      0.00
    0  -23    3     -0.40      0.00
    1  -23    3     -0.05      0.00
    2  -23    3     -0.17      0.00
    3  -23    3      0.81      0.00
  -16  -22    3      2.43      0.00
  -15  -22    3      1.99      0.00
  -14  -22    3     -0.98      0.00
  -13  -22    3     -1.29      0.00
  -12  -22    3      0.02      0.00
  -11  -22    3     -0.68      0.00
  -10  -22    3     -1.19      0.00
   -9  -22    3     -0.67      0.00
   -8  -22    3     -0.96      0.00
   -7  -22    3     -1.66      0.00
   -6  -22    3     -1.92      0.00
   -5  -22    3     -0.64      0.00
   -4  -22    3      0.74      0.00
   -3  -22    3     -0.47      0.00
   -2  -22    3     -1.12      0.00
   -1  -22    3      0.75      0.00
    0  -22    3      1.32      0.00
    1  -22    3      0.27      0.00
    2  -22    3      0.22      0.00
    3  -22    3      0.69      0.00
    4  -22    3     -0.34      0.00
    5  -22    3     -2.14      0.00
  -17  -21    3      1.29      0.00
  -16  -21    3      1.68      0.00
  -15  -21    3      0.22      0.00
  -14  -21    3     -0.06      0.00
  -13  -21    3      2.69      0.00
  -12  -21    3      4.46      0.00
  -11  -21    3      2.74      0.00
  -10  -21    3      1.11      0.00
   -9  -21    3      0.45      0.00
   -8  -21    3     -0.82      0.00
   -7  -21    3     -1.39      0.00
   -6  -21    3     -0.69      0.00
   -5  -21    3      1.09      0.00
   -4  -21    3      2.49      0.00
   -3  -21    3      1.02      0.00
   -2  -21    3     -0.40      0.00
   -1  -21    3      0.86      0.00
    0  -21    3      1.31      0.00
    1  -21    3      0.22      0.00
    2  -21    3     -0.22      0.00
    3  -21    3     -0.47      0.00
    4  -21    3     -0.95      0.00
    5  -21    3     -0.69      0.00
    6  -21    3      0.55      0.00
    7  -21    3      1.15      0.00
  -18  -20    3     -1.16      0.00
  -17  -20    3      0.77      0.00
  -16  -20    3      1.71      0.00
  -15  -20    3      0.73      0.00
  -14  -20    3      0.68      0.00
  -13  -20    3      1.48      0.00
  -12  -20    3      0.46      0.00
  -11  -20    3     -1.52      0.00
  -10  -20    3     -1.70      0.00
   -9  -20    3     -1.14      0.00
   -8  -20    3     -1.03      0.00
   -7  -20    3     -0.39      0.00
   -6  -20    3      0.18      0.00
   -5  -20    3      0.96      0.00
   -4  -20    3      2.04      0.00
   -3  -20    3      0.87      0.00
   -2  -20    3     -1.04      0.00
   -1  -20    3     -0.93      0.00
    0  -20    3     -0.75      0.00
    1  -20    3     -0.78      0.00
    2  -20    3      0.48      0.00
    3  -20    3      1.70      0.00
    4  -20    3      2.00      0.00
    5  -20    3      1.96      0.00
    6  -20    3      1.82      0.00
    7  -20    3      1.36      0.00
    8  -20    3      0.36      0.00
    9  -20    3     -0.35      0.00
  -19  -19    3      2.15      0.00
  -18  -19    3      1.87      0.00
  -17  -19    3      2.65      0.00
  -16  -19    3      1.58      0.00
  -15  -19    3     -0.95      0.00
  -14  -19    3     -0.39      0.00
  -13  -19    3      1.47      0.00
  -12  -19    3      0.09      0.00
  -11  -19    3     -2.67      0.00
  -10  -19    3     -3.89      0.00
   -9  -19    3     -3.97      0.00
   -8  -19    3     -2.45      0.00
   -7  -19    3      0.02      0.00
   -6  -19    3      0.53      0.00
   -5  -19    3      0.14      0.00
   -4  -19    3      0.58      0.00
   -3  -19    3     -0.04      0.00
   -2  -19    3     -0.81      0.00
   -1  -19    3      0.15      0.00
    0  -19    3      0.70      0.00
    1  -19    3      0.31      0.00
    2  -19    3      0.66      0.00
    3  -19    3      1.37      0.00
    4  -19    3      1.10      0.00
    5  -19    3     -0.50      0.00
    6  -19    3     -1.98      0.00
    7  -19    3     -2.12      0.00
    8  -19    3     -1.65      0.00
    9  -19    3     -0.98      0.00
   10  -19    3     -0.45      0.00
  -20  -18    3     -4.32      0.00
  -19  -18    3     -4.76      0.00
  -18  -18    3     -3.28      0.00
  -17  -18    3     -1.52      0.00
  -16  -18    3     -1.22      0.00
  -15  -18    3     -2.66      0.00
  -14  -18    3     -1.97      0.00
  -13  -18    3     -0.83      0.00
  -12  -18    3     -3.08      0.00
  -11  -18    3     -4.58      0.00
  -10  -18    3     -3.08      0.00
   -9  -18    3     -1.69      0.00
   -8  -18    3     -0.37      0.00
   -7  -18    3      0.55      0.00
   -6  -18    3     -0.41      0.00
   -5  -18    3     -0.25      0.00
   -4  -18    3      1.86      0.00
   -3  -18    3      1.84      0.00
   -2  -18    3      0.07      0.00
   -1  -18    3     -0.31      0.00
    0  -18    3      0.29      0.00
    1  -18    3      0.70      0.00
    2  -18    3      0.92      0.00
    3  -18    3      0.99      0.00
    4  -18    3      0.41      0.00
    5  -18    3     -0.65      0.00
    6  -18    3     -0.35      0.00
    7  -18    3      0.75      0.00
    8  -18    3      0.39      0.00
    9  -18    3     -0.16      0.00
   10  -18    3     -0.05      0.00
   11  -18    3     -0.75      0.00
  -20  -17    3     -3.17      0.00
  -19  -17    3     -0.15      0.00
  -18  -17    3      1.74      0.00
  -17  -17    3      1.04      0.00
  -16  -17    3     -0.25      0.00
  -15  -17    3     -2.27      0.00
  -14  -17    3     -1.58      0.00
  -13  -17    3      0.79      0.00
  -12  -17    3     -0.58      0.00
  -11  -17    3     -2.13      0.00
  -10  -17    3     -1.28      0.00
   -9  -17    3     -1.28      0.00
   -8  -17    3     -0.73      0.00
   -7  -17    3      0.61      0.00
   -6  -17    3      0.07      0.00
   -5  -17    3     -0.18      0.00
   -4  -17    3      0.65      0.00
   -3  -17    3     -0.02      0.00
   -2  -17    3     -0.70      0.00
   -1  -17    3      0.49      0.00
    0  -17    3      1.67      0.00
    1  -17    3      1.64      0.00
    2  -17    3      1.53      0.00
    3  -17    3      2.23      0.00
    4  -17    3      1.88      0.00
    5  -17    3     -0.44      0.00
    6  -17    3     -1.57      0.00
    7  -17    3     -0.93      0.00
    8  -17    3     -0.54      0.00
    9  -17    3      0.26      0.00
   10  -17    3      0.07      0.00
   11  -17    3     -2.64      0.00
   12  -17    3     -3.95      0.00
  -21  -16    3      0.02      0.00
  -20  -16    3     -0.60      0.00
  -19  -16    3      1.22      0.00
  -18  -16    3      1.86      0.00
  -17  -16    3      0.21      0.00
  -16  -16    3      0.05      0.00
  -15  -16    3     -0.27      0.00
  -14  -16    3      0.02      0.00
  -13  -16    3      1.20      0.00
  -12  -16    3     -0.79      0.00
  -11  -16    3     -1.98      0.00
  -10  -16    3      0.11      0.00
   -9  -16    3      0.47      0.00
   -8  -16    3      0.20      0.00
   -7  -16    3      0.83      0.00
   -6  -16    3     -0.01      0.00
   -5  -16    3     -0.43      0.00
   -4  -16    3      0.11      0.00
   -3  -16    3     -0.62      0.00
   -2  -16    3     -1.01      0.00
   -1  -16    3      0.15      0.00
    0  -16    3      0.91      0.00
    1  -16    3      0.29      0.00
    2  -16    3     -0.93      0.00
    3  -16    3     -1.68      0.00
    4  -16    3     -2.38      0.00
    5  -16    3     -2.78      0.00
    6  -16    3     -0.95      0.00
    7  -16    3      1.11      0.00
    8  -16    3      0.69      0.00
    9  -16    3     -0.47      0.00
   10  -16    3     -2.31      0.00
   11  -16    3     -4.44      0.00
   12  -16    3     -3.14      0.00
   13  -16    3     -0.12      0.00
  -21  -15    3     -0.30      0.00
  -20  -15    3      0.25      0.00
  -19  -15    3      1.10      0.00
  -18  -15    3      1.64      0.00
  -17  -15    3      0.17      0.00
  -16  -15    3      0.84      0.00
  -15  -15    3      1.73      0.00
  -14  -15    3      1.17      0.00
  -13  -15    3      1.59      0.00
  -12  -15    3      0.96      0.00
  -11  -15    3      0.61      0.00
  -10  -15    3      1.69      0.00
   -9  -15    3      0.43      0.00
   -8  -15    3     -0.54      0.00
   -7  -15    3      0.79      0.00
   -6  -15    3      0.63      0.00
   -5  -15    3     -0.34      0.00
   -4  -15    3     -0.36      0.00
   -3  -15    3     -0.08      0.00
   -2  -15    3      0.96      0.00
   -1  -15    3      1.79      0.00
    0  -15    3      1.24      0.00
    1  -15    3      0.56      0.00
    2  -15    3      0.44      0.00
    3  -15    3      0.36      0.00
    4  -15    3     -0.19      0.00
    5  -15    3     -0.52      0.00
    6  -15    3      0.50      0.00
    7  -15    3      1.14      0.00
    8  -15    3      0.17      0.00
    9  -15    3     -0.49      0.00
   10  -15    3     -0.85      0.00
   11  -15    3     -0.67      0.00
   12  -15    3      1.32      0.00
   13  -15    3      2.17      0.00
   14  -15    3      0.75      0.00
  -22  -14    3     -0.52      0.00
  -21  -14    3      2.67      0.00
  -20  -14    3      1.00      0.00
  -19  -14    3     -0.61      0.00
  -18  -14    3      0.28      0.00
  -17  -14    3     -0.61      0.00
  -16  -14    3      0.32      0.00
  -15  -14    3      2.11      0.00
  -14  -14    3      0.34      0.00
  -13  -14    3     -0.81      0.00
  -12  -14    3     -0.57      0.00
  -11  -14    3     -0.47      0.00
  -10  -14    3      0.47      0.00
   -9  -14    3      0.87      0.00
   -8  -14    3      1.72      0.00
   -7  -14    3      2.94      0.00
   -6  -14    3      1.68      0.00
   -5  -14    3      0.15      0.00
   -4  -14    3      0.51      0.00
   -3  -14    3      1.18      0.00
   -2  -14    3      1.17      0.00
   -1  -14    3      0.25      0.00
    0  -14    3     -0.34      0.00
    1  -14    3     -0.09      0.00
    2  -14    3     -0.96      0.00
    3  -14    3     -2.29      0.00
    4  -14    3     -1.15      0.00
    5  -14    3      1.93      0.00
    6  -14    3      3.41      0.00
    7  -14    3      1.69      0.00
    8  -14    3     -0.64      0.00
    9  -14    3     -0.84      0.00
   10  -14    3     -0.01      0.00
   11  -14    3      0.68      0.00
   12  -14    3      1.29      0.00
   13  -14    3      0.88      0.00
   14  -14    3      0.80      0.00
   15  -14    3      2.18      0.00
  -22  -13    3      1.30      0.00
  -21  -13    3      3.87      0.00
  -20  -13    3      2.02      0.00
  -19  -13    3     -0.23      0.00
  -18  -13    3      0.04      0.00
  -17  -13    3     -1.90      0.00
  -16  -13    3     -1.73      0.00
  -15  -13    3      0.72      0.00
  -14  -13    3     -1.08      0.00
  -13  -13    3     -1.95      0.00
  -12  -13    3      0.32      0.00
  -11  -13    3      0.73      0.00
  -10  -13    3      0.37      0.00
   -9  -13    3      0.53      0.00
   -8  -13    3      0.30      0.00
   -7  -13    3     -0.68      0.00
   -6  -13    3     -2.22      0.00
   -5  -13    3     -2.07      0.00
   -4  -13    3     -0.29      0.00
   -3  -13    3      1.15      0.00
   -2  -13    3      1.34      0.00
   -1  -13    3     -0.03      0.00
    0  -13    3     -0.66      0.00
    1  -13    3      0.37      0.00
    2  -13    3      0.74      0.00
    3  -13    3      1.30      0.00
    4  -13    3      3.40      0.00
    5  -13    3      4.04      0.00
    6  -13    3      1.41      0.00
    7  -13    3     -1.39      0.00
    8  -13    3     -1.42      0.00
    9  -13    3      0.10      0.00
   10  -13    3      1.15      0.00
   11  -13    3      1.90      0.00
   12  -13    3      2.06      0.00
   13  -13    3      1.19      0.00
   14  -13    3      1.12      0.00
   15  -13    3      1.72      0.00
   16  -13    3      0.10      0.00
  -22  -12    3      2.69      0.00
  -21  -12    3      3.75      0.00
  -20  -12    3      2.04      0.00
  -19  -12    3      0.42      0.00
  -18  -12    3      0.80      0.00
  -17  -12    3     -0.73      0.00
  -16  -12    3     -0.50      0.00
  -15  -12    3      1.46      0.00
  -14  -12    3     -1.37      0.00
  -13  -12    3     -3.39      0.00
  -12  -12    3     -1.72      0.00
  -11  -12    3     -2.13      0.00
  -10  -12    3     -2.70      0.00
   -9  -12    3     -1.64      0.00
   -8  -12    3     -1.98      0.00
   -7  -12    3     -3.66      0.00
   -6  -12    3     -4.05      0.00
   -5  -12    3     -1.69      0.00
   -4  -12    3      1.16      0.00
   -3  -12    3      2.22      0.00
   -2  -12    3      0.64      0.00
   -1  -12    3     -3.36      0.00
    0  -12    3     -4.74      0.00
    1  -12    3     -2.19      0.00
    2  -12    3     -1.11      0.00
    3  -12    3     -1.29      0.00
    4  -12    3      0.07      0.00
    5  -12    3      0.71      0.00
    6  -12    3     -0.72      0.00
    7  -12    3     -1.85      0.00
    8  -12    3     -1.28      0.00
    9  -12    3      0.20      0.00
   10  -12    3      1.81      0.00
   11  -12    3      2.52      0.00
   12  -12    3      1.07      0.00
   13  -12    3     -0.68      0.00
   14  -12    3      0.12      0.00
   15  -12    3      1.17      0.00
   16  -12    3     -0.86      0.00
   17  -12    3     -3.16      0.00
  -22  -11    3     -0.07      0.00
  -21  -11    3     -0.84      0.00
  -20  -11    3     -0.27      0.00
  -19  -11    3      0.80      0.00
  -18  -11    3      0.97      0.00
  -17  -11    3     -0.67      0.00
  -16  -11    3     -0.59      0.00
  -15  -11    3      0.87      0.00
  -14  -11    3     -0.86      0.00
  -13  -11    3     -2.09      0.00
  -12  -11    3     -1.27      0.00
  -11  -11    3     -1.90      0.00
  -10  -11    3     -1.24      0.00
   -9  -11    3      0.77      0.00
   -8  -11    3      0.38      0.00
   -7  -11    3     -1.06      0.00
   -6  -11    3     -0.14      0.00
   -5  -11    3      3.45      0.00
   -4  -11    3      5.54      0.00
   -3  -11    3      4.18      0.00
   -2  -11    3      1.08      0.00
   -1  -11    3     -2.43      0.00
    0  -11    3     -1.81      0.00
    1  -11    3      2.23      0.00
    2  -11    3      1.97      0.00
    3  -11    3     -0.69      0.00
    4  -11    3     -0.76      0.00
    5  -11    3     -1.11      0.00
    6  -11    3     -2.66      0.00
    7  -11    3     -2.74      0.00
    8  -11    3     -1.23      0.00
    9  -11    3      0.54      0.00
   10  -11    3      1.51      0.00
   11  -11    3      0.59      0.00
   12  -11    3     -1.75      0.00
   13  -11    3     -2.39      0.00
   14  -11    3     -0.25      0.00
   15  -11    3      0.94      0.00
   16  -11    3     -0.70      0.00
   17  -11    3     -1.62      0.00
   18  -11    3      0.47      0.00
  -22  -10    3      0.82      0.00
  -21  -10    3      0.44      0.00
  -20  -10    3      2.29      0.00
  -19  -10    3      3.39      0.00
  -18  -10    3      0.72      0.00
  -17  -10    3     -1.70      0.00
  -16  -10    3     -0.61      0.00
  -15  -10    3      1.19      0.00
  -14  -10    3      0.40      0.00
  -13  -10    3     -1.04      0.00
  -12  -10    3     -0.92      0.00
  -11  -10    3      1.05      0.00
  -10  -10    3      4.32      0.00
   -9  -10    3      5.38      0.00
   -8  -10    3      4.02      0.00
   -7  -10    3      3.52      0.00
   -6  -10    3      4.39      0.00
   -5  -10    3      6.08      0.00
   -4  -10    3      6.02      0.00
   -3  -10    3      3.66      0.00
   -2  -10    3      1.44      0.00
   -1  -10    3     -1.06      0.00
    0  -10    3     -0.66      0.00
    1  -10    3      3.22      0.00
    2  -10    3      2.76      0.00
    3  -10    3     -0.13      0.00
    4  -10    3      0.29      0.00
    5  -10    3      0.10      0.00
    6  -10    3     -1.72      0.00
    7  -10    3     -2.27      0.00
    8  -10    3     -1.55      0.00
    9  -10    3      0.40      0.00
   10  -10    3      2.24      0.00
   11  -10    3      1.44      0.00
   12  -10    3     -0.78      0.00
   13  -10    3     -0.78      0.00
   14  -10    3      1.35      0.00
   15  -10    3      1.84      0.00
   16  -10    3      0.09      0.00
   17  -10    3     -0.53      0.00
   18  -10    3      1.32      0.00
  -22   -9    3      1.77      0.00
  -21   -9    3     -1.62      0.00
  -20   -9    3     -2.05      0.00
  -19   -9    3     -1.24      0.00
  -18   -9    3     -3.60      0.00
  -17   -9    3     -3.69      0.00
  -16   -9    3     -0.63      0.00
  -15   -9    3      0.78      0.00
  -14   -9    3      1.06      0.00
  -13   -9    3      1.65      0.00
  -12   -9    3      2.46      0.00
  -11   -9    3      4.62      0.00
  -10   -9    3      6.22      0.00
   -9   -9    3      4.57      0.00
   -8   -9    3      3.06      0.00
   -7   -9    3      3.23      0.00
   -6   -9    3      3.10      0.00
   -5   -9    3      4.73      0.00
   -4   -9    3      6.03      0.00
   -3   -9    3      3.26      0.00
   -2   -9    3     -0.12      0.00
   -1   -9    3     -2.15      0.00
    0   -9    3     -1.12      0.00
    1   -9    3      1.80      0.00
    2   -9    3     -1.18      0.00
    3   -9    3     -5.79      0.00
    4   -9    3     -4.00      0.00
    5   -9    3     -1.77      0.00
    6   -9    3     -1.76      0.00
    7   -9    3     -0.19      0.00
    8   -9    3      2.14      0.00
    9   -9    3      3.87      0.00
   10   -9    3      3.47      0.00
   11   -9    3      0.05      0.00
   12   -9    3     -2.46      0.00
   13   -9    3     -0.87      0.00
   14   -9    3      2.43      0.00
   15   -9    3      3.66      0.00
   16   -9    3      2.65      0.00
   17   -9    3      1.58      0.00
   18   -9    3      1.30      0.00
   19   -9    3      1.01      0.00
  -22   -8    3      3.07      0.00
  -21   -8    3     -0.54      0.00
  -20   -8    3     -1.22      0.00
  -19   -8    3      0.97      0.00
  -18   -8    3     -1.24      0.00
  -17   -8    3     -3.09      0.00
  -16   -8    3     -1.52      0.00
  -15   -8    3     -0.66      0.00
  -14   -8    3      0.27      0.00
  -13   -8    3      0.58      0.00
  -12   -8    3     -0.38      0.00
  -11   -8    3      1.58      0.00
  -10   -8    3      4.16      0.00
   -9   -8    3      2.84      0.00
   -8   -8    3      1.68      0.00
   -7   -8    3      2.38      0.00
   -6   -8    3      1.96      0.00
   -5   -8    3      2.08      0.00
   -4   -8    3      1.40      0.00
   -3   -8    3     -2.39      0.00
   -2   -8    3     -4.06      0.00
   -1   -8    3     -3.01      0.00
    0   -8    3     -2.07      0.00
    1   -8    3     -1.05      0.00
    2   -8    3     -2.26      0.00
    3   -8    3     -1.83      0.00
    4   -8    3      3.36      0.00
    5   -8    3      4.30      0.00
    6   -8    3      0.57      0.00
    7   -8    3      0.19      0.00
    8   -8    3      2.25      0.00
    9   -8    3      3.50      0.00
   10   -8    3      2.35      0.00
   11   -8    3     -1.28      0.00
   12   -8    3     -2.27      0.00
   13   -8    3      1.98      0.00
   14   -8    3      6.77      0.00
   15   -8    3      7.35      0.00
   16   -8    3      4.43      0.00
   17   -8    3      2.02      0.00
   18   -8    3      2.31      0.00
   19   -8    3      3.83      0.00
   20   -8    3      3.85      0.00
  -22   -7    3      2.39      0.00
  -21   -7    3     -0.66      0.00
  -20   -7    3      0.68      0.00
  -19   -7    3      6.23      0.00
  -18   -7    3      5.90      0.00
  -17   -7    3      2.74      0.00
  -16   -7    3      2.58      0.00
  -15   -7    3      1.39      0.00
  -14   -7    3     -0.24      0.00
  -13   -7    3     -1.25      0.00
  -12   -7    3     -3.07      0.00
  -11   -7    3     -2.81      0.00
  -10   -7    3     -2.24      0.00
   -9   -7    3     -4.93      0.00
   -8   -7    3     -6.44      0.00
   -7   -7    3     -5.16      0.00
   -6   -7    3     -5.19      0.00
   -5   -7    3     -5.94      0.00
   -4   -7    3     -6.72      0.00
   -3   -7    3     -9.36      0.00
   -2   -7    3    -10.52      0.00
   -1   -7    3     -8.53      0.00
    0   -7    3     -6.27      0.00
    1   -7    3     -4.15      0.00
    2   -7    3     -2.46      0.00
    3   -7    3      0.36      0.00
    4   -7    3      4.00      0.00
    5   -7    3      2.22      0.00
    6   -7    3     -1.11      0.00
    7   -7    3      2.20      0.00
    8   -7    3      6.56      0.00
    9   -7    3      5.46      0.00
   10   -7    3      0.86      0.00
   11   -7    3     -2.23      0.00
   12   -7    3      0.91      0.00
   13   -7    3      7.07      0.00
   14   -7    3      8.09      0.00
   15   -7    3      3.83      0.00
   16   -7    3      0.56      0.00
   17   -7    3      0.72      0.00
   18   -7    3      1.73      0.00
   19   -7    3      1.35      0.00
   20   -7    3     -0.07      0.00
  -22   -6    3      0.52      0.00
  -21   -6    3      4.07      0.00
  -20   -6    3      6.45      0.00
  -19   -6    3      7.84      0.00
  -18   -6    3      2.58      0.00
  -17   -6    3     -4.42      0.00
  -16   -6    3     -3.71      0.00
  -15   -6    3     -0.79      0.00
  -14   -6    3     -0.02      0.00
  -13   -6    3     -0.63      0.00
  -12   -6    3     -3.05      0.00
  -11   -6    3     -2.40      0.00
  -10   -6    3      0.47      0.00
   -9   -6    3     -2.39      0.00
   -8   -6    3     -8.66      0.00
   -7   -6    3    -11.11      0.00
   -6   -6    3    -11.08      0.00
   -5   -6    3    -12.54      0.00
   -4   -6    3    -15.40      0.00
   -3   -6    3    -18.68      0.00
   -2   -6    3    -19.15      0.00
   -1   -6    3    -14.05      0.00
    0   -6    3     -7.90      0.00
    1   -6    3     -4.21      0.00
    2   -6    3      0.01      0.00
    3   -6    3      5.48      0.00
    4   -6    3      7.87      0.00
    5   -6    3      5.32      0.00
    6   -6    3      4.62      0.00
    7   -6    3      9.28      0.00
    8   -6    3     10.75      0.00
    9   -6    3      5.45      0.00
   10   -6    3     -0.05      0.00
   11   -6    3     -1.40      0.00
   12   -6    3      1.01      0.00
   13   -6    3      2.95      0.00
   14   -6    3      1.00      0.00
   15   -6    3     -1.62      0.00
   16   -6    3     -1.99      0.00
   17   -6    3     -2.05      0.00
   18   -6    3     -2.00      0.00
   19   -6    3      0.07      0.00
   20   -6    3      2.38      0.00
   21   -6    3      2.14      0.00
  -22   -5    3      0.31      0.00
  -21   -5    3      2.26      0.00
  -20   -5    3     -1.15      0.00
  -19   -5    3     -3.37      0.00
  -18   -5    3     -4.76      0.00
  -17   -5    3     -5.67      0.00
  -16   -5    3     -0.60      0.00
  -15   -5    3      3.44      0.00
  -14   -5    3      1.91      0.00
  -13   -5    3      0.09      0.00
  -12   -5    3     -1.33      0.00
  -11   -5    3     -0.95      0.00
  -10   -5    3     -0.92      0.00
   -9   -5    3     -6.71      0.00
   -8   -5    3    -10.38      0.00
   -7   -5    3     -3.19      0.00
   -6   -5    3      5.42      0.00
   -5   -5    3      4.12      0.00
   -4   -5    3     -1.20      0.00
   -3   -5    3     -1.10      0.00
   -2   -5    3      3.92      0.00
   -1   -5    3     11.02      0.00
    0   -5    3     15.03      0.00
    1   -5    3     13.27      0.00
    2   -5    3     12.53      0.00
    3   -5    3     12.76      0.00
    4   -5    3      6.78      0.00
    5   -5    3     -0.84      0.00
    6   -5    3     -0.73      0.00
    7   -5    3      4.71      0.00
    8   -5    3      6.20      0.00
    9   -5    3      2.40      0.00
   10   -5    3     -0.59      0.00
   11   -5    3      0.32      0.00
   12   -5    3      3.45      0.00
   13   -5    3      4.19      0.00
   14   -5    3      0.01      0.00
   15   -5    3     -4.40      0.00
   16   -5    3     -5.26      0.00
   17   -5    3     -4.65      0.00
   18   -5    3     -3.33      0.00
   19   -5    3     -1.38      0.00
   20   -5    3     -1.66      0.00
   21   -5    3     -3.54      0.00
  -22   -4    3      0.61      0.00
  -21   -4    3      4.03      0.00
  -20   -4    3      0.05      0.00
  -19   -4    3     -2.39      0.00
  -18   -4    3     -1.23      0.00
  -17   -4    3     -1.55      0.00
  -16   -4    3      1.02      0.00
  -15   -4    3      2.75      0.00
  -14   -4    3     -0.83      0.00
  -13   -4    3     -4.02      0.00
  -12   -4    3     -4.56      0.00
  -11   -4    3     -0.19      0.00
  -10   -4    3      5.90      0.00
   -9   -4    3      5.16      0.00
   -8   -4    3      3.22      0.00
   -7   -4    3      7.88      0.00
   -6   -4    3     11.04      0.00
   -5   -4    3      4.15      0.00
   -4   -4    3     -2.60      0.00
   -3   -4    3      4.99      0.00
   -2   -4    3     21.20      0.00
   -1   -4    3     32.98      0.00
    0   -4    3     34.17      0.00
    1   -4    3     25.05      0.00
    2   -4    3     15.64      0.00
    3   -4    3      9.18      0.00
    4   -4    3      0.93      0.00
    5   -4    3     -0.75      0.00
    6   -4    3      8.69      0.00
    7   -4    3     15.79      0.00
    8   -4    3     12.06      0.00
    9   -4    3      3.41      0.00
   10   -4    3     -1.64      0.00
   11   -4    3     -0.60      0.00
   12   -4    3      2.39      0.00
   13   -4    3      1.89      0.00
   14   -4    3     -1.62      0.00
   15   -4    3     -2.24      0.00
   16   -4    3      0.36      0.00
   17   -4    3      0.99      0.00
   18   -4    3      0.52      0.00
   19   -4    3      1.28      0.00
   20   -4    3      0.26      0.00
   21   -4    3     -2.11      0.00
   22   -4    3     -2.19      0.00
  -22   -3    3      0.88      0.00
  -21   -3    3      1.92      0.00
  -20   -3    3     -2.52      0.00
  -19   -3    3     -4.22      0.00
  -18   -3    3     -1.60      0.00
  -17   -3    3     -1.98      0.00
  -16   -3    3     -1.24      0.00
  -15   -3    3      0.34      0.00
  -14   -3    3     -1.48      0.00
  -13   -3    3     -1.49      0.00
  -12   -3    3      2.14      0.00
  -11   -3    3      6.70      0.00
  -10   -3    3      5.68      0.00
   -9   -3    3     -2.87      0.00
   -8   -3    3     -4.82      0.00
   -7   -3    3      5.38      0.00
   -6   -3    3     14.07      0.00
   -5   -3    3     12.40      0.00
   -4   -3    3     13.10      0.00
   -3   -3    3     31.11      0.00
   -2   -3    3     46.16      0.00
   -1   -3    3     33.30      0.00
    0   -3    3      9.84      0.00
    1   -3    3      2.55      0.00
    2   -3    3     13.12      0.00
    3   -3    3     24.22      0.00
    4   -3    3     22.30      0.00
    5   -3    3     17.85      0.00
    6   -3    3     18.08      0.00
    7   -3    3     10.92      0.00
    8   -3    3     -2.98      0.00
    9   -3    3    -10.59      0.00
   10   -3    3     -9.06      0.00
   11   -3    3     -3.40      0.00
   12   -3    3      0.36      0.00
   13   -3    3     -0.77      0.00
   14   -3    3     -3.01      0.00
   15   -3    3     -1.27      0.00
   16   -3    3      1.84      0.00
   17   -3    3      0.90      0.00
   18   -3    3     -1.54      0.00
   20   -3    3     -4.28      0.00
   21   -3    3     -5.17      0.00
   22   -3    3     -2.26      0.00
  -22   -2    3      5.33      0.00
  -21   -2    3      6.81      0.00
  -20   -2    3      3.58      0.00
  -19   -2    3      0.53      0.00
  -18   -2    3      1.67      0.00
  -17   -2    3      1.90      0.00
  -16   -2    3      2.27      0.00
  -15   -2    3      2.58      0.00
  -14   -2    3     -0.90      0.00
  -13   -2    3     -3.67      0.00
  -12   -2    3     -2.61      0.00
  -11   -2    3      0.63      0.00
  -10   -2    3      1.32      0.00
   -9   -2    3     -0.76      0.00
   -8   -2    3      3.06      0.00
   -7   -2    3      9.51      0.00
   -6   -2    3      7.28      0.00
   -5   -2    3     -4.10      0.00
   -4   -2    3     -9.09      0.00
   -3   -2    3     10.62      0.00
   -2   -2    3     32.60      0.00
    0   -2    3     19.78      0.00
    1   -2    3     30.16      0.00
    3   -2    3     10.76      0.00
    4   -2    3    -11.73      0.00
    5   -2    3    -16.18      0.00
    6   -2    3     -6.49      0.00
    7   -2    3     -4.20      0.00
    8   -2    3     -8.48      0.00
    9   -2    3     -6.33      0.00
   10   -2    3     -1.56      0.00
   11   -2    3      0.08      0.00
   12   -2    3     -0.76      0.00
   13   -2    3     -3.16      0.00
   14   -2    3     -3.91      0.00
   15   -2    3     -0.86      0.00
   16   -2    3      1.74      0.00
   17   -2    3      0.01      0.00
   18   -2    3     -1.34      0.00
   19   -2    3      1.39      0.00
   20   -2    3      3.75      0.00
   21   -2    3      4.31      0.00
   22   -2    3      4.56      0.00
  -22   -1    3      2.39      0.00
  -21   -1    3      1.46      0.00
  -20   -1    3     -0.50      0.00
  -19   -1    3     -2.47      0.00
  -18   -1    3     -0.67      0.00
  -17   -1    3      0.90      0.00
  -16   -1    3      0.52      0.00
  -15   -1    3      0.33      0.00
  -14   -1    3     -0.53      0.00
  -13   -1    3      0.53      0.00
  -12   -1    3      4.74      0.00
  -11   -1    3      7.49      0.00
  -10   -1    3      3.25      0.00
   -9   -1    3     -4.29      0.00
   -8   -1    3     -4.64      0.00
   -7   -1    3     -2.60      0.00
   -6   -1    3     -6.18      0.00
   -5   -1    3     -8.30      0.00
   -4   -1    3      4.53      0.00
   -3   -1    3     32.49      0.00
   -2   -1    3     28.54      0.00
   -1   -1    3    -34.54      0.00
    0   -1    3    -83.25      0.00
    1   -1    3    -68.01      0.00
    2   -1    3    -38.31      0.00
    3   -1    3    -26.22      0.00
    4   -1    3    -17.32      0.00
    5   -1    3     -4.32      0.00
    6   -1    3      4.81      0.00
    7   -1    3     -0.93      0.00
    8   -1    3    -11.46      0.00
    9   -1    3    -10.42      0.00
   10   -1    3     -4.70      0.00
   11   -1    3     -2.36      0.00
   12   -1    3     -1.50      0.00
   13   -1    3     -1.96      0.00
   14   -1    3     -2.21      0.00
   15   -1    3     -1.16      0.00
   16   -1    3     -1.70      0.00
   17   -1    3     -4.07      0.00
   18   -1    3     -3.22      0.00
   19   -1    3      1.42      0.00
   20   -1    3      2.79      0.00
   21   -1    3      0.16      0.00
   22   -1    3     -1.02      0.00
   23   -1    3     -1.01      0.00
  -21    0    3     -1.13      0.00
  -20    0    3     -0.30      0.00
  -19    0    3     -1.54      0.00
  -18    0    3     -0.21      0.00
  -17    0    3      2.17      0.00
  -16    0    3      0.87      0.00
  -15    0    3     -1.33      0.00
  -14    0    3     -2.39      0.00
  -13    0    3     -1.32      0.00
  -12    0    3      1.35      0.00
  -11    0    3      1.66      0.00
  -10    0    3     -1.83      0.00
   -9    0    3     -3.44      0.00
   -8    0    3      1.75      0.00
   -7    0    3      4.34      0.00
   -6    0    3     -0.87      0.00
   -5    0    3     -4.01      0.00
   -4    0    3     -1.17      0.00
   -3    0    3     -0.50      0.00
   -2    0    3    -25.47      0.00
   -1    0    3    -62.34      0.00
    0    0    3    -35.84      0.00
    1    0    3     42.65      0.00
    2    0    3     65.69      0.00
    3    0    3     23.79      0.00
    4    0    3    -11.07      0.00
    5    0    3    -18.15      0.00
    6    0    3    -16.86      0.00
    7    0    3    -20.89      0.00
    8    0    3    -21.60      0.00
    9    0    3     -8.60      0.00
   10    0    3      2.65      0.00
   11    0    3      2.84      0.00
   12    0    3      0.86      0.00
   13    0    3     -0.67      0.00
   14    0    3     -2.12      0.00
   15    0    3     -2.12      0.00
   16    0    3     -1.02      0.00
   17    0    3      0.28      0.00
   18    0    3      0.98      0.00
   19    0    3      0.75      0.00
   20    0    3     -1.28      0.00
   23    0    3      0.91      0.00
  -21    1    3      0.47      0.00
  -20    1    3      1.23      0.00
  -19    1    3     -0.38      0.00
  -18    1    3      0.63      0.00
  -17    1    3      2.93      0.00
  -16    1    3      0.80      0.00
  -15    1    3     -0.97      0.00
  -14    1    3      0.77      0.00
  -13    1    3      3.02      0.00
  -12    1    3      3.52      0.00
  -11    1    3      1.16      0.00
  -10    1    3     -2.02      0.00
   -9    1    3     -1.64      0.00
   -8    1    3      3.13      0.00
   -7    1    3      3.96      0.00
   -6    1    3     -0.66      0.00
   -5    1    3      1.72      0.00
   -4    1    3     11.82      0.00
   -3    1    3     15.43      0.00
   -2    1    3     -2.88      0.00
   -1    1    3    -26.48      0.00
    0    1    3     -5.83      0.00
    1    1    3     32.46      0.00
    2    1    3     11.24      0.00
    3    1    3    -36.33      0.00
    4    1    3    -38.71      0.00
    5    1    3    -14.46      0.00
    6    1    3     -2.05      0.00
    7    1    3     -3.42      0.00
    8    1    3     -3.39      0.00
    9    1    3      5.40      0.00
   10    1    3      8.32      0.00
   11    1    3      2.00      0.00
   12    1    3     -0.84      0.00
   13    1    3     -0.44      0.00
   14    1    3      0.18      0.00
   15    1    3      1.79      0.00
   16    1    3      2.60      0.00
   17    1    3      1.54      0.00
   18    1    3     -0.61      0.00
   19    1    3     -0.34      0.00
   20    1    3      1.99      0.00
   21    1    3      2.16      0.00
  -21    2    3     -0.20      0.00
  -20    2    3      1.24      0.00
  -19    2    3      1.09      0.00
  -18    2    3      1.65      0.00
  -17    2    3      2.72      0.00
  -16    2    3      0.49      0.00
  -15    2    3     -0.79      0.00
  -14    2    3      1.05      0.00
  -13    2    3      2.32      0.00
  -12    2    3      1.47      0.00
  -11    2    3     -1.44      0.00
  -10    2    3     -3.69      0.00
   -9    2    3     -1.76      0.00
   -8    2    3      3.59      0.00
   -7    2    3      5.67      0.00
   -6    2    3      3.44      0.00
   -5    2    3      6.70      0.00
   -4    2    3     10.79      0.00
   -3    2    3      0.34      0.00
   -2    2    3    -20.60      0.00
   -1    2    3    -25.41      0.00
    0    2    3      6.92      0.00
    1    2    3     36.81      0.00
    2    2    3     13.12      0.00
    3    2    3    -19.46      0.00
    4    2    3     -7.75      0.00
    5    2    3     13.77      0.00
    6    2    3     13.21      0.00
    7    2    3      4.44      0.00
    8    2    3      3.98      0.00
    9    2    3     11.12      0.00
   10    2    3      9.73      0.00
   11    2    3      0.63      0.00
   12    2    3     -1.48      0.00
   13    2    3      0.36      0.00
   14    2    3      1.06      0.00
   15    2    3      1.79      0.00
   16    2    3      2.29      0.00
   17    2    3      3.01      0.00
   18    2    3      2.13      0.00
   19    2    3      1.15      0.00
   20    2    3      1.75      0.00
   22    2    3     -1.45      0.00
   23    2    3     -0.61      0.00
  -20    3    3      0.09      0.00
  -19    3    3     -1.59      0.00
  -18    3    3     -1.76      0.00
  -17    3    3     -0.46      0.00
  -16    3    3     -1.33      0.00
  -15    3    3     -1.52      0.00
  -14    3    3      0.96      0.00
  -13    3    3      1.92      0.00
  -12    3    3     -0.58      0.00
  -11    3    3     -4.32      0.00
  -10    3    3     -4.77      0.00
   -9    3    3     -1.22      0.00
   -8    3    3      1.25      0.00
   -7    3    3     -2.16      0.00
   -6    3    3     -8.40      0.00
   -5    3    3     -6.91      0.00
   -4    3    3     -1.45      0.00
   -3    3    3     -3.80      0.00
   -2    3    3     -3.90      0.00
   -1    3    3     12.03      0.00
    0    3    3     36.24      0.00
    1    3    3     42.04      0.00
    2    3    3     17.35      0.00
    3    3    3     -0.68      0.00
    4    3    3     11.44      0.00
    5    3    3     20.75      0.00
    6    3    3     12.56      0.00
    7    3    3      6.36      0.00
    8    3    3      9.75      0.00
    9    3    3     14.05      0.00
   10    3    3      8.07      0.00
   11    3    3     -1.05      0.00
   12    3    3     -1.25      0.00
   13    3    3      0.39      0.00
   14    3    3      0.26      0.00
   15    3    3      1.10      0.00
   16    3    3      0.97      0.00
   17    3    3      0.60      0.00
   18    3    3     -0.64      0.00
   19    3    3     -0.69      0.00
   20    3    3      2.26      0.00
   21    3    3      1.55      0.00
   22    3    3     -0.93      0.00
   23    3    3      0.40      0.00
   24    3    3      1.23      0.00
  -20    4    3      0.80      0.00
  -19    4    3      0.74      0.00
  -18    4    3      0.29      0.00
  -17    4    3     -0.03      0.00
  -16    4    3     -1.26      0.00
  -15    4    3     -1.94      0.00
  -14    4    3     -1.03      0.00
  -13    4    3     -0.89      0.00
  -12    4    3     -1.96      0.00
  -11    4    3     -2.57      0.00
  -10    4    3     -1.37      0.00
   -9    4    3      0.55      0.00
   -8    4    3      0.47      0.00
   -7    4    3     -2.11      0.00
   -6    4    3     -4.33      0.00
   -5    4    3     -1.15      0.00
   -4    4    3      2.65      0.00
   -3    4    3     -1.85      0.00
   -2    4    3     -5.43      0.00
   -1    4    3     -0.80      0.00
    0    4    3      2.12      0.00
    1    4    3     -2.86      0.00
    3    4    3    -16.60      0.00
    4    4    3     -7.65      0.00
    5    4    3     -1.70      0.00
    6    4    3     -3.81      0.00
    7    4    3     -3.50      0.00
    8    4    3      0.89      0.00
    9    4    3      3.28      0.00
   10    4    3     -1.24      0.00
   11    4    3     -5.18      0.00
   12    4    3     -1.48      0.00
   13    4    3      1.19      0.00
   14    4    3      0.88      0.00
   15    4    3      0.49      0.00
   16    4    3     -1.86      0.00
   17    4    3     -2.40      0.00
   18    4    3     -1.69      0.00
   19    4    3     -1.57      0.00
   20    4    3      0.22      0.00
   21    4    3     -0.62      0.00
   22    4    3     -2.33      0.00
   24    4    3      0.66      0.00
  -19    5    3     -1.92      0.00
  -18    5    3     -2.16      0.00
  -17    5    3     -1.53      0.00
  -16    5    3     -2.15      0.00
  -15    5    3     -3.16      0.00
  -14    5    3     -2.11      0.00
  -13    5    3     -0.98      0.00
  -12    5    3     -2.33      0.00
  -11    5    3     -4.13      0.00
  -10    5    3     -2.96      0.00
   -9    5    3      0.35      0.00
   -8    5    3      1.30      0.00
   -7    5    3     -1.11      0.00
   -6    5    3     -2.65      0.00
   -5    5    3      0.22      0.00
   -4    5    3      2.69      0.00
   -3    5    3     -0.74      0.00
   -2    5    3     -1.59      0.00
   -1    5    3      5.05      0.00
    0    5    3      9.00      0.00
    1    5    3      6.79      0.00
    2    5    3      1.45      0.00
    3    5    3     -3.67      0.00
    4    5    3     -2.59      0.00
    5    5    3      1.36      0.00
    6    5    3      1.86      0.00
    7    5    3      0.90      0.00
    8    5    3      1.18      0.00
    9    5    3      1.00      0.00
   10    5    3     -2.90      0.00
   11    5    3     -5.34      0.00
   12    5    3     -2.01      0.00
   13    5    3     -0.54      0.00
   14    5    3     -0.99      0.00
   15    5    3     -0.23      0.00
   16    5    3     -1.45      0.00
   17    5    3     -1.04      0.00
   18    5    3      0.49      0.00
   19    5    3     -0.36      0.00
   20    5    3      0.34      0.00
   21    5    3      0.16      0.00
   22    5    3     -1.62      0.00
   23    5    3     -0.30      0.00
   24    5    3      0.00      0.00
  -19    6    3     -0.40      0.00
  -17    6    3      0.99      0.00
  -16    6    3     -0.14      0.00
  -15    6    3     -0.27      0.00
  -14    6    3      1.26      0.00
  -13    6    3      1.52      0.00
  -12    6    3     -0.51      0.00
  -11    6    3     -1.13      0.00
  -10    6    3      0.66      0.00
   -9    6    3      1.77      0.00
   -8    6    3      0.82      0.00
   -7    6    3      0.76      0.00
   -6    6    3      4.68      0.00
   -5    6    3     10.12      0.00
   -4    6    3     11.70      0.00
   -3    6    3      8.68      0.00
   -2    6    3      5.94      0.00
   -1    6    3      4.89      0.00
    0    6    3      2.20      0.00
    1    6    3     -0.43      0.00
    2    6    3     -0.95      0.00
    3    6    3     -1.36      0.00
    4    6    3     -0.12      0.00
    5    6    3      2.88      0.00
    6    6    3      3.38      0.00
    7    6    3      0.16      0.00
    8    6    3     -3.55      0.00
    9    6    3     -4.87      0.00
   10    6    3     -5.29      0.00
   11    6    3     -3.58      0.00
   12    6    3      1.32      0.00
   13    6    3      3.03      0.00
   14    6    3      2.32      0.00
   15    6    3      2.02      0.00
   16    6    3     -1.45      0.00
   17    6    3     -3.02      0.00
   18    6    3     -0.94      0.00
   19    6    3     -1.15      0.00
   20    6    3     -0.79      0.00
   21    6    3      0.04      0.00
   22    6    3     -0.89      0.00
   23    6    3      0.31      0.00
   24    6    3      1.34      0.00
  -17    7    3     -1.27      0.00
  -16    7    3     -2.14      0.00
  -15    7    3      0.15      0.00
  -14    7    3      3.53      0.00
  -13    7    3      4.48      0.00
  -12    7    3      2.96      0.00
  -11    7    3      2.36      0.00
  -10    7    3      3.13      0.00
   -9    7    3      3.64      0.00
   -8    7    3      4.12      0.00
   -7    7    3      5.07      0.00
   -6    7    3      6.85      0.00
   -5    7    3      7.45      0.00
   -4    7    3      4.54      0.00
   -3    7    3      0.34      0.00
   -2    7    3     -2.35      0.00
   -1    7    3     -1.77      0.00
    0    7    3      2.17      0.00
    1    7    3      4.09      0.00
    2    7    3      0.08      0.00
    3    7    3     -5.08      0.00
    4    7    3     -4.88      0.00
    5    7    3      0.11      0.00
    6    7    3      3.62      0.00
    7    7    3      1.43      0.00
    8    7    3     -1.56      0.00
    9    7    3      0.91      0.00
   10    7    3      3.86      0.00
   11    7    3      2.93      0.00
   12    7    3      1.92      0.00
   13    7    3      0.54      0.00
   14    7    3     -0.46      0.00
   15    7    3      0.49      0.00
   16    7    3     -0.03      0.00
   17    7    3      1.88      0.00
   18    7    3      6.61      0.00
   19    7    3      5.69      0.00
   20    7    3      2.79      0.00
   21    7    3      2.36      0.00
   22    7    3      0.65      0.00
   23    7    3     -0.59      0.00
   24    7    3     -0.62      0.00
  -18    8    3     -2.70      0.00
  -15    8    3     -0.82      0.00
  -14    8    3      0.96      0.00
  -13    8    3      0.49      0.00
  -12    8    3      0.39      0.00
  -11    8    3      2.03      0.00
  -10    8    3      3.43      0.00
   -9    8    3      3.34      0.00
   -8    8    3      3.07      0.00
   -7    8    3      2.51      0.00
   -6    8    3      1.79      0.00
   -5    8    3      0.60      0.00
   -4    8    3     -2.24      0.00
   -3    8    3     -3.80      0.00
   -2    8    3     -2.95      0.00
   -1    8    3     -0.48      0.00
    0    8    3      4.14      0.00
    1    8    3      4.57      0.00
    2    8    3     -1.71      0.00
    3    8    3     -3.99      0.00
    4    8    3      1.92      0.00
    5    8    3      8.96      0.00
    6    8    3     11.06      0.00
    7    8    3      6.38      0.00
    8    8    3      1.76      0.00
    9    8    3      4.49      0.00
   10    8    3      7.22      0.00
   11    8    3      4.50      0.00
   12    8    3      3.47      0.00
   13    8    3      4.93      0.00
   14    8    3      5.23      0.00
   15    8    3      4.60      0.00
   16    8    3      1.95      0.00
   17    8    3      1.15      0.00
   18    8    3      3.32      0.00
   19    8    3      0.87      0.00
   20    8    3     -2.62      0.00
   21    8    3     -1.09      0.00
   22    8    3     -0.05      0.00
   23    8    3     -0.40      0.00
   24    8    3      0.24      0.00
  -17    9    3     -1.85      0.00
  -15    9    3      2.08      0.00
  -14    9    3      2.67      0.00
  -13    9    3      1.48      0.00
  -12    9    3      1.21      0.00
  -11    9    3      1.05      0.00
  -10    9    3      0.76      0.00
   -9    9    3      1.64      0.00
   -8    9    3      3.25      0.00
   -7    9    3      2.41      0.00
   -6    9    3     -0.15      0.00
   -5    9    3     -1.27      0.00
   -4    9    3     -1.73      0.00
   -3    9    3     -1.06      0.00
   -2    9    3      0.16      0.00
   -1    9    3     -0.22      0.00
    0    9    3     -0.13      0.00
    1    9    3     -2.98      0.00
    2    9    3    -10.06      0.00
    3    9    3     -9.44      0.00
    4    9    3      0.14      0.00
    5    9    3      6.12      0.00
    6    9    3      4.09      0.00
    7    9    3     -1.61      0.00
    8    9    3     -2.76      0.00
    9    9    3      3.03      0.00
   10    9    3      5.00      0.00
   11    9    3      0.30      0.00
   12    9    3     -0.96      0.00
   13    9    3      0.78      0.00
   14    9    3     -0.62      0.00
   15    9    3     -2.77      0.00
   16    9    3     -3.62      0.00
   17    9    3     -2.54      0.00
   18    9    3     -0.78      0.00
   19    9    3     -3.24      0.00
   20    9    3     -5.27      0.00
   21    9    3     -1.31      0.00
   22    9    3      0.94      0.00
   23    9    3     -1.59      0.00
   24    9    3     -3.24      0.00
  -17   10    3     -0.21      0.00
  -15   10    3     -0.37      0.00
  -14   10    3     -2.38      0.00
  -13   10    3     -2.18      0.00
  -12   10    3      0.75      0.00
  -11   10    3      1.96      0.00
  -10   10    3      1.69      0.00
   -9   10    3      1.62      0.00
   -8   10    3      0.19      0.00
   -7   10    3     -3.40      0.00
   -6   10    3     -5.14      0.00
   -5   10    3     -2.34      0.00
   -4   10    3      0.10      0.00
   -3   10    3      0.07      0.00
   -2   10    3     -0.53      0.00
   -1   10    3     -1.81      0.00
    0   10    3     -0.91      0.00
    1   10    3      0.26      0.00
    2   10    3     -2.32      0.00
    3   10    3     -0.60      0.00
    4   10    3      6.61      0.00
    5   10    3      7.87      0.00
    6   10    3      2.19      0.00
    7   10    3     -2.36      0.00
    8   10    3     -1.03      0.00
    9   10    3      2.81      0.00
   10   10    3      1.30      0.00
   11   10    3     -2.78      0.00
   12   10    3     -1.30      0.00
   13   10    3      2.10      0.00
   14   10    3      1.56      0.00
   15   10    3     -0.18      0.00
   16   10    3     -0.80      0.00
   17   10    3     -0.43      0.00
   18   10    3      0.72      0.00
   19   10    3      0.27      0.00
   20   10    3     -0.48      0.00
   21   10    3      1.19      0.00
   22   10    3      0.84      0.00
   23   10    3     -2.83      0.00
   24   10    3     -4.07      0.00
  -13   11    3      7.43      0.00
  -12   11    3      8.26      0.00
  -11   11    3      4.32      0.00
  -10   11    3      0.69      0.00
   -9   11    3     -0.22      0.00
   -8   11    3     -1.70      0.00
   -7   11    3     -4.17      0.00
   -6   11    3     -4.33      0.00
   -5   11    3     -1.34      0.00
   -4   11    3      0.40      0.00
   -3   11    3      0.09      0.00
   -2   11    3      0.73      0.00
   -1   11    3      0.84      0.00
    0   11    3      1.00      0.00
    1   11    3      1.25      0.00
    2   11    3     -1.24      0.00
    3   11    3      0.04      0.00
    4   11    3      6.77      0.00
    5   11    3      7.53      0.00
    6   11    3      1.48      0.00
    7   11    3     -1.48      0.00
    8   11    3      0.97      0.00
    9   11    3      2.41      0.00
   10   11    3     -0.79      0.00
   11   11    3     -3.10      0.00
   12   11    3     -1.46      0.00
   13   11    3     -1.03      0.00
   14   11    3     -3.52      0.00
   15   11    3     -4.92      0.00
   16   11    3     -2.60      0.00
   17   11    3      1.36      0.00
   18   11    3      2.65      0.00
   19   11    3      0.07      0.00
   20   11    3     -2.74      0.00
   21   11    3     -2.40      0.00
   22   11    3     -1.82      0.00
   23   11    3     -4.22      0.00
   24   11    3     -5.62      0.00
  -15   12    3      0.92      0.00
  -14   12    3      1.50      0.00
  -13   12    3      3.29      0.00
  -12   12    3      3.72      0.00
  -11   12    3      2.14      0.00
  -10   12    3      1.99      0.00
   -9   12    3      2.23      0.00
   -8   12    3      0.08      0.00
   -7   12    3     -1.58      0.00
   -6   12    3      0.01      0.00
   -5   12    3      2.90      0.00
   -4   12    3      2.73      0.00
   -3   12    3     -0.53      0.00
   -2   12    3     -2.52      0.00
   -1   12    3     -2.93      0.00
    0   12    3     -1.61      0.00
    1   12    3      1.64      0.00
    2   12    3      2.97      0.00
    3   12    3      4.10      0.00
    4   12    3      5.91      0.00
    5   12    3      1.80      0.00
    6   12    3     -4.98      0.00
    7   12    3     -4.96      0.00
    8   12    3     -0.46      0.00
    9   12    3     -0.01      0.00
   10   12    3     -3.59      0.00
   11   12    3     -4.50      0.00
   12   12    3     -2.98      0.00
   13   12    3     -2.87      0.00
   14   12    3     -2.67      0.00
   15   12    3     -1.47      0.00
   16   12    3      0.81      0.00
   17   12    3      3.25      0.00
   18   12    3      2.09      0.00
   19   12    3     -0.83      0.00
   20   12    3     -1.42      0.00
   21   12    3     -1.06      0.00
   22   12    3     -2.23      0.00
   23   12    3     -4.98      0.00
   24   12    3     -5.57      0.00
  -14   13    3      0.04      0.00
  -13   13    3      2.66      0.00
  -12   13    3      2.26      0.00
  -11   13    3     -0.77      0.00
  -10   13    3     -2.55      0.00
   -9   13    3     -2.86      0.00
   -8   13    3     -2.71      0.00
   -7   13    3     -1.05      0.00
   -6   13    3      0.97      0.00
   -5   13    3      1.39      0.00
   -4   13    3     -0.08      0.00
   -3   13    3     -1.93      0.00
   -2   13    3     -1.27      0.00
   -1   13    3      0.94      0.00
    0   13    3      2.35      0.00
    1   13    3      2.82      0.00
    2   13    3      1.43      0.00
    3   13    3      0.33      0.00
    4   13    3      0.95      0.00
    5   13    3     -0.34      0.00
    6   13    3     -1.73      0.00
    7   13    3      0.58      0.00
    8   13    3      2.71      0.00
    9   13    3      0.42      0.00
   10   13    3     -3.11      0.00
   11   13    3     -2.80      0.00
   12   13    3     -1.47      0.00
   13   13    3     -2.22      0.00
   14   13    3     -1.76      0.00
   15   13    3     -0.64      0.00
   16   13    3      0.55      0.00
   17   13    3      2.44      0.00
   18   13    3      0.20      0.00
   19   13    3     -3.90      0.00
   20   13    3     -4.18      0.00
   21   13    3     -4.02      0.00
   22   13    3     -4.58      0.00
   23   13    3     -3.69      0.00
   24   13    3     -1.82      0.00
  -13   14    3      4.04      0.00
  -12   14    3      2.09      0.00
  -11   14    3     -0.54      0.00
  -10   14    3     -1.13      0.00
   -9   14    3     -0.97      0.00
   -8   14    3     -0.89      0.00
   -7   14    3      0.30      0.00
   -6   14    3      1.84      0.00
   -5   14    3      2.25      0.00
   -4   14    3      1.20      0.00
   -3   14    3     -0.31      0.00
   -2   14    3      0.08      0.00
   -1   14    3      1.72      0.00
    0   14    3      2.11      0.00
    1   14    3      1.89      0.00
    2   14    3      1.99      0.00
    3   14    3      1.89      0.00
    4   14    3      0.17      0.00
    5   14    3     -3.20      0.00
    6   14    3     -3.86      0.00
    7   14    3     -0.85      0.00
    8   14    3      1.13      0.00
    9   14    3     -0.08      0.00
   10   14    3     -1.85      0.00
   11   14    3     -0.88      0.00
   12   14    3     -0.08      0.00
   13   14    3     -2.28      0.00
   14   14    3     -2.94      0.00
   15   14    3     -2.32      0.00
   16   14    3     -2.48      0.00
   17   14    3     -1.96      0.00
   18   14    3     -4.23      0.00
   19   14    3     -6.58      0.00
   20   14    3     -3.65      0.00
   21   14    3     -2.21      0.00
   22   14    3     -3.38      0.00
   23   14    3     -1.63      0.00
  -13   15    3     -1.16      0.00
  -12   15    3     -2.49      0.00
  -11   15    3     -3.51      0.00
  -10   15    3     -3.28      0.00
   -9   15    3     -1.73      0.00
   -8   15    3      0.67      0.00
   -7   15    3      2.71      0.00
   -6   15    3      2.71      0.00
   -5   15    3      0.72      0.00
   -4   15    3     -1.29      0.00
   -3   15    3     -1.40      0.00
   -2   15    3      0.72      0.00
   -1   15    3      2.88      0.00
    0   15    3      2.83      0.00
    1   15    3      1.16      0.00
    2   15    3     -0.66      0.00
    3   15    3     -2.13      0.00
    4   15    3     -3.20      0.00
    5   15    3     -2.63      0.00
    6   15    3      0.70      0.00
    7   15    3      3.26      0.00
    8   15    3      2.17      0.00
    9   15    3     -0.27      0.00
   10   15    3     -1.94      0.00
   11   15    3     -1.55      0.00
   12   15    3     -0.77      0.00
   13   15    3     -1.25      0.00
   14   15    3      1.36      0.00
   15   15    3      4.72      0.00
   16   15    3      3.37      0.00
   17   15    3      1.30      0.00
   18   15    3     -0.44      0.00
   19   15    3     -1.17      0.00
   20   15    3      1.56      0.00
   21   15    3      1.10      0.00
   22   15    3     -1.41      0.00
   23   15    3      1.32      0.00
  -12   16    3      0.26      0.00
  -11   16    3     -0.49      0.00
  -10   16    3     -0.22      0.00
   -9   16    3      1.32      0.00
   -8   16    3      1.86      0.00
   -7   16    3      0.83      0.00
   -6   16    3     -0.50      0.00
   -5   16    3     -1.84      0.00
   -4   16    3     -2.80      0.00
   -3   16    3     -2.12      0.00
   -2   16    3     -0.46      0.00
   -1   16    3     -0.15      0.00
    0   16    3     -1.67      0.00
    1   16    3     -3.42      0.00
    2   16    3     -3.56      0.00
    3   16    3     -2.13      0.00
    4   16    3     -1.60      0.00
    5   16    3     -2.12      0.00
    6   16    3     -1.05      0.00
    7   16    3      0.29      0.00
    8   16    3     -0.45      0.00
    9   16    3     -1.63      0.00
   10   16    3     -1.59      0.00
   11   16    3      0.50      0.00
   12   16    3      2.07      0.00
   13   16    3      0.17      0.00
   14   16    3     -0.37      0.00
   15   16    3      0.68      0.00
   16   16    3     -1.44      0.00
   17   16    3     -1.91      0.00
   18   16    3      0.40      0.00
   19   16    3      1.11      0.00
   20   16    3      0.92      0.00
   21   16    3     -2.56      0.00
   22   16    3     -6.36      0.00
   23   16    3     -3.48      0.00
  -11   17    3     -0.29      0.00
  -10   17    3      0.03      0.00
   -9   17    3      2.49      0.00
   -8   17    3      3.47      0.00
   -7   17    3      2.16      0.00
   -6   17    3      0.48      0.00
   -5   17    3     -1.25      0.00
   -4   17    3     -1.83      0.00
   -3   17    3     -0.16      0.00
   -2   17    3      1.02      0.00
   -1   17    3     -0.17      0.00
    0   17    3     -1.55      0.00
    1   17    3     -1.91      0.00
    2   17    3     -1.71      0.00
    3   17    3     -0.98      0.00
    4   17    3     -0.59      0.00
    5   17    3     -0.31      0.00
    6   17    3      1.52      0.00
    7   17    3      2.70      0.00
    8   17    3      0.56      0.00
    9   17    3     -2.09      0.00
   10   17    3     -2.23      0.00
   11   17    3     -0.62      0.00
   12   17    3     -0.25      0.00
   13   17    3     -1.46      0.00
   14   17    3      0.45      0.00
   15   17    3      3.09      0.00
   16   17    3      0.20      0.00
   17   17    3     -1.88      0.00
   18   17    3      0.47      0.00
   19   17    3      0.56      0.00
   20   17    3     -1.83      0.00
   21   17    3     -4.66      0.00
   22   17    3     -5.37      0.00
   -9   18    3      4.02      0.00
   -8   18    3      2.42      0.00
   -7   18    3     -1.24      0.00
   -6   18    3     -2.24      0.00
   -5   18    3     -1.49      0.00
   -4   18    3     -0.23      0.00
   -3   18    3      1.19      0.00
   -2   18    3      0.99      0.00
   -1   18    3     -0.28      0.00
    0   18    3     -0.39      0.00
    1   18    3      0.14      0.00
    2   18    3      0.56      0.00
    3   18    3      1.61      0.00
    4   18    3      2.33      0.00
    5   18    3      1.89      0.00
    6   18    3      1.74      0.00
    7   18    3      1.62      0.00
    8   18    3     -0.20      0.00
    9   18    3     -1.59      0.00
   10   18    3      0.45      0.00
   11   18    3      3.52      0.00
   12   18    3      3.25      0.00
   13   18    3      0.61      0.00
   14   18    3      0.22      0.00
   15   18    3      0.86      0.00
   16   18    3     -0.97      0.00
   17   18    3     -0.67      0.00
   18   18    3      2.77      0.00
   19   18    3      1.98      0.00
   20   18    3     -2.16      0.00
   21   18    3     -4.58      0.00
   22   18    3     -4.30      0.00
   -8   19    3     -1.14      0.00
   -7   19    3     -2.60      0.00
   -6   19    3     -1.52      0.00
   -5   19    3     -0.79      0.00
   -4   19    3     -0.55      0.00
   -3   19    3      0.34      0.00
   -2   19    3      0.60      0.00
   -1   19    3      0.20      0.00
    0   19    3      0.26      0.00
    1   19    3      1.08      0.00
    2   19    3      2.43      0.00
    3   19    3      3.39      0.00
    4   19    3      3.43      0.00
    5   19    3      3.26      0.00
    6   19    3      3.03      0.00
    7   19    3      2.01      0.00
    8   19    3     -0.25      0.00
    9   19    3     -1.85      0.00
   10   19    3     -0.32      0.00
   11   19    3      1.79      0.00
   12   19    3      0.89      0.00
   13   19    3     -0.49      0.00
   14   19    3      0.43      0.00
   15   19    3      1.09      0.00
   16   19    3     -0.28      0.00
   17   19    3     -0.23      0.00
   18   19    3      2.06      0.00
   19   19    3      1.63      0.00
   20   19    3     -1.28      0.00
   21   19    3     -2.02      0.00
   -7   20    3     -2.24      0.00
   -6   20    3     -2.21      0.00
   -5   20    3     -1.45      0.00
   -4   20    3     -0.48      0.00
   -3   20    3      0.15      0.00
   -2   20    3     -0.60      0.00
   -1   20    3     -1.90      0.00
    0   20    3     -2.64      0.00
    1   20    3     -1.83      0.00
    2   20    3     -0.15      0.00
    3   20    3      0.02      0.00
    4   20    3     -0.19      0.00
    5   20    3      0.72      0.00
    6   20    3     -0.07      0.00
    7   20    3     -2.54      0.00
    8   20    3     -3.28      0.00
    9   20    3     -1.98      0.00
   10   20    3      0.70      0.00
   11   20    3      2.93      0.00
   12   20    3      2.02      0.00
   13   20    3      0.11      0.00
   14   20    3     -0.21      0.00
   15   20    3     -0.02      0.00
   16   20    3      0.19      0.00
   17   20    3      0.72      0.00
   18   20    3      1.52      0.00
   19   20    3      1.44      0.00
   20   20    3     -0.18      0.00
   -5   21    3      2.36      0.00
   -4   21    3      2.05      0.00
   -3   21    3      1.61      0.00
   -2   21    3      1.74      0.00
   -1   21    3      1.22      0.00
    0   21    3     -0.48      0.00
    1   21    3     -0.61      0.00
    2   21    3      0.72      0.00
    3   21    3     -0.22      0.00
    4   21    3     -1.40      0.00
    5   21    3     -0.46      0.00
    6   21    3     -1.45      0.00
    7   21    3     -3.40      0.00
    8   21    3     -1.95      0.00
    9   21    3     -0.30      0.00
   10   21    3     -0.29      0.00
   11   21    3      0.40      0.00
   12   21    3     -0.04      0.00
   13   21    3     -1.88      0.00
   14   21    3     -2.22      0.00
   15   21    3     -0.67      0.00
   16   21    3      1.77      0.00
   17   21    3      3.25      0.00
   18   21    3      3.55      0.00
   19   21    3      3.57      0.00
   -4   22    3      0.81      0.00
   -3   22    3      1.73      0.00
   -2   22    3      2.15      0.00
   -1   22    3     -0.14      0.00
    0   22    3     -3.03      0.00
    1   22    3     -2.04      0.00
    2   22    3      0.50      0.00
    3   22    3     -0.34      0.00
    4   22    3     -1.08      0.00
    5   22    3      0.49      0.00
    6   22    3     -1.10      0.00
    7   22    3     -3.85      0.00
    8   22    3     -1.83      0.00
    9   22    3      0.55      0.00
   10   22    3      0.58      0.00
   11   22    3      1.88      0.00
   12   22    3      1.94      0.00
   13   22    3     -0.48      0.00
   14   22    3     -0.40      0.00
   15   22    3      2.09      0.00
   16   22    3      3.01      0.00
   17   22    3      1.10      0.00
   18   22    3     -0.75      0.00
   -2   23    3      2.24      0.00
   -1   23    3      1.09      0.00
    0   23    3     -0.01      0.00
    1   23    3      1.66      0.00
    2   23    3      2.89      0.00
    3   23    3      0.47      0.00
    4   23    3     -1.35      0.00
    5   23    3     -0.81      0.00
    6   23    3     -2.05      0.00
    7   23    3     -2.67      0.00
    8   23    3      0.79      0.00
    9   23    3      2.47      0.00
   10   23    3      0.84      0.00
   11   23    3      1.03      0.00
   12   23    3      0.12      0.00
   13   23    3     -3.66      0.00
   14   23    3     -3.87      0.00
   15   23    3     -0.81      0.00
   16   23    3      0.32      0.00
   17   23    3     -0.38      0.00
    1   24    3      0.70      0.00
    2   24    3      1.85      0.00
    3   24    3      0.52      0.00
    4   24    3      0.35      0.00
    5   24    3      1.62      0.00
    6   24    3      0.56      0.00
    7   24    3     -0.86      0.00
    8   24    3      0.62      0.00
    9   24    3      1.19      0.00
   10   24    3     -0.61      0.00
   11   24    3     -1.58      0.00
   12   24    3     -3.14      0.00
   13   24    3     -4.31      0.00
   14   24    3     -0.07      0.00
   15   24    3      4.75      0.00
    5   25    3      0.00      0.00
    6   25    3     -0.43      0.00
    7   25    3     -0.26      0.00
    8   25    3      1.58      0.00
    9   25    3      1.57      0.00
   10   25    3     -0.77      0.00
   11   25    3     -1.78      0.00
   -8  -25    4     -1.55      0.00
   -7  -25    4     -1.55      0.00
   -6  -25    4     -0.83      0.00
   -5  -25    4     -0.54      0.00
   -4  -25    4      0.04      0.00
  -12  -24    4      1.11      0.00
  -11  -24    4      0.57      0.00
  -10  -24    4     -0.92      0.00
   -9  -24    4     -1.56      0.00
   -8  -24    4     -0.40      0.00
   -7  -24    4      1.23      0.00
   -6  -24    4      0.04      0.00
   -5  -24    4     -1.61      0.00
   -4  -24    4      0.20      0.00
   -3  -24    4      2.58      0.00
   -2  -24    4      2.96      0.00
   -1  -24    4      2.35      0.00
    0  -24    4      1.75      0.00
    1  -24    4      1.48      0.00
  -14  -23    4      2.16      0.00
  -13  -23    4      0.50      0.00
  -12  -23    4      0.43      0.00
  -11  -23    4      0.20      0.00
  -10  -23    4      0.00      0.00
   -9  -23    4      0.65      0.00
   -8  -23    4      0.65      0.00
   -7  -23    4     -0.49      0.00
   -6  -23    4     -1.74      0.00
   -5  -23    4     -0.38      0.00
   -4  -23    4      3.03      0.00
   -3  -23    4      2.80      0.00
   -2  -23    4     -0.81      0.00
   -1  -23    4     -2.12      0.00
    0  -23    4     -0.35      0.00
    1  -23    4      1.37      0.00
    2  -23    4      1.15      0.00
    3  -23    4      0.85      0.00
  -16  -22    4      3.46      0.00
  -15  -22    4      5.24      0.00
  -14  -22    4      2.02      0.00
  -13  -22    4     -1.12      0.00
  -12  -22    4     -0.62      0.00
  -11  -22    4     -0.40      0.00
  -10  -22    4     -1.13      0.00
   -9  -22    4     -0.83      0.00
   -8  -22    4     -0.75      0.00
   -7  -22    4     -1.40      0.00
   -6  -22    4     -1.93      0.00
   -5  -22    4     -1.08      0.00
   -4  -22    4      0.82      0.00
   -3  -22    4      0.31      0.00
   -2  -22    4     -1.92      0.00
   -1  -22    4     -1.71      0.00
    0  -22    4     -0.02      0.00
    1  -22    4      0.47      0.00
    2  -22    4      0.19      0.00
    3  -22    4      0.45      0.00
    4  -22    4      0.57      0.00
    5  -22    4     -1.12      0.00
  -17  -21    4      1.31      0.00
  -16  -21    4      2.68      0.00
  -15  -21    4      1.99      0.00
  -14  -21    4     -0.31      0.00
  -13  -21    4     -0.06      0.00
  -12  -21    4      2.11      0.00
  -11  -21    4      1.55      0.00
  -10  -21    4     -0.24      0.00
   -9  -21    4     -0.34      0.00
   -8  -21    4     -0.31      0.00
   -7  -21    4     -0.48      0.00
   -6  -21    4     -0.25      0.00
   -5  -21    4      0.40      0.00
   -4  -21    4      1.51      0.00
   -3  -21    4      0.94      0.00
   -2  -21    4     -0.93      0.00
   -1  -21    4     -0.53      0.00
    0  -21    4      1.05      0.00
    1  -21    4      0.94      0.00
    2  -21    4     -0.11      0.00
    3  -21    4     -0.86      0.00
    4  -21    4     -1.52      0.00
    5  -21    4     -2.42      0.00
    6  -21    4     -2.32      0.00
    7  -21    4     -0.88      0.00
  -18  -20    4     -1.06      0.00
  -17  -20    4     -0.24      0.00
  -16  -20    4      1.52      0.00
  -15  -20    4      0.71      0.00
  -14  -20    4     -1.53      0.00
  -13  -20    4     -1.98      0.00
  -12  -20    4     -1.36      0.00
  -11  -20    4     -1.53      0.00
  -10  -20    4     -0.96      0.00
   -9  -20    4      0.24      0.00
   -8  -20    4      0.13      0.00
   -7  -20    4     -0.02      0.00
   -6  -20    4      0.38      0.00
   -5  -20    4      0.87      0.00
   -4  -20    4      2.25      0.00
   -3  -20    4      2.33      0.00
   -2  -20    4      0.14      0.00
   -1  -20    4     -0.75      0.00
    0  -20    4      0.14      0.00
    1  -20    4      0.45      0.00
    2  -20    4      0.23      0.00
    3  -20    4      0.27      0.00
    4  -20    4      0.51      0.00
    5  -20    4      0.57      0.00
    6  -20    4      0.64      0.00
    7  -20    4      0.78      0.00
    8  -20    4      0.02      0.00
    9  -20    4     -1.02      0.00
  -19  -19    4      0.43      0.00
  -18  -19    4     -0.54      0.00
  -17  -19    4      0.48      0.00
  -16  -19    4      0.86      0.00
  -15  -19    4     -1.39      0.00
  -14  -19    4     -2.27      0.00
  -13  -19    4      0.38      0.00
  -12  -19    4      1.96      0.00
  -11  -19    4      0.05      0.00
  -10  -19    4     -2.25      0.00
   -9  -19    4     -3.32      0.00
   -8  -19    4     -2.86      0.00
   -7  -19    4     -0.52      0.00
   -6  -19    4      0.55      0.00
   -5  -19    4     -0.61      0.00
   -4  -19    4     -0.39      0.00
   -3  -19    4      0.58      0.00
   -2  -19    4      0.28      0.00
   -1  -19    4      0.70      0.00
    0  -19    4      1.99      0.00
    1  -19    4      2.18      0.00
    2  -19    4      1.70      0.00
    3  -19    4      1.95      0.00
    4  -19    4      2.20      0.00
    5  -19    4      0.51      0.00
    6  -19    4     -2.09      0.00
    7  -19    4     -2.94      0.00
    8  -19    4     -2.39      0.00
    9  -19    4     -1.48      0.00
   10  -19    4     -0.67      0.00
  -19  -18    4     -4.96      0.00
  -18  -18    4     -4.09      0.00
  -17  -18    4     -1.44      0.00
  -16  -18    4      0.31      0.00
  -15  -18    4     -0.36      0.00
  -14  -18    4     -0.74      0.00
  -13  -18    4      0.53      0.00
  -12  -18    4     -0.26      0.00
  -11  -18    4     -2.53      0.00
  -10  -18    4     -2.27      0.00
   -9  -18    4     -0.99      0.00
   -8  -18    4     -0.52      0.00
   -7  -18    4      0.05      0.00
   -6  -18    4     -0.57      0.00
   -5  -18    4     -1.13      0.00
   -4  -18    4      1.30      0.00
   -3  -18    4      3.10      0.00
   -2  -18    4      1.40      0.00
   -1  -18    4     -0.06      0.00
    0  -18    4      0.82      0.00
    1  -18    4      1.63      0.00
    2  -18    4      0.80      0.00
    3  -18    4      0.03      0.00
    4  -18    4      0.24      0.00
    5  -18    4     -0.25      0.00
    6  -18    4     -0.42      0.00
    7  -18    4      0.92      0.00
    8  -18    4      1.00      0.00
    9  -18    4     -0.30      0.00
   10  -18    4     -0.85      0.00
   11  -18    4     -1.63      0.00
  -20  -17    4     -4.56      0.00
  -19  -17    4     -3.68      0.00
  -18  -17    4     -0.16      0.00
  -17  -17    4      1.56      0.00
  -16  -17    4      1.28      0.00
  -15  -17    4     -0.23      0.00
  -14  -17    4     -0.61      0.00
  -13  -17    4      1.99      0.00
  -12  -17    4      2.99      0.00
  -11  -17    4      1.25      0.00
  -10  -17    4      0.69      0.00
   -9  -17    4      0.37      0.00
   -8  -17    4     -0.18      0.00
   -7  -17    4      0.64      0.00
   -6  -17    4      0.34      0.00
   -5  -17    4     -1.02      0.00
   -4  -17    4     -0.46      0.00
   -3  -17    4      0.10      0.00
   -2  -17    4     -0.79      0.00
   -1  -17    4     -0.67      0.00
    0  -17    4      0.51      0.00
    1  -17    4      0.61      0.00
    2  -17    4     -0.35      0.00
    3  -17    4      0.24      0.00
    4  -17    4      1.92      0.00
    5  -17    4      1.05      0.00
    6  -17    4     -0.55      0.00
    7  -17    4      0.12      0.00
    8  -17    4      0.55      0.00
    9  -17    4      0.56      0.00
   10  -17    4      0.88      0.00
   11  -17    4     -1.09      0.00
   12  -17    4     -3.46      0.00
  -20  -16    4     -1.26      0.00
  -19  -16    4      0.15      0.00
  -18  -16    4      3.02      0.00
  -17  -16    4      2.86      0.00
  -16  -16    4      1.61      0.00
  -15  -16    4      0.86      0.00
  -14  -16    4      0.33      0.00
  -13  -16    4      1.41      0.00
  -12  -16    4      1.04      0.00
  -11  -16    4     -0.99      0.00
  -10  -16    4     -0.23      0.00
   -9  -16    4      1.07      0.00
   -8  -16    4      0.61      0.00
   -7  -16    4      0.56      0.00
   -6  -16    4      0.20      0.00
   -5  -16    4     -0.17      0.00
   -4  -16    4      1.02      0.00
   -3  -16    4      1.21      0.00
   -2  -16    4     -0.23      0.00
   -1  -16    4     -0.58      0.00
    0  -16    4      0.19      0.00
    1  -16    4      0.23      0.00
    2  -16    4     -0.86      0.00
    3  -16    4     -1.17      0.00
    4  -16    4     -0.41      0.00
    5  -16    4     -1.02      0.00
    6  -16    4     -1.28      0.00
    7  -16    4      0.37      0.00
    8  -16    4      0.52      0.00
    9  -16    4     -0.53      0.00
   10  -16    4     -1.34      0.00
   11  -16    4     -3.40      0.00
   12  -16    4     -3.76      0.00
   13  -16    4     -0.73      0.00
   14  -16    4      1.23      0.00
  -21  -15    4     -1.71      0.00
  -20  -15    4      0.25      0.00
  -19  -15    4      1.11      0.00
  -18  -15    4      1.79      0.00
  -17  -15    4     -0.16      0.00
  -16  -15    4     -2.06      0.00
  -15  -15    4     -1.60      0.00
  -14  -15    4     -1.30      0.00
  -13  -15    4     -0.34      0.00
  -12  -15    4      0.53      0.00
  -11  -15    4      0.30      0.00
  -10  -15    4      1.13      0.00
   -9  -15    4      0.97      0.00
   -8  -15    4     -0.60      0.00
   -7  -15    4      0.05      0.00
   -6  -15    4      1.34      0.00
   -5  -15    4      1.01      0.00
   -4  -15    4      0.29      0.00
   -3  -15    4     -0.17      0.00
   -2  -15    4      0.47      0.00
   -1  -15    4      1.98      0.00
    0  -15    4      2.49      0.00
    1  -15    4      2.21      0.00
    2  -15    4      2.15      0.00
    3  -15    4      2.41      0.00
    4  -15    4      2.34      0.00
    5  -15    4      0.98      0.00
    6  -15    4      0.52      0.00
    7  -15    4      1.90      0.00
    8  -15    4      1.65      0.00
    9  -15    4      0.00      0.00
   10  -15    4     -0.85      0.00
   11  -15    4     -1.05      0.00
   12  -15    4      0.77      0.00
   13  -15    4      3.08      0.00
   14  -15    4      2.36      0.00
   15  -15    4      1.04      0.00
  -21  -14    4     -0.49      0.00
  -20  -14    4      1.75      0.00
  -19  -14    4     -0.58      0.00
  -18  -14    4     -1.75      0.00
  -17  -14    4     -2.51      0.00
  -16  -14    4     -2.58      0.00
  -15  -14    4      0.14      0.00
  -14  -14    4      0.91      0.00
  -13  -14    4     -0.41      0.00
  -12  -14    4     -0.79      0.00
  -11  -14    4     -1.14      0.00
  -10  -14    4     -1.32      0.00
   -9  -14    4     -1.60      0.00
   -8  -14    4     -1.53      0.00
   -7  -14    4      0.22      0.00
   -6  -14    4      0.97      0.00
   -5  -14    4     -0.31      0.00
   -4  -14    4     -0.94      0.00
   -3  -14    4     -0.15      0.00
   -2  -14    4      0.78      0.00
   -1  -14    4      0.00      0.00
    0  -14    4     -1.86      0.00
    1  -14    4     -2.06      0.00
    2  -14    4     -1.74      0.00
    3  -14    4     -2.70      0.00
    4  -14    4     -2.61      0.00
    5  -14    4     -0.42      0.00
    6  -14    4      1.92      0.00
    7  -14    4      2.35      0.00
    8  -14    4      0.25      0.00
    9  -14    4     -1.56      0.00
   10  -14    4     -1.04      0.00
   11  -14    4      0.23      0.00
   12  -14    4      1.32      0.00
   13  -14    4      1.28      0.00
   14  -14    4      0.25      0.00
   15  -14    4      0.89      0.00
  -21  -13    4      2.71      0.00
  -20  -13    4      4.07      0.00
  -19  -13    4      0.30      0.00
  -18  -13    4     -0.99      0.00
  -17  -13    4     -0.94      0.00
  -16  -13    4     -1.72      0.00
  -15  -13    4      0.06      0.00
  -14  -13    4      0.04      0.00
  -13  -13    4     -2.26      0.00
  -12  -13    4     -1.75      0.00
  -11  -13    4     -1.07      0.00
  -10  -13    4     -2.29      0.00
   -9  -13    4     -2.98      0.00
   -8  -13    4     -2.08      0.00
   -7  -13    4     -0.78      0.00
   -6  -13    4     -1.10      0.00
   -5  -13    4     -2.04      0.00
   -4  -13    4     -1.56      0.00
   -3  -13    4      0.01      0.00
   -2  -13    4      1.32      0.00
   -1  -13    4      0.43      0.00
    0  -13    4     -1.32      0.00
    1  -13    4     -0.91      0.00
    2  -13    4     -0.58      0.00
    3  -13    4     -1.73      0.00
    4  -13    4     -0.91      0.00
    5  -13    4      1.27      0.00
    6  -13    4      1.03      0.00
    7  -13    4     -0.99      0.00
    8  -13    4     -2.31      0.00
    9  -13    4     -2.11      0.00
   10  -13    4     -0.55      0.00
   11  -13    4      1.33      0.00
   12  -13    4      2.12      0.00
   13  -13    4      0.94      0.00
   14  -13    4     -0.50      0.00
   15  -13    4      0.10      0.00
   16  -13    4      0.52      0.00
  -22  -12    4      0.57      0.00
  -21  -12    4      2.70      0.00
  -20  -12    4      3.80      0.00
  -19  -12    4      0.46      0.00
  -18  -12    4     -0.63      0.00
  -17  -12    4      0.05      0.00
  -16  -12    4      0.19      0.00
  -15  -12    4      2.88      0.00
  -14  -12    4      3.15      0.00
  -13  -12    4     -0.08      0.00
  -12  -12    4     -0.37      0.00
  -11  -12    4      0.16      0.00
  -10  -12    4     -0.77      0.00
   -9  -12    4     -0.23      0.00
   -8  -12    4      1.28      0.00
   -7  -12    4      0.93      0.00
   -6  -12    4     -1.18      0.00
   -5  -12    4     -1.66      0.00
   -4  -12    4      0.45      0.00
   -3  -12    4      2.82      0.00
   -2  -12    4      3.36      0.00
   -1  -12    4     -0.04      0.00
    0  -12    4     -4.10      0.00
    1  -12    4     -3.63      0.00
    2  -12    4     -2.31      0.00
    3  -12    4     -3.18      0.00
    4  -12    4     -2.31      0.00
    5  -12    4     -0.26      0.00
    6  -12    4     -0.66      0.00
    7  -12    4     -2.07      0.00
    8  -12    4     -2.31      0.00
    9  -12    4     -1.49      0.00
   10  -12    4      0.49      0.00
   11  -12    4      2.41      0.00
   12  -12    4      1.76      0.00
   13  -12    4     -0.73      0.00
   14  -12    4     -1.34      0.00
   15  -12    4      0.57      0.00
   16  -12    4      1.00      0.00
   17  -12    4     -0.96      0.00
  -22  -11    4     -1.64      0.00
  -21  -11    4     -2.27      0.00
  -20  -11    4     -2.26      0.00
  -19  -11    4     -3.15      0.00
  -18  -11    4     -1.76      0.00
  -17  -11    4      0.90      0.00
  -16  -11    4      2.01      0.00
  -15  -11    4      3.30      0.00
  -14  -11    4      2.84      0.00
  -13  -11    4      0.93      0.00
  -12  -11    4      1.41      0.00
  -11  -11    4      1.70      0.00
  -10  -11    4      1.05      0.00
   -9  -11    4      2.32      0.00
   -8  -11    4      3.92      0.00
   -7  -11    4      3.38      0.00
   -6  -11    4      2.10      0.00
   -5  -11    4      3.74      0.00
   -4  -11    4      6.99      0.00
   -3  -11    4      7.43      0.00
   -2  -11    4      4.90      0.00
   -1  -11    4      0.09      0.00
    0  -11    4     -3.09      0.00
    1  -11    4     -0.55      0.00
    2  -11    4      1.37      0.00
    3  -11    4     -0.76      0.00
    4  -11    4     -0.95      0.00
    5  -11    4      0.39      0.00
    6  -11    4     -0.60      0.00
    7  -11    4     -1.89      0.00
    8  -11    4     -1.88      0.00
    9  -11    4     -1.12      0.00
   10  -11    4      0.56      0.00
   11  -11    4      1.48      0.00
   12  -11    4     -0.37      0.00
   13  -11    4     -2.60      0.00
   14  -11    4     -1.62      0.00
   15  -11    4      1.29      0.00
   16  -11    4      1.94      0.00
   17  -11    4      0.18      0.00
   18  -11    4     -0.31      0.00
  -22  -10    4     -0.71      0.00
  -21  -10    4     -0.71      0.00
  -20  -10    4      0.19      0.00
  -19  -10    4      1.49      0.00
  -18  -10    4      1.33      0.00
  -17  -10    4      0.37      0.00
  -16  -10    4     -0.09      0.00
  -15  -10    4      0.56      0.00
  -14  -10    4      0.68      0.00
  -13  -10    4     -0.66      0.00
  -12  -10    4     -1.79      0.00
  -11  -10    4     -1.12      0.00
  -10  -10    4      2.15      0.00
   -9  -10    4      5.48      0.00
   -8  -10    4      6.13      0.00
   -7  -10    4      5.17      0.00
   -6  -10    4      3.82      0.00
   -5  -10    4      3.91      0.00
   -4  -10    4      4.58      0.00
   -3  -10    4      2.78      0.00
   -2  -10    4      0.15      0.00
   -1  -10    4     -2.93      0.00
    0  -10    4     -4.63      0.00
    1  -10    4     -0.69      0.00
    2  -10    4      2.44      0.00
    3  -10    4      0.43      0.00
    4  -10    4      0.25      0.00
    5  -10    4      1.69      0.00
    6  -10    4      0.52      0.00
    7  -10    4     -0.90      0.00
    8  -10    4     -0.91      0.00
    9  -10    4      0.55      0.00
   10  -10    4      3.25      0.00
   11  -10    4      3.92      0.00
   12  -10    4      1.42      0.00
   13  -10    4     -0.10      0.00
   14  -10    4      1.73      0.00
   15  -10    4      3.86      0.00
   16  -10    4      3.00      0.00
   17  -10    4      0.65      0.00
   18  -10    4      0.53      0.00
   19  -10    4      2.18      0.00
  -22   -9    4      1.90      0.00
  -21   -9    4     -0.56      0.00
  -20   -9    4     -1.89      0.00
  -19   -9    4      0.06      0.00
  -18   -9    4      0.41      0.00
  -17   -9    4      0.31      0.00
  -16   -9    4      1.73      0.00
  -15   -9    4      1.56      0.00
  -14   -9    4      0.35      0.00
  -13   -9    4      0.22      0.00
  -12   -9    4      0.19      0.00
  -11   -9    4      1.06      0.00
  -10   -9    4      3.13      0.00
   -9   -9    4      2.50      0.00
   -8   -9    4     -0.17      0.00
   -7   -9    4     -1.49      0.00
   -6   -9    4     -3.06      0.00
   -5   -9    4     -3.50      0.00
   -4   -9    4     -1.61      0.00
   -3   -9    4     -2.19      0.00
   -2   -9    4     -4.82      0.00
   -1   -9    4     -6.83      0.00
    0   -9    4     -6.15      0.00
    1   -9    4     -0.40      0.00
    2   -9    4      2.20      0.00
    3   -9    4     -1.91      0.00
    4   -9    4     -2.28      0.00
    5   -9    4      0.94      0.00
    6   -9    4      0.94      0.00
    7   -9    4      0.34      0.00
    8   -9    4      1.46      0.00
    9   -9    4      3.26      0.00
   10   -9    4      4.55      0.00
   11   -9    4      3.02      0.00
   12   -9    4      0.05      0.00
   13   -9    4     -0.24      0.00
   14   -9    4      2.05      0.00
   15   -9    4      3.98      0.00
   16   -9    4      4.00      0.00
   17   -9    4      2.67      0.00
   18   -9    4      1.62      0.00
   19   -9    4      1.03      0.00
  -22   -8    4      4.38      0.00
  -21   -8    4      3.05      0.00
  -20   -8    4      1.36      0.00
  -19   -8    4      3.47      0.00
  -18   -8    4      3.24      0.00
  -17   -8    4      1.06      0.00
  -16   -8    4      1.22      0.00
  -15   -8    4      0.80      0.00
  -14   -8    4      0.27      0.00
  -13   -8    4      0.56      0.00
  -12   -8    4     -1.79      0.00
  -11   -8    4     -3.36      0.00
  -10   -8    4     -1.11      0.00
   -9   -8    4     -0.92      0.00
   -8   -8    4     -3.37      0.00
   -7   -8    4     -4.20      0.00
   -6   -8    4     -5.45      0.00
   -5   -8    4     -6.51      0.00
   -4   -8    4     -5.51      0.00
   -3   -8    4     -6.30      0.00
   -2   -8    4     -7.40      0.00
   -1   -8    4     -5.81      0.00
    0   -8    4     -3.07      0.00
    1   -8    4      0.89      0.00
    2   -8    4      1.75      0.00
    3   -8    4     -0.66      0.00
    4   -8    4      2.62      0.00
    5   -8    4      7.14      0.00
    6   -8    4      4.57      0.00
    7   -8    4      1.29      0.00
    8   -8    4      2.01      0.00
    9   -8    4      3.97      0.00
   10   -8    4      4.42      0.00
   11   -8    4      1.27      0.00
   12   -8    4     -2.55      0.00
   13   -8    4     -1.91      0.00
   14   -8    4      2.20      0.00
   15   -8    4      5.27      0.00
   16   -8    4      4.82      0.00
   17   -8    4      1.95      0.00
   18   -8    4      0.45      0.00
   19   -8    4      1.69      0.00
   20   -8    4      2.98      0.00
  -22   -7    4      1.71      0.00
  -21   -7    4     -2.94      0.00
  -20   -7    4     -5.39      0.00
  -19   -7    4     -0.44      0.00
  -18   -7    4      3.92      0.00
  -17   -7    4      3.82      0.00
  -16   -7    4      3.90      0.00
  -15   -7    4      2.44      0.00
  -14   -7    4      0.23      0.00
  -13   -7    4      0.33      0.00
  -12   -7    4     -0.96      0.00
  -11   -7    4     -2.56      0.00
  -10   -7    4     -1.64      0.00
   -9   -7    4     -2.92      0.00
   -8   -7    4     -5.88      0.00
   -7   -7    4     -5.57      0.00
   -6   -7    4     -4.65      0.00
   -5   -7    4     -4.56      0.00
   -4   -7    4     -2.97      0.00
   -3   -7    4     -2.78      0.00
   -2   -7    4     -4.56      0.00
   -1   -7    4     -4.90      0.00
    0   -7    4     -3.44      0.00
    1   -7    4     -0.43      0.00
    2   -7    4      1.28      0.00
    3   -7    4      1.58      0.00
    4   -7    4      5.44      0.00
    5   -7    4      7.32      0.00
    6   -7    4      2.59      0.00
    7   -7    4      1.08      0.00
    8   -7    4      5.37      0.00
    9   -7    4      7.23      0.00
   10   -7    4      3.93      0.00
   11   -7    4     -1.08      0.00
   12   -7    4     -2.04      0.00
   13   -7    4      2.33      0.00
   14   -7    4      5.33      0.00
   15   -7    4      3.12      0.00
   16   -7    4     -0.81      0.00
   17   -7    4     -2.91      0.00
   18   -7    4     -2.61      0.00
   19   -7    4     -1.26      0.00
   20   -7    4     -0.76      0.00
  -22   -6    4     -4.15      0.00
  -21   -6    4     -3.10      0.00
  -20   -6    4     -0.36      0.00
  -19   -6    4      4.26      0.00
  -18   -6    4      4.81      0.00
  -17   -6    4     -1.04      0.00
  -16   -6    4     -4.19      0.00
  -15   -6    4     -3.18      0.00
  -14   -6    4     -1.47      0.00
  -13   -6    4      0.65      0.00
  -12   -6    4     -0.43      0.00
  -11   -6    4     -1.70      0.00
  -10   -6    4      2.62      0.00
   -9   -6    4      5.11      0.00
   -8   -6    4      0.34      0.00
   -7   -6    4     -4.61      0.00
   -6   -6    4     -5.70      0.00
   -5   -6    4     -5.01      0.00
   -4   -6    4     -3.43      0.00
   -3   -6    4     -3.02      0.00
   -2   -6    4     -3.98      0.00
   -1   -6    4     -1.69      0.00
    0   -6    4      3.99      0.00
    1   -6    4      7.90      0.00
    2   -6    4      8.08      0.00
    3   -6    4      8.09      0.00
    4   -6    4     10.36      0.00
    5   -6    4      9.70      0.00
    6   -6    4      5.30      0.00
    7   -6    4      5.56      0.00
    8   -6    4      9.09      0.00
    9   -6    4      7.44      0.00
   10   -6    4      1.94      0.00
   11   -6    4     -1.70      0.00
   12   -6    4     -1.12      0.00
   13   -6    4      1.59      0.00
   14   -6    4      1.58      0.00
   15   -6    4     -0.89      0.00
   16   -6    4     -2.24      0.00
   17   -6    4     -3.11      0.00
   18   -6    4     -3.87      0.00
   19   -6    4     -2.13      0.00
   20   -6    4      0.76      0.00
   21   -6    4      1.61      0.00
  -22   -5    4     -5.08      0.00
  -21   -5    4     -2.79      0.00
  -20   -5    4     -2.25      0.00
  -19   -5    4     -3.00      0.00
  -18   -5    4     -3.57      0.00
  -17   -5    4     -6.04      0.00
  -16   -5    4     -4.68      0.00
  -15   -5    4     -0.03      0.00
  -14   -5    4      1.40      0.00
  -13   -5    4      1.66      0.00
  -12   -5    4      1.12      0.00
  -11   -5    4      0.72      0.00
  -10   -5    4      3.01      0.00
   -9   -5    4      0.93      0.00
   -8   -5    4     -5.76      0.00
   -7   -5    4     -3.98      0.00
   -6   -5    4      7.23      0.00
   -5   -5    4     15.06      0.00
   -4   -5    4     15.85      0.00
   -3   -5    4     15.16      0.00
   -2   -5    4     15.22      0.00
   -1   -5    4     17.60      0.00
    0   -5    4     21.47      0.00
    1   -5    4     20.96      0.00
    2   -5    4     17.07      0.00
    3   -5    4     15.20      0.00
    4   -5    4     12.32      0.00
    5   -5    4      4.10      0.00
    6   -5    4     -3.71      0.00
    7   -5    4     -3.61      0.00
    8   -5    4      0.29      0.00
    9   -5    4      0.12      0.00
   10   -5    4     -2.73      0.00
   11   -5    4     -3.19      0.00
   12   -5    4      0.09      0.00
   13   -5    4      3.68      0.00
   14   -5    4      2.52      0.00
   15   -5    4     -1.54      0.00
   16   -5    4     -3.30      0.00
   17   -5    4     -3.69      0.00
   18   -5    4     -3.72      0.00
   19   -5    4     -1.37      0.00
   20   -5    4      0.39      0.00
   21   -5    4     -1.16      0.00
  -22   -4    4     -1.62      0.00
  -21   -4    4      3.90      0.00
  -20   -4    4      4.48      0.00
  -19   -4    4      1.51      0.00
  -18   -4    4      2.07      0.00
  -17   -4    4      2.00      0.00
  -16   -4    4      2.23      0.00
  -15   -4    4      4.09      0.00
  -14   -4    4      2.60      0.00
  -13   -4    4     -0.28      0.00
  -12   -4    4     -2.98      0.00
  -11   -4    4     -3.14      0.00
  -10   -4    4      2.79      0.00
   -9   -4    4      5.91      0.00
   -8   -4    4      2.82      0.00
   -7   -4    4      4.44      0.00
   -6   -4    4     11.12      0.00
   -5   -4    4     11.25      0.00
   -4   -4    4      3.68      0.00
   -3   -4    4     -0.47      0.00
   -2   -4    4      3.82      0.00
   -1   -4    4     13.07      0.00
    0   -4    4     20.91      0.00
    1   -4    4     18.70      0.00
    2   -4    4      9.14      0.00
    3   -4    4      2.60      0.00
    4   -4    4     -2.33      0.00
    5   -4    4     -6.89      0.00
    6   -4    4     -4.00      0.00
    7   -4    4      4.57      0.00
    8   -4    4      8.23      0.00
    9   -4    4      3.30      0.00
   10   -4    4     -3.95      0.00
   11   -4    4     -6.29      0.00
   12   -4    4     -3.00      0.00
   13   -4    4      0.24      0.00
   14   -4    4     -0.87      0.00
   15   -4    4     -2.27      0.00
   16   -4    4     -0.01      0.00
   17   -4    4      1.85      0.00
   18   -4    4      2.46      0.00
   19   -4    4      5.61      0.00
   20   -4    4      6.93      0.00
   21   -4    4      2.70      0.00
   22   -4    4     -0.96      0.00
  -22   -3    4      0.80      0.00
  -21   -3    4      3.63      0.00
  -20   -3    4      1.83      0.00
  -19   -3    4     -2.15      0.00
  -18   -3    4     -1.04      0.00
  -17   -3    4     -0.68      0.00
  -16   -3    4     -1.66      0.00
  -15   -3    4      0.42      0.00
  -14   -3    4      1.20      0.00
  -13   -3    4      0.40      0.00
  -12   -3    4      0.39      0.00
  -11   -3    4      2.44      0.00
  -10   -3    4      4.84      0.00
   -9   -3    4     -0.97      0.00
   -8   -3    4     -9.41      0.00
   -7   -3    4     -5.66      0.00
   -6   -3    4      5.15      0.00
   -5   -3    4      7.63      0.00
   -4   -3    4      1.63      0.00
   -3   -3    4      2.81      0.00
   -2   -3    4     13.43      0.00
   -1   -3    4     15.09      0.00
    0   -3    4      2.35      0.00
    1   -3    4    -11.78      0.00
    2   -3    4    -14.76      0.00
    3   -3    4     -5.66      0.00
    4   -3    4      1.54      0.00
    5   -3    4      1.81      0.00
    6   -3    4      4.39      0.00
    7   -3    4      6.26      0.00
    8   -3    4      0.22      0.00
    9   -3    4     -7.58      0.00
   10   -3    4     -9.97      0.00
   11   -3    4     -6.68      0.00
   12   -3    4     -1.41      0.00
   13   -3    4      0.36      0.00
   14   -3    4     -2.10      0.00
   15   -3    4     -2.73      0.00
   16   -3    4      0.60      0.00
   17   -3    4      2.12      0.00
   18   -3    4      1.11      0.00
   19   -3    4      1.21      0.00
   20   -3    4     -1.00      0.00
   21   -3    4     -5.62      0.00
  -21   -2    4      5.50      0.00
  -20   -2    4      4.71      0.00
  -19   -2    4      1.10      0.00
  -18   -2    4      1.39      0.00
  -17   -2    4      2.55      0.00
  -16   -2    4      2.04      0.00
  -15   -2    4      2.93      0.00
  -14   -2    4      1.66      0.00
  -13   -2    4     -2.36      0.00
  -12   -2    4     -4.88      0.00
  -11   -2    4     -3.22      0.00
  -10   -2    4      0.27      0.00
   -9   -2    4     -1.17      0.00
   -8   -2    4     -1.92      0.00
   -7   -2    4      4.65      0.00
   -6   -2    4      8.35      0.00
   -5   -2    4      0.41      0.00
   -4   -2    4    -13.46      0.00
   -3   -2    4    -14.06      0.00
   -2   -2    4      2.94      0.00
   -1   -2    4     11.85      0.00
    0   -2    4      6.57      0.00
    1   -2    4      4.83      0.00
    2   -2    4      5.71      0.00
    3   -2    4      0.62      0.00
    4   -2    4    -10.06      0.00
    5   -2    4    -17.39      0.00
    6   -2    4    -12.26      0.00
    7   -2    4     -4.66      0.00
    8   -2    4     -4.75      0.00
    9   -2    4     -4.89      0.00
   10   -2    4     -2.00      0.00
   11   -2    4      0.10      0.00
   12   -2    4      1.41      0.00
   13   -2    4      0.59      0.00
   14   -2    4     -2.24      0.00
   15   -2    4     -2.30      0.00
   16   -2    4      0.39      0.00
   17   -2    4      0.19      0.00
   18   -2    4     -1.85      0.00
   19   -2    4     -0.41      0.00
   20   -2    4      1.77      0.00
   21   -2    4      2.05      0.00
   22   -2    4      3.80      0.00
   23   -2    4      4.60      0.00
  -21   -1    4      2.09      0.00
  -20   -1    4      0.46      0.00
  -19   -1    4     -2.55      0.00
  -18   -1    4     -1.96      0.00
  -17   -1    4      0.63      0.00
  -16   -1    4      0.60      0.00
  -15   -1    4      0.82      0.00
  -14   -1    4      0.89      0.00
  -13   -1    4     -0.34      0.00
  -12   -1    4      0.49      0.00
  -11   -1    4      4.51      0.00
  -10   -1    4      6.39      0.00
   -9   -1    4      1.03      0.00
   -8   -1    4     -2.67      0.00
   -7   -1    4      0.21      0.00
   -6   -1    4     -1.22      0.00
   -5   -1    4     -8.43      0.00
   -4   -1    4    -10.02      0.00
   -3   -1    4      7.06      0.00
   -2   -1    4     28.49      0.00
   -1   -1    4     11.50      0.00
    0   -1    4    -32.48      0.00
    1   -1    4    -48.41      0.00
    2   -1    4    -34.82      0.00
    3   -1    4    -20.42      0.00
    4   -1    4    -11.74      0.00
    5   -1    4     -4.56      0.00
    6   -1    4      4.46      0.00
    7   -1    4      6.66      0.00
    8   -1    4     -2.26      0.00
    9   -1    4     -6.95      0.00
   10   -1    4     -3.17      0.00
   11   -1    4      0.49      0.00
   12   -1    4      2.65      0.00
   13   -1    4      2.71      0.00
   14   -1    4      0.92      0.00
   15   -1    4      0.72      0.00
   16   -1    4      0.74      0.00
   17   -1    4     -1.50      0.00
   18   -1    4     -2.10      0.00
   19   -1    4      1.86      0.00
   20   -1    4      4.19      0.00
   21   -1    4      1.13      0.00
   23   -1    4     -0.76      0.00
  -21    0    4     -2.60      0.00
  -20    0    4     -1.58      0.00
  -19    0    4     -1.72      0.00
  -18    0    4     -0.87      0.00
  -17    0    4      2.30      0.00
  -16    0    4      2.51      0.00
  -15    0    4      1.00      0.00
  -14    0    4     -0.37      0.00
  -13    0    4     -2.21      0.00
  -12    0    4     -1.87      0.00
  -11    0    4      0.84      0.00
  -10    0    4      1.21      0.00
   -9    0    4     -2.28      0.00
   -8    0    4     -1.47      0.00
   -7    0    4      3.97      0.00
   -6    0    4      3.39      0.00
   -5    0    4      0.32      0.00
   -4    0    4      3.54      0.00
   -3    0    4     12.62      0.00
   -2    0    4     12.26      0.00
   -1    0    4    -15.58      0.00
    0    0    4    -34.15      0.00
    1    0    4     -1.20      0.00
    2    0    4     37.29      0.00
    3    0    4     34.38      0.00
    4    0    4     14.29      0.00
    5    0    4      3.60      0.00
    6    0    4      1.73      0.00
    7    0    4     -2.56      0.00
    8    0    4    -10.67      0.00
    9    0    4     -7.97      0.00
   10    0    4      1.85      0.00
   11    0    4      4.43      0.00
   12    0    4      3.46      0.00
   13    0    4      2.98      0.00
   14    0    4      1.19      0.00
   15    0    4     -0.13      0.00
   16    0    4     -0.03      0.00
   17    0    4      1.05      0.00
   18    0    4      2.09      0.00
   19    0    4      1.28      0.00
   20    0    4     -1.87      0.00
   21    0    4     -4.51      0.00
   22    0    4     -2.43      0.00
   23    0    4      1.59      0.00
  -21    1    4      0.22      0.00
  -20    1    4      0.54      0.00
  -19    1    4     -0.96      0.00
  -18    1    4     -0.58      0.00
  -17    1    4      3.50      0.00
  -16    1    4      3.80      0.00
  -15    1    4      1.18      0.00
  -14    1    4      0.74      0.00
  -13    1    4      1.11      0.00
  -12    1    4      1.71      0.00
  -11    1    4      1.92      0.00
  -10    1    4     -0.23      0.00
   -9    1    4     -3.31      0.00
   -8    1    4     -1.40      0.00
   -7    1    4      3.61      0.00
   -6    1    4      2.31      0.00
   -5    1    4      0.39      0.00
   -4    1    4      6.81      0.00
   -3    1    4     15.01      0.00
   -2    1    4     10.66      0.00
   -1    1    4    -11.87      0.00
    0    1    4    -19.26      0.00
    1    1    4     10.42      0.00
    3    1    4      2.76      0.00
    4    1    4    -14.38      0.00
    5    1    4     -8.16      0.00
    6    1    4      1.15      0.00
    7    1    4      1.74      0.00
    8    1    4     -2.20      0.00
    9    1    4      2.30      0.00
   10    1    4      9.05      0.00
   11    1    4      5.94      0.00
   12    1    4      1.39      0.00
   13    1    4     -0.08      0.00
   14    1    4     -1.65      0.00
   15    1    4     -1.35      0.00
   16    1    4      0.17      0.00
   17    1    4      1.02      0.00
   18    1    4      0.63      0.00
   19    1    4     -0.03      0.00
   20    1    4      1.36      0.00
   21    1    4      2.83      0.00
   22    1    4      2.65      0.00
   23    1    4      1.75      0.00
  -20    2    4     -0.40      0.00
  -19    2    4      0.83      0.00
  -18    2    4      2.17      0.00
  -17    2    4      3.90      0.00
  -16    2    4      1.55      0.00
  -15    2    4     -2.05      0.00
  -14    2    4     -1.85      0.00
  -13    2    4     -0.64      0.00
  -12    2    4     -0.20      0.00
  -11    2    4     -1.03      0.00
  -10    2    4     -3.73      0.00
   -9    2    4     -5.67      0.00
   -8    2    4     -3.24      0.00
   -7    2    4      0.83      0.00
   -6    2    4     -0.79      0.00
   -5    2    4     -1.93      0.00
   -4    2    4      4.21      0.00
   -3    2    4      5.10      0.00
   -2    2    4     -7.74      0.00
   -1    2    4    -22.38      0.00
    0    2    4    -14.42      0.00
    1    2    4     13.74      0.00
    2    2    4     16.64      0.00
    3    2    4     -9.35      0.00
    4    2    4    -16.09      0.00
    5    2    4     -1.05      0.00
    6    2    4      6.00      0.00
    7    2    4      1.31      0.00
    8    2    4     -2.40      0.00
    9    2    4      3.82      0.00
   10    2    4      8.70      0.00
   11    2    4      2.39      0.00
   12    2    4     -2.48      0.00
   13    2    4     -2.20      0.00
   14    2    4     -2.76      0.00
   15    2    4     -2.48      0.00
   16    2    4     -1.10      0.00
   17    2    4      0.91      0.00
   18    2    4      1.70      0.00
   19    2    4     -0.31      0.00
   20    2    4     -0.83      0.00
   21    2    4     -0.16      0.00
   22    2    4     -0.69      0.00
   23    2    4     -0.41      0.00
  -20    3    4      0.87      0.00
  -19    3    4     -0.18      0.00
  -18    3    4     -0.81      0.00
  -17    3    4     -0.09      0.00
  -16    3    4     -1.38      0.00
  -15    3    4     -3.33      0.00
  -14    3    4     -2.26      0.00
  -13    3    4     -1.03      0.00
  -12    3    4     -2.00      0.00
  -11    3    4     -4.45      0.00
  -10    3    4     -6.01      0.00
   -9    3    4     -4.20      0.00
   -8    3    4     -0.56      0.00
   -7    3    4      0.42      0.00
   -6    3    4     -4.52      0.00
   -5    3    4     -7.95      0.00
   -4    3    4     -3.79      0.00
   -3    3    4     -3.36      0.00
   -2    3    4     -8.48      0.00
   -1    3    4     -4.61      0.00
    0    3    4     11.67      0.00
    1    3    4     25.31      0.00
    2    3    4     16.89      0.00
    3    3    4     -1.80      0.00
    4    3    4     -1.66      0.00
    5    3    4      7.23      0.00
    6    3    4      4.14      0.00
    7    3    4     -2.42      0.00
    8    3    4     -0.67      0.00
    9    3    4      7.55      0.00
   10    3    4      9.07      0.00
   11    3    4      0.99      0.00
   12    3    4     -2.58      0.00
   13    3    4     -1.83      0.00
   14    3    4     -2.89      0.00
   15    3    4     -2.01      0.00
   16    3    4     -0.65      0.00
   17    3    4     -0.36      0.00
   18    3    4     -0.79      0.00
   19    3    4     -2.12      0.00
   20    3    4     -0.16      0.00
   21    3    4      1.95      0.00
   22    3    4     -0.18      0.00
   23    3    4     -1.00      0.00
   24    3    4      0.30      0.00
  -19    4    4      1.31      0.00
  -18    4    4      1.84      0.00
  -17    4    4      2.17      0.00
  -16    4    4      0.89      0.00
  -15    4    4     -1.14      0.00
  -14    4    4     -1.63      0.00
  -13    4    4     -1.72      0.00
  -12    4    4     -2.09      0.00
  -11    4    4     -2.16      0.00
  -10    4    4     -1.46      0.00
   -9    4    4      0.50      0.00
   -8    4    4      2.45      0.00
   -7    4    4      2.85      0.00
   -6    4    4      0.83      0.00
   -5    4    4      0.37      0.00
   -4    4    4      4.69      0.00
   -3    4    4      4.80      0.00
   -2    4    4     -0.35      0.00
   -1    4    4      0.00      0.00
    0    4    4      2.91      0.00
    1    4    4      0.42      0.00
    2    4    4     -7.24      0.00
    3    4    4    -13.51      0.00
    4    4    4    -11.06      0.00
    5    4    4     -6.56      0.00
    6    4    4     -7.25      0.00
    7    4    4     -7.08      0.00
    8    4    4     -2.99      0.00
    9    4    4      1.34      0.00
   10    4    4     -0.21      0.00
   11    4    4     -5.33      0.00
   12    4    4     -3.83      0.00
   13    4    4     -0.19      0.00
   14    4    4     -0.08      0.00
   15    4    4      0.91      0.00
   16    4    4      0.53      0.00
   17    4    4     -0.89      0.00
   18    4    4     -0.57      0.00
   19    4    4     -1.31      0.00
   20    4    4     -0.73      0.00
   21    4    4      0.46      0.00
   22    4    4     -0.83      0.00
   23    4    4      0.08      0.00
  -19    5    4     -0.13      0.00
  -18    5    4     -0.21      0.00
  -17    5    4      0.32      0.00
  -16    5    4     -0.24      0.00
  -15    5    4     -1.73      0.00
  -14    5    4     -1.42      0.00
  -13    5    4      0.56      0.00
  -12    5    4      1.28      0.00
  -11    5    4      0.07      0.00
  -10    5    4     -0.31      0.00
   -9    5    4      2.22      0.00
   -8    5    4      4.85      0.00
   -7    5    4      4.40      0.00
   -6    5    4      2.20      0.00
   -5    5    4      2.94      0.00
   -4    5    4      7.78      0.00
   -3    5    4      9.13      0.00
   -2    5    4      6.23      0.00
   -1    5    4      7.64      0.00
    0    5    4      9.98      0.00
    1    5    4      6.98      0.00
    2    5    4      1.95      0.00
    3    5    4     -2.36      0.00
    4    5    4     -3.82      0.00
    5    5    4     -2.11      0.00
    6    5    4      0.10      0.00
    7    5    4      2.25      0.00
    8    5    4      4.19      0.00
    9    5    4      5.30      0.00
   10    5    4      2.72      0.00
   11    5    4     -1.82      0.00
   12    5    4     -1.04      0.00
   13    5    4      0.92      0.00
   14    5    4      0.23      0.00
   15    5    4      1.66      0.00
   16    5    4      2.04      0.00
   17    5    4      1.21      0.00
   18    5    4      2.44      0.00
   19    5    4      1.46      0.00
   20    5    4      0.20      0.00
   21    5    4      0.60      0.00
   22    5    4     -0.69      0.00
   23    5    4     -0.64      0.00
  -18    6    4     -1.42      0.00
  -17    6    4      0.08      0.00
  -16    6    4      0.03      0.00
  -15    6    4     -0.47      0.00
  -14    6    4      0.86      0.00
  -13    6    4      3.12      0.00
  -12    6    4      3.30      0.00
  -11    6    4      2.15      0.00
  -10    6    4      2.43      0.00
   -9    6    4      3.71      0.00
   -8    6    4      3.53      0.00
   -7    6    4      2.19      0.00
   -6    6    4      3.06      0.00
   -5    6    4      7.11      0.00
   -4    6    4     11.18      0.00
   -3    6    4     10.99      0.00
   -2    6    4      6.90      0.00
   -1    6    4      3.56      0.00
    0    6    4      1.41      0.00
    1    6    4     -0.18      0.00
    2    6    4      1.05      0.00
    3    6    4      3.26      0.00
    4    6    4      4.21      0.00
    5    6    4      5.96      0.00
    6    6    4      9.01      0.00
    7    6    4      9.51      0.00
    8    6    4      5.30      0.00
    9    6    4      0.74      0.00
   10    6    4     -1.73      0.00
   11    6    4     -2.24      0.00
   12    6    4      1.37      0.00
   13    6    4      4.27      0.00
   14    6    4      3.71      0.00
   15    6    4      4.51      0.00
   16    6    4      3.10      0.00
   17    6    4     -0.64      0.00
   18    6    4     -0.71      0.00
   19    6    4     -0.92      0.00
   20    6    4     -1.82      0.00
   21    6    4     -0.64      0.00
   22    6    4     -0.61      0.00
   23    6    4     -0.45      0.00
   24    6    4      0.59      0.00
  -17    7    4      0.60      0.00
  -16    7    4     -0.86      0.00
  -15    7    4     -0.74      0.00
  -14    7    4      1.87      0.00
  -13    7    4      4.22      0.00
  -12    7    4      3.69      0.00
  -11    7    4      2.06      0.00
  -10    7    4      2.12      0.00
   -9    7    4      3.06      0.00
   -8    7    4      3.22      0.00
   -7    7    4      2.69      0.00
   -6    7    4      3.07      0.00
   -5    7    4      4.43      0.00
   -4    7    4      4.01      0.00
   -3    7    4      0.70      0.00
   -2    7    4     -4.22      0.00
   -1    7    4     -7.47      0.00
    0    7    4     -5.28      0.00
    1    7    4     -0.26      0.00
    2    7    4      1.14      0.00
    3    7    4     -1.69      0.00
    4    7    4     -4.23      0.00
    5    7    4     -2.74      0.00
    6    7    4      2.07      0.00
    7    7    4      3.69      0.00
    8    7    4     -0.03      0.00
    9    7    4     -0.85      0.00
   10    7    4      2.80      0.00
   11    7    4      4.24      0.00
   12    7    4      4.13      0.00
   13    7    4      3.00      0.00
   14    7    4      0.15      0.00
   15    7    4     -0.60      0.00
   16    7    4     -1.83      0.00
   17    7    4     -3.42      0.00
   18    7    4      0.10      0.00
   19    7    4      2.55      0.00
   20    7    4      0.72      0.00
   21    7    4      0.26      0.00
   22    7    4     -0.07      0.00
   23    7    4     -1.28      0.00
   24    7    4     -1.89      0.00
  -16    8    4     -2.07      0.00
  -15    8    4     -1.47      0.00
  -14    8    4      0.06      0.00
  -13    8    4      0.14      0.00
  -12    8    4     -1.06      0.00
  -11    8    4     -1.86      0.00
  -10    8    4     -1.46      0.00
   -9    8    4     -0.96      0.00
   -8    8    4     -0.56      0.00
   -7    8    4     -0.18      0.00
   -6    8    4      0.18      0.00
   -5    8    4      0.48      0.00
   -4    8    4     -1.36      0.00
   -3    8    4     -5.05      0.00
   -2    8    4     -8.16      0.00
   -1    8    4     -8.94      0.00
    0    8    4     -3.79      0.00
    1    8    4      3.35      0.00
    2    8    4      2.55      0.00
    3    8    4     -2.92      0.00
    4    8    4     -3.43      0.00
    5    8    4      1.77      0.00
    6    8    4      8.01      0.00
    7    8    4      7.82      0.00
    8    8    4      1.05      0.00
    9    8    4     -0.32      0.00
   10    8    4      4.40      0.00
   11    8    4      4.52      0.00
   12    8    4      1.92      0.00
   13    8    4      1.57      0.00
   14    8    4      1.57      0.00
   15    8    4      2.08      0.00
   16    8    4      0.73      0.00
   17    8    4     -1.91      0.00
   18    8    4     -0.05      0.00
   19    8    4      1.03      0.00
   20    8    4     -2.71      0.00
   21    8    4     -4.12      0.00
   22    8    4     -2.81      0.00
   23    8    4     -2.22      0.00
   24    8    4     -1.57      0.00
  -16    9    4      0.05      0.00
  -15    9    4      2.60      0.00
  -14    9    4      4.51      0.00
  -13    9    4      3.32      0.00
  -12    9    4      1.34      0.00
  -11    9    4     -0.15      0.00
  -10    9    4     -0.64      0.00
   -9    9    4      0.38      0.00
   -8    9    4      2.08      0.00
   -7    9    4      1.96      0.00
   -6    9    4     -0.59      0.00
   -5    9    4     -2.43      0.00
   -4    9    4     -3.33      0.00
   -3    9    4     -3.95      0.00
   -2    9    4     -2.97      0.00
   -1    9    4     -1.22      0.00
    0    9    4      2.22      0.00
    1    9    4      4.37      0.00
    2    9    4     -2.26      0.00
    3    9    4     -9.86      0.00
    4    9    4     -6.52      0.00
    5    9    4      2.17      0.00
    6    9    4      5.98      0.00
    7    9    4      1.51      0.00
    8    9    4     -5.00      0.00
    9    9    4     -2.80      0.00
   10    9    4      2.64      0.00
   11    9    4     -0.05      0.00
   12    9    4     -4.06      0.00
   13    9    4     -2.81      0.00
   14    9    4     -2.23      0.00
   15    9    4     -3.56      0.00
   16    9    4     -4.62      0.00
   17    9    4     -4.43      0.00
   18    9    4     -1.60      0.00
   19    9    4     -1.58      0.00
   20    9    4     -5.92      0.00
   21    9    4     -5.74      0.00
   22    9    4     -1.35      0.00
   23    9    4     -0.21      0.00
   24    9    4     -1.85      0.00
  -15   10    4      2.32      0.00
  -14   10    4     -0.08      0.00
  -13   10    4     -2.21      0.00
  -12   10    4     -0.70      0.00
  -11   10    4      1.23      0.00
  -10   10    4      1.66      0.00
   -9   10    4      2.13      0.00
   -8   10    4      1.59      0.00
   -7   10    4     -1.82      0.00
   -5   10    4     -4.97      0.00
   -4   10    4     -1.92      0.00
   -3   10    4     -0.84      0.00
   -2   10    4     -0.38      0.00
   -1   10    4      0.07      0.00
    0   10    4      1.58      0.00
    1   10    4      3.92      0.00
    2   10    4      0.78      0.00
    3   10    4     -3.37      0.00
    4   10    4      1.03      0.00
    5   10    4      6.97      0.00
    6   10    4      5.22      0.00
    7   10    4     -1.43      0.00
    8   10    4     -4.63      0.00
    9   10    4     -0.53      0.00
   10   10    4      1.94      0.00
   11   10    4     -3.00      0.00
   12   10    4     -5.36      0.00
   13   10    4     -1.53      0.00
   14   10    4      0.51      0.00
   15   10    4     -0.19      0.00
   16   10    4     -0.49      0.00
   17   10    4     -0.33      0.00
   18   10    4      0.89      0.00
   19   10    4      1.28      0.00
   20   10    4     -0.30      0.00
   21   10    4      0.32      0.00
   22   10    4      2.21      0.00
   23   10    4      0.29      0.00
   24   10    4     -3.10      0.00
  -15   11    4      0.41      0.00
  -14   11    4      1.03      0.00
  -13   11    4      3.75      0.00
  -12   11    4      6.78      0.00
  -11   11    4      5.22      0.00
  -10   11    4      1.54      0.00
   -9   11    4      0.71      0.00
   -8   11    4      0.18      0.00
   -7   11    4     -2.88      0.00
   -6   11    4     -5.22      0.00
   -5   11    4     -3.17      0.00
   -4   11    4      0.08      0.00
   -3   11    4      0.41      0.00
   -2   11    4      0.65      0.00
   -1   11    4      1.75      0.00
    0   11    4      2.36      0.00
    1   11    4      2.62      0.00
    2   11    4     -1.01      0.00
    3   11    4     -4.44      0.00
    4   11    4      1.26      0.00
    5   11    4      8.25      0.00
    6   11    4      5.98      0.00
    7   11    4     -0.32      0.00
    8   11    4     -1.75      0.00
    9   11    4      1.19      0.00
   10   11    4      0.61      0.00
   11   11    4     -3.51      0.00
   12   11    4     -3.20      0.00
   13   11    4     -0.34      0.00
   14   11    4     -1.48      0.00
   15   11    4     -4.01      0.00
   16   11    4     -3.39      0.00
   17   11    4     -0.33      0.00
   18   11    4      2.19      0.00
   19   11    4      1.67      0.00
   20   11    4     -1.36      0.00
   21   11    4     -2.89      0.00
   22   11    4     -1.93      0.00
   23   11    4     -2.35      0.00
   24   11    4     -4.10      0.00
  -15   12    4     -0.21      0.00
  -14   12    4     -0.35      0.00
  -13   12    4      1.77      0.00
  -12   12    4      3.53      0.00
  -11   12    4      2.36      0.00
  -10   12    4      1.76      0.00
   -9   12    4      3.18      0.00
   -8   12    4      2.13      0.00
   -7   12    4     -0.99      0.00
   -6   12    4     -0.81      0.00
   -5   12    4      3.23      0.00
   -4   12    4      5.69      0.00
   -3   12    4      3.43      0.00
   -2   12    4      0.67      0.00
   -1   12    4     -0.30      0.00
    0   12    4     -1.00      0.00
    1   12    4     -0.48      0.00
    2   12    4     -0.42      0.00
    3   12    4     -0.18      0.00
    4   12    4      4.01      0.00
    5   12    4      5.19      0.00
    6   12    4     -1.61      0.00
    7   12    4     -6.82      0.00
    8   12    4     -4.14      0.00
    9   12    4      0.06      0.00
   10   12    4     -1.35      0.00
   11   12    4     -4.52      0.00
   12   12    4     -3.35      0.00
   13   12    4     -1.63      0.00
   14   12    4     -2.45      0.00
   15   12    4     -2.88      0.00
   16   12    4     -1.68      0.00
   17   12    4      0.20      0.00
   18   12    4      0.46      0.00
   19   12    4     -1.52      0.00
   20   12    4     -2.96      0.00
   21   12    4     -2.48      0.00
   22   12    4     -0.97      0.00
   23   12    4     -0.65      0.00
   24   12    4     -1.82      0.00
  -14   13    4     -2.28      0.00
  -13   13    4      0.77      0.00
  -12   13    4      2.17      0.00
  -11   13    4     -0.16      0.00
  -10   13    4     -2.20      0.00
   -9   13    4     -2.11      0.00
   -8   13    4     -2.11      0.00
   -7   13    4     -1.52      0.00
   -6   13    4      1.08      0.00
   -5   13    4      3.66      0.00
   -4   13    4      3.76      0.00
   -3   13    4      1.56      0.00
   -2   13    4      0.32      0.00
   -1   13    4      1.07      0.00
    0   13    4      1.41      0.00
    1   13    4      1.25      0.00
    2   13    4      0.43      0.00
    3   13    4     -0.21      0.00
    4   13    4      1.72      0.00
    5   13    4      2.19      0.00
    6   13    4     -0.87      0.00
    7   13    4     -1.45      0.00
    8   13    4      1.58      0.00
    9   13    4      2.73      0.00
   10   13    4     -0.07      0.00
   11   13    4     -1.70      0.00
   12   13    4      0.35      0.00
   13   13    4      0.68      0.00
   14   13    4     -1.02      0.00
   15   13    4     -1.01      0.00
   16   13    4      0.10      0.00
   17   13    4      1.97      0.00
   18   13    4      2.21      0.00
   19   13    4     -0.69      0.00
   20   13    4     -2.23      0.00
   21   13    4     -1.73      0.00
   22   13    4     -0.95      0.00
   23   13    4      0.28      0.00
   24   13    4      0.72      0.00
  -13   14    4      5.19      0.00
  -12   14    4      4.71      0.00
  -11   14    4      1.75      0.00
  -10   14    4      0.71      0.00
   -9   14    4      1.12      0.00
   -8   14    4      0.54      0.00
   -7   14    4      0.40      0.00
   -6   14    4      2.21      0.00
   -5   14    4      3.92      0.00
   -4   14    4      3.14      0.00
   -3   14    4      0.26      0.00
   -2   14    4     -1.43      0.00
   -1   14    4     -0.51      0.00
    0   14    4      0.36      0.00
    1   14    4      0.18      0.00
    2   14    4      0.37      0.00
    3   14    4      1.41      0.00
    4   14    4      1.72      0.00
    5   14    4     -1.17      0.00
    6   14    4     -4.38      0.00
    7   14    4     -2.96      0.00
    8   14    4      0.75      0.00
    9   14    4      2.11      0.00
   10   14    4      0.59      0.00
   11   14    4     -0.18      0.00
   12   14    4      0.94      0.00
   13   14    4     -0.69      0.00
   14   14    4     -3.38      0.00
   15   14    4     -2.64      0.00
   16   14    4     -1.31      0.00
   17   14    4     -0.54      0.00
   18   14    4     -1.36      0.00
   19   14    4     -4.39      0.00
   20   14    4     -3.98      0.00
   21   14    4     -1.28      0.00
   22   14    4     -0.80      0.00
   23   14    4      0.02      0.00
   24   14    4      0.78      0.00
  -12   15    4      0.05      0.00
  -11   15    4     -1.13      0.00
  -10   15    4     -1.41      0.00
   -9   15    4     -0.81      0.00
   -8   15    4      0.30      0.00
   -7   15    4      1.94      0.00
   -6   15    4      2.89      0.00
   -5   15    4      1.70      0.00
   -4   15    4     -1.00      0.00
   -3   15    4     -2.77      0.00
   -2   15    4     -1.90      0.00
   -1   15    4      0.37      0.00
    0   15    4      1.18      0.00
    1   15    4      0.03      0.00
    2   15    4     -1.16      0.00
    3   15    4     -1.57      0.00
    4   15    4     -2.29      0.00
    5   15    4     -3.36      0.00
    6   15    4     -1.90      0.00
    7   15    4      1.80      0.00
    8   15    4      3.24      0.00
    9   15    4      1.78      0.00
   10   15    4     -0.66      0.00
   11   15    4     -1.86      0.00
   12   15    4     -0.51      0.00
   13   15    4      0.22      0.00
   14   15    4      1.44      0.00
   15   15    4      5.29      0.00
   16   15    4      5.93      0.00
   17   15    4      3.31      0.00
   18   15    4      1.28      0.00
   19   15    4     -0.62      0.00
   20   15    4      0.15      0.00
   21   15    4      1.38      0.00
   22   15    4     -0.46      0.00
   23   15    4     -0.06      0.00
  -11   16    4      1.04      0.00
  -10   16    4      0.07      0.00
   -9   16    4      0.47      0.00
   -8   16    4      0.72      0.00
   -7   16    4     -0.01      0.00
   -6   16    4     -0.81      0.00
   -5   16    4     -1.58      0.00
   -4   16    4     -2.79      0.00
   -3   16    4     -3.19      0.00
   -2   16    4     -1.77      0.00
   -1   16    4     -0.20      0.00
    0   16    4     -0.29      0.00
    1   16    4     -1.59      0.00
    2   16    4     -2.08      0.00
    3   16    4     -0.88      0.00
    4   16    4     -0.12      0.00
    5   16    4     -0.95      0.00
    6   16    4     -0.46      0.00
    7   16    4      1.71      0.00
    8   16    4      2.07      0.00
    9   16    4      0.52      0.00
   10   16    4     -0.77      0.00
   11   16    4     -0.14      0.00
   12   16    4      2.08      0.00
   13   16    4      1.26      0.00
   14   16    4     -1.24      0.00
   15   16    4     -0.65      0.00
   16   16    4     -1.23      0.00
   17   16    4     -3.28      0.00
   18   16    4     -2.45      0.00
   19   16    4     -1.41      0.00
   20   16    4     -0.64      0.00
   21   16    4     -0.94      0.00
   22   16    4     -4.11      0.00
   23   16    4     -4.32      0.00
   -9   17    4      0.06      0.00
   -8   17    4      1.82      0.00
   -7   17    4      2.02      0.00
   -6   17    4      1.45      0.00
   -5   17    4      0.16      0.00
   -4   17    4     -1.24      0.00
   -3   17    4     -0.63      0.00
   -2   17    4      1.21      0.00
   -1   17    4      1.38      0.00
    0   17    4      0.24      0.00
    1   17    4     -0.29      0.00
    2   17    4      0.04      0.00
    3   17    4      0.90      0.00
    4   17    4      1.31      0.00
    5   17    4      0.99      0.00
    6   17    4      1.80      0.00
    7   17    4      3.33      0.00
    8   17    4      2.29      0.00
    9   17    4     -1.00      0.00
   10   17    4     -3.03      0.00
   11   17    4     -2.12      0.00
   12   17    4     -0.14      0.00
   13   17    4     -0.29      0.00
   14   17    4     -0.30      0.00
   15   17    4      1.99      0.00
   16   17    4      0.66      0.00
   17   17    4     -3.10      0.00
   18   17    4     -1.84      0.00
   19   17    4      0.56      0.00
   20   17    4     -0.29      0.00
   21   17    4     -2.74      0.00
   22   17    4     -5.05      0.00
   -9   18    4      1.51      0.00
   -8   18    4      2.58      0.00
   -7   18    4      0.50      0.00
   -6   18    4     -0.96      0.00
   -5   18    4     -0.93      0.00
   -4   18    4     -0.18      0.00
   -3   18    4      1.18      0.00
   -2   18    4      1.64      0.00
   -1   18    4      0.53      0.00
    0   18    4     -0.27      0.00
    1   18    4      0.02      0.00
    2   18    4      0.58      0.00
    3   18    4      1.42      0.00
    4   18    4      2.13      0.00
    5   18    4      1.70      0.00
    6   18    4      0.91      0.00
    7   18    4      0.65      0.00
    8   18    4     -0.55      0.00
    9   18    4     -2.80      0.00
   10   18    4     -2.41      0.00
   11   18    4      1.68      0.00
   12   18    4      4.48      0.00
   13   18    4      2.84      0.00
   14   18    4      0.80      0.00
   15   18    4      1.06      0.00
   16   18    4      0.05      0.00
   17   18    4     -0.98      0.00
   18   18    4      2.23      0.00
   19   18    4      4.21      0.00
   20   18    4      1.07      0.00
   21   18    4     -2.31      0.00
   22   18    4     -3.23      0.00
   -8   19    4      0.17      0.00
   -7   19    4     -0.99      0.00
   -6   19    4     -0.47      0.00
   -5   19    4      0.24      0.00
   -4   19    4      0.34      0.00
   -3   19    4      0.66      0.00
   -2   19    4      0.54      0.00
   -1   19    4     -0.03      0.00
    0   19    4     -0.14      0.00
    1   19    4      0.57      0.00
    2   19    4      1.88      0.00
    3   19    4      2.50      0.00
    4   19    4      1.65      0.00
    5   19    4      0.60      0.00
    6   19    4      0.28      0.00
    7   19    4      0.11      0.00
    8   19    4     -1.13      0.00
    9   19    4     -3.35      0.00
   10   19    4     -3.09      0.00
   11   19    4      0.28      0.00
   12   19    4      1.19      0.00
   13   19    4     -1.24      0.00
   14   19    4     -2.02      0.00
   15   19    4     -0.93      0.00
   16   19    4     -0.95      0.00
   17   19    4     -0.42      0.00
   18   19    4      2.74      0.00
   19   19    4      4.01      0.00
   20   19    4      0.82      0.00
   21   19    4     -1.69      0.00
   -6   20    4     -0.08      0.00
   -5   20    4     -0.67      0.00
   -4   20    4     -0.18      0.00
   -3   20    4      0.47      0.00
   -2   20    4     -0.11      0.00
   -1   20    4     -0.99      0.00
    0   20    4     -1.78      0.00
    1   20    4     -2.08      0.00
    2   20    4     -1.19      0.00
    3   20    4     -1.17      0.00
    4   20    4     -2.12      0.00
    5   20    4     -1.24      0.00
    6   20    4     -0.44      0.00
    7   20    4     -2.23      0.00
    8   20    4     -3.82      0.00
    9   20    4     -3.32      0.00
   10   20    4     -0.82      0.00
   11   20    4      2.51      0.00
   12   20    4      2.50      0.00
   13   20    4     -0.10      0.00
   14   20    4     -0.46      0.00
   15   20    4      0.40      0.00
   16   20    4      0.54      0.00
   17   20    4      1.03      0.00
   18   20    4      1.81      0.00
   19   20    4      1.71      0.00
   20   20    4      0.17      0.00
   -5   21    4      1.16      0.00
   -4   21    4      2.12      0.00
   -3   21    4      1.96      0.00
   -2   21    4      1.91      0.00
   -1   21    4      2.67      0.00
    0   21    4      1.83      0.00
    1   21    4      0.41      0.00
    2   21    4      1.11      0.00
    3   21    4      0.65      0.00
    4   21    4     -1.54      0.00
    5   21    4     -1.11      0.00
    6   21    4     -0.44      0.00
    7   21    4     -2.29      0.00
    8   21    4     -2.17      0.00
    9   21    4      0.00      0.00
   10   21    4      0.67      0.00
   11   21    4      1.17      0.00
   12   21    4      1.00      0.00
   13   21    4     -0.97      0.00
   14   21    4     -2.19      0.00
   15   21    4     -2.36      0.00
   16   21    4     -1.38      0.00
   17   21    4      0.88      0.00
   18   21    4      1.79      0.00
   19   21    4      1.29      0.00
   -3   22    4      0.81      0.00
   -2   22    4      1.59      0.00
   -1   22    4      1.11      0.00
    0   22    4     -2.04      0.00
    1   22    4     -3.63      0.00
    2   22    4     -1.14      0.00
    3   22    4     -0.14      0.00
    4   22    4     -1.00      0.00
    5   22    4      0.86      0.00
    6   22    4      1.10      0.00
    7   22    4     -2.82      0.00
    8   22    4     -3.41      0.00
    9   22    4     -0.40      0.00
   10   22    4      0.41      0.00
   11   22    4      0.94      0.00
   12   22    4      1.91      0.00
   13   22    4      0.63      0.00
   14   22    4     -0.13      0.00
   15   22    4      1.15      0.00
   16   22    4      2.22      0.00
   17   22    4      1.45      0.00
   18   22    4     -1.39      0.00
   -1   23    4      0.57      0.00
    0   23    4     -1.25      0.00
    1   23    4     -1.03      0.00
    2   23    4      1.81      0.00
    3   23    4      1.79      0.00
    4   23    4     -0.36      0.00
    5   23    4     -0.14      0.00
    6   23    4     -0.64      0.00
    7   23    4     -2.61      0.00
    8   23    4     -0.46      0.00
    9   23    4      2.85      0.00
   10   23    4      1.92      0.00
   11   23    4      1.48      0.00
   12   23    4      2.53      0.00
   13   23    4     -0.15      0.00
   14   23    4     -3.31      0.00
   15   23    4     -2.69      0.00
   16   23    4     -0.97      0.00
   17   23    4     -0.25      0.00
    2   24    4      1.16      0.00
    3   24    4      0.96      0.00
    4   24    4     -0.18      0.00
    5   24    4      0.91      0.00
    6   24    4      1.00      0.00
    7   24    4     -0.47      0.00
    8   24    4      0.83      0.00
    9   24    4      2.82      0.00
   10   24    4      1.72      0.00
   11   24    4      0.49      0.00
   12   24    4     -0.68      0.00
   13   24    4     -3.85      0.00
   14   24    4     -3.52      0.00
   15   24    4      1.73      0.00
    6   25    4     -1.03      0.00
    7   25    4     -1.03      0.00
    8   25    4      0.87      0.00
    9   25    4      1.99      0.00
   10   25    4      0.46      0.00
   11   25    4     -0.41      0.00
   -7  -25    5     -2.02      0.00
   -6  -25    5     -0.77      0.00
   -5  -25    5      0.36      0.00
  -11  -24    5     -0.70      0.00
  -10  -24    5     -1.70      0.00
   -9  -24    5     -2.37      0.00
   -8  -24    5     -1.73      0.00
   -7  -24    5      0.28      0.00
   -6  -24    5      0.78      0.00
   -5  -24    5     -0.96      0.00
   -4  -24    5     -1.27      0.00
   -3  -24    5      0.23      0.00
   -2  -24    5      1.26      0.00
   -1  -24    5      1.24      0.00
    0  -24    5      0.66      0.00
    1  -24    5      1.10      0.00
  -14  -23    5      2.66      0.00
  -13  -23    5      0.46      0.00
  -12  -23    5     -0.73      0.00
  -11  -23    5     -0.72      0.00
  -10  -23    5     -0.64      0.00
   -9  -23    5      0.28      0.00
   -8  -23    5      1.34      0.00
   -7  -23    5      1.21      0.00
   -6  -23    5     -0.32      0.00
   -5  -23    5     -1.20      0.00
   -4  -23    5      0.44      0.00
   -3  -23    5      1.49      0.00
   -2  -23    5     -0.36      0.00
   -1  -23    5     -2.15      0.00
    0  -23    5     -1.54      0.00
    1  -23    5      0.74      0.00
    2  -23    5      1.63      0.00
    3  -23    5      0.18      0.00
  -15  -22    5      4.52      0.00
  -14  -22    5      2.95      0.00
  -13  -22    5     -1.31      0.00
  -12  -22    5     -2.06      0.00
  -11  -22    5     -0.52      0.00
  -10  -22    5     -0.02      0.00
   -9  -22    5      0.40      0.00
   -8  -22    5      0.58      0.00
   -7  -22    5     -0.34      0.00
   -6  -22    5     -1.36      0.00
   -5  -22    5     -1.01      0.00
   -4  -22    5      0.88      0.00
   -3  -22    5      1.40      0.00
   -2  -22    5     -0.72      0.00
   -1  -22    5     -2.26      0.00
    0  -22    5     -1.61      0.00
    1  -22    5     -0.34      0.00
    2  -22    5     -0.34      0.00
    3  -22    5     -1.38      0.00
    4  -22    5     -1.32      0.00
    5  -22    5     -1.18      0.00
  -16  -21    5     -0.11      0.00
  -15  -21    5      0.09      0.00
  -14  -21    5     -1.20      0.00
  -13  -21    5     -1.84      0.00
  -12  -21    5      0.18      0.00
  -11  -21    5      0.99      0.00
  -10  -21    5     -0.63      0.00
   -9  -21    5     -1.03      0.00
   -8  -21    5     -0.37      0.00
   -7  -21    5     -0.21      0.00
   -6  -21    5     -0.06      0.00
   -5  -21    5      0.21      0.00
   -4  -21    5      0.87      0.00
   -3  -21    5      1.16      0.00
   -2  -21    5      0.40      0.00
   -1  -21    5      0.39      0.00
    0  -21    5      1.82      0.00
    1  -21    5      2.92      0.00
    2  -21    5      2.45      0.00
    3  -21    5      1.01      0.00
    4  -21    5      0.03      0.00
    5  -21    5     -1.01      0.00
    6  -21    5     -2.52      0.00
    7  -21    5     -2.49      0.00
  -17  -20    5     -1.57      0.00
  -16  -20    5      0.17      0.00
  -15  -20    5      1.66      0.00
  -14  -20    5      0.45      0.00
  -13  -20    5     -1.63      0.00
  -12  -20    5     -1.87      0.00
  -11  -20    5     -1.29      0.00
  -10  -20    5     -0.19      0.00
   -9  -20    5      1.58      0.00
   -8  -20    5      1.48      0.00
   -7  -20    5      0.20      0.00
   -6  -20    5      0.28      0.00
   -5  -20    5      1.09      0.00
   -4  -20    5      2.37      0.00
   -3  -20    5      3.42      0.00
   -2  -20    5      2.48      0.00
   -1  -20    5      1.17      0.00
    0  -20    5      1.70      0.00
    1  -20    5      2.90      0.00
    2  -20    5      2.63      0.00
    3  -20    5      1.14      0.00
    4  -20    5      0.60      0.00
    5  -20    5      1.08      0.00
    6  -20    5      1.21      0.00
    7  -20    5      1.16      0.00
    8  -20    5      0.77      0.00
    9  -20    5     -0.30      0.00
  -18  -19    5     -2.12      0.00
  -17  -19    5     -1.32      0.00
  -16  -19    5      0.25      0.00
  -15  -19    5      0.43      0.00
  -14  -19    5     -0.24      0.00
  -13  -19    5      0.95      0.00
  -12  -19    5      3.41      0.00
  -11  -19    5      3.29      0.00
  -10  -19    5      0.83      0.00
   -9  -19    5     -1.26      0.00
   -8  -19    5     -2.31      0.00
   -7  -19    5     -1.26      0.00
   -6  -19    5      0.30      0.00
   -5  -19    5     -0.87      0.00
   -4  -19    5     -2.10      0.00
   -3  -19    5     -0.86      0.00
   -2  -19    5      0.14      0.00
   -1  -19    5      0.03      0.00
    0  -19    5      0.40      0.00
    1  -19    5      1.13      0.00
    2  -19    5      0.98      0.00
    3  -19    5      0.62      0.00
    4  -19    5      1.55      0.00
    5  -19    5      1.69      0.00
    6  -19    5     -0.70      0.00
    7  -19    5     -2.60      0.00
    8  -19    5     -2.26      0.00
    9  -19    5     -1.09      0.00
   10  -19    5     -0.20      0.00
  -19  -18    5     -3.11      0.00
  -18  -18    5     -3.11      0.00
  -17  -18    5     -0.70      0.00
  -16  -18    5      1.44      0.00
  -15  -18    5      2.13      0.00
  -14  -18    5      1.38      0.00
  -13  -18    5      0.86      0.00
  -12  -18    5      0.72      0.00
  -11  -18    5     -0.51      0.00
  -10  -18    5     -1.04      0.00
   -9  -18    5     -0.05      0.00
   -8  -18    5      0.06      0.00
   -7  -18    5     -0.27      0.00
   -6  -18    5     -0.69      0.00
   -5  -18    5     -1.70      0.00
   -4  -18    5     -0.30      0.00
   -3  -18    5      2.69      0.00
   -2  -18    5      2.28      0.00
   -1  -18    5     -0.52      0.00
    0  -18    5     -1.27      0.00
    1  -18    5     -0.04      0.00
    2  -18    5     -0.38      0.00
    3  -18    5     -2.07      0.00
    4  -18    5     -1.59      0.00
    5  -18    5     -0.48      0.00
    6  -18    5     -0.82      0.00
    7  -18    5      0.01      0.00
    8  -18    5      1.43      0.00
    9  -18    5      0.97      0.00
   10  -18    5     -0.02      0.00
   11  -18    5     -0.94      0.00
  -19  -17    5     -4.23      0.00
  -18  -17    5     -1.98      0.00
  -17  -17    5      0.08      0.00
  -16  -17    5     -0.07      0.00
  -15  -17    5     -0.61      0.00
  -14  -17    5     -1.37      0.00
  -13  -17    5     -0.64      0.00
  -12  -17    5      1.82      0.00
  -11  -17    5      2.51      0.00
  -10  -17    5      1.97      0.00
   -9  -17    5      1.95      0.00
   -8  -17    5      1.50      0.00
   -7  -17    5      1.59      0.00
   -6  -17    5      1.71      0.00
   -5  -17    5      0.16      0.00
   -4  -17    5     -0.36      0.00
   -3  -17    5      0.71      0.00
   -2  -17    5      0.37      0.00
   -1  -17    5     -0.69      0.00
    0  -17    5     -0.36      0.00
    1  -17    5      0.45      0.00
    2  -17    5     -0.35      0.00
    3  -17    5     -1.14      0.00
    4  -17    5      0.97      0.00
    5  -17    5      2.27      0.00
    6  -17    5      0.67      0.00
    7  -17    5      0.77      0.00
    8  -17    5      1.93      0.00
    9  -17    5      1.32      0.00
   10  -17    5      0.96      0.00
   11  -17    5      0.31      0.00
   12  -17    5     -1.47      0.00
   13  -17    5     -1.66      0.00
  -20  -16    5     -2.35      0.00
  -19  -16    5     -2.01      0.00
  -18  -16    5      1.12      0.00
  -17  -16    5      2.40      0.00
  -16  -16    5      1.12      0.00
  -15  -16    5      0.70      0.00
  -14  -16    5     -0.09      0.00
  -13  -16    5     -0.59      0.00
  -12  -16    5      0.39      0.00
  -11  -16    5     -0.01      0.00
  -10  -16    5     -0.68      0.00
   -9  -16    5      0.34      0.00
   -8  -16    5      0.51      0.00
   -7  -16    5     -0.25      0.00
   -6  -16    5     -0.63      0.00
   -5  -16    5     -0.63      0.00
   -4  -16    5      0.89      0.00
   -3  -16    5      2.46      0.00
   -2  -16    5      1.31      0.00
   -1  -16    5     -0.77      0.00
    0  -16    5     -1.17      0.00
    1  -16    5     -0.38      0.00
    2  -16    5     -0.43      0.00
    3  -16    5     -0.62      0.00
[truncated: 8,883,743 more chars]
